# Supplementary material for: Shared features and reciprocal complementation of the Chlamydomonas and Arabidopsis microbiota
Source: Nat Commun. 2022 Jan 20;13:406. doi: 10.1038/s41467-022-28055-8 (PMC8776852; doi:10.1038/s41467-022-28055-8)
Supplement: Supplementary file 5 — Supplementary Data 2 [file 41467_2022_28055_MOESM5_ESM.xlsx]

## Sheet: temp_table
ID	mean_RA_Cr_phycosphere	mean_RA_At_root	Kingdom	Phylum	Class	Order	Family	Genus
OTU_1	0.00620328344709907	0.0112298305461072	k__Bacteria	p__Proteobacteria	c__Betaproteobacteria	o__Burkholderiales	f__Comamonadaceae	1.00
OTU_2	0.00195105564332341	0.0809867062223647	k__Bacteria	p__Proteobacteria	c__Betaproteobacteria	o__Burkholderiales	f__Oxalobacteraceae	g__Ralstonia
OTU_3	0.00340747442161882	0.00109464418500071	k__Bacteria	p__Proteobacteria	c__Alphaproteobacteria	o__Caulobacterales	f__Caulobacteraceae	g__Mycoplana
OTU_5	0.0532795742221631	0.0766815552956024	k__Bacteria	p__Proteobacteria	c__Gammaproteobacteria	o__Pseudomonadales	f__Pseudomonadaceae	g__Pseudomonas
OTU_6	0.0980468051824501	0.014038055651104	k__Bacteria	p__Proteobacteria	c__Betaproteobacteria	o__Methylophilales	f__Methylophilaceae	g__
OTU_8	0.0575503847661714	0.000196353538924148	k__Bacteria	p__Bacteroidetes	c__Sphingobacteriia	o__Sphingobacteriales	f__Sphingobacteriaceae	g__
OTU_9	0.00982398105503862	0.0229677005976937	k__Bacteria	p__Proteobacteria	c__Alphaproteobacteria	o__Rhizobiales	f__Rhizobiaceae	g__
OTU_11	0.0374312459528201	7.82698e+09	k__Bacteria	p__Bacteroidetes	c__Cytophagia	o__Cytophagales	f__Cytophagaceae	g__
OTU_13	0.0104674384402253	0.000227027247738693	k__Bacteria	p__Proteobacteria	c__Deltaproteobacteria	o__Bdellovibrionales	f__Bacteriovoracaceae	g__
OTU_14	0.00300202302145204	9.4703e+09	k__Bacteria	p__Proteobacteria	c__Gammaproteobacteria	o__Xanthomonadales	f__Sinobacteraceae	g__Nevskia
OTU_15	0.0102409721085664	0.0228841056830803	k__Bacteria	p__Proteobacteria	c__Betaproteobacteria	o__Burkholderiales	f__Oxalobacteraceae	g__Janthinobacterium
OTU_16	0.0023123756382597	3.68833e+09	k__Bacteria	p__Bacteroidetes	c__Cytophagia	o__Cytophagales	f__Cytophagaceae	g__Adhaeribacter
OTU_17	0.0145872044294342	0.000160442810465811	k__Bacteria	p__Bacteroidetes	c__Sphingobacteriia	o__Sphingobacteriales	f__	g__
OTU_20	0.000561592886076617	0.00140491237828391	k__Bacteria	p__Proteobacteria	c__Gammaproteobacteria	o__Xanthomonadales	f__Xanthomonadaceae	g__Rhodanobacter
OTU_21	0.00196269544188767	0.00187044101585471	k__Bacteria	p__Proteobacteria	c__Alphaproteobacteria	o__Sphingomonadales	f__Sphingomonadaceae	g__Kaistobacter
OTU_22	0.00229716560702955	0.00120148084713861	k__Bacteria	p__Actinobacteria	c__Actinobacteria	o__Actinomycetales	f__Micrococcaceae	g__
OTU_23	0.000133394222477043	0.0619603002307612	k__Bacteria	p__Proteobacteria	c__Betaproteobacteria	o__Burkholderiales	f__Comamonadaceae	g__Methylibium
OTU_24	0.0806039352933522	0.000552182902066832	k__Bacteria	p__Firmicutes	c__Bacilli	o__Bacillales	f__Paenibacillaceae	g__Paenibacillus
OTU_25	0.00140653364925249	0.0156393731199574	k__Bacteria	p__Bacteroidetes	c__Sphingobacteriia	o__Sphingobacteriales	f__	g__
OTU_26	0.0061546413165268	0.0398301166059561	k__Bacteria	p__Proteobacteria	c__Betaproteobacteria	o__Burkholderiales	f__Oxalobacteraceae	g__
OTU_27	0.0107824554788079	0.0083758100496017	k__Bacteria	p__Proteobacteria	c__Alphaproteobacteria	o__Sphingomonadales	f__Sphingomonadaceae	g__Kaistobacter
OTU_28	0.000190105343082173	0.0672529659200519	k__Bacteria	p__Proteobacteria	c__Betaproteobacteria	o__Burkholderiales	f__Comamonadaceae	g__Rubrivivax
OTU_29	0.0124786230057029	0.00600884982642636	k__Bacteria	p__Proteobacteria	c__Gammaproteobacteria	o__Xanthomonadales	f__Xanthomonadaceae	g__
OTU_31	0.0114158686902308	0.00144275437357886	k__Bacteria	p__Proteobacteria	c__Betaproteobacteria	o__Burkholderiales	f__Comamonadaceae	g__
OTU_32	0.00814275073835321	0.00456140293825382	k__Bacteria	p__Proteobacteria	c__Gammaproteobacteria	o__Xanthomonadales	f__Xanthomonadaceae	g__Dokdonella
OTU_33	0.00256275189588383	0.0121866946851328	k__Bacteria	p__Proteobacteria	c__Betaproteobacteria	o__Burkholderiales	f__Comamonadaceae	g__
OTU_34	0.00584797604765933	0.000582315181608176	k__Bacteria	p__Proteobacteria	c__Gammaproteobacteria	o__Pseudomonadales	f__Pseudomonadaceae	g__
OTU_35	0.00440977742874105	0.0046742599261179	k__Bacteria	p__Actinobacteria	c__Actinobacteria	o__Actinomycetales	f__Micrococcaceae	g__
OTU_36	0.00384049676297545	0.000767040935266379	k__Bacteria	p__Proteobacteria	c__Alphaproteobacteria	o__Rhizobiales	f__Hyphomicrobiaceae	g__
OTU_37	0.0265421664241115	0.0126248916510769	k__Bacteria	p__Proteobacteria	c__Alphaproteobacteria	o__Rhizobiales	f__Hyphomicrobiaceae	g__Devosia
OTU_38	0.0129043196006455	0.000270579551226314	k__Bacteria	p__Bacteroidetes	c__[Saprospirae]	o__[Saprospirales]	f__Chitinophagaceae	g__
OTU_40	0.0116734385777812	0.0103060941355758	k__Bacteria	p__Firmicutes	c__Bacilli	o__Bacillales	f__Bacillaceae	g__
OTU_42	0.00373036390874904	0.00010708989383745	k__Bacteria	p__Bacteroidetes	c__Flavobacteriia	o__Flavobacteriales	f__Flavobacteriaceae	g__Flavobacterium
OTU_44	4.65595e+09	0.0170294342157313	k__Bacteria	p__Bacteroidetes	c__Cytophagia	o__Cytophagales	f__Cytophagaceae	g__
OTU_45	0.00830171183794986	0.000253074679276849	k__Bacteria	p__Proteobacteria	c__Gammaproteobacteria	o__Xanthomonadales	f__Xanthomonadaceae	g__
OTU_47	0.00227334615747788	0.000126778115358411	k__Bacteria	p__Proteobacteria	c__Deltaproteobacteria	o__Bdellovibrionales	f__Bacteriovoracaceae	g__
OTU_50	0.0096464869790768	4.54575e+07	k__Bacteria	p__TM7	c__TM7-3	o__	f__	g__
OTU_52	0.00166247179250062	0.000166723167278542	k__Bacteria	p__Chlorobi	c__	o__	f__	g__
OTU_54	0.00321005810615954	0.00261528507121474	k__Bacteria	p__Proteobacteria	c__Alphaproteobacteria	o__Rhizobiales	f__Bradyrhizobiaceae	g__Bradyrhizobium
OTU_55	0.00232183451337332	0.000413517553819749	k__Bacteria	p__Bacteroidetes	c__Flavobacteriia	o__Flavobacteriales	f__Flavobacteriaceae	g__Flavobacterium
OTU_56	0.00102919983247956	0.0020197961474057	k__Bacteria	p__Proteobacteria	c__Alphaproteobacteria	o__Rhizobiales	f__Phyllobacteriaceae	g__
OTU_57	0.00429691374133678	5.77775e+09	k__Bacteria	p__Chlorobi	c__OPB56	o__	f__	g__
OTU_58	0.000855434248235751	0.00271165862113689	k__Bacteria	p__Proteobacteria	c__Alphaproteobacteria	o__Rhizobiales	f__Bradyrhizobiaceae	g__
OTU_59	0.00340747829018867	0.000196164552941659	k__Bacteria	p__Proteobacteria	c__Gammaproteobacteria	o__Xanthomonadales	f__Sinobacteraceae	g__
OTU_61	7.4547e+09	0.0469852218911052	k__Bacteria	p__Actinobacteria	c__Actinobacteria	o__Actinomycetales	f__Thermomonosporaceae	g__Actinocorallia
OTU_63	0.00243871681304749	0.00287289522946912	k__Bacteria	p__Actinobacteria	c__Actinobacteria	o__Actinomycetales	f__Nocardioidaceae	g__
OTU_64	0.0055341890561515	0.000729114859107445	k__Bacteria	p__Bacteroidetes	c__Sphingobacteriia	o__Sphingobacteriales	f__Sphingobacteriaceae	g__
OTU_65	0.00245485508125489	0.0166007373719411	k__Bacteria	p__Proteobacteria	c__Alphaproteobacteria	o__Rhizobiales	f__Hyphomicrobiaceae	g__Devosia
OTU_67	0.00136888761318976	0.00659308215441526	k__Bacteria	p__Proteobacteria	c__Betaproteobacteria	o__Burkholderiales	f__Oxalobacteraceae	g__
OTU_68	0.00314186809541761	0.00191418101924558	k__Bacteria	p__Proteobacteria	c__Gammaproteobacteria	o__Xanthomonadales	f__Xanthomonadaceae	g__
OTU_69	0.00166217665090506	0.00365184296348491	k__Bacteria	p__Proteobacteria	c__Betaproteobacteria	o__Burkholderiales	f__Oxalobacteraceae	g__
OTU_70	0.000262727364442682	0.0016661040265361	k__Bacteria	p__Proteobacteria	c__Alphaproteobacteria	o__Rhodospirillales	f__Rhodospirillaceae	g__
OTU_73	0.00458492400830554	9.67366e+09	k__Bacteria	p__Proteobacteria	c__Alphaproteobacteria	o__Rhizobiales	1.00	g__
OTU_75	0.00530032403839584	0.000199780455531881	k__Bacteria	p__Proteobacteria	c__Alphaproteobacteria	o__Rhizobiales	f__Hyphomicrobiaceae	g__Devosia
OTU_76	0.00431894872423893	0.00010027048747626	k__Bacteria	p__TM7	c__TM7-3	o__I025	f__	g__
OTU_77	0.00208626934115386	2.19461e+09	k__Bacteria	p__Proteobacteria	c__Gammaproteobacteria	o__Xanthomonadales	f__Sinobacteraceae	g__
OTU_79	0.00158415195145648	0.00011875571301994	k__Bacteria	p__Proteobacteria	c__Betaproteobacteria	o__Burkholderiales	f__Comamonadaceae	g__
OTU_81	0.00304467553418234	0.00283108646166345	k__Bacteria	p__Proteobacteria	c__Gammaproteobacteria	o__Xanthomonadales	f__Xanthomonadaceae	g__
OTU_82	0.000144584284683338	0.0134364649014015	k__Bacteria	p__Proteobacteria	c__Betaproteobacteria	o__Burkholderiales	f__Comamonadaceae	g__Methylibium
OTU_83	0.00688103604331508	0.00170625587993193	k__Bacteria	p__Proteobacteria	c__Alphaproteobacteria	o__Sphingomonadales	f__Erythrobacteraceae	g__
OTU_84	8.36318e+09	0.00960664842615284	k__Bacteria	p__Proteobacteria	c__Betaproteobacteria	o__Burkholderiales	f__Burkholderiaceae	g__Burkholderia
OTU_86	0.00546410609191109	0.00235469504833651	k__Bacteria	p__Proteobacteria	c__Betaproteobacteria	o__Methylophilales	f__Methylophilaceae	g__
OTU_87	0.00285130249842211	2.667e+09	k__Bacteria	p__Proteobacteria	c__Betaproteobacteria	o__Procabacteriales	f__Procabacteriaceae	g__
OTU_88	0.00330225882491412	0.000124980570250172	k__Bacteria	p__Bacteroidetes	c__[Saprospirae]	o__[Saprospirales]	f__Chitinophagaceae	g__
OTU_90	1.66168e+08	0.00989172356320192	k__Bacteria	p__Proteobacteria	c__Deltaproteobacteria	o__Myxococcales	f__	g__
OTU_91	0.00899260518787713	0.00187005924426435	k__Bacteria	p__Proteobacteria	c__Alphaproteobacteria	o__Sphingomonadales	f__Erythrobacteraceae	g__
OTU_92	0.00504985562162518	4.58439e+09	k__Bacteria	p__Bacteroidetes	c__[Saprospirae]	o__[Saprospirales]	f__Chitinophagaceae	g__Chitinophaga
OTU_93	0.00263148544642087	0.00278989517157896	k__Bacteria	p__Proteobacteria	c__Betaproteobacteria	o__Burkholderiales	f__Oxalobacteraceae	g__Janthinobacterium
OTU_95	0.00197185804995805	6.99507e+08	k__Bacteria	p__Firmicutes	c__Bacilli	o__Bacillales	f__Paenibacillaceae	g__Paenibacillus
OTU_96	0.00400571824214625	0.00026998141899404	k__Bacteria	p__Bacteroidetes	c__Cytophagia	o__Cytophagales	f__Cytophagaceae	g__Adhaeribacter
OTU_97	0.000590630745659487	0.00140468302733076	k__Bacteria	p__Proteobacteria	c__Betaproteobacteria	o__Burkholderiales	f__Comamonadaceae	g__
OTU_98	0.00353768800679922	0.00162417773132218	k__Bacteria	p__Proteobacteria	c__Deltaproteobacteria	o__Myxococcales	f__0319-6G20	g__
OTU_99	0.0016308951538612	9.03441e+09	k__Bacteria	p__Proteobacteria	c__Alphaproteobacteria	o__Rhodospirillales	f__Rhodospirillaceae	g__
OTU_100	0.00276157807232988	0.000343528208167564	k__Bacteria	p__Verrucomicrobia	c__[Pedosphaerae]	o__[Pedosphaerales]	f__Ellin517	g__
OTU_103	0.00258633324340008	0.00338005175129965	k__Bacteria	p__Bacteroidetes	c__Sphingobacteriia	o__Sphingobacteriales	f__	g__
OTU_106	0.00236994596367109	0.000935866053523764	k__Bacteria	p__Actinobacteria	c__Actinobacteria	o__Actinomycetales	f__Intrasporangiaceae	g__
OTU_108	0.00218597274917468	3.86554e+09	k__Bacteria	p__Gemmatimonadetes	c__Gemm-3	o__	f__	g__
OTU_109	0.00205844926178728	5.9079e+08	k__Bacteria	p__Bacteroidetes	c__Sphingobacteriia	o__Sphingobacteriales	f__Sphingobacteriaceae	g__
OTU_110	0.00223614047324712	0.000194211444714773	k__Bacteria	p__Bacteroidetes	c__Cytophagia	o__Cytophagales	f__Cytophagaceae	g__
OTU_111	0.000778281310341023	0.00915736298358389	k__Bacteria	p__Proteobacteria	c__Alphaproteobacteria	o__Rhizobiales	f__Rhizobiaceae	g__Rhizobium
OTU_113	0.00165705087846791	0.000516628252031946	k__Bacteria	p__Proteobacteria	c__Betaproteobacteria	o__Methylophilales	f__Methylophilaceae	g__Methylotenera
OTU_114	0.000217399204658148	0.00833858496194366	k__Bacteria	p__Bacteroidetes	c__Cytophagia	o__Cytophagales	f__Cytophagaceae	g__Sporocytophaga
OTU_115	0.00315600984453045	5.38444e+09	k__Bacteria	p__Bacteroidetes	c__Flavobacteriia	o__Flavobacteriales	f__Flavobacteriaceae	g__Flavobacterium
OTU_116	0.00283198851918182	0.000115492103373028	k__Bacteria	p__Proteobacteria	c__Gammaproteobacteria	o__Xanthomonadales	f__Sinobacteraceae	g__
OTU_118	5.43219e+09	0.00228019093940496	k__Bacteria	p__Proteobacteria	c__Betaproteobacteria	o__Burkholderiales	f__Burkholderiaceae	g__Burkholderia
OTU_120	0.00157607014344671	0.000294796958565937	k__Bacteria	p__Verrucomicrobia	c__[Pedosphaerae]	o__[Pedosphaerales]	f__	g__
OTU_123	0.000646133836739976	0.00696538356811192	k__Bacteria	p__Actinobacteria	c__Actinobacteria	o__Actinomycetales	f__Streptomycetaceae	g__Streptomyces
OTU_125	0.00102115367616024	0.00185581322938536	k__Bacteria	p__Proteobacteria	c__Alphaproteobacteria	o__Sphingomonadales	f__Erythrobacteraceae	g__
OTU_129	0.00171470497230177	1.46613e+09	k__Bacteria	p__TM7	c__TM7-3	o__	f__	g__
OTU_131	0.00194475551875401	8.23176e+09	k__Bacteria	p__Proteobacteria	c__Alphaproteobacteria	o__Rickettsiales	f__	g__
OTU_132	0.00328810383663333	1.66309e+09	Unassigned	p__	c__	o__	f__	g__
OTU_135	0.0023362192107812	0.000117787551967997	k__Bacteria	p__Bacteroidetes	c__[Saprospirae]	o__[Saprospirales]	f__Chitinophagaceae	g__
OTU_138	0.00341036925136161	0.000119610724216565	k__Bacteria	p__Proteobacteria	c__Betaproteobacteria	o__Burkholderiales	f__	g__
OTU_140	4.59003e+09	0.006280312734978	k__Bacteria	p__Proteobacteria	c__Betaproteobacteria	o__Burkholderiales	f__Burkholderiaceae	g__Burkholderia
OTU_143	0.00188005703401736	1.80245e+08	k__Bacteria	p__Proteobacteria	c__Deltaproteobacteria	o__Spirobacillales	f__	g__
OTU_145	0.00410902708892697	0.000425340738077272	k__Bacteria	p__Firmicutes	c__Bacilli	o__Bacillales	f__Paenibacillaceae	g__Paenibacillus
OTU_149	0.00204632447002536	4.02277e+08	k__Bacteria	p__TM6	c__SBRH58	o__	f__	g__
OTU_151	0.000111043370339407	0.0038989146768959	k__Bacteria	p__Proteobacteria	c__Gammaproteobacteria	o__Xanthomonadales	f__Sinobacteraceae	g__
OTU_155	0.00309540477932037	3.78843e+09	k__Bacteria	p__Bacteroidetes	c__[Saprospirae]	o__[Saprospirales]	f__Chitinophagaceae	g__
OTU_158	6.96496e+09	0.00321658694235618	k__Bacteria	p__Proteobacteria	c__Alphaproteobacteria	o__Caulobacterales	f__Caulobacteraceae	g__Asticcacaulis
OTU_159	0.0122852540719489	3.97883e+09	k__Bacteria	p__Firmicutes	c__Bacilli	o__Bacillales	f__Paenibacillaceae	g__Paenibacillus
OTU_161	0.00450656561693823	0.000367376247742526	k__Bacteria	p__Proteobacteria	c__Betaproteobacteria	o__Burkholderiales	f__Comamonadaceae	g__Ramlibacter
OTU_164	0.00195724080309323	0.00046574276603002	k__Bacteria	p__Chloroflexi	c__Chloroflexi	o__Herpetosiphonales	f__	g__
OTU_165	0.00257680847542724	0.00106329916237478	k__Bacteria	p__Proteobacteria	c__Alphaproteobacteria	o__Rhizobiales	f__Hyphomicrobiaceae	g__Devosia
OTU_166	4.66561e+08	0.00593486693513295	k__Bacteria	p__Proteobacteria	c__Deltaproteobacteria	o__Myxococcales	f__Haliangiaceae	g__
OTU_171	0.000851432706693059	0.00584146557192179	k__Bacteria	p__Proteobacteria	c__Deltaproteobacteria	o__Myxococcales	f__OM27	g__
OTU_182	0.00259825545871783	0.000845919447630933	k__Bacteria	p__Firmicutes	c__Bacilli	o__Bacillales	f__Bacillaceae	g__Bacillus
OTU_190	0.00276199912136881	0.00413247254223143	k__Bacteria	p__Proteobacteria	c__Betaproteobacteria	o__Burkholderiales	f__Oxalobacteraceae	g__
OTU_195	0.000145259591044062	0.00279216735626223	k__Bacteria	p__Acidobacteria	c__Solibacteres	o__Solibacterales	f__Solibacteraceae	g__CandidatusSolibacter
OTU_196	0.000498236390584339	0.00416532188746084	k__Bacteria	p__Proteobacteria	c__Gammaproteobacteria	o__Xanthomonadales	f__Sinobacteraceae	g__Steroidobacter
OTU_201	0.00175439100379082	0.00150529418073608	k__Bacteria	p__Bacteroidetes	c__[Saprospirae]	o__[Saprospirales]	f__Chitinophagaceae	g__
OTU_218	0	0.00380381159394393	k__Bacteria	p__Proteobacteria	c__Deltaproteobacteria	o__Myxococcales	f__Haliangiaceae	g__
OTU_219	0.00311951687701211	0.0005995437738793	k__Bacteria	p__Proteobacteria	c__Alphaproteobacteria	o__Sphingomonadales	f__Sphingomonadaceae	g__Kaistobacter
OTU_220	0.00185445376794539	0.00028198162164873	k__Bacteria	p__Firmicutes	c__Bacilli	o__Bacillales	f__Paenibacillaceae	g__Cohnella
OTU_240	0.00230095019289334	0.000580797839892892	k__Bacteria	p__Bacteroidetes	c__[Saprospirae]	o__[Saprospirales]	f__Chitinophagaceae	g__Flavisolibacter
OTU_242	1.55615e+09	0.00202609904468914	k__Bacteria	p__Proteobacteria	c__Alphaproteobacteria	o__Caulobacterales	f__Caulobacteraceae	g__
OTU_253	2.55121e+07	0.00262194004568725	k__Bacteria	p__Proteobacteria	c__Deltaproteobacteria	o__Myxococcales	f__Haliangiaceae	g__
OTU_258	9.94256e+07	0.00275819227896094	k__Bacteria	p__Armatimonadetes	c__Armatimonadia	o__FW68	f__	g__
OTU_292	0.00036817135961238	0.0019276277333736	k__Bacteria	p__Proteobacteria	c__Alphaproteobacteria	o__Rhodospirillales	f__Rhodospirillaceae	g__
OTU_300	0.000251555866030161	0.00297975066241596	k__Bacteria	p__Proteobacteria	c__Alphaproteobacteria	o__Sphingomonadales	f__Sphingomonadaceae	g__Novosphingobium
OTU_304	2.68441e+09	0.0028341258384835	k__Bacteria	p__Verrucomicrobia	c__[Pedosphaerae]	o__[Pedosphaerales]	f__Ellin517	g__
OTU_340	0.00331013782484065	0.00150753999441911	k__Bacteria	p__Proteobacteria	c__Gammaproteobacteria	o__Xanthomonadales	f__Xanthomonadaceae	g__
OTU_348	0.000485691407332411	0.00188129705043449	k__Bacteria	p__Proteobacteria	c__Betaproteobacteria	o__Burkholderiales	f__	g__
OTU_374	3.06945e+09	0.00278309076283231	k__Bacteria	p__Proteobacteria	c__Betaproteobacteria	o__Nitrosomonadales	f__Nitrosomonadaceae	g__Nitrosovibrio
OTU_392	0.0017339043135215	0.000166909361760168	k__Bacteria	p__Actinobacteria	c__Actinobacteria	o__Actinomycetales	f__Geodermatophilaceae	g__
OTU_427	0.000162025991737164	0.00342576649600685	k__Bacteria	p__Proteobacteria	c__Gammaproteobacteria	o__Xanthomonadales	f__Xanthomonadaceae	g__
OTU_442	1.98972e+08	0.00233238697640714	k__Bacteria	p__Bacteroidetes	c__[Saprospirae]	o__[Saprospirales]	f__Chitinophagaceae	g__
OTU_451	4.77811e+08	0.00141999901386029	k__Bacteria	p__Proteobacteria	c__Gammaproteobacteria	o__Legionellales	f__Coxiellaceae	g__
OTU_457	0.0009839791830187	0.00295119681726457	k__Bacteria	p__Proteobacteria	c__Alphaproteobacteria	o__Rhizobiales	f__Phyllobacteriaceae	g__
OTU_466	0.0019994182711461	0.000615317495113997	k__Bacteria	p__Proteobacteria	c__Alphaproteobacteria	o__Caulobacterales	f__Caulobacteraceae	g__
OTU_470	8.62908e+08	0.00150468983926334	k__Bacteria	p__Proteobacteria	c__Deltaproteobacteria	o__Myxococcales	f__Haliangiaceae	g__
OTU_488	2.3115e+08	0.00180256620252776	k__Bacteria	p__Proteobacteria	c__Gammaproteobacteria	o__Legionellales	f__	g__
OTU_500	0.000164775450827071	0.00168980411631473	k__Bacteria	p__Chloroflexi	c__Chloroflexi	o__[Roseiflexales]	f__[Kouleothrixaceae]	g__
OTU_503	5.22645e+09	0.00130925491627561	k__Bacteria	p__Proteobacteria	c__Deltaproteobacteria	o__Myxococcales	f__Polyangiaceae	g__Sorangium
OTU_534	0	0.00204401305051136	k__Bacteria	p__Proteobacteria	c__Alphaproteobacteria	o__Rickettsiales	f__mitochondria	g__
OTU_585	6.29682e+09	0.00184786674446505	k__Bacteria	p__Actinobacteria	c__Actinobacteria	o__Actinomycetales	f__Micromonosporaceae	g__Couchioplanes
OTU_609	8.5755e+09	0.00138764343604708	k__Bacteria	p__Actinobacteria	c__Actinobacteria	o__Actinomycetales	f__Streptomycetaceae	g__Streptomyces
OTU_617	0.000238139456381588	0.00161674156651927	k__Bacteria	p__Bacteroidetes	c__Sphingobacteriia	o__Sphingobacteriales	f__	g__
OTU_778	0.00894356128929982	0.000462237616815254	k__Bacteria	p__Proteobacteria	c__Deltaproteobacteria	o__Bdellovibrionales	f__Bacteriovoracaceae	g__
OTU_926	0.00072736488387055	0.00388300205038733	k__Bacteria	p__Proteobacteria	c__Gammaproteobacteria	o__Xanthomonadales	f__Xanthomonadaceae	g__
OTU_995	1.88843e+09	0.00278181343837791	k__Bacteria	p__Actinobacteria	c__Actinobacteria	o__Actinomycetales	f__	g__
OTU_1000	2.39419e+09	0.0027784986793084	k__Bacteria	p__Verrucomicrobia	c__[Pedosphaerae]	o__[Pedosphaerales]	f__	g__
OTU_1069	1.60732e+07	0.00164419935699212	k__Bacteria	p__Proteobacteria	c__Deltaproteobacteria	o__Myxococcales	f__	g__
OTU_1305	0.00159374702027889	0.0016400536533366	k__Bacteria	p__Proteobacteria	c__Gammaproteobacteria	o__Pseudomonadales	f__Pseudomonadaceae	g__Pseudomonas
OTU_1363	0.00215494026277711	0.000214312106147787	k__Bacteria	p__Proteobacteria	c__Betaproteobacteria	o__Burkholderiales	f__Oxalobacteraceae	g__
OTU_1646	6.43577e+08	0.00282426647910715	k__Bacteria	p__Chloroflexi	c__Chloroflexi	o__[Roseiflexales]	f__[Kouleothrixaceae]	g__
OTU_1819	0.00134026064310826	0.00662380429850286	k__Bacteria	p__Bacteroidetes	c__Flavobacteriia	o__Flavobacteriales	f__Flavobacteriaceae	g__Flavobacterium
OTU_2036	0.000702093258080047	0.00418679980688347	k__Bacteria	p__Proteobacteria	c__Betaproteobacteria	o__Burkholderiales	f__Comamonadaceae	g__Methylibium
OTU_2469	0.000154821392780279	0.00218895520086853	k__Bacteria	p__Proteobacteria	c__Alphaproteobacteria	o__Sphingomonadales	f__Sphingomonadaceae	g__Kaistobacter
OTU_3429	0.000123747877331541	0.00267805708656582	k__Bacteria	p__Proteobacteria	c__Alphaproteobacteria	o__Rhizobiales	f__Hyphomicrobiaceae	g__Devosia
OTU_3803	0.00183177729828504	1.83503e+08	k__Bacteria	p__Firmicutes	c__Bacilli	o__Bacillales	f__Paenibacillaceae	g__Paenibacillus
OTU_4198	6.84877e+08	0.00246885203139126	k__Bacteria	p__Proteobacteria	c__Betaproteobacteria	o__Burkholderiales	f__Oxalobacteraceae	g__
OTU_4245	1.15143e+09	0.00140180345890918	k__Bacteria	p__Proteobacteria	c__Betaproteobacteria	o__Burkholderiales	f__Burkholderiaceae	g__Burkholderia
OTU_4315	0.00589021437560257	0.0010657935842974	k__Bacteria	p__Proteobacteria	c__Alphaproteobacteria	o__Sphingomonadales	f__Sphingomonadaceae	g__Kaistobacter
OTU_4466	1.36285e+09	0.00190677498537799	k__Bacteria	p__Bacteroidetes	c__[Saprospirae]	o__[Saprospirales]	f__Chitinophagaceae	g__
OTU_4621	0.00654230402704199	0.000902999480550585	k__Bacteria	p__Proteobacteria	c__Alphaproteobacteria	o__Rhizobiales	f__Rhizobiaceae	g__
OTU_4984	2.22204e+09	0.00365189548072255	k__Bacteria	p__Proteobacteria	c__Betaproteobacteria	o__Burkholderiales	f__Oxalobacteraceae	g__
OTU_6339	3.87382e+09	0.00824869624203638	k__Bacteria	p__Proteobacteria	c__Betaproteobacteria	o__Burkholderiales	f__Oxalobacteraceae	g__
OTU_6503	0.00037687244667002	0.00533065454159775	k__Bacteria	p__Bacteroidetes	c__Flavobacteriia	o__Flavobacteriales	f__Flavobacteriaceae	g__Flavobacterium
OTU_6606	1.51584e+08	0.00564975692519953	k__Bacteria	p__Proteobacteria	c__Betaproteobacteria	o__Burkholderiales	f__Oxalobacteraceae	g__
OTU_6710	0.00405189505322759	0.000317537993727923	k__Bacteria	p__Proteobacteria	c__Betaproteobacteria	o__Burkholderiales	f__Oxalobacteraceae	g__
OTU_6991	1.61933e+08	0.00277841117343724	k__Bacteria	p__Bacteroidetes	c__Sphingobacteriia	o__Sphingobacteriales	f__	g__
OTU_7331	5.81686e+09	0.00394443599597967	k__Bacteria	p__Proteobacteria	c__Betaproteobacteria	o__Burkholderiales	f__Oxalobacteraceae	g__
OTU_8703	0.00152856970278856	3.11483e+09	k__Bacteria	p__Proteobacteria	c__Betaproteobacteria	o__Burkholderiales	f__Oxalobacteraceae	g__
OTU_10081	0.00290452779995586	0.000284475327782624	k__Bacteria	p__Proteobacteria	c__Betaproteobacteria	o__Burkholderiales	f__Oxalobacteraceae	g__
OTU_12090	5.9227e+08	0.00227529523607238	k__Bacteria	p__Proteobacteria	c__Betaproteobacteria	o__Burkholderiales	f__Oxalobacteraceae	g__
OTU_13354	3.42065e+09	0.00166192959442979	k__Bacteria	p__Proteobacteria	c__Betaproteobacteria	o__Burkholderiales	f__Oxalobacteraceae	g__
OTU_13889	4.35335e+09	0.0049034039989664	k__Bacteria	p__Proteobacteria	c__Alphaproteobacteria	o__Rhizobiales	f__Hyphomicrobiaceae	g__Devosia
