# Supplementary material for: Shared features and reciprocal complementation of the Chlamydomonas and Arabidopsis microbiota
Source: Nat Commun. 2022 Jan 20;13:406. doi: 10.1038/s41467-022-28055-8 (PMC8776852; doi:10.1038/s41467-022-28055-8)
Supplement: Supplementary file 6 — Supplementary Data 3 [file 41467_2022_28055_MOESM6_ESM.xlsx]

## Sheet: table_S3
OTU	mean_RA_Cr_phycosphere	recovered	Kingdom	Phylum	Class	Order	Family	Genus
OTU_6	0.0980468051824501	TRUE	k__Bacteria	p__Proteobacteria	c__Betaproteobacteria	o__Methylophilales	f__Methylophilaceae	g__
OTU_24	0.0806039352933522	TRUE	k__Bacteria	p__Firmicutes	c__Bacilli	o__Bacillales	f__Paenibacillaceae	g__Paenibacillus
OTU_8	0.0575503847661714	FALSE	k__Bacteria	p__Bacteroidetes	c__Sphingobacteriia	o__Sphingobacteriales	f__Sphingobacteriaceae	g__
OTU_5	0.0532795742221631	TRUE	k__Bacteria	p__Proteobacteria	c__Gammaproteobacteria	o__Pseudomonadales	f__Pseudomonadaceae	g__Pseudomonas
OTU_11	0.0374312459528201	FALSE	k__Bacteria	p__Bacteroidetes	c__Cytophagia	o__Cytophagales	f__Cytophagaceae	g__
OTU_37	0.0265421664241115	TRUE	k__Bacteria	p__Proteobacteria	c__Alphaproteobacteria	o__Rhizobiales	f__Hyphomicrobiaceae	g__Devosia
OTU_17	0.0145872044294342	TRUE	k__Bacteria	p__Bacteroidetes	c__Sphingobacteriia	o__Sphingobacteriales	f__	g__
OTU_38	0.0129043196006455	FALSE	k__Bacteria	p__Bacteroidetes	c__[Saprospirae]	o__[Saprospirales]	f__Chitinophagaceae	g__
OTU_29	0.0124786230057029	TRUE	k__Bacteria	p__Proteobacteria	c__Gammaproteobacteria	o__Xanthomonadales	f__Xanthomonadaceae	g__
OTU_159	0.0122852540719489	TRUE	k__Bacteria	p__Firmicutes	c__Bacilli	o__Bacillales	f__Paenibacillaceae	g__Paenibacillus
OTU_40	0.0116734385777812	TRUE	k__Bacteria	p__Firmicutes	c__Bacilli	o__Bacillales	f__Bacillaceae	g__
OTU_31	0.0114158686902308	TRUE	k__Bacteria	p__Proteobacteria	c__Betaproteobacteria	o__Burkholderiales	f__Comamonadaceae	g__
OTU_27	0.0107824554788079	TRUE	k__Bacteria	p__Proteobacteria	c__Alphaproteobacteria	o__Sphingomonadales	f__Sphingomonadaceae	g__Kaistobacter
OTU_13	0.0104674384402253	TRUE	k__Bacteria	p__Proteobacteria	c__Deltaproteobacteria	o__Bdellovibrionales	f__Bacteriovoracaceae	g__
OTU_15	0.0102409721085664	TRUE	k__Bacteria	p__Proteobacteria	c__Betaproteobacteria	o__Burkholderiales	f__Oxalobacteraceae	g__Janthinobacterium
OTU_9	0.00982398105503862	TRUE	k__Bacteria	p__Proteobacteria	c__Alphaproteobacteria	o__Rhizobiales	f__Rhizobiaceae	g__
OTU_50	0.0096464869790768	FALSE	k__Bacteria	p__TM7	c__TM7-3	o__	f__	g__
OTU_91	0.00899260518787713	TRUE	k__Bacteria	p__Proteobacteria	c__Alphaproteobacteria	o__Sphingomonadales	f__Erythrobacteraceae	g__
OTU_778	0.00894356128929982	FALSE	k__Bacteria	p__Proteobacteria	c__Deltaproteobacteria	o__Bdellovibrionales	f__Bacteriovoracaceae	g__
OTU_45	0.00830171183794986	FALSE	k__Bacteria	p__Proteobacteria	c__Gammaproteobacteria	o__Xanthomonadales	f__Xanthomonadaceae	g__
OTU_32	0.00814275073835321	FALSE	k__Bacteria	p__Proteobacteria	c__Gammaproteobacteria	o__Xanthomonadales	f__Xanthomonadaceae	g__Dokdonella
OTU_83	0.00688103604331508	FALSE	k__Bacteria	p__Proteobacteria	c__Alphaproteobacteria	o__Sphingomonadales	f__Erythrobacteraceae	g__
OTU_4621	0.00654230402704199	TRUE	k__Bacteria	p__Proteobacteria	c__Alphaproteobacteria	o__Rhizobiales	f__Rhizobiaceae	g__
OTU_1	0.00620328344709907	TRUE	k__Bacteria	p__Proteobacteria	c__Betaproteobacteria	o__Burkholderiales	f__Comamonadaceae	g__
OTU_26	0.0061546413165268	TRUE	k__Bacteria	p__Proteobacteria	c__Betaproteobacteria	o__Burkholderiales	f__Oxalobacteraceae	g__
OTU_4315	0.00589021437560257	FALSE	k__Bacteria	p__Proteobacteria	c__Alphaproteobacteria	o__Sphingomonadales	f__Sphingomonadaceae	g__Kaistobacter
OTU_34	0.00584797604765933	TRUE	k__Bacteria	p__Proteobacteria	c__Gammaproteobacteria	o__Pseudomonadales	f__Pseudomonadaceae	g__
OTU_64	0.0055341890561515	FALSE	k__Bacteria	p__Bacteroidetes	c__Sphingobacteriia	o__Sphingobacteriales	f__Sphingobacteriaceae	g__
OTU_86	0.00546410609191109	TRUE	k__Bacteria	p__Proteobacteria	c__Betaproteobacteria	o__Methylophilales	f__Methylophilaceae	g__
OTU_75	0.00530032403839584	FALSE	k__Bacteria	p__Proteobacteria	c__Alphaproteobacteria	o__Rhizobiales	f__Hyphomicrobiaceae	g__Devosia
OTU_92	0.00504985562162518	FALSE	k__Bacteria	p__Bacteroidetes	c__[Saprospirae]	o__[Saprospirales]	f__Chitinophagaceae	g__Chitinophaga
OTU_73	0.00458492400830554	FALSE	k__Bacteria	p__Proteobacteria	c__Alphaproteobacteria	o__Rhizobiales	f__	g__
OTU_161	0.00450656561693823	TRUE	k__Bacteria	p__Proteobacteria	c__Betaproteobacteria	o__Burkholderiales	f__Comamonadaceae	g__Ramlibacter
OTU_35	0.00440977742874105	TRUE	k__Bacteria	p__Actinobacteria	c__Actinobacteria	o__Actinomycetales	f__Micrococcaceae	g__
OTU_76	0.00431894872423893	FALSE	k__Bacteria	p__TM7	c__TM7-3	o__I025	f__	g__
OTU_57	0.00429691374133678	FALSE	k__Bacteria	p__Chlorobi	c__OPB56	o__	f__	g__
OTU_145	0.00410902708892697	TRUE	k__Bacteria	p__Firmicutes	c__Bacilli	o__Bacillales	f__Paenibacillaceae	g__Paenibacillus
OTU_6710	0.00405189505322759	TRUE	k__Bacteria	p__Proteobacteria	c__Betaproteobacteria	o__Burkholderiales	f__Oxalobacteraceae	g__
OTU_96	0.00400571824214625	TRUE	k__Bacteria	p__Bacteroidetes	c__Cytophagia	o__Cytophagales	f__Cytophagaceae	g__Adhaeribacter
OTU_36	0.00384049676297545	TRUE	k__Bacteria	p__Proteobacteria	c__Alphaproteobacteria	o__Rhizobiales	f__Hyphomicrobiaceae	g__
OTU_42	0.00373036390874904	FALSE	k__Bacteria	p__Bacteroidetes	c__Flavobacteriia	o__Flavobacteriales	f__Flavobacteriaceae	g__Flavobacterium
OTU_98	0.00353768800679922	TRUE	k__Bacteria	p__Proteobacteria	c__Deltaproteobacteria	o__Myxococcales	f__0319-6G20	g__
OTU_138	0.00341036925136161	TRUE	k__Bacteria	p__Proteobacteria	c__Betaproteobacteria	o__Burkholderiales	f__	g__
OTU_59	0.00340747829018867	FALSE	k__Bacteria	p__Proteobacteria	c__Gammaproteobacteria	o__Xanthomonadales	f__Sinobacteraceae	g__
OTU_3	0.00340747442161882	TRUE	k__Bacteria	p__Proteobacteria	c__Alphaproteobacteria	o__Caulobacterales	f__Caulobacteraceae	g__Mycoplana
OTU_340	0.00331013782484065	TRUE	k__Bacteria	p__Proteobacteria	c__Gammaproteobacteria	o__Xanthomonadales	f__Xanthomonadaceae	g__
OTU_88	0.00330225882491412	FALSE	k__Bacteria	p__Bacteroidetes	c__[Saprospirae]	o__[Saprospirales]	f__Chitinophagaceae	g__
OTU_132	0.00328810383663333	FALSE	Unassigned	p__	c__	o__	f__	g__
OTU_54	0.00321005810615954	TRUE	k__Bacteria	p__Proteobacteria	c__Alphaproteobacteria	o__Rhizobiales	f__Bradyrhizobiaceae	g__Bradyrhizobium
OTU_115	0.00315600984453045	FALSE	k__Bacteria	p__Bacteroidetes	c__Flavobacteriia	o__Flavobacteriales	f__Flavobacteriaceae	g__Flavobacterium
OTU_68	0.00314186809541761	TRUE	k__Bacteria	p__Proteobacteria	c__Gammaproteobacteria	o__Xanthomonadales	f__Xanthomonadaceae	g__
OTU_219	0.00311951687701211	TRUE	k__Bacteria	p__Proteobacteria	c__Alphaproteobacteria	o__Sphingomonadales	f__Sphingomonadaceae	g__Kaistobacter
OTU_155	0.00309540477932037	FALSE	k__Bacteria	p__Bacteroidetes	c__[Saprospirae]	o__[Saprospirales]	f__Chitinophagaceae	g__
OTU_81	0.00304467553418234	TRUE	k__Bacteria	p__Proteobacteria	c__Gammaproteobacteria	o__Xanthomonadales	f__Xanthomonadaceae	g__
OTU_14	0.00300202302145204	TRUE	k__Bacteria	p__Proteobacteria	c__Gammaproteobacteria	o__Xanthomonadales	f__Sinobacteraceae	g__Nevskia
OTU_10081	0.00290452779995586	TRUE	k__Bacteria	p__Proteobacteria	c__Betaproteobacteria	o__Burkholderiales	f__Oxalobacteraceae	g__
OTU_87	0.00285130249842211	FALSE	k__Bacteria	p__Proteobacteria	c__Betaproteobacteria	o__Procabacteriales	f__Procabacteriaceae	g__
OTU_116	0.00283198851918182	TRUE	k__Bacteria	p__Proteobacteria	c__Gammaproteobacteria	o__Xanthomonadales	f__Sinobacteraceae	g__
OTU_190	0.00276199912136881	TRUE	k__Bacteria	p__Proteobacteria	c__Betaproteobacteria	o__Burkholderiales	f__Oxalobacteraceae	g__
OTU_100	0.00276157807232988	FALSE	k__Bacteria	p__Verrucomicrobia	c__[Pedosphaerae]	o__[Pedosphaerales]	f__Ellin517	g__
OTU_93	0.00263148544642087	TRUE	k__Bacteria	p__Proteobacteria	c__Betaproteobacteria	o__Burkholderiales	f__Oxalobacteraceae	g__Janthinobacterium
OTU_182	0.00259825545871783	TRUE	k__Bacteria	p__Firmicutes	c__Bacilli	o__Bacillales	f__Bacillaceae	g__Bacillus
OTU_103	0.00258633324340008	TRUE	k__Bacteria	p__Bacteroidetes	c__Sphingobacteriia	o__Sphingobacteriales	f__	g__
OTU_165	0.00257680847542724	TRUE	k__Bacteria	p__Proteobacteria	c__Alphaproteobacteria	o__Rhizobiales	f__Hyphomicrobiaceae	g__Devosia
OTU_33	0.00256275189588383	TRUE	k__Bacteria	p__Proteobacteria	c__Betaproteobacteria	o__Burkholderiales	f__Comamonadaceae	g__
OTU_65	0.00245485508125489	TRUE	k__Bacteria	p__Proteobacteria	c__Alphaproteobacteria	o__Rhizobiales	f__Hyphomicrobiaceae	g__Devosia
OTU_63	0.00243871681304749	TRUE	k__Bacteria	p__Actinobacteria	c__Actinobacteria	o__Actinomycetales	f__Nocardioidaceae	g__
OTU_106	0.00236994596367109	FALSE	k__Bacteria	p__Actinobacteria	c__Actinobacteria	o__Actinomycetales	f__Intrasporangiaceae	g__
OTU_135	0.0023362192107812	FALSE	k__Bacteria	p__Bacteroidetes	c__[Saprospirae]	o__[Saprospirales]	f__Chitinophagaceae	g__
OTU_55	0.00232183451337332	TRUE	k__Bacteria	p__Bacteroidetes	c__Flavobacteriia	o__Flavobacteriales	f__Flavobacteriaceae	g__Flavobacterium
OTU_16	0.0023123756382597	TRUE	k__Bacteria	p__Bacteroidetes	c__Cytophagia	o__Cytophagales	f__Cytophagaceae	g__Adhaeribacter
OTU_240	0.00230095019289334	TRUE	k__Bacteria	p__Bacteroidetes	c__[Saprospirae]	o__[Saprospirales]	f__Chitinophagaceae	g__Flavisolibacter
OTU_22	0.00229716560702955	TRUE	k__Bacteria	p__Actinobacteria	c__Actinobacteria	o__Actinomycetales	f__Micrococcaceae	g__
OTU_47	0.00227334615747788	TRUE	k__Bacteria	p__Proteobacteria	c__Deltaproteobacteria	o__Bdellovibrionales	f__Bacteriovoracaceae	g__
OTU_110	0.00223614047324712	FALSE	k__Bacteria	p__Bacteroidetes	c__Cytophagia	o__Cytophagales	f__Cytophagaceae	g__
OTU_108	0.00218597274917468	FALSE	k__Bacteria	p__Gemmatimonadetes	c__Gemm-3	o__	f__	g__
OTU_1363	0.00215494026277711	TRUE	k__Bacteria	p__Proteobacteria	c__Betaproteobacteria	o__Burkholderiales	f__Oxalobacteraceae	g__
OTU_77	0.00208626934115386	TRUE	k__Bacteria	p__Proteobacteria	c__Gammaproteobacteria	o__Xanthomonadales	f__Sinobacteraceae	g__
OTU_109	0.00205844926178728	FALSE	k__Bacteria	p__Bacteroidetes	c__Sphingobacteriia	o__Sphingobacteriales	f__Sphingobacteriaceae	g__
OTU_149	0.00204632447002536	FALSE	k__Bacteria	p__TM6	c__SBRH58	o__	f__	g__
OTU_466	0.0019994182711461	TRUE	k__Bacteria	p__Proteobacteria	c__Alphaproteobacteria	o__Caulobacterales	f__Caulobacteraceae	g__
OTU_95	0.00197185804995805	FALSE	k__Bacteria	p__Firmicutes	c__Bacilli	o__Bacillales	f__Paenibacillaceae	g__Paenibacillus
OTU_21	0.00196269544188767	TRUE	k__Bacteria	p__Proteobacteria	c__Alphaproteobacteria	o__Sphingomonadales	f__Sphingomonadaceae	g__Kaistobacter
OTU_164	0.00195724080309323	FALSE	k__Bacteria	p__Chloroflexi	c__Chloroflexi	o__Herpetosiphonales	f__	g__
OTU_2	0.00195105564332341	TRUE	k__Bacteria	p__Proteobacteria	c__Betaproteobacteria	o__Burkholderiales	f__Oxalobacteraceae	g__Ralstonia
OTU_131	0.00194475551875401	FALSE	k__Bacteria	p__Proteobacteria	c__Alphaproteobacteria	o__Rickettsiales	f__	g__
OTU_143	0.00188005703401736	FALSE	k__Bacteria	p__Proteobacteria	c__Deltaproteobacteria	o__Spirobacillales	f__	g__
OTU_220	0.00185445376794539	TRUE	k__Bacteria	p__Firmicutes	c__Bacilli	o__Bacillales	f__Paenibacillaceae	g__Cohnella
OTU_3803	0.00183177729828504	TRUE	k__Bacteria	p__Firmicutes	c__Bacilli	o__Bacillales	f__Paenibacillaceae	g__Paenibacillus
OTU_201	0.00175439100379082	FALSE	k__Bacteria	p__Bacteroidetes	c__[Saprospirae]	o__[Saprospirales]	f__Chitinophagaceae	g__
OTU_392	0.0017339043135215	TRUE	k__Bacteria	p__Actinobacteria	c__Actinobacteria	o__Actinomycetales	f__Geodermatophilaceae	g__
OTU_129	0.00171470497230177	TRUE	k__Bacteria	p__TM7	c__TM7-3	o__	f__	g__
OTU_52	0.00166247179250062	FALSE	k__Bacteria	p__Chlorobi	c__	o__	f__	g__
OTU_69	0.00166217665090506	TRUE	k__Bacteria	p__Proteobacteria	c__Betaproteobacteria	o__Burkholderiales	f__Oxalobacteraceae	g__
OTU_113	0.00165705087846791	FALSE	k__Bacteria	p__Proteobacteria	c__Betaproteobacteria	o__Methylophilales	f__Methylophilaceae	g__Methylotenera
OTU_99	0.0016308951538612	TRUE	k__Bacteria	p__Proteobacteria	c__Alphaproteobacteria	o__Rhodospirillales	f__Rhodospirillaceae	g__
OTU_1305	0.00159374702027889	FALSE	k__Bacteria	p__Proteobacteria	c__Gammaproteobacteria	o__Pseudomonadales	f__Pseudomonadaceae	g__Pseudomonas
OTU_79	0.00158415195145648	TRUE	k__Bacteria	p__Proteobacteria	c__Betaproteobacteria	o__Burkholderiales	f__Comamonadaceae	g__
OTU_120	0.00157607014344671	TRUE	k__Bacteria	p__Verrucomicrobia	c__[Pedosphaerae]	o__[Pedosphaerales]	f__	g__
OTU_8703	0.00152856970278856	TRUE	k__Bacteria	p__Proteobacteria	c__Betaproteobacteria	o__Burkholderiales	f__Oxalobacteraceae	g__
OTU_848	0.00150345304006249	TRUE	k__Bacteria	p__Bacteroidetes	c__Cytophagia	o__Cytophagales	f__Cytophagaceae	g__Adhaeribacter
OTU_66	0.00145127476014905	TRUE	k__Bacteria	p__Actinobacteria	c__Actinobacteria	o__Actinomycetales	f__Propionibacteriaceae	g__
OTU_11290	0.00143389336310878	TRUE	k__Bacteria	p__Proteobacteria	c__Betaproteobacteria	o__Burkholderiales	f__Oxalobacteraceae	g__
OTU_25	0.00140653364925249	FALSE	k__Bacteria	p__Bacteroidetes	c__Sphingobacteriia	o__Sphingobacteriales	f__	g__
OTU_209	0.00137161534526107	TRUE	k__Bacteria	p__Proteobacteria	c__Betaproteobacteria	o__Burkholderiales	f__Oxalobacteraceae	g__
OTU_67	0.00136888761318976	TRUE	k__Bacteria	p__Proteobacteria	c__Betaproteobacteria	o__Burkholderiales	f__Oxalobacteraceae	g__
OTU_139	0.00134961513944138	TRUE	k__Bacteria	p__Actinobacteria	c__Actinobacteria	o__Actinomycetales	f__Mycobacteriaceae	g__Mycobacterium
OTU_1819	0.00134026064310826	TRUE	k__Bacteria	p__Bacteroidetes	c__Flavobacteriia	o__Flavobacteriales	f__Flavobacteriaceae	g__Flavobacterium
OTU_454	0.001339537710093	TRUE	k__Bacteria	p__Firmicutes	c__Bacilli	o__Bacillales	f__Paenibacillaceae	g__Paenibacillus
OTU_213	0.00129110608568353	FALSE	k__Bacteria	p__Bacteroidetes	c__Flavobacteriia	o__Flavobacteriales	f__Flavobacteriaceae	g__Flavobacterium
OTU_458	0.0012696883054522	TRUE	k__Bacteria	p__Firmicutes	c__Bacilli	o__Bacillales	f__Paenibacillaceae	g__Paenibacillus
OTU_320	0.00126026218874623	FALSE	k__Bacteria	p__Proteobacteria	c__Alphaproteobacteria	o__Rickettsiales	f__	g__
OTU_128	0.00125992783412647	FALSE	k__Bacteria	p__Proteobacteria	c__Betaproteobacteria	o__Procabacteriales	f__Procabacteriaceae	g__
OTU_3028	0.00125403784000619	TRUE	k__Bacteria	p__Proteobacteria	c__Alphaproteobacteria	o__Sphingomonadales	f__Sphingomonadaceae	g__
OTU_234	0.00125388193108361	FALSE	k__Bacteria	p__Firmicutes	c__Bacilli	o__Bacillales	f__Paenibacillaceae	g__Paenibacillus
OTU_188	0.00123126736958771	FALSE	k__Bacteria	p__Proteobacteria	c__Alphaproteobacteria	o__Rhodobacterales	f__Rhodobacteraceae	g__Rhodobacter
OTU_154	0.00122334809640854	FALSE	k__Bacteria	p__Proteobacteria	c__Alphaproteobacteria	o__Rickettsiales	f__	g__
OTU_281	0.00120659010126789	FALSE	k__Bacteria	p__Proteobacteria	c__Gammaproteobacteria	o__Alteromonadales	f__211ds20	g__
OTU_133	0.00119404730650853	FALSE	k__Bacteria	p__Proteobacteria	c__Gammaproteobacteria	o__Alteromonadales	f__211ds20	g__
OTU_203	0.001184621114871	FALSE	Unassigned	p__	c__	o__	f__	g__
OTU_157	0.00118094598688924	TRUE	k__Bacteria	p__Verrucomicrobia	c__[Pedosphaerae]	o__[Pedosphaerales]	f__Ellin517	g__
OTU_970	0.00118068855432602	TRUE	k__Bacteria	p__Proteobacteria	c__Alphaproteobacteria	o__Sphingomonadales	f__Sphingomonadaceae	g__Kaistobacter
OTU_238	0.00115922350957354	FALSE	k__Bacteria	p__Firmicutes	c__Bacilli	o__Bacillales	f__Paenibacillaceae	g__Paenibacillus
OTU_2960	0.00115634826130215	TRUE	k__Bacteria	p__Proteobacteria	c__Alphaproteobacteria	o__Sphingomonadales	f__Sphingomonadaceae	g__Kaistobacter
OTU_179	0.00115274468553019	FALSE	k__Bacteria	p__Actinobacteria	c__Actinobacteria	o__Actinomycetales	f__Nocardioidaceae	g__
OTU_130	0.00113870355384766	TRUE	k__Bacteria	p__Firmicutes	c__Bacilli	o__Bacillales	f__Bacillaceae	g__Bacillus
OTU_3783	0.00113620361617483	FALSE	k__Bacteria	p__Actinobacteria	c__Actinobacteria	o__Actinomycetales	f__Micrococcaceae	g__Arthrobacter
OTU_156	0.00113014226323272	FALSE	k__Bacteria	p__Proteobacteria	c__Betaproteobacteria	o__	f__	g__
OTU_186	0.00111027847375461	TRUE	k__Bacteria	p__Proteobacteria	c__Alphaproteobacteria	o__Rickettsiales	f__	g__
OTU_3599	0.00109905708889394	TRUE	k__Bacteria	p__Proteobacteria	c__Betaproteobacteria	o__Burkholderiales	f__Comamonadaceae	g__
OTU_216	0.00107338650494892	TRUE	k__Bacteria	p__Proteobacteria	c__Alphaproteobacteria	o__Rhizobiales	f__Rhizobiaceae	g__Agrobacterium
OTU_245	0.00106678564203723	FALSE	k__Bacteria	p__Bacteroidetes	c__[Saprospirae]	o__[Saprospirales]	f__Chitinophagaceae	g__
OTU_384	0.00106005646385398	FALSE	k__Bacteria	p__Proteobacteria	c__Alphaproteobacteria	o__Sphingomonadales	f__Erythrobacteraceae	g__
OTU_197	0.00105747743926005	TRUE	k__Bacteria	p__Firmicutes	c__Bacilli	o__Bacillales	f__Paenibacillaceae	g__Paenibacillus
OTU_286	0.00105207013944115	FALSE	k__Bacteria	p__Proteobacteria	c__Alphaproteobacteria	o__Rhodobacterales	f__Rhodobacteraceae	g__Rhodobacter
OTU_141	0.00103886677958904	FALSE	k__Bacteria	p__Proteobacteria	c__Alphaproteobacteria	o__Rhodospirillales	f__Rhodospirillaceae	g__
OTU_56	0.00102919983247956	TRUE	k__Bacteria	p__Proteobacteria	c__Alphaproteobacteria	o__Rhizobiales	f__Phyllobacteriaceae	g__
OTU_237	0.00102573360940699	FALSE	k__Bacteria	p__Proteobacteria	c__Gammaproteobacteria	o__Xanthomonadales	f__Xanthomonadaceae	g__Thermomonas
OTU_125	0.00102115367616024	TRUE	k__Bacteria	p__Proteobacteria	c__Alphaproteobacteria	o__Sphingomonadales	f__Erythrobacteraceae	g__
OTU_173	0.00101246212026446	FALSE	k__Bacteria	p__Bacteroidetes	c__[Saprospirae]	o__[Saprospirales]	f__	g__
OTU_578	0.00101233265214792	FALSE	k__Bacteria	p__Proteobacteria	c__Alphaproteobacteria	o__Rhodospirillales	f__Rhodospirillaceae	g__
