# Supplementary material for: Shared features and reciprocal complementation of the Chlamydomonas and Arabidopsis microbiota
Source: Nat Commun. 2022 Jan 20;13:406. doi: 10.1038/s41467-022-28055-8 (PMC8776852; doi:10.1038/s41467-022-28055-8)
Supplement: Supplementary file 7 — Supplementary Data 4 [file 41467_2022_28055_MOESM7_ESM.xlsx]

## Sheet: crsphere_metadata
ID	collection	quality	kingdom	phylum	class	order	family	genus	host	compartment	soil	n_contigs	tot_length	N50	N90	n_genes
Chlamy6	AlSPHERE	clean	Bacteria	Proteobacteria	Betaproteobacteria	Burkholderiales	Comamonadaceae	Variovorax	Chlamydomonas reinhardtii	Phycosphere	CAS	44	5616946	245559	82993	5287
Chlamy7	AlSPHERE	clean	Bacteria	Proteobacteria	Alphaproteobacteria	Sphingomonadales	Sphingomonadaceae	Sphingomonas	Chlamydomonas reinhardtii	Phycosphere	CAS	6	2691583	936859	196846	2699
Chlamy8	AlSPHERE	clean	Bacteria	Proteobacteria	Alphaproteobacteria	Rhizobiales	Bradyrhizobiaceae	Bosea	Chlamydomonas reinhardtii	Phycosphere	CAS	38	4662562	208451	74226	4513
Chlamy9	AlSPHERE	clean	Bacteria	Proteobacteria	Alphaproteobacteria	Rhizobiales	Bradyrhizobiaceae	Bosea	Chlamydomonas reinhardtii	Phycosphere	CAS	38	4662920	208451	74226	4513
Chlamy11	AlSPHERE	clean	Bacteria	Proteobacteria	Alphaproteobacteria	Rhizobiales	Bradyrhizobiaceae	Bosea	Chlamydomonas reinhardtii	Phycosphere	CAS	38	4662945	208451	74226	4513
Chlamy12	AlSPHERE	clean	Bacteria	Proteobacteria	Betaproteobacteria	Burkholderiales	Comamonadaceae	Variovorax	Chlamydomonas reinhardtii	Phycosphere	CAS	43	5615784	323515	92141	5285
Chlamy13	AlSPHERE	clean	Bacteria	Proteobacteria	Betaproteobacteria	Burkholderiales	Comamonadaceae	Variovorax	Chlamydomonas reinhardtii	Phycosphere	CAS	46	6979607	397244	103934	6435
Chlamy15	AlSPHERE	mag	Bacteria	Proteobacteria	Gammaproteobacteria	Burkholderiales	Burkholderiaceae	Cupriavidus	Chlamydomonas reinhardtii	Phycosphere	CAS	28	5973162	399576	148990	5386
Chlamy16	AlSPHERE	clean	Bacteria	Proteobacteria	Betaproteobacteria	Burkholderiales	Burkholderiaceae	Cupriavidus	Chlamydomonas reinhardtii	Phycosphere	CAS	166	14074201	207792	59210	12895
Chlamy17	AlSPHERE	clean	Bacteria	Proteobacteria	Betaproteobacteria	Burkholderiales	Burkholderiaceae	Cupriavidus	Chlamydomonas reinhardtii	Phycosphere	CAS	166	14074201	207792	59210	12895
Chlamy18	AlSPHERE	clean	Bacteria	Proteobacteria	Betaproteobacteria	Burkholderiales	Burkholderiaceae	Cupriavidus	Chlamydomonas reinhardtii	Phycosphere	CAS	166	14074201	207792	59210	12895
Chlamy19	AlSPHERE	clean	Bacteria	Proteobacteria	Betaproteobacteria	Burkholderiales	Burkholderiaceae	Cupriavidus	Chlamydomonas reinhardtii	Phycosphere	CAS	40	5996443	399576	148990	5471
Chlamy20	AlSPHERE	clean	Bacteria	Proteobacteria	Betaproteobacteria	Burkholderiales	Burkholderiaceae	Cupriavidus	Chlamydomonas reinhardtii	Phycosphere	CAS	35	5994707	399576	148990	5471
Chlamy21	AlSPHERE	clean	Bacteria	Proteobacteria	Betaproteobacteria	Burkholderiales	Burkholderiaceae	Cupriavidus	Chlamydomonas reinhardtii	Phycosphere	CAS	35	5994707	399576	148990	5471
Chlamy23	AlSPHERE	clean	Bacteria	Actinobacteria	Actinobacteria	Actinomycetales	Micrococcaceae	Arthrobacter	Chlamydomonas reinhardtii	Phycosphere	CAS	52	5080456	456701	102709	4712
Chlamy24	AlSPHERE	clean	Bacteria	Proteobacteria	Gammaproteobacteria	Xanthomonadales	Xanthomonadaceae	Stenotrophomonas	Chlamydomonas reinhardtii	Phycosphere	CAS	44	4330029	247329	64478	3941
Chlamy25	AlSPHERE	clean	Bacteria	Proteobacteria	Betaproteobacteria	Burkholderiales	Burkholderiaceae	Cupriavidus	Chlamydomonas reinhardtii	Phycosphere	CAS	149	13422219	269291	80823	12210
Chlamy26	AlSPHERE	clean	Bacteria	Proteobacteria	Gammaproteobacteria	Aeromonadales	Aeromonadaceae	Aeromonas	Chlamydomonas reinhardtii	Phycosphere	CAS	26	4504141	347777	121626	4163
Chlamy28	AlSPHERE	clean	Bacteria	Proteobacteria	Betaproteobacteria	Burkholderiales	Comamonadaceae	Acidovorax	Chlamydomonas reinhardtii	Phycosphere	CAS	25	5624764	443196	160858	5127
Chlamy29	AlSPHERE	clean	Bacteria	Proteobacteria	Betaproteobacteria	Burkholderiales	Comamonadaceae	Acidovorax	Chlamydomonas reinhardtii	Phycosphere	CAS	25	5624747	443196	160858	5122
Chlamy30	AlSPHERE	clean	Bacteria	Proteobacteria	Betaproteobacteria	Burkholderiales	Comamonadaceae	Acidovorax	Chlamydomonas reinhardtii	Phycosphere	CAS	25	5624619	443196	160858	5124
Chlamy31	AlSPHERE	clean	Bacteria	Proteobacteria	Betaproteobacteria	Burkholderiales	Comamonadaceae	Acidovorax	Chlamydomonas reinhardtii	Phycosphere	CAS	25	5624799	408894	125679	5127
Chlamy32	AlSPHERE	clean	Bacteria	Proteobacteria	Betaproteobacteria	Burkholderiales	Comamonadaceae	Acidovorax	Chlamydomonas reinhardtii	Phycosphere	CAS	26	5624940	408894	125679	5125
Chlamy33	AlSPHERE	mag	Bacteria	Actinobacteriota	Actinobacteria	Actinomycetales	Micrococcaceae	Micrococcus	Chlamydomonas reinhardtii	Phycosphere	CAS	86	2370227	44674	12942	2124
Chlamy34	AlSPHERE	clean	Bacteria	Proteobacteria	Betaproteobacteria	Burkholderiales	Comamonadaceae	Acidovorax	Chlamydomonas reinhardtii	Phycosphere	CAS	26	5624822	408894	125679	5122
Chlamy35	AlSPHERE	clean	Bacteria	Proteobacteria	Betaproteobacteria	Burkholderiales	Burkholderiaceae	Cupriavidus	Chlamydomonas reinhardtii	Phycosphere	CAS	105	6281162	362324	78686	5769
Chlamy36	AlSPHERE	clean	Bacteria	Proteobacteria	Betaproteobacteria	Burkholderiales	Burkholderiaceae	Cupriavidus	Chlamydomonas reinhardtii	Phycosphere	CAS	39	5997235	399576	148990	5475
Chlamy37	AlSPHERE	clean	Bacteria	Proteobacteria	Betaproteobacteria	Burkholderiales	Burkholderiaceae	Cupriavidus	Chlamydomonas reinhardtii	Phycosphere	CAS	50	6161340	247576	79722	5629
Chlamy38	AlSPHERE	clean	Bacteria	Proteobacteria	Betaproteobacteria	Burkholderiales	Burkholderiaceae	Cupriavidus	Chlamydomonas reinhardtii	Phycosphere	CAS	42	6161402	362335	115185	5632
Chlamy39	AlSPHERE	clean	Bacteria	Proteobacteria	Gammaproteobacteria	Xanthomonadales	Xanthomonadaceae	Stenotrophomonas	Chlamydomonas reinhardtii	Phycosphere	CAS	42	4331055	253705	64476	3943
Chlamy40	AlSPHERE	mag	Bacteria	Proteobacteria	Gammaproteobacteria	Burkholderiales	Burkholderiaceae	Cupriavidus	Chlamydomonas reinhardtii	Phycosphere	CAS	107	5708915	102277	30189	5117
Chlamy41	AlSPHERE	mag	Bacteria	Proteobacteria	Gammaproteobacteria	Burkholderiales	Burkholderiaceae	Cupriavidus	Chlamydomonas reinhardtii	Phycosphere	CAS	107	5708915	102277	30189	5117
Chlamy42	AlSPHERE	clean	Bacteria	Proteobacteria	Alphaproteobacteria	Rhizobiales	Bradyrhizobiaceae	Bosea	Chlamydomonas reinhardtii	Phycosphere	CAS	38	4664019	208451	74226	4517
Chlamy43	AlSPHERE	clean	Bacteria	Proteobacteria	Betaproteobacteria	Burkholderiales	Burkholderiaceae	Cupriavidus	Chlamydomonas reinhardtii	Phycosphere	CAS	68	5326932	252783	50440	4731
Chlamy44	AlSPHERE	clean	Bacteria	Proteobacteria	Gammaproteobacteria	Aeromonadales	Aeromonadaceae	Aeromonas	Chlamydomonas reinhardtii	Phycosphere	CAS	41	4583277	309263	75094	4209
Chlamy45	AlSPHERE	clean	Bacteria	Bacteroidetes	Flavobacteriia	Flavobacteriales	Flavobacteriaceae	Chryseobacterium	Chlamydomonas reinhardtii	Phycosphere	CAS	23	5087665	470147	391402	4596
Chlamy46	AlSPHERE	clean	Bacteria	Proteobacteria	Betaproteobacteria	Burkholderiales	Comamonadaceae	Acidovorax	Chlamydomonas reinhardtii	Phycosphere	CAS	24	5624432	443196	160858	5125
Chlamy47	AlSPHERE	clean	Bacteria	Proteobacteria	Betaproteobacteria	Burkholderiales	Comamonadaceae	Acidovorax	Chlamydomonas reinhardtii	Phycosphere	CAS	26	5624946	408894	125679	5125
Chlamy48	AlSPHERE	clean	Bacteria	Proteobacteria	Betaproteobacteria	Burkholderiales	Comamonadaceae	Acidovorax	Chlamydomonas reinhardtii	Phycosphere	CAS	26	5624955	408894	125679	5127
Chlamy49	AlSPHERE	clean	Bacteria	Proteobacteria	Alphaproteobacteria	Sphingomonadales	Sphingomonadaceae	Sphingopyxis	Chlamydomonas reinhardtii	Phycosphere	CAS	13	4594463	600854	155188	4409
Chlamy50	AlSPHERE	clean	Bacteria	Proteobacteria	Betaproteobacteria	Burkholderiales	Comamonadaceae	Acidovorax	Chlamydomonas reinhardtii	Phycosphere	CAS	25	5624682	408894	125679	5125
Chlamy51	AlSPHERE	clean	Bacteria	Proteobacteria	Betaproteobacteria	Burkholderiales	Comamonadaceae	Acidovorax	Chlamydomonas reinhardtii	Phycosphere	CAS	26	5625338	408894	125679	5126
Chlamy52	AlSPHERE	clean	Bacteria	Actinobacteria	Actinobacteria	Actinomycetales	Microbacteriaceae	Microbacterium	Chlamydomonas reinhardtii	Phycosphere	CAS	12	4269150	856879	318786	4174
Chlamy53	AlSPHERE	clean	Bacteria	Proteobacteria	Betaproteobacteria	Burkholderiales	Comamonadaceae	Acidovorax	Chlamydomonas reinhardtii	Phycosphere	CAS	26	5625332	408894	125679	5126
Chlamy54	AlSPHERE	clean	Bacteria	Proteobacteria	Betaproteobacteria	Burkholderiales	Comamonadaceae	Acidovorax	Chlamydomonas reinhardtii	Phycosphere	CAS	24	5624503	443196	160858	5125
Chlamy55	AlSPHERE	clean	Bacteria	Proteobacteria	Betaproteobacteria	Burkholderiales	Comamonadaceae	Acidovorax	Chlamydomonas reinhardtii	Phycosphere	CAS	57	5666276	408894	125679	5144
Chlamy56	AlSPHERE	clean	Bacteria	Proteobacteria	Betaproteobacteria	Burkholderiales	Burkholderiaceae	Cupriavidus	Chlamydomonas reinhardtii	Phycosphere	CAS	44	5997477	263887	78309	5472
Chlamy57	AlSPHERE	clean	Bacteria	Proteobacteria	Betaproteobacteria	Burkholderiales	Burkholderiaceae	Cupriavidus	Chlamydomonas reinhardtii	Phycosphere	CAS	44	5997477	263887	78309	5472
Chlamy58	AlSPHERE	clean	Bacteria	Proteobacteria	Betaproteobacteria	Burkholderiales	Comamonadaceae	Acidovorax	Chlamydomonas reinhardtii	Phycosphere	CAS	26	5624861	408894	125679	5122
Chlamy59	AlSPHERE	clean	Bacteria	Bacteroidetes	Flavobacteriia	Flavobacteriales	Flavobacteriaceae	Chryseobacterium	Chlamydomonas reinhardtii	Phycosphere	CAS	24	5089445	562225	391402	4597
Chlamy60	AlSPHERE	clean	Bacteria	Bacteroidetes	Flavobacteriia	Flavobacteriales	Flavobacteriaceae	Chryseobacterium	Chlamydomonas reinhardtii	Phycosphere	CAS	23	5089816	562225	391402	4595
Chlamy61	AlSPHERE	mag	Bacteria	Proteobacteria	Gammaproteobacteria	Burkholderiales	Burkholderiaceae	Cupriavidus	Chlamydomonas reinhardtii	Phycosphere	CAS	1336	6655706	6103	2413	6307
Chlamy62	AlSPHERE	clean	Bacteria	Proteobacteria	Betaproteobacteria	Burkholderiales	Burkholderiaceae	Cupriavidus	Chlamydomonas reinhardtii	Phycosphere	CAS	41	5994065	399576	77885	5468
Chlamy63	AlSPHERE	clean	Bacteria	Proteobacteria	Betaproteobacteria	Burkholderiales	Burkholderiaceae	Cupriavidus	Chlamydomonas reinhardtii	Phycosphere	CAS	37	5995297	399576	148990	5470
Chlamy64	AlSPHERE	clean	Bacteria	Bacteroidetes	Flavobacteriia	Flavobacteriales	Flavobacteriaceae	Chryseobacterium	Chlamydomonas reinhardtii	Phycosphere	CAS	23	5089909	562225	391402	4597
Chlamy65	AlSPHERE	clean	Bacteria	Proteobacteria	Betaproteobacteria	Burkholderiales	Burkholderiaceae	Cupriavidus	Chlamydomonas reinhardtii	Phycosphere	CAS	48	5996133	263940	76194	5474
Chlamy66	AlSPHERE	clean	Bacteria	Proteobacteria	Betaproteobacteria	Burkholderiales	Burkholderiaceae	Cupriavidus	Chlamydomonas reinhardtii	Phycosphere	CAS	48	5996133	263940	76194	5474
Chlamy67	AlSPHERE	clean	Bacteria	Proteobacteria	Betaproteobacteria	Burkholderiales	Burkholderiaceae	Cupriavidus	Chlamydomonas reinhardtii	Phycosphere	CAS	48	5996133	263940	76194	5474
Chlamy68	AlSPHERE	clean	Bacteria	Proteobacteria	Betaproteobacteria	Burkholderiales	Burkholderiaceae	Cupriavidus	Chlamydomonas reinhardtii	Phycosphere	CAS	48	5996133	263940	76194	5474
Chlamy69	AlSPHERE	mag	Bacteria	Actinobacteriota	Actinobacteria	Actinomycetales	Microbacteriaceae	Microbacterium	Chlamydomonas reinhardtii	Phycosphere	CAS	21	3624218	293447	103318	3121
Chlamy70	AlSPHERE	clean	Bacteria	Actinobacteria	Actinobacteria	Actinomycetales	Micrococcaceae	Arthrobacter	Chlamydomonas reinhardtii	Phycosphere	CAS	39	5069360	456920	123037	4705
Chlamy71	AlSPHERE	clean	Bacteria	Proteobacteria	Gammaproteobacteria	Xanthomonadales	Xanthomonadaceae	Stenotrophomonas	Chlamydomonas reinhardtii	Phycosphere	CAS	41	4330811	403235	64462	3943
Chlamy74	AlSPHERE	clean	Bacteria	Proteobacteria	Alphaproteobacteria	Caulobacterales	Caulobacteraceae	Brevundimonas	Chlamydomonas reinhardtii	Phycosphere	CAS	23	3474749	264537	113917	3247
Chlamy75	AlSPHERE	clean	Bacteria	Proteobacteria	Alphaproteobacteria	Sphingomonadales	Sphingomonadaceae	Sphingopyxis	Chlamydomonas reinhardtii	Phycosphere	CAS	10	4594378	600866	391938	4405
Chlamy76	AlSPHERE	clean	Bacteria	Proteobacteria	Betaproteobacteria	Burkholderiales	Burkholderiaceae	Cupriavidus	Chlamydomonas reinhardtii	Phycosphere	CAS	70	7255580	371846	80229	6600
Chlamy77	AlSPHERE	clean	Bacteria	Proteobacteria	Betaproteobacteria	Burkholderiales	Oxalobacteraceae	Massilia	Chlamydomonas reinhardtii	Phycosphere	CAS	63	5738642	232781	57880	5113
Chlamy78	AlSPHERE	clean	Bacteria	Proteobacteria	Betaproteobacteria	Burkholderiales	Oxalobacteraceae	Massilia	Chlamydomonas reinhardtii	Phycosphere	CAS	72	5737212	179788	51623	5114
Chlamy79	AlSPHERE	clean	Bacteria	Proteobacteria	Betaproteobacteria	Burkholderiales	Oxalobacteraceae	Massilia	Chlamydomonas reinhardtii	Phycosphere	CAS	72	5737212	179788	51623	5114
Chlamy80	AlSPHERE	clean	Bacteria	Proteobacteria	Alphaproteobacteria	Caulobacterales	Caulobacteraceae	Brevundimonas	Chlamydomonas reinhardtii	Phycosphere	CAS	21	3465545	264537	116378	3244
Chlamy81	AlSPHERE	clean	Bacteria	Proteobacteria	Betaproteobacteria	Burkholderiales	Comamonadaceae	Variovorax	Chlamydomonas reinhardtii	Phycosphere	CAS	41	5616886	333313	92141	5289
Chlamy82	AlSPHERE	clean	Bacteria	Bacteroidetes	Flavobacteriia	Flavobacteriales	Flavobacteriaceae	Chryseobacterium	Chlamydomonas reinhardtii	Phycosphere	CAS	25	5090267	437608	391402	4592
Chlamy83	AlSPHERE	mag	Bacteria	Bacteroidota	Bacteroidia	Flavobacteriales	Weeksellaceae	Chryseobacterium	Chlamydomonas reinhardtii	Phycosphere	CAS	80	5028304	165668	27707	4490
Chlamy84	AlSPHERE	clean	Bacteria	Proteobacteria	Betaproteobacteria	Burkholderiales	Burkholderiaceae	Cupriavidus	Chlamydomonas reinhardtii	Phycosphere	CAS	43	5996930	399576	79791	5478
Chlamy85	AlSPHERE	mag	Bacteria	Proteobacteria	Gammaproteobacteria	Burkholderiales	Burkholderiaceae	Variovorax	Chlamydomonas reinhardtii	Phycosphere	CAS	31	6778655	348115	119460	6229
Chlamy86	AlSPHERE	clean	Bacteria	Proteobacteria	Alphaproteobacteria	Rhizobiales	Bradyrhizobiaceae	Bosea	Chlamydomonas reinhardtii	Phycosphere	CAS	37	4663897	208451	74226	4517
Chlamy88	AlSPHERE	clean	Bacteria	Proteobacteria	Betaproteobacteria	Burkholderiales	Burkholderiaceae	Cupriavidus	Chlamydomonas reinhardtii	Phycosphere	CAS	110	6220161	109230	29708	5612
Chlamy89	AlSPHERE	clean	Bacteria	Proteobacteria	Betaproteobacteria	Burkholderiales	Burkholderiaceae	Cupriavidus	Chlamydomonas reinhardtii	Phycosphere	CAS	110	6220161	109230	29708	5612
Chlamy90	AlSPHERE	clean	Bacteria	Proteobacteria	Gammaproteobacteria	Pseudomonadales	Pseudomonadaceae	Pseudomonas	Chlamydomonas reinhardtii	Phycosphere	CAS	67	6795912	304981	86557	6136
Chlamy91	AlSPHERE	clean	Bacteria	Proteobacteria	Gammaproteobacteria	Xanthomonadales	Xanthomonadaceae	Stenotrophomonas	Chlamydomonas reinhardtii	Phycosphere	CAS	39	4330964	403237	74510	3944
Chlamy92	AlSPHERE	clean	Bacteria	Proteobacteria	Betaproteobacteria	Burkholderiales	Burkholderiaceae	Cupriavidus	Chlamydomonas reinhardtii	Phycosphere	CAS	50	5996315	329195	68105	5478
Chlamy93	AlSPHERE	clean	Bacteria	Proteobacteria	Gammaproteobacteria	Xanthomonadales	Xanthomonadaceae	Stenotrophomonas	Chlamydomonas reinhardtii	Phycosphere	CAS	39	4330657	403233	72143	3945
Chlamy94	AlSPHERE	clean	Bacteria	Bacteroidetes	Flavobacteriia	Flavobacteriales	Flavobacteriaceae	Chryseobacterium	Chlamydomonas reinhardtii	Phycosphere	CAS	22	5088947	562225	391402	4597
Chlamy95	AlSPHERE	clean	Bacteria	Proteobacteria	Betaproteobacteria	Burkholderiales	Burkholderiaceae	Cupriavidus	Chlamydomonas reinhardtii	Phycosphere	CAS	38	5995966	441553	148990	5474
Chlamy96	AlSPHERE	clean	Bacteria	Proteobacteria	Betaproteobacteria	Burkholderiales	Burkholderiaceae	Cupriavidus	Chlamydomonas reinhardtii	Phycosphere	CAS	38	5995966	441553	148990	5474
Chlamy97	AlSPHERE	clean	Bacteria	Bacteroidetes	Flavobacteriia	Flavobacteriales	Flavobacteriaceae	Chryseobacterium	Chlamydomonas reinhardtii	Phycosphere	CAS	25	5089651	437608	391402	4595
Chlamy98	AlSPHERE	clean	Bacteria	Proteobacteria	Betaproteobacteria	Burkholderiales	Burkholderiaceae	Cupriavidus	Chlamydomonas reinhardtii	Phycosphere	CAS	371	14204002	122622	27191	13021
Chlamy99	AlSPHERE	clean	Bacteria	Proteobacteria	Betaproteobacteria	Burkholderiales	Burkholderiaceae	Cupriavidus	Chlamydomonas reinhardtii	Phycosphere	CAS	371	14204002	122622	27191	13021
Chlamy100	AlSPHERE	clean	Bacteria	Proteobacteria	Betaproteobacteria	Burkholderiales	Burkholderiaceae	Cupriavidus	Chlamydomonas reinhardtii	Phycosphere	CAS	316	14518086	112829	27084	13373
Chlamy101	AlSPHERE	clean	Bacteria	Proteobacteria	Betaproteobacteria	Burkholderiales	Burkholderiaceae	Cupriavidus	Chlamydomonas reinhardtii	Phycosphere	CAS	316	14518086	112829	27084	13373
Chlamy103	AlSPHERE	clean	Bacteria	Bacteroidetes	Flavobacteriia	Flavobacteriales	Flavobacteriaceae	Chryseobacterium	Chlamydomonas reinhardtii	Phycosphere	CAS	24	5089951	562225	391402	4597
Chlamy104	AlSPHERE	clean	Bacteria	Proteobacteria	Betaproteobacteria	Burkholderiales	Burkholderiaceae	Cupriavidus	Chlamydomonas reinhardtii	Phycosphere	CAS	38	5996144	399576	148990	5472
Chlamy105	AlSPHERE	clean	Bacteria	Proteobacteria	Betaproteobacteria	Burkholderiales	Burkholderiaceae	Cupriavidus	Chlamydomonas reinhardtii	Phycosphere	CAS	38	5996144	399576	148990	5472
Chlamy107	AlSPHERE	clean	Bacteria	Proteobacteria	Gammaproteobacteria	Pseudomonadales	Pseudomonadaceae	Pseudomonas	Chlamydomonas reinhardtii	Phycosphere	CAS	37	6498100	322229	141820	5805
Chlamy108	AlSPHERE	clean	Bacteria	Proteobacteria	Gammaproteobacteria	Pseudomonadales	Pseudomonadaceae	Pseudomonas	Chlamydomonas reinhardtii	Phycosphere	CAS	37	6498100	322229	141820	5805
Chlamy109	AlSPHERE	clean	Bacteria	Proteobacteria	Betaproteobacteria	Burkholderiales	Burkholderiaceae	Cupriavidus	Chlamydomonas reinhardtii	Phycosphere	CAS	31	6079071	326354	160486	5512
Chlamy110	AlSPHERE	clean	Bacteria	Proteobacteria	Betaproteobacteria	Burkholderiales	Burkholderiaceae	Cupriavidus	Chlamydomonas reinhardtii	Phycosphere	CAS	31	6079071	326354	160486	5512
Chlamy111	AlSPHERE	clean	Bacteria	Proteobacteria					Chlamydomonas reinhardtii	Phycosphere	CAS	150	12732725	228296	59034	11618
Chlamy112	AlSPHERE	clean	Bacteria	Proteobacteria					Chlamydomonas reinhardtii	Phycosphere	CAS	150	12732725	228296	59034	11618
Chlamy113	AlSPHERE	clean	Bacteria	Actinobacteria	Actinobacteria	Actinomycetales	Micrococcaceae	Arthrobacter	Chlamydomonas reinhardtii	Phycosphere	CAS	35	5064973	351934	102709	4702
Chlamy114	AlSPHERE	clean	Bacteria	Proteobacteria	Betaproteobacteria	Burkholderiales	Burkholderiaceae	Cupriavidus	Chlamydomonas reinhardtii	Phycosphere	CAS	35	6080499	299037	160486	5510
Chlamy115	AlSPHERE	clean	Bacteria	Actinobacteria	Actinobacteria	Actinomycetales	Micrococcaceae	Arthrobacter	Chlamydomonas reinhardtii	Phycosphere	CAS	43	5069306	456824	102709	4706
Chlamy116	AlSPHERE	clean	Bacteria	Bacteroidetes	Flavobacteriia	Flavobacteriales	Flavobacteriaceae	Chryseobacterium	Chlamydomonas reinhardtii	Phycosphere	CAS	22	5088904	562225	391402	4596
Chlamy117	AlSPHERE	clean	Bacteria	Bacteroidetes	Flavobacteriia	Flavobacteriales	Flavobacteriaceae	Chryseobacterium	Chlamydomonas reinhardtii	Phycosphere	CAS	22	5088957	562225	391402	4594
Chlamy118	AlSPHERE	clean	Bacteria	Bacteroidetes	Flavobacteriia	Flavobacteriales	Flavobacteriaceae	Chryseobacterium	Chlamydomonas reinhardtii	Phycosphere	CAS	23	5089794	562225	391402	4596
Chlamy119	AlSPHERE	clean	Bacteria	Proteobacteria	Betaproteobacteria	Burkholderiales	Burkholderiaceae	Cupriavidus	Chlamydomonas reinhardtii	Phycosphere	CAS	74	6219873	191389	53848	5611
Chlamy120	AlSPHERE	clean	Bacteria	Bacteroidetes	Flavobacteriia	Flavobacteriales	Flavobacteriaceae	Chryseobacterium	Chlamydomonas reinhardtii	Phycosphere	CAS	23	5089204	562225	391402	4596
Chlamy122	AlSPHERE	clean	Bacteria	Bacteroidetes	Flavobacteriia	Flavobacteriales	Flavobacteriaceae	Chryseobacterium	Chlamydomonas reinhardtii	Phycosphere	CAS	23	5089048	470110	391402	4596
Chlamy123	AlSPHERE	clean	Bacteria	Proteobacteria	Gammaproteobacteria	Xanthomonadales	Xanthomonadaceae	Stenotrophomonas	Chlamydomonas reinhardtii	Phycosphere	CAS	13	4582125	896773	321408	4151
Chlamy124	AlSPHERE	clean	Bacteria	Bacteroidetes	Flavobacteriia	Flavobacteriales	Flavobacteriaceae	Chryseobacterium	Chlamydomonas reinhardtii	Phycosphere	CAS	24	5090023	562225	391402	4598
Chlamy125	AlSPHERE	clean	Bacteria	Proteobacteria	Gammaproteobacteria	Pseudomonadales	Pseudomonadaceae	Pseudomonas	Chlamydomonas reinhardtii	Phycosphere	CAS	78	6180333	168974	52336	5620
Chlamy126	AlSPHERE	clean	Bacteria	Proteobacteria	Betaproteobacteria	Burkholderiales	Burkholderiaceae	Cupriavidus	Chlamydomonas reinhardtii	Phycosphere	CAS	84	5364047	134282	33964	4801
Chlamy127	AlSPHERE	clean	Bacteria	Proteobacteria	Betaproteobacteria	Burkholderiales	Burkholderiaceae	Cupriavidus	Chlamydomonas reinhardtii	Phycosphere	CAS	84	5364047	134282	33964	4801
Chlamy128	AlSPHERE	clean	Bacteria	Proteobacteria	Betaproteobacteria	Burkholderiales	Burkholderiaceae	Cupriavidus	Chlamydomonas reinhardtii	Phycosphere	CAS	84	5364047	134282	33964	4801
Chlamy129	AlSPHERE	clean	Bacteria	Bacteroidetes	Flavobacteriia	Flavobacteriales	Flavobacteriaceae	Chryseobacterium	Chlamydomonas reinhardtii	Phycosphere	CAS	25	5090159	437608	391402	4595
Chlamy130	AlSPHERE	clean	Bacteria	Proteobacteria	Gammaproteobacteria	Xanthomonadales	Xanthomonadaceae	Stenotrophomonas	Chlamydomonas reinhardtii	Phycosphere	CAS	42	4330252	403232	64460	3943
Chlamy131	AlSPHERE	clean	Bacteria	Bacteroidetes	Flavobacteriia	Flavobacteriales	Flavobacteriaceae	Chryseobacterium	Chlamydomonas reinhardtii	Phycosphere	CAS	28	5092327	437608	389590	4597
Chlamy133	AlSPHERE	clean	Bacteria	Proteobacteria	Alphaproteobacteria	Caulobacterales	Caulobacteraceae	Brevundimonas	Chlamydomonas reinhardtii	Phycosphere	CAS	19	3471375	455540	185537	3245
Chlamy134	AlSPHERE	clean	Bacteria	Actinobacteria	Actinobacteria	Actinomycetales	Micrococcaceae	Micrococcus	Chlamydomonas reinhardtii	Phycosphere	CAS	932	3095454	4821	1429	3151
Chlamy135	AlSPHERE	clean	Bacteria	Firmicutes	Bacilli	Bacillales	Bacillaceae	Bacillus	Chlamydomonas reinhardtii	Phycosphere	CAS	71	5697211	272696	46267	5619
Chlamy136	AlSPHERE	clean	Bacteria	Firmicutes	Bacilli	Bacillales	Bacillaceae	Bacillus	Chlamydomonas reinhardtii	Phycosphere	CAS	71	5697211	272696	46267	5619
Chlamy137	AlSPHERE	clean	Bacteria	Bacteroidetes	Flavobacteriia	Flavobacteriales	Flavobacteriaceae	Chryseobacterium	Chlamydomonas reinhardtii	Phycosphere	CAS	23	5089131	562225	391402	4596
Chlamy138	AlSPHERE	clean	Bacteria	Proteobacteria	Alphaproteobacteria	Caulobacterales	Caulobacteraceae	Brevundimonas	Chlamydomonas reinhardtii	Phycosphere	CAS	16	3465051	455540	169406	3240
Chlamy139	AlSPHERE	clean	Bacteria	Proteobacteria	Betaproteobacteria	Burkholderiales	Oxalobacteraceae	Massilia	Chlamydomonas reinhardtii	Phycosphere	CAS	99	5735853	138051	31954	5107
Chlamy140	AlSPHERE	clean	Bacteria	Proteobacteria	Alphaproteobacteria	Caulobacterales	Caulobacteraceae	Brevundimonas	Chlamydomonas reinhardtii	Phycosphere	CAS	594	6829658	22720	4804	6569
Chlamy142	AlSPHERE	clean	Bacteria	Proteobacteria	Alphaproteobacteria	Caulobacterales	Caulobacteraceae	Brevundimonas	Chlamydomonas reinhardtii	Phycosphere	CAS	21	3465306	271419	111581	3241
Chlamy144	AlSPHERE	clean	Bacteria	Proteobacteria	Betaproteobacteria	Burkholderiales	Oxalobacteraceae	Massilia	Chlamydomonas reinhardtii	Phycosphere	CAS	88	5735198	161223	41706	5107
Chlamy145	AlSPHERE	clean	Bacteria	Proteobacteria	Alphaproteobacteria	Caulobacterales	Caulobacteraceae	Brevundimonas	Chlamydomonas reinhardtii	Phycosphere	CAS	17	3465276	410379	141345	3242
Chlamy146	AlSPHERE	clean	Bacteria	Proteobacteria	Alphaproteobacteria	Sphingomonadales	Sphingomonadaceae	Sphingopyxis	Chlamydomonas reinhardtii	Phycosphere	CAS	14	4594407	600847	176686	4405
Chlamy147	AlSPHERE	clean	Bacteria	Proteobacteria	Alphaproteobacteria	Sphingomonadales	Sphingomonadaceae	Sphingopyxis	Chlamydomonas reinhardtii	Phycosphere	CAS	5	4594553	2425304	600878	4407
Chlamy148	AlSPHERE	clean	Bacteria	Bacteroidetes	Flavobacteriia	Flavobacteriales	Flavobacteriaceae	Chryseobacterium	Chlamydomonas reinhardtii	Phycosphere	CAS	22	5089590	562225	391402	4599
Chlamy149	AlSPHERE	clean	Bacteria	Proteobacteria	Betaproteobacteria	Burkholderiales	Oxalobacteraceae	Massilia	Chlamydomonas reinhardtii	Phycosphere	CAS	114	5820637	109737	30166	5122
Chlamy150	AlSPHERE	clean	Bacteria	Proteobacteria	Alphaproteobacteria	Caulobacterales	Caulobacteraceae	Brevundimonas	Chlamydomonas reinhardtii	Phycosphere	CAS	21	3469266	410252	69340	3243
Chlamy151	AlSPHERE	clean	Bacteria	Proteobacteria	Betaproteobacteria	Burkholderiales	Oxalobacteraceae	Massilia	Chlamydomonas reinhardtii	Phycosphere	CAS	66	5737762	232921	60107	5113
Chlamy152	AlSPHERE	clean	Bacteria	Proteobacteria	Betaproteobacteria	Burkholderiales	Oxalobacteraceae	Massilia	Chlamydomonas reinhardtii	Phycosphere	CAS	93	5735825	161223	38128	5110
Chlamy153	AlSPHERE	clean	Bacteria	Proteobacteria	Betaproteobacteria	Burkholderiales	Oxalobacteraceae	Massilia	Chlamydomonas reinhardtii	Phycosphere	CAS	70	5736797	179801	54954	5113
Chlamy154	AlSPHERE	clean	Bacteria	Proteobacteria	Betaproteobacteria	Burkholderiales	Oxalobacteraceae	Massilia	Chlamydomonas reinhardtii	Phycosphere	CAS	61	5737125	228136	60517	5110
Chlamy155	AlSPHERE	clean	Bacteria	Proteobacteria	Alphaproteobacteria	Sphingomonadales	Sphingomonadaceae	Sphingomonas	Chlamydomonas reinhardtii	Phycosphere	CAS	3	2730591	2656546	2656546	2763
Chlamy156	AlSPHERE	clean	Bacteria	Proteobacteria	Betaproteobacteria	Burkholderiales	Oxalobacteraceae	Massilia	Chlamydomonas reinhardtii	Phycosphere	CAS	67	5737981	210020	55641	5117
Chlamy157	AlSPHERE	clean	Bacteria	Proteobacteria	Alphaproteobacteria	Caulobacterales	Caulobacteraceae	Brevundimonas	Chlamydomonas reinhardtii	Phycosphere	CAS	24	3465753	227526	84458	3245
Chlamy159	AlSPHERE	clean	Bacteria	Proteobacteria	Alphaproteobacteria	Caulobacterales	Caulobacteraceae	Brevundimonas	Chlamydomonas reinhardtii	Phycosphere	CAS	16	3465716	455540	169395	3244
Chlamy160	AlSPHERE	mag	Bacteria	Actinobacteriota	Actinobacteria	Actinomycetales	Microbacteriaceae	Microbacterium	Chlamydomonas reinhardtii	Phycosphere	CAS	39	3667311	110070	49017	3369
Chlamy161	AlSPHERE	clean	Bacteria	Proteobacteria	Alphaproteobacteria	Rhizobiales	Bradyrhizobiaceae	Bosea	Chlamydomonas reinhardtii	Phycosphere	CAS	38	4664054	208451	74226	4516
Chlamy162	AlSPHERE	clean	Bacteria	Actinobacteria	Actinobacteria	Actinomycetales	Microbacteriaceae	Microbacterium	Chlamydomonas reinhardtii	Phycosphere	CAS	41	3995917	490115	66827	3751
Chlamy163	AlSPHERE	mag	Bacteria	Proteobacteria	Alphaproteobacteria	Rhizobiales	Rhizobiaceae	Shinella	Chlamydomonas reinhardtii	Phycosphere	CAS	34	6022784	461607	106833	5831
Chlamy164	AlSPHERE	clean	Bacteria	Proteobacteria	Alphaproteobacteria	Sphingomonadales	Sphingomonadaceae	Sphingomonas	Chlamydomonas reinhardtii	Phycosphere	CAS	3	2730591	2656546	2656546	2763
Chlamy165	AlSPHERE	clean	Bacteria	Proteobacteria	Gammaproteobacteria	Pseudomonadales	Pseudomonadaceae	Pseudomonas	Chlamydomonas reinhardtii	Phycosphere	CAS	73	6187327	203588	58990	5621
Chlamy166	AlSPHERE	clean	Bacteria	Bacteroidetes	Flavobacteriia	Flavobacteriales	Flavobacteriaceae	Chryseobacterium	Chlamydomonas reinhardtii	Phycosphere	CAS	24	5089421	562225	391402	4597
Chlamy167	AlSPHERE	clean	Bacteria	Proteobacteria	Alphaproteobacteria	Caulobacterales	Caulobacteraceae	Brevundimonas	Chlamydomonas reinhardtii	Phycosphere	CAS	20	3467077	264537	116378	3246
Chlamy169	AlSPHERE	clean	Bacteria	Proteobacteria	Alphaproteobacteria	Caulobacterales	Caulobacteraceae	Brevundimonas	Chlamydomonas reinhardtii	Phycosphere	CAS	22	3471194	410365	141323	3243
Chlamy170	AlSPHERE	mag	Bacteria	Actinobacteriota	Actinobacteria	Actinomycetales	Microbacteriaceae	Microbacterium	Chlamydomonas reinhardtii	Phycosphere	CAS	17	3975175	553286	101669	3651
Chlamy171	AlSPHERE	clean	Bacteria	Proteobacteria	Alphaproteobacteria	Sphingomonadales	Sphingomonadaceae	Sphingomonas	Chlamydomonas reinhardtii	Phycosphere	CAS	3	2691320	2617275	2617275	2701
Chlamy172	AlSPHERE	clean	Bacteria	Proteobacteria	Alphaproteobacteria	Rhizobiales	Bradyrhizobiaceae	Bosea	Chlamydomonas reinhardtii	Phycosphere	CAS	38	4662918	208451	74226	4514
Chlamy173	AlSPHERE	clean	Bacteria	Proteobacteria	Betaproteobacteria	Burkholderiales	Comamonadaceae	Variovorax	Chlamydomonas reinhardtii	Phycosphere	CAS	44	5616130	267473	92141	5290
Chlamy174	AlSPHERE	clean	Bacteria	Actinobacteria	Actinobacteria	Actinomycetales	Microbacteriaceae	Microbacterium	Chlamydomonas reinhardtii	Phycosphere	CAS	32	3910916	209996	77332	3665
Chlamy175	AlSPHERE	clean	Bacteria	Actinobacteria	Actinobacteria	Actinomycetales	Microbacteriaceae	Microbacterium	Chlamydomonas reinhardtii	Phycosphere	CAS	41	3993726	210008	66827	3748
Chlamy176	AlSPHERE	clean	Bacteria	Firmicutes	Bacilli	Bacillales	Bacillaceae	Falsibacillus	Chlamydomonas reinhardtii	Phycosphere	CAS	40	5883890	430632	64049	5939
Chlamy177	AlSPHERE	clean	Bacteria	Proteobacteria	Betaproteobacteria	Burkholderiales	Comamonadaceae	Variovorax	Chlamydomonas reinhardtii	Phycosphere	CAS	43	5616703	267473	92141	5289
Chlamy178	AlSPHERE	clean	Bacteria	Proteobacteria	Betaproteobacteria	Burkholderiales	Comamonadaceae	Variovorax	Chlamydomonas reinhardtii	Phycosphere	CAS	43	5617672	267481	92141	5289
Chlamy179	AlSPHERE	clean	Bacteria	Proteobacteria	Alphaproteobacteria	Rhizobiales	Bradyrhizobiaceae	Bosea	Chlamydomonas reinhardtii	Phycosphere	CAS	38	4663460	208451	74226	4519
Chlamy180	AlSPHERE	clean	Bacteria	Proteobacteria	Alphaproteobacteria	Sphingomonadales	Sphingomonadaceae	Sphingomonas	Chlamydomonas reinhardtii	Phycosphere	CAS	4	2730620	1483644	1172931	2761
Chlamy181	AlSPHERE	clean	Bacteria	Proteobacteria	Alphaproteobacteria	Rhizobiales	Bradyrhizobiaceae	Bosea	Chlamydomonas reinhardtii	Phycosphere	CAS	36	4662439	208451	74226	4513
Chlamy182	AlSPHERE	clean	Bacteria	Proteobacteria	Betaproteobacteria	Burkholderiales	Burkholderiaceae	Cupriavidus	Chlamydomonas reinhardtii	Phycosphere	CAS	63	5326244	276067	50376	4728
Chlamy183	AlSPHERE	clean	Bacteria	Proteobacteria	Betaproteobacteria	Burkholderiales	Burkholderiaceae	Cupriavidus	Chlamydomonas reinhardtii	Phycosphere	CAS	41	5998460	453339	93321	5465
Chlamy184	AlSPHERE	mag	Bacteria	Bacteroidota	Bacteroidia	Flavobacteriales	Weeksellaceae	Chryseobacterium	Chlamydomonas reinhardtii	Phycosphere	CAS	487	4653828	14568	4328	4112
Chlamy186	AlSPHERE	mag	Bacteria	Bacteroidota	Bacteroidia	Flavobacteriales	Weeksellaceae	Chryseobacterium	Chlamydomonas reinhardtii	Phycosphere	CAS	107	4898889	71338	23082	4371
Chlamy187	AlSPHERE	clean	Bacteria	Proteobacteria	Betaproteobacteria	Burkholderiales	Burkholderiaceae	Cupriavidus	Chlamydomonas reinhardtii	Phycosphere	CAS	97	8049443	268268	71344	7416
Chlamy188	AlSPHERE	clean	Bacteria	Proteobacteria	Betaproteobacteria	Burkholderiales	Burkholderiaceae	Cupriavidus	Chlamydomonas reinhardtii	Phycosphere	CAS	360	14269288	135393	31291	13085
Chlamy189	AlSPHERE	clean	Bacteria	Bacteroidetes	Flavobacteriia	Flavobacteriales	Flavobacteriaceae	Chryseobacterium	Chlamydomonas reinhardtii	Phycosphere	CAS	24	5089876	437608	391402	4595
Chlamy190	AlSPHERE	clean	Bacteria	Proteobacteria	Betaproteobacteria	Burkholderiales	Burkholderiaceae	Cupriavidus	Chlamydomonas reinhardtii	Phycosphere	CAS	45	5996616	362984	77885	5477
Chlamy192	AlSPHERE	clean	Bacteria	Proteobacteria	Gammaproteobacteria	Xanthomonadales	Xanthomonadaceae	Stenotrophomonas	Chlamydomonas reinhardtii	Phycosphere	CAS	11	4582054	901833	273406	4150
Chlamy193	AlSPHERE	clean	Bacteria	Bacteroidetes	Flavobacteriia	Flavobacteriales	Flavobacteriaceae	Chryseobacterium	Chlamydomonas reinhardtii	Phycosphere	CAS	24	5090033	562225	391402	4596
Chlamy194	AlSPHERE	clean	Bacteria	Proteobacteria	Betaproteobacteria	Burkholderiales	Comamonadaceae	Variovorax	Chlamydomonas reinhardtii	Phycosphere	CAS	42	5616812	267488	92141	5289
Chlamy196	AlSPHERE	clean	Bacteria	Proteobacteria	Betaproteobacteria	Burkholderiales	Comamonadaceae	Variovorax	Chlamydomonas reinhardtii	Phycosphere	CAS	45	5616377	267473	82993	5285
Chlamy198	AlSPHERE	clean	Bacteria	Proteobacteria	Betaproteobacteria	Burkholderiales	Comamonadaceae	Variovorax	Chlamydomonas reinhardtii	Phycosphere	CAS	44	5616135	267479	92141	5288
Chlamy199	AlSPHERE	clean	Bacteria	Proteobacteria	Alphaproteobacteria	Sphingomonadales	Sphingomonadaceae	Sphingomonas	Chlamydomonas reinhardtii	Phycosphere	CAS	4	2730603	1483649	1172909	2763
Chlamy200	AlSPHERE	clean	Bacteria	Proteobacteria	Betaproteobacteria	Burkholderiales	Comamonadaceae	Variovorax	Chlamydomonas reinhardtii	Phycosphere	CAS	43	5617141	267475	102217	5288
Chlamy201	AlSPHERE	clean	Bacteria	Proteobacteria	Betaproteobacteria	Burkholderiales	Comamonadaceae	Variovorax	Chlamydomonas reinhardtii	Phycosphere	CAS	42	5617285	323512	92141	5287
Chlamy202	AlSPHERE	clean	Bacteria	Proteobacteria	Betaproteobacteria	Burkholderiales	Comamonadaceae	Variovorax	Chlamydomonas reinhardtii	Phycosphere	CAS	42	5617096	323472	92141	5290
Chlamy205	AlSPHERE	clean	Bacteria	Actinobacteria	Actinobacteria	Actinomycetales	Microbacteriaceae	Microbacterium	Chlamydomonas reinhardtii	Phycosphere	CAS	40	3993870	490115	66827	3751
Chlamy206	AlSPHERE	clean	Bacteria	Proteobacteria	Betaproteobacteria	Burkholderiales	Comamonadaceae	Variovorax	Chlamydomonas reinhardtii	Phycosphere	CAS	47	5620791	323554	92141	5296
Chlamy207	AlSPHERE	clean	Bacteria	Proteobacteria	Betaproteobacteria	Burkholderiales	Comamonadaceae	Variovorax	Chlamydomonas reinhardtii	Phycosphere	CAS	43	5618173	323549	92141	5291
Chlamy208	AlSPHERE	clean	Bacteria	Proteobacteria	Betaproteobacteria	Burkholderiales	Comamonadaceae	Variovorax	Chlamydomonas reinhardtii	Phycosphere	CAS	47	5616687	245576	82993	5284
Chlamy209	AlSPHERE	clean	Bacteria	Proteobacteria	Betaproteobacteria	Burkholderiales	Comamonadaceae	Variovorax	Chlamydomonas reinhardtii	Phycosphere	CAS	44	5616436	267472	92141	5290
Chlamy210	AlSPHERE	clean	Bacteria	Proteobacteria	Betaproteobacteria	Burkholderiales	Burkholderiaceae	Cupriavidus	Chlamydomonas reinhardtii	Phycosphere	CAS	42	5996170	362996	78302	5475
Chlamy211	AlSPHERE	clean	Bacteria	Proteobacteria	Gammaproteobacteria	Xanthomonadales	Xanthomonadaceae	Stenotrophomonas	Chlamydomonas reinhardtii	Phycosphere	CAS	11	4582228	1336516	321386	4149
