# Supplementary material for: Shared features and reciprocal complementation of the Chlamydomonas and Arabidopsis microbiota
Source: Nat Commun. 2022 Jan 20;13:406. doi: 10.1038/s41467-022-28055-8 (PMC8776852; doi:10.1038/s41467-022-28055-8)
Supplement: Supplementary file 9 — Source Data [file 41467_2022_28055_MOESM9_ESM.zip]

Archive with 76 entries (63 files):
- source_data/
- source_data/fig_6/
- source_data/fig_6/asv_table_SC_split.txt
- source_data/fig_6/design_SC_split_stericup.txt
- source_data/fig_6/fluorescence_SC_split_stericup.txt
- source_data/fig_6/cell_counts_SC_split.txt
- source_data/fig_1/
- source_data/fig_1/Cr_NC_top_otus.fasta
- source_data/fig_1/At_NC_abundant_otus.txt
- source_data/fig_1/At_NC_top_otus.fasta
- source_data/fig_1/Cr_MC_abundant_otus.fasta
- source_data/fig_1/design_NC.txt
- source_data/fig_1/Cr_MC_abundant_otus.txt
- source_data/fig_1/Cr_NC_top_otus.txt
- source_data/fig_1/Cr_IPL_otus.fasta
- source_data/fig_1/taxonomy_NC.txt
- source_data/fig_1/Cr_MC_top_otus.txt
- source_data/fig_1/Cr_NC_abundant_otus.txt
- source_data/fig_1/At_NC_abundant_otus.fasta
- source_data/fig_1/Cr_MC_top_otus.fasta
- source_data/fig_1/asv_table_NC.txt
- source_data/fig_1/At_NC_top_otus.txt
- source_data/fig_1/otu_table_IPL.txt
- source_data/fig_1/Cr_NC_abundant_otus.fasta
- source_data/fig_1/rep_seqs_IPL.fasta
- source_data/supplementary_fig_3/
- source_data/supplementary_fig_3/design_NC_nonflooded_18s.txt
- source_data/supplementary_fig_3/asv_table_NC_nonflooded_18s.txt
- source_data/supplementary_fig_3/taxonomy_NC_nonflooded_16s.txt
- source_data/supplementary_fig_3/taxonomy_NC_nonflooded_18s.txt
- source_data/supplementary_fig_3/chlorophyll_NC_nonflooded.txt
- source_data/supplementary_fig_3/asv_table_NC_nonflooded_16s.txt
- source_data/supplementary_fig_3/design_NC_nonflooded_16s.txt
- source_data/fig_4/
- source_data/fig_4/fluorescence_SC_flask.txt
- source_data/fig_4/design_SC_flask.txt
- source_data/fig_4/asv_table_SC_flask.txt
- source_data/fig_3/
- source_data/fig_3/asv_table_MC.txt
- source_data/fig_3/design_NC.txt
- source_data/fig_3/cell_counts_MC.txt
- source_data/fig_3/taxonomy_MC.txt
- source_data/supplementary_fig_2/
- source_data/supplementary_fig_2/design_NC.txt
- source_data/supplementary_fig_2/taxonomy_NC.txt
- source_data/supplementary_fig_2/asv_table_NC.txt
- source_data/supplementary_fig_7/
- source_data/supplementary_fig_7/suppfig8c.txt
- source_data/supplementary_fig_7/suppfig8d.txt
- source_data/supplementary_fig_7/suppfig8e.txt
- source_data/supplementary_fig_7/suppfig8a_b.txt
- source_data/supplementary_fig_5/
- source_data/supplementary_fig_5/taxonomy_MC_algae_survey.txt
- source_data/supplementary_fig_5/asv_table_MC_algae_survey.txt
- source_data/supplementary_fig_5/design_MC_algae_survey.txt
- source_data/supplementary_fig_5/rep_seqs_MC_algae_survey.txt
- source_data/fig_5/
- source_data/fig_5/design_SC_comp_flask.txt
- source_data/fig_5/design_SC_comp_flowpot.txt
- source_data/fig_5/asv_table_SC_comp_flowpot.txt
- source_data/fig_5/asv_table_SC_comp_flask.txt
- source_data/supplementary_fig_6/
- source_data/supplementary_fig_6/Cr_NC_top_otus.fasta
- source_data/supplementary_fig_6/AtSPHERE_LjSPHERE_CrSPHERE_concatenated_hmm_alignments.newick
- source_data/supplementary_fig_6/AtSPHERE_LjSPHERE_CrSPHERE_concatenated_hmm_alignments.aln
- source_data/supplementary_fig_6/Cr_NC_top_otus.txt
- source_data/supplementary_fig_4/
- source_data/supplementary_fig_4/asv_table_MC.txt
- source_data/supplementary_fig_4/design_NC.txt
- source_data/supplementary_fig_4/cell_counts_MC.txt
- source_data/supplementary_fig_4/taxonomy_MC.txt
- source_data/fig_2/
- source_data/fig_2/design_yeoh.txt
- source_data/fig_2/taxonomy_yeoh.txt
- source_data/fig_2/asv_table_yeoh.txt
- source_data/fig_2/rbcL.newick
