# Supplementary material for: Shared features and reciprocal complementation of the Chlamydomonas and Arabidopsis microbiota
Source: Nat Commun. 2022 Jan 20;13:406. doi: 10.1038/s41467-022-28055-8 (PMC8776852; doi:10.1038/s41467-022-28055-8)
Supplement: Supplementary file 9 — Source Data [file 41467_2022_28055_MOESM9_ESM.zip › source_data/fig_6/asv_table_SC_split.txt]

Bottle7.Comp2.D7.Rep1	Bottle7.Comp2.D7.Rep2	Bottle7.Comp2.D7.Rep3	Bottle7.Comp2.D7.Rep4	Bottle7.Comp3.D7.Rep1	Bottle7.Comp3.D7.Rep2	Bottle7.Comp3.D7.Rep3	Bottle7.Comp5.D7.Rep1	Bottle7.Comp5.D7.Rep2	Bottle7.Comp5.D7.Rep3	Bottle7.Comp5.D7.Rep4	Bottle7.Comp6.D7.Rep1	Bottle7.Comp6.D7.Rep2	Bottle7.Comp6.D7.Rep3	Bottle7.Comp6.D7.Rep4	Bottle7.Comp7.D7.Rep1	Bottle7.Comp7.D7.Rep2	Bottle7.Comp7.D7.Rep3	Bottle7.Comp7.D7.Rep4	Bottle7.Comp9.D7.Rep1	Bottle7.Comp9.D7.Rep2	Bottle7.Comp9.D7.Rep3	Bottle7.Comp9.D7.Rep4	Bottle8.Comp2.D7.Rep1	Bottle8.Comp2.D7.Rep2	Bottle8.Comp2.D7.Rep3	Bottle8.Comp2.D7.Rep4	Bottle8.Comp3.D7.Rep1	Bottle8.Comp3.D7.Rep2	Bottle8.Comp3.D7.Rep3	Bottle8.Comp3.D7.Rep4	Bottle8.Comp5.D7.Rep1	Bottle8.Comp5.D7.Rep3	Bottle8.Comp5.D7.Rep4	Bottle8.Comp6.D7.Rep1	Bottle8.Comp6.D7.Rep2	Bottle8.Comp6.D7.Rep3	Bottle8.Comp6.D7.Rep4	Bottle8.Comp7.D7.Rep1	Bottle8.Comp7.D7.Rep2	Bottle8.Comp7.D7.Rep3	Bottle8.Comp7.D7.Rep4	Bottle8.Comp9.D7.Rep1	Bottle8.Comp9.D7.Rep3	Bottle8.Comp9.D7.Rep4	Stericup5.Comp2.D7.Rep1	Stericup5.Comp2.D7.Rep2	Stericup5.Comp2.D7.Rep3	Stericup5.Comp2.D7.Rep4	Stericup5.Comp3.D7.Rep1
Chlamy45	6615	6308	4720	6345	7594	10903	7802	11609	6600	9145	8509	1229	1166	1064	1644	12288	10891	8297	10443	319	388	391	478	1237	1474	1137	1108	932	795	721	1071	533	1902	1789	297	508	439	560	2802	3381	2730	3738	156	178	168	2512	2667	1619	2208
Chlamy24	2111	1766	1511	2015	1305	2807	1793	1985	1110	1504	1336	2200	2053	1665	2459	3052	2652	2208	2743	1973	1983	2050	2211	1590	2030	1296	1323	629	758	701	902	95	491	363	1489	2065	2089	1438	325	352	306	2188	1670	1040	1195	516	608	391	479
Chlamy125	1720	1495	1230	1728	130	303	211	274	152	218	170	1089	973	746	1221	248	278	170	244	4319	5132	4916	4494	2891	3536	2273	2225	441	1222	440	620	147	287	232	2479	2890	3190	2235	92	109	111	852	1853	1298	1290	4709	4628	3325	4053
Chlamy123	1087	971	874	981	791	1241	829	838	425	634	632	988	1104	852	1166	1099	1117	779	1042	1267	1263	1233	1422	456	548	441	395	380	376	250	380	61	356	272	189	315	275	211	144	225	157	2213	787	542	694	343	336	260	274
Chlamy75	991	675	718	821	3846	6999	4530	6523	4275	5009	4925	1920	1768	1521	2285	7617	7212	5526	6609	851	1040	876	1212	1263	1828	1068	1181	5992	6416	4570	6876	776	4391	3479	1606	2150	2032	1538	2703	3104	2851	699	1028	666	780	314	281	227	248
Chlamy28	694	593	461	602	895	1796	1138	1016	478	711	620	1158	1021	886	1284	1144	1295	731	972	752	990	896	972	385	407	315	356	1037	1244	797	1144	98	532	370	697	765	844	697	381	463	389	1381	166	154	161	879	866	522	681
Chlamy107	991	896	744	992	178	364	226	393	200	289	286	1253	1115	962	1415	363	405	290	307	1032	1290	1228	1229	690	782	559	555	348	324	311	493	52	172	136	755	946	855	606	122	148	113	1614	643	334	417	185	198	154	204
Chlamy74	550	332	346	403	489	630	448	336	185	272	307	581	433	478	909	436	400	258	270	546	579	563	762	1680	2184	1465	1787	333	424	371	522	75	406	310	1713	1869	1517	1488	238	352	294	2062	1685	1067	915	392	231	164	277
Chlamy43	10	27	18	11	15	49	27	134	94	126	127	28	14	8	14	108	204	103	135	62	53	62	74	90	97	47	93	9	73	13	12	13	0	16	56	67	65	56	7	8	14	1105	63	53	24	869	831	622	732
Chlamy77	244	141	180	187	23	40	20	51	14	44	41	170	190	140	210	56	63	55	69	164	145	202	170	127	194	161	89	74	70	54	119	13	66	21	120	154	104	101	64	46	17	1108	92	65	52	87	94	53	42
Chlamy8	256	222	164	226	281	498	303	641	472	475	450	226	259	224	275	1338	1382	921	1181	275	282	215	269	846	1158	738	958	763	1238	692	828	104	643	352	556	983	777	680	385	549	426	734	809	462	497	57	102	46	61
Chlamy7	86	60	74	82	397	675	426	428	337	379	338	171	220	188	287	565	505	363	410	64	55	86	101	27	31	44	15	5	12	9	11	0	18	2	28	49	55	52	8	1	8	329	22	11	9	37	60	58	24
Chlamy88	69	68	77	55	53	120	64	273	114	203	158	98	69	73	102	206	310	145	194	158	183	181	206	98	83	40	52	17	69	21	15	23	30	27	35	76	48	64	0	21	16	1054	47	75	94	465	405	304	361
Chlamy6	27	25	22	26	316	529	388	259	140	172	142	14	13	16	22	252	280	139	191	38	52	24	42	109	144	73	94	448	503	327	483	55	337	259	107	116	76	79	163	189	141	1463	146	89	48	472	393	321	347
Chlamydomonas_miseq	12	27	18	30	2863	3534	1821	5218	3292	4270	4091	10	8	8	4	6643	6903	5516	6512	0	7	4	9	20	0	0	4	2623	6805	698	1143	115	894	532	11	18	21	7	451	797	496	17	16	15	7	5	4	4	0
Chlamy23	0	0	0	0	17	48	23	7	4	5	8	0	2	4	5	44	43	28	26	0	10	7	10	30	39	16	18	44	24	46	46	9	19	9	0	10	12	13	5	12	19	82	9	10	3	3	2	3	0
Chlamy19	0	0	0	0	0	0	2	2	0	0	0	0	0	0	0	0	4	0	0	0	0	0	0	0	0	0	0	0	0	0	0	0	0	0	0	0	0	0	0	0	0	0	0	0	0	11	15	11	13
Chlamy52	0	0	0	0	0	0	0	0	0	0	0	0	0	0	0	1	0	0	0	0	0	0	0	0	0	0	0	0	0	0	0	0	0	0	0	0	0	0	0	0	0	0	0	0	0	0	0	0	0
Chlamy174	0	0	0	0	0	0	0	0	0	0	0	0	0	0	0	0	0	0	0	0	0	0	0	0	0	0	0	0	0	0	0	0	0	0	0	0	0	0	0	0	0	0	0	0	0	0	0	0	0
[truncated: 124 more columns]
