# Supplementary material for: Shared features and reciprocal complementation of the Chlamydomonas and Arabidopsis microbiota
Source: Nat Commun. 2022 Jan 20;13:406. doi: 10.1038/s41467-022-28055-8 (PMC8776852; doi:10.1038/s41467-022-28055-8)
Supplement: Supplementary file 9 — Source Data [file 41467_2022_28055_MOESM9_ESM.zip › source_data/fig_6/design_SC_split_stericup.txt]

SampleID	Experiment	Compartment	Timepoint	Replicate	ReverseBarcode	ForwardBarcode	split_exp	dna_replicate	system	Vessel	Content	Bottle_pair	Partner	Day
Stericup5.Comp2.D7.Rep2	Stericup5	Comp2	D7	Rep2	B3-13	B3-F-1	5	2	stericup	2	SC	1	C	7
Stericup5.Comp2.D7.Rep3	Stericup5	Comp2	D7	Rep3	B3-25	B3-F-1	5	3	stericup	2	SC	1	C	7
Stericup5.Comp2.D7.Rep4	Stericup5	Comp2	D7	Rep4	B3-37	B3-F-1	5	4	stericup	2	SC	1	C	7
Stericup6.Comp2.D7.Rep1	Stericup6	Comp2	D7	Rep1	B3-4	B3-F-1	6	1	stericup	2	SC	1	C	7
Stericup6.Comp2.D7.Rep2	Stericup6	Comp2	D7	Rep2	B3-16	B3-F-1	6	2	stericup	2	SC	1	C	7
Stericup6.Comp2.D7.Rep3	Stericup6	Comp2	D7	Rep3	B3-28	B3-F-1	6	3	stericup	2	SC	1	C	7
Stericup6.Comp2.D7.Rep4	Stericup6	Comp2	D7	Rep4	B3-40	B3-F-1	6	4	stericup	2	SC	1	C	7
Stericup7.Comp2.D7.Rep1	Stericup7	Comp2	D7	Rep1	B3-7	B3-F-1	7	1	stericup	2	SC	1	C	7
Stericup7.Comp2.D7.Rep2	Stericup7	Comp2	D7	Rep2	B3-19	B3-F-1	7	2	stericup	2	SC	1	C	7
Stericup7.Comp2.D7.Rep3	Stericup7	Comp2	D7	Rep3	B3-31	B3-F-1	7	3	stericup	2	SC	1	C	7
Stericup7.Comp2.D7.Rep4	Stericup7	Comp2	D7	Rep4	B3-43	B3-F-1	7	4	stericup	2	SC	1	C	7
Stericup5.Comp3.D7.Rep1	Stericup5	Comp3	D7	Rep1	B3-45	B3-F-1	5	1	stericup	3	C+SC	2	TP	7
Stericup5.Comp3.D7.Rep2	Stericup5	Comp3	D7	Rep2	B3-57	B3-F-1	5	2	stericup	3	C+SC	2	TP	7
Stericup5.Comp3.D7.Rep3	Stericup5	Comp3	D7	Rep3	B3-69	B3-F-1	5	3	stericup	3	C+SC	2	TP	7
Stericup5.Comp3.D7.Rep4	Stericup5	Comp3	D7	Rep4	B3-81	B3-F-1	5	4	stericup	3	C+SC	2	TP	7
Stericup6.Comp3.D7.Rep1	Stericup6	Comp3	D7	Rep1	B3-48	B3-F-1	6	1	stericup	3	C+SC	2	TP	7
Stericup6.Comp3.D7.Rep2	Stericup6	Comp3	D7	Rep2	B3-60	B3-F-1	6	2	stericup	3	C+SC	2	TP	7
Stericup6.Comp3.D7.Rep3	Stericup6	Comp3	D7	Rep3	B3-72	B3-F-1	6	3	stericup	3	C+SC	2	TP	7
Stericup6.Comp3.D7.Rep4	Stericup6	Comp3	D7	Rep4	B3-84	B3-F-1	6	4	stericup	3	C+SC	2	TP	7
Stericup7.Comp3.D7.Rep2	Stericup7	Comp3	D7	Rep2	B3-63	B3-F-1	7	2	stericup	3	C+SC	2	TP	7
Stericup7.Comp3.D7.Rep3	Stericup7	Comp3	D7	Rep3	B3-75	B3-F-1	7	3	stericup	3	C+SC	2	TP	7
Stericup7.Comp3.D7.Rep4	Stericup7	Comp3	D7	Rep4	B3-87	B3-F-1	7	4	stericup	3	C+SC	2	TP	7
Stericup8.Comp3.D7.Rep1	Stericup8	Comp3	D7	Rep1	B3-54	B3-F-1	8	1	stericup	3	C+SC	2	TP	7
Stericup8.Comp3.D7.Rep2	Stericup8	Comp3	D7	Rep2	B3-66	B3-F-1	8	2	stericup	3	C+SC	2	TP	7
Stericup8.Comp3.D7.Rep3	Stericup8	Comp3	D7	Rep3	B3-78	B3-F-1	8	3	stericup	3	C+SC	2	TP	7
Stericup8.Comp3.D7.Rep4	Stericup8	Comp3	D7	Rep4	B3-94	B3-F-1	8	4	stericup	3	C+SC	2	TP	7
Stericup5.Comp5.D7.Rep1	Stericup5	Comp5	D7	Rep1	B3-2	B3-F-1	5	1	stericup	5	C+SC	3	SC	7
Stericup5.Comp5.D7.Rep2	Stericup5	Comp5	D7	Rep2	B3-14	B3-F-1	5	2	stericup	5	C+SC	3	SC	7
Stericup5.Comp5.D7.Rep3	Stericup5	Comp5	D7	Rep3	B3-26	B3-F-1	5	3	stericup	5	C+SC	3	SC	7
Stericup5.Comp5.D7.Rep4	Stericup5	Comp5	D7	Rep4	B3-38	B3-F-1	5	4	stericup	5	C+SC	3	SC	7
Stericup6.Comp5.D7.Rep1	Stericup6	Comp5	D7	Rep1	B3-5	B3-F-1	6	1	stericup	5	C+SC	3	SC	7
Stericup6.Comp5.D7.Rep2	Stericup6	Comp5	D7	Rep2	B3-17	B3-F-1	6	2	stericup	5	C+SC	3	SC	7
Stericup6.Comp5.D7.Rep3	Stericup6	Comp5	D7	Rep3	B3-29	B3-F-1	6	3	stericup	5	C+SC	3	SC	7
Stericup6.Comp5.D7.Rep4	Stericup6	Comp5	D7	Rep4	B3-41	B3-F-1	6	4	stericup	5	C+SC	3	SC	7
Stericup7.Comp5.D7.Rep1	Stericup7	Comp5	D7	Rep1	B3-8	B3-F-1	7	1	stericup	5	C+SC	3	SC	7
Stericup7.Comp5.D7.Rep2	Stericup7	Comp5	D7	Rep2	B3-20	B3-F-1	7	2	stericup	5	C+SC	3	SC	7
Stericup7.Comp5.D7.Rep3	Stericup7	Comp5	D7	Rep3	B3-32	B3-F-1	7	3	stericup	5	C+SC	3	SC	7
Stericup7.Comp5.D7.Rep4	Stericup7	Comp5	D7	Rep4	B3-44	B3-F-1	7	4	stericup	5	C+SC	3	SC	7
Stericup8.Comp5.D7.Rep1	Stericup8	Comp5	D7	Rep1	B3-11	B3-F-1	8	1	stericup	5	C+SC	3	SC	7
Stericup8.Comp5.D7.Rep2	Stericup8	Comp5	D7	Rep2	B3-23	B3-F-1	8	2	stericup	5	C+SC	3	SC	7
Stericup8.Comp5.D7.Rep3	Stericup8	Comp5	D7	Rep3	B3-35	B3-F-1	8	3	stericup	5	C+SC	3	SC	7
Stericup8.Comp5.D7.Rep4	Stericup8	Comp5	D7	Rep4	B3-91	B3-F-1	8	4	stericup	5	C+SC	3	SC	7
Stericup5.Comp6.D7.Rep1	Stericup5	Comp6	D7	Rep1	B3-46	B3-F-1	5	1	stericup	6	SC	3	C+SC	7
Stericup5.Comp6.D7.Rep2	Stericup5	Comp6	D7	Rep2	B3-58	B3-F-1	5	2	stericup	6	SC	3	C+SC	7
Stericup5.Comp6.D7.Rep3	Stericup5	Comp6	D7	Rep3	B3-70	B3-F-1	5	3	stericup	6	SC	3	C+SC	7
Stericup5.Comp6.D7.Rep4	Stericup5	Comp6	D7	Rep4	B3-82	B3-F-1	5	4	stericup	6	SC	3	C+SC	7
Stericup6.Comp6.D7.Rep1	Stericup6	Comp6	D7	Rep1	B3-49	B3-F-1	6	1	stericup	6	SC	3	C+SC	7
Stericup6.Comp6.D7.Rep2	Stericup6	Comp6	D7	Rep2	B3-61	B3-F-1	6	2	stericup	6	SC	3	C+SC	7
Stericup6.Comp6.D7.Rep3	Stericup6	Comp6	D7	Rep3	B3-73	B3-F-1	6	3	stericup	6	SC	3	C+SC	7
Stericup7.Comp6.D7.Rep2	Stericup7	Comp6	D7	Rep2	B3-64	B3-F-1	7	2	stericup	6	SC	3	C+SC	7
Stericup7.Comp6.D7.Rep3	Stericup7	Comp6	D7	Rep3	B3-76	B3-F-1	7	3	stericup	6	SC	3	C+SC	7
Stericup7.Comp6.D7.Rep4	Stericup7	Comp6	D7	Rep4	B3-88	B3-F-1	7	4	stericup	6	SC	3	C+SC	7
Stericup8.Comp6.D7.Rep1	Stericup8	Comp6	D7	Rep1	B3-55	B3-F-1	8	1	stericup	6	SC	3	C+SC	7
Stericup8.Comp6.D7.Rep2	Stericup8	Comp6	D7	Rep2	B3-67	B3-F-1	8	2	stericup	6	SC	3	C+SC	7
Stericup8.Comp6.D7.Rep4	Stericup8	Comp6	D7	Rep4	B3-95	B3-F-1	8	4	stericup	6	SC	3	C+SC	7
Stericup5.Comp7.D7.Rep1	Stericup5	Comp7	D7	Rep1	B3-3	B3-F-1	5	1	stericup	7	C+SC	4	C	7
Stericup5.Comp7.D7.Rep2	Stericup5	Comp7	D7	Rep2	B3-15	B3-F-1	5	2	stericup	7	C+SC	4	C	7
Stericup5.Comp7.D7.Rep3	Stericup5	Comp7	D7	Rep3	B3-27	B3-F-1	5	3	stericup	7	C+SC	4	C	7
Stericup5.Comp7.D7.Rep4	Stericup5	Comp7	D7	Rep4	B3-39	B3-F-1	5	4	stericup	7	C+SC	4	C	7
Stericup6.Comp7.D7.Rep1	Stericup6	Comp7	D7	Rep1	B3-6	B3-F-1	6	1	stericup	7	C+SC	4	C	7
Stericup6.Comp7.D7.Rep2	Stericup6	Comp7	D7	Rep2	B3-18	B3-F-1	6	2	stericup	7	C+SC	4	C	7
Stericup6.Comp7.D7.Rep3	Stericup6	Comp7	D7	Rep3	B3-30	B3-F-1	6	3	stericup	7	C+SC	4	C	7
Stericup7.Comp7.D7.Rep1	Stericup7	Comp7	D7	Rep1	B3-9	B3-F-1	7	1	stericup	7	C+SC	4	C	7
Stericup7.Comp7.D7.Rep2	Stericup7	Comp7	D7	Rep2	B3-21	B3-F-1	7	2	stericup	7	C+SC	4	C	7
Stericup7.Comp7.D7.Rep3	Stericup7	Comp7	D7	Rep3	B3-33	B3-F-1	7	3	stericup	7	C+SC	4	C	7
Stericup7.Comp7.D7.Rep4	Stericup7	Comp7	D7	Rep4	B3-89	B3-F-1	7	4	stericup	7	C+SC	4	C	7
Stericup8.Comp7.D7.Rep1	Stericup8	Comp7	D7	Rep1	B3-12	B3-F-1	8	1	stericup	7	C+SC	4	C	7
Stericup8.Comp7.D7.Rep2	Stericup8	Comp7	D7	Rep2	B3-24	B3-F-1	8	2	stericup	7	C+SC	4	C	7
Stericup8.Comp7.D7.Rep3	Stericup8	Comp7	D7	Rep3	B3-36	B3-F-1	8	3	stericup	7	C+SC	4	C	7
Stericup8.Comp7.D7.Rep4	Stericup8	Comp7	D7	Rep4	B3-92	B3-F-1	8	4	stericup	7	C+SC	4	C	7
Stericup5.Comp9.D7.Rep1	Stericup5	Comp9	D7	Rep1	B3-47	B3-F-1	5	1	stericup	9	SC	5	TP	7
Stericup5.Comp9.D7.Rep2	Stericup5	Comp9	D7	Rep2	B3-59	B3-F-1	5	2	stericup	9	SC	5	TP	7
Stericup5.Comp9.D7.Rep3	Stericup5	Comp9	D7	Rep3	B3-71	B3-F-1	5	3	stericup	9	SC	5	TP	7
Stericup5.Comp9.D7.Rep4	Stericup5	Comp9	D7	Rep4	B3-83	B3-F-1	5	4	stericup	9	SC	5	TP	7
Stericup6.Comp9.D7.Rep2	Stericup6	Comp9	D7	Rep2	B3-62	B3-F-1	6	2	stericup	9	SC	5	TP	7
Stericup6.Comp9.D7.Rep4	Stericup6	Comp9	D7	Rep4	B3-86	B3-F-1	6	4	stericup	9	SC	5	TP	7
Stericup7.Comp9.D7.Rep1	Stericup7	Comp9	D7	Rep1	B3-53	B3-F-1	7	1	stericup	9	SC	5	TP	7
Stericup7.Comp9.D7.Rep2	Stericup7	Comp9	D7	Rep2	B3-65	B3-F-1	7	2	stericup	9	SC	5	TP	7
Stericup7.Comp9.D7.Rep3	Stericup7	Comp9	D7	Rep3	B3-77	B3-F-1	7	3	stericup	9	SC	5	TP	7
Stericup7.Comp9.D7.Rep4	Stericup7	Comp9	D7	Rep4	B3-93	B3-F-1	7	4	stericup	9	SC	5	TP	7
Stericup8.Comp9.D7.Rep2	Stericup8	Comp9	D7	Rep2	B3-68	B3-F-1	8	2	stericup	9	SC	5	TP	7
Stericup8.Comp9.D7.Rep3	Stericup8	Comp9	D7	Rep3	B3-80	B3-F-1	8	3	stericup	9	SC	5	TP	7
Stericup8.Comp9.D7.Rep4	Stericup8	Comp9	D7	Rep4	B3-96	B3-F-1	8	4	stericup	9	SC	5	TP	7
SynCom.Input.5.D0.Rep1	SynCom	Input_5	D0	Rep1	B3-7	B3-F-2	5	1	input	0	Input	NA		0
SynCom.Input.5.D0.Rep2	SynCom	Input_5	D0	Rep2	B3-19	B3-F-2	5	2	input	0	Input	NA		0
SynCom.Input.5.D0.Rep3	SynCom	Input_5	D0	Rep3	B3-31	B3-F-2	5	3	input	0	Input	NA		0
SynCom.Input.6.D0.Rep1	SynCom	Input_6	D0	Rep1	B3-43	B3-F-2	6	1	input	0	Input	NA		0
SynCom.Input.6.D0.Rep2	SynCom	Input_6	D0	Rep2	B3-51	B3-F-2	6	2	input	0	Input	NA		0
SynCom.Input.6.D0.Rep3	SynCom	Input_6	D0	Rep3	B3-63	B3-F-2	6	3	input	0	Input	NA		0
SynCom.Input.7.D0.Rep1	SynCom	Input_7	D0	Rep1	B3-8	B3-F-2	7	1	input	0	Input	NA		0
SynCom.Input.7.D0.Rep2	SynCom	Input_7	D0	Rep2	B3-20	B3-F-2	7	2	input	0	Input	NA		0
SynCom.Input.7.D0.Rep3	SynCom	Input_7	D0	Rep3	B3-32	B3-F-2	7	3	input	0	Input	NA		0
SynCom.Input.8.D0.Rep2	SynCom	Input_8	D0	Rep2	B3-52	B3-F-2	8	2	input	0	Input	NA		0
SynCom.Input.8.D0.Rep3	SynCom	Input_8	D0	Rep3	B3-64	B3-F-2	8	3	input	0	Input	NA		0
