# Supplementary material for: Shared features and reciprocal complementation of the Chlamydomonas and Arabidopsis microbiota
Source: Nat Commun. 2022 Jan 20;13:406. doi: 10.1038/s41467-022-28055-8 (PMC8776852; doi:10.1038/s41467-022-28055-8)
Supplement: Supplementary file 9 — Source Data [file 41467_2022_28055_MOESM9_ESM.zip › source_data/fig_6/fluorescence_SC_split_stericup.txt]

Well	Value	Measurement_mode	Measurement_wavelength	Filename	split_exp	system	Day	Vessel	Content	Partner	Bottle_pair	Bottle_position	Bottle_vol	Abs.560	Abs.680	Abs.720	replicate	condition	Sample
A1	442	Fluorescence Bottom Reading	440nm/680nm	split5_stericup_d7.xlsx	5	stericup	7	1	C	SC	1	A	150	0.1042	0.1437	0.0948	1	C/SC	sample_5_1
A2	412	Fluorescence Bottom Reading	440nm/680nm	split5_stericup_d7.xlsx	5	stericup	7	1	C	SC	1	A	150	0.0955	0.1341	0.0879	2	C/SC	sample_5_2
A3	410	Fluorescence Bottom Reading	440nm/680nm	split5_stericup_d7.xlsx	5	stericup	7	1	C	SC	1	A	150	0.0942	0.1325	0.085	3	C/SC	sample_5_3
A4	450	Fluorescence Bottom Reading	440nm/680nm	split5_stericup_d7.xlsx	5	stericup	7	1	C	SC	1	A	150	0.1007	0.1423	0.0914	4	C/SC	sample_5_4
A5	0	Fluorescence Bottom Reading	440nm/680nm	split5_stericup_d7.xlsx	5	stericup	7	2	SC	C	1	B	100	0.0442	0.0441	0.0462	1	SC/C	sample_5_1
A6	0	Fluorescence Bottom Reading	440nm/680nm	split5_stericup_d7.xlsx	5	stericup	7	2	SC	C	1	B	100	0.0448	0.0441	0.0461	2	SC/C	sample_5_2
A7	-1	Fluorescence Bottom Reading	440nm/680nm	split5_stericup_d7.xlsx	5	stericup	7	2	SC	C	1	B	100	0.0432	0.0426	0.0444	3	SC/C	sample_5_3
A8	3	Fluorescence Bottom Reading	440nm/680nm	split5_stericup_d7.xlsx	5	stericup	7	2	SC	C	1	B	100	0.0451	0.0445	0.0463	4	SC/C	sample_5_4
A9	729	Fluorescence Bottom Reading	440nm/680nm	split5_stericup_d7.xlsx	5	stericup	7	3	C+SC	TP	2	A	150	0.2067	0.3457	0.1807	1	C+SC/TP	sample_5_1
A10	743	Fluorescence Bottom Reading	440nm/680nm	split5_stericup_d7.xlsx	5	stericup	7	3	C+SC	TP	2	A	150	0.2143	0.3585	0.1901	2	C+SC/TP	sample_5_2
A11	706	Fluorescence Bottom Reading	440nm/680nm	split5_stericup_d7.xlsx	5	stericup	7	3	C+SC	TP	2	A	150	0.2301	0.3777	0.198	3	C+SC/TP	sample_5_3
A12	900	Fluorescence Bottom Reading	440nm/680nm	split5_stericup_d7.xlsx	5	stericup	7	3	C+SC	TP	2	A	150	0.2872	0.4943	0.2497	4	C+SC/TP	sample_5_4
B1	2	Fluorescence Bottom Reading	440nm/680nm	split5_stericup_d7.xlsx	5	stericup	7	4	TP	C+SC	2	B	100	0.0461	0.0442	0.0455	1	TP/C+SC	sample_5_1
B2	0	Fluorescence Bottom Reading	440nm/680nm	split5_stericup_d7.xlsx	5	stericup	7	4	TP	C+SC	2	B	100	0.045	0.0434	0.0451	2	TP/C+SC	sample_5_2
B3	2	Fluorescence Bottom Reading	440nm/680nm	split5_stericup_d7.xlsx	5	stericup	7	4	TP	C+SC	2	B	100	0.0452	0.0434	0.0451	3	TP/C+SC	sample_5_3
B4	1	Fluorescence Bottom Reading	440nm/680nm	split5_stericup_d7.xlsx	5	stericup	7	4	TP	C+SC	2	B	100	0.0453	0.0439	0.0456	4	TP/C+SC	sample_5_4
B5	491	Fluorescence Bottom Reading	440nm/680nm	split5_stericup_d7.xlsx	5	stericup	7	5	C+SC	SC	3	A	150	0.1123	0.1635	0.1006	1	C+SC/SC	sample_5_1
B6	486	Fluorescence Bottom Reading	440nm/680nm	split5_stericup_d7.xlsx	5	stericup	7	5	C+SC	SC	3	A	150	0.1112	0.1622	0.1005	2	C+SC/SC	sample_5_2
B7	466	Fluorescence Bottom Reading	440nm/680nm	split5_stericup_d7.xlsx	5	stericup	7	5	C+SC	SC	3	A	150	0.1141	0.1633	0.1011	3	C+SC/SC	sample_5_3
B8	494	Fluorescence Bottom Reading	440nm/680nm	split5_stericup_d7.xlsx	5	stericup	7	5	C+SC	SC	3	A	150	0.1155	0.1682	0.1023	4	C+SC/SC	sample_5_4
B9	111	Fluorescence Bottom Reading	440nm/680nm	split5_stericup_d7.xlsx	5	stericup	7	6	SC	C+SC	3	B	100	0.0632	0.0789	0.0616	1	SC/C+SC	sample_5_1
B10	83	Fluorescence Bottom Reading	440nm/680nm	split5_stericup_d7.xlsx	5	stericup	7	6	SC	C+SC	3	B	100	0.0638	0.075	0.0607	2	SC/C+SC	sample_5_2
B11	98	Fluorescence Bottom Reading	440nm/680nm	split5_stericup_d7.xlsx	5	stericup	7	6	SC	C+SC	3	B	100	0.0668	0.079	0.0639	3	SC/C+SC	sample_5_3
B12	94	Fluorescence Bottom Reading	440nm/680nm	split5_stericup_d7.xlsx	5	stericup	7	6	SC	C+SC	3	B	100	0.063	0.0755	0.0599	4	SC/C+SC	sample_5_4
C1	662	Fluorescence Bottom Reading	440nm/680nm	split5_stericup_d7.xlsx	5	stericup	7	7	C+SC	C	4	A	150	0.1818	0.2876	0.1567	1	C+SC/C	sample_5_1
C2	624	Fluorescence Bottom Reading	440nm/680nm	split5_stericup_d7.xlsx	5	stericup	7	7	C+SC	C	4	A	150	0.1796	0.2814	0.1544	2	C+SC/C	sample_5_2
C3	667	Fluorescence Bottom Reading	440nm/680nm	split5_stericup_d7.xlsx	5	stericup	7	7	C+SC	C	4	A	150	0.2058	0.3242	0.1771	3	C+SC/C	sample_5_3
C4	762	Fluorescence Bottom Reading	440nm/680nm	split5_stericup_d7.xlsx	5	stericup	7	7	C+SC	C	4	A	150	0.2182	0.3594	0.1877	4	C+SC/C	sample_5_4
C5	852	Fluorescence Bottom Reading	440nm/680nm	split5_stericup_d7.xlsx	5	stericup	7	8	C	C+SC	4	B	100	0.4329	0.7556	0.3701	1	C/C+SC	sample_5_1
C6	877	Fluorescence Bottom Reading	440nm/680nm	split5_stericup_d7.xlsx	5	stericup	7	8	C	C+SC	4	B	100	0.4436	0.798	0.3886	2	C/C+SC	sample_5_2
C7	862	Fluorescence Bottom Reading	440nm/680nm	split5_stericup_d7.xlsx	5	stericup	7	8	C	C+SC	4	B	100	0.4271	0.7441	0.3669	3	C/C+SC	sample_5_3
C8	882	Fluorescence Bottom Reading	440nm/680nm	split5_stericup_d7.xlsx	5	stericup	7	8	C	C+SC	4	B	100	0.4375	0.7827	0.3814	4	C/C+SC	sample_5_4
C9	6	Fluorescence Bottom Reading	440nm/680nm	split5_stericup_d7.xlsx	5	stericup	7	9	SC	TP	5	A	150	0.0496	0.0506	0.0491	1	SC/TP	sample_5_1
C10	6	Fluorescence Bottom Reading	440nm/680nm	split5_stericup_d7.xlsx	5	stericup	7	9	SC	TP	5	A	150	0.044	0.0446	0.0454	2	SC/TP	sample_5_2
C11	5	Fluorescence Bottom Reading	440nm/680nm	split5_stericup_d7.xlsx	5	stericup	7	9	SC	TP	5	A	150	0.0427	0.0438	0.0441	3	SC/TP	sample_5_3
C12	7	Fluorescence Bottom Reading	440nm/680nm	split5_stericup_d7.xlsx	5	stericup	7	9	SC	TP	5	A	150	0.0442	0.0449	0.0457	4	SC/TP	sample_5_4
D1	1	Fluorescence Bottom Reading	440nm/680nm	split5_stericup_d7.xlsx	5	stericup	7	10	TP	SC	5	B	100	0.0436	0.0442	0.046	1	TP/SC	sample_5_1
D2	1	Fluorescence Bottom Reading	440nm/680nm	split5_stericup_d7.xlsx	5	stericup	7	10	TP	SC	5	B	100	0.0426	0.0418	0.0436	2	TP/SC	sample_5_2
D3	1	Fluorescence Bottom Reading	440nm/680nm	split5_stericup_d7.xlsx	5	stericup	7	10	TP	SC	5	B	100	0.0427	0.0423	0.0441	3	TP/SC	sample_5_3
D4	3	Fluorescence Bottom Reading	440nm/680nm	split5_stericup_d7.xlsx	5	stericup	7	10	TP	SC	5	B	100	0.0424	0.0414	0.0431	4	TP/SC	sample_5_4
A1	410	Fluorescence Bottom Reading	440nm/680nm	split5_stericup_d7.xlsx	5	stericup	7	1	C	SC	1	A	150	0.101	0.1397	0.0939	5	C/SC	sample_5_5
A2	432	Fluorescence Bottom Reading	440nm/680nm	split5_stericup_d7.xlsx	5	stericup	7	1	C	SC	1	A	150	0.0997	0.1402	0.0902	6	C/SC	sample_5_6
A3	418	Fluorescence Bottom Reading	440nm/680nm	split5_stericup_d7.xlsx	5	stericup	7	1	C	SC	1	A	150	0.096	0.1343	0.0864	7	C/SC	sample_5_7
A4	433	Fluorescence Bottom Reading	440nm/680nm	split5_stericup_d7.xlsx	5	stericup	7	1	C	SC	1	A	150	0.1009	0.1428	0.0928	8	C/SC	sample_5_8
A5	3	Fluorescence Bottom Reading	440nm/680nm	split5_stericup_d7.xlsx	5	stericup	7	2	SC	C	1	B	100	0.0446	0.0438	0.0457	5	SC/C	sample_5_5
A6	0	Fluorescence Bottom Reading	440nm/680nm	split5_stericup_d7.xlsx	5	stericup	7	2	SC	C	1	B	100	0.0453	0.0439	0.0455	6	SC/C	sample_5_6
A7	0	Fluorescence Bottom Reading	440nm/680nm	split5_stericup_d7.xlsx	5	stericup	7	2	SC	C	1	B	100	0.045	0.0445	0.0457	7	SC/C	sample_5_7
A8	0	Fluorescence Bottom Reading	440nm/680nm	split5_stericup_d7.xlsx	5	stericup	7	2	SC	C	1	B	100	0.0475	0.0463	0.0482	8	SC/C	sample_5_8
A9	712	Fluorescence Bottom Reading	440nm/680nm	split5_stericup_d7.xlsx	5	stericup	7	3	C+SC	TP	2	A	150	0.2005	0.3313	0.1755	5	C+SC/TP	sample_5_5
A10	687	Fluorescence Bottom Reading	440nm/680nm	split5_stericup_d7.xlsx	5	stericup	7	3	C+SC	TP	2	A	150	0.2134	0.3589	0.1917	6	C+SC/TP	sample_5_6
A11	678	Fluorescence Bottom Reading	440nm/680nm	split5_stericup_d7.xlsx	5	stericup	7	3	C+SC	TP	2	A	150	0.2061	0.3466	0.1844	7	C+SC/TP	sample_5_7
A12	755	Fluorescence Bottom Reading	440nm/680nm	split5_stericup_d7.xlsx	5	stericup	7	3	C+SC	TP	2	A	150	0.2327	0.3911	0.2037	8	C+SC/TP	sample_5_8
B1	0	Fluorescence Bottom Reading	440nm/680nm	split5_stericup_d7.xlsx	5	stericup	7	4	TP	C+SC	2	B	100	0.0482	0.0466	0.0488	5	TP/C+SC	sample_5_5
B2	1	Fluorescence Bottom Reading	440nm/680nm	split5_stericup_d7.xlsx	5	stericup	7	4	TP	C+SC	2	B	100	0.0467	0.0453	0.0471	6	TP/C+SC	sample_5_6
B3	3	Fluorescence Bottom Reading	440nm/680nm	split5_stericup_d7.xlsx	5	stericup	7	4	TP	C+SC	2	B	100	0.0467	0.0455	0.0473	7	TP/C+SC	sample_5_7
B4	0	Fluorescence Bottom Reading	440nm/680nm	split5_stericup_d7.xlsx	5	stericup	7	4	TP	C+SC	2	B	100	0.0477	0.0463	0.0482	8	TP/C+SC	sample_5_8
B5	383	Fluorescence Bottom Reading	440nm/680nm	split5_stericup_d7.xlsx	5	stericup	7	5	C+SC	SC	3	A	150	0.1012	0.1391	0.0907	5	C+SC/SC	sample_5_5
B6	456	Fluorescence Bottom Reading	440nm/680nm	split5_stericup_d7.xlsx	5	stericup	7	5	C+SC	SC	3	A	150	0.1031	0.1459	0.0938	6	C+SC/SC	sample_5_6
B7	401	Fluorescence Bottom Reading	440nm/680nm	split5_stericup_d7.xlsx	5	stericup	7	5	C+SC	SC	3	A	150	0.1007	0.1415	0.0918	7	C+SC/SC	sample_5_7
B8	414	Fluorescence Bottom Reading	440nm/680nm	split5_stericup_d7.xlsx	5	stericup	7	5	C+SC	SC	3	A	150	0.1032	0.1449	0.0952	8	C+SC/SC	sample_5_8
B9	61	Fluorescence Bottom Reading	440nm/680nm	split5_stericup_d7.xlsx	5	stericup	7	6	SC	C+SC	3	B	100	0.0575	0.0666	0.0571	5	SC/C+SC	sample_5_5
B10	58	Fluorescence Bottom Reading	440nm/680nm	split5_stericup_d7.xlsx	5	stericup	7	6	SC	C+SC	3	B	100	0.0573	0.0658	0.0573	6	SC/C+SC	sample_5_6
B11	62	Fluorescence Bottom Reading	440nm/680nm	split5_stericup_d7.xlsx	5	stericup	7	6	SC	C+SC	3	B	100	0.0623	0.071	0.0607	7	SC/C+SC	sample_5_7
B12	64	Fluorescence Bottom Reading	440nm/680nm	split5_stericup_d7.xlsx	5	stericup	7	6	SC	C+SC	3	B	100	0.0588	0.0665	0.0579	8	SC/C+SC	sample_5_8
C1	641	Fluorescence Bottom Reading	440nm/680nm	split5_stericup_d7.xlsx	5	stericup	7	7	C+SC	C	4	A	150	0.1723	0.2672	0.1503	5	C+SC/C	sample_5_5
C2	661	Fluorescence Bottom Reading	440nm/680nm	split5_stericup_d7.xlsx	5	stericup	7	7	C+SC	C	4	A	150	0.1843	0.29	0.1633	6	C+SC/C	sample_5_6
C3	650	Fluorescence Bottom Reading	440nm/680nm	split5_stericup_d7.xlsx	5	stericup	7	7	C+SC	C	4	A	150	0.1998	0.3161	0.1763	7	C+SC/C	sample_5_7
C4	717	Fluorescence Bottom Reading	440nm/680nm	split5_stericup_d7.xlsx	5	stericup	7	7	C+SC	C	4	A	150	0.2053	0.3316	0.1784	8	C+SC/C	sample_5_8
C5	716	Fluorescence Bottom Reading	440nm/680nm	split5_stericup_d7.xlsx	5	stericup	7	8	C	C+SC	4	B	100	0.3206	0.5347	0.2774	5	C/C+SC	sample_5_5
C6	857	Fluorescence Bottom Reading	440nm/680nm	split5_stericup_d7.xlsx	5	stericup	7	8	C	C+SC	4	B	100	0.3948	0.6842	0.3463	6	C/C+SC	sample_5_6
C7	713	Fluorescence Bottom Reading	440nm/680nm	split5_stericup_d7.xlsx	5	stericup	7	8	C	C+SC	4	B	100	0.3153	0.5288	0.2751	7	C/C+SC	sample_5_7
C8	785	Fluorescence Bottom Reading	440nm/680nm	split5_stericup_d7.xlsx	5	stericup	7	8	C	C+SC	4	B	100	0.3587	0.6167	0.3168	8	C/C+SC	sample_5_8
C9	7	Fluorescence Bottom Reading	440nm/680nm	split5_stericup_d7.xlsx	5	stericup	7	9	SC	TP	5	A	150	0.0455	0.0458	0.0469	5	SC/TP	sample_5_5
C10	7	Fluorescence Bottom Reading	440nm/680nm	split5_stericup_d7.xlsx	5	stericup	7	9	SC	TP	5	A	150	0.0438	0.0446	0.0458	6	SC/TP	sample_5_6
C11	11	Fluorescence Bottom Reading	440nm/680nm	split5_stericup_d7.xlsx	5	stericup	7	9	SC	TP	5	A	150	0.0446	0.0447	0.0451	7	SC/TP	sample_5_7
C12	9	Fluorescence Bottom Reading	440nm/680nm	split5_stericup_d7.xlsx	5	stericup	7	9	SC	TP	5	A	150	0.0514	0.049	0.0498	8	SC/TP	sample_5_8
D1	-1	Fluorescence Bottom Reading	440nm/680nm	split5_stericup_d7.xlsx	5	stericup	7	10	TP	SC	5	B	100	0.0458	0.0451	0.0475	5	TP/SC	sample_5_5
D2	-1	Fluorescence Bottom Reading	440nm/680nm	split5_stericup_d7.xlsx	5	stericup	7	10	TP	SC	5	B	100	0.0445	0.0435	0.0457	6	TP/SC	sample_5_6
D3	1	Fluorescence Bottom Reading	440nm/680nm	split5_stericup_d7.xlsx	5	stericup	7	10	TP	SC	5	B	100	0.0426	0.0421	0.0447	7	TP/SC	sample_5_7
D4	1	Fluorescence Bottom Reading	440nm/680nm	split5_stericup_d7.xlsx	5	stericup	7	10	TP	SC	5	B	100	0.043	0.0425	0.0448	8	TP/SC	sample_5_8
A1	434	Fluorescence Bottom Reading	440nm/680nm	split5_stericup_d7.xlsx	5	stericup	7	1	C	SC	1	A	150	0.0929	0.1346	0.0845	9	C/SC	sample_5_9
A2	398	Fluorescence Bottom Reading	440nm/680nm	split5_stericup_d7.xlsx	5	stericup	7	1	C	SC	1	A	150	0.0875	0.1268	0.08	10	C/SC	sample_5_10
A3	397	Fluorescence Bottom Reading	440nm/680nm	split5_stericup_d7.xlsx	5	stericup	7	1	C	SC	1	A	150	0.085	0.1216	0.0769	11	C/SC	sample_5_11
A4	439	Fluorescence Bottom Reading	440nm/680nm	split5_stericup_d7.xlsx	5	stericup	7	1	C	SC	1	A	150	0.0938	0.1364	0.0851	12	C/SC	sample_5_12
A5	3	Fluorescence Bottom Reading	440nm/680nm	split5_stericup_d7.xlsx	5	stericup	7	2	SC	C	1	B	100	0.0433	0.0424	0.0447	9	SC/C	sample_5_9
A6	0	Fluorescence Bottom Reading	440nm/680nm	split5_stericup_d7.xlsx	5	stericup	7	2	SC	C	1	B	100	0.0431	0.0419	0.044	10	SC/C	sample_5_10
A7	1	Fluorescence Bottom Reading	440nm/680nm	split5_stericup_d7.xlsx	5	stericup	7	2	SC	C	1	B	100	0.0421	0.0407	0.0429	11	SC/C	sample_5_11
A8	1	Fluorescence Bottom Reading	440nm/680nm	split5_stericup_d7.xlsx	5	stericup	7	2	SC	C	1	B	100	0.0449	0.0438	0.0454	12	SC/C	sample_5_12
A9	681	Fluorescence Bottom Reading	440nm/680nm	split5_stericup_d7.xlsx	5	stericup	7	3	C+SC	TP	2	A	150	0.1811	0.3022	0.1533	9	C+SC/TP	sample_5_9
A10	669	Fluorescence Bottom Reading	440nm/680nm	split5_stericup_d7.xlsx	5	stericup	7	3	C+SC	TP	2	A	150	0.1661	0.2764	0.1448	10	C+SC/TP	sample_5_10
A11	689	Fluorescence Bottom Reading	440nm/680nm	split5_stericup_d7.xlsx	5	stericup	7	3	C+SC	TP	2	A	150	0.1724	0.287	0.1487	11	C+SC/TP	sample_5_11
A12	738	Fluorescence Bottom Reading	440nm/680nm	split5_stericup_d7.xlsx	5	stericup	7	3	C+SC	TP	2	A	150	0.1946	0.3309	0.1686	12	C+SC/TP	sample_5_12
B1	1	Fluorescence Bottom Reading	440nm/680nm	split5_stericup_d7.xlsx	5	stericup	7	4	TP	C+SC	2	B	100	0.0443	0.0428	0.0445	9	TP/C+SC	sample_5_9
B2	1	Fluorescence Bottom Reading	440nm/680nm	split5_stericup_d7.xlsx	5	stericup	7	4	TP	C+SC	2	B	100	0.0445	0.0433	0.0449	10	TP/C+SC	sample_5_10
B3	1	Fluorescence Bottom Reading	440nm/680nm	split5_stericup_d7.xlsx	5	stericup	7	4	TP	C+SC	2	B	100	0.0437	0.0422	0.0439	11	TP/C+SC	sample_5_11
B4	3	Fluorescence Bottom Reading	440nm/680nm	split5_stericup_d7.xlsx	5	stericup	7	4	TP	C+SC	2	B	100	0.0447	0.0433	0.0452	12	TP/C+SC	sample_5_12
B5	446	Fluorescence Bottom Reading	440nm/680nm	split5_stericup_d7.xlsx	5	stericup	7	5	C+SC	SC	3	A	150	0.0997	0.1454	0.0897	9	C+SC/SC	sample_5_9
B6	404	Fluorescence Bottom Reading	440nm/680nm	split5_stericup_d7.xlsx	5	stericup	7	5	C+SC	SC	3	A	150	0.0961	0.1394	0.0853	10	C+SC/SC	sample_5_10
B7	394	Fluorescence Bottom Reading	440nm/680nm	split5_stericup_d7.xlsx	5	stericup	7	5	C+SC	SC	3	A	150	0.0939	0.1375	0.0837	11	C+SC/SC	sample_5_11
B8	416	Fluorescence Bottom Reading	440nm/680nm	split5_stericup_d7.xlsx	5	stericup	7	5	C+SC	SC	3	A	150	0.0974	0.1443	0.0877	12	C+SC/SC	sample_5_12
B9	62	Fluorescence Bottom Reading	440nm/680nm	split5_stericup_d7.xlsx	5	stericup	7	6	SC	C+SC	3	B	100	0.0532	0.062	0.0523	9	SC/C+SC	sample_5_9
B10	46	Fluorescence Bottom Reading	440nm/680nm	split5_stericup_d7.xlsx	5	stericup	7	6	SC	C+SC	3	B	100	0.0502	0.0563	0.0496	10	SC/C+SC	sample_5_10
B11	56	Fluorescence Bottom Reading	440nm/680nm	split5_stericup_d7.xlsx	5	stericup	7	6	SC	C+SC	3	B	100	0.0577	0.0661	0.0561	11	SC/C+SC	sample_5_11
B12	58	Fluorescence Bottom Reading	440nm/680nm	split5_stericup_d7.xlsx	5	stericup	7	6	SC	C+SC	3	B	100	0.0534	0.0618	0.0516	12	SC/C+SC	sample_5_12
C1	585	Fluorescence Bottom Reading	440nm/680nm	split5_stericup_d7.xlsx	5	stericup	7	7	C+SC	C	4	A	150	0.1483	0.2368	0.1287	9	C+SC/C	sample_5_9
C2	585	Fluorescence Bottom Reading	440nm/680nm	split5_stericup_d7.xlsx	5	stericup	7	7	C+SC	C	4	A	150	0.1458	0.2314	0.1279	10	C+SC/C	sample_5_10
C3	624	Fluorescence Bottom Reading	440nm/680nm	split5_stericup_d7.xlsx	5	stericup	7	7	C+SC	C	4	A	150	0.1518	0.2474	0.1335	11	C+SC/C	sample_5_11
C4	638	Fluorescence Bottom Reading	440nm/680nm	split5_stericup_d7.xlsx	5	stericup	7	7	C+SC	C	4	A	150	0.1677	0.275	0.1442	12	C+SC/C	sample_5_12
C5	737	Fluorescence Bottom Reading	440nm/680nm	split5_stericup_d7.xlsx	5	stericup	7	8	C	C+SC	4	B	100	0.2867	0.4973	0.2472	9	C/C+SC	sample_5_9
C6	872	Fluorescence Bottom Reading	440nm/680nm	split5_stericup_d7.xlsx	5	stericup	7	8	C	C+SC	4	B	100	0.3763	0.6698	0.3268	10	C/C+SC	sample_5_10
C7	739	Fluorescence Bottom Reading	440nm/680nm	split5_stericup_d7.xlsx	5	stericup	7	8	C	C+SC	4	B	100	0.2722	0.464	0.2306	11	C/C+SC	sample_5_11
C8	763	Fluorescence Bottom Reading	440nm/680nm	split5_stericup_d7.xlsx	5	stericup	7	8	C	C+SC	4	B	100	0.3072	0.546	0.2699	12	C/C+SC	sample_5_12
C9	8	Fluorescence Bottom Reading	440nm/680nm	split5_stericup_d7.xlsx	5	stericup	7	9	SC	TP	5	A	150	0.0424	0.0426	0.0438	9	SC/TP	sample_5_9
C10	8	Fluorescence Bottom Reading	440nm/680nm	split5_stericup_d7.xlsx	5	stericup	7	9	SC	TP	5	A	150	0.0417	0.0423	0.0434	10	SC/TP	sample_5_10
C11	7	Fluorescence Bottom Reading	440nm/680nm	split5_stericup_d7.xlsx	5	stericup	7	9	SC	TP	5	A	150	0.0419	0.0422	0.0435	11	SC/TP	sample_5_11
C12	6	Fluorescence Bottom Reading	440nm/680nm	split5_stericup_d7.xlsx	5	stericup	7	9	SC	TP	5	A	150	0.0435	0.0436	0.0443	12	SC/TP	sample_5_12
D1	1	Fluorescence Bottom Reading	440nm/680nm	split5_stericup_d7.xlsx	5	stericup	7	10	TP	SC	5	B	100	0.043	0.0431	0.0451	9	TP/SC	sample_5_9
D2	4	Fluorescence Bottom Reading	440nm/680nm	split5_stericup_d7.xlsx	5	stericup	7	10	TP	SC	5	B	100	0.0432	0.0422	0.0442	10	TP/SC	sample_5_10
D3	1	Fluorescence Bottom Reading	440nm/680nm	split5_stericup_d7.xlsx	5	stericup	7	10	TP	SC	5	B	100	0.0474	0.0473	0.0486	11	TP/SC	sample_5_11
D4	-1	Fluorescence Bottom Reading	440nm/680nm	split5_stericup_d7.xlsx	5	stericup	7	10	TP	SC	5	B	100	0.0424	0.0411	0.0432	12	TP/SC	sample_5_12
A1	472	Fluorescence Bottom Reading	440nm/680nm	split5_stericup_d7.xlsx	5	stericup	7	1	C	SC	1	A	150	0.0986	0.1395	0.0892	13	C/SC	sample_5_13
A2	458	Fluorescence Bottom Reading	440nm/680nm	split5_stericup_d7.xlsx	5	stericup	7	1	C	SC	1	A	150	0.0937	0.1305	0.0851	14	C/SC	sample_5_14
A3	390	Fluorescence Bottom Reading	440nm/680nm	split5_stericup_d7.xlsx	5	stericup	7	1	C	SC	1	A	150	0.093	0.13	0.0834	15	C/SC	sample_5_15
A4	462	Fluorescence Bottom Reading	440nm/680nm	split5_stericup_d7.xlsx	5	stericup	7	1	C	SC	1	A	150	0.0996	0.1376	0.0887	16	C/SC	sample_5_16
A5	0	Fluorescence Bottom Reading	440nm/680nm	split5_stericup_d7.xlsx	5	stericup	7	2	SC	C	1	B	100	0.0458	0.0454	0.0477	13	SC/C	sample_5_13
A6	2	Fluorescence Bottom Reading	440nm/680nm	split5_stericup_d7.xlsx	5	stericup	7	2	SC	C	1	B	100	0.0452	0.0439	0.0463	14	SC/C	sample_5_14
A7	3	Fluorescence Bottom Reading	440nm/680nm	split5_stericup_d7.xlsx	5	stericup	7	2	SC	C	1	B	100	0.044	0.0423	0.0442	15	SC/C	sample_5_15
A8	-1	Fluorescence Bottom Reading	440nm/680nm	split5_stericup_d7.xlsx	5	stericup	7	2	SC	C	1	B	100	0.047	0.0451	0.047	16	SC/C	sample_5_16
A9	704	Fluorescence Bottom Reading	440nm/680nm	split5_stericup_d7.xlsx	5	stericup	7	3	C+SC	TP	2	A	150	0.1927	0.3084	0.1669	13	C+SC/TP	sample_5_13
A10	664	Fluorescence Bottom Reading	440nm/680nm	split5_stericup_d7.xlsx	5	stericup	7	3	C+SC	TP	2	A	150	0.1699	0.267	0.1506	14	C+SC/TP	sample_5_14
A11	675	Fluorescence Bottom Reading	440nm/680nm	split5_stericup_d7.xlsx	5	stericup	7	3	C+SC	TP	2	A	150	0.1841	0.2957	0.1594	15	C+SC/TP	sample_5_15
A12	754	Fluorescence Bottom Reading	440nm/680nm	split5_stericup_d7.xlsx	5	stericup	7	3	C+SC	TP	2	A	150	0.2175	0.3459	0.1852	16	C+SC/TP	sample_5_16
B1	1	Fluorescence Bottom Reading	440nm/680nm	split5_stericup_d7.xlsx	5	stericup	7	4	TP	C+SC	2	B	100	0.046	0.0446	0.0463	13	TP/C+SC	sample_5_13
B2	3	Fluorescence Bottom Reading	440nm/680nm	split5_stericup_d7.xlsx	5	stericup	7	4	TP	C+SC	2	B	100	0.0458	0.044	0.0459	14	TP/C+SC	sample_5_14
B3	2	Fluorescence Bottom Reading	440nm/680nm	split5_stericup_d7.xlsx	5	stericup	7	4	TP	C+SC	2	B	100	0.0449	0.0431	0.045	15	TP/C+SC	sample_5_15
B4	1	Fluorescence Bottom Reading	440nm/680nm	split5_stericup_d7.xlsx	5	stericup	7	4	TP	C+SC	2	B	100	0.045	0.0434	0.0452	16	TP/C+SC	sample_5_16
B5	490	Fluorescence Bottom Reading	440nm/680nm	split5_stericup_d7.xlsx	5	stericup	7	5	C+SC	SC	3	A	150	0.1081	0.1564	0.0979	13	C+SC/SC	sample_5_13
B6	489	Fluorescence Bottom Reading	440nm/680nm	split5_stericup_d7.xlsx	5	stericup	7	5	C+SC	SC	3	A	150	0.1082	0.1567	0.0967	14	C+SC/SC	sample_5_14
B7	494	Fluorescence Bottom Reading	440nm/680nm	split5_stericup_d7.xlsx	5	stericup	7	5	C+SC	SC	3	A	150	0.1096	0.1574	0.0969	15	C+SC/SC	sample_5_15
B8	494	Fluorescence Bottom Reading	440nm/680nm	split5_stericup_d7.xlsx	5	stericup	7	5	C+SC	SC	3	A	150	0.1106	0.161	0.0987	16	C+SC/SC	sample_5_16
B9	73	Fluorescence Bottom Reading	440nm/680nm	split5_stericup_d7.xlsx	5	stericup	7	6	SC	C+SC	3	B	100	0.0565	0.065	0.0549	13	SC/C+SC	sample_5_13
B10	49	Fluorescence Bottom Reading	440nm/680nm	split5_stericup_d7.xlsx	5	stericup	7	6	SC	C+SC	3	B	100	0.0522	0.0577	0.0513	14	SC/C+SC	sample_5_14
B11	57	Fluorescence Bottom Reading	440nm/680nm	split5_stericup_d7.xlsx	5	stericup	7	6	SC	C+SC	3	B	100	0.0563	0.0636	0.0545	15	SC/C+SC	sample_5_15
B12	68	Fluorescence Bottom Reading	440nm/680nm	split5_stericup_d7.xlsx	5	stericup	7	6	SC	C+SC	3	B	100	0.0564	0.0634	0.054	16	SC/C+SC	sample_5_16
C1	643	Fluorescence Bottom Reading	440nm/680nm	split5_stericup_d7.xlsx	5	stericup	7	7	C+SC	C	4	A	150	0.1697	0.2657	0.1482	13	C+SC/C	sample_5_13
C2	613	Fluorescence Bottom Reading	440nm/680nm	split5_stericup_d7.xlsx	5	stericup	7	7	C+SC	C	4	A	150	0.1616	0.251	0.1424	14	C+SC/C	sample_5_14
C3	628	Fluorescence Bottom Reading	440nm/680nm	split5_stericup_d7.xlsx	5	stericup	7	7	C+SC	C	4	A	150	0.1609	0.257	0.1431	15	C+SC/C	sample_5_15
C4	656	Fluorescence Bottom Reading	440nm/680nm	split5_stericup_d7.xlsx	5	stericup	7	7	C+SC	C	4	A	150	0.1776	0.2855	0.154	16	C+SC/C	sample_5_16
C5	805	Fluorescence Bottom Reading	440nm/680nm	split5_stericup_d7.xlsx	5	stericup	7	8	C	C+SC	4	B	100	0.3619	0.6272	0.3143	13	C/C+SC	sample_5_13
C6	916	Fluorescence Bottom Reading	440nm/680nm	split5_stericup_d7.xlsx	5	stericup	7	8	C	C+SC	4	B	100	0.4323	0.7807	0.3749	14	C/C+SC	sample_5_14
C7	834	Fluorescence Bottom Reading	440nm/680nm	split5_stericup_d7.xlsx	5	stericup	7	8	C	C+SC	4	B	100	0.3597	0.6067	0.309	15	C/C+SC	sample_5_15
C8	862	Fluorescence Bottom Reading	440nm/680nm	split5_stericup_d7.xlsx	5	stericup	7	8	C	C+SC	4	B	100	0.3824	0.6663	0.328	16	C/C+SC	sample_5_16
C9	11	Fluorescence Bottom Reading	440nm/680nm	split5_stericup_d7.xlsx	5	stericup	7	9	SC	TP	5	A	150	0.0444	0.0442	0.0457	13	SC/TP	sample_5_13
C10	10	Fluorescence Bottom Reading	440nm/680nm	split5_stericup_d7.xlsx	5	stericup	7	9	SC	TP	5	A	150	0.0429	0.0433	0.0444	14	SC/TP	sample_5_14
C11	9	Fluorescence Bottom Reading	440nm/680nm	split5_stericup_d7.xlsx	5	stericup	7	9	SC	TP	5	A	150	0.0434	0.0438	0.0451	15	SC/TP	sample_5_15
C12	9	Fluorescence Bottom Reading	440nm/680nm	split5_stericup_d7.xlsx	5	stericup	7	9	SC	TP	5	A	150	0.0573	0.0525	0.0545	16	SC/TP	sample_5_16
D1	3	Fluorescence Bottom Reading	440nm/680nm	split5_stericup_d7.xlsx	5	stericup	7	10	TP	SC	5	B	100	0.045	0.0438	0.0457	13	TP/SC	sample_5_13
D2	-1	Fluorescence Bottom Reading	440nm/680nm	split5_stericup_d7.xlsx	5	stericup	7	10	TP	SC	5	B	100	0.053	0.0526	0.0527	14	TP/SC	sample_5_14
D3	-1	Fluorescence Bottom Reading	440nm/680nm	split5_stericup_d7.xlsx	5	stericup	7	10	TP	SC	5	B	100	0.055	0.0538	0.0543	15	TP/SC	sample_5_15
D4	2	Fluorescence Bottom Reading	440nm/680nm	split5_stericup_d7.xlsx	5	stericup	7	10	TP	SC	5	B	100	0.0479	0.0484	0.0496	16	TP/SC	sample_5_16
A1	393	Fluorescence Bottom Reading	440nm/680nm	split5_stericup_d7.xlsx	5	stericup	7	1	C	SC	1	A	150	0.0925	0.129	0.0849	17	C/SC	sample_5_17
A2	376	Fluorescence Bottom Reading	440nm/680nm	split5_stericup_d7.xlsx	5	stericup	7	1	C	SC	1	A	150	0.0906	0.1245	0.0816	18	C/SC	sample_5_18
A3	335	Fluorescence Bottom Reading	440nm/680nm	split5_stericup_d7.xlsx	5	stericup	7	1	C	SC	1	A	150	0.0862	0.1173	0.077	19	C/SC	sample_5_19
A4	363	Fluorescence Bottom Reading	440nm/680nm	split5_stericup_d7.xlsx	5	stericup	7	1	C	SC	1	A	150	0.0969	0.1367	0.0904	20	C/SC	sample_5_20
A5	1	Fluorescence Bottom Reading	440nm/680nm	split5_stericup_d7.xlsx	5	stericup	7	2	SC	C	1	B	100	0.0492	0.0498	0.0539	17	SC/C	sample_5_17
A6	0	Fluorescence Bottom Reading	440nm/680nm	split5_stericup_d7.xlsx	5	stericup	7	2	SC	C	1	B	100	0.0496	0.0525	0.0528	18	SC/C	sample_5_18
A7	4	Fluorescence Bottom Reading	440nm/680nm	split5_stericup_d7.xlsx	5	stericup	7	2	SC	C	1	B	100	0.0498	0.0511	0.0527	19	SC/C	sample_5_19
A8	0	Fluorescence Bottom Reading	440nm/680nm	split5_stericup_d7.xlsx	5	stericup	7	2	SC	C	1	B	100	0.0456	0.0438	0.0454	20	SC/C	sample_5_20
A9	725	Fluorescence Bottom Reading	440nm/680nm	split5_stericup_d7.xlsx	5	stericup	7	3	C+SC	TP	2	A	150	0.2061	0.3265	0.1711	17	C+SC/TP	sample_5_17
A10	667	Fluorescence Bottom Reading	440nm/680nm	split5_stericup_d7.xlsx	5	stericup	7	3	C+SC	TP	2	A	150	0.18	0.2877	0.1566	18	C+SC/TP	sample_5_18
A11	671	Fluorescence Bottom Reading	440nm/680nm	split5_stericup_d7.xlsx	5	stericup	7	3	C+SC	TP	2	A	150	0.1748	0.2783	0.1511	19	C+SC/TP	sample_5_19
A12	621	Fluorescence Bottom Reading	440nm/680nm	split5_stericup_d7.xlsx	5	stericup	7	3	C+SC	TP	2	A	150	0.1749	0.2824	0.1546	20	C+SC/TP	sample_5_20
B1	0	Fluorescence Bottom Reading	440nm/680nm	split5_stericup_d7.xlsx	5	stericup	7	4	TP	C+SC	2	B	100	0.0454	0.0437	0.0456	17	TP/C+SC	sample_5_17
B2	0	Fluorescence Bottom Reading	440nm/680nm	split5_stericup_d7.xlsx	5	stericup	7	4	TP	C+SC	2	B	100	0.0456	0.0438	0.0457	18	TP/C+SC	sample_5_18
B3	1	Fluorescence Bottom Reading	440nm/680nm	split5_stericup_d7.xlsx	5	stericup	7	4	TP	C+SC	2	B	100	0.0453	0.0434	0.0454	19	TP/C+SC	sample_5_19
B4	2	Fluorescence Bottom Reading	440nm/680nm	split5_stericup_d7.xlsx	5	stericup	7	4	TP	C+SC	2	B	100	0.0449	0.0434	0.0454	20	TP/C+SC	sample_5_20
B5	477	Fluorescence Bottom Reading	440nm/680nm	split5_stericup_d7.xlsx	5	stericup	7	5	C+SC	SC	3	A	150	0.1039	0.1514	0.0945	17	C+SC/SC	sample_5_17
B6	430	Fluorescence Bottom Reading	440nm/680nm	split5_stericup_d7.xlsx	5	stericup	7	5	C+SC	SC	3	A	150	0.0976	0.1383	0.0887	18	C+SC/SC	sample_5_18
B7	464	Fluorescence Bottom Reading	440nm/680nm	split5_stericup_d7.xlsx	5	stericup	7	5	C+SC	SC	3	A	150	0.1001	0.1438	0.0907	19	C+SC/SC	sample_5_19
B8	399	Fluorescence Bottom Reading	440nm/680nm	split5_stericup_d7.xlsx	5	stericup	7	5	C+SC	SC	3	A	150	0.0973	0.1393	0.0888	20	C+SC/SC	sample_5_20
B9	40	Fluorescence Bottom Reading	440nm/680nm	split5_stericup_d7.xlsx	5	stericup	7	6	SC	C+SC	3	B	100	0.0507	0.0552	0.0504	17	SC/C+SC	sample_5_17
B10	32	Fluorescence Bottom Reading	440nm/680nm	split5_stericup_d7.xlsx	5	stericup	7	6	SC	C+SC	3	B	100	0.0486	0.0516	0.0486	18	SC/C+SC	sample_5_18
B11	31	Fluorescence Bottom Reading	440nm/680nm	split5_stericup_d7.xlsx	5	stericup	7	6	SC	C+SC	3	B	100	0.0513	0.0544	0.0505	19	SC/C+SC	sample_5_19
B12	39	Fluorescence Bottom Reading	440nm/680nm	split5_stericup_d7.xlsx	5	stericup	7	6	SC	C+SC	3	B	100	0.0518	0.0557	0.0514	20	SC/C+SC	sample_5_20
C1	647	Fluorescence Bottom Reading	440nm/680nm	split5_stericup_d7.xlsx	5	stericup	7	7	C+SC	C	4	A	150	0.1593	0.2504	0.1392	17	C+SC/C	sample_5_17
C2	603	Fluorescence Bottom Reading	440nm/680nm	split5_stericup_d7.xlsx	5	stericup	7	7	C+SC	C	4	A	150	0.157	0.2436	0.1379	18	C+SC/C	sample_5_18
C3	602	Fluorescence Bottom Reading	440nm/680nm	split5_stericup_d7.xlsx	5	stericup	7	7	C+SC	C	4	A	150	0.1541	0.2412	0.1355	19	C+SC/C	sample_5_19
C4	608	Fluorescence Bottom Reading	440nm/680nm	split5_stericup_d7.xlsx	5	stericup	7	7	C+SC	C	4	A	150	0.1485	0.2312	0.1302	20	C+SC/C	sample_5_20
C5	704	Fluorescence Bottom Reading	440nm/680nm	split5_stericup_d7.xlsx	5	stericup	7	8	C	C+SC	4	B	100	0.2569	0.4325	0.2243	17	C/C+SC	sample_5_17
C6	714	Fluorescence Bottom Reading	440nm/680nm	split5_stericup_d7.xlsx	5	stericup	7	8	C	C+SC	4	B	100	0.275	0.4485	0.2348	18	C/C+SC	sample_5_18
C7	684	Fluorescence Bottom Reading	440nm/680nm	split5_stericup_d7.xlsx	5	stericup	7	8	C	C+SC	4	B	100	0.2485	0.4152	0.2112	19	C/C+SC	sample_5_19
C8	691	Fluorescence Bottom Reading	440nm/680nm	split5_stericup_d7.xlsx	5	stericup	7	8	C	C+SC	4	B	100	0.2469	0.4134	0.2172	20	C/C+SC	sample_5_20
C9	4	Fluorescence Bottom Reading	440nm/680nm	split5_stericup_d7.xlsx	5	stericup	7	9	SC	TP	5	A	150	0.0423	0.042	0.0434	17	SC/TP	sample_5_17
C10	7	Fluorescence Bottom Reading	440nm/680nm	split5_stericup_d7.xlsx	5	stericup	7	9	SC	TP	5	A	150	0.0416	0.0421	0.0433	18	SC/TP	sample_5_18
C11	9	Fluorescence Bottom Reading	440nm/680nm	split5_stericup_d7.xlsx	5	stericup	7	9	SC	TP	5	A	150	0.0417	0.0421	0.0435	19	SC/TP	sample_5_19
C12	12	Fluorescence Bottom Reading	440nm/680nm	split5_stericup_d7.xlsx	5	stericup	7	9	SC	TP	5	A	150	0.0441	0.0445	0.0459	20	SC/TP	sample_5_20
D1	0	Fluorescence Bottom Reading	440nm/680nm	split5_stericup_d7.xlsx	5	stericup	7	10	TP	SC	5	B	100	0.0453	0.0448	0.047	17	TP/SC	sample_5_17
D2	0	Fluorescence Bottom Reading	440nm/680nm	split5_stericup_d7.xlsx	5	stericup	7	10	TP	SC	5	B	100	0.0429	0.0421	0.0444	18	TP/SC	sample_5_18
D3	1	Fluorescence Bottom Reading	440nm/680nm	split5_stericup_d7.xlsx	5	stericup	7	10	TP	SC	5	B	100	0.0422	0.0414	0.0437	19	TP/SC	sample_5_19
D4	2	Fluorescence Bottom Reading	440nm/680nm	split5_stericup_d7.xlsx	5	stericup	7	10	TP	SC	5	B	100	0.0423	0.0401	0.0423	20	TP/SC	sample_5_20
E1	541	Fluorescence Bottom Reading	440nm/680nm	split6_stericup_d7.xlsx	6	stericup	7	1	C	SC	1	A	150	0.1035	0.1443	0.0943	1	C/SC	sample_6_1
E2	552	Fluorescence Bottom Reading	440nm/680nm	split6_stericup_d7.xlsx	6	stericup	7	1	C	SC	1	A	150	0.0957	0.1329	0.0851	2	C/SC	sample_6_2
E3	529	Fluorescence Bottom Reading	440nm/680nm	split6_stericup_d7.xlsx	6	stericup	7	1	C	SC	1	A	150	0.0986	0.1369	0.0843	3	C/SC	sample_6_3
E4	546	Fluorescence Bottom Reading	440nm/680nm	split6_stericup_d7.xlsx	6	stericup	7	1	C	SC	1	A	150	0.094	0.1317	0.0826	4	C/SC	sample_6_4
E5	-2	Fluorescence Bottom Reading	440nm/680nm	split6_stericup_d7.xlsx	6	stericup	7	2	SC	C	1	B	100	0.0451	0.0443	0.0454	1	SC/C	sample_6_1
E6	1	Fluorescence Bottom Reading	440nm/680nm	split6_stericup_d7.xlsx	6	stericup	7	2	SC	C	1	B	100	0.0424	0.0423	0.0442	2	SC/C	sample_6_2
E7	1	Fluorescence Bottom Reading	440nm/680nm	split6_stericup_d7.xlsx	6	stericup	7	2	SC	C	1	B	100	0.0446	0.0445	0.0455	3	SC/C	sample_6_3
E8	0	Fluorescence Bottom Reading	440nm/680nm	split6_stericup_d7.xlsx	6	stericup	7	2	SC	C	1	B	100	0.0437	0.0429	0.045	4	SC/C	sample_6_4
E9	825	Fluorescence Bottom Reading	440nm/680nm	split6_stericup_d7.xlsx	6	stericup	7	3	C+SC	TP	2	A	150	0.1778	0.2792	0.1468	1	C+SC/TP	sample_6_1
E10	800	Fluorescence Bottom Reading	440nm/680nm	split6_stericup_d7.xlsx	6	stericup	7	3	C+SC	TP	2	A	150	0.159	0.247	0.1303	2	C+SC/TP	sample_6_2
E11	797	Fluorescence Bottom Reading	440nm/680nm	split6_stericup_d7.xlsx	6	stericup	7	3	C+SC	TP	2	A	150	0.1685	0.2722	0.1441	3	C+SC/TP	sample_6_3
E12	837	Fluorescence Bottom Reading	440nm/680nm	split6_stericup_d7.xlsx	6	stericup	7	3	C+SC	TP	2	A	150	0.171	0.2646	0.1416	4	C+SC/TP	sample_6_4
F1	1	Fluorescence Bottom Reading	440nm/680nm	split6_stericup_d7.xlsx	6	stericup	7	4	TP	C+SC	2	B	100	0.0505	0.0524	0.0482	1	TP/C+SC	sample_6_1
F2	1	Fluorescence Bottom Reading	440nm/680nm	split6_stericup_d7.xlsx	6	stericup	7	4	TP	C+SC	2	B	100	0.0457	0.0451	0.0451	2	TP/C+SC	sample_6_2
F3	2	Fluorescence Bottom Reading	440nm/680nm	split6_stericup_d7.xlsx	6	stericup	7	4	TP	C+SC	2	B	100	0.0448	0.0443	0.0446	3	TP/C+SC	sample_6_3
F4	-1	Fluorescence Bottom Reading	440nm/680nm	split6_stericup_d7.xlsx	6	stericup	7	4	TP	C+SC	2	B	100	0.0446	0.0439	0.045	4	TP/C+SC	sample_6_4
F5	297	Fluorescence Bottom Reading	440nm/680nm	split6_stericup_d7.xlsx	6	stericup	7	5	C+SC	SC	3	A	150	0.0774	0.0954	0.0676	1	C+SC/SC	sample_6_1
F6	323	Fluorescence Bottom Reading	440nm/680nm	split6_stericup_d7.xlsx	6	stericup	7	5	C+SC	SC	3	A	150	0.0798	0.0946	0.0676	2	C+SC/SC	sample_6_2
F7	270	Fluorescence Bottom Reading	440nm/680nm	split6_stericup_d7.xlsx	6	stericup	7	5	C+SC	SC	3	A	150	0.0728	0.0886	0.0663	3	C+SC/SC	sample_6_3
F8	275	Fluorescence Bottom Reading	440nm/680nm	split6_stericup_d7.xlsx	6	stericup	7	5	C+SC	SC	3	A	150	0.0718	0.0864	0.0647	4	C+SC/SC	sample_6_4
F9	1	Fluorescence Bottom Reading	440nm/680nm	split6_stericup_d7.xlsx	6	stericup	7	6	SC	C+SC	3	B	100	0.0568	0.0605	0.0537	1	SC/C+SC	sample_6_1
F10	2	Fluorescence Bottom Reading	440nm/680nm	split6_stericup_d7.xlsx	6	stericup	7	6	SC	C+SC	3	B	100	0.0466	0.0478	0.0465	2	SC/C+SC	sample_6_2
F11	1	Fluorescence Bottom Reading	440nm/680nm	split6_stericup_d7.xlsx	6	stericup	7	6	SC	C+SC	3	B	100	0.0438	0.0442	0.0443	3	SC/C+SC	sample_6_3
F12	0	Fluorescence Bottom Reading	440nm/680nm	split6_stericup_d7.xlsx	6	stericup	7	6	SC	C+SC	3	B	100	0.0458	0.047	0.0476	4	SC/C+SC	sample_6_4
G1	345	Fluorescence Bottom Reading	440nm/680nm	split6_stericup_d7.xlsx	6	stericup	7	7	C+SC	C	4	A	150	0.0889	0.1109	0.0786	1	C+SC/C	sample_6_1
G2	338	Fluorescence Bottom Reading	440nm/680nm	split6_stericup_d7.xlsx	6	stericup	7	7	C+SC	C	4	A	150	0.0838	0.1078	0.0746	2	C+SC/C	sample_6_2
G3	362	Fluorescence Bottom Reading	440nm/680nm	split6_stericup_d7.xlsx	6	stericup	7	7	C+SC	C	4	A	150	0.0838	0.1068	0.0738	3	C+SC/C	sample_6_3
G4	327	Fluorescence Bottom Reading	440nm/680nm	split6_stericup_d7.xlsx	6	stericup	7	7	C+SC	C	4	A	150	0.0795	0.0994	0.0678	4	C+SC/C	sample_6_4
G5	745	Fluorescence Bottom Reading	440nm/680nm	split6_stericup_d7.xlsx	6	stericup	7	8	C	C+SC	4	B	100	0.1481	0.2221	0.126	1	C/C+SC	sample_6_1
G6	763	Fluorescence Bottom Reading	440nm/680nm	split6_stericup_d7.xlsx	6	stericup	7	8	C	C+SC	4	B	100	0.1452	0.2177	0.121	2	C/C+SC	sample_6_2
G7	811	Fluorescence Bottom Reading	440nm/680nm	split6_stericup_d7.xlsx	6	stericup	7	8	C	C+SC	4	B	100	0.1589	0.2455	0.1344	3	C/C+SC	sample_6_3
G8	785	Fluorescence Bottom Reading	440nm/680nm	split6_stericup_d7.xlsx	6	stericup	7	8	C	C+SC	4	B	100	0.1537	0.2286	0.1302	4	C/C+SC	sample_6_4
G9	1	Fluorescence Bottom Reading	440nm/680nm	split6_stericup_d7.xlsx	6	stericup	7	9	SC	TP	5	A	150	0.0488	0.049	0.0473	1	SC/TP	sample_6_1
G10	1	Fluorescence Bottom Reading	440nm/680nm	split6_stericup_d7.xlsx	6	stericup	7	9	SC	TP	5	A	150	0.0456	0.0464	0.0461	2	SC/TP	sample_6_2
G11	2	Fluorescence Bottom Reading	440nm/680nm	split6_stericup_d7.xlsx	6	stericup	7	9	SC	TP	5	A	150	0.0532	0.056	0.0514	3	SC/TP	sample_6_3
G12	1	Fluorescence Bottom Reading	440nm/680nm	split6_stericup_d7.xlsx	6	stericup	7	9	SC	TP	5	A	150	0.0438	0.044	0.0456	4	SC/TP	sample_6_4
H1	2	Fluorescence Bottom Reading	440nm/680nm	split6_stericup_d7.xlsx	6	stericup	7	10	TP	SC	5	B	100	0.0569	0.0692	0.0524	1	TP/SC	sample_6_1
H2	0	Fluorescence Bottom Reading	440nm/680nm	split6_stericup_d7.xlsx	6	stericup	7	10	TP	SC	5	B	100	0.059	0.0566	0.0491	2	TP/SC	sample_6_2
H3	3	Fluorescence Bottom Reading	440nm/680nm	split6_stericup_d7.xlsx	6	stericup	7	10	TP	SC	5	B	100	0.0509	0.0527	0.0484	3	TP/SC	sample_6_3
H4	-3	Fluorescence Bottom Reading	440nm/680nm	split6_stericup_d7.xlsx	6	stericup	7	10	TP	SC	5	B	100	0.0448	0.046	0.0452	4	TP/SC	sample_6_4
E1	533	Fluorescence Bottom Reading	440nm/680nm	split6_stericup_d7.xlsx	6	stericup	7	1	C	SC	1	A	150	0.1045	0.1467	0.0954	5	C/SC	sample_6_5
E2	540	Fluorescence Bottom Reading	440nm/680nm	split6_stericup_d7.xlsx	6	stericup	7	1	C	SC	1	A	150	0.0962	0.1361	0.0871	6	C/SC	sample_6_6
E3	544	Fluorescence Bottom Reading	440nm/680nm	split6_stericup_d7.xlsx	6	stericup	7	1	C	SC	1	A	150	0.0966	0.1341	0.0869	7	C/SC	sample_6_7
E4	565	Fluorescence Bottom Reading	440nm/680nm	split6_stericup_d7.xlsx	6	stericup	7	1	C	SC	1	A	150	0.0987	0.1361	0.0883	8	C/SC	sample_6_8
E5	0	Fluorescence Bottom Reading	440nm/680nm	split6_stericup_d7.xlsx	6	stericup	7	2	SC	C	1	B	100	0.0463	0.0511	0.0518	5	SC/C	sample_6_5
E6	0	Fluorescence Bottom Reading	440nm/680nm	split6_stericup_d7.xlsx	6	stericup	7	2	SC	C	1	B	100	0.0447	0.0432	0.0452	6	SC/C	sample_6_6
E7	1	Fluorescence Bottom Reading	440nm/680nm	split6_stericup_d7.xlsx	6	stericup	7	2	SC	C	1	B	100	0.046	0.049	0.0503	7	SC/C	sample_6_7
E8	3	Fluorescence Bottom Reading	440nm/680nm	split6_stericup_d7.xlsx	6	stericup	7	2	SC	C	1	B	100	0.0437	0.043	0.0452	8	SC/C	sample_6_8
E9	837	Fluorescence Bottom Reading	440nm/680nm	split6_stericup_d7.xlsx	6	stericup	7	3	C+SC	TP	2	A	150	0.1753	0.2785	0.1509	5	C+SC/TP	sample_6_5
E10	823	Fluorescence Bottom Reading	440nm/680nm	split6_stericup_d7.xlsx	6	stericup	7	3	C+SC	TP	2	A	150	0.1658	0.2562	0.1392	6	C+SC/TP	sample_6_6
E11	802	Fluorescence Bottom Reading	440nm/680nm	split6_stericup_d7.xlsx	6	stericup	7	3	C+SC	TP	2	A	150	0.1714	0.2725	0.151	7	C+SC/TP	sample_6_7
E12	814	Fluorescence Bottom Reading	440nm/680nm	split6_stericup_d7.xlsx	6	stericup	7	3	C+SC	TP	2	A	150	0.1714	0.2698	0.147	8	C+SC/TP	sample_6_8
F1	3	Fluorescence Bottom Reading	440nm/680nm	split6_stericup_d7.xlsx	6	stericup	7	4	TP	C+SC	2	B	100	0.0481	0.0502	0.0502	5	TP/C+SC	sample_6_5
F2	2	Fluorescence Bottom Reading	440nm/680nm	split6_stericup_d7.xlsx	6	stericup	7	4	TP	C+SC	2	B	100	0.0488	0.048	0.0493	6	TP/C+SC	sample_6_6
F3	2	Fluorescence Bottom Reading	440nm/680nm	split6_stericup_d7.xlsx	6	stericup	7	4	TP	C+SC	2	B	100	0.0457	0.0453	0.0465	7	TP/C+SC	sample_6_7
F4	2	Fluorescence Bottom Reading	440nm/680nm	split6_stericup_d7.xlsx	6	stericup	7	4	TP	C+SC	2	B	100	0.0466	0.0463	0.0478	8	TP/C+SC	sample_6_8
F5	259	Fluorescence Bottom Reading	440nm/680nm	split6_stericup_d7.xlsx	6	stericup	7	5	C+SC	SC	3	A	150	0.0704	0.0845	0.0658	5	C+SC/SC	sample_6_5
F6	280	Fluorescence Bottom Reading	440nm/680nm	split6_stericup_d7.xlsx	6	stericup	7	5	C+SC	SC	3	A	150	0.0733	0.0958	0.0733	6	C+SC/SC	sample_6_6
F7	293	Fluorescence Bottom Reading	440nm/680nm	split6_stericup_d7.xlsx	6	stericup	7	5	C+SC	SC	3	A	150	0.0714	0.0915	0.0683	7	C+SC/SC	sample_6_7
F8	286	Fluorescence Bottom Reading	440nm/680nm	split6_stericup_d7.xlsx	6	stericup	7	5	C+SC	SC	3	A	150	0.0689	0.0853	0.0665	8	C+SC/SC	sample_6_8
F9	-1	Fluorescence Bottom Reading	440nm/680nm	split6_stericup_d7.xlsx	6	stericup	7	6	SC	C+SC	3	B	100	0.05	0.0488	0.049	5	SC/C+SC	sample_6_5
F10	-1	Fluorescence Bottom Reading	440nm/680nm	split6_stericup_d7.xlsx	6	stericup	7	6	SC	C+SC	3	B	100	0.0446	0.0445	0.0463	6	SC/C+SC	sample_6_6
F11	1	Fluorescence Bottom Reading	440nm/680nm	split6_stericup_d7.xlsx	6	stericup	7	6	SC	C+SC	3	B	100	0.0438	0.0438	0.0462	7	SC/C+SC	sample_6_7
F12	0	Fluorescence Bottom Reading	440nm/680nm	split6_stericup_d7.xlsx	6	stericup	7	6	SC	C+SC	3	B	100	0.0434	0.0443	0.0457	8	SC/C+SC	sample_6_8
G1	351	Fluorescence Bottom Reading	440nm/680nm	split6_stericup_d7.xlsx	6	stericup	7	7	C+SC	C	4	A	150	0.0798	0.1029	0.0757	5	C+SC/C	sample_6_5
G2	344	Fluorescence Bottom Reading	440nm/680nm	split6_stericup_d7.xlsx	6	stericup	7	7	C+SC	C	4	A	150	0.0829	0.1064	0.0786	6	C+SC/C	sample_6_6
G3	335	Fluorescence Bottom Reading	440nm/680nm	split6_stericup_d7.xlsx	6	stericup	7	7	C+SC	C	4	A	150	0.0784	0.0992	0.0721	7	C+SC/C	sample_6_7
G4	317	Fluorescence Bottom Reading	440nm/680nm	split6_stericup_d7.xlsx	6	stericup	7	7	C+SC	C	4	A	150	0.0747	0.0932	0.0693	8	C+SC/C	sample_6_8
G5	773	Fluorescence Bottom Reading	440nm/680nm	split6_stericup_d7.xlsx	6	stericup	7	8	C	C+SC	4	B	100	0.14	0.2115	0.1228	5	C/C+SC	sample_6_5
G6	765	Fluorescence Bottom Reading	440nm/680nm	split6_stericup_d7.xlsx	6	stericup	7	8	C	C+SC	4	B	100	0.1416	0.2128	0.1196	6	C/C+SC	sample_6_6
G7	797	Fluorescence Bottom Reading	440nm/680nm	split6_stericup_d7.xlsx	6	stericup	7	8	C	C+SC	4	B	100	0.1584	0.2432	0.1365	7	C/C+SC	sample_6_7
G8	786	Fluorescence Bottom Reading	440nm/680nm	split6_stericup_d7.xlsx	6	stericup	7	8	C	C+SC	4	B	100	0.1448	0.2225	0.1306	8	C/C+SC	sample_6_8
G9	0	Fluorescence Bottom Reading	440nm/680nm	split6_stericup_d7.xlsx	6	stericup	7	9	SC	TP	5	A	150	0.0458	0.0459	0.0484	5	SC/TP	sample_6_5
G10	-1	Fluorescence Bottom Reading	440nm/680nm	split6_stericup_d7.xlsx	6	stericup	7	9	SC	TP	5	A	150	0.0444	0.0437	0.0454	6	SC/TP	sample_6_6
G11	-1	Fluorescence Bottom Reading	440nm/680nm	split6_stericup_d7.xlsx	6	stericup	7	9	SC	TP	5	A	150	0.0463	0.0462	0.0477	7	SC/TP	sample_6_7
G12	2	Fluorescence Bottom Reading	440nm/680nm	split6_stericup_d7.xlsx	6	stericup	7	9	SC	TP	5	A	150	0.0439	0.0433	0.0459	8	SC/TP	sample_6_8
H1	-2	Fluorescence Bottom Reading	440nm/680nm	split6_stericup_d7.xlsx	6	stericup	7	10	TP	SC	5	B	100	0.0619	0.0594	0.0568	5	TP/SC	sample_6_5
H2	0	Fluorescence Bottom Reading	440nm/680nm	split6_stericup_d7.xlsx	6	stericup	7	10	TP	SC	5	B	100	0.0641	0.0617	0.0633	6	TP/SC	sample_6_6
H3	0	Fluorescence Bottom Reading	440nm/680nm	split6_stericup_d7.xlsx	6	stericup	7	10	TP	SC	5	B	100	0.0526	0.0509	0.0532	7	TP/SC	sample_6_7
H4	0	Fluorescence Bottom Reading	440nm/680nm	split6_stericup_d7.xlsx	6	stericup	7	10	TP	SC	5	B	100	0.0471	0.0466	0.0481	8	TP/SC	sample_6_8
E1	527	Fluorescence Bottom Reading	440nm/680nm	split6_stericup_d7.xlsx	6	stericup	7	1	C	SC	1	A	150	0.0944	0.1367	0.0849	9	C/SC	sample_6_9
E2	537	Fluorescence Bottom Reading	440nm/680nm	split6_stericup_d7.xlsx	6	stericup	7	1	C	SC	1	A	150	0.096	0.1336	0.084	10	C/SC	sample_6_10
E3	541	Fluorescence Bottom Reading	440nm/680nm	split6_stericup_d7.xlsx	6	stericup	7	1	C	SC	1	A	150	0.0942	0.1324	0.0839	11	C/SC	sample_6_11
E4	550	Fluorescence Bottom Reading	440nm/680nm	split6_stericup_d7.xlsx	6	stericup	7	1	C	SC	1	A	150	0.0969	0.1333	0.0843	12	C/SC	sample_6_12
E5	1	Fluorescence Bottom Reading	440nm/680nm	split6_stericup_d7.xlsx	6	stericup	7	2	SC	C	1	B	100	0.0455	0.0432	0.0448	9	SC/C	sample_6_9
E6	1	Fluorescence Bottom Reading	440nm/680nm	split6_stericup_d7.xlsx	6	stericup	7	2	SC	C	1	B	100	0.0436	0.0422	0.0439	10	SC/C	sample_6_10
E7	2	Fluorescence Bottom Reading	440nm/680nm	split6_stericup_d7.xlsx	6	stericup	7	2	SC	C	1	B	100	0.0444	0.0433	0.0455	11	SC/C	sample_6_11
E8	3	Fluorescence Bottom Reading	440nm/680nm	split6_stericup_d7.xlsx	6	stericup	7	2	SC	C	1	B	100	0.0435	0.0424	0.0446	12	SC/C	sample_6_12
E9	840	Fluorescence Bottom Reading	440nm/680nm	split6_stericup_d7.xlsx	6	stericup	7	3	C+SC	TP	2	A	150	0.1711	0.271	0.1428	9	C+SC/TP	sample_6_9
E10	813	Fluorescence Bottom Reading	440nm/680nm	split6_stericup_d7.xlsx	6	stericup	7	3	C+SC	TP	2	A	150	0.1556	0.2492	0.1275	10	C+SC/TP	sample_6_10
E11	843	Fluorescence Bottom Reading	440nm/680nm	split6_stericup_d7.xlsx	6	stericup	7	3	C+SC	TP	2	A	150	0.1632	0.2647	0.1415	11	C+SC/TP	sample_6_11
E12	827	Fluorescence Bottom Reading	440nm/680nm	split6_stericup_d7.xlsx	6	stericup	7	3	C+SC	TP	2	A	150	0.1579	0.2537	0.1322	12	C+SC/TP	sample_6_12
F1	1	Fluorescence Bottom Reading	440nm/680nm	split6_stericup_d7.xlsx	6	stericup	7	4	TP	C+SC	2	B	100	0.0429	0.0424	0.0448	9	TP/C+SC	sample_6_9
F2	2	Fluorescence Bottom Reading	440nm/680nm	split6_stericup_d7.xlsx	6	stericup	7	4	TP	C+SC	2	B	100	0.0435	0.0417	0.044	10	TP/C+SC	sample_6_10
F3	1	Fluorescence Bottom Reading	440nm/680nm	split6_stericup_d7.xlsx	6	stericup	7	4	TP	C+SC	2	B	100	0.0427	0.0414	0.0433	11	TP/C+SC	sample_6_11
F4	1	Fluorescence Bottom Reading	440nm/680nm	split6_stericup_d7.xlsx	6	stericup	7	4	TP	C+SC	2	B	100	0.0437	0.0427	0.0442	12	TP/C+SC	sample_6_12
F5	272	Fluorescence Bottom Reading	440nm/680nm	split6_stericup_d7.xlsx	6	stericup	7	5	C+SC	SC	3	A	150	0.0712	0.0869	0.0652	9	C+SC/SC	sample_6_9
F6	283	Fluorescence Bottom Reading	440nm/680nm	split6_stericup_d7.xlsx	6	stericup	7	5	C+SC	SC	3	A	150	0.068	0.0891	0.0648	10	C+SC/SC	sample_6_10
F7	284	Fluorescence Bottom Reading	440nm/680nm	split6_stericup_d7.xlsx	6	stericup	7	5	C+SC	SC	3	A	150	0.0685	0.086	0.0637	11	C+SC/SC	sample_6_11
F8	257	Fluorescence Bottom Reading	440nm/680nm	split6_stericup_d7.xlsx	6	stericup	7	5	C+SC	SC	3	A	150	0.0652	0.0816	0.0618	12	C+SC/SC	sample_6_12
F9	-1	Fluorescence Bottom Reading	440nm/680nm	split6_stericup_d7.xlsx	6	stericup	7	6	SC	C+SC	3	B	100	0.0463	0.0446	0.0475	9	SC/C+SC	sample_6_9
F10	-1	Fluorescence Bottom Reading	440nm/680nm	split6_stericup_d7.xlsx	6	stericup	7	6	SC	C+SC	3	B	100	0.044	0.0433	0.0446	10	SC/C+SC	sample_6_10
F11	-1	Fluorescence Bottom Reading	440nm/680nm	split6_stericup_d7.xlsx	6	stericup	7	6	SC	C+SC	3	B	100	0.0421	0.0425	0.0449	11	SC/C+SC	sample_6_11
F12	0	Fluorescence Bottom Reading	440nm/680nm	split6_stericup_d7.xlsx	6	stericup	7	6	SC	C+SC	3	B	100	0.0431	0.0421	0.0443	12	SC/C+SC	sample_6_12
G1	338	Fluorescence Bottom Reading	440nm/680nm	split6_stericup_d7.xlsx	6	stericup	7	7	C+SC	C	4	A	150	0.0757	0.0991	0.0713	9	C+SC/C	sample_6_9
G2	345	Fluorescence Bottom Reading	440nm/680nm	split6_stericup_d7.xlsx	6	stericup	7	7	C+SC	C	4	A	150	0.0778	0.1011	0.071	10	C+SC/C	sample_6_10
G3	347	Fluorescence Bottom Reading	440nm/680nm	split6_stericup_d7.xlsx	6	stericup	7	7	C+SC	C	4	A	150	0.0788	0.1001	0.0698	11	C+SC/C	sample_6_11
G4	321	Fluorescence Bottom Reading	440nm/680nm	split6_stericup_d7.xlsx	6	stericup	7	7	C+SC	C	4	A	150	0.0724	0.0907	0.0645	12	C+SC/C	sample_6_12
G5	754	Fluorescence Bottom Reading	440nm/680nm	split6_stericup_d7.xlsx	6	stericup	7	8	C	C+SC	4	B	100	0.1324	0.2053	0.1141	9	C/C+SC	sample_6_9
G6	786	Fluorescence Bottom Reading	440nm/680nm	split6_stericup_d7.xlsx	6	stericup	7	8	C	C+SC	4	B	100	0.1324	0.2029	0.1147	10	C/C+SC	sample_6_10
G7	814	Fluorescence Bottom Reading	440nm/680nm	split6_stericup_d7.xlsx	6	stericup	7	8	C	C+SC	4	B	100	0.1446	0.2271	0.1223	11	C/C+SC	sample_6_11
G8	780	Fluorescence Bottom Reading	440nm/680nm	split6_stericup_d7.xlsx	6	stericup	7	8	C	C+SC	4	B	100	0.1365	0.2081	0.1157	12	C/C+SC	sample_6_12
G9	0	Fluorescence Bottom Reading	440nm/680nm	split6_stericup_d7.xlsx	6	stericup	7	9	SC	TP	5	A	150	0.045	0.0438	0.0458	9	SC/TP	sample_6_9
G10	0	Fluorescence Bottom Reading	440nm/680nm	split6_stericup_d7.xlsx	6	stericup	7	9	SC	TP	5	A	150	0.0438	0.0433	0.045	10	SC/TP	sample_6_10
G11	1	Fluorescence Bottom Reading	440nm/680nm	split6_stericup_d7.xlsx	6	stericup	7	9	SC	TP	5	A	150	0.0438	0.0429	0.0457	11	SC/TP	sample_6_11
G12	-1	Fluorescence Bottom Reading	440nm/680nm	split6_stericup_d7.xlsx	6	stericup	7	9	SC	TP	5	A	150	0.0449	0.0435	0.0475	12	SC/TP	sample_6_12
H1	0	Fluorescence Bottom Reading	440nm/680nm	split6_stericup_d7.xlsx	6	stericup	7	10	TP	SC	5	B	100	0.0701	0.0488	0.0506	9	TP/SC	sample_6_9
H2	1	Fluorescence Bottom Reading	440nm/680nm	split6_stericup_d7.xlsx	6	stericup	7	10	TP	SC	5	B	100	0.0435	0.0429	0.0449	10	TP/SC	sample_6_10
H3	0	Fluorescence Bottom Reading	440nm/680nm	split6_stericup_d7.xlsx	6	stericup	7	10	TP	SC	5	B	100	0.0427	0.0413	0.0435	11	TP/SC	sample_6_11
H4	0	Fluorescence Bottom Reading	440nm/680nm	split6_stericup_d7.xlsx	6	stericup	7	10	TP	SC	5	B	100	0.0445	0.0437	0.0457	12	TP/SC	sample_6_12
E1	549	Fluorescence Bottom Reading	440nm/680nm	split6_stericup_d7.xlsx	6	stericup	7	1	C	SC	1	A	150	0.1002	0.1377	0.0872	13	C/SC	sample_6_13
E2	576	Fluorescence Bottom Reading	440nm/680nm	split6_stericup_d7.xlsx	6	stericup	7	1	C	SC	1	A	150	0.106	0.1431	0.0934	14	C/SC	sample_6_14
E3	549	Fluorescence Bottom Reading	440nm/680nm	split6_stericup_d7.xlsx	6	stericup	7	1	C	SC	1	A	150	0.1105	0.1587	0.1045	15	C/SC	sample_6_15
E4	532	Fluorescence Bottom Reading	440nm/680nm	split6_stericup_d7.xlsx	6	stericup	7	1	C	SC	1	A	150	0.1157	0.1398	0.0936	16	C/SC	sample_6_16
E5	1	Fluorescence Bottom Reading	440nm/680nm	split6_stericup_d7.xlsx	6	stericup	7	2	SC	C	1	B	100	0.0473	0.0446	0.046	13	SC/C	sample_6_13
E6	1	Fluorescence Bottom Reading	440nm/680nm	split6_stericup_d7.xlsx	6	stericup	7	2	SC	C	1	B	100	0.046	0.0444	0.0458	14	SC/C	sample_6_14
E7	-1	Fluorescence Bottom Reading	440nm/680nm	split6_stericup_d7.xlsx	6	stericup	7	2	SC	C	1	B	100	0.0505	0.0455	0.0466	15	SC/C	sample_6_15
E8	1	Fluorescence Bottom Reading	440nm/680nm	split6_stericup_d7.xlsx	6	stericup	7	2	SC	C	1	B	100	0.0483	0.0446	0.047	16	SC/C	sample_6_16
E9	870	Fluorescence Bottom Reading	440nm/680nm	split6_stericup_d7.xlsx	6	stericup	7	3	C+SC	TP	2	A	150	0.1859	0.2896	0.1587	13	C+SC/TP	sample_6_13
E10	814	Fluorescence Bottom Reading	440nm/680nm	split6_stericup_d7.xlsx	6	stericup	7	3	C+SC	TP	2	A	150	0.1735	0.2622	0.1445	14	C+SC/TP	sample_6_14
E11	806	Fluorescence Bottom Reading	440nm/680nm	split6_stericup_d7.xlsx	6	stericup	7	3	C+SC	TP	2	A	150	0.1923	0.2795	0.1506	15	C+SC/TP	sample_6_15
E12	845	Fluorescence Bottom Reading	440nm/680nm	split6_stericup_d7.xlsx	6	stericup	7	3	C+SC	TP	2	A	150	0.1655	0.253	0.1365	16	C+SC/TP	sample_6_16
F1	0	Fluorescence Bottom Reading	440nm/680nm	split6_stericup_d7.xlsx	6	stericup	7	4	TP	C+SC	2	B	100	0.0449	0.0452	0.0477	13	TP/C+SC	sample_6_13
F2	1	Fluorescence Bottom Reading	440nm/680nm	split6_stericup_d7.xlsx	6	stericup	7	4	TP	C+SC	2	B	100	0.0446	0.0431	0.0456	14	TP/C+SC	sample_6_14
F3	2	Fluorescence Bottom Reading	440nm/680nm	split6_stericup_d7.xlsx	6	stericup	7	4	TP	C+SC	2	B	100	0.0478	0.0448	0.0463	15	TP/C+SC	sample_6_15
F4	-1	Fluorescence Bottom Reading	440nm/680nm	split6_stericup_d7.xlsx	6	stericup	7	4	TP	C+SC	2	B	100	0.0605	0.053	0.0553	16	TP/C+SC	sample_6_16
F5	309	Fluorescence Bottom Reading	440nm/680nm	split6_stericup_d7.xlsx	6	stericup	7	5	C+SC	SC	3	A	150	0.099	0.1129	0.085	13	C+SC/SC	sample_6_13
F6	321	Fluorescence Bottom Reading	440nm/680nm	split6_stericup_d7.xlsx	6	stericup	7	5	C+SC	SC	3	A	150	0.0867	0.0929	0.0686	14	C+SC/SC	sample_6_14
F7	300	Fluorescence Bottom Reading	440nm/680nm	split6_stericup_d7.xlsx	6	stericup	7	5	C+SC	SC	3	A	150	0.0784	0.0914	0.0691	15	C+SC/SC	sample_6_15
F8	272	Fluorescence Bottom Reading	440nm/680nm	split6_stericup_d7.xlsx	6	stericup	7	5	C+SC	SC	3	A	150	0.0828	0.0907	0.0716	16	C+SC/SC	sample_6_16
F9	3	Fluorescence Bottom Reading	440nm/680nm	split6_stericup_d7.xlsx	6	stericup	7	6	SC	C+SC	3	B	100	0.0499	0.0489	0.0497	13	SC/C+SC	sample_6_13
F10	0	Fluorescence Bottom Reading	440nm/680nm	split6_stericup_d7.xlsx	6	stericup	7	6	SC	C+SC	3	B	100	0.0561	0.0509	0.0503	14	SC/C+SC	sample_6_14
F11	0	Fluorescence Bottom Reading	440nm/680nm	split6_stericup_d7.xlsx	6	stericup	7	6	SC	C+SC	3	B	100	0.0602	0.052	0.0484	15	SC/C+SC	sample_6_15
F12	1	Fluorescence Bottom Reading	440nm/680nm	split6_stericup_d7.xlsx	6	stericup	7	6	SC	C+SC	3	B	100	0.0496	0.0456	0.0468	16	SC/C+SC	sample_6_16
G1	354	Fluorescence Bottom Reading	440nm/680nm	split6_stericup_d7.xlsx	6	stericup	7	7	C+SC	C	4	A	150	0.1063	0.1228	0.0895	13	C+SC/C	sample_6_13
G2	380	Fluorescence Bottom Reading	440nm/680nm	split6_stericup_d7.xlsx	6	stericup	7	7	C+SC	C	4	A	150	0.0833	0.1044	0.0729	14	C+SC/C	sample_6_14
G3	375	Fluorescence Bottom Reading	440nm/680nm	split6_stericup_d7.xlsx	6	stericup	7	7	C+SC	C	4	A	150	0.0882	0.1053	0.0755	15	C+SC/C	sample_6_15
G4	340	Fluorescence Bottom Reading	440nm/680nm	split6_stericup_d7.xlsx	6	stericup	7	7	C+SC	C	4	A	150	0.0981	0.1083	0.081	16	C+SC/C	sample_6_16
G5	759	Fluorescence Bottom Reading	440nm/680nm	split6_stericup_d7.xlsx	6	stericup	7	8	C	C+SC	4	B	100	0.1493	0.2154	0.1245	13	C/C+SC	sample_6_13
G6	806	Fluorescence Bottom Reading	440nm/680nm	split6_stericup_d7.xlsx	6	stericup	7	8	C	C+SC	4	B	100	0.1501	0.2181	0.1296	14	C/C+SC	sample_6_14
G7	817	Fluorescence Bottom Reading	440nm/680nm	split6_stericup_d7.xlsx	6	stericup	7	8	C	C+SC	4	B	100	0.1533	0.2313	0.1321	15	C/C+SC	sample_6_15
G8	779	Fluorescence Bottom Reading	440nm/680nm	split6_stericup_d7.xlsx	6	stericup	7	8	C	C+SC	4	B	100	0.1606	0.2311	0.132	16	C/C+SC	sample_6_16
G9	0	Fluorescence Bottom Reading	440nm/680nm	split6_stericup_d7.xlsx	6	stericup	7	9	SC	TP	5	A	150	0.0503	0.0491	0.051	13	SC/TP	sample_6_13
G10	-1	Fluorescence Bottom Reading	440nm/680nm	split6_stericup_d7.xlsx	6	stericup	7	9	SC	TP	5	A	150	0.0533	0.0598	0.0743	14	SC/TP	sample_6_14
G11	-1	Fluorescence Bottom Reading	440nm/680nm	split6_stericup_d7.xlsx	6	stericup	7	9	SC	TP	5	A	150	0.0491	0.052	0.0566	15	SC/TP	sample_6_15
G12	0	Fluorescence Bottom Reading	440nm/680nm	split6_stericup_d7.xlsx	6	stericup	7	9	SC	TP	5	A	150	0.0967	0.0945	0.0862	16	SC/TP	sample_6_16
H1	2	Fluorescence Bottom Reading	440nm/680nm	split6_stericup_d7.xlsx	6	stericup	7	10	TP	SC	5	B	100	0.0815	0.106	0.1034	13	TP/SC	sample_6_13
H2	-2	Fluorescence Bottom Reading	440nm/680nm	split6_stericup_d7.xlsx	6	stericup	7	10	TP	SC	5	B	100	0.0461	0.0419	0.0442	14	TP/SC	sample_6_14
H3	1	Fluorescence Bottom Reading	440nm/680nm	split6_stericup_d7.xlsx	6	stericup	7	10	TP	SC	5	B	100	0.0553	0.0509	0.0525	15	TP/SC	sample_6_15
H4	1	Fluorescence Bottom Reading	440nm/680nm	split6_stericup_d7.xlsx	6	stericup	7	10	TP	SC	5	B	100	0.0603	0.0559	0.0563	16	TP/SC	sample_6_16
E1	536	Fluorescence Bottom Reading	440nm/680nm	split6_stericup_d7.xlsx	6	stericup	7	1	C	SC	1	A	150	0.0939	0.1349	0.0848	17	C/SC	sample_6_17
E2	549	Fluorescence Bottom Reading	440nm/680nm	split6_stericup_d7.xlsx	6	stericup	7	1	C	SC	1	A	150	0.0937	0.1334	0.0846	18	C/SC	sample_6_18
E3	524	Fluorescence Bottom Reading	440nm/680nm	split6_stericup_d7.xlsx	6	stericup	7	1	C	SC	1	A	150	0.0915	0.1312	0.0835	19	C/SC	sample_6_19
E4	578	Fluorescence Bottom Reading	440nm/680nm	split6_stericup_d7.xlsx	6	stericup	7	1	C	SC	1	A	150	0.0958	0.136	0.0842	20	C/SC	sample_6_20
E5	0	Fluorescence Bottom Reading	440nm/680nm	split6_stericup_d7.xlsx	6	stericup	7	2	SC	C	1	B	100	0.0457	0.0433	0.0451	17	SC/C	sample_6_17
E6	0	Fluorescence Bottom Reading	440nm/680nm	split6_stericup_d7.xlsx	6	stericup	7	2	SC	C	1	B	100	0.0429	0.0412	0.043	18	SC/C	sample_6_18
E7	0	Fluorescence Bottom Reading	440nm/680nm	split6_stericup_d7.xlsx	6	stericup	7	2	SC	C	1	B	100	0.0437	0.0432	0.0451	19	SC/C	sample_6_19
E8	3	Fluorescence Bottom Reading	440nm/680nm	split6_stericup_d7.xlsx	6	stericup	7	2	SC	C	1	B	100	0.0427	0.0423	0.0448	20	SC/C	sample_6_20
E9	846	Fluorescence Bottom Reading	440nm/680nm	split6_stericup_d7.xlsx	6	stericup	7	3	C+SC	TP	2	A	150	0.1638	0.2675	0.1377	17	C+SC/TP	sample_6_17
E10	812	Fluorescence Bottom Reading	440nm/680nm	split6_stericup_d7.xlsx	6	stericup	7	3	C+SC	TP	2	A	150	0.1603	0.253	0.1345	18	C+SC/TP	sample_6_18
E11	818	Fluorescence Bottom Reading	440nm/680nm	split6_stericup_d7.xlsx	6	stericup	7	3	C+SC	TP	2	A	150	0.1613	0.2546	0.1364	19	C+SC/TP	sample_6_19
E12	850	Fluorescence Bottom Reading	440nm/680nm	split6_stericup_d7.xlsx	6	stericup	7	3	C+SC	TP	2	A	150	0.1665	0.257	0.1396	20	C+SC/TP	sample_6_20
F1	3	Fluorescence Bottom Reading	440nm/680nm	split6_stericup_d7.xlsx	6	stericup	7	4	TP	C+SC	2	B	100	0.0449	0.0439	0.0458	17	TP/C+SC	sample_6_17
F2	0	Fluorescence Bottom Reading	440nm/680nm	split6_stericup_d7.xlsx	6	stericup	7	4	TP	C+SC	2	B	100	0.0428	0.0426	0.0454	18	TP/C+SC	sample_6_18
F3	3	Fluorescence Bottom Reading	440nm/680nm	split6_stericup_d7.xlsx	6	stericup	7	4	TP	C+SC	2	B	100	0.0423	0.0409	0.0431	19	TP/C+SC	sample_6_19
F4	0	Fluorescence Bottom Reading	440nm/680nm	split6_stericup_d7.xlsx	6	stericup	7	4	TP	C+SC	2	B	100	0.0427	0.0419	0.0433	20	TP/C+SC	sample_6_20
F5	259	Fluorescence Bottom Reading	440nm/680nm	split6_stericup_d7.xlsx	6	stericup	7	5	C+SC	SC	3	A	150	0.0679	0.0837	0.0644	17	C+SC/SC	sample_6_17
F6	311	Fluorescence Bottom Reading	440nm/680nm	split6_stericup_d7.xlsx	6	stericup	7	5	C+SC	SC	3	A	150	0.0678	0.0893	0.0632	18	C+SC/SC	sample_6_18
F7	304	Fluorescence Bottom Reading	440nm/680nm	split6_stericup_d7.xlsx	6	stericup	7	5	C+SC	SC	3	A	150	0.0673	0.0861	0.0629	19	C+SC/SC	sample_6_19
F8	285	Fluorescence Bottom Reading	440nm/680nm	split6_stericup_d7.xlsx	6	stericup	7	5	C+SC	SC	3	A	150	0.0681	0.0863	0.0658	20	C+SC/SC	sample_6_20
F9	1	Fluorescence Bottom Reading	440nm/680nm	split6_stericup_d7.xlsx	6	stericup	7	6	SC	C+SC	3	B	100	0.0443	0.0431	0.0455	17	SC/C+SC	sample_6_17
F10	4	Fluorescence Bottom Reading	440nm/680nm	split6_stericup_d7.xlsx	6	stericup	7	6	SC	C+SC	3	B	100	0.0431	0.0419	0.0434	18	SC/C+SC	sample_6_18
F11	0	Fluorescence Bottom Reading	440nm/680nm	split6_stericup_d7.xlsx	6	stericup	7	6	SC	C+SC	3	B	100	0.0432	0.0427	0.0446	19	SC/C+SC	sample_6_19
F12	0	Fluorescence Bottom Reading	440nm/680nm	split6_stericup_d7.xlsx	6	stericup	7	6	SC	C+SC	3	B	100	0.0442	0.05	0.0517	20	SC/C+SC	sample_6_20
G1	384	Fluorescence Bottom Reading	440nm/680nm	split6_stericup_d7.xlsx	6	stericup	7	7	C+SC	C	4	A	150	0.0759	0.1	0.069	17	C+SC/C	sample_6_17
G2	374	Fluorescence Bottom Reading	440nm/680nm	split6_stericup_d7.xlsx	6	stericup	7	7	C+SC	C	4	A	150	0.0764	0.1003	0.0704	18	C+SC/C	sample_6_18
G3	345	Fluorescence Bottom Reading	440nm/680nm	split6_stericup_d7.xlsx	6	stericup	7	7	C+SC	C	4	A	150	0.0781	0.0999	0.0708	19	C+SC/C	sample_6_19
G4	330	Fluorescence Bottom Reading	440nm/680nm	split6_stericup_d7.xlsx	6	stericup	7	7	C+SC	C	4	A	150	0.0709	0.0888	0.0649	20	C+SC/C	sample_6_20
G5	764	Fluorescence Bottom Reading	440nm/680nm	split6_stericup_d7.xlsx	6	stericup	7	8	C	C+SC	4	B	100	0.1332	0.2056	0.1167	17	C/C+SC	sample_6_17
G6	794	Fluorescence Bottom Reading	440nm/680nm	split6_stericup_d7.xlsx	6	stericup	7	8	C	C+SC	4	B	100	0.1329	0.2063	0.1158	18	C/C+SC	sample_6_18
G7	814	Fluorescence Bottom Reading	440nm/680nm	split6_stericup_d7.xlsx	6	stericup	7	8	C	C+SC	4	B	100	0.1434	0.2251	0.1239	19	C/C+SC	sample_6_19
G8	784	Fluorescence Bottom Reading	440nm/680nm	split6_stericup_d7.xlsx	6	stericup	7	8	C	C+SC	4	B	100	0.1323	0.2077	0.1162	20	C/C+SC	sample_6_20
G9	0	Fluorescence Bottom Reading	440nm/680nm	split6_stericup_d7.xlsx	6	stericup	7	9	SC	TP	5	A	150	0.0432	0.0424	0.0448	17	SC/TP	sample_6_17
G10	1	Fluorescence Bottom Reading	440nm/680nm	split6_stericup_d7.xlsx	6	stericup	7	9	SC	TP	5	A	150	0.0425	0.0413	0.0428	18	SC/TP	sample_6_18
G11	-1	Fluorescence Bottom Reading	440nm/680nm	split6_stericup_d7.xlsx	6	stericup	7	9	SC	TP	5	A	150	0.0446	0.0433	0.0454	19	SC/TP	sample_6_19
G12	3	Fluorescence Bottom Reading	440nm/680nm	split6_stericup_d7.xlsx	6	stericup	7	9	SC	TP	5	A	150	0.0445	0.0437	0.0458	20	SC/TP	sample_6_20
H1	1	Fluorescence Bottom Reading	440nm/680nm	split6_stericup_d7.xlsx	6	stericup	7	10	TP	SC	5	B	100	0.0451	0.0445	0.0465	17	TP/SC	sample_6_17
H2	2	Fluorescence Bottom Reading	440nm/680nm	split6_stericup_d7.xlsx	6	stericup	7	10	TP	SC	5	B	100	0.043	0.0427	0.0454	18	TP/SC	sample_6_18
H3	0	Fluorescence Bottom Reading	440nm/680nm	split6_stericup_d7.xlsx	6	stericup	7	10	TP	SC	5	B	100	0.0415	0.0398	0.0422	19	TP/SC	sample_6_19
H4	3	Fluorescence Bottom Reading	440nm/680nm	split6_stericup_d7.xlsx	6	stericup	7	10	TP	SC	5	B	100	0.0431	0.0424	0.045	20	TP/SC	sample_6_20
A1	650	Fluorescence Bottom Reading	440nm/680nm	split8_stericup_d7.xlsx	8	stericup	7	1	C	SC	1	A	150	0.1261	0.1993	0.1182	21	C/SC	sample_8_21
A2	551	Fluorescence Bottom Reading	440nm/680nm	split8_stericup_d7.xlsx	8	stericup	7	1	C	SC	1	A	150	0.1161	0.1799	0.1151	22	C/SC	sample_8_22
A3	559	Fluorescence Bottom Reading	440nm/680nm	split8_stericup_d7.xlsx	8	stericup	7	1	C	SC	1	A	150	0.1123	0.1697	0.1032	23	C/SC	sample_8_23
A4	543	Fluorescence Bottom Reading	440nm/680nm	split8_stericup_d7.xlsx	8	stericup	7	1	C	SC	1	A	150	0.1101	0.1679	0.1022	24	C/SC	sample_8_24
A5	-1	Fluorescence Bottom Reading	440nm/680nm	split8_stericup_d7.xlsx	8	stericup	7	2	SC	C	1	B	100	0.0429	0.0481	0.0523	21	SC/C	sample_8_21
A6	2	Fluorescence Bottom Reading	440nm/680nm	split8_stericup_d7.xlsx	8	stericup	7	2	SC	C	1	B	100	0.0422	0.0466	0.0515	22	SC/C	sample_8_22
A7	0	Fluorescence Bottom Reading	440nm/680nm	split8_stericup_d7.xlsx	8	stericup	7	2	SC	C	1	B	100	0.0417	0.0455	0.0528	23	SC/C	sample_8_23
A8	-4	Fluorescence Bottom Reading	440nm/680nm	split8_stericup_d7.xlsx	8	stericup	7	2	SC	C	1	B	100	0.0427	0.0483	0.0548	24	SC/C	sample_8_24
A9	295	Fluorescence Bottom Reading	440nm/680nm	split8_stericup_d7.xlsx	8	stericup	7	3	C+SC	TP	2	A	150	0.0743	0.1036	0.0864	21	C+SC/TP	sample_8_21
A10	301	Fluorescence Bottom Reading	440nm/680nm	split8_stericup_d7.xlsx	8	stericup	7	3	C+SC	TP	2	A	150	0.074	0.1036	0.08	22	C+SC/TP	sample_8_22
A11	326	Fluorescence Bottom Reading	440nm/680nm	split8_stericup_d7.xlsx	8	stericup	7	3	C+SC	TP	2	A	150	0.0777	0.1092	0.086	23	C+SC/TP	sample_8_23
A12	342	Fluorescence Bottom Reading	440nm/680nm	split8_stericup_d7.xlsx	8	stericup	7	3	C+SC	TP	2	A	150	0.0804	0.109	0.0839	24	C+SC/TP	sample_8_24
B1	1	Fluorescence Bottom Reading	440nm/680nm	split8_stericup_d7.xlsx	8	stericup	7	4	TP	C+SC	2	B	100	0.0406	0.0411	0.0431	21	TP/C+SC	sample_8_21
B2	-3	Fluorescence Bottom Reading	440nm/680nm	split8_stericup_d7.xlsx	8	stericup	7	4	TP	C+SC	2	B	100	0.0393	0.0408	0.0441	22	TP/C+SC	sample_8_22
B3	-2	Fluorescence Bottom Reading	440nm/680nm	split8_stericup_d7.xlsx	8	stericup	7	4	TP	C+SC	2	B	100	0.0389	0.0403	0.0436	23	TP/C+SC	sample_8_23
B4	-1	Fluorescence Bottom Reading	440nm/680nm	split8_stericup_d7.xlsx	8	stericup	7	4	TP	C+SC	2	B	100	0.0393	0.0402	0.0439	24	TP/C+SC	sample_8_24
B5	131	Fluorescence Bottom Reading	440nm/680nm	split8_stericup_d7.xlsx	8	stericup	7	5	C+SC	SC	3	A	150	0.0542	0.0684	0.0657	21	C+SC/SC	sample_8_21
B6	132	Fluorescence Bottom Reading	440nm/680nm	split8_stericup_d7.xlsx	8	stericup	7	5	C+SC	SC	3	A	150	0.0556	0.0684	0.0619	22	C+SC/SC	sample_8_22
B7	129	Fluorescence Bottom Reading	440nm/680nm	split8_stericup_d7.xlsx	8	stericup	7	5	C+SC	SC	3	A	150	0.0545	0.0685	0.0654	23	C+SC/SC	sample_8_23
B8	133	Fluorescence Bottom Reading	440nm/680nm	split8_stericup_d7.xlsx	8	stericup	7	5	C+SC	SC	3	A	150	0.0526	0.068	0.0663	24	C+SC/SC	sample_8_24
B9	-2	Fluorescence Bottom Reading	440nm/680nm	split8_stericup_d7.xlsx	8	stericup	7	6	SC	C+SC	3	B	100	0.0397	0.0422	0.0448	21	SC/C+SC	sample_8_21
B10	-4	Fluorescence Bottom Reading	440nm/680nm	split8_stericup_d7.xlsx	8	stericup	7	6	SC	C+SC	3	B	100	0.0419	0.0435	0.0455	22	SC/C+SC	sample_8_22
B11	-2	Fluorescence Bottom Reading	440nm/680nm	split8_stericup_d7.xlsx	8	stericup	7	6	SC	C+SC	3	B	100	0.0434	0.043	0.0453	23	SC/C+SC	sample_8_23
B12	-3	Fluorescence Bottom Reading	440nm/680nm	split8_stericup_d7.xlsx	8	stericup	7	6	SC	C+SC	3	B	100	0.0401	0.0404	0.0437	24	SC/C+SC	sample_8_24
C1	646	Fluorescence Bottom Reading	440nm/680nm	split8_stericup_d7.xlsx	8	stericup	7	7	C+SC	C	4	A	150	0.1514	0.2427	0.1353	21	C+SC/C	sample_8_21
C2	804	Fluorescence Bottom Reading	440nm/680nm	split8_stericup_d7.xlsx	8	stericup	7	7	C+SC	C	4	A	150	0.2043	0.3287	0.1888	22	C+SC/C	sample_8_22
C3	656	Fluorescence Bottom Reading	440nm/680nm	split8_stericup_d7.xlsx	8	stericup	7	7	C+SC	C	4	A	150	0.1564	0.2466	0.1407	23	C+SC/C	sample_8_23
C4	639	Fluorescence Bottom Reading	440nm/680nm	split8_stericup_d7.xlsx	8	stericup	7	7	C+SC	C	4	A	150	0.1529	0.2375	0.1361	24	C+SC/C	sample_8_24
C5	698	Fluorescence Bottom Reading	440nm/680nm	split8_stericup_d7.xlsx	8	stericup	7	8	C	C+SC	4	B	100	0.15	0.2327	0.1351	21	C/C+SC	sample_8_21
C6	665	Fluorescence Bottom Reading	440nm/680nm	split8_stericup_d7.xlsx	8	stericup	7	8	C	C+SC	4	B	100	0.1535	0.2319	0.1371	22	C/C+SC	sample_8_22
C7	786	Fluorescence Bottom Reading	440nm/680nm	split8_stericup_d7.xlsx	8	stericup	7	8	C	C+SC	4	B	100	0.1867	0.2836	0.1677	23	C/C+SC	sample_8_23
C8	902	Fluorescence Bottom Reading	440nm/680nm	split8_stericup_d7.xlsx	8	stericup	7	8	C	C+SC	4	B	100	0.201	0.3164	0.1778	24	C/C+SC	sample_8_24
C9	-2	Fluorescence Bottom Reading	440nm/680nm	split8_stericup_d7.xlsx	8	stericup	7	9	SC	TP	5	A	150	0.039	0.0378	0.041	21	SC/TP	sample_8_21
C10	-3	Fluorescence Bottom Reading	440nm/680nm	split8_stericup_d7.xlsx	8	stericup	7	9	SC	TP	5	A	150	0.0379	0.038	0.0409	22	SC/TP	sample_8_22
C11	0	Fluorescence Bottom Reading	440nm/680nm	split8_stericup_d7.xlsx	8	stericup	7	9	SC	TP	5	A	150	0.0379	0.0375	0.0397	23	SC/TP	sample_8_23
C12	-3	Fluorescence Bottom Reading	440nm/680nm	split8_stericup_d7.xlsx	8	stericup	7	9	SC	TP	5	A	150	0.0392	0.0396	0.0424	24	SC/TP	sample_8_24
D1	-3	Fluorescence Bottom Reading	440nm/680nm	split8_stericup_d7.xlsx	8	stericup	7	10	TP	SC	5	B	100	0.0361	0.0349	0.037	21	TP/SC	sample_8_21
D2	-3	Fluorescence Bottom Reading	440nm/680nm	split8_stericup_d7.xlsx	8	stericup	7	10	TP	SC	5	B	100	0.0357	0.0359	0.0386	22	TP/SC	sample_8_22
D3	1	Fluorescence Bottom Reading	440nm/680nm	split8_stericup_d7.xlsx	8	stericup	7	10	TP	SC	5	B	100	0.0365	0.0356	0.0377	23	TP/SC	sample_8_23
D4	4	Fluorescence Bottom Reading	440nm/680nm	split8_stericup_d7.xlsx	8	stericup	7	10	TP	SC	5	B	100	0.0366	0.0366	0.0386	24	TP/SC	sample_8_24
D5	79	Fluorescence Bottom Reading	440nm/680nm	split8_stericup_d7.xlsx	8	stericup	7	11	C	TP	6	A	150	0.0479	0.0549	0.05	21	C/TP	sample_8_21
D6	84	Fluorescence Bottom Reading	440nm/680nm	split8_stericup_d7.xlsx	8	stericup	7	11	C	TP	6	A	150	0.0499	0.0565	0.0515	22	C/TP	sample_8_22
D7	73	Fluorescence Bottom Reading	440nm/680nm	split8_stericup_d7.xlsx	8	stericup	7	11	C	TP	6	A	150	0.0471	0.0518	0.0473	23	C/TP	sample_8_23
D8	97	Fluorescence Bottom Reading	440nm/680nm	split8_stericup_d7.xlsx	8	stericup	7	11	C	TP	6	A	150	0.0528	0.0588	0.0546	24	C/TP	sample_8_24
D9	2	Fluorescence Bottom Reading	440nm/680nm	split8_stericup_d7.xlsx	8	stericup	7	12	TP	C	6	B	100	0.0398	0.0391	0.0417	21	TP/C	sample_8_21
D10	0	Fluorescence Bottom Reading	440nm/680nm	split8_stericup_d7.xlsx	8	stericup	7	12	TP	C	6	B	100	0.0394	0.0391	0.0414	22	TP/C	sample_8_22
D11	0	Fluorescence Bottom Reading	440nm/680nm	split8_stericup_d7.xlsx	8	stericup	7	12	TP	C	6	B	100	0.0388	0.0392	0.0417	23	TP/C	sample_8_23
D12	-2	Fluorescence Bottom Reading	440nm/680nm	split8_stericup_d7.xlsx	8	stericup	7	12	TP	C	6	B	100	0.0407	0.042	0.0449	24	TP/C	sample_8_24
A1	687	Fluorescence Bottom Reading	440nm/680nm	split8_stericup_d7.xlsx	8	stericup	7	1	C	SC	1	A	150	0.1374	0.2035	0.1212	25	C/SC	sample_8_25
A2	549	Fluorescence Bottom Reading	440nm/680nm	split8_stericup_d7.xlsx	8	stericup	7	1	C	SC	1	A	150	0.1166	0.1788	0.1042	26	C/SC	sample_8_26
A3	564	Fluorescence Bottom Reading	440nm/680nm	split8_stericup_d7.xlsx	8	stericup	7	1	C	SC	1	A	150	0.1084	0.1702	0.1005	27	C/SC	sample_8_27
A4	551	Fluorescence Bottom Reading	440nm/680nm	split8_stericup_d7.xlsx	8	stericup	7	1	C	SC	1	A	150	0.1084	0.1654	0.0965	28	C/SC	sample_8_28
A5	-3	Fluorescence Bottom Reading	440nm/680nm	split8_stericup_d7.xlsx	8	stericup	7	2	SC	C	1	B	100	0.0416	0.0422	0.0445	25	SC/C	sample_8_25
A6	-3	Fluorescence Bottom Reading	440nm/680nm	split8_stericup_d7.xlsx	8	stericup	7	2	SC	C	1	B	100	0.0407	0.0419	0.0443	26	SC/C	sample_8_26
A7	4	Fluorescence Bottom Reading	440nm/680nm	split8_stericup_d7.xlsx	8	stericup	7	2	SC	C	1	B	100	0.0422	0.0424	0.0447	27	SC/C	sample_8_27
A8	-2	Fluorescence Bottom Reading	440nm/680nm	split8_stericup_d7.xlsx	8	stericup	7	2	SC	C	1	B	100	0.0426	0.0428	0.0442	28	SC/C	sample_8_28
A9	302	Fluorescence Bottom Reading	440nm/680nm	split8_stericup_d7.xlsx	8	stericup	7	3	C+SC	TP	2	A	150	0.0758	0.0983	0.072	25	C+SC/TP	sample_8_25
A10	297	Fluorescence Bottom Reading	440nm/680nm	split8_stericup_d7.xlsx	8	stericup	7	3	C+SC	TP	2	A	150	0.0742	0.0964	0.0717	26	C+SC/TP	sample_8_26
A11	337	Fluorescence Bottom Reading	440nm/680nm	split8_stericup_d7.xlsx	8	stericup	7	3	C+SC	TP	2	A	150	0.0795	0.1049	0.0774	27	C+SC/TP	sample_8_27
A12	326	Fluorescence Bottom Reading	440nm/680nm	split8_stericup_d7.xlsx	8	stericup	7	3	C+SC	TP	2	A	150	0.0789	0.103	0.0755	28	C+SC/TP	sample_8_28
B1	0	Fluorescence Bottom Reading	440nm/680nm	split8_stericup_d7.xlsx	8	stericup	7	4	TP	C+SC	2	B	100	0.0402	0.0401	0.0419	25	TP/C+SC	sample_8_25
B2	-2	Fluorescence Bottom Reading	440nm/680nm	split8_stericup_d7.xlsx	8	stericup	7	4	TP	C+SC	2	B	100	0.0396	0.0408	0.0437	26	TP/C+SC	sample_8_26
B3	-2	Fluorescence Bottom Reading	440nm/680nm	split8_stericup_d7.xlsx	8	stericup	7	4	TP	C+SC	2	B	100	0.0388	0.0405	0.0439	27	TP/C+SC	sample_8_27
B4	-4	Fluorescence Bottom Reading	440nm/680nm	split8_stericup_d7.xlsx	8	stericup	7	4	TP	C+SC	2	B	100	0.0391	0.0407	0.0447	28	TP/C+SC	sample_8_28
B5	129	Fluorescence Bottom Reading	440nm/680nm	split8_stericup_d7.xlsx	8	stericup	7	5	C+SC	SC	3	A	150	0.0526	0.0637	0.0544	25	C+SC/SC	sample_8_25
B6	131	Fluorescence Bottom Reading	440nm/680nm	split8_stericup_d7.xlsx	8	stericup	7	5	C+SC	SC	3	A	150	0.0533	0.0635	0.0534	26	C+SC/SC	sample_8_26
B7	135	Fluorescence Bottom Reading	440nm/680nm	split8_stericup_d7.xlsx	8	stericup	7	5	C+SC	SC	3	A	150	0.0526	0.0659	0.0562	27	C+SC/SC	sample_8_27
B8	135	Fluorescence Bottom Reading	440nm/680nm	split8_stericup_d7.xlsx	8	stericup	7	5	C+SC	SC	3	A	150	0.0531	0.0658	0.0585	28	C+SC/SC	sample_8_28
B9	-3	Fluorescence Bottom Reading	440nm/680nm	split8_stericup_d7.xlsx	8	stericup	7	6	SC	C+SC	3	B	100	0.0405	0.0425	0.0448	25	SC/C+SC	sample_8_25
B10	-1	Fluorescence Bottom Reading	440nm/680nm	split8_stericup_d7.xlsx	8	stericup	7	6	SC	C+SC	3	B	100	0.0405	0.0421	0.0443	26	SC/C+SC	sample_8_26
B11	-1	Fluorescence Bottom Reading	440nm/680nm	split8_stericup_d7.xlsx	8	stericup	7	6	SC	C+SC	3	B	100	0.0412	0.0412	0.0439	27	SC/C+SC	sample_8_27
B12	-2	Fluorescence Bottom Reading	440nm/680nm	split8_stericup_d7.xlsx	8	stericup	7	6	SC	C+SC	3	B	100	0.0406	0.0419	0.0453	28	SC/C+SC	sample_8_28
C1	647	Fluorescence Bottom Reading	440nm/680nm	split8_stericup_d7.xlsx	8	stericup	7	7	C+SC	C	4	A	150	0.156	0.2455	0.137	25	C+SC/C	sample_8_25
C2	836	Fluorescence Bottom Reading	440nm/680nm	split8_stericup_d7.xlsx	8	stericup	7	7	C+SC	C	4	A	150	0.2069	0.3258	0.1764	26	C+SC/C	sample_8_26
C3	685	Fluorescence Bottom Reading	440nm/680nm	split8_stericup_d7.xlsx	8	stericup	7	7	C+SC	C	4	A	150	0.1604	0.2536	0.1426	27	C+SC/C	sample_8_27
C4	657	Fluorescence Bottom Reading	440nm/680nm	split8_stericup_d7.xlsx	8	stericup	7	7	C+SC	C	4	A	150	0.1566	0.2393	0.1313	28	C+SC/C	sample_8_28
C5	689	Fluorescence Bottom Reading	440nm/680nm	split8_stericup_d7.xlsx	8	stericup	7	8	C	C+SC	4	B	100	0.1488	0.2299	0.1272	25	C/C+SC	sample_8_25
C6	673	Fluorescence Bottom Reading	440nm/680nm	split8_stericup_d7.xlsx	8	stericup	7	8	C	C+SC	4	B	100	0.1452	0.2275	0.1286	26	C/C+SC	sample_8_26
C7	748	Fluorescence Bottom Reading	440nm/680nm	split8_stericup_d7.xlsx	8	stericup	7	8	C	C+SC	4	B	100	0.163	0.2727	0.1509	27	C/C+SC	sample_8_27
C8	885	Fluorescence Bottom Reading	440nm/680nm	split8_stericup_d7.xlsx	8	stericup	7	8	C	C+SC	4	B	100	0.2065	0.3331	0.1797	28	C/C+SC	sample_8_28
C9	-3	Fluorescence Bottom Reading	440nm/680nm	split8_stericup_d7.xlsx	8	stericup	7	9	SC	TP	5	A	150	0.0371	0.0355	0.0386	25	SC/TP	sample_8_25
C10	-3	Fluorescence Bottom Reading	440nm/680nm	split8_stericup_d7.xlsx	8	stericup	7	9	SC	TP	5	A	150	0.0362	0.0361	0.0388	26	SC/TP	sample_8_26
C11	-2	Fluorescence Bottom Reading	440nm/680nm	split8_stericup_d7.xlsx	8	stericup	7	9	SC	TP	5	A	150	0.0361	0.036	0.0382	27	SC/TP	sample_8_27
C12	-2	Fluorescence Bottom Reading	440nm/680nm	split8_stericup_d7.xlsx	8	stericup	7	9	SC	TP	5	A	150	0.0378	0.0372	0.0398	28	SC/TP	sample_8_28
D1	1	Fluorescence Bottom Reading	440nm/680nm	split8_stericup_d7.xlsx	8	stericup	7	10	TP	SC	5	B	100	0.0351	0.0337	0.0355	25	TP/SC	sample_8_25
D2	0	Fluorescence Bottom Reading	440nm/680nm	split8_stericup_d7.xlsx	8	stericup	7	10	TP	SC	5	B	100	0.0342	0.0345	0.0372	26	TP/SC	sample_8_26
D3	-3	Fluorescence Bottom Reading	440nm/680nm	split8_stericup_d7.xlsx	8	stericup	7	10	TP	SC	5	B	100	0.0351	0.0335	0.0366	27	TP/SC	sample_8_27
D4	-1	Fluorescence Bottom Reading	440nm/680nm	split8_stericup_d7.xlsx	8	stericup	7	10	TP	SC	5	B	100	0.0389	0.0381	0.0397	28	TP/SC	sample_8_28
D5	84	Fluorescence Bottom Reading	440nm/680nm	split8_stericup_d7.xlsx	8	stericup	7	11	C	TP	6	A	150	0.0479	0.0534	0.0482	25	C/TP	sample_8_25
D6	100	Fluorescence Bottom Reading	440nm/680nm	split8_stericup_d7.xlsx	8	stericup	7	11	C	TP	6	A	150	0.0504	0.0574	0.052	26	C/TP	sample_8_26
D7	78	Fluorescence Bottom Reading	440nm/680nm	split8_stericup_d7.xlsx	8	stericup	7	11	C	TP	6	A	150	0.0478	0.0525	0.0481	27	C/TP	sample_8_27
D8	102	Fluorescence Bottom Reading	440nm/680nm	split8_stericup_d7.xlsx	8	stericup	7	11	C	TP	6	A	150	0.0523	0.0595	0.0533	28	C/TP	sample_8_28
D9	-1	Fluorescence Bottom Reading	440nm/680nm	split8_stericup_d7.xlsx	8	stericup	7	12	TP	C	6	B	100	0.0393	0.0389	0.0425	25	TP/C	sample_8_25
D10	-4	Fluorescence Bottom Reading	440nm/680nm	split8_stericup_d7.xlsx	8	stericup	7	12	TP	C	6	B	100	0.0387	0.0392	0.0411	26	TP/C	sample_8_26
D11	-3	Fluorescence Bottom Reading	440nm/680nm	split8_stericup_d7.xlsx	8	stericup	7	12	TP	C	6	B	100	0.0393	0.0386	0.0413	27	TP/C	sample_8_27
D12	-5	Fluorescence Bottom Reading	440nm/680nm	split8_stericup_d7.xlsx	8	stericup	7	12	TP	C	6	B	100	0.042	0.0426	0.0451	28	TP/C	sample_8_28
A1	656	Fluorescence Bottom Reading	440nm/680nm	split8_stericup_d7.xlsx	8	stericup	7	1	C	SC	1	A	150	0.1194	0.1874	0.105	29	C/SC	sample_8_29
A2	569	Fluorescence Bottom Reading	440nm/680nm	split8_stericup_d7.xlsx	8	stericup	7	1	C	SC	1	A	150	0.1074	0.1684	0.0961	30	C/SC	sample_8_30
A3	589	Fluorescence Bottom Reading	440nm/680nm	split8_stericup_d7.xlsx	8	stericup	7	1	C	SC	1	A	150	0.1083	0.1675	0.0949	31	C/SC	sample_8_31
A4	576	Fluorescence Bottom Reading	440nm/680nm	split8_stericup_d7.xlsx	8	stericup	7	1	C	SC	1	A	150	0.1087	0.1663	0.0944	32	C/SC	sample_8_32
A5	-2	Fluorescence Bottom Reading	440nm/680nm	split8_stericup_d7.xlsx	8	stericup	7	2	SC	C	1	B	100	0.041	0.0413	0.0429	29	SC/C	sample_8_29
A6	-3	Fluorescence Bottom Reading	440nm/680nm	split8_stericup_d7.xlsx	8	stericup	7	2	SC	C	1	B	100	0.0405	0.0407	0.0424	30	SC/C	sample_8_30
A7	0	Fluorescence Bottom Reading	440nm/680nm	split8_stericup_d7.xlsx	8	stericup	7	2	SC	C	1	B	100	0.0405	0.041	0.0435	31	SC/C	sample_8_31
A8	-2	Fluorescence Bottom Reading	440nm/680nm	split8_stericup_d7.xlsx	8	stericup	7	2	SC	C	1	B	100	0.0414	0.04	0.0422	32	SC/C	sample_8_32
A9	318	Fluorescence Bottom Reading	440nm/680nm	split8_stericup_d7.xlsx	8	stericup	7	3	C+SC	TP	2	A	150	0.071	0.0924	0.066	29	C+SC/TP	sample_8_29
A10	309	Fluorescence Bottom Reading	440nm/680nm	split8_stericup_d7.xlsx	8	stericup	7	3	C+SC	TP	2	A	150	0.0711	0.0942	0.0665	30	C+SC/TP	sample_8_30
A11	327	Fluorescence Bottom Reading	440nm/680nm	split8_stericup_d7.xlsx	8	stericup	7	3	C+SC	TP	2	A	150	0.0731	0.0976	0.0684	31	C+SC/TP	sample_8_31
A12	329	Fluorescence Bottom Reading	440nm/680nm	split8_stericup_d7.xlsx	8	stericup	7	3	C+SC	TP	2	A	150	0.0732	0.0982	0.0705	32	C+SC/TP	sample_8_32
B1	0	Fluorescence Bottom Reading	440nm/680nm	split8_stericup_d7.xlsx	8	stericup	7	4	TP	C+SC	2	B	100	0.0399	0.0385	0.0401	29	TP/C+SC	sample_8_29
B2	-2	Fluorescence Bottom Reading	440nm/680nm	split8_stericup_d7.xlsx	8	stericup	7	4	TP	C+SC	2	B	100	0.039	0.0403	0.0421	30	TP/C+SC	sample_8_30
B3	-3	Fluorescence Bottom Reading	440nm/680nm	split8_stericup_d7.xlsx	8	stericup	7	4	TP	C+SC	2	B	100	0.0385	0.0397	0.043	31	TP/C+SC	sample_8_31
B4	-2	Fluorescence Bottom Reading	440nm/680nm	split8_stericup_d7.xlsx	8	stericup	7	4	TP	C+SC	2	B	100	0.0391	0.0398	0.0429	32	TP/C+SC	sample_8_32
B5	140	Fluorescence Bottom Reading	440nm/680nm	split8_stericup_d7.xlsx	8	stericup	7	5	C+SC	SC	3	A	150	0.0519	0.0616	0.0523	29	C+SC/SC	sample_8_29
B6	128	Fluorescence Bottom Reading	440nm/680nm	split8_stericup_d7.xlsx	8	stericup	7	5	C+SC	SC	3	A	150	0.0516	0.061	0.0513	30	C+SC/SC	sample_8_30
B7	136	Fluorescence Bottom Reading	440nm/680nm	split8_stericup_d7.xlsx	8	stericup	7	5	C+SC	SC	3	A	150	0.0514	0.0632	0.0528	31	C+SC/SC	sample_8_31
B8	149	Fluorescence Bottom Reading	440nm/680nm	split8_stericup_d7.xlsx	8	stericup	7	5	C+SC	SC	3	A	150	0.0512	0.064	0.054	32	C+SC/SC	sample_8_32
B9	-3	Fluorescence Bottom Reading	440nm/680nm	split8_stericup_d7.xlsx	8	stericup	7	6	SC	C+SC	3	B	100	0.0386	0.041	0.0436	29	SC/C+SC	sample_8_29
B10	-1	Fluorescence Bottom Reading	440nm/680nm	split8_stericup_d7.xlsx	8	stericup	7	6	SC	C+SC	3	B	100	0.0396	0.0406	0.0427	30	SC/C+SC	sample_8_30
B11	1	Fluorescence Bottom Reading	440nm/680nm	split8_stericup_d7.xlsx	8	stericup	7	6	SC	C+SC	3	B	100	0.0416	0.0401	0.0437	31	SC/C+SC	sample_8_31
B12	-4	Fluorescence Bottom Reading	440nm/680nm	split8_stericup_d7.xlsx	8	stericup	7	6	SC	C+SC	3	B	100	0.0387	0.0399	0.0426	32	SC/C+SC	sample_8_32
C1	666	Fluorescence Bottom Reading	440nm/680nm	split8_stericup_d7.xlsx	8	stericup	7	7	C+SC	C	4	A	150	0.1419	0.2325	0.1227	29	C+SC/C	sample_8_29
C2	826	Fluorescence Bottom Reading	440nm/680nm	split8_stericup_d7.xlsx	8	stericup	7	7	C+SC	C	4	A	150	0.1823	0.3068	0.1578	30	C+SC/C	sample_8_30
C3	668	Fluorescence Bottom Reading	440nm/680nm	split8_stericup_d7.xlsx	8	stericup	7	7	C+SC	C	4	A	150	0.1437	0.2376	0.1256	31	C+SC/C	sample_8_31
C4	679	Fluorescence Bottom Reading	440nm/680nm	split8_stericup_d7.xlsx	8	stericup	7	7	C+SC	C	4	A	150	0.1407	0.2285	0.1209	32	C+SC/C	sample_8_32
C5	684	Fluorescence Bottom Reading	440nm/680nm	split8_stericup_d7.xlsx	8	stericup	7	8	C	C+SC	4	B	100	0.1363	0.2169	0.1156	29	C/C+SC	sample_8_29
C6	680	Fluorescence Bottom Reading	440nm/680nm	split8_stericup_d7.xlsx	8	stericup	7	8	C	C+SC	4	B	100	0.1331	0.2122	0.1129	30	C/C+SC	sample_8_30
C7	755	Fluorescence Bottom Reading	440nm/680nm	split8_stericup_d7.xlsx	8	stericup	7	8	C	C+SC	4	B	100	0.1591	0.2545	0.1332	31	C/C+SC	sample_8_31
C8	926	Fluorescence Bottom Reading	440nm/680nm	split8_stericup_d7.xlsx	8	stericup	7	8	C	C+SC	4	B	100	0.1935	0.3162	0.1626	32	C/C+SC	sample_8_32
C9	-4	Fluorescence Bottom Reading	440nm/680nm	split8_stericup_d7.xlsx	8	stericup	7	9	SC	TP	5	A	150	0.0372	0.0357	0.0393	29	SC/TP	sample_8_29
C10	-2	Fluorescence Bottom Reading	440nm/680nm	split8_stericup_d7.xlsx	8	stericup	7	9	SC	TP	5	A	150	0.036	0.036	0.039	30	SC/TP	sample_8_30
C11	-3	Fluorescence Bottom Reading	440nm/680nm	split8_stericup_d7.xlsx	8	stericup	7	9	SC	TP	5	A	150	0.0358	0.0354	0.0377	31	SC/TP	sample_8_31
C12	-1	Fluorescence Bottom Reading	440nm/680nm	split8_stericup_d7.xlsx	8	stericup	7	9	SC	TP	5	A	150	0.0364	0.0368	0.0395	32	SC/TP	sample_8_32
D1	-1	Fluorescence Bottom Reading	440nm/680nm	split8_stericup_d7.xlsx	8	stericup	7	10	TP	SC	5	B	100	0.0345	0.0335	0.0353	29	TP/SC	sample_8_29
D2	-4	Fluorescence Bottom Reading	440nm/680nm	split8_stericup_d7.xlsx	8	stericup	7	10	TP	SC	5	B	100	0.0342	0.0343	0.037	30	TP/SC	sample_8_30
D3	-3	Fluorescence Bottom Reading	440nm/680nm	split8_stericup_d7.xlsx	8	stericup	7	10	TP	SC	5	B	100	0.0352	0.0339	0.0362	31	TP/SC	sample_8_31
D4	-4	Fluorescence Bottom Reading	440nm/680nm	split8_stericup_d7.xlsx	8	stericup	7	10	TP	SC	5	B	100	0.0356	0.0354	0.0368	32	TP/SC	sample_8_32
D5	72	Fluorescence Bottom Reading	440nm/680nm	split8_stericup_d7.xlsx	8	stericup	7	11	C	TP	6	A	150	0.0458	0.0528	0.047	29	C/TP	sample_8_29
D6	90	Fluorescence Bottom Reading	440nm/680nm	split8_stericup_d7.xlsx	8	stericup	7	11	C	TP	6	A	150	0.0489	0.0552	0.0497	30	C/TP	sample_8_30
D7	72	Fluorescence Bottom Reading	440nm/680nm	split8_stericup_d7.xlsx	8	stericup	7	11	C	TP	6	A	150	0.0469	0.0511	0.0457	31	C/TP	sample_8_31
D8	99	Fluorescence Bottom Reading	440nm/680nm	split8_stericup_d7.xlsx	8	stericup	7	11	C	TP	6	A	150	0.051	0.0594	0.0523	32	C/TP	sample_8_32
D9	-3	Fluorescence Bottom Reading	440nm/680nm	split8_stericup_d7.xlsx	8	stericup	7	12	TP	C	6	B	100	0.039	0.0379	0.0402	29	TP/C	sample_8_29
D10	-1	Fluorescence Bottom Reading	440nm/680nm	split8_stericup_d7.xlsx	8	stericup	7	12	TP	C	6	B	100	0.0388	0.0378	0.0402	30	TP/C	sample_8_30
D11	-4	Fluorescence Bottom Reading	440nm/680nm	split8_stericup_d7.xlsx	8	stericup	7	12	TP	C	6	B	100	0.0385	0.0374	0.0399	31	TP/C	sample_8_31
D12	-2	Fluorescence Bottom Reading	440nm/680nm	split8_stericup_d7.xlsx	8	stericup	7	12	TP	C	6	B	100	0.0401	0.0404	0.0431	32	TP/C	sample_8_32
A1	626	Fluorescence Bottom Reading	440nm/680nm	split8_stericup_d7.xlsx	8	stericup	7	1	C	SC	1	A	150	0.1205	0.1868	0.1055	33	C/SC	sample_8_33
A2	539	Fluorescence Bottom Reading	440nm/680nm	split8_stericup_d7.xlsx	8	stericup	7	1	C	SC	1	A	150	0.1128	0.1684	0.1003	34	C/SC	sample_8_34
A3	550	Fluorescence Bottom Reading	440nm/680nm	split8_stericup_d7.xlsx	8	stericup	7	1	C	SC	1	A	150	0.1144	0.1696	0.0999	35	C/SC	sample_8_35
A4	563	Fluorescence Bottom Reading	440nm/680nm	split8_stericup_d7.xlsx	8	stericup	7	1	C	SC	1	A	150	0.1111	0.168	0.0989	36	C/SC	sample_8_36
A5	3	Fluorescence Bottom Reading	440nm/680nm	split8_stericup_d7.xlsx	8	stericup	7	2	SC	C	1	B	100	0.0459	0.0414	0.043	33	SC/C	sample_8_33
A6	1	Fluorescence Bottom Reading	440nm/680nm	split8_stericup_d7.xlsx	8	stericup	7	2	SC	C	1	B	100	0.0419	0.0404	0.0423	34	SC/C	sample_8_34
A7	-2	Fluorescence Bottom Reading	440nm/680nm	split8_stericup_d7.xlsx	8	stericup	7	2	SC	C	1	B	100	0.0414	0.0409	0.0432	35	SC/C	sample_8_35
A8	-1	Fluorescence Bottom Reading	440nm/680nm	split8_stericup_d7.xlsx	8	stericup	7	2	SC	C	1	B	100	0.042	0.0402	0.0427	36	SC/C	sample_8_36
A9	293	Fluorescence Bottom Reading	440nm/680nm	split8_stericup_d7.xlsx	8	stericup	7	3	C+SC	TP	2	A	150	0.0724	0.0916	0.0679	33	C+SC/TP	sample_8_33
A10	298	Fluorescence Bottom Reading	440nm/680nm	split8_stericup_d7.xlsx	8	stericup	7	3	C+SC	TP	2	A	150	0.0754	0.095	0.0684	34	C+SC/TP	sample_8_34
A11	326	Fluorescence Bottom Reading	440nm/680nm	split8_stericup_d7.xlsx	8	stericup	7	3	C+SC	TP	2	A	150	0.0735	0.0963	0.0697	35	C+SC/TP	sample_8_35
A12	335	Fluorescence Bottom Reading	440nm/680nm	split8_stericup_d7.xlsx	8	stericup	7	3	C+SC	TP	2	A	150	0.076	0.1018	0.0729	36	C+SC/TP	sample_8_36
B1	-1	Fluorescence Bottom Reading	440nm/680nm	split8_stericup_d7.xlsx	8	stericup	7	4	TP	C+SC	2	B	100	0.0394	0.0525	0.0422	33	TP/C+SC	sample_8_33
B2	-2	Fluorescence Bottom Reading	440nm/680nm	split8_stericup_d7.xlsx	8	stericup	7	4	TP	C+SC	2	B	100	0.0388	0.0403	0.0471	34	TP/C+SC	sample_8_34
B3	-1	Fluorescence Bottom Reading	440nm/680nm	split8_stericup_d7.xlsx	8	stericup	7	4	TP	C+SC	2	B	100	0.0384	0.039	0.042	35	TP/C+SC	sample_8_35
B4	-5	Fluorescence Bottom Reading	440nm/680nm	split8_stericup_d7.xlsx	8	stericup	7	4	TP	C+SC	2	B	100	0.0388	0.0386	0.0429	36	TP/C+SC	sample_8_36
B5	140	Fluorescence Bottom Reading	440nm/680nm	split8_stericup_d7.xlsx	8	stericup	7	5	C+SC	SC	3	A	150	0.0551	0.0622	0.0542	33	C+SC/SC	sample_8_33
B6	129	Fluorescence Bottom Reading	440nm/680nm	split8_stericup_d7.xlsx	8	stericup	7	5	C+SC	SC	3	A	150	0.0548	0.062	0.053	34	C+SC/SC	sample_8_34
B7	139	Fluorescence Bottom Reading	440nm/680nm	split8_stericup_d7.xlsx	8	stericup	7	5	C+SC	SC	3	A	150	0.0555	0.0637	0.0546	35	C+SC/SC	sample_8_35
B8	140	Fluorescence Bottom Reading	440nm/680nm	split8_stericup_d7.xlsx	8	stericup	7	5	C+SC	SC	3	A	150	0.0554	0.0641	0.0546	36	C+SC/SC	sample_8_36
B9	-4	Fluorescence Bottom Reading	440nm/680nm	split8_stericup_d7.xlsx	8	stericup	7	6	SC	C+SC	3	B	100	0.0386	0.0406	0.0427	33	SC/C+SC	sample_8_33
B10	3	Fluorescence Bottom Reading	440nm/680nm	split8_stericup_d7.xlsx	8	stericup	7	6	SC	C+SC	3	B	100	0.0392	0.0405	0.0424	34	SC/C+SC	sample_8_34
B11	-3	Fluorescence Bottom Reading	440nm/680nm	split8_stericup_d7.xlsx	8	stericup	7	6	SC	C+SC	3	B	100	0.0413	0.0411	0.0429	35	SC/C+SC	sample_8_35
B12	-2	Fluorescence Bottom Reading	440nm/680nm	split8_stericup_d7.xlsx	8	stericup	7	6	SC	C+SC	3	B	100	0.0391	0.0393	0.0429	36	SC/C+SC	sample_8_36
C1	649	Fluorescence Bottom Reading	440nm/680nm	split8_stericup_d7.xlsx	8	stericup	7	7	C+SC	C	4	A	150	0.1436	0.233	0.1255	33	C+SC/C	sample_8_33
C2	788	Fluorescence Bottom Reading	440nm/680nm	split8_stericup_d7.xlsx	8	stericup	7	7	C+SC	C	4	A	150	0.1856	0.3091	0.1642	34	C+SC/C	sample_8_34
C3	672	Fluorescence Bottom Reading	440nm/680nm	split8_stericup_d7.xlsx	8	stericup	7	7	C+SC	C	4	A	150	0.1481	0.2396	0.1301	35	C+SC/C	sample_8_35
C4	636	Fluorescence Bottom Reading	440nm/680nm	split8_stericup_d7.xlsx	8	stericup	7	7	C+SC	C	4	A	150	0.1434	0.2289	0.1255	36	C+SC/C	sample_8_36
C5	651	Fluorescence Bottom Reading	440nm/680nm	split8_stericup_d7.xlsx	8	stericup	7	8	C	C+SC	4	B	100	0.1398	0.2214	0.1219	33	C/C+SC	sample_8_33
C6	678	Fluorescence Bottom Reading	440nm/680nm	split8_stericup_d7.xlsx	8	stericup	7	8	C	C+SC	4	B	100	0.1406	0.2205	0.1223	34	C/C+SC	sample_8_34
C7	752	Fluorescence Bottom Reading	440nm/680nm	split8_stericup_d7.xlsx	8	stericup	7	8	C	C+SC	4	B	100	0.1647	0.2569	0.1425	35	C/C+SC	sample_8_35
C8	925	Fluorescence Bottom Reading	440nm/680nm	split8_stericup_d7.xlsx	8	stericup	7	8	C	C+SC	4	B	100	0.2011	0.3234	0.1705	36	C/C+SC	sample_8_36
C9	-4	Fluorescence Bottom Reading	440nm/680nm	split8_stericup_d7.xlsx	8	stericup	7	9	SC	TP	5	A	150	0.0368	0.0362	0.0399	33	SC/TP	sample_8_33
C10	0	Fluorescence Bottom Reading	440nm/680nm	split8_stericup_d7.xlsx	8	stericup	7	9	SC	TP	5	A	150	0.0357	0.0366	0.0392	34	SC/TP	sample_8_34
C11	1	Fluorescence Bottom Reading	440nm/680nm	split8_stericup_d7.xlsx	8	stericup	7	9	SC	TP	5	A	150	0.0362	0.0355	0.0377	35	SC/TP	sample_8_35
C12	-4	Fluorescence Bottom Reading	440nm/680nm	split8_stericup_d7.xlsx	8	stericup	7	9	SC	TP	5	A	150	0.0365	0.0366	0.0395	36	SC/TP	sample_8_36
D1	-3	Fluorescence Bottom Reading	440nm/680nm	split8_stericup_d7.xlsx	8	stericup	7	10	TP	SC	5	B	100	0.0347	0.0333	0.0352	33	TP/SC	sample_8_33
D2	-2	Fluorescence Bottom Reading	440nm/680nm	split8_stericup_d7.xlsx	8	stericup	7	10	TP	SC	5	B	100	0.0344	0.0343	0.0368	34	TP/SC	sample_8_34
D3	-4	Fluorescence Bottom Reading	440nm/680nm	split8_stericup_d7.xlsx	8	stericup	7	10	TP	SC	5	B	100	0.0351	0.0339	0.036	35	TP/SC	sample_8_35
D4	-2	Fluorescence Bottom Reading	440nm/680nm	split8_stericup_d7.xlsx	8	stericup	7	10	TP	SC	5	B	100	0.035	0.0355	0.0372	36	TP/SC	sample_8_36
D5	80	Fluorescence Bottom Reading	440nm/680nm	split8_stericup_d7.xlsx	8	stericup	7	11	C	TP	6	A	150	0.0464	0.052	0.0481	33	C/TP	sample_8_33
D6	85	Fluorescence Bottom Reading	440nm/680nm	split8_stericup_d7.xlsx	8	stericup	7	11	C	TP	6	A	150	0.0508	0.058	0.0494	34	C/TP	sample_8_34
D7	72	Fluorescence Bottom Reading	440nm/680nm	split8_stericup_d7.xlsx	8	stericup	7	11	C	TP	6	A	150	0.0476	0.0515	0.0486	35	C/TP	sample_8_35
D8	96	Fluorescence Bottom Reading	440nm/680nm	split8_stericup_d7.xlsx	8	stericup	7	11	C	TP	6	A	150	0.049	0.0542	0.0493	36	C/TP	sample_8_36
D9	1	Fluorescence Bottom Reading	440nm/680nm	split8_stericup_d7.xlsx	8	stericup	7	12	TP	C	6	B	100	0.0381	0.0376	0.0407	33	TP/C	sample_8_33
D10	-3	Fluorescence Bottom Reading	440nm/680nm	split8_stericup_d7.xlsx	8	stericup	7	12	TP	C	6	B	100	0.0376	0.0377	0.04	34	TP/C	sample_8_34
D11	2	Fluorescence Bottom Reading	440nm/680nm	split8_stericup_d7.xlsx	8	stericup	7	12	TP	C	6	B	100	0.0373	0.0371	0.0397	35	TP/C	sample_8_35
D12	-4	Fluorescence Bottom Reading	440nm/680nm	split8_stericup_d7.xlsx	8	stericup	7	12	TP	C	6	B	100	0.0381	0.0389	0.0421	36	TP/C	sample_8_36
A1	656	Fluorescence Bottom Reading	440nm/680nm	split8_stericup_d7.xlsx	8	stericup	7	1	C	SC	1	A	150	0.123	0.1921	0.1065	37	C/SC	sample_8_37
A2	582	Fluorescence Bottom Reading	440nm/680nm	split8_stericup_d7.xlsx	8	stericup	7	1	C	SC	1	A	150	0.1122	0.1717	0.0976	38	C/SC	sample_8_38
A3	560	Fluorescence Bottom Reading	440nm/680nm	split8_stericup_d7.xlsx	8	stericup	7	1	C	SC	1	A	150	0.1097	0.1723	0.0983	39	C/SC	sample_8_39
A4	561	Fluorescence Bottom Reading	440nm/680nm	split8_stericup_d7.xlsx	8	stericup	7	1	C	SC	1	A	150	0.1123	0.1691	0.0961	40	C/SC	sample_8_40
A5	-4	Fluorescence Bottom Reading	440nm/680nm	split8_stericup_d7.xlsx	8	stericup	7	2	SC	C	1	B	100	0.0414	0.0411	0.0428	37	SC/C	sample_8_37
A6	1	Fluorescence Bottom Reading	440nm/680nm	split8_stericup_d7.xlsx	8	stericup	7	2	SC	C	1	B	100	0.0401	0.0403	0.0424	38	SC/C	sample_8_38
A7	-3	Fluorescence Bottom Reading	440nm/680nm	split8_stericup_d7.xlsx	8	stericup	7	2	SC	C	1	B	100	0.0402	0.0409	0.0435	39	SC/C	sample_8_39
A8	-2	Fluorescence Bottom Reading	440nm/680nm	split8_stericup_d7.xlsx	8	stericup	7	2	SC	C	1	B	100	0.0421	0.0402	0.0418	40	SC/C	sample_8_40
A9	312	Fluorescence Bottom Reading	440nm/680nm	split8_stericup_d7.xlsx	8	stericup	7	3	C+SC	TP	2	A	150	0.0741	0.0925	0.0662	37	C+SC/TP	sample_8_37
A10	320	Fluorescence Bottom Reading	440nm/680nm	split8_stericup_d7.xlsx	8	stericup	7	3	C+SC	TP	2	A	150	0.0724	0.092	0.0655	38	C+SC/TP	sample_8_38
A11	324	Fluorescence Bottom Reading	440nm/680nm	split8_stericup_d7.xlsx	8	stericup	7	3	C+SC	TP	2	A	150	0.0758	0.0968	0.0684	39	C+SC/TP	sample_8_39
A12	332	Fluorescence Bottom Reading	440nm/680nm	split8_stericup_d7.xlsx	8	stericup	7	3	C+SC	TP	2	A	150	0.074	0.0978	0.0699	40	C+SC/TP	sample_8_40
B1	0	Fluorescence Bottom Reading	440nm/680nm	split8_stericup_d7.xlsx	8	stericup	7	4	TP	C+SC	2	B	100	0.0394	0.0379	0.04	37	TP/C+SC	sample_8_37
B2	-4	Fluorescence Bottom Reading	440nm/680nm	split8_stericup_d7.xlsx	8	stericup	7	4	TP	C+SC	2	B	100	0.039	0.0405	0.0422	38	TP/C+SC	sample_8_38
B3	0	Fluorescence Bottom Reading	440nm/680nm	split8_stericup_d7.xlsx	8	stericup	7	4	TP	C+SC	2	B	100	0.0382	0.0399	0.0432	39	TP/C+SC	sample_8_39
B4	-1	Fluorescence Bottom Reading	440nm/680nm	split8_stericup_d7.xlsx	8	stericup	7	4	TP	C+SC	2	B	100	0.0383	0.0397	0.0434	40	TP/C+SC	sample_8_40
B5	131	Fluorescence Bottom Reading	440nm/680nm	split8_stericup_d7.xlsx	8	stericup	7	5	C+SC	SC	3	A	150	0.0545	0.0618	0.0522	37	C+SC/SC	sample_8_37
B6	141	Fluorescence Bottom Reading	440nm/680nm	split8_stericup_d7.xlsx	8	stericup	7	5	C+SC	SC	3	A	150	0.0535	0.0608	0.0511	38	C+SC/SC	sample_8_38
B7	137	Fluorescence Bottom Reading	440nm/680nm	split8_stericup_d7.xlsx	8	stericup	7	5	C+SC	SC	3	A	150	0.0529	0.0636	0.0532	39	C+SC/SC	sample_8_39
B8	141	Fluorescence Bottom Reading	440nm/680nm	split8_stericup_d7.xlsx	8	stericup	7	5	C+SC	SC	3	A	150	0.0528	0.0645	0.0547	40	C+SC/SC	sample_8_40
B9	-4	Fluorescence Bottom Reading	440nm/680nm	split8_stericup_d7.xlsx	8	stericup	7	6	SC	C+SC	3	B	100	0.0391	0.0414	0.0437	37	SC/C+SC	sample_8_37
B10	1	Fluorescence Bottom Reading	440nm/680nm	split8_stericup_d7.xlsx	8	stericup	7	6	SC	C+SC	3	B	100	0.0395	0.041	0.0429	38	SC/C+SC	sample_8_38
B11	-1	Fluorescence Bottom Reading	440nm/680nm	split8_stericup_d7.xlsx	8	stericup	7	6	SC	C+SC	3	B	100	0.0406	0.0393	0.0412	39	SC/C+SC	sample_8_39
B12	0	Fluorescence Bottom Reading	440nm/680nm	split8_stericup_d7.xlsx	8	stericup	7	6	SC	C+SC	3	B	100	0.0392	0.0401	0.0435	40	SC/C+SC	sample_8_40
C1	699	Fluorescence Bottom Reading	440nm/680nm	split8_stericup_d7.xlsx	8	stericup	7	7	C+SC	C	4	A	150	0.1452	0.2362	0.1243	37	C+SC/C	sample_8_37
C2	809	Fluorescence Bottom Reading	440nm/680nm	split8_stericup_d7.xlsx	8	stericup	7	7	C+SC	C	4	A	150	0.1886	0.3062	0.1588	38	C+SC/C	sample_8_38
C3	677	Fluorescence Bottom Reading	440nm/680nm	split8_stericup_d7.xlsx	8	stericup	7	7	C+SC	C	4	A	150	0.1439	0.2347	0.124	39	C+SC/C	sample_8_39
C4	659	Fluorescence Bottom Reading	440nm/680nm	split8_stericup_d7.xlsx	8	stericup	7	7	C+SC	C	4	A	150	0.1431	0.2296	0.1197	40	C+SC/C	sample_8_40
C5	663	Fluorescence Bottom Reading	440nm/680nm	split8_stericup_d7.xlsx	8	stericup	7	8	C	C+SC	4	B	100	0.136	0.2159	0.1129	37	C/C+SC	sample_8_37
C6	669	Fluorescence Bottom Reading	440nm/680nm	split8_stericup_d7.xlsx	8	stericup	7	8	C	C+SC	4	B	100	0.1338	0.2164	0.1126	38	C/C+SC	sample_8_38
C7	769	Fluorescence Bottom Reading	440nm/680nm	split8_stericup_d7.xlsx	8	stericup	7	8	C	C+SC	4	B	100	0.1533	0.2503	0.1313	39	C/C+SC	sample_8_39
C8	920	Fluorescence Bottom Reading	440nm/680nm	split8_stericup_d7.xlsx	8	stericup	7	8	C	C+SC	4	B	100	0.1967	0.3272	0.1698	40	C/C+SC	sample_8_40
C9	0	Fluorescence Bottom Reading	440nm/680nm	split8_stericup_d7.xlsx	8	stericup	7	9	SC	TP	5	A	150	0.036	0.0349	0.0384	37	SC/TP	sample_8_37
C10	-4	Fluorescence Bottom Reading	440nm/680nm	split8_stericup_d7.xlsx	8	stericup	7	9	SC	TP	5	A	150	0.035	0.0353	0.038	38	SC/TP	sample_8_38
C11	-2	Fluorescence Bottom Reading	440nm/680nm	split8_stericup_d7.xlsx	8	stericup	7	9	SC	TP	5	A	150	0.0353	0.0346	0.037	39	SC/TP	sample_8_39
C12	-1	Fluorescence Bottom Reading	440nm/680nm	split8_stericup_d7.xlsx	8	stericup	7	9	SC	TP	5	A	150	0.0352	0.0345	0.0367	40	SC/TP	sample_8_40
D1	-2	Fluorescence Bottom Reading	440nm/680nm	split8_stericup_d7.xlsx	8	stericup	7	10	TP	SC	5	B	100	0.0345	0.033	0.0347	37	TP/SC	sample_8_37
D2	-1	Fluorescence Bottom Reading	440nm/680nm	split8_stericup_d7.xlsx	8	stericup	7	10	TP	SC	5	B	100	0.0338	0.0342	0.037	38	TP/SC	sample_8_38
D3	-3	Fluorescence Bottom Reading	440nm/680nm	split8_stericup_d7.xlsx	8	stericup	7	10	TP	SC	5	B	100	0.0342	0.0327	0.0349	39	TP/SC	sample_8_39
D4	0	Fluorescence Bottom Reading	440nm/680nm	split8_stericup_d7.xlsx	8	stericup	7	10	TP	SC	5	B	100	0.069	0.0623	0.0667	40	TP/SC	sample_8_40
D5	85	Fluorescence Bottom Reading	440nm/680nm	split8_stericup_d7.xlsx	8	stericup	7	11	C	TP	6	A	150	0.0466	0.0526	0.0467	37	C/TP	sample_8_37
D6	106	Fluorescence Bottom Reading	440nm/680nm	split8_stericup_d7.xlsx	8	stericup	7	11	C	TP	6	A	150	0.0507	0.0572	0.0503	38	C/TP	sample_8_38
D7	83	Fluorescence Bottom Reading	440nm/680nm	split8_stericup_d7.xlsx	8	stericup	7	11	C	TP	6	A	150	0.0477	0.0506	0.0463	39	C/TP	sample_8_39
D8	95	Fluorescence Bottom Reading	440nm/680nm	split8_stericup_d7.xlsx	8	stericup	7	11	C	TP	6	A	150	0.0494	0.055	0.0494	40	C/TP	sample_8_40
D9	1	Fluorescence Bottom Reading	440nm/680nm	split8_stericup_d7.xlsx	8	stericup	7	12	TP	C	6	B	100	0.0386	0.0383	0.041	37	TP/C	sample_8_37
D10	-1	Fluorescence Bottom Reading	440nm/680nm	split8_stericup_d7.xlsx	8	stericup	7	12	TP	C	6	B	100	0.0381	0.0382	0.0405	38	TP/C	sample_8_38
D11	-1	Fluorescence Bottom Reading	440nm/680nm	split8_stericup_d7.xlsx	8	stericup	7	12	TP	C	6	B	100	0.0382	0.0375	0.0401	39	TP/C	sample_8_39
D12	1	Fluorescence Bottom Reading	440nm/680nm	split8_stericup_d7.xlsx	8	stericup	7	12	TP	C	6	B	100	0.0406	0.0413	0.0447	40	TP/C	sample_8_40
