# Supplementary material for: Shared features and reciprocal complementation of the Chlamydomonas and Arabidopsis microbiota
Source: Nat Commun. 2022 Jan 20;13:406. doi: 10.1038/s41467-022-28055-8 (PMC8776852; doi:10.1038/s41467-022-28055-8)
Supplement: Supplementary file 9 — Source Data [file 41467_2022_28055_MOESM9_ESM.zip › source_data/fig_6/cell_counts_SC_split.txt]

split_exp	Vessel	Day	Replicate_measure	Content	Partner	Bottle_pair	Bottle_position	Bottle_vol	Fraction.C	Fraction.SC	condition	replicate	Value	Sample
5	1	7	1	C	SC	1	A	150	473593.616	16257367.199	C/SC	1_7	473593.616	sample_5_1
5	1	7	2	C	SC	1	A	150	524249.642	10349910.02	C/SC	1_7	524249.642	sample_5_2
5	1	7	3	C	SC	1	A	150	603047.901	11242420.902	C/SC	1_7	603047.901	sample_5_3
5	3	7	1	C+SC	TP	2	A	150	1631445.568	74058301.901	C+SC/TP	3_7	1631445.568	sample_5_1
5	3	7	2	C+SC	TP	2	A	150	1698986.935	29852478.959	C+SC/TP	3_7	1698986.935	sample_5_2
5	3	7	3	C+SC	TP	2	A	150	1922516.69	33850284.474	C+SC/TP	3_7	1922516.69	sample_5_3
5	5	7	1	C+SC	SC	3	A	150	600635.703	15212888.24	C+SC/SC	5_7	600635.703	sample_5_1
5	5	7	2	C+SC	SC	3	A	150	661744.566	11789184.326	C+SC/SC	5_7	661744.566	sample_5_2
5	5	7	3	C+SC	SC	3	A	150	758232.219	18373663.283	C+SC/SC	5_7	758232.219	sample_5_3
5	7	7	1	C+SC	C	4	A	150	1032418.003	30568095.794	C+SC/C	7_7	1032418.003	sample_5_1
5	7	7	2	C+SC	C	4	A	150	1226197.394	32034708.277	C+SC/C	7_7	1226197.394	sample_5_2
5	7	7	3	C+SC	C	4	A	150	1346806.969	31457390.427	C+SC/C	7_7	1346806.969	sample_5_3
5	8	7	1	C	C+SC	4	B	100	2357515.241	67236624.101	C/C+SC	8_7	2357515.241	sample_5_1
5	8	7	2	C	C+SC	4	B	100	2720148.044	26459329.471	C/C+SC	8_7	2720148.044	sample_5_2
5	8	7	3	C	C+SC	4	B	100	2981468.791	27346211.906	C/C+SC	8_7	2981468.791	sample_5_3
6	1	7	1	C	SC	1	A	150	666568.944	28352899.856	C/SC	1_7	666568.944	sample_6_1
6	1	7	2	C	SC	1	A	150	617521.05	8681477.501	C/SC	1_7	617521.05	sample_6_2
6	1	7	3	C	SC	1	A	150	721245.283	10341869.375	C/SC	1_7	721245.283	sample_6_3
6	3	7	1	C+SC	TP	2	A	150	2026240.927	51932876.641	C+SC/TP	3_7	2026240.927	sample_6_1
6	3	7	2	C+SC	TP	2	A	150	1888746.006	26370882.439	C+SC/TP	3_7	1888746.006	sample_6_2
6	3	7	3	C+SC	TP	2	A	150	2097802.616	29242194.487	C+SC/TP	3_7	2097802.616	sample_6_3
6	5	7	1	C+SC	SC	3	A	150	285442.673	7863744.559	C+SC/SC	5_7	285442.673	sample_6_1
6	5	7	2	C+SC	SC	3	A	150	325645.864	7088626.991	C+SC/SC	5_7	325645.864	sample_6_2
6	5	7	3	C+SC	SC	3	A	150	386754.722	7857312.051	C+SC/SC	5_7	386754.722	sample_6_3
6	7	7	1	C+SC	C	4	A	150	444647.312	25429323.658	C+SC/C	7_7	444647.312	sample_6_1
6	7	7	2	C+SC	C	4	A	150	444647.32	18762830.189	C+SC/C	7_7	444647.32	sample_6_2
6	7	7	3	C+SC	C	4	A	150	508168.36	20353268.507	C+SC/C	7_7	508168.36	sample_6_3
6	8	7	1	C	C+SC	4	B	100	1706223.513	20427242.38	C/C+SC	8_7	1706223.513	sample_6_1
6	8	7	2	C	C+SC	4	B	100	1572748.91	18025503.626	C/C+SC	8_7	1572748.91	sample_6_2
6	8	7	3	C	C+SC	4	B	100	1860603.777	18536888.242	C/C+SC	8_7	1860603.777	sample_6_3
7	1	7	1	C	SC	1	A	150	902159.649	26607277.217	C/SC	1_7	902159.649	sample_7_1
7	1	7	2	C	SC	1	A	150	993822.932	21191103.057	C/SC	1_7	993822.932	sample_7_2
7	1	7	3	C	SC	1	A	150	1005079.824	19182551.526	C/SC	1_7	1005079.824	sample_7_3
7	1	7	1	C	SC	1	A	150	147143.696	11207042.087	C/SC	1_7	147143.696	sample_7_1
7	1	7	2	C	SC	1	A	150	211468.799	10560574.749	C/SC	1_7	211468.799	sample_7_2
7	1	7	3	C	SC	1	A	150	217097.251	12348812.774	C/SC	1_7	217097.251	sample_7_3
7	3	7	1	C+SC	TP	2	A	150	982566.042	67081439.78	C+SC/TP	3_7	982566.042	sample_7_1
7	3	7	2	C+SC	TP	2	A	150	1250319.304	51519587.817	C+SC/TP	3_7	1250319.304	sample_7_2
7	3	7	3	C+SC	TP	2	A	150	1395854.863	58975671.996	C+SC/TP	3_7	1395854.863	sample_7_3
7	3	7	1	C+SC	TP	2	A	150	102920.185	3890865.022	C+SC/TP	3_7	102920.185	sample_7_1
7	3	7	2	C+SC	TP	2	A	150	103724.249	3874783.745	C+SC/TP	3_7	103724.249	sample_7_2
7	3	7	3	C+SC	TP	2	A	150	140711.183	5498188.677	C+SC/TP	3_7	140711.183	sample_7_3
7	5	7	1	C+SC	SC	3	A	150	664156.745	49842310.604	C+SC/SC	5_7	664156.745	sample_7_1
7	5	7	2	C+SC	SC	3	A	150	721245.284	50371384.627	C+SC/SC	5_7	721245.284	sample_7_2
7	5	7	3	C+SC	SC	3	A	150	850699.563	54771222.073	C+SC/SC	5_7	850699.563	sample_7_3
7	5	7	1	C+SC	SC	3	A	150	165637.163	13701248.189	C+SC/SC	5_7	165637.163	sample_7_1
7	5	7	2	C+SC	SC	3	A	150	168853.418	11482031.934	C+SC/SC	5_7	168853.418	sample_7_2
7	5	7	3	C+SC	SC	3	A	150	221117.571	14205396.224	C+SC/SC	5_7	221117.571	sample_7_3
7	7	7	1	C+SC	C	4	A	150	1042066.761	69832946.311	C+SC/C	7_7	1042066.761	sample_7_1
7	7	7	2	C+SC	C	4	A	150	1341178.521	43049579.108	C+SC/C	7_7	1341178.521	sample_7_2
7	7	7	3	C+SC	C	4	A	150	1413544.266	47660081.291	C+SC/C	7_7	1413544.266	sample_7_3
7	7	7	1	C+SC	C	4	A	150	151164.017	15010264.152	C+SC/C	7_7	151164.017	sample_7_1
7	7	7	2	C+SC	C	4	A	150	140711.187	12542592.166	C+SC/C	7_7	140711.187	sample_7_2
7	7	7	3	C+SC	C	4	A	150	172873.743	14962824.385	C+SC/C	7_7	172873.743	sample_7_3
7	8	7	1	C	C+SC	4	B	150	1535761.974	42445727.147	C/C+SC	8_7	1535761.974	sample_7_1
7	8	7	2	C	C+SC	4	B	150	1701399.131	28471097.245	C/C+SC	8_7	1701399.131	sample_7_2
7	8	7	3	C	C+SC	4	B	150	1885529.753	34544191.585	C/C+SC	8_7	1885529.753	sample_7_3
7	8	7	1	C	C+SC	4	B	100	821753.272	15266760.529	C/C+SC	8_7	821753.272	sample_7_1
7	8	7	2	C	C+SC	4	B	100	833010.163	15833625.543	C/C+SC	8_7	833010.163	sample_7_2
7	8	7	3	C	C+SC	4	B	100	1043674.893	18735492.018	C/C+SC	8_7	1043674.893	sample_7_3
8	1	7	1	C	SC	1	A	150	538722.786	15711407.841	C/SC	1_7	538722.786	sample_8_1
8	1	7	2	C	SC	1	A	150	622144.412	13636923.079	C/SC	1_7	622144.412	sample_8_2
8	1	7	3	C	SC	1	A	150	671393.323	14231930.339	C/SC	1_7	671393.323	sample_8_3
8	1	7	1	C	SC	1	A	150	337706.823	40576077.654	C/SC	1_7	337706.823	sample_8_1
8	1	7	2	C	SC	1	A	150	358813.492	15506371.553	C/SC	1_7	358813.492	sample_8_2
8	1	7	3	C	SC	1	A	150	373889.693	21633338.176	C/SC	1_7	373889.693	sample_8_3
8	3	7	1	C+SC	TP	2	A	150	1186999.273	75763922.361	C+SC/TP	3_7	1186999.273	sample_8_1
8	3	7	2	C+SC	TP	2	A	150	1232227.863	24656618.294	C+SC/TP	3_7	1232227.863	sample_8_2
8	3	7	3	C+SC	TP	2	A	150	1202075.473	22498711.903	C+SC/TP	3_7	1202075.473	sample_8_3
8	3	7	1	C+SC	TP	2	A	150	123624.828	49716273.589	C+SC/TP	3_7	123624.828	sample_8_1
8	3	7	2	C+SC	TP	2	A	150	156792.455	10450820.032	C+SC/TP	3_7	156792.455	sample_8_2
8	3	7	3	C+SC	TP	2	A	150	128650.222	10393530.481	C+SC/TP	3_7	128650.222	sample_8_3
8	5	7	1	C+SC	SC	3	A	150	459321.474	50852013.8	C+SC/SC	5_7	459321.474	sample_8_1
8	5	7	2	C+SC	SC	3	A	150	517616.109	27155246.739	C+SC/SC	5_7	517616.109	sample_8_2
8	5	7	3	C+SC	SC	3	A	150	542743.103	26101923.078	C+SC/SC	5_7	542743.103	sample_8_3
8	5	7	1	C+SC	SC	3	A	150	39198.119	13943472.423	C+SC/SC	5_7	39198.119	sample_8_1
8	5	7	2	C+SC	SC	3	A	150	41208.279	6793334.544	C+SC/SC	5_7	41208.279	sample_8_2
8	5	7	3	C+SC	SC	3	A	150	52264.158	6830522.497	C+SC/SC	5_7	52264.158	sample_8_3
8	7	7	1	C+SC	C	4	A	150	202021.04	88598791.745	C+SC/C	7_7	202021.04	sample_8_1
8	7	7	2	C+SC	C	4	A	150	232173.44	30709209.004	C+SC/C	7_7	232173.44	sample_8_2
8	7	7	3	C+SC	C	4	A	150	227148.044	28755333.822	C+SC/C	7_7	227148.044	sample_8_3
8	7	7	1	C+SC	C	4	A	150	514600.865	88776690.873	C+SC/C	7_7	514600.865	sample_8_1
8	7	7	2	C+SC	C	4	A	150	576915.819	33030943.401	C+SC/C	7_7	576915.819	sample_8_2
8	7	7	3	C+SC	C	4	A	150	598022.492	27201480.406	C+SC/C	7_7	598022.492	sample_8_3
8	8	7	1	C	C+SC	4	B	150	481433.234	109562746.752	C/C+SC	8_7	481433.234	sample_8_1
8	8	7	2	C	C+SC	4	B	150	430174.162	19146770.684	C/C+SC	8_7	430174.162	sample_8_2
8	8	7	3	C	C+SC	4	B	150	370874.45	17633120.469	C/C+SC	8_7	370874.45	sample_8_3
8	8	7	1	C	C+SC	4	B	100	284437.592	117794350.529	C/C+SC	8_7	284437.592	sample_8_1
8	8	7	2	C	C+SC	4	B	100	325645.865	15985794.632	C/C+SC	8_7	325645.865	sample_8_2
8	8	7	3	C	C+SC	4	B	100	298508.716	14204793.183	C/C+SC	8_7	298508.716	sample_8_3
8	11	7	1	C	TP	6	A	150	243229.32	70118388.982	C/TP	11_7	243229.32	sample_8_1
8	11	7	2	C	TP	6	A	150	236193.762	23235435.415	C/TP	11_7	236193.762	sample_8_2
8	11	7	3	C	TP	6	A	150	251269.955	16255156.025	C/TP	11_7	251269.955	sample_8_3
8	11	7	1	C	TP	6	A	150	19096.52	29393559.508	C/TP	11_7	19096.52	sample_8_1
8	11	7	2	C	TP	6	A	150	33167.64	4642463.716	C/TP	11_7	33167.64	sample_8_2
8	11	7	3	C	TP	6	A	150	21106.68	4268574.025	C/TP	11_7	21106.68	sample_8_3
10	1	7	1	C	SC	1	A	150	591992.011	16227013.786	C/SC	1_7	591992.011	sample_10_1
10	1	7	2	C	SC	1	A	150	732703.19	21261458.639	C/SC	1_7	732703.19	sample_10_2
10	1	7	3	C	SC	1	A	150	729687.955	22582133.531	C/SC	1_7	729687.955	sample_10_3
10	3	7	1	C+SC	TP	2	A	150	882460.087	45384379.549	C+SC/TP	3_7	882460.087	sample_10_1
10	3	7	2	C+SC	TP	2	A	150	899546.443	25010406.392	C+SC/TP	3_7	899546.443	sample_10_2
10	3	7	3	C+SC	TP	2	A	150	874419.447	24160108.853	C+SC/TP	3_7	874419.447	sample_10_3
10	5	7	1	C+SC	SC	3	A	150	696520.313	24026433.241	C+SC/SC	5_7	696520.313	sample_10_1
10	5	7	2	C+SC	SC	3	A	150	748784.467	25751150.223	C+SC/SC	5_7	748784.467	sample_10_2
10	5	7	3	C+SC	SC	3	A	150	715616.835	25757180.707	C+SC/SC	5_7	715616.835	sample_10_3
10	7	7	1	C+SC	C	4	A	150	528671.988	28608592.165	C+SC/C	7_7	528671.988	sample_10_1
10	7	7	2	C+SC	C	4	A	150	597017.412	26746179.248	C+SC/C	7_7	597017.412	sample_10_2
10	7	7	3	C+SC	C	4	A	150	573900.58	26903976.782	C+SC/C	7_7	573900.58	sample_10_3
10	8	7	1	C	C+SC	4	B	150	250264.875	21752942.673	C/C+SC	8_7	250264.875	sample_10_1
10	8	7	2	C	C+SC	4	B	150	281422.348	17231088.535	C/C+SC	8_7	281422.348	sample_10_2
10	8	7	3	C	C+SC	4	B	150	299513.779	17584876.636	C/C+SC	8_7	299513.779	sample_10_3
10	11	7	1	C	TP	6	A	150	747779.394	80558153.133	C/TP	11_7	747779.394	sample_10_1
10	11	7	2	C	TP	6	A	150	835221.335	24952111.764	C/TP	11_7	835221.335	sample_10_2
10	11	7	3	C	TP	6	A	150	779941.949	24015377.367	C/TP	11_7	779941.949	sample_10_3
10	13	7	1	C	SCx	7	A	150	310569.659	12301171.989	C/SCx	13_7	310569.659	sample_10_1
10	13	7	2	C	SCx	7	A	150	324640.783	14913374.458	C/SCx	13_7	324640.783	sample_10_2
10	13	7	3	C	SCx	7	A	150	355798.255	21544891.155	C/SCx	13_7	355798.255	sample_10_3
