# Supplementary material for: Shared features and reciprocal complementation of the Chlamydomonas and Arabidopsis microbiota
Source: Nat Commun. 2022 Jan 20;13:406. doi: 10.1038/s41467-022-28055-8 (PMC8776852; doi:10.1038/s41467-022-28055-8)
Supplement: Supplementary file 9 — Source Data [file 41467_2022_28055_MOESM9_ESM.zip › source_data/fig_1/At_NC_abundant_otus.txt]

OTU	mean_RA	recovered
OTU_1	0.0112298305461072	TRUE
OTU_2	0.0809867062223647	TRUE
OTU_21	0.00187044101585471	TRUE
OTU_3	0.00109464418500071	TRUE
OTU_9	0.0229677005976937	TRUE
OTU_33	0.0121866946851328	TRUE
OTU_5	0.0766815552956024	TRUE
OTU_56	0.0020197961474057	TRUE
OTU_22	0.00120148084713861	TRUE
OTU_62	0.00112460635041018	TRUE
OTU_40	0.0103060941355758	TRUE
OTU_15	0.0228841056830803	TRUE
OTU_84	0.00960664842615284	TRUE
OTU_35	0.0046742599261179	TRUE
OTU_91	0.00187005924426435	TRUE
OTU_427	0.00342576649600685	TRUE
OTU_20	0.00140491237828391	TRUE
OTU_29	0.00600884982642636	TRUE
OTU_125	0.00185581322938536	TRUE
OTU_1819	0.00662380429850286	TRUE
OTU_54	0.00261528507121474	TRUE
OTU_93	0.00278989517157896	TRUE
OTU_118	0.00228019093940496	TRUE
OTU_6503	0.00533065454159775	TRUE
OTU_165	0.00106329916237478	TRUE
OTU_6606	0.00564975692519953	TRUE
OTU_27	0.0083758100496017	TRUE
OTU_69	0.00365184296348491	TRUE
OTU_171	0.00584146557192179	TRUE
OTU_151	0.0038989146768959	TRUE
OTU_111	0.00915736298358389	TRUE
OTU_242	0.00202609904468914	TRUE
OTU_86	0.00235469504833651	TRUE
OTU_609	0.00138764343604708	TRUE
OTU_28	0.0672529659200519	TRUE
OTU_348	0.00188129705043449	TRUE
OTU_140	0.006280312734978	TRUE
OTU_58	0.00271165862113689	TRUE
OTU_26	0.0398301166059561	TRUE
OTU_123	0.00696538356811192	TRUE
OTU_190	0.00413247254223143	TRUE
OTU_196	0.00416532188746084	TRUE
OTU_13354	0.00166192959442979	TRUE
OTU_12090	0.00227529523607238	TRUE
OTU_3429	0.00267805708656582	TRUE
OTU_457	0.00295119681726457	TRUE
OTU_292	0.0019276277333736	TRUE
OTU_68	0.00191418101924558	TRUE
OTU_4984	0.00365189548072255	TRUE
OTU_340	0.00150753999441911	TRUE
OTU_926	0.00388300205038733	TRUE
OTU_1382	0.00122445935701605	TRUE
OTU_216	0.00129762318592462	TRUE
OTU_67	0.00659308215441526	TRUE
OTU_585	0.00184786674446505	TRUE
OTU_82	0.0134364649014015	TRUE
OTU_23	0.0619603002307612	TRUE
OTU_6	0.014038055651104	TRUE
OTU_61	0.0469852218911052	TRUE
OTU_31	0.00144275437357886	TRUE
OTU_81	0.00283108646166345	TRUE
OTU_98	0.00162417773132218	TRUE
OTU_317	0.00114334064674476	TRUE
OTU_37	0.0126248916510769	TRUE
OTU_2036	0.00418679980688347	TRUE
OTU_103	0.00338005175129965	TRUE
OTU_14157	0.00106791598824977	TRUE
OTU_65	0.0166007373719411	TRUE
OTU_97	0.00140468302733076	TRUE
OTU_442	0.00233238697640714	TRUE
OTU_1000	0.0027784986793084	TRUE
OTU_500	0.00168980411631473	TRUE
OTU_315	0.00115842232284665	TRUE
OTU_63	0.00287289522946912	TRUE
OTU_995	0.00278181343837791	TRUE
OTU_4245	0.00140180345890918	TRUE
OTU_7331	0.00394443599597967	TRUE
OTU_246	0.00111518333525536	TRUE
OTU_70	0.0016661040265361	FALSE
OTU_6339	0.00824869624203638	FALSE
OTU_90	0.00989172356320192	FALSE
OTU_4315	0.0010657935842974	FALSE
OTU_418	0.00117165820521851	FALSE
OTU_195	0.00279216735626223	FALSE
OTU_304	0.0028341258384835	FALSE
OTU_470	0.00150468983926334	FALSE
OTU_374	0.00278309076283231	FALSE
OTU_1568	0.00129967764745315	FALSE
OTU_6991	0.00277841117343724	FALSE
OTU_617	0.00161674156651927	FALSE
OTU_2469	0.00218895520086853	FALSE
OTU_201	0.00150529418073608	FALSE
OTU_236	0.00129213893991822	FALSE
OTU_83	0.00170625587993193	FALSE
OTU_32	0.00456140293825382	FALSE
OTU_4198	0.00246885203139126	FALSE
OTU_503	0.00130925491627561	FALSE
OTU_12771	0.00104807113761628	FALSE
OTU_218	0.00380381159394393	FALSE
OTU_451	0.00141999901386029	FALSE
OTU_166	0.00593486693513295	FALSE
OTU_25	0.0156393731199574	FALSE
OTU_488	0.00180256620252776	FALSE
OTU_1305	0.0016400536533366	FALSE
OTU_578	0.00124715151765375	FALSE
OTU_4466	0.00190677498537799	FALSE
OTU_253	0.00262194004568725	FALSE
OTU_1069	0.00164419935699212	FALSE
OTU_13889	0.0049034039989664	FALSE
OTU_518	0.00120226701210745	FALSE
OTU_160	0.00114471932685336	FALSE
OTU_44	0.0170294342157313	FALSE
OTU_80	0.00105731763694474	FALSE
OTU_114	0.00833858496194366	FALSE
OTU_534	0.00204401305051136	FALSE
OTU_158	0.00321658694235618	FALSE
OTU_258	0.00275819227896094	FALSE
OTU_300	0.00297975066241596	FALSE
OTU_1073	0.00128001592837719	FALSE
OTU_1646	0.00282426647910715	FALSE
