# Supplementary material for: Shared features and reciprocal complementation of the Chlamydomonas and Arabidopsis microbiota
Source: Nat Commun. 2022 Jan 20;13:406. doi: 10.1038/s41467-022-28055-8 (PMC8776852; doi:10.1038/s41467-022-28055-8)
Supplement: Supplementary file 9 — Source Data [file 41467_2022_28055_MOESM9_ESM.zip › source_data/fig_1/design_NC.txt]

SampleID	medium	timepoint	replicate	community	compartment	experiment	soil	system
Input1.AL1	Input	Day0	1	B	flask	soil	CAS	flask
Input2.AL1	Input	Day0	2	B	flask	soil	CAS	flask
Input3.AL1	Input	Day0	3	B	flask	soil	CAS	flask
Red.BC.Day1.1.AL1	BD	Day1	1	B+C	flask	AL1	CAS	flask
Red.BC.Day1.2.AL1	BD	Day1	2	B+C	flask	AL1	CAS	flask
Red.BC.Day1.3.AL1	BD	Day1	3	B+C	flask	AL1	CAS	flask
Yellow.BC.Day1.1.AL1	BD+AP	Day1	1	B+C	flask	AL1	CAS	flask
Yellow.BC.Day1.2.AL1	BD+AP	Day1	2	B+C	flask	AL1	CAS	flask
Yellow.BC.Day1.3.AL1	BD+AP	Day1	3	B+C	flask	AL1	CAS	flask
Blue.BC.Day1.1.AL1	TP	Day1	1	B+C	flask	AL1	CAS	flask
Blue.BC.Day1.2.AL1	TP	Day1	2	B+C	flask	AL1	CAS	flask
Blue.BC.Day1.3.AL1	TP	Day1	3	B+C	flask	AL1	CAS	flask
Green.BC.Day1.1.AL1	TP+AP	Day1	1	B+C	flask	AL1	CAS	flask
Green.BC.Day1.2.AL1	TP+AP	Day1	2	B+C	flask	AL1	CAS	flask
Green.BC.Day1.3.AL1	TP+AP	Day1	3	B+C	flask	AL1	CAS	flask
Red.B.Day1.1.AL1	BD	Day1	1	B	flask	AL1	CAS	flask
Red.B.Day1.2.AL1	BD	Day1	2	B	flask	AL1	CAS	flask
Red.B.Day1.3.AL1	BD	Day1	3	B	flask	AL1	CAS	flask
Yellow.B.Day1.1.AL1	BD+AP	Day1	1	B	flask	AL1	CAS	flask
Yellow.B.Day1.2.AL1	BD+AP	Day1	2	B	flask	AL1	CAS	flask
Yellow.B.Day1.3.AL1	BD+AP	Day1	3	B	flask	AL1	CAS	flask
Blue.B.Day1.1.AL1	TP	Day1	1	B	flask	AL1	CAS	flask
Blue.B.Day1.2.AL1	TP	Day1	2	B	flask	AL1	CAS	flask
Blue.B.Day1.3.AL1	TP	Day1	3	B	flask	AL1	CAS	flask
Green.B.Day1.1.AL1	TP+AP	Day1	1	B	flask	AL1	CAS	flask
Green.B.Day1.2.AL1	TP+AP	Day1	2	B	flask	AL1	CAS	flask
Green.B.Day1.3.AL1	TP+AP	Day1	3	B	flask	AL1	CAS	flask
Red.BC.Day4.1.AL1	BD	Day4	1	B+C	flask	AL1	CAS	flask
Red.BC.Day4.2.AL1	BD	Day4	2	B+C	flask	AL1	CAS	flask
Red.BC.Day4.3.AL1	BD	Day4	3	B+C	flask	AL1	CAS	flask
Yellow.BC.Day4.1.AL1	BD+AP	Day4	1	B+C	flask	AL1	CAS	flask
Yellow.BC.Day4.2.AL1	BD+AP	Day4	2	B+C	flask	AL1	CAS	flask
Yellow.BC.Day4.3.AL1	BD+AP	Day4	3	B+C	flask	AL1	CAS	flask
Blue.BC.Day4.1.AL1	TP	Day4	1	B+C	flask	AL1	CAS	flask
Blue.BC.Day4.2.AL1	TP	Day4	2	B+C	flask	AL1	CAS	flask
Blue.BC.Day4.3.AL1	TP	Day4	3	B+C	flask	AL1	CAS	flask
Green.BC.Day4.1.AL1	TP+AP	Day4	1	B+C	flask	AL1	CAS	flask
Green.BC.Day4.2.AL1	TP+AP	Day4	2	B+C	flask	AL1	CAS	flask
Green.BC.Day4.3.AL1	TP+AP	Day4	3	B+C	flask	AL1	CAS	flask
Red.B.Day4.1.AL1	BD	Day4	1	B	flask	AL1	CAS	flask
Red.B.Day4.2.AL1	BD	Day4	2	B	flask	AL1	CAS	flask
Red.B.Day4.3.AL1	BD	Day4	3	B	flask	AL1	CAS	flask
Yellow.B.Day4.1.AL1	BD+AP	Day4	1	B	flask	AL1	CAS	flask
Yellow.B.Day4.2.AL1	BD+AP	Day4	2	B	flask	AL1	CAS	flask
Yellow.B.Day4.3.AL1	BD+AP	Day4	3	B	flask	AL1	CAS	flask
Blue.B.Day4.1.AL1	TP	Day4	1	B	flask	AL1	CAS	flask
Blue.B.Day4.2.AL1	TP	Day4	2	B	flask	AL1	CAS	flask
Blue.B.Day4.3.AL1	TP	Day4	3	B	flask	AL1	CAS	flask
Green.B.Day4.1.AL1	TP+AP	Day4	1	B	flask	AL1	CAS	flask
Green.B.Day4.2.AL1	TP+AP	Day4	2	B	flask	AL1	CAS	flask
Green.B.Day4.3.AL1	TP+AP	Day4	3	B	flask	AL1	CAS	flask
Red.BC.Day7.1.AL1	BD	Day7	1	B+C	flask	AL1	CAS	flask
Red.BC.Day7.2.AL1	BD	Day7	2	B+C	flask	AL1	CAS	flask
Red.BC.Day7.3.AL1	BD	Day7	3	B+C	flask	AL1	CAS	flask
Yellow.BC.Day7.1.AL1	BD+AP	Day7	1	B+C	flask	AL1	CAS	flask
Yellow.BC.Day7.2.AL1	BD+AP	Day7	2	B+C	flask	AL1	CAS	flask
Yellow.BC.Day7.3.AL1	BD+AP	Day7	3	B+C	flask	AL1	CAS	flask
Blue.BC.Day7.1.AL1	TP	Day7	1	B+C	flask	AL1	CAS	flask
Blue.BC.Day7.2.AL1	TP	Day7	2	B+C	flask	AL1	CAS	flask
Blue.BC.Day7.3.AL1	TP	Day7	3	B+C	flask	AL1	CAS	flask
Green.BC.Day7.1.AL1	TP+AP	Day7	1	B+C	flask	AL1	CAS	flask
Green.BC.Day7.2.AL1	TP+AP	Day7	2	B+C	flask	AL1	CAS	flask
Green.BC.Day7.3.AL1	TP+AP	Day7	3	B+C	flask	AL1	CAS	flask
Red.B.Day7.1.AL1	BD	Day7	1	B	flask	AL1	CAS	flask
Red.B.Day7.2.AL1	BD	Day7	2	B	flask	AL1	CAS	flask
Red.B.Day7.3.AL1	BD	Day7	3	B	flask	AL1	CAS	flask
Yellow.B.Day7.1.AL1	BD+AP	Day7	1	B	flask	AL1	CAS	flask
Yellow.B.Day7.2.AL1	BD+AP	Day7	2	B	flask	AL1	CAS	flask
Yellow.B.Day7.3.AL1	BD+AP	Day7	3	B	flask	AL1	CAS	flask
Blue.B.Day7.1.AL1	TP	Day7	1	B	flask	AL1	CAS	flask
Blue.B.Day7.2.AL1	TP	Day7	2	B	flask	AL1	CAS	flask
Blue.B.Day7.3.AL1	TP	Day7	3	B	flask	AL1	CAS	flask
Green.B.Day7.1.AL1	TP+AP	Day7	1	B	flask	AL1	CAS	flask
Green.B.Day7.2.AL1	TP+AP	Day7	2	B	flask	AL1	CAS	flask
Green.B.Day7.3.AL1	TP+AP	Day7	3	B	flask	AL1	CAS	flask
Red.BC.Day11.1.AL1	BD	Day11	1	B+C	flask	AL1	CAS	flask
Red.BC.Day11.2.AL1	BD	Day11	2	B+C	flask	AL1	CAS	flask
Red.BC.Day11.3.AL1	BD	Day11	3	B+C	flask	AL1	CAS	flask
Yellow.BC.Day11.1.AL1	BD+AP	Day11	1	B+C	flask	AL1	CAS	flask
Yellow.BC.Day11.2.AL1	BD+AP	Day11	2	B+C	flask	AL1	CAS	flask
Yellow.BC.Day11.3.AL1	BD+AP	Day11	3	B+C	flask	AL1	CAS	flask
Green.BC.Day11.1.AL1	TP+AP	Day11	1	B+C	flask	AL1	CAS	flask
Green.BC.Day11.2.AL1	TP+AP	Day11	2	B+C	flask	AL1	CAS	flask
Green.BC.Day11.3.AL1	TP+AP	Day11	3	B+C	flask	AL1	CAS	flask
Red.B.Day11.1.AL1	BD	Day11	1	B	flask	AL1	CAS	flask
Red.B.Day11.2.AL1	BD	Day11	2	B	flask	AL1	CAS	flask
Red.B.Day11.3.AL1	BD	Day11	3	B	flask	AL1	CAS	flask
Yellow.B.Day11.1.AL1	BD+AP	Day11	1	B	flask	AL1	CAS	flask
Yellow.B.Day11.2.AL1	BD+AP	Day11	2	B	flask	AL1	CAS	flask
Yellow.B.Day11.3.AL1	BD+AP	Day11	3	B	flask	AL1	CAS	flask
Blue.B.Day11.1.AL1	TP	Day11	1	B	flask	AL1	CAS	flask
Blue.B.Day11.2.AL1	TP	Day11	2	B	flask	AL1	CAS	flask
Blue.B.Day11.3.AL1	TP	Day11	3	B	flask	AL1	CAS	flask
Green.B.Day11.1.AL1	TP+AP	Day11	1	B	flask	AL1	CAS	flask
Green.B.Day11.2.AL1	TP+AP	Day11	2	B	flask	AL1	CAS	flask
Green.B.Day11.3.AL1	TP+AP	Day11	3	B	flask	AL1	CAS	flask
Red.BC.Day1.1.AL2	BD	Day1	1	B+C	flask	AL2	CAS	flask
Red.BC.Day1.2.AL2	BD	Day1	2	B+C	flask	AL2	CAS	flask
Red.BC.Day1.3.AL2	BD	Day1	3	B+C	flask	AL2	CAS	flask
Yellow.BC.Day1.1.AL2	BD+AP	Day1	1	B+C	flask	AL2	CAS	flask
Yellow.BC.Day1.2.AL2	BD+AP	Day1	2	B+C	flask	AL2	CAS	flask
Yellow.BC.Day1.3.AL2	BD+AP	Day1	3	B+C	flask	AL2	CAS	flask
Blue.BC.Day1.1.AL2	TP	Day1	1	B+C	flask	AL2	CAS	flask
Blue.BC.Day1.2.AL2	TP	Day1	2	B+C	flask	AL2	CAS	flask
Blue.BC.Day1.3.AL2	TP	Day1	3	B+C	flask	AL2	CAS	flask
Green.BC.Day1.1.AL2	TP+AP	Day1	1	B+C	flask	AL2	CAS	flask
Green.BC.Day1.2.AL2	TP+AP	Day1	2	B+C	flask	AL2	CAS	flask
Green.BC.Day1.3.AL2	TP+AP	Day1	3	B+C	flask	AL2	CAS	flask
Red.B.Day1.1.AL2	BD	Day1	1	B	flask	AL2	CAS	flask
Red.B.Day1.2.AL2	BD	Day1	2	B	flask	AL2	CAS	flask
Red.B.Day1.3.AL2	BD	Day1	3	B	flask	AL2	CAS	flask
Yellow.B.Day1.1.AL2	BD+AP	Day1	1	B	flask	AL2	CAS	flask
Yellow.B.Day1.2.AL2	BD+AP	Day1	2	B	flask	AL2	CAS	flask
Yellow.B.Day1.3.AL2	BD+AP	Day1	3	B	flask	AL2	CAS	flask
Blue.B.Day1.1.AL2	TP	Day1	1	B	flask	AL2	CAS	flask
Blue.B.Day1.2.AL2	TP	Day1	2	B	flask	AL2	CAS	flask
Blue.B.Day1.3.AL2	TP	Day1	3	B	flask	AL2	CAS	flask
Green.B.Day1.1.AL2	TP+AP	Day1	1	B	flask	AL2	CAS	flask
Green.B.Day1.2.AL2	TP+AP	Day1	2	B	flask	AL2	CAS	flask
Green.B.Day1.3.AL2	TP+AP	Day1	3	B	flask	AL2	CAS	flask
Red.BC.Day4.1.AL2	BD	Day4	1	B+C	flask	AL2	CAS	flask
Red.BC.Day4.2.AL2	BD	Day4	2	B+C	flask	AL2	CAS	flask
Red.BC.Day4.3.AL2	BD	Day4	3	B+C	flask	AL2	CAS	flask
Yellow.BC.Day4.1.AL2	BD+AP	Day4	1	B+C	flask	AL2	CAS	flask
Yellow.BC.Day4.2.AL2	BD+AP	Day4	2	B+C	flask	AL2	CAS	flask
Yellow.BC.Day4.3.AL2	BD+AP	Day4	3	B+C	flask	AL2	CAS	flask
Blue.BC.Day4.1.AL2	TP	Day4	1	B+C	flask	AL2	CAS	flask
Blue.BC.Day4.2.AL2	TP	Day4	2	B+C	flask	AL2	CAS	flask
Blue.BC.Day4.3.AL2	TP	Day4	3	B+C	flask	AL2	CAS	flask
Green.BC.Day4.1.AL2	TP+AP	Day4	1	B+C	flask	AL2	CAS	flask
Green.BC.Day4.2.AL2	TP+AP	Day4	2	B+C	flask	AL2	CAS	flask
Green.BC.Day4.3.AL2	TP+AP	Day4	3	B+C	flask	AL2	CAS	flask
Red.B.Day4.1.AL2	BD	Day4	1	B	flask	AL2	CAS	flask
Red.B.Day4.2.AL2	BD	Day4	2	B	flask	AL2	CAS	flask
Red.B.Day4.3.AL2	BD	Day4	3	B	flask	AL2	CAS	flask
Yellow.B.Day4.1.AL2	BD+AP	Day4	1	B	flask	AL2	CAS	flask
Yellow.B.Day4.2.AL2	BD+AP	Day4	2	B	flask	AL2	CAS	flask
Yellow.B.Day4.3.AL2	BD+AP	Day4	3	B	flask	AL2	CAS	flask
Blue.B.Day4.1.AL2	TP	Day4	1	B	flask	AL2	CAS	flask
Blue.B.Day4.2.AL2	TP	Day4	2	B	flask	AL2	CAS	flask
Blue.B.Day4.3.AL2	TP	Day4	3	B	flask	AL2	CAS	flask
Green.B.Day4.1.AL2	TP+AP	Day4	1	B	flask	AL2	CAS	flask
Green.B.Day4.2.AL2	TP+AP	Day4	2	B	flask	AL2	CAS	flask
Green.B.Day4.3.AL2	TP+AP	Day4	3	B	flask	AL2	CAS	flask
Red.BC.Day7.1.AL2	BD	Day7	1	B+C	flask	AL2	CAS	flask
Red.BC.Day7.2.AL2	BD	Day7	2	B+C	flask	AL2	CAS	flask
Red.BC.Day7.3.AL2	BD	Day7	3	B+C	flask	AL2	CAS	flask
Yellow.BC.Day7.1.AL2	BD+AP	Day7	1	B+C	flask	AL2	CAS	flask
Yellow.BC.Day7.2.AL2	BD+AP	Day7	2	B+C	flask	AL2	CAS	flask
Yellow.BC.Day7.3.AL2	BD+AP	Day7	3	B+C	flask	AL2	CAS	flask
Blue.BC.Day7.1.AL2	TP	Day7	1	B+C	flask	AL2	CAS	flask
Blue.BC.Day7.2.AL2	TP	Day7	2	B+C	flask	AL2	CAS	flask
Blue.BC.Day7.3.AL2	TP	Day7	3	B+C	flask	AL2	CAS	flask
Green.BC.Day7.1.AL2	TP+AP	Day7	1	B+C	flask	AL2	CAS	flask
Green.BC.Day7.2.AL2	TP+AP	Day7	2	B+C	flask	AL2	CAS	flask
Green.BC.Day7.3.AL2	TP+AP	Day7	3	B+C	flask	AL2	CAS	flask
Red.B.Day7.1.AL2	BD	Day7	1	B	flask	AL2	CAS	flask
Red.B.Day7.2.AL2	BD	Day7	2	B	flask	AL2	CAS	flask
Red.B.Day7.3.AL2	BD	Day7	3	B	flask	AL2	CAS	flask
Yellow.B.Day7.1.AL2	BD+AP	Day7	1	B	flask	AL2	CAS	flask
Yellow.B.Day7.2.AL2	BD+AP	Day7	2	B	flask	AL2	CAS	flask
Yellow.B.Day7.3.AL2	BD+AP	Day7	3	B	flask	AL2	CAS	flask
Blue.B.Day7.1.AL2	TP	Day7	1	B	flask	AL2	CAS	flask
Blue.B.Day7.2.AL2	TP	Day7	2	B	flask	AL2	CAS	flask
Blue.B.Day7.3.AL2	TP	Day7	3	B	flask	AL2	CAS	flask
Green.B.Day7.1.AL2	TP+AP	Day7	1	B	flask	AL2	CAS	flask
Green.B.Day7.2.AL2	TP+AP	Day7	2	B	flask	AL2	CAS	flask
Green.B.Day7.3.AL2	TP+AP	Day7	3	B	flask	AL2	CAS	flask
Red.BC.Day11.1.AL2	BD	Day11	1	B+C	flask	AL2	CAS	flask
Red.BC.Day11.2.AL2	BD	Day11	2	B+C	flask	AL2	CAS	flask
Red.BC.Day11.3.AL2	BD	Day11	3	B+C	flask	AL2	CAS	flask
Yellow.BC.Day11.1.AL2	BD+AP	Day11	1	B+C	flask	AL2	CAS	flask
Yellow.BC.Day11.2.AL2	BD+AP	Day11	2	B+C	flask	AL2	CAS	flask
Yellow.BC.Day11.3.AL2	BD+AP	Day11	3	B+C	flask	AL2	CAS	flask
Blue.BC.Day11.1.AL2	TP	Day11	1	B+C	flask	AL2	CAS	flask
Blue.BC.Day11.2.AL2	TP	Day11	2	B+C	flask	AL2	CAS	flask
Blue.BC.Day11.3.AL2	TP	Day11	3	B+C	flask	AL2	CAS	flask
Green.BC.Day11.1.AL2	TP+AP	Day11	1	B+C	flask	AL2	CAS	flask
Green.BC.Day11.2.AL2	TP+AP	Day11	2	B+C	flask	AL2	CAS	flask
Green.BC.Day11.3.AL2	TP+AP	Day11	3	B+C	flask	AL2	CAS	flask
Red.B.Day11.1.AL2	BD	Day11	1	B	flask	AL2	CAS	flask
Red.B.Day11.2.AL2	BD	Day11	2	B	flask	AL2	CAS	flask
Red.B.Day11.3.AL2	BD	Day11	3	B	flask	AL2	CAS	flask
Yellow.B.Day11.1.AL2	BD+AP	Day11	1	B	flask	AL2	CAS	flask
Yellow.B.Day11.2.AL2	BD+AP	Day11	2	B	flask	AL2	CAS	flask
Yellow.B.Day11.3.AL2	BD+AP	Day11	3	B	flask	AL2	CAS	flask
Blue.B.Day11.1.AL2	TP	Day11	1	B	flask	AL2	CAS	flask
Blue.B.Day11.2.AL2	TP	Day11	2	B	flask	AL2	CAS	flask
Blue.B.Day11.3.AL2	TP	Day11	3	B	flask	AL2	CAS	flask
Green.B.Day11.1.AL2	TP+AP	Day11	1	B	flask	AL2	CAS	flask
Green.B.Day11.2.AL2	TP+AP	Day11	2	B	flask	AL2	CAS	flask
Green.B.Day11.3.AL2	TP+AP	Day11	3	B	flask	AL2	CAS	flask
Input1.AL2	Input	Day0	1	B	soil	AL2	CAS	flask
Input2.AL2	Input	Day0	2	B	soil	AL2	CAS	flask
Input3.AL2	Input	Day0	3	B	soil	AL2	CAS	flask
Red.BC.Day1.1.AL3	BD	Day1	1	B+C	flask	AL3	CAS	flask
Red.BC.Day1.2.AL3	BD	Day1	2	B+C	flask	AL3	CAS	flask
Red.BC.Day1.3.AL3	BD	Day1	3	B+C	flask	AL3	CAS	flask
Yellow.BC.Day1.1.AL3	BD+AP	Day1	1	B+C	flask	AL3	CAS	flask
Yellow.BC.Day1.2.AL3	BD+AP	Day1	2	B+C	flask	AL3	CAS	flask
Yellow.BC.Day1.3.AL3	BD+AP	Day1	3	B+C	flask	AL3	CAS	flask
Blue.BC.Day1.1.AL3	TP	Day1	1	B+C	flask	AL3	CAS	flask
Blue.BC.Day1.2.AL3	TP	Day1	2	B+C	flask	AL3	CAS	flask
Blue.BC.Day1.3.AL3	TP	Day1	3	B+C	flask	AL3	CAS	flask
Green.BC.Day1.1.AL3	TP+AP	Day1	1	B+C	flask	AL3	CAS	flask
Green.BC.Day1.2.AL3	TP+AP	Day1	2	B+C	flask	AL3	CAS	flask
Green.BC.Day1.3.AL3	TP+AP	Day1	3	B+C	flask	AL3	CAS	flask
Red.B.Day1.1.AL3	BD	Day1	1	B	flask	AL3	CAS	flask
Red.B.Day1.2.AL3	BD	Day1	2	B	flask	AL3	CAS	flask
Red.B.Day1.3.AL3	BD	Day1	3	B	flask	AL3	CAS	flask
Yellow.B.Day1.1.AL3	BD+AP	Day1	1	B	flask	AL3	CAS	flask
Yellow.B.Day1.2.AL3	BD+AP	Day1	2	B	flask	AL3	CAS	flask
Yellow.B.Day1.3.AL3	BD+AP	Day1	3	B	flask	AL3	CAS	flask
Blue.B.Day1.1.AL3	TP	Day1	1	B	flask	AL3	CAS	flask
Blue.B.Day1.2.AL3	TP	Day1	2	B	flask	AL3	CAS	flask
Blue.B.Day1.3.AL3	TP	Day1	3	B	flask	AL3	CAS	flask
Green.B.Day1.1.AL3	TP+AP	Day1	1	B	flask	AL3	CAS	flask
Green.B.Day1.2.AL3	TP+AP	Day1	2	B	flask	AL3	CAS	flask
Green.B.Day1.3.AL3	TP+AP	Day1	3	B	flask	AL3	CAS	flask
Red.BC.Day4.1.AL3	BD	Day4	1	B+C	flask	AL3	CAS	flask
Red.BC.Day4.2.AL3	BD	Day4	2	B+C	flask	AL3	CAS	flask
Red.BC.Day4.3.AL3	BD	Day4	3	B+C	flask	AL3	CAS	flask
Yellow.BC.Day4.1.AL3	BD+AP	Day4	1	B+C	flask	AL3	CAS	flask
Yellow.BC.Day4.2.AL3	BD+AP	Day4	2	B+C	flask	AL3	CAS	flask
Yellow.BC.Day4.3.AL3	BD+AP	Day4	3	B+C	flask	AL3	CAS	flask
Blue.BC.Day4.1.AL3	TP	Day4	1	B+C	flask	AL3	CAS	flask
Blue.BC.Day4.2.AL3	TP	Day4	2	B+C	flask	AL3	CAS	flask
Blue.BC.Day4.3.AL3	TP	Day4	3	B+C	flask	AL3	CAS	flask
Green.BC.Day4.1.AL3	TP+AP	Day4	1	B+C	flask	AL3	CAS	flask
Green.BC.Day4.2.AL3	TP+AP	Day4	2	B+C	flask	AL3	CAS	flask
Green.BC.Day4.3.AL3	TP+AP	Day4	3	B+C	flask	AL3	CAS	flask
Red.B.Day4.1.AL3	BD	Day4	1	B	flask	AL3	CAS	flask
Red.B.Day4.2.AL3	BD	Day4	2	B	flask	AL3	CAS	flask
Red.B.Day4.3.AL3	BD	Day4	3	B	flask	AL3	CAS	flask
Yellow.B.Day4.1.AL3	BD+AP	Day4	1	B	flask	AL3	CAS	flask
Yellow.B.Day4.2.AL3	BD+AP	Day4	2	B	flask	AL3	CAS	flask
Yellow.B.Day4.3.AL3	BD+AP	Day4	3	B	flask	AL3	CAS	flask
Blue.B.Day4.1.AL3	TP	Day4	1	B	flask	AL3	CAS	flask
Blue.B.Day4.2.AL3	TP	Day4	2	B	flask	AL3	CAS	flask
Blue.B.Day4.3.AL3	TP	Day4	3	B	flask	AL3	CAS	flask
Green.B.Day4.1.AL3	TP+AP	Day4	1	B	flask	AL3	CAS	flask
Green.B.Day4.2.AL3	TP+AP	Day4	2	B	flask	AL3	CAS	flask
Green.B.Day4.3.AL3	TP+AP	Day4	3	B	flask	AL3	CAS	flask
Red.BC.Day7.1.AL3	BD	Day7	1	B+C	flask	AL3	CAS	flask
Red.BC.Day7.2.AL3	BD	Day7	2	B+C	flask	AL3	CAS	flask
Red.BC.Day7.3.AL3	BD	Day7	3	B+C	flask	AL3	CAS	flask
Yellow.BC.Day7.1.AL3	BD+AP	Day7	1	B+C	flask	AL3	CAS	flask
Yellow.BC.Day7.2.AL3	BD+AP	Day7	2	B+C	flask	AL3	CAS	flask
Yellow.BC.Day7.3.AL3	BD+AP	Day7	3	B+C	flask	AL3	CAS	flask
Blue.BC.Day7.1.AL3	TP	Day7	1	B+C	flask	AL3	CAS	flask
Blue.BC.Day7.2.AL3	TP	Day7	2	B+C	flask	AL3	CAS	flask
Blue.BC.Day7.3.AL3	TP	Day7	3	B+C	flask	AL3	CAS	flask
Green.BC.Day7.1.AL3	TP+AP	Day7	1	B+C	flask	AL3	CAS	flask
Green.BC.Day7.2.AL3	TP+AP	Day7	2	B+C	flask	AL3	CAS	flask
Green.BC.Day7.3.AL3	TP+AP	Day7	3	B+C	flask	AL3	CAS	flask
Red.B.Day7.1.AL3	BD	Day7	1	B	flask	AL3	CAS	flask
Red.B.Day7.2.AL3	BD	Day7	2	B	flask	AL3	CAS	flask
Red.B.Day7.3.AL3	BD	Day7	3	B	flask	AL3	CAS	flask
Yellow.B.Day7.1.AL3	BD+AP	Day7	1	B	flask	AL3	CAS	flask
Yellow.B.Day7.2.AL3	BD+AP	Day7	2	B	flask	AL3	CAS	flask
Yellow.B.Day7.3.AL3	BD+AP	Day7	3	B	flask	AL3	CAS	flask
Blue.B.Day7.1.AL3	TP	Day7	1	B	flask	AL3	CAS	flask
Blue.B.Day7.2.AL3	TP	Day7	2	B	flask	AL3	CAS	flask
Blue.B.Day7.3.AL3	TP	Day7	3	B	flask	AL3	CAS	flask
Green.B.Day7.1.AL3	TP+AP	Day7	1	B	flask	AL3	CAS	flask
Green.B.Day7.2.AL3	TP+AP	Day7	2	B	flask	AL3	CAS	flask
Green.B.Day7.3.AL3	TP+AP	Day7	3	B	flask	AL3	CAS	flask
Red.BC.Day11.1.AL3	BD	Day11	1	B+C	flask	AL3	CAS	flask
Red.BC.Day11.2.AL3	BD	Day11	2	B+C	flask	AL3	CAS	flask
Red.BC.Day11.3.AL3	BD	Day11	3	B+C	flask	AL3	CAS	flask
Yellow.BC.Day11.1.AL3	BD+AP	Day11	1	B+C	flask	AL3	CAS	flask
Yellow.BC.Day11.2.AL3	BD+AP	Day11	2	B+C	flask	AL3	CAS	flask
Yellow.BC.Day11.3.AL3	BD+AP	Day11	3	B+C	flask	AL3	CAS	flask
Blue.BC.Day11.1.AL3	TP	Day11	1	B+C	flask	AL3	CAS	flask
Blue.BC.Day11.2.AL3	TP	Day11	2	B+C	flask	AL3	CAS	flask
Blue.BC.Day11.3.AL3	TP	Day11	3	B+C	flask	AL3	CAS	flask
Green.BC.Day11.1.AL3	TP+AP	Day11	1	B+C	flask	AL3	CAS	flask
Green.BC.Day11.2.AL3	TP+AP	Day11	2	B+C	flask	AL3	CAS	flask
Green.BC.Day11.3.AL3	TP+AP	Day11	3	B+C	flask	AL3	CAS	flask
Red.B.Day11.1.AL3	BD	Day11	1	B	flask	AL3	CAS	flask
Red.B.Day11.2.AL3	BD	Day11	2	B	flask	AL3	CAS	flask
Red.B.Day11.3.AL3	BD	Day11	3	B	flask	AL3	CAS	flask
Yellow.B.Day11.1.AL3	BD+AP	Day11	1	B	flask	AL3	CAS	flask
Yellow.B.Day11.2.AL3	BD+AP	Day11	2	B	flask	AL3	CAS	flask
Yellow.B.Day11.3.AL3	BD+AP	Day11	3	B	flask	AL3	CAS	flask
Blue.B.Day11.1.AL3	TP	Day11	1	B	flask	AL3	CAS	flask
Blue.B.Day11.2.AL3	TP	Day11	2	B	flask	AL3	CAS	flask
Blue.B.Day11.3.AL3	TP	Day11	3	B	flask	AL3	CAS	flask
Green.B.Day11.1.AL3	TP+AP	Day11	1	B	flask	AL3	CAS	flask
Green.B.Day11.2.AL3	TP+AP	Day11	2	B	flask	AL3	CAS	flask
Green.B.Day11.3.AL3	TP+AP	Day11	3	B	flask	AL3	CAS	flask
Input1.AL3	Input	Day0	1	B	soil	AL3	CAS	flask
Input2.AL3	Input	Day0	2	B	soil	AL3	CAS	flask
Input3.AL3	Input	Day0	3	B	soil	AL3	CAS	flask
Green.B.Day1.AL4.1	TP+AP	Day1	1	B	flask	AL4	Golm	flask
Green.B.Day1.AL4.2	TP+AP	Day1	2	B	flask	AL4	Golm	flask
Green.B.Day1.AL4.3	TP+AP	Day1	3	B	flask	AL4	Golm	flask
Green.B.Day1.AL5.1	TP+AP	Day1	1	B	flask	AL5	Golm	flask
Green.B.Day1.AL5.2	TP+AP	Day1	2	B	flask	AL5	Golm	flask
Green.B.Day1.AL5.3	TP+AP	Day1	3	B	flask	AL5	Golm	flask
Green.B.Day1.AL6.1	TP+AP	Day1	1	B	flask	AL6	Golm	flask
Green.B.Day1.AL6.2	TP+AP	Day1	2	B	flask	AL6	Golm	flask
Green.B.Day1.AL6.3	TP+AP	Day1	3	B	flask	AL6	Golm	flask
Yellow.B.Day1.AL4.1	BD+AP	Day1	1	B	flask	AL4	Golm	flask
Yellow.B.Day1.AL4.2	BD+AP	Day1	2	B	flask	AL4	Golm	flask
Yellow.B.Day1.AL4.3	BD+AP	Day1	3	B	flask	AL4	Golm	flask
Yellow.B.Day1.AL5.1	BD+AP	Day1	1	B	flask	AL5	Golm	flask
Yellow.B.Day1.AL5.2	BD+AP	Day1	2	B	flask	AL5	Golm	flask
Yellow.B.Day1.AL5.3	BD+AP	Day1	3	B	flask	AL5	Golm	flask
Yellow.B.Day1.AL6.1	BD+AP	Day1	1	B	flask	AL6	Golm	flask
Yellow.B.Day1.AL6.2	BD+AP	Day1	2	B	flask	AL6	Golm	flask
Yellow.B.Day1.AL6.3	BD+AP	Day1	3	B	flask	AL6	Golm	flask
Blue.BC.Day1.AL4.1	TP	Day1	1	B+C	flask	AL4	Golm	flask
Blue.BC.Day1.AL4.2	TP	Day1	2	B+C	flask	AL4	Golm	flask
Blue.BC.Day1.AL4.3	TP	Day1	3	B+C	flask	AL4	Golm	flask
Blue.BC.Day1.AL5.1	TP	Day1	1	B+C	flask	AL5	Golm	flask
Blue.BC.Day1.AL5.2	TP	Day1	2	B+C	flask	AL5	Golm	flask
Blue.BC.Day1.AL5.3	TP	Day1	3	B+C	flask	AL5	Golm	flask
Blue.BC.Day1.AL6.1	TP	Day1	1	B+C	flask	AL6	Golm	flask
Blue.BC.Day1.AL6.2	TP	Day1	2	B+C	flask	AL6	Golm	flask
Blue.BC.Day1.AL6.3	TP	Day1	3	B+C	flask	AL6	Golm	flask
Red.BC.Day1.AL4.1	BD	Day1	1	B+C	flask	AL4	Golm	flask
Red.BC.Day1.AL4.2	BD	Day1	2	B+C	flask	AL4	Golm	flask
Red.BC.Day1.AL4.3	BD	Day1	3	B+C	flask	AL4	Golm	flask
Red.BC.Day1.AL5.1	BD	Day1	1	B+C	flask	AL5	Golm	flask
Red.BC.Day1.AL5.2	BD	Day1	2	B+C	flask	AL5	Golm	flask
Red.BC.Day1.AL5.3	BD	Day1	3	B+C	flask	AL5	Golm	flask
Red.BC.Day1.AL6.1	BD	Day1	1	B+C	flask	AL6	Golm	flask
Red.BC.Day1.AL6.2	BD	Day1	2	B+C	flask	AL6	Golm	flask
Red.BC.Day1.AL6.3	BD	Day1	3	B+C	flask	AL6	Golm	flask
Green.B.Day4.AL4.1	TP+AP	Day4	1	B	flask	AL4	Golm	flask
Green.B.Day4.AL4.2	TP+AP	Day4	2	B	flask	AL4	Golm	flask
Green.B.Day4.AL4.3	TP+AP	Day4	3	B	flask	AL4	Golm	flask
Green.B.Day4.AL5.1	TP+AP	Day4	1	B	flask	AL5	Golm	flask
Green.B.Day4.AL5.2	TP+AP	Day4	2	B	flask	AL5	Golm	flask
Green.B.Day4.AL5.3	TP+AP	Day4	3	B	flask	AL5	Golm	flask
Green.B.Day4.AL6.1	TP+AP	Day4	1	B	flask	AL6	Golm	flask
Green.B.Day4.AL6.2	TP+AP	Day4	2	B	flask	AL6	Golm	flask
Green.B.Day4.AL6.3	TP+AP	Day4	3	B	flask	AL6	Golm	flask
Yellow.B.Day4.AL4.1	BD+AP	Day4	1	B	flask	AL4	Golm	flask
Yellow.B.Day4.AL4.2	BD+AP	Day4	2	B	flask	AL4	Golm	flask
Yellow.B.Day4.AL4.3	BD+AP	Day4	3	B	flask	AL4	Golm	flask
Yellow.B.Day4.AL5.1	BD+AP	Day4	1	B	flask	AL5	Golm	flask
Yellow.B.Day4.AL5.2	BD+AP	Day4	2	B	flask	AL5	Golm	flask
Yellow.B.Day4.AL5.3	BD+AP	Day4	3	B	flask	AL5	Golm	flask
Yellow.B.Day4.AL6.1	BD+AP	Day4	1	B	flask	AL6	Golm	flask
Yellow.B.Day4.AL6.2	BD+AP	Day4	2	B	flask	AL6	Golm	flask
Yellow.B.Day4.AL6.3	BD+AP	Day4	3	B	flask	AL6	Golm	flask
Blue.BC.Day4.AL4.1	TP	Day4	1	B+C	flask	AL4	Golm	flask
Blue.BC.Day4.AL4.2	TP	Day4	2	B+C	flask	AL4	Golm	flask
Blue.BC.Day4.AL4.3	TP	Day4	3	B+C	flask	AL4	Golm	flask
Blue.BC.Day4.AL5.1	TP	Day4	1	B+C	flask	AL5	Golm	flask
Blue.BC.Day4.AL5.2	TP	Day4	2	B+C	flask	AL5	Golm	flask
Blue.BC.Day4.AL5.3	TP	Day4	3	B+C	flask	AL5	Golm	flask
Blue.BC.Day4.AL6.1	TP	Day4	1	B+C	flask	AL6	Golm	flask
Blue.BC.Day4.AL6.2	TP	Day4	2	B+C	flask	AL6	Golm	flask
Blue.BC.Day4.AL6.3	TP	Day4	3	B+C	flask	AL6	Golm	flask
Red.BC.Day4.AL4.1	BD	Day4	1	B+C	flask	AL4	Golm	flask
Red.BC.Day4.AL4.2	BD	Day4	2	B+C	flask	AL4	Golm	flask
Red.BC.Day4.AL4.3	BD	Day4	3	B+C	flask	AL4	Golm	flask
Red.BC.Day4.AL5.1	BD	Day4	1	B+C	flask	AL5	Golm	flask
Red.BC.Day4.AL5.2	BD	Day4	2	B+C	flask	AL5	Golm	flask
Red.BC.Day4.AL5.3	BD	Day4	3	B+C	flask	AL5	Golm	flask
Red.BC.Day4.AL6.1	BD	Day4	1	B+C	flask	AL6	Golm	flask
Red.BC.Day4.AL6.2	BD	Day4	2	B+C	flask	AL6	Golm	flask
Red.BC.Day4.AL6.3	BD	Day4	3	B+C	flask	AL6	Golm	flask
Red.BC.Day7.AL4.1	BD	Day7	1	B+C	flask	AL4	Golm	flask
Red.BC.Day7.AL4.2	BD	Day7	2	B+C	flask	AL4	Golm	flask
Red.BC.Day7.AL4.3	BD	Day7	3	B+C	flask	AL4	Golm	flask
Red.BC.Day7.AL5.1	BD	Day7	1	B+C	flask	AL5	Golm	flask
Red.BC.Day7.AL5.2	BD	Day7	2	B+C	flask	AL5	Golm	flask
Red.BC.Day7.AL5.3	BD	Day7	3	B+C	flask	AL5	Golm	flask
Red.BC.Day7.AL6.1	BD	Day7	1	B+C	flask	AL6	Golm	flask
Red.BC.Day7.AL6.2	BD	Day7	2	B+C	flask	AL6	Golm	flask
Red.BC.Day7.AL6.3	BD	Day7	3	B+C	flask	AL6	Golm	flask
Blue.BC.Day7.AL4.1	TP	Day7	1	B+C	flask	AL4	Golm	flask
Blue.BC.Day7.AL4.2	TP	Day7	2	B+C	flask	AL4	Golm	flask
Blue.BC.Day7.AL4.3	TP	Day7	3	B+C	flask	AL4	Golm	flask
Blue.BC.Day7.AL5.1	TP	Day7	1	B+C	flask	AL5	Golm	flask
Blue.BC.Day7.AL5.2	TP	Day7	2	B+C	flask	AL5	Golm	flask
Blue.BC.Day7.AL5.3	TP	Day7	3	B+C	flask	AL5	Golm	flask
Blue.BC.Day7.AL6.1	TP	Day7	1	B+C	flask	AL6	Golm	flask
Blue.BC.Day7.AL6.2	TP	Day7	2	B+C	flask	AL6	Golm	flask
Blue.BC.Day7.AL6.3	TP	Day7	3	B+C	flask	AL6	Golm	flask
Yellow.B.Day8.AL4.1	BD+AP	Day7	1	B	flask	AL4	Golm	flask
Yellow.B.Day8.AL4.2	BD+AP	Day7	2	B	flask	AL4	Golm	flask
Yellow.B.Day8.AL4.3	BD+AP	Day7	3	B	flask	AL4	Golm	flask
Yellow.B.Day8.AL5.1	BD+AP	Day7	1	B	flask	AL5	Golm	flask
Yellow.B.Day8.AL5.2	BD+AP	Day7	2	B	flask	AL5	Golm	flask
Yellow.B.Day8.AL5.3	BD+AP	Day7	3	B	flask	AL5	Golm	flask
Yellow.B.Day8.AL6.1	BD+AP	Day7	1	B	flask	AL6	Golm	flask
Yellow.B.Day8.AL6.2	BD+AP	Day7	2	B	flask	AL6	Golm	flask
Yellow.B.Day8.AL6.3	BD+AP	Day7	3	B	flask	AL6	Golm	flask
Green.B.Day8.AL4.1	TP+AP	Day7	1	B	flask	AL4	Golm	flask
Green.B.Day8.AL4.2	TP+AP	Day7	2	B	flask	AL4	Golm	flask
Green.B.Day8.AL4.3	TP+AP	Day7	3	B	flask	AL4	Golm	flask
Green.B.Day8.AL5.1	TP+AP	Day7	1	B	flask	AL5	Golm	flask
Green.B.Day8.AL5.2	TP+AP	Day7	2	B	flask	AL5	Golm	flask
Green.B.Day8.AL5.3	TP+AP	Day7	3	B	flask	AL5	Golm	flask
Green.B.Day8.AL6.1	TP+AP	Day7	1	B	flask	AL6	Golm	flask
Green.B.Day8.AL6.2	TP+AP	Day7	2	B	flask	AL6	Golm	flask
Green.B.Day8.AL6.3	TP+AP	Day7	3	B	flask	AL6	Golm	flask
Red.BC.Day8.AL4.1	BD	Day7	1	B+C	flask	AL4	Golm	flask
Red.BC.Day8.AL4.2	BD	Day7	2	B+C	flask	AL4	Golm	flask
Red.BC.Day8.AL4.3	BD	Day7	3	B+C	flask	AL4	Golm	flask
Red.BC.Day8.AL5.1	BD	Day7	1	B+C	flask	AL5	Golm	flask
Red.BC.Day8.AL5.2	BD	Day7	2	B+C	flask	AL5	Golm	flask
Red.BC.Day8.AL5.3	BD	Day7	3	B+C	flask	AL5	Golm	flask
Red.BC.Day8.AL6.1	BD	Day7	1	B+C	flask	AL6	Golm	flask
Red.BC.Day8.AL6.2	BD	Day7	2	B+C	flask	AL6	Golm	flask
Red.BC.Day8.AL6.3	BD	Day7	3	B+C	flask	AL6	Golm	flask
Blue.BC.Day8.AL4.1	TP	Day7	1	B+C	flask	AL4	Golm	flask
Blue.BC.Day8.AL4.2	TP	Day7	2	B+C	flask	AL4	Golm	flask
Blue.BC.Day8.AL4.3	TP	Day7	3	B+C	flask	AL4	Golm	flask
Blue.BC.Day8.AL5.1	TP	Day7	1	B+C	flask	AL5	Golm	flask
Blue.BC.Day8.AL5.2	TP	Day7	2	B+C	flask	AL5	Golm	flask
Blue.BC.Day8.AL5.3	TP	Day7	3	B+C	flask	AL5	Golm	flask
Blue.BC.Day8.AL6.1	TP	Day7	1	B+C	flask	AL6	Golm	flask
Blue.BC.Day8.AL6.2	TP	Day7	2	B+C	flask	AL6	Golm	flask
Blue.BC.Day8.AL6.3	TP	Day7	3	B+C	flask	AL6	Golm	flask
Green.B.Day11.AL4.1	TP+AP	Day11	1	B	flask	AL4	Golm	flask
Green.B.Day11.AL4.2	TP+AP	Day11	2	B	flask	AL4	Golm	flask
Green.B.Day11.AL4.3	TP+AP	Day11	3	B	flask	AL4	Golm	flask
Green.B.Day11.AL5.1	TP+AP	Day11	1	B	flask	AL5	Golm	flask
Green.B.Day11.AL5.2	TP+AP	Day11	2	B	flask	AL5	Golm	flask
Green.B.Day11.AL5.3	TP+AP	Day11	3	B	flask	AL5	Golm	flask
Green.B.Day11.AL6.1	TP+AP	Day11	1	B	flask	AL6	Golm	flask
Green.B.Day11.AL6.2	TP+AP	Day11	2	B	flask	AL6	Golm	flask
Green.B.Day11.AL6.3	TP+AP	Day11	3	B	flask	AL6	Golm	flask
Yellow.B.Day11.AL4.1	BD+AP	Day11	1	B	flask	AL4	Golm	flask
Yellow.B.Day11.AL4.2	BD+AP	Day11	2	B	flask	AL4	Golm	flask
Yellow.B.Day11.AL4.3	BD+AP	Day11	3	B	flask	AL4	Golm	flask
Yellow.B.Day11.AL5.1	BD+AP	Day11	1	B	flask	AL5	Golm	flask
Yellow.B.Day11.AL5.2	BD+AP	Day11	2	B	flask	AL5	Golm	flask
Yellow.B.Day11.AL5.3	BD+AP	Day11	3	B	flask	AL5	Golm	flask
Yellow.B.Day11.AL6.1	BD+AP	Day11	1	B	flask	AL6	Golm	flask
Yellow.B.Day11.AL6.2	BD+AP	Day11	2	B	flask	AL6	Golm	flask
Yellow.B.Day11.AL6.3	BD+AP	Day11	3	B	flask	AL6	Golm	flask
Blue.BC.Day11.AL4.1	TP	Day11	1	B+C	flask	AL4	Golm	flask
Blue.BC.Day11.AL4.2	TP	Day11	2	B+C	flask	AL4	Golm	flask
Blue.BC.Day11.AL4.3	TP	Day11	3	B+C	flask	AL4	Golm	flask
Blue.BC.Day11.AL5.1	TP	Day11	1	B+C	flask	AL5	Golm	flask
Blue.BC.Day11.AL5.2	TP	Day11	2	B+C	flask	AL5	Golm	flask
Blue.BC.Day11.AL5.3	TP	Day11	3	B+C	flask	AL5	Golm	flask
Blue.BC.Day11.AL6.1	TP	Day11	1	B+C	flask	AL6	Golm	flask
Blue.BC.Day11.AL6.2	TP	Day11	2	B+C	flask	AL6	Golm	flask
Blue.BC.Day11.AL6.3	TP	Day11	3	B+C	flask	AL6	Golm	flask
Red.BC.Day11.AL4.1	BD	Day11	1	B+C	flask	AL4	Golm	flask
Red.BC.Day11.AL4.2	BD	Day11	2	B+C	flask	AL4	Golm	flask
Red.BC.Day11.AL4.3	BD	Day11	3	B+C	flask	AL4	Golm	flask
Red.BC.Day11.AL5.1	BD	Day11	1	B+C	flask	AL5	Golm	flask
Red.BC.Day11.AL5.2	BD	Day11	2	B+C	flask	AL5	Golm	flask
Red.BC.Day11.AL5.3	BD	Day11	3	B+C	flask	AL5	Golm	flask
Red.BC.Day11.AL6.1	BD	Day11	1	B+C	flask	AL6	Golm	flask
Red.BC.Day11.AL6.2	BD	Day11	2	B+C	flask	AL6	Golm	flask
Red.BC.Day11.AL6.3	BD	Day11	3	B+C	flask	AL6	Golm	flask
Input_AL7_ICL2_full_1	BD	Day7	1	Input_ICL_full	soil	AL7	CAS	flask
Input_AL7_ICL3_full_1	BD	Day7	1	Input_ICL_full	soil	AL7	CAS	flask
Input_AL7_ICL5_full_1	TP	Day7	1	Input_ICL_full	soil	AL7	CAS	flask
Input_AL7_ICL6_full_1	TP	Day7	1	Input_ICL_full	soil	AL7	CAS	flask
Input_AL7_ICL2_full_2	BD	Day7	2	Input_ICL_full	soil	AL7	CAS	flask
Input_AL7_ICL3_full_2	BD	Day7	2	Input_ICL_full	soil	AL7	CAS	flask
Input_AL7_ICL5_full_2	TP	Day7	2	Input_ICL_full	soil	AL7	CAS	flask
Input_AL7_ICL6_full_2	TP	Day7	2	Input_ICL_full	soil	AL7	CAS	flask
Input_AL7_ICL2_supernatant1_1	BD	Day7	1	Input_ICL_sup1	soil	AL7	CAS	flask
Input_AL7_ICL3_supernatant1_1	BD	Day7	1	Input_ICL_sup1	soil	AL7	CAS	flask
Input_AL7_ICL5_supernatant1_1	TP	Day7	1	Input_ICL_sup1	soil	AL7	CAS	flask
Input_AL7_ICL6_supernatant1_1	TP	Day7	1	Input_ICL_sup1	soil	AL7	CAS	flask
Input_AL7_ICL2_supernatant1_2	BD	Day7	2	Input_ICL_sup1	soil	AL7	CAS	flask
Input_AL7_ICL3_supernatant1_2	BD	Day7	2	Input_ICL_sup1	soil	AL7	CAS	flask
Input_AL7_ICL5_supernatant1_2	TP	Day7	2	Input_ICL_sup1	soil	AL7	CAS	flask
Input_AL7_ICL6_supernatant1_2	TP	Day7	2	Input_ICL_sup1	soil	AL7	CAS	flask
Input_AL7_ICL2_supernatant2_1	BD	Day7	1	Input_ICL_sup2	soil	AL7	CAS	flask
Input_AL7_ICL3_supernatant2_1	BD	Day7	1	Input_ICL_sup2	soil	AL7	CAS	flask
Input_AL7_ICL5_supernatant2_1	TP	Day7	1	Input_ICL_sup2	soil	AL7	CAS	flask
Input_AL7_ICL6_supernatant2_1	TP	Day7	1	Input_ICL_sup2	soil	AL7	CAS	flask
Input_AL7_ICL2_supernatant2_2	BD	Day7	2	Input_ICL_sup2	soil	AL7	CAS	flask
Input_AL7_ICL3_supernatant2_2	BD	Day7	2	Input_ICL_sup2	soil	AL7	CAS	flask
Input_AL7_ICL5_supernatant2_2	TP	Day7	2	Input_ICL_sup2	soil	AL7	CAS	flask
Input_AL7_ICL6_supernatant2_2	TP	Day7	2	Input_ICL_sup2	soil	AL7	CAS	flask
Input_AL4_1	Input	Day0	1	Input	soil	AL4	Golm	flask
Input_AL4_2	Input	Day0	2	Input	soil	AL4	Golm	flask
Input_AL5_1	Input	Day0	1	Input	soil	AL5	Golm	flask
Input_AL5_2	Input	Day0	2	Input	soil	AL5	Golm	flask
Input_AL6_1	Input	Day0	1	Input	soil	AL6	Golm	flask
Input_AL6_2	Input	Day0	2	Input	soil	AL6	Golm	flask
AL8.Soilwashinput1	Input	Day0	1	Input	soil	AL8	CAS	flask
AL8.Soilwashinput2	Input	Day0	2	Input	soil	AL8	CAS	flask
AL8.Soilwashinput3	Input	Day0	3	Input	soil	AL8	CAS	flask
AL8.FilteredSoilwashinput1	Input	Day0	1	FiltInput	soil	AL8	CAS	flask
AL8.FilteredSoilwashinput2	Input	Day0	2	FiltInput	soil	AL8	CAS	flask
AL8.FilteredSoilwashinput3	Input	Day0	3	FiltInput	soil	AL8	CAS	flask
AL8.Chlamyinput1	Input	Day0	1	C	soil	AL8	CAS	flask
AL8.Chlamyinput2	Input	Day0	2	C	soil	AL8	CAS	flask
AL8.Chlamyinput3	Input	Day0	3	C	soil	AL8	CAS	flask
AL8.SoilwashforSup1	Input	Day7	1	B	soil	AL8	CAS	flask
AL8.SoilwashforSup2	Input	Day7	2	B	soil	AL8	CAS	flask
AL8.SoilwashforSup3	Input	Day7	3	B	soil	AL8	CAS	flask
AL8.Day1.BC1	TP	Day1	1	B+C	flask	AL8	CAS	flask
AL8.Day1.BC2	TP	Day1	2	B+C	flask	AL8	CAS	flask
AL8.Day1.BC3	TP	Day1	3	B+C	flask	AL8	CAS	flask
AL8.Day1.BSupC1	TP	Day1	1	B+SupC	flask	AL8	CAS	flask
AL8.Day1.BSupC2	TP	Day1	2	B+SupC	flask	AL8	CAS	flask
AL8.Day1.BSupC3	TP	Day1	3	B+SupC	flask	AL8	CAS	flask
AL8.Day1.BHKC1	TP	Day1	1	B+HKC	flask	AL8	CAS	flask
AL8.Day1.BHKC2	TP	Day1	2	B+HKC	flask	AL8	CAS	flask
AL8.Day1.BHKC3	TP	Day1	3	B+HKC	flask	AL8	CAS	flask
AL8.Day1.FiltBC1	TP	Day1	1	FiltB+C	flask	AL8	CAS	flask
AL8.Day1.FiltBC2	TP	Day1	2	FiltB+C	flask	AL8	CAS	flask
AL8.Day1.FiltBC3	TP	Day1	3	FiltB+C	flask	AL8	CAS	flask
AL8.Day1.B.ARE1	TP+AP	Day1	1	B	flask	AL8	CAS	flask
AL8.Day1.B.ARE2	TP+AP	Day1	2	B	flask	AL8	CAS	flask
AL8.Day1.B.ARE3	TP+AP	Day1	3	B	flask	AL8	CAS	flask
AL8.Day1.FiltB.ARE1	TP+AP	Day1	1	FiltB	flask	AL8	CAS	flask
AL8.Day1.FiltB.ARE2	TP+AP	Day1	2	FiltB	flask	AL8	CAS	flask
AL8.Day1.FiltB.ARE3	TP+AP	Day1	3	FiltB	flask	AL8	CAS	flask
AL8.Day4.BC1	TP	Day4	1	B+C	flask	AL8	CAS	flask
AL8.Day4.BC2	TP	Day4	2	B+C	flask	AL8	CAS	flask
AL8.Day4.BC3	TP	Day4	3	B+C	flask	AL8	CAS	flask
AL8.Day4.BSupC1	TP	Day4	1	B+SupC	flask	AL8	CAS	flask
AL8.Day4.BSupC2	TP	Day4	2	B+SupC	flask	AL8	CAS	flask
AL8.Day4.BSupC3	TP	Day4	3	B+SupC	flask	AL8	CAS	flask
AL8.Day4.BHKC1	TP	Day4	1	B+HKC	flask	AL8	CAS	flask
AL8.Day4.BHKC2	TP	Day4	2	B+HKC	flask	AL8	CAS	flask
AL8.Day4.BHKC3	TP	Day4	3	B+HKC	flask	AL8	CAS	flask
AL8.Day4.FiltBC1	TP	Day4	1	FiltB+C	flask	AL8	CAS	flask
AL8.Day4.FiltBC2	TP	Day4	2	FiltB+C	flask	AL8	CAS	flask
AL8.Day4.FiltBC3	TP	Day4	3	FiltB+C	flask	AL8	CAS	flask
AL8.Day4.B.ARE1	TP+AP	Day4	1	B	flask	AL8	CAS	flask
AL8.Day4.B.ARE2	TP+AP	Day4	2	B	flask	AL8	CAS	flask
AL8.Day4.B.ARE3	TP+AP	Day4	3	B	flask	AL8	CAS	flask
AL8.Day4.FiltB.ARE1	TP+AP	Day4	1	FiltB	flask	AL8	CAS	flask
AL8.Day4.FiltB.ARE2	TP+AP	Day4	2	FiltB	flask	AL8	CAS	flask
AL8.Day4.FiltB.ARE3	TP+AP	Day4	3	FiltB	flask	AL8	CAS	flask
AL8.Day7.BC1	TP	Day7	1	B+C	flask	AL8	CAS	flask
AL8.Day7.BC2	TP	Day7	2	B+C	flask	AL8	CAS	flask
AL8.Day7.BC3	TP	Day7	3	B+C	flask	AL8	CAS	flask
AL8.Day7.BSupC1	TP	Day7	1	B+SupC	flask	AL8	CAS	flask
AL8.Day7.BSupC2	TP	Day7	2	B+SupC	flask	AL8	CAS	flask
AL8.Day7.BSupC3	TP	Day7	3	B+SupC	flask	AL8	CAS	flask
AL8.Day7.BHKC1	TP	Day7	1	B+HKC	flask	AL8	CAS	flask
AL8.Day7.BHKC2	TP	Day7	2	B+HKC	flask	AL8	CAS	flask
AL8.Day7.BHKC3	TP	Day7	3	B+HKC	flask	AL8	CAS	flask
AL8.Day7.FiltBC1	TP	Day7	1	FiltB+C	flask	AL8	CAS	flask
AL8.Day7.FiltBC2	TP	Day7	2	FiltB+C	flask	AL8	CAS	flask
AL8.Day7.FiltBC3	TP	Day7	3	FiltB+C	flask	AL8	CAS	flask
AL8.Day7.B.ARE1	TP+AP	Day7	1	B	flask	AL8	CAS	flask
AL8.Day7.B.ARE2	TP+AP	Day7	2	B	flask	AL8	CAS	flask
AL8.Day7.B.ARE3	TP+AP	Day7	3	B	flask	AL8	CAS	flask
AL8.Day7.FiltB.ARE1	TP+AP	Day7	1	FiltB	flask	AL8	CAS	flask
AL8.Day7.FiltB.ARE2	TP+AP	Day7	2	FiltB	flask	AL8	CAS	flask
AL8.Day7.FiltB.ARE3	TP+AP	Day7	3	FiltB	flask	AL8	CAS	flask
AL8.Day11.BC1	TP	Day11	1	B+C	flask	AL8	CAS	flask
AL8.Day11.BC2	TP	Day11	2	B+C	flask	AL8	CAS	flask
AL8.Day11.BC3	TP	Day11	3	B+C	flask	AL8	CAS	flask
AL8.Day11.BSupC1	TP	Day11	1	B+SupC	flask	AL8	CAS	flask
AL8.Day11.BSupC2	TP	Day11	2	B+SupC	flask	AL8	CAS	flask
AL8.Day11.BSupC3	TP	Day11	3	B+SupC	flask	AL8	CAS	flask
AL8.Day11.BHKC1	TP	Day11	1	B+HKC	flask	AL8	CAS	flask
AL8.Day11.BHKC2	TP	Day11	2	B+HKC	flask	AL8	CAS	flask
AL8.Day11.BHKC3	TP	Day11	3	B+HKC	flask	AL8	CAS	flask
AL8.Day11.FiltBC1	TP	Day11	1	FiltB+C	flask	AL8	CAS	flask
AL8.Day11.FiltBC2	TP	Day11	2	FiltB+C	flask	AL8	CAS	flask
AL8.Day11.FiltBC3	TP	Day11	3	FiltB+C	flask	AL8	CAS	flask
AL8.Day11.B.ARE1	TP+AP	Day11	1	B	flask	AL8	CAS	flask
AL8.Day11.B.ARE2	TP+AP	Day11	2	B	flask	AL8	CAS	flask
AL8.Day11.B.ARE3	TP+AP	Day11	3	B	flask	AL8	CAS	flask
AL8.Day11.FiltB.ARE1	TP+AP	Day11	1	FiltB	flask	AL8	CAS	flask
AL8.Day11.FiltB.ARE2	TP+AP	Day11	2	FiltB	flask	AL8	CAS	flask
AL8.Day11.FiltB.ARE3	TP+AP	Day11	3	FiltB	flask	AL8	CAS	flask
AL8.CASSoil1	Input	Day0	1	Soil	soil	AL8	CAS	flask
AL8.CASSoil2	Input	Day0	2	Soil	soil	AL8	CAS	flask
AL8.CASSoil3	Input	Day0	3	Soil	soil	AL8	CAS	flask
AL8.SoilWashinputMPBIO1	Input	Day0	1	Input_MPBIO	soil	AL8	CAS	flask
AL8.SoilWashinputMPBIO2	Input	Day0	2	Input_MPBIO	soil	AL8	CAS	flask
AL8.SoilWashinputMPBIO3	Input	Day0	3	Input_MPBIO	soil	AL8	CAS	flask
AL8.Day7.MPBIO.BC1	TP	Day7	1	B+C_MPBIO	flask	AL8	CAS	flask
AL8.Day7.MPBIO.BC2	TP	Day7	2	B+C_MPBIO	flask	AL8	CAS	flask
AL8.Day7.MPBIO.BC3	TP	Day7	3	B+C_MPBIO	flask	AL8	CAS	flask
AL8.Day7.MPBIO.B.ARE1	TP+AP	Day7	1	B_MPBIO	flask	AL8	CAS	flask
AL8.Day7.MPBIO.B.ARE2	TP+AP	Day7	2	B_MPBIO	flask	AL8	CAS	flask
AL8.Day7.MPBIO.B.ARE3	TP+AP	Day7	3	B_MPBIO	flask	AL8	CAS	flask
AL9.Soilwashinput1	Input	Day0	1	Input	soil	AL9	CAS	flask
AL9.Soilwashinput2	Input	Day0	2	Input	soil	AL9	CAS	flask
AL9.Soilwashinput3	Input	Day0	3	Input	soil	AL9	CAS	flask
AL9.FilteredSoilwashinput1	Input	Day0	1	FiltInput	soil	AL9	CAS	flask
AL9.FilteredSoilwashinput2	Input	Day0	2	FiltInput	soil	AL9	CAS	flask
AL9.FilteredSoilwashinput3	Input	Day0	3	FiltInput	soil	AL9	CAS	flask
AL9.Chlamyinput1	Input	Day0	1	C	soil	AL9	CAS	flask
AL9.Chlamyinput2	Input	Day0	2	C	soil	AL9	CAS	flask
AL9.Chlamyinput3	Input	Day0	3	C	soil	AL9	CAS	flask
AL9.SoilwashforSup1	TP	Day7	1	B	flask	AL9	CAS	flask
AL9.SoilwashforSup2	TP	Day7	2	B	flask	AL9	CAS	flask
AL9.SoilwashforSup3	TP	Day7	3	B	flask	AL9	CAS	flask
AL9.Day1.BC1	TP	Day1	1	B+C	flask	AL9	CAS	flask
AL9.Day1.BC2	TP	Day1	2	B+C	flask	AL9	CAS	flask
AL9.Day1.BC3	TP	Day1	3	B+C	flask	AL9	CAS	flask
AL9.Day1.BSupC1	TP	Day1	1	B+SupC	flask	AL9	CAS	flask
AL9.Day1.BSupC2	TP	Day1	2	B+SupC	flask	AL9	CAS	flask
AL9.Day1.BSupC3	TP	Day1	3	B+SupC	flask	AL9	CAS	flask
AL9.Day1.BHKC1	TP	Day1	1	B+HKC	flask	AL9	CAS	flask
AL9.Day1.BHKC2	TP	Day1	2	B+HKC	flask	AL9	CAS	flask
AL9.Day1.BHKC3	TP	Day1	3	B+HKC	flask	AL9	CAS	flask
AL9.Day1.FiltBC1	TP	Day1	1	FiltB+C	flask	AL9	CAS	flask
AL9.Day1.FiltBC2	TP	Day1	2	FiltB+C	flask	AL9	CAS	flask
AL9.Day1.FiltBC3	TP	Day1	3	FiltB+C	flask	AL9	CAS	flask
AL9.Day1.B.ARE1	TP+AP	Day1	1	B	flask	AL9	CAS	flask
AL9.Day1.B.ARE2	TP+AP	Day1	2	B	flask	AL9	CAS	flask
AL9.Day1.B.ARE3	TP+AP	Day1	3	B	flask	AL9	CAS	flask
AL9.Day1.FiltB.ARE1	TP+AP	Day1	1	FiltB	flask	AL9	CAS	flask
AL9.Day1.FiltB.ARE2	TP+AP	Day1	2	FiltB	flask	AL9	CAS	flask
AL9.Day1.FiltB.ARE3	TP+AP	Day1	3	FiltB	flask	AL9	CAS	flask
AL9.Day4.BC1	TP	Day4	1	B+C	flask	AL9	CAS	flask
AL9.Day4.BC2	TP	Day4	2	B+C	flask	AL9	CAS	flask
AL9.Day4.BC3	TP	Day4	3	B+C	flask	AL9	CAS	flask
AL9.Day4.BSupC1	TP	Day4	1	B+SupC	flask	AL9	CAS	flask
AL9.Day4.BSupC2	TP	Day4	2	B+SupC	flask	AL9	CAS	flask
AL9.Day4.BSupC3	TP	Day4	3	B+SupC	flask	AL9	CAS	flask
AL9.Day4.BHKC1	TP	Day4	1	B+HKC	flask	AL9	CAS	flask
AL9.Day4.BHKC2	TP	Day4	2	B+HKC	flask	AL9	CAS	flask
AL9.Day4.BHKC3	TP	Day4	3	B+HKC	flask	AL9	CAS	flask
AL9.Day4.FiltBC1	TP	Day4	1	FiltB+C	flask	AL9	CAS	flask
AL9.Day4.FiltBC2	TP	Day4	2	FiltB+C	flask	AL9	CAS	flask
AL9.Day4.FiltBC3	TP	Day4	3	FiltB+C	flask	AL9	CAS	flask
AL9.Day4.B.ARE1	TP+AP	Day4	1	B	flask	AL9	CAS	flask
AL9.Day4.B.ARE2	TP+AP	Day4	2	B	flask	AL9	CAS	flask
AL9.Day4.B.ARE3	TP+AP	Day4	3	B	flask	AL9	CAS	flask
AL9.Day4.FiltB.ARE1	TP+AP	Day4	1	FiltB	flask	AL9	CAS	flask
AL9.Day4.FiltB.ARE2	TP+AP	Day4	2	FiltB	flask	AL9	CAS	flask
AL9.Day4.FiltB.ARE3	TP+AP	Day4	3	FiltB	flask	AL9	CAS	flask
AL9.Day7.BC1	TP	Day7	1	B+C	flask	AL9	CAS	flask
AL9.Day7.BC2	TP	Day7	2	B+C	flask	AL9	CAS	flask
AL9.Day7.BC3	TP	Day7	3	B+C	flask	AL9	CAS	flask
AL9.Day7.BSupC1	TP	Day7	1	B+SupC	flask	AL9	CAS	flask
AL9.Day7.BSupC2	TP	Day7	2	B+SupC	flask	AL9	CAS	flask
AL9.Day7.BSupC3	TP	Day7	3	B+SupC	flask	AL9	CAS	flask
AL9.Day7.BHKC1	TP	Day7	1	B+HKC	flask	AL9	CAS	flask
AL9.Day7.BHKC2	TP	Day7	2	B+HKC	flask	AL9	CAS	flask
AL9.Day7.BHKC3	TP	Day7	3	B+HKC	flask	AL9	CAS	flask
AL9.Day7.FiltBC1	TP	Day7	1	FiltB+C	flask	AL9	CAS	flask
AL9.Day7.FiltBC2	TP	Day7	2	FiltB+C	flask	AL9	CAS	flask
AL9.Day7.FiltBC3	TP	Day7	3	FiltB+C	flask	AL9	CAS	flask
AL9.Day7.B.ARE1	TP+AP	Day7	1	B	flask	AL9	CAS	flask
AL9.Day7.B.ARE2	TP+AP	Day7	2	B	flask	AL9	CAS	flask
AL9.Day7.B.ARE3	TP+AP	Day7	3	B	flask	AL9	CAS	flask
AL9.Day7.FiltB.ARE1	TP+AP	Day7	1	FiltB	flask	AL9	CAS	flask
AL9.Day7.FiltB.ARE2	TP+AP	Day7	2	FiltB	flask	AL9	CAS	flask
AL9.Day7.FiltB.ARE3	TP+AP	Day7	3	FiltB	flask	AL9	CAS	flask
AL9.Day11.BC1	TP	Day11	1	B+C	flask	AL9	CAS	flask
AL9.Day11.BC2	TP	Day11	2	B+C	flask	AL9	CAS	flask
AL9.Day11.BC3	TP	Day11	3	B+C	flask	AL9	CAS	flask
AL9.Day11.BSupC1	TP	Day11	1	B+SupC	flask	AL9	CAS	flask
AL9.Day11.BSupC2	TP	Day11	2	B+SupC	flask	AL9	CAS	flask
AL9.Day11.BSupC3	TP	Day11	3	B+SupC	flask	AL9	CAS	flask
AL9.Day11.BHKC1	TP	Day11	1	B+HKC	flask	AL9	CAS	flask
AL9.Day11.BHKC2	TP	Day11	2	B+HKC	flask	AL9	CAS	flask
AL9.Day11.BHKC3	TP	Day11	3	B+HKC	flask	AL9	CAS	flask
AL9.Day11.FiltBC1	TP	Day11	1	FiltB+C	flask	AL9	CAS	flask
AL9.Day11.FiltBC2	TP	Day11	2	FiltB+C	flask	AL9	CAS	flask
AL9.Day11.FiltBC3	TP	Day11	3	FiltB+C	flask	AL9	CAS	flask
AL9.Day11.B.ARE1	TP+AP	Day11	1	B	flask	AL9	CAS	flask
AL9.Day11.B.ARE2	TP+AP	Day11	2	B	flask	AL9	CAS	flask
AL9.Day11.B.ARE3	TP+AP	Day11	3	B	flask	AL9	CAS	flask
AL9.Day11.FiltB.ARE1	TP+AP	Day11	1	FiltB	flask	AL9	CAS	flask
AL9.Day11.FiltB.ARE2	TP+AP	Day11	2	FiltB	flask	AL9	CAS	flask
AL9.Day11.FiltB.ARE3	TP+AP	Day11	3	FiltB	flask	AL9	CAS	flask
AL9.SoilWashinputMPBIO1	Input	Day0	1	Input_MPBIO	flask	AL9	CAS	flask
AL9.SoilWashinputMPBIO2	Input	Day0	2	Input_MPBIO	flask	AL9	CAS	flask
AL9.SoilWashinputMPBIO3	Input	Day0	3	Input_MPBIO	flask	AL9	CAS	flask
AL9.Day7.MPBIO.BC1	TP	Day7	1	B+C_MPBIO	flask	AL9	CAS	flask
AL9.Day7.MPBIO.BC2	TP	Day7	2	B+C_MPBIO	flask	AL9	CAS	flask
AL9.Day7.MPBIO.BC3	TP	Day7	3	B+C_MPBIO	flask	AL9	CAS	flask
AL9.Day7.MPBIO.B.ARE1	TP+AP	Day7	1	B_MPBIO	flask	AL9	CAS	flask
AL9.Day7.MPBIO.B.ARE2	TP+AP	Day7	2	B_MPBIO	flask	AL9	CAS	flask
AL9.Day7.MPBIO.B.ARE3	TP+AP	Day7	3	B_MPBIO	flask	AL9	CAS	flask
AL10.Soilwashinput1	Input	Day0	1	Input	soil	AL10	CAS	flask
AL10.Soilwashinput2	Input	Day0	2	Input	soil	AL10	CAS	flask
AL10.Soilwashinput3	Input	Day0	3	Input	soil	AL10	CAS	flask
AL10.FilteredSoilwashinput1	Input	Day0	1	FiltInput	soil	AL10	CAS	flask
AL10.FilteredSoilwashinput2	Input	Day0	2	FiltInput	soil	AL10	CAS	flask
AL10.FilteredSoilwashinput3	Input	Day0	3	FiltInput	soil	AL10	CAS	flask
AL10.Chlamyinput1	Input	Day0	1	C	soil	AL10	CAS	flask
AL10.Chlamyinput2	Input	Day0	2	C	soil	AL10	CAS	flask
AL10.Chlamyinput3	Input	Day0	3	C	soil	AL10	CAS	flask
AL10.SoilwashforSup1	Input	Day7	1	B	soil	AL10	CAS	flask
AL10.SoilwashforSup2	Input	Day7	2	B	soil	AL10	CAS	flask
AL10.SoilwashforSup3	Input	Day7	3	B	soil	AL10	CAS	flask
AL10.Day1.BC1	TP	Day1	1	B+C	flask	AL10	CAS	flask
AL10.Day1.BC2	TP	Day1	2	B+C	flask	AL10	CAS	flask
AL10.Day1.BC3	TP	Day1	3	B+C	flask	AL10	CAS	flask
AL10.Day1.BSupC1	TP	Day1	1	B+SupC	flask	AL10	CAS	flask
AL10.Day1.BSupC2	TP	Day1	2	B+SupC	flask	AL10	CAS	flask
AL10.Day1.BSupC3	TP	Day1	3	B+SupC	flask	AL10	CAS	flask
AL10.Day1.BHKC1	TP	Day1	1	B+HKC	flask	AL10	CAS	flask
AL10.Day1.BHKC2	TP	Day1	2	B+HKC	flask	AL10	CAS	flask
AL10.Day1.BHKC3	TP	Day1	3	B+HKC	flask	AL10	CAS	flask
AL10.Day1.FiltBC1	TP	Day1	1	FiltB+C	flask	AL10	CAS	flask
AL10.Day1.FiltBC2	TP	Day1	2	FiltB+C	flask	AL10	CAS	flask
AL10.Day1.FiltBC3	TP	Day1	3	FiltB+C	flask	AL10	CAS	flask
AL10.Day1.B.ARE1	TP+AP	Day1	1	B	flask	AL10	CAS	flask
AL10.Day1.B.ARE2	TP+AP	Day1	2	B	flask	AL10	CAS	flask
AL10.Day1.B.ARE3	TP+AP	Day1	3	B	flask	AL10	CAS	flask
AL10.Day1.FiltB.ARE1	TP+AP	Day1	1	FiltB	flask	AL10	CAS	flask
AL10.Day1.FiltB.ARE2	TP+AP	Day1	2	FiltB	flask	AL10	CAS	flask
AL10.Day1.FiltB.ARE3	TP+AP	Day1	3	FiltB	flask	AL10	CAS	flask
AL10.Day4.BC1	TP	Day4	1	B+C	flask	AL10	CAS	flask
AL10.Day4.BC2	TP	Day4	2	B+C	flask	AL10	CAS	flask
AL10.Day4.BC3	TP	Day4	3	B+C	flask	AL10	CAS	flask
AL10.Day4.BSupC1	TP	Day4	1	B+SupC	flask	AL10	CAS	flask
AL10.Day4.BSupC2	TP	Day4	2	B+SupC	flask	AL10	CAS	flask
AL10.Day4.BSupC3	TP	Day4	3	B+SupC	flask	AL10	CAS	flask
AL10.Day4.BHKC1	TP	Day4	1	B+HKC	flask	AL10	CAS	flask
AL10.Day4.BHKC2	TP	Day4	2	B+HKC	flask	AL10	CAS	flask
AL10.Day4.BHKC3	TP	Day4	3	B+HKC	flask	AL10	CAS	flask
AL10.Day4.FiltBC1	TP	Day4	1	FiltB+C	flask	AL10	CAS	flask
AL10.Day4.FiltBC2	TP	Day4	2	FiltB+C	flask	AL10	CAS	flask
AL10.Day4.FiltBC3	TP	Day4	3	FiltB+C	flask	AL10	CAS	flask
AL10.Day4.B.ARE1	TP+AP	Day4	1	B	flask	AL10	CAS	flask
AL10.Day4.B.ARE2	TP+AP	Day4	2	B	flask	AL10	CAS	flask
AL10.Day4.B.ARE3	TP+AP	Day4	3	B	flask	AL10	CAS	flask
AL10.Day4.FiltB.ARE1	TP+AP	Day4	1	FiltB	flask	AL10	CAS	flask
AL10.Day4.FiltB.ARE2	TP+AP	Day4	2	FiltB	flask	AL10	CAS	flask
AL10.Day4.FiltB.ARE3	TP+AP	Day4	3	FiltB	flask	AL10	CAS	flask
AL10.Day7.BC1	TP	Day7	1	B+C	flask	AL10	CAS	flask
AL10.Day7.BC2	TP	Day7	2	B+C	flask	AL10	CAS	flask
AL10.Day7.BC3	TP	Day7	3	B+C	flask	AL10	CAS	flask
AL10.Day7.BSupC1	TP	Day7	1	B+SupC	flask	AL10	CAS	flask
AL10.Day7.BSupC2	TP	Day7	2	B+SupC	flask	AL10	CAS	flask
AL10.Day7.BSupC3	TP	Day7	3	B+SupC	flask	AL10	CAS	flask
AL10.Day7.BHKC1	TP	Day7	1	B+HKC	flask	AL10	CAS	flask
AL10.Day7.BHKC2	TP	Day7	2	B+HKC	flask	AL10	CAS	flask
AL10.Day7.BHKC3	TP	Day7	3	B+HKC	flask	AL10	CAS	flask
AL10.Day7.FiltBC1	TP	Day7	1	FiltB+C	flask	AL10	CAS	flask
AL10.Day7.FiltBC2	TP	Day7	2	FiltB+C	flask	AL10	CAS	flask
AL10.Day7.FiltBC3	TP	Day7	3	FiltB+C	flask	AL10	CAS	flask
AL10.Day7.B.ARE1	TP+AP	Day7	1	B	flask	AL10	CAS	flask
AL10.Day7.B.ARE2	TP+AP	Day7	2	B	flask	AL10	CAS	flask
AL10.Day7.B.ARE3	TP+AP	Day7	3	B	flask	AL10	CAS	flask
AL10.Day7.FiltB.ARE1	TP+AP	Day7	1	FiltB	flask	AL10	CAS	flask
AL10.Day7.FiltB.ARE2	TP+AP	Day7	2	FiltB	flask	AL10	CAS	flask
AL10.Day7.FiltB.ARE3	TP+AP	Day7	3	FiltB	flask	AL10	CAS	flask
AL10.Day11.BC1	TP	Day11	1	B+C	flask	AL10	CAS	flask
AL10.Day11.BC2	TP	Day11	2	B+C	flask	AL10	CAS	flask
AL10.Day11.BC3	TP	Day11	3	B+C	flask	AL10	CAS	flask
AL10.Day11.BSupC1	TP	Day11	1	B+SupC	flask	AL10	CAS	flask
AL10.Day11.BSupC2	TP	Day11	2	B+SupC	flask	AL10	CAS	flask
AL10.Day11.BSupC3	TP	Day11	3	B+SupC	flask	AL10	CAS	flask
AL10.Day11.BHKC1	TP	Day11	1	B+HKC	flask	AL10	CAS	flask
AL10.Day11.BHKC2	TP	Day11	2	B+HKC	flask	AL10	CAS	flask
AL10.Day11.BHKC3	TP	Day11	3	B+HKC	flask	AL10	CAS	flask
AL10.Day11.FiltBC1	TP	Day11	1	FiltB+C	flask	AL10	CAS	flask
AL10.Day11.FiltBC2	TP	Day11	2	FiltB+C	flask	AL10	CAS	flask
AL10.Day11.FiltBC3	TP	Day11	3	FiltB+C	flask	AL10	CAS	flask
AL10.Day11.B.ARE1	TP+AP	Day11	1	B	flask	AL10	CAS	flask
AL10.Day11.B.ARE2	TP+AP	Day11	2	B	flask	AL10	CAS	flask
AL10.Day11.B.ARE3	TP+AP	Day11	3	B	flask	AL10	CAS	flask
AL10.Day11.FiltB.ARE1	TP+AP	Day11	1	FiltB	flask	AL10	CAS	flask
AL10.Day11.FiltB.ARE2	TP+AP	Day11	2	FiltB	flask	AL10	CAS	flask
AL10.Day11.FiltB.ARE3	TP+AP	Day11	3	FiltB	flask	AL10	CAS	flask
AL10.SoilWashinputMPBIO1	Input	Day0	1	Input_MPBIO	soil	AL10	CAS	flask
AL10.SoilWashinputMPBIO2	Input	Day0	2	Input_MPBIO	soil	AL10	CAS	flask
AL10.SoilWashinputMPBIO3	Input	Day0	3	Input_MPBIO	soil	AL10	CAS	flask
AL10.Day7.MPBIO.BC1	TP	Day7	1	B+C_MPBIO	flask	AL10	CAS	flask
AL10.Day7.MPBIO.BC2	TP	Day7	2	B+C_MPBIO	flask	AL10	CAS	flask
AL10.Day7.MPBIO.BC3	TP	Day7	3	B+C_MPBIO	flask	AL10	CAS	flask
AL10.Day7.MPBIO.B.ARE1	TP+AP	Day7	1	B_MPBIO	flask	AL10	CAS	flask
AL10.Day7.MPBIO.B.ARE2	TP+AP	Day7	2	B_MPBIO	flask	AL10	CAS	flask
AL10.Day7.MPBIO.B.ARE3	TP+AP	Day7	3	B_MPBIO	flask	AL10	CAS	flask
AL11.Input.1.Day0	Input	Day0	1	Input	soil	AL11	CAS	flask
AL11.Input.2.Day0	Input	Day0	2	Input	soil	AL11	CAS	flask
AL11.Input.3.Day0	Input	Day0	3	Input	soil	AL11	CAS	flask
AL12.Input.1.Day0	Input	Day0	1	Input	soil	AL12	CAS	flask
AL12.Input.2.Day0	Input	Day0	2	Input	soil	AL12	CAS	flask
AL12.Input.3.Day0	Input	Day0	3	Input	soil	AL12	CAS	flask
AL13.Input.1.Day0	Input	Day0	1	Input	soil	AL13	CAS	flask
AL13.Input.2.Day0	Input	Day0	2	Input	soil	AL13	CAS	flask
AL13.Input.3.Day0	Input	Day0	3	Input	soil	AL13	CAS	flask
AL11.BSupCCont.1.Day1	TP	Day1	1	B+SupCCont	flask	AL11	CAS	flask
AL11.BSupCCont.2.Day1	TP	Day1	2	B+SupCCont	flask	AL11	CAS	flask
AL11.BSupCCont.3.Day1	TP	Day1	3	B+SupCCont	flask	AL11	CAS	flask
AL11.BSupBCCont.1.Day1	TP	Day1	1	B+SupB+CCont	flask	AL11	CAS	flask
AL11.BSupBCCont.2.Day1	TP	Day1	2	B+SupB+CCont	flask	AL11	CAS	flask
AL11.BSupBCCont.3.Day1	TP	Day1	3	B+SupB+CCont	flask	AL11	CAS	flask
AL11.BSupCCont.1.Day4	TP	Day4	1	B+SupCCont	flask	AL11	CAS	flask
AL11.BSupCCont.2.Day4	TP	Day4	2	B+SupCCont	flask	AL11	CAS	flask
AL11.BSupCCont.3.Day4	TP	Day4	3	B+SupCCont	flask	AL11	CAS	flask
AL11.BSupBCCont.1.Day4	TP	Day4	1	B+SupB+CCont	flask	AL11	CAS	flask
AL11.BSupBCCont.2.Day4	TP	Day4	2	B+SupB+CCont	flask	AL11	CAS	flask
AL11.BSupBCCont.3.Day4	TP	Day4	3	B+SupB+CCont	flask	AL11	CAS	flask
AL11.BSupCCont.1.Day7	TP	Day7	1	B+SupCCont	flask	AL11	CAS	flask
AL11.BSupCCont.2.Day7	TP	Day7	2	B+SupCCont	flask	AL11	CAS	flask
AL11.BSupCCont.3.Day7	TP	Day7	3	B+SupCCont	flask	AL11	CAS	flask
AL11.BSupBCCont.1.Day7	TP	Day7	1	B+SupB+CCont	flask	AL11	CAS	flask
AL11.BSupBCCont.2.Day7	TP	Day7	2	B+SupB+CCont	flask	AL11	CAS	flask
AL11.BSupBCCont.3.Day7	TP	Day7	3	B+SupB+CCont	flask	AL11	CAS	flask
AL12.BSupCCont.1.Day1	TP	Day1	1	B+SupCCont	flask	AL12	CAS	flask
AL12.BSupCCont.2.Day1	TP	Day1	2	B+SupCCont	flask	AL12	CAS	flask
AL12.BSupCCont.3.Day1	TP	Day1	3	B+SupCCont	flask	AL12	CAS	flask
AL12.BSupBCCont.1.Day1	TP	Day1	1	B+SupB+CCont	flask	AL12	CAS	flask
AL12.BSupBCCont.2.Day1	TP	Day1	2	B+SupB+CCont	flask	AL12	CAS	flask
AL12.BSupBCCont.3.Day1	TP	Day1	3	B+SupB+CCont	flask	AL12	CAS	flask
AL12.BSupCCont.1.Day4	TP	Day4	1	B+SupCCont	flask	AL12	CAS	flask
AL12.BSupCCont.2.Day4	TP	Day4	2	B+SupCCont	flask	AL12	CAS	flask
AL12.BSupCCont.3.Day4	TP	Day4	3	B+SupCCont	flask	AL12	CAS	flask
AL12.BSupBCCont.1.Day4	TP	Day4	1	B+SupB+CCont	flask	AL12	CAS	flask
AL12.BSupBCCont.2.Day4	TP	Day4	2	B+SupB+CCont	flask	AL12	CAS	flask
AL12.BSupBCCont.3.Day4	TP	Day4	3	B+SupB+CCont	flask	AL12	CAS	flask
AL12.BSupCCont.1.Day7	TP	Day7	1	B+SupCCont	flask	AL12	CAS	flask
AL12.BSupCCont.2.Day7	TP	Day7	2	B+SupCCont	flask	AL12	CAS	flask
AL12.BSupCCont.3.Day7	TP	Day7	3	B+SupCCont	flask	AL12	CAS	flask
AL12.BSupBCCont.1.Day7	TP	Day7	1	B+SupB+CCont	flask	AL12	CAS	flask
AL12.BSupBCCont.2.Day7	TP	Day7	2	B+SupB+CCont	flask	AL12	CAS	flask
AL12.BSupBCCont.3.Day7	TP	Day7	3	B+SupB+CCont	flask	AL12	CAS	flask
AL13.B.1.Day1	TP+AP	Day1	1	B	flask	AL13	CAS	flask
AL13.B.2.Day1	TP+AP	Day1	2	B	flask	AL13	CAS	flask
AL13.B.3.Day1	TP+AP	Day1	3	B	flask	AL13	CAS	flask
AL13.BC.1.Day1	TP	Day1	1	B+C	flask	AL13	CAS	flask
AL13.BC.2.Day1	TP	Day1	2	B+C	flask	AL13	CAS	flask
AL13.BC.3.Day1	TP	Day1	3	B+C	flask	AL13	CAS	flask
AL13.BSupC.1.Day1	TP	Day1	1	B+SupC	flask	AL13	CAS	flask
AL13.BSupC.2.Day1	TP	Day1	2	B+SupC	flask	AL13	CAS	flask
AL13.BSupC.3.Day1	TP	Day1	3	B+SupC	flask	AL13	CAS	flask
AL13.BSupBC.1.Day1	TP	Day1	1	B+SupB+C	flask	AL13	CAS	flask
AL13.BSupBC.2.Day1	TP	Day1	2	B+SupB+C	flask	AL13	CAS	flask
AL13.BSupBC.3.Day1	TP	Day1	3	B+SupB+C	flask	AL13	CAS	flask
AL13.BSupCCont.1.Day1	TP	Day1	1	B+SupCCont	flask	AL13	CAS	flask
AL13.BSupCCont.2.Day1	TP	Day1	2	B+SupCCont	flask	AL13	CAS	flask
AL13.BSupCCont.3.Day1	TP	Day1	3	B+SupCCont	flask	AL13	CAS	flask
AL13.BSupBCCont.1.Day1	TP	Day1	1	B+SupB+CCont	flask	AL13	CAS	flask
AL13.BSupBCCont.2.Day1	TP	Day1	2	B+SupB+CCont	flask	AL13	CAS	flask
AL13.BSupBCCont.3.Day1	TP	Day1	3	B+SupB+CCont	flask	AL13	CAS	flask
AL13.B.1.Day4	TP+AP	Day4	1	B	flask	AL13	CAS	flask
AL13.B.2.Day4	TP+AP	Day4	2	B	flask	AL13	CAS	flask
AL13.B.3.Day4	TP+AP	Day4	3	B	flask	AL13	CAS	flask
AL13.BC.1.Day4	TP	Day4	1	B+C	flask	AL13	CAS	flask
AL13.BC.2.Day4	TP	Day4	2	B+C	flask	AL13	CAS	flask
AL13.BC.3.Day4	TP	Day4	3	B+C	flask	AL13	CAS	flask
AL13.BSupC.1.Day4	TP	Day4	1	B+SupC	flask	AL13	CAS	flask
AL13.BSupC.2.Day4	TP	Day4	2	B+SupC	flask	AL13	CAS	flask
AL13.BSupC.3.Day4	TP	Day4	3	B+SupC	flask	AL13	CAS	flask
AL13.BSupBC.1.Day4	TP	Day4	1	B+SupB+C	flask	AL13	CAS	flask
AL13.BSupBC.2.Day4	TP	Day4	2	B+SupB+C	flask	AL13	CAS	flask
AL13.BSupBC.3.Day4	TP	Day4	3	B+SupB+C	flask	AL13	CAS	flask
AL13.BSupCCont.1.Day4	TP	Day4	1	B+SupCCont	flask	AL13	CAS	flask
AL13.BSupCCont.2.Day4	TP	Day4	2	B+SupCCont	flask	AL13	CAS	flask
AL13.BSupCCont.3.Day4	TP	Day4	3	B+SupCCont	flask	AL13	CAS	flask
AL13.BSupBCCont.1.Day4	TP	Day4	1	B+SupB+CCont	flask	AL13	CAS	flask
AL13.BSupBCCont.2.Day4	TP	Day4	2	B+SupB+CCont	flask	AL13	CAS	flask
AL13.BSupBCCont.3.Day4	TP	Day4	3	B+SupB+CCont	flask	AL13	CAS	flask
AL13.B.1.Day7	TP+AP	Day7	1	B	flask	AL13	CAS	flask
AL13.B.2.Day7	TP+AP	Day7	2	B	flask	AL13	CAS	flask
AL13.B.3.Day7	TP+AP	Day7	3	B	flask	AL13	CAS	flask
AL13.BC.1.Day7	TP	Day7	1	B+C	flask	AL13	CAS	flask
AL13.BC.2.Day7	TP	Day7	2	B+C	flask	AL13	CAS	flask
AL13.BC.3.Day7	TP	Day7	3	B+C	flask	AL13	CAS	flask
AL13.BSupC.1.Day7	TP	Day7	1	B+SupC	flask	AL13	CAS	flask
AL13.BSupC.2.Day7	TP	Day7	2	B+SupC	flask	AL13	CAS	flask
AL13.BSupC.3.Day7	TP	Day7	3	B+SupC	flask	AL13	CAS	flask
AL13.BSupBC.1.Day7	TP	Day7	1	B+SupB+C	flask	AL13	CAS	flask
AL13.BSupBC.2.Day7	TP	Day7	2	B+SupB+C	flask	AL13	CAS	flask
AL13.BSupBC.3.Day7	TP	Day7	3	B+SupB+C	flask	AL13	CAS	flask
AL13.BSupCCont.1.Day7	TP	Day7	1	B+SupCCont	flask	AL13	CAS	flask
AL13.BSupCCont.2.Day7	TP	Day7	2	B+SupCCont	flask	AL13	CAS	flask
AL13.BSupCCont.3.Day7	TP	Day7	3	B+SupCCont	flask	AL13	CAS	flask
AL13.BSupBCCont.1.Day7	TP	Day7	1	B+SupB+CCont	flask	AL13	CAS	flask
AL13.BSupBCCont.2.Day7	TP	Day7	2	B+SupB+CCont	flask	AL13	CAS	flask
AL13.BSupBCCont.3.Day7	TP	Day7	3	B+SupB+CCont	flask	AL13	CAS	flask
AL11.BSupCCont.1.Day11	TP	Day11	1	B+SupCCont	flask	AL11	CAS	flask
AL11.BSupCCont.2.Day11	TP	Day11	2	B+SupCCont	flask	AL11	CAS	flask
AL11.BSupCCont.3.Day11	TP	Day11	3	B+SupCCont	flask	AL11	CAS	flask
AL11.BSupBCCont.1.Day11	TP	Day11	1	B+SupB+CCont	flask	AL11	CAS	flask
AL11.BSupBCCont.2.Day11	TP	Day11	2	B+SupB+CCont	flask	AL11	CAS	flask
AL11.BSupBCCont.3.Day11	TP	Day11	3	B+SupB+CCont	flask	AL11	CAS	flask
AL12.BSupCCont.1.Day11	TP	Day11	1	B+SupCCont	flask	AL12	CAS	flask
AL12.BSupCCont.2.Day11	TP	Day11	2	B+SupCCont	flask	AL12	CAS	flask
AL12.BSupCCont.3.Day11	TP	Day11	3	B+SupCCont	flask	AL12	CAS	flask
AL12.BSupBCCont.1.Day11	TP	Day11	1	B+SupB+CCont	flask	AL12	CAS	flask
AL12.BSupBCCont.2.Day11	TP	Day11	2	B+SupB+CCont	flask	AL12	CAS	flask
AL12.BSupBCCont.3.Day11	TP	Day11	3	B+SupB+CCont	flask	AL12	CAS	flask
AL13.B.1.Day11	TP+AP	Day11	1	B	flask	AL13	CAS	flask
AL13.B.2.Day11	TP+AP	Day11	2	B	flask	AL13	CAS	flask
AL13.B.3.Day11	TP+AP	Day11	3	B	flask	AL13	CAS	flask
AL13.BC.1.Day11	TP	Day11	1	B+C	flask	AL13	CAS	flask
AL13.BC.2.Day11	TP	Day11	2	B+C	flask	AL13	CAS	flask
AL13.BC.3.Day11	TP	Day11	3	B+C	flask	AL13	CAS	flask
AL13.BSupC.1.Day11	TP	Day11	1	B+SupC	flask	AL13	CAS	flask
AL13.BSupC.2.Day11	TP	Day11	2	B+SupC	flask	AL13	CAS	flask
AL13.BSupC.3.Day11	TP	Day11	3	B+SupC	flask	AL13	CAS	flask
AL13.BSupBC.1.Day11	TP	Day11	1	B+SupB+C	flask	AL13	CAS	flask
AL13.BSupBC.2.Day11	TP	Day11	2	B+SupB+C	flask	AL13	CAS	flask
AL13.BSupBC.3.Day11	TP	Day11	3	B+SupB+C	flask	AL13	CAS	flask
AL13.BSupCCont.1.Day11	TP	Day11	1	B+SupCCont	flask	AL13	CAS	flask
AL13.BSupCCont.2.Day11	TP	Day11	2	B+SupCCont	flask	AL13	CAS	flask
AL13.BSupCCont.3.Day11	TP	Day11	3	B+SupCCont	flask	AL13	CAS	flask
AL13.BSupBCCont.1.Day11	TP	Day11	1	B+SupB+CCont	flask	AL13	CAS	flask
AL13.BSupBCCont.2.Day11	TP	Day11	2	B+SupB+CCont	flask	AL13	CAS	flask
AL13.BSupBCCont.3.Day11	TP	Day11	3	B+SupB+CCont	flask	AL13	CAS	flask
G0.slurry1	Input	Day0	NA	B	soil	EP1	CAS	agar
G0.slurry2	Input	Day0	NA	B	soil	EP1	CAS	agar
G0.slurry3	Input	Day0	NA	B	soil	EP1	CAS	agar
G1.FP1	agar	Day16	NA	B+At	flask	EP1	CAS	agar
G1.FP2	agar	Day16	NA	B+At	flask	EP1	CAS	agar
G1.FP3	agar	Day16	NA	B+At	flask	EP1	CAS	agar
G1.FP4	agar	Day16	NA	B+At	flask	EP1	CAS	agar
G1.FP5	agar	Day16	NA	B+At	flask	EP1	CAS	agar
G1.FP6	agar	Day16	NA	B+At	flask	EP1	CAS	agar
G1.FP7	agar	Day16	NA	B+At	flask	EP1	CAS	agar
G1.FP8	agar	Day16	NA	B+At	flask	EP1	CAS	agar
Unplanted.Day0.Rep1.Bio1	soil	Day0	1	B	soil	GH	CAS	soil
Unplanted.Day0.Rep1.Bio2	soil	Day0	1	B	soil	GH	CAS	soil
Unplanted.Day0.Rep1.Bio3	soil	Day0	1	B	soil	GH	CAS	soil
Unplanted.Day7.Rep1.Bio1	soil	Day7	1	B	soil	GH	CAS	soil
Unplanted.Day7.Rep1.Bio2	soil	Day7	1	B	soil	GH	CAS	soil
Unplanted.Day14.Rep1.Bio1	soil	Day14	1	B	soil	GH	CAS	soil
Unplanted.Day14.Rep1.Bio2	soil	Day14	1	B	soil	GH	CAS	soil
Unplanted.Day14.Rep1.Bio3	soil	Day14	1	B	soil	GH	CAS	soil
Unplanted.Day21.Rep1.Bio1	soil	Day21	1	B	soil	GH	CAS	soil
Unplanted.Day21.Rep1.Bio2	soil	Day21	1	B	soil	GH	CAS	soil
Unplanted.Day21.Rep1.Bio3	soil	Day21	1	B	soil	GH	CAS	soil
Unplanted.Day28.Rep1.Bio1	soil	Day28	1	B	soil	GH	CAS	soil
Unplanted.Day28.Rep1.Bio2	soil	Day28	1	B	soil	GH	CAS	soil
Unplanted.Day28.Rep1.Bio3	soil	Day28	1	B	soil	GH	CAS	soil
Unplanted.Day36.Rep1.Bio1	soil	Day36	1	B	soil	GH	CAS	soil
Unplanted.Day36.Rep1.Bio2	soil	Day36	1	B	soil	GH	CAS	soil
C.Day7.Rep1.Bio1	soil	Day7	1	B+C	phycosphere	GH	CAS	soil
C.Day7.Rep2.Bio1	soil	Day7	2	B+C	phycosphere	GH	CAS	soil
C.Day7.Rep1.Bio2	soil	Day7	1	B+C	phycosphere	GH	CAS	soil
C.Day7.Rep2.Bio2	soil	Day7	2	B+C	phycosphere	GH	CAS	soil
C.Day7.Rep1.Bio3	soil	Day7	1	B+C	phycosphere	GH	CAS	soil
C.Day7.Rep2.Bio3	soil	Day7	2	B+C	phycosphere	GH	CAS	soil
C.Day14.Rep1.Bio1	soil	Day14	1	B+C	phycosphere	GH	CAS	soil
C.Day14.Rep2.Bio1	soil	Day14	2	B+C	phycosphere	GH	CAS	soil
C.Day14.Rep1.Bio2	soil	Day14	1	B+C	phycosphere	GH	CAS	soil
C.Day14.Rep2.Bio2	soil	Day14	2	B+C	phycosphere	GH	CAS	soil
C.Day14.Rep1.Bio3	soil	Day14	1	B+C	phycosphere	GH	CAS	soil
C.Day14.Rep2.Bio3	soil	Day14	2	B+C	phycosphere	GH	CAS	soil
C.Day21.Rep1.Bio1	soil	Day21	1	B+C	phycosphere	GH	CAS	soil
C.Day21.Rep2.Bio1	soil	Day21	2	B+C	phycosphere	GH	CAS	soil
C.Day21.Rep1.Bio2	soil	Day21	1	B+C	phycosphere	GH	CAS	soil
C.Day21.Rep2.Bio2	soil	Day21	2	B+C	phycosphere	GH	CAS	soil
C.Day21.Rep1.Bio3	soil	Day21	1	B+C	phycosphere	GH	CAS	soil
C.Day21.Rep2.Bio3	soil	Day21	2	B+C	phycosphere	GH	CAS	soil
C.Day28.Rep1.Bio1	soil	Day28	1	B+C	phycosphere	GH	CAS	soil
C.Day28.Rep2.Bio1	soil	Day28	2	B+C	phycosphere	GH	CAS	soil
C.Day28.Rep1.Bio2	soil	Day28	1	B+C	phycosphere	GH	CAS	soil
C.Day28.Rep2.Bio2	soil	Day28	2	B+C	phycosphere	GH	CAS	soil
C.Day28.Rep1.Bio3	soil	Day28	1	B+C	phycosphere	GH	CAS	soil
C.Day28.Rep2.Bio3	soil	Day28	2	B+C	phycosphere	GH	CAS	soil
C.Day36.Rep1.Bio1	soil	Day36	1	B+C	phycosphere	GH	CAS	soil
C.Day36.Rep2.Bio1	soil	Day36	2	B+C	phycosphere	GH	CAS	soil
C.Day36.Rep1.Bio2	soil	Day36	1	B+C	phycosphere	GH	CAS	soil
C.Day36.Rep2.Bio2	soil	Day36	2	B+C	phycosphere	GH	CAS	soil
C.Day36.Rep1.Bio3	soil	Day36	1	B+C	phycosphere	GH	CAS	soil
C.Day36.Rep2.Bio3	soil	Day36	2	B+C	phycosphere	GH	CAS	soil
At.RS.Day36.Rep1.Bio1	soil	Day36	1	B+At	rhizosphere	GH	CAS	soil
At.RS.Day36.Rep1.Bio2	soil	Day36	1	B+At	rhizosphere	GH	CAS	soil
At.RS.Day36.Rep2.Bio2	soil	Day36	2	B+At	rhizosphere	GH	CAS	soil
At.RS.Day36.Rep1.Bio3	soil	Day36	1	B+At	rhizosphere	GH	CAS	soil
At.RS.Day36.Rep2.Bio3	soil	Day36	2	B+At	rhizosphere	GH	CAS	soil
At.RS.Day36.Rep3.Bio3	soil	Day36	3	B+At	rhizosphere	GH	CAS	soil
At.root.Day36.Rep1.Bio1	soil	Day36	1	B+At	root	GH	CAS	soil
At.root.Day36.Rep2.Bio1	soil	Day36	2	B+At	root	GH	CAS	soil
At.root.Day36.Rep3.Bio1	soil	Day36	3	B+At	root	GH	CAS	soil
At.root.Day36.Rep1.Bio2	soil	Day36	1	B+At	root	GH	CAS	soil
At.root.Day36.Rep2.Bio2	soil	Day36	2	B+At	root	GH	CAS	soil
At.root.Day36.Rep3.Bio2	soil	Day36	3	B+At	root	GH	CAS	soil
At.root.Day36.Rep1.Bio3	soil	Day36	1	B+At	root	GH	CAS	soil
At.root.Day36.Rep2.Bio3	soil	Day36	2	B+At	root	GH	CAS	soil
At.root.Day36.Rep3.Bio3	soil	Day36	3	B+At	root	GH	CAS	soil
At_root_Day36_Rep1_Bio1	soil	Day36	1	B+At	root	GH	CAS	soil
At_root_Day36_Rep1_Bio2	soil	Day36	2	B+At	root	GH	CAS	soil
At_root_Day36_Rep1_Bio3	soil	Day36	3	B+At	root	GH	CAS	soil
At_root_Day36_Rep2_Bio1	soil	Day36	1	B+At	root	GH	CAS	soil
At_root_Day36_Rep2_Bio2	soil	Day36	2	B+At	root	GH	CAS	soil
At_root_Day36_Rep2_Bio3	soil	Day36	3	B+At	root	GH	CAS	soil
At_root_Day36_Rep3_Bio1	soil	Day36	1	B+At	root	GH	CAS	soil
At_root_Day36_Rep3_Bio2	soil	Day36	2	B+At	root	GH	CAS	soil
At_root_Day36_Rep3_Bio3	soil	Day36	3	B+At	root	GH	CAS	soil
At_root_Day36_Rep4_Bio1	soil	Day36	1	B+At	root	GH	CAS	soil
At_root_Day36_Rep4_Bio2	soil	Day36	2	B+At	root	GH	CAS	soil
At_root_Day36_Rep4_Bio3	soil	Day36	3	B+At	root	GH	CAS	soil
At_root_Day36_Rep5_Bio1	soil	Day36	1	B+At	root	GH	CAS	soil
At_root_Day36_Rep5_Bio2	soil	Day36	2	B+At	root	GH	CAS	soil
At_root_Day36_Rep5_Bio3	soil	Day36	3	B+At	root	GH	CAS	soil
At_root_Day36_Rep6_Bio1	soil	Day36	1	B+At	root	GH	CAS	soil
At_root_Day36_Rep6_Bio2	soil	Day36	2	B+At	root	GH	CAS	soil
At_root_Day36_Rep6_Bio3	soil	Day36	3	B+At	root	GH	CAS	soil
At_root_Day36_Rep7_Bio1	soil	Day36	1	B+At	root	GH	CAS	soil
At_root_Day36_Rep7_Bio2	soil	Day36	2	B+At	root	GH	CAS	soil
At_root_Day36_Rep7_Bio3	soil	Day36	3	B+At	root	GH	CAS	soil
At_root_Day36_Rep8_Bio1	soil	Day36	1	B+At	root	GH	CAS	soil
At_root_Day36_Rep8_Bio2	soil	Day36	2	B+At	root	GH	CAS	soil
At_root_Day36_Rep8_Bio3	soil	Day36	3	B+At	root	GH	CAS	soil
At_RS_Day36_Rep1_Bio1	soil	Day36	1	B+At	rhizosphere	GH	CAS	soil
At_RS_Day36_Rep1_Bio2	soil	Day36	2	B+At	rhizosphere	GH	CAS	soil
At_RS_Day36_Rep1_Bio3	soil	Day36	3	B+At	rhizosphere	GH	CAS	soil
At_RS_Day36_Rep2_Bio2	soil	Day36	1	B+At	rhizosphere	GH	CAS	soil
At_RS_Day36_Rep2_Bio3	soil	Day36	2	B+At	rhizosphere	GH	CAS	soil
At_RS_Day36_Rep3_Bio1	soil	Day36	3	B+At	rhizosphere	GH	CAS	soil
At_RS_Day36_Rep3_Bio2	soil	Day36	1	B+At	rhizosphere	GH	CAS	soil
At_RS_Day36_Rep3_Bio3	soil	Day36	2	B+At	rhizosphere	GH	CAS	soil
At_RS_Day36_Rep4_Bio1	soil	Day36	3	B+At	rhizosphere	GH	CAS	soil
At_RS_Day36_Rep4_Bio3	soil	Day36	1	B+At	rhizosphere	GH	CAS	soil
At_RS_Day36_Rep5_Bio1	soil	Day36	2	B+At	rhizosphere	GH	CAS	soil
At_RS_Day36_Rep5_Bio2	soil	Day36	3	B+At	rhizosphere	GH	CAS	soil
At_RS_Day36_Rep5_Bio3	soil	Day36	1	B+At	rhizosphere	GH	CAS	soil
At_RS_Day36_Rep6_Bio1	soil	Day36	2	B+At	rhizosphere	GH	CAS	soil
At_RS_Day36_Rep6_Bio2	soil	Day36	3	B+At	rhizosphere	GH	CAS	soil
At_RS_Day36_Rep6_Bio3	soil	Day36	1	B+At	rhizosphere	GH	CAS	soil
At_RS_Day36_Rep7_Bio1	soil	Day36	2	B+At	rhizosphere	GH	CAS	soil
At_RS_Day36_Rep7_Bio2	soil	Day36	3	B+At	rhizosphere	GH	CAS	soil
At_RS_Day36_Rep7_Bio3	soil	Day36	1	B+At	rhizosphere	GH	CAS	soil
At_RS_Day36_Rep8_Bio2	soil	Day36	2	B+At	rhizosphere	GH	CAS	soil
At_RS_Day36_Rep8_Bio3	soil	Day36	3	B+At	rhizosphere	GH	CAS	soil
C_Day14_Rep1_Bio1	soil	Day14	1	B+C	phycosphere	GH	CAS	soil
C_Day14_Rep1_Bio2	soil	Day14	2	B+C	phycosphere	GH	CAS	soil
C_Day14_Rep1_Bio3	soil	Day14	3	B+C	phycosphere	GH	CAS	soil
C_Day14_Rep2_Bio1	soil	Day14	1	B+C	phycosphere	GH	CAS	soil
C_Day14_Rep2_Bio2	soil	Day14	2	B+C	phycosphere	GH	CAS	soil
C_Day14_Rep2_Bio3	soil	Day14	3	B+C	phycosphere	GH	CAS	soil
C_Day21_Rep1_Bio1	soil	Day21	1	B+C	phycosphere	GH	CAS	soil
C_Day21_Rep1_Bio2	soil	Day21	2	B+C	phycosphere	GH	CAS	soil
C_Day21_Rep1_Bio3	soil	Day21	3	B+C	phycosphere	GH	CAS	soil
C_Day21_Rep2_Bio1	soil	Day21	1	B+C	phycosphere	GH	CAS	soil
C_Day21_Rep2_Bio2	soil	Day21	2	B+C	phycosphere	GH	CAS	soil
C_Day21_Rep2_Bio3	soil	Day21	3	B+C	phycosphere	GH	CAS	soil
C_Day28_Rep1_Bio1	soil	Day28	1	B+C	phycosphere	GH	CAS	soil
C_Day28_Rep1_Bio2	soil	Day28	2	B+C	phycosphere	GH	CAS	soil
C_Day28_Rep1_Bio3	soil	Day28	3	B+C	phycosphere	GH	CAS	soil
C_Day28_Rep2_Bio1	soil	Day28	1	B+C	phycosphere	GH	CAS	soil
C_Day28_Rep2_Bio2	soil	Day28	2	B+C	phycosphere	GH	CAS	soil
C_Day28_Rep2_Bio3	soil	Day28	3	B+C	phycosphere	GH	CAS	soil
C_Day36_Rep1_Bio1	soil	Day36	1	B+C	phycosphere	GH	CAS	soil
C_Day36_Rep1_Bio2	soil	Day36	2	B+C	phycosphere	GH	CAS	soil
C_Day36_Rep1_Bio3	soil	Day36	3	B+C	phycosphere	GH	CAS	soil
C_Day36_Rep2_Bio1	soil	Day36	1	B+C	phycosphere	GH	CAS	soil
C_Day36_Rep2_Bio2	soil	Day36	2	B+C	phycosphere	GH	CAS	soil
C_Day36_Rep2_Bio3	soil	Day36	3	B+C	phycosphere	GH	CAS	soil
C_Day36_Rep3_Bio1	soil	Day36	1	B+C	phycosphere	GH	CAS	soil
C_Day36_Rep3_Bio2	soil	Day36	2	B+C	phycosphere	GH	CAS	soil
C_Day36_Rep3_Bio3	soil	Day36	3	B+C	phycosphere	GH	CAS	soil
C_Day36_Rep4_Bio1	soil	Day36	1	B+C	phycosphere	GH	CAS	soil
C_Day36_Rep4_Bio2	soil	Day36	2	B+C	phycosphere	GH	CAS	soil
C_Day36_Rep4_Bio3	soil	Day36	3	B+C	phycosphere	GH	CAS	soil
C_Day36_Rep5_Bio1	soil	Day36	1	B+C	phycosphere	GH	CAS	soil
C_Day36_Rep5_Bio2	soil	Day36	2	B+C	phycosphere	GH	CAS	soil
C_Day36_Rep5_Bio3	soil	Day36	3	B+C	phycosphere	GH	CAS	soil
C_Day36_Rep6_Bio1	soil	Day36	1	B+C	phycosphere	GH	CAS	soil
C_Day36_Rep6_Bio2	soil	Day36	2	B+C	phycosphere	GH	CAS	soil
C_Day36_Rep6_Bio3	soil	Day36	3	B+C	phycosphere	GH	CAS	soil
C_Day36_Rep7_Bio1	soil	Day36	1	B+C	phycosphere	GH	CAS	soil
C_Day36_Rep7_Bio2	soil	Day36	2	B+C	phycosphere	GH	CAS	soil
C_Day36_Rep7_Bio3	soil	Day36	3	B+C	phycosphere	GH	CAS	soil
C_Day36_Rep8_Bio1	soil	Day36	1	B+C	phycosphere	GH	CAS	soil
C_Day36_Rep8_Bio2	soil	Day36	2	B+C	phycosphere	GH	CAS	soil
C_Day36_Rep8_Bio3	soil	Day36	3	B+C	phycosphere	GH	CAS	soil
C_Day7_Rep1_Bio1	soil	Day7	1	B+C	phycosphere	GH	CAS	soil
C_Day7_Rep1_Bio2	soil	Day7	2	B+C	phycosphere	GH	CAS	soil
C_Day7_Rep1_Bio3	soil	Day7	3	B+C	phycosphere	GH	CAS	soil
C_Day7_Rep2_Bio1	soil	Day7	1	B+C	phycosphere	GH	CAS	soil
C_Day7_Rep2_Bio2	soil	Day7	2	B+C	phycosphere	GH	CAS	soil
C_Day7_Rep2_Bio3	soil	Day7	3	B+C	phycosphere	GH	CAS	soil
Unplanted_Day0_Rep1_Bio1	soil	Day0	1	B	soil	GH	CAS	soil
Unplanted_Day0_Rep1_Bio2	soil	Day0	2	B	soil	GH	CAS	soil
Unplanted_Day0_Rep1_Bio3	soil	Day0	3	B	soil	GH	CAS	soil
Unplanted_Day14_Rep1_Bio1	soil	Day14	1	B	soil	GH	CAS	soil
Unplanted_Day14_Rep1_Bio2	soil	Day14	2	B	soil	GH	CAS	soil
Unplanted_Day14_Rep1_Bio3	soil	Day14	3	B	soil	GH	CAS	soil
Unplanted_Day21_Rep1_Bio1	soil	Day21	1	B	soil	GH	CAS	soil
Unplanted_Day21_Rep1_Bio2	soil	Day21	2	B	soil	GH	CAS	soil
Unplanted_Day21_Rep1_Bio3	soil	Day21	3	B	soil	GH	CAS	soil
Unplanted_Day28_Rep1_Bio1	soil	Day28	1	B	soil	GH	CAS	soil
Unplanted_Day28_Rep1_Bio2	soil	Day28	2	B	soil	GH	CAS	soil
Unplanted_Day28_Rep1_Bio3	soil	Day28	3	B	soil	GH	CAS	soil
Unplanted_Day36_Rep1_Bio1	soil	Day36	1	B	soil	GH	CAS	soil
Unplanted_Day36_Rep1_Bio2	soil	Day36	2	B	soil	GH	CAS	soil
Unplanted_Day36_Rep2_Bio1	soil	Day36	3	B	soil	GH	CAS	soil
Unplanted_Day36_Rep2_Bio2	soil	Day36	1	B	soil	GH	CAS	soil
Unplanted_Day36_Rep2_Bio3	soil	Day36	2	B	soil	GH	CAS	soil
Unplanted_Day36_Rep3_Bio1	soil	Day36	3	B	soil	GH	CAS	soil
Unplanted_Day36_Rep3_Bio3	soil	Day36	1	B	soil	GH	CAS	soil
Unplanted_Day36_Rep4_Bio1	soil	Day36	2	B	soil	GH	CAS	soil
Unplanted_Day36_Rep4_Bio2	soil	Day36	3	B	soil	GH	CAS	soil
Unplanted_Day36_Rep4_Bio3	soil	Day36	1	B	soil	GH	CAS	soil
Unplanted_Day36_Rep5_Bio1	soil	Day36	2	B	soil	GH	CAS	soil
Unplanted_Day36_Rep5_Bio2	soil	Day36	3	B	soil	GH	CAS	soil
Unplanted_Day36_Rep5_Bio3	soil	Day36	1	B	soil	GH	CAS	soil
Unplanted_Day36_Rep6_Bio2	soil	Day36	2	B	soil	GH	CAS	soil
Unplanted_Day7_Rep1_Bio1	soil	Day7	1	B	soil	GH	CAS	soil
Unplanted_Day7_Rep1_Bio2	soil	Day7	2	B	soil	GH	CAS	soil
