# Supplementary material for: Shared features and reciprocal complementation of the Chlamydomonas and Arabidopsis microbiota
Source: Nat Commun. 2022 Jan 20;13:406. doi: 10.1038/s41467-022-28055-8 (PMC8776852; doi:10.1038/s41467-022-28055-8)
Supplement: Supplementary file 9 — Source Data [file 41467_2022_28055_MOESM9_ESM.zip › source_data/fig_1/Cr_MC_abundant_otus.txt]

OTU	mean_RA	recovered
OTU_53	0.00180535266308551	TRUE
OTU_1	0.144207125723867	TRUE
OTU_2	0.142809372201536	TRUE
OTU_21	0.0202045186377056	TRUE
OTU_4	0.00796094701444411	TRUE
OTU_7	0.0124403471036306	TRUE
OTU_3935	0.0206402110065225	TRUE
OTU_3	0.0988897469239395	TRUE
OTU_9	0.00593440262009938	TRUE
OTU_33	0.00271445418455116	TRUE
OTU_7342	0.0349269579283607	TRUE
OTU_1363	0.024547347526078	TRUE
OTU_18	0.00927375397774824	TRUE
OTU_6501	0.00141967528051577	TRUE
OTU_5	0.0068056539632409	TRUE
OTU_5435	0.00412169199276921	TRUE
OTU_8703	0.00895341872419098	TRUE
OTU_9605	0.00104929001625205	TRUE
OTU_10081	0.11028366609863	TRUE
OTU_6490	0.00116407516566229	TRUE
OTU_19	0.0338403722089093	TRUE
OTU_22	0.00327542267988738	TRUE
OTU_62	0.00434849307608439	TRUE
OTU_138	0.00570259907361492	TRUE
OTU_41	0.00169265254010234	TRUE
OTU_15	0.0815279152393534	TRUE
OTU_7465	0.0121049072671174	TRUE
OTU_14	0.104622554705772	TRUE
OTU_2191	0.00269443620895349	TRUE
OTU_11705	0.00907316830576353	TRUE
OTU_91	0.00257293054742113	TRUE
OTU_813	0.00200308251420458	TRUE
OTU_219	0.00274793495328515	TRUE
OTU_466	0.0109388022734723	TRUE
OTU_8490	0.00209275374623651	TRUE
OTU_93	0.00280783550228219	TRUE
OTU_337	0.00110484247588305	TRUE
OTU_13955	0.00690707024919226	TRUE
OTU_79	0.0030847990998976	TRUE
OTU_13948	0.00675545305029188	TRUE
OTU_12400	0.00125033941888529	TRUE
OTU_13880	0.00120988779268204	TRUE
OTU_5307	0.00165430104200451	TRUE
