# Supplementary material for: Shared features and reciprocal complementation of the Chlamydomonas and Arabidopsis microbiota
Source: Nat Commun. 2022 Jan 20;13:406. doi: 10.1038/s41467-022-28055-8 (PMC8776852; doi:10.1038/s41467-022-28055-8)
Supplement: Supplementary file 9 — Source Data [file 41467_2022_28055_MOESM9_ESM.zip › source_data/fig_1/Cr_IPL_otus.fasta]

>OTU_1
TGGTAGTCCACGCCCTAAACGATGTCAACTGGTTGTTGGGTCTTCACTGACTCAGTAACGAAGCTAACGCGTGAAGTTGA
CCGCCTGGGGAGTACGGCCGCAAGGTTGAAACTCAAAGGAATTGACGGGGACCCGCACAAGCGGTGGATGATGTGGTTTA
ATTCGATGCAACGCGAAAAACCTTACCCACCTTTGACATGTACGGAATCCTTTAGAGATAGAGGAGTGCTCGAAAGAGAA
CCGTAACACAGGTGCTGCATGGCTGTCGTCAGCTCGTGTCGTGAGATGTTGGGTTAAGTCCCGCAACGAGCGCAACCCTT
GTCATTAGTTGCTACATTTAGTTGGGCACTCTAATGAGACTGCCGGTGACAAACCGGA
>OTU_2
TGGTAGTCCACGCCCTAAACGATGTCAACTAGTTGTTGGGGATTCATTTCCTCAGTAACGTAGCTAACGCGTGAAGTTGA
CCGCCTGGGGAGTACGGTCGCAAGATTAAAACTCAAAGGAATTGACGGGGACCCGCACAAGCGGTGGATGATGTGGATTA
ATTCGATGCAACGCGAAAAACCTTACCTACCCTTGACATGCCACTAACGAAGCAGAGATGCATTAGGTGCTCGAAAGAGA
AAGTGGACACAGGTGCTGCATGGCTGTCGTCAGCTCGTGTCGTGAGATGTTGGGTTAAGTCCCGCAACGAGCGCAACCCT
TGTCTCTAGTTGCTACGAAAGGGCACTCTAGAGAGACTGCCGGTGACAAACCGGA
>OTU_3
TGGTAGTCCACGCCGTAAACGATGATTGCTAGTTGTCGGGCTGCATGCAGTTCGGTGACGCAGCTAACGCATTAAGCAAT
CCGCCTGGGGAGTACGGTCGCAAGATTAAAACTCAAAGGAATTGACGGGGGCCCGCACAAGCGGTGGAGCATGTGGTTTA
ATTCGAAGCAACGCGCAGAACCTTACCACCTTTTGACATGCCTGGACCGCCAGAGAGATCTGGCTTTCCCTTCGGGGACT
AGGACACAGGTGCTGCATGGCTGTCGTCAGCTCGTGTCGTGAGATGTTGGGTTAAGTCCCGCAACGAGCGCAACCCTCGC
CATTAGTTGCCATCATTTAGTTGGGAACTCTAATGGGACTGCCGGTGCTAAGCCGGA
>OTU_4
TGGTAGTCCACGCCGTAAACGATGCTAACTCGTTTTTGGATTTTCGGATTCAGAGACTAAGCGAAAGTGATAAGTTAGCC
ACCTGGGGAGTACGTTCGCAAGAATGAAACTCAAAGGAATTGACGGGGGCCCGCACAAGCGGTGGATTATGTGGTTTAAT
TCGATGATACGCGAGGAACCTTACCAAGGCTTAAATGGGAAATGACAGGTTTAGAAATAGACTTTTCTTCGGACATTTTT
CAAGGTGCTGCATGGTTGTCGTCAGCTCGTGCCGTGAGGTGTTAGGTTAAGTCCTGCAACGAGCGCAACCCCTGTCACTA
GTTGCCATCATTAAGTTGGGGACTCTAGTGAGACTGCCTACGCAAGTAGAGA
>OTU_5
TGGTAGTCCACGCCGTAAACGATGTCAACTAGCCGTTGGGAGCCTTGAGCTCTTAGTGGCGCAGCTAACGCATTAAGTTG
ACCGCCTGGGGAGTACGGCCGCAAGGTTAAAACTCAAATGAATTGACGGGGGCCCGCACAAGCGGTGGAGCATGTGGTTT
AATTCGAAGCAACGCGAAGAACCTTACCAGGCCTTGACATCCAATGAACTTTCCAGAGATGGATTGGTGCCTTCGGGAAC
ATTGAGACAGGTGCTGCATGGCTGTCGTCAGCTCGTGTCGTGAGATGTTGGGTTAAGTCCCGTAACGAGCGCAACCCTTG
TCCTTAGTTACCAGCACGTAATGGTGGGCACTCTAAGGAGACTGCCGGTGACAAACCGGA
>OTU_6
TGGTAGTCCACGCCCTAAACGATGTCTACTAGTTGTTGGTGGAGTAAAATCCATTAGTAACGCAGCTAACGCGTGAAGTA
GACCGCCTGGGGAGTACGGTCGCAAGATTAAAACTCAAAGGAATTGACGGGGGCCCGCACAAGCGGTGGATTATGTGGAT
TAATTCGATGCAACGCGAAAAACCTTACCTGGCCTTGACATGCTACTAACGAAGCAGAGATGCATTAGGTGCCCGAAAGG
GAAAGTAGACACAGGTGCTGCATGGCTGTCGTCAGCTCGTGTCGTGAGATGTTGGGTTAAGTCCCGCAACGAGCGCAACC
CTTGCCAATAATTGCCATCATTTAGTTGGGCACTTTATTGGGACTGCCGGTGACAAACCGGA
>OTU_7
TGGTAGTCCACCCCGTAAACGTTGGGAACTAGTTGTGGGGTCCATTCCACGGATTCCGTGACGCAGCTAACGCATTAAGT
TCCCCGCCTGGGGAGTACGGCCGCAAGGCTAAAACTCAAAGGAATTGACGGGGACCCGCACAAGCGGCGGAGCATGCGGA
TTAATTCGATGCAACGCGAAGAACCTTACCAAGGCTTGACATATACGAGAACGGGCTAGAAATAGTCAACTCTTTGGACA
CTCGTAAACAGGTGGTGCATGGTTGTCGTCAGCTCGTGTCGTGAGATGTTGGGTTAAGTCCCGCAACGAGCGCAACCCTC
GTTCTATGTTGCCAGCACGTAATGGTGGGAACTCATGGGATACTGCCGGGGTCAACTCGGA
>OTU_9
TGGTAGTCCACGCCGTAAACGATGAATGTTAGCCGTCGGCATGCATGCATGTCGGTGGCGCAGCTAACGCATTAAACATT
CCGCCTGGGGAGTACGGTCGCAAGATTAAAACTCAAAGGAATTGACGGGGGCCCGCACAAGCGGTGGAGCATGTGGTTTA
ATTCGAAGCAACGCGCAGAACCTTACCAGCCCTTGACATGTCGGTCGCGGACAGTGGAGACATTGTCCTTCAGTTAGGCT
GGACCGAACACAGGTGCTGCATGGCTGTCGTCAGCTCGTGTCGTGAGATGTTGGGTTAAGTCCCGCAACGAGCGCAACCC
TCGCCCTTAGTTGCCAGCATTCAGTTGGGCACTCTAAGGGGACTGCCGGTGATAAGCCGAGA
>OTU_10
TGGTAGTCCACGCCGTAAACGATGATAACTATCTGTTCGGGCTCATAGAGCTTGAGTGGAGCAGCTAACGCATTAAGTTA
TCCGCCTGGGGAGTACGGTCGCAAGATTAAAACTCAAAGGAATTGACGGGGGCCTGCACAAGCGGTGGAGCATGTGGTTT
AATTCGAAGCAACGCGCAGAACCTTACCAGCGTTTGACATCCTTGTCGCGGTCTCCAGAGACGGAGACCTTCAGTTCGGC
TGGACAAGTGACAGGTGCTGCATGGCTGTCGTCAGCTCGTGTCGTGAGATGTTGGGTTAAGTCCCGCAACGAGCGCAACC
CTCATCCCTAGTTGCCATCATTCAGTTGGGCACTCTATGGAAACTGCCGGTGATAAGCCGGA
>OTU_12
TGGTAGTCCACGCCGTAAACGATGAATGTTAGCCGTCGGGCAGTTTACTGTTCGGTGGCGCAGCTAACGCATTAAACATT
CCGCCTGGGGAGTACGGTCGCAAGATTAAAACTCAAAGGAATTGACGGGGGCCCGCACAAGCGGTGGAGCATGTGGTTTA
ATTCGAAGCAACGCGCAGAACCTTACCAGCCCTTGACATCCCGATCGCGGATTACAGAGATGTAGTCCTTCAGTTCGGCT
GGATCGGAGACAGGTGCTGCATGGCTGTCGTCAGCTCGTGTCGTGAGATGTTGGGTTAAGTCCCGCAACGAGCGCAACCC
TCGCCCTTAGTTGCCAGCATTCAGTTGGGCACTCTAAGGGGACTGCCGGTGATAAGCCGAGA
>OTU_13
TGGTAGTCCACGCCGTAAACGATGAATACTAGTTATTGGAGGTATTGACTCCTTCAGTGACGCAGCTAACGCATTAAGTA
TTCCGCCTGGGGAGTACGGTCGCAAGACTAAAACTCAAACAAATTGACGGGGGCCCGCACAAGCGGTGGATTATGTGGTT
TAATTCGAAGCAACGCGCAGAACCTTACCTAGGCTTGAACTCCTACGAACCCGTTGTAATGGACGGGGTGCCCGCAAGGG
AATGTAGTGAGAGGTGCTGCATGGCTGTCGTCAGCTCGTGTTGTGAAATGTTGGGTTAAGTCTCGCAACGAGCGCAACCC
CTATCGTCTGTTGCCAGCATTAAGTTGGGCACTCTGACGAGACTGCCTGGGTTAACCAGGA
>OTU_14
TGGTAGTCCACGCCGTAAACGATGAGAACTTGACGTTGGTTTGCTTAGCAAATCGGTGTCGTAGCTAACGCGATAAGTTC
TCCGCCTGGGGAGTACGGCCGCAAGGTTGAAACTCAAAGGAATTGACGGGGGCCCGCACAAGCGGTGGAGTATGTGGTTT
AATTCGATGCAACGCGAAGAACCTTACCTGGTCTTGACATGTCAAGAAGTCTGCAGAGATGCGGATGTGCCTTCGGGAAC
TTGAACACAGGTGCTGCATGGCTGTCGTCAGCTCGTGTCGTGAGATGTTGGGTTAAGTCCCGCAACGAGCGCAACCCTTG
CCCTTAGTTGCCATCATTCAGTTGGGCACTCTAAGGGGACCGCCGGTGACAAACCGGA
>OTU_15
TGGTAGTCCACGCCCTAAACGATGTCTACTAGTTGTCGGGTCTTAATTGACTTGGTAACGCAGCTAACGCGTGAAGTAGA
CCGCCTGGGGAGTACGGTCGCAAGATTAAAACTCAAAGGAATTGACGGGGACCCGCACAAGCGGTGGATGATGTGGATTA
ATTCGATGCAACGCGAAAAACCTTACCTACCCTTGACATGGCAGGAATCCCGGAGAGATTTGGGAGTGCTCGAAAGAGAA
CCTGCACACAGGTGCTGCATGGCTGTCGTCAGCTCGTGTCGTGAGATGTTGGGTTAAGTCCCGCAACGAGCGCAACCCTT
GTCATTAGTTGCTACGCAAGAGCACTCTAATGAGACTGCCGGTGACAAACCGGA
>OTU_16
TGGTAGTCCACGCCGTAAACGATGATTACTCGATGTTGGCGATAAACTGTCAGCGTCTTAGCGAAAGCGTTAAGTAATCC
ACCTGGGGAGTACGCCCGCAAGGGTGAAACTCAAAGGAATTGACGGGGGCCCGCACAAGCGGTGGAGCATGTGGTTTAAT
TCGATGATACGCGAGGAACCTTACCTAGGCTAGAATGCGCGTGACCGGTCCAGAGATGGACCTTTCCTTCGGGACACAAA
GCAAGGTGCTGCATGGCCGTCGTCAGCTCGTGCCGTGAGGTGTTGGGTTAAGTCCCGCAACGAGCGCAACCCCTATCTTT
AGTTGCCATCAGGTTAAGCTGGGGACTCTAAAGAGACTGCCTGCGCAAGCAGTGA
>OTU_17
TGGTAGTCCGCACTGTAAACGATGATTACTCGCTGCTAGGGGGCAACCTTTAGTGGCTTAGCGAAAGCGATAAGTAATCC
ACCTGGGGAGTACGCCGGCAACGGTGAAACTCAAAGGAATTGACGGGGGCCCGCACAAGCGGAGGAGCATGTGGTTTAAT
TCGATGATACGCGAGGAACCTTACCAGGGCTTGAAAGTTAGTGACCGACTCTGAAAGGAGTCTTTCCGCAAGGACACGAA
ACTAGGTGCTGCATGGCTGTCGTCAGCTCGTGCCGTGAGGTGTTGGGTTAAGTCCCGCAACGAGCGCAACCCCTACCATT
AGTTGCCAGCGGTTCGGCCGGGGACTCTAGTGGAACTGCCCGCGCAAGCGGAGA
>OTU_18
TGGTAGTCCACGCCGTAAACGATGAATGCCAGCCGTTGGGGTGCATGCACTTCAGTGGCGCAGCTAACGCTTTAAGCATT
CCGCCTGGGGAGTACGGTCGCAAGATTAAAACTCAAAGGAATTGACGGGGGCCCGCACAAGCGGTGGAGCATGTGGTTTA
ATTCGAAGCAACGCGCAGAACCTTACCAGCTTTTGACATGTCCGGTTTGATCGACAGAGATGTCTTTCTTCAGTTCGGCT
GGCCGGAACACAGGTGCTGCATGGCTGTCGTCAGCTCGTGTCGTGAGATGTTGGGTTAAGTCCCGCAACGAGCGCAACCC
TCGCCCCTAGTTGCCATCATTCAGTTGGGAACTCTAGGGGGACTGCCGGTGATAAGCCGCGA
>OTU_19
TGGTAGTCCACGCCGTAAACGATGAATGTTAGCCGTCGGGCAGTTTACTGTTCGGTGGCGCAGCTAACGCATTAAACATT
CCGCCTGGGGAGTACGGTCGCAAGATTAAAACTCAAAGGAATTGACGGGGGCCCGCACAAGCGGTGGAGCATGTGGTTTA
ATTCGAAGCAACGCGCAGAACCTTACCAGCCCTTGACATCCCGGTCGCGGCGAGTGGAGACATTCGCTTTCAGTTCGGCT
GGACCGGAGACAGGTGCTGCATGGCTGTCGTCAGCTCGTGTCGTGAGATGTTGGGTTAAGTCCCGCAACGAGCGCAACCC
TCGCCCTTAGTTGCCAGCATTTGGTTGGGCACTCTAAGGGGACTGCCGGTGATAAGCCGAGA
>OTU_20
TGGTAGTCCACGCCCTAAACGATGCGAACTGGATGTTGGTCTCAACTCGGAGATCAGTGTCGAAGCTAACGCGTTAAGTT
CGCCGCCTGGGGAGTACGGTCGCAAGACTGAAACTCAAAGGAATTGACGGGGGCCCGCACAAGCGGTGGAGTATGTGGTT
TAATTCGATGCAACGCGAAGAACCTTACCTGGCCTTGACATGTCTGGAATCCTTGAGAGATCGAGGAGTGCCTTCGGGAA
TCAGAACACAGGTGCTGCATGGCTGTCGTCAGCTCGTGTCGTGAGATGTTGGGTTAAGTCCCGCAACGAGCGCAACCCTT
GTCCTTAGTTGCCAGCGAGTAATGTCGGGAACTCTAAGGAGACTGCCGGTGACAAACCGGA
>OTU_21
TGGTAGTCCACGCCGTAAACGATGATAACTAGCTGTCAGGGCTCTTGGAGCTTTGGTGGCGCAGCTAACGCGTTAAGTTA
TCCGCCTGGGGAGTACGGCCGCAAGGTTAAAACTCAAAGAAATTGACGGGGGCCTGCACAAGCGGTGGAGCATGTGGTTT
AATTCGAAGCAACGCGCAGAACCTTACCAGCGTTTGACATGGTAGGACGATTTCCAGAGATGGATCTCTTCCCTTACGGG
ACCTACACACAGGTGCTGCATGGCTGTCGTCAGCTCGTGTCGTGAGATGTTGGGTTAAGTCCCGCAACGAGCGCAACCCT
CGTCTTTAGTTGCCATCATTTAGTTGGGCACTCTAAAGAAACTGCCGGTGATAAGCCGGA
>OTU_22
TGGTAGTCCATGCCGTAAACGTTGGGCACTAGGTGTGGGGGACATTCCACGTTTTCCGCGCCGTAGCTAACGCATTAAGT
GCCCCGCCTGGGGAGTACGGCCGCAAGGCTAAAACTCAAAGGAATTGACGGGGGCCCGCACAAGCGGCGGAGCATGCGGA
TTAATTCGATGCAACGCGAAGAACCTTACCAAGGCTTGACATGAACCGGTAATACCTGGAAACAGGTGCCCCGCTTGCGG
TCGGTTTACAGGTGGTGCATGGTTGTCGTCAGCTCGTGTCGTGAGATGTTGGGTTAAGTCCCGCAACGAGCGCAACCCTC
GTTCTATGTTGCCAGCGCGTTATGGCGGGGACTCATAGGAGACTGCCGGGGTCAACTCGGA
>OTU_23
TGGTAGTCCACGCCCTAAACGATGTCAACTGGTTGTTGGACGGCTTGCTGTTCAGTAACGAAGCTAACGCGTGAAGTTGA
CCGCCTGGGGAGTACGGCCGCAAGGTTGAAACTCAAAGGAATTGACGGGGACCCGCACAAGCGGTGGATGATGTGGTTTA
ATTCGATGCAACGCGAAAAACCTTACCTACCCTTGACATGTCTAGAATCCCGAAGAGATTTGGGGGTGCTCGAAAGAGAA
CTAGAACACAGGTGCTGCATGGCCGTCGTCAGCTCGTGTCGTGAGATGTTGGGTTAAGTCCCGCAACGAGCGCAACCCTT
ATCATTAGTTGCTACGCAAGGGCACTCTAATGAGACTGCCGGTGACAAACCGGA
>OTU_24
TGGTAGTCCACGCCGTAAACGATGCATACTAGGTGTTGGGGATTCGATTCCTCGGTGCCGAAGTTAACACAGTAAGTATG
CCGCCTGGGGAGTACGCTCGCAAGAGTGAAACTCAAAGGAATTGACGGGGACCCGCACAAGCAGTGGAGTATGTGGTTTA
ATTCGAAGCAACGCGAAGAACCTTACCAGGTCTTGACATCCCCATGCAAGCCACAGAGATGTGGCCCCTCTTCGGAGCAT
GGGAGACAGGTGGTGCATGGTTGTCGTCAGCTCGTGTCGTGAGATGTTGGGTTAAGTCCCGCAACGAGCGCAACCCTTGA
TCTTAGTTGCCAGCACGCAAGGTGGGCACTCTAGGATGACTGCCGGTGACAAACCGGA
>OTU_26
TGGTAGTCCACGCCCTAAACGATGTCAACTAGTTGTCGGGTCTTAATTGACTTGGTAACGCAGCTAACGCGTGAAGTTGA
CCGCCTGGGGAGTACGGTCGCAAGATTAAAACTCAAAGGAATTGACGGGGACCCGCACAAGCGGTGGATGATGTGGATTA
ATTCGATGCAACGCGAAAAACCTTACCTACCCTTGACATGGAAGGAATCCTTCAGAGATGGAGGAGTGCTCGAAAGAGAA
CCTTTACACAGGTGCTGCATGGCTGTCGTCAGCTCGTGTCGTGAGATGTTGGGTTAAGTCCCGCAACGAGCGCAACCCTT
GTCATTAGTTGCTACGAAAGGGCACTCTAATGAGACTGCCGGTGACAAACCGGA
>OTU_27
TGGTAGTCCACGCCGTAAACGATGATGACTAGCTGTCGGGGCGCTTGGCGTTTCGGTGGCGCAGCTAACGCGTTAAGTCA
TCCGCCTGGGGAGTACGGCCGCAAGGTTAAAACTCAAAGAAATTGACGGGGGCCTGCACAAGCGGTGGAGCATGTGGTTT
AATTCGAAGCAACGCGCAGAACCTTACCAGCGTTTGACATGGTAGGACGGTTTCCAGAGATGGATTCCTTCCCTTACGGG
ACCTACACACAGGTGCTGCATGGCTGTCGTCAGCTCGTGTCGTGAGATGTTGGGTTAAGTCCCGCAACGAGCGCAACCCT
CGTCTTTAGTTGCTACCATTTAGTTGGGCACTCTAAAGAAACTGCCGGTGATAAGCCGGA
>OTU_28
TGGTAGTCCACGCCCTAAACGATGTCAACTGGTTGTTGGGAAGGTTCCTTCTCAGTAACGTAGCTAACGCGTGAAGTTGA
CCGCCTGGGGAGTACGGCCGCAAGGTTGAAACTCAAAGGAATTGACGGGGACCCGCACAAGCGGTGGATGATGTGGTTTA
ATTCGATGCAACGCGAAAAACCTTACCTACCCTTGACATGCCTGGAATCCTGCAGAGATGTGGGAGTGCTCGAAAGAGAA
CCAGGACACAGGTGCTGCATGGCCGTCGTCAGCTCGTGTCGTGAGATGTTGGGTTAAGTCCCGCAACGAGCGCAACCCTT
GTCATTAGTTGCTACGAAAGGGCACTCTAATGAGACTGCCGGTGACAAACCGGA
>OTU_29
TGGTAGTCCACGCCCTAAACGATGCGAACTGGATGTTGGGAGCAACTTGGCTCTCAGTATCGAAGCTAACGCGTTAAGTT
CGCCGCCTGGGAAGTACGGTCGCAAGACTGAAACTCAAAGGAATTGACGGGGGCCCGCACAAGCGGTGGAGTATGTGGTT
TAATTCGATGCAACGCGAAGAACCTTACCTGGCCTTGACATCCACGGAACTTTCCAGAGATGGATTGGTGCCTTCGGGAA
CCGTGAGACAGGTGCTGCATGGCTGTCGTCAGCTCGTGTCGTGAGATGTTGGGTTAAGTCCCGCAACGAGCGCAACCCTT
GTCCTTAGTTGCCAGCACGTAATGGTGGGAACTCTAAGGAGACCGCCGGTGACAAACCGGA
>OTU_30
TGGTAGTCCACGCCGTAAACGTTGGGCGCTAGATGTGGGGACCTTTCCACGGTTTCCGTGTCGTAGCTAACGCATTAAGC
GCCCCGCCTGGGGAGTACGGCCGCAAGGCTAAAACTCAAAGGAATTGACGGGGGCCCGCACAAGCGGCGGAGCATGCGGA
TTAATTCGATGCAACGCGAAGAACCTTACCAAGGCTTGACATATACGAGAACGGGCCAGAAATGGTCAACTCTTTGGACA
CTCGTATACAGGTGGTGCATGGTTGTCGTCAGCTCGTGTCGTGAGATGTTGGGTTAAGTCCCGCAACGAGCGCAACCCTC
GTCGCATGTTGCCAGCACGTTATGGTGGGGACTCATGTGAGACTGCCGGGGTCAACTCGGA
>OTU_31
TGGTAGTCCACGCCCTAAACGATGTCAACTGGTTGTTGGGTCTTCACTGACTCAGTAACGAAGCTAACGCGTGAAGTTGA
CCGCCTGGGGAGTACGGCCGCAAGGTTGAAACTCAAAGGAATTGACGGGGACCCGCACAAGCGGTGGATGATGTGGTTTA
ATTCGATGCAACGCGAAAAACCTTACCTACCCTTGACATGTCTGGAATTTCGCAGAGATGTGAAAGTGCCCGAAAGGGAG
CCAGAACACAGGTGCTGCATGGCTGTCGTCAGCTCGTGTCGTGAGATGTTGGGTTAAGTCCCGCAACGAGCGCAACCCTT
GCCATTAGTTGCTACGAAAGGGCACTCTAATGGGACTGCCGGTGACAAACCGGA
>OTU_33
TGGTAGTCCACGCCCTAAACGATGTCAACTGGTTGTTGGGTGCATTAGTACTCAGTAACGAAGCTAACGCGTGAAGTTGA
CCGCCTGGGGAGTACGGCCGCAAGGTTGAAACTCAAAGGAATTGACGGGGACCCGCACAAGCGGTGGATGATGTGGTTTA
ATTCGATGCAACGCGAAAAACCTTACCTACCTTTGACATGTACGGAATTCGCCAGAGATGGCTTAGTGCTCGAAAGAGAA
CCGTAACACAGGTGCTGCATGGCTGTCGTCAGCTCGTGTCGTGAGATGTTGGGTTAAGTCCCGCAACGAGCGCAACCCTT
GTCATTAGTTGCTACATTTAGTTGGGCACTCTAATGAGACTGCCGGTGACAAACCGGA
>OTU_34
TGGTAGTCCACGCCGTAAACGATGTCGACTAGCCGTTGGGATCCTTGAGATCTTAGTGGCGCAGCTAACGCATTAAGTCG
ACCGCCTGGGGAGTACGGCCGCAAGGTTAAAACTCAAATGAATTGACGGGGGCCCGCACAAGCGGTGGAGCATGTGGTTT
AATTCGAAGCAACGCGAAGAACCTTACCAGGCCTTGACATGCAGAGAACTTTCCAGAGATGGATGGGTGCCTTCGGGAGC
TCTGACACAGGTGCTGCATGGCTGTCGTCAGCTCGTGTCGTGAGATGTTGGGTTAAGTCCCGTAACGAGCGCAACCCTTG
TCCTTAGTTACCAGCACGTCATGGTGGGCACTCTAAGGAGACTGCCGGTGACAAACCGGA
>OTU_35
TGGTAGTCCATGCCGTAAACGTTGGGCACTAGGTGTGGGGGACATTCCACGTTTTCCGCGCCGTAGCTAACGCATTAAGT
GCCCCGCCTGGGGAGTACGGCCGCAAGGCTAAAACTCAAAGGAATTGACGGGGGCCCGCACAAGCGGCGGAGCATGCGGA
TTAATTCGATGCAACGCGAAGAACCTTACCAAGGCTTGACATGGGCCGGACCGGGCTGGAAACAGTCCTTCCCCTTTGGG
GCCGGTTCACAGGTGGTGCATGGTTGTCGTCAGCTCGTGTCGTGAGATGTTGGGTTAAGTCCCGCAACGAGCGCAACCCT
CGTTCCATGTTGCCAGCGCGTAATGGCGGGGACTCATGGGAGACTGCCGGGGTCAACTCGGA
>OTU_36
TGGTAGTCCACGCCGTAAACTATGGGTGCTAGCCGTCGGGGAGCATGCTCTTCGGTGGCGCAGCAAACGCATTAAGCACC
CCGCCTGGGGAGTACGGTCGCAAGATTAAAACTCAAAGGAATTGACGGGGGCCCGCACAAGCGGTGGAGCATGTGGTTTA
ATTCGAGGCAACGCGAAGAACCTTACCAGCCCTTGACTTCCCGATCGGGGGACCAGAGATGGACCTCTTCAATTGGTCGG
TGACAGGTGCTGCATGGCTGTCGTCAGCTCGTGTCGTGAGATGTTGGGTTAAGTCCCGCAACGAGCGCAACCCCTGCCAT
TAGTTGCCATCATTAAGTTGGGCACTCTAGTGGGACTGCCGGTGATAAGCCGGA
>OTU_37
TGGTAGTCCACGCCGTAAACTATGAGAGCTAGCCGTTGGAGGGTTTACCCTTCAGTGGCGCAGCTAACGCATTAAGCTCT
CCGCCTGGGGAGTACGGTCGCAAGATTAAAACTCAAAGGAATTGACGGGGGCCCGCACAAGCGGTGGAGCATGTGGTTTA
ATTCGAAGCAACGCGAAGAACCTTACCAGCCCTTGACATGCCAAGACGACTTCCAGAGATGGATTTCTTCCCTTCGGGGA
CTTGGACACAGGTGCTGCATGGCTGTCGTCAGCTCGTGTCGTGAGATGTTGGGTTAAGTCCCGCAACGAGCGCAACCCTC
GCCTTTAGTTGCCATCATTTAGTTGGGCACTCTAGAGGGACTGCCGGTGATAAGCCGGA
>OTU_39
TGGTAGTCCACGCCGTAAACGATGATAACTAGCTGTCGGGGCTCTTAGAGCTTCGGTGGCGCAGCTAACGCATTAAGTTA
TCCGCCTGGGGAGTACGGCCGCAAGGTTAAAACTCAAATGAATTGACGGGGGCCTGCACAAGCGGTGGAGCATGTGGTTT
AATTCGAAGCAACGCGCAGAACCTTACCAGCGTTTGACATGTCCGGACGATTTCGGGAGACCGATCTCTTCCCTTCGGGG
ACTGGAACACAGGTGCTGCATGGCTGTCGTCAGCTCGTGTCGTGAGATGTTGGGTTAAGTCCCGCAACGAGCGCAACCCT
CGTCCTTAGTTGCCATCATTTAGTTGGGCACTCTAAGGAAACCGCCGGTGATAAGCCGGA
>OTU_40
TGGTAGTCCACGCCGTAAACGATGAGTGCTAAGTGTTAGAGGGTTTCCGCCCTTTAGTGCTGAAGTTAACGCATTAAGCA
CTCCGCCTGGGGAGTACGGCCGCAAGGCTGAAACTCAAAGGAATTGACGGGGGCCCGCACAAGCGGTGGAGCATGTGGTT
TAATTCGAAGCAACGCGAAGAACCTTACCAGGTCTTGACATCCTCTGAAAACCCTAGAGATAGGGCTTCTCCTTCGGGAG
CAGAGTGACAGGTGGTGCATGGTTGTCGTCAGCTCGTGTCGTGAGATGTTGGGTTAAGTCCCGCAACGAGCGCAACCCTT
GATCTTAGTTGCCATCATTAAGTTGGGCACTCTAAGGTGACTGCCGGTGACAAACCGGA
>OTU_41
TGGTAGTCCACGCCGTAAACGTTGGGAACTAGATGTGGGGGCCATTCCACGGTCTCCGTGTCGCAGCTAACGCATTAAGT
TCCCCGCCTGGGGAGTACGGCCGCAAGGCTAAAACTCAAAGGAATTGACGGGGGCCCGCACAAGCGGCGGAGCATGCGGA
TTAATTCGATGCAACGCGAAGAACCTTACCAAGACTTGACATATACGAGAACGGGCCAGAAATGGTCAACTCTTTGGACA
CTCGTAAACAGGTGGTGCATGGTTGTCGTCAGCTCGTGTCGTGAGATGTTGGGTTAAGTCCCGCAACGAGCGCAACCCTC
GTTCTATGTTGCCAGCACGTTATGGTGGGAACTCATAGGAGACTGCCGGGGTCAACTCGGA
>OTU_43
TGGTAGTCCACGCCTTAAACGATGGATACTAAGTGTCGGCGGGTTACCGCCGGTGCCGCAGCTAACGCAGTAAGTATCCC
GCCTGGGAAGTACGGCCGCAAGGTTGAAACTCAAAGGAATTGACGGGGGCCCGCACAAGCGGTGGAGCATGTGGTTTAAT
TCGACGCAACGCGAAGAACCTTACCCAGGCTGGACATGCAGGTAGTAGAAGGGTGAAAGCCTAACGAGGTAGCAATACCA
TCCTGCTCAGGTGCTGCATGGCTGTCGTCAGCTCGTGCCGTGAGGTGTTGGGTTAAGTCCCGCAACGAGCGCAACCCCTG
TCTTCAGTTACTAACGGGTCAAGCCGAGAACTCTGGAGAGACTGCCCAGGAGAACGGGGA
>OTU_46
TGGTAGTCCACGCCGTAAACGATGGATGCTAGCCGTTGGCGAGCTTGCTCGTCAGTGGCGCAGCTAACGCTTTAAGCATC
CCGCCTGGGGAGTACGGTCGCAAGATTAAAACTCAAAGGAATTGACGGGGGCCCGCACAAGCGGTGGAGCATGTGGTTCA
ATTCGAAGCAACGCGCAGAACCTTACCAGCCCTTGACATGTCCTCTATGGATTCCAGAGACGGAGTCCTTCACTTCGGGT
GGGAGGAACACAGGTGCTGCATGGCTGTCGTCAGCTCGTGTCGTGAGATGTTGGGTTAAGTCCCGCAACGAGCGCAACCC
TCGCCCTTAGTTGCCATCATTTAGTTGGGCACTCTAAGGGGACTGCCGGTGATAAGCCGGA
>OTU_47
TGGTAGTCCACGCCGTAAACGATGAGAACTAGTTATTGGGGGTATTGACTCCCTCAGTGACGCAGCTAACGCATTAAGTT
CTCCGCCTGGGGAGTACGGTCGCAAGACTAAAACTCAAACAAATTGACGGGGGCCCGCACAAGCGGTGGATTATGTGGTT
TAATTCGAAGCAACGCGCAGAACCTTACCTAGGCTTGAACTCCTACGAATCTCTTGTAATTGAGAGAGTGTCCGCAAGGA
AATGTAGTGAGAGGTGCTGCATGGCTGTCGTCAGCTCGTGTTGTGAAATGTTGGGTTAAGTCTCGCAACGAGCGCAACCC
CTATCGTCTGTTGCCAGCATTAAGTTGGGCACTCTGACGAGACTGCCTGGGTTAACCAGGA
>OTU_48
TGGTAGTCCACGCCCTAAACTATGTCAACTGGTTGTCGGGGAAGAAATTCCTTGGTAACGAAGCTAACGCGTGAAGTTGA
CCGCCTGGGGAGTACGGCCGCAAGGTTAAAACTCAAAGGAATTGACGGGGACCCGCACAAGCGGTGGATTATGTGGATTA
ATTCGATGCAACGCGAAAAACCTTACCTACCCTTGACATGTACGGAACCCTCCAGAGATGGAGGGGTGCCCGAAAGGGAG
CCGTAACACAGGTGCTGCATGGCTGTCGTCAGCTCGTGTCGTGAGATGTTGGGTTAAGTCCCGCAACGAGCGCAACCCTT
GCCATTAGTTGCTACATTCAGTTGGGCACTCTAATGGGACTGCCGGTGACAAACCGGA
>OTU_49
TGGTAGTCCACGCCGTAAACGATGGATACTAGCTGTTCGGGGCAACCTGAGTGGCTAAGCGAAAGTGATAAGTATCCCAC
CTGGGGAGTACGTTCGCAAGAATGAAACTCAAAGGAATTGACGGGGGCCCGCACAAGCGGTGGAGCATGTGGTTTAATTC
GATGATACGCGAGGAACCTTACCAGGGCTTAAATGTAGTCTGACAGGACCGGAAACGGTTTTTCCTTCGGGCAGATTACA
AGGTGCTGCATGGTTGTCGTCAGCTCGTGCCGTGAGGTGTCAGGTTAAGTCCTATAACGAGCGCAACCCCTGTCGTTAGT
TGCCAGCGAGTCATGTCGGGAACTCTAACGAGACTGCCAGTGCAAACTGAGA
>OTU_51
TGGTAGTCCACGCCGTAAACGATGAATGCCAGCCGTTGGGCAGCTTGCTGCTCAGTGGCGCAGCTAACGCTTTAAGCATT
CCGCCTGGGGAGTACGGTCGCAAGATTAAAACTCAAAGGAATTGACGGGGGCCCGCACAAGCGGTGGAGCATGTGGTTTA
ATTCGAAGCAACGCGCAGAACCTTACCAGCCTTTGACATGTCCGGTATGGATCCTGGAGACAGGTTCCTTCAGTTCGGCT
GGCCGGAACACAGGTGCTGCATGGCTGTCGTCAGCTCGTGTCGTGAGATGTTGGGTTAAGTCCCGCAACGAGCGCAACCC
TCGCCCTTAGTTGCCATCATTCAGTTGGGCACTCTAAGGGGACTGCCGGTGATAAGCCGAGA
>OTU_53
TGGTAGTCCACGCCGTAAACGATGAATGCCAGCCGTCGGGGAGCTTGCTCTTCGGTGGCGCAGCTAACGCTTTAAGCATT
CCGCCTGGGGAGTACGGTCGCAAGATTAAAACTCAAAGGAATTGACGGGGGCCCGCACAAGCGGTGGAGCATGTGGTTTA
ATTCGAAGCAACGCGCAGAACCTTACCAGCCCTTGACATCCCGGTCGCGGATCACAGAGATGAGATCCTTCAGTTCGGCT
GGACCGGTGACAGGTGCTGCATGGCTGTCGTCAGCTCGTGTCGTGAGATGTTGGGTTAAGTCCCGCAACGAGCGCAACCC
TCGCCCCTAGTTGCCAGCATTAAGTTGGGCACTCTAGGGGGACTGCCGGTGATAAGCCGCGA
>OTU_54
TGGTAGTCCACGCCGTAAACGATGAATGCCAGCCGTTAGTGGGTTTACTCACTAGTGGCGCAGCTAACGCTTTAAGCATT
CCGCCTGGGGAGTACGGTCGCAAGATTAAAACTCAAAGGAATTGACGGGGGCCCGCACAAGCGGTGGAGCATGTGGTTTA
ATTCGACGCAACGCGCAGAACCTTACCAGCCCTTGACATGTCTAGGACCGGTCGCAGAGATGTGACCTTCTCTTCGGAGC
CTAGAGCACAGGTGCTGCATGGCTGTCGTCAGCTCGTGTCGTGAGATGTTGGGTTAAGTCCCGCAACGAGCGCAACCCCC
GTCCTTAGTTGCTACCATTTAGTTGAGCACTCTAAGGAGACTGCCGGTGATAAGCCGCGA
>OTU_55
TGGTAGTCCACGCCGTAAACGATGGATACTAGCTGTTTGGAAGCAATTCTGAGTGGCTAAGCGAAAGTGATAAGTATCCC
ACCTGGGGAGTACGAACGCAAGTTTGAAACTCAAAGGAATTGACGGGGGCCCGCACAAGCGGTGGAGCATGTGGTTTAAT
TCGATGATACGCGAGGAACCTTACCAGGGCTTAAATGTAGGTTGACAGGCTTGGAAACAGGTTTTTCTTCGGACAACTTA
CAAGGTGCTGCATGGTTGTCGTCAGCTCGTGCCGTGAGGTGTCAGGTTAAGTCCTATAACGAGCGCAACCCCTGTCGTTA
GTTGCCAGCGAGTCATGTCGGGAACTCTAACGAGACTGCCGGTGCAAACCGTGA
>OTU_56
TGGTAGTCCACGCCGTAAACTATGAGAGCTAGCCGTCGGCAAGTTTACTTGTCGGTGGCGCAGCTAACGCATTAAGCTCT
CCGCCTGGGGAGTACGGTCGCAAGATTAAAACTCAAAGGAATTGACGGGGGCCCGCACAAGCGGTGGAGCATGTGGTTTA
ATTCGAAGCAACGCGCAGAACCTTACCAGCCCTTGACATCCCGGTCGCGGTTTCCAGAGATGGATCCCTTCAGTTCGGCT
GGACCGGTGACAGGTGCTGCATGGCTGTCGTCAGCTCGTGTCGTGAGATGTTGGGTTAAGTCCCGCAACGAGCGCAACCT
TCGCCCTTAGTTGCCATCATTAAGTTGGGCACTCTAAGGGGACTGCCGGTGATAAGCCGCGA
>OTU_58
TGGTAGTCCACGCCGTAAACGATGAATGCCAGCCGTTAGTGGGTTTACTCACTAGTGGCGCAGCTAACGCTTTAAGCATT
CCGCCTGGGGAGTACGGTCGCAAGATTAAAACTCAAAGGAATTGACGGGGGCCCGCACAAGCGGTGGAGCATGTGGTTTA
ATTCGACGCAACGCGCAGAACCTTACCAGCCCTTGACATCCCGGTCGCGGACTCCAGAGATGGAGTTCTTCAGTTCGGCT
GGACCGGAGACAGGTGCTGCATGGCTGTCGTCAGCTCGTGTCGTGAGATGTTGGGTTAAGTCCCGCAACGAGCGCAACCC
CCGTCCTTAGTTGCTACCATTTAGTTGAGCACTCTAAGGAGACTGCCGGTGATAAGCCGCGA
>OTU_60
TGGTAGTCCTAGCTGTAAACGATGGATACTTGCTGTGGGGGGTGTTAAATCCCCCTGTGGCGGAGCTAACGCATTAAGTA
TCCCGCCTGGGGAGTACGGTCGCAAGGCTGAAACTCAAAGGAATTGACGGGGGCCCGCACAAGCGGTGGAGCATGTGGTT
CAATTCGACGCAACGCGAAGAACCTTACCTGGGCTTGAACTGGAGTGGAAGTTGGCAGAGATGTCAATGTCCTTTACCGG
ACTGCTCTAGAGGTGCTGCATGGCTGTCGTCAGCTCGTGTCGTGAGATGTTGGGTTAAGTCCCGCAACGAGCGCAACCCT
TGTCCTTAGTTGCTAACGAGTCAAGTCGAGAACCCTAAGGAAACTGTCGGTGATAAACCGGA
>OTU_61
TGGTAGTCCACGCCGTAAACGGTGGGCGCTAGATGTGGGGACCTTCCACGGTTTCTGCGTCGCAGCTAACGCATTAAGCG
CCCCGCCTGGGGAGTACGGTCGCAAGACTAAAACTCAAAGGAATTGACGGGGGCCCGCACAAGCGGCGGAGCATGTTGCT
TAATTCGACGCAACGCGAAGAACCTTACCAAGGCTTGACATCGCCGGAAAACTCGCAGAGATGCGGGGTCCTTTTGGGCC
GGTGACAGGTGGTGCATGGCTGTCGTCAGCTCGTGTCGTGAGATGTTGGGTTAAGTCCCGCAACGAGCGCAACCCTCGTT
CTATGTTGCCAGCAACACCTTCGGGTGGTTGGGGACTCATAGGAGACTGCCGGGGTCAACTCGGA
>OTU_62
TGGTAGTCCACGCCCTAAACGATGCGAACTGGATGTTGGGTGCAATTTGGCACGCAGTATCGAAGCTAACGCGTTAAGTT
CGCCGCCTGGGGAGTACGGTCGCAAGACTGAAACTCAAAGGAATTGACGGGGGCCCGCACAAGCGGTGGAGTATGTGGTT
TAATTCGATGCAACGCGAAGAACCTTACCTGGTCTTGACATGTCGAGAACTTTCCAGAGATGGATTGGTGCCTTCGGGAA
CTCGAACACAGGTGCTGCATGGCTGTCGTCAGCTCGTGTCGTGAGATGTTGGGTTAAGTCCCGCAACGAGCGCAACCCTT
GTCCTTAGTTGCCAGCACGTAATGGTGGGAACTCTAAGGAGACCGCCGGTGACAAACCGGA
>OTU_63
TGGTAGTCCACACCGTAAACGTTGGGCGCTAGGTGTGGGGTCCATTCCACGGATTCCGTGCCGCAGCTAACGCATTAAGC
GCCCCGCCTGGGGAGTACGGCCGCAAGGCTAAAACTCAAAGGAATTGACGGGGGCCCGCACAAGCGGCGGAGCATGCGGA
TTAATTCGATGCAACGCGAAGAACCTTACCTGGGTTTGACATACACCCTGCCGCTCCAGAGATGGGGCTTCTTTTGGGGG
TGTACAGGTGGTGCATGGCTGTCGTCAGCTCGTGTCGTGAGATGTTGGGTTAAGTCCCGCAACGAGCGCAACCCTCGTTC
TATGTTGCCAGCACGTAATGGTGGGGACTCATAGGAGACTGCCGGGGTCAACTCGGA
>OTU_65
TGGTAGTCCACGCCGTAAACTATGAGAGCTAGCCGTTGGAGGGTTTACCCTTCAGTGGCGCAGCTAACGCATTAAGCTCT
CCGCCTGGGGAGTACGGTCGCAAGATTAAAACTCAAAGGAATTGACGGGGGCCCGCACAAGCAGTGGAGCATGTGGTTTA
ATTCGAAGCAACGCGAAGAACCTTACCAGCCCTTGACATGGTCGGACGGTTTCCAGAGATGGATTCCTTCACTTCGGTGA
CTGACACACAGGTGCTGCATGGCTGTCGTCAGCTCGTGTCGTGAGATGTTGGGTTAAGTCCCGCAACGAGCGCAACCCTC
GCCTTTAGTTGCCATCATTTAGTTGGGCACTCTAGAGGGACTGCCGGTGATAAGCCGGA
>OTU_66
TGGTAGTCCACGCCGTAAACGGTGGGCACTAGGTGTGGGGAACATTCCACGTTCTCCGTGCCGAAGCTAACGCATTAAGT
GCCCCGCCTGGGGAGTACGGCCGCAAGGCTAAAACTCAAAGGAATTGACGGGGGCCCGCACAAGCGGCGGAGCATGCGGA
TTAATTCGATGCAACGCGAAGAACCTTACCTGGGTTTGACATATGCCGGAAAGCTGCAGAGATGTAGCCCCCGCAAGGTC
GGTATACAGGTGGTGCATGGCTGTCGTCAGCTCGTGTCGTGAGATGTTGGGTTAAGTCCCGCAACGAGCGCAACCCTCGT
CCTATGTTGCCAGCGGATAATGCCGGGGACTCATAGGAGACTGCCGGGGTCAACTCGGA
>OTU_67
TGGTAGTCCACGCCCTAAACGATGTCTACTAGTTGTCGGGTTTTAATTAACTTGGTAACGCAGCTAACGCGTGAAGTAGA
CCGCCTGGGGAGTACGGTCGCAAGATTAAAACTCAAAGGAATTGACGGGGACCCGCACAAGCGGTGGATGATGTGGATTA
ATTCGATGCAACGCGAAAAACCTTACCTACCCTTGACATGTACGGAAGCCACGAGAGATCGAGGTGTGCTCGAAAGAGAG
CCGTAACACAGGTGCTGCATGGCTGTCGTCAGCTCGTGTCGTGAGATGTTGGGTTAAGTCCCGCAACGAGCGCAACCCTT
GTCATTAGTTGCTACGAAAGGGCACTCTAATGAGACTGCCGGTGACAAACCGGA
>OTU_68
TGGTAGTCCACGCCCTAAACGATGCGAACTGGACGTTGGGAGCAATCAGGCTCTCAGTGTCGAAGCTAACGCGTTAAGTT
CGCCGCCTGGGGAGTACGGTCGCAAGACTGAAACTCAAAGGAATTGACGGGGGCCCGCACAAGCGGTGGAGTATGTGGTT
TAATTCGATGCAACGCGAAGAACCTTACCTGGCCTTGACATCCACGGAATCCTTTAGAGATAGAGGAGTGCCTTCGGGAA
CCGTGAGACAGGTGCTGCATGGCTGTCGTCAGCTCGTGTCGTGAGATGTTGGGTTAAGTCCCGCAACGAGCGCAACCCTT
GTCCTTAGTTGCCAGCGAGTAATGTCGGGAACTCTAAGGAGACTGCCGGTGACAAACCGGA
>OTU_69
TGGTAGTCCACGCCCTAAACGATGTCTACTAGTTGTCGGGTCTTAATTGACTTGGTAACGCAGCTAACGCGTGAAGTAGA
CCGCCTGGGGAGTACGGTCGCAAGATTAAAACTCAAAGGAATTGACGGGGACCCGCACAAGCGGTGGATGATGTGGATTA
ATTCGATGCAACGCGAAAAACCTTACCTACCCTTGACATGTACGGAATTCTGCTGAGAGGTGGAAGTGCTCGAAAGAGAA
CCGTAACACAGGTGCTGCATGGCTGTCGTCAGCTCGTGTCGTGAGATGTTGGGTTAAGTCCCGCAACGAGCGCAACCCTT
GTCATTAGTTGCTACGAAAGGGCACTCTAATGAGACTGCCGGTGACAAACCGGA
>OTU_71
TGGTAGTCCACGCCCTAAACCATGTCAACTGGGTGTTCGGGAAGCGATTTCTGAGTACCGTAGCTAACGCGTGAAGTTGA
CCGCCTGGGGAGTACGGCCGCAAGGTTAAAACTCAAAGGAATTGACGGGGACCCGCACAAGCGGTGGATGATGTGGATTA
ATTCGATGCAACGCGAACAACCTTACCTACCCTTGACATGTCCGAGAGCCTGCTGAGAGGCGGGTGTGCCTGAAAGGGAA
TTGGAACACAGGTGCTGCATGGCTGTCGTCAGCTCGTGTCGTGAGATGTTGGGTTAAGTCCCGCAACGAGCGCAACCCTT
GTCCCTAGTTGCTACGCAAGGGCACTCTAGGGAGACTGCCGGTGACAAACCGGA
>OTU_74
TGGTAGTCCTAGCCCTAAACGATGGATGCTTGGTGTGGCCGGTACCCAATCCGGCTGTGCCGAAGCTAACGCGATAAGCA
TCCCGCCTGGGGAGTACGGTCGCAAGGCTGAAACTCAAAGGAATTGACGGGGGCCCGCACAAGCGGTGGAGCATGTGGTT
CAATTCGACGCAACGCGAAGAACCTTACCTGGGCTCGAAGCACAGTGGACCGGGGTAGAAATATCCCTTTTCGCAAGAAC
TGCTGTGGAGGTGCTGCATGGCTGTCGTCAGCTCGTGTCGTGAGATGTTGGGTTAAGTCCCGCAACGAGCGCAACCCTTA
TCGTTAGTTGCCAGCGAGTCAAGTCGGGCACTCTAGCGAAACCGCCCCGGATAACGGGGA
>OTU_77
TGGTAGTCCACGCCGTAAACGATGACAACTTGACGTCGGTTTGCTCTGCGAATCGGTGTCGTAGCTAACGCGATAAGTTG
TCCGCCTGGGGAGTACGGCCGCAAGGTTGAAACTCAAAGGAATTGACGGGGGCCCGCACAAGCGGTGGAGTATGTGGTTT
AATTCGATGCAACGCGAAGAACCTTACCTGGTCTTGACATCTACGGAACCTTTCAGAGATGAGAGGGTGCCTTCGGGAAC
CGTAAGACAGGTGCTGCATGGCTGTCGTCAGCTCGTGTCGTGAGATGTTGGGTTAAGTCCCGCAACGAGCGCAACCCTTG
CCCTTAGTTGCCATCATTCAGTTGGGCACTCTAAGGGGACCGCCGGTGACAAACCGGA
>OTU_78
TGGTAGTCCGAGCCGTAAACGATGGATACTAGGTGTTGGAGGTATAGACCCCTTCAGTGCCGAAGCTAACGCGATAAGTA
TCCCGCCTGGGGAGTACGGTCGCAAGACTGAAACTCAAAGGAATTGACGGGGGCCCGCACAAGCGGTGGAGCATGTGGTT
TAATTCGATGCAACGCGAAGAACCTTACCAAGGCTTGACATCCCGAGAATCCTGTAGAAATACGGGAGTGCCGCAAGGAA
TTCGGAGACAGGTGGTGCATGGCTGTCGTCAGCTCGTGTCGTGAGATGTTGGGTTAAGTCCCGCAACGAGCGCAACCCTC
GATGCCAGTTGCCAACGGGTAAAGCCGGGCACTCTGGCGTGACTGCCGGTGACAAACCGGA
>OTU_79
TGGTAGTCCACGCCCTAAACGATGTCAACTGGTTGTTGGTCCTTTACTGGATCAGTAACGAAGCTAACGCGTGAAGTTGA
CCGCCTGGGGAGTACGGCCGCAAGGTTGAAACTCAAAGGAATTGACGGGGACCCGCACAAGCGGTGGATGATGTGGTTTA
ATTCGATGCAACGCGAAAAACCTTACCCACCTTTGACATGTCTGGAATTCCGCAGAGATGTGGAAGTGCCCGAAAGGGAG
CCAGAACACAGGTGCTGCATGGCTGTCGTCAGCTCGTGTCGTGAGATGTTGGGTTAAGTCCCGCAACGAGCGCAACCCTT
GTCATTAGTTGCTACATTTAGTTGGGCACTCTAATGAGACTGCCGGTGACAAACCGGA
>OTU_81
TGGTAGTCCACGCCCTAAACGATGCGAACTGGATGTTGGGAGCAATTAGGCTCTCAGTATCGAAGCTAACGCGTTAAGTT
CGCCGCCTGGGGAGTACGGTCGCAAGACTGAAACTCAAAGGAATTGACGGGGGCCCGCACAAGCGGTGGAGTATGTGGTT
TAATTCGATGCAACGCGCAGAACCTTACCTGGCCTTGACATCCACGGAATCCTTCAGAGATGAGGGAGTGCCTTCGGGAA
CCGTGAGACAGGTGCTGCATGGCTGTCGTCAGCTCGTGTCGTGAGATGTTGGGTTAAGTCCCGCAACGAGCGCAACCCTT
GTCCTTAGTTGCCAGCACGTAATGGTGGGAACTCTAAGGAGACCGCCGGTGACAAACCGGA
>OTU_82
TGGTAGTCCACGCCCTAAACGATGTCAACTGGTTGTTGGACGGCTTGCTGTTCAGTAACGAAGCTAACGCGTGAAGTTGA
CCGCCTGGGGAGTACGGCCGCAAGGTTGAAACTCAAAGGAATTGACGGGGACCCGCACAAGCGGTGGATGATGTGGTTTA
ATTCGATGCAACGCGAAAAACCTTACCTACCCTTGACATGCCAGGAACTTACCAGAGATGGTTTGGTGCTCGAAAGAGAG
CCTGGACACAGGTGCTGCATGGCCGTCGTCAGCTCGTGTCGTGAGATGTTGGGTTAAGTCCCGCAACGAGCGCAACCCTT
ATCATTAGTTGCTACGCAAGGGCACTCTAATGAGACTGCCGGTGACAAACCGGA
>OTU_84
TGGTAGTCCACGCCCTAAACGATGTCAACTAGTTGTCGGGTCTTCATTGACTTGGTAACGAAGCTAACGCGTGAAGTTGA
CCGCCTGGGGAGTACGGTCGCAAGATTAAAACTCAAAGGAATTGACGGGGACCCGCACAAGCGGTGGATGATGTGGATTA
ATTCGATGCAACGCGAAAAACCTTACCTACCCTTGACATGTACGGAACCTTGCCGAGAGGTGAGGGTGCCCGAAAGGGAG
CCGTAACACAGGTGCTGCATGGCTGTCGTCAGCTCGTGTCGTGAGATGTTGGGTTAAGTCCCGCAACGAGCGCAACCCTT
GTCCCTAGTTGCTACGCAAGAGCACTCTAGGGAGACTGCCGGTGACAAACCGGA
>OTU_85
TGGTAGTCCTAGCCGTAAACGTTGGGTGCTAGGTGTGGGTGGACATCGACCCCATCCGTGCCGAAGCTAACGCATTAAGC
ACCCCGCCTGGGGAGTACGGCCGCAAGGCTAAAACTCAAAGGAATTGACGGGGGCCCGCACAAGCGGCGGAGCATGCGGC
TTAATTCGATGCGACGCGAAGAACCTTACCTGGGCTTGACATGCAGGGCAAAGCCGGTGAAAGCCGGCGCTCTACGGAGC
CTGCACAGGTGGTGCATGGCTGTCGTCAGCTCGTGCCGTGAGGTGTTGCCTTAAGTGGCGCAACGAGCGCAACCCTTGTC
CTTAGTTGCCAGCGGGTAAAGCCGGGAACTCTAGGGAGACTGCCGGTGCCAAACCGGA
>OTU_86
TGGTAGTCCACGCCCTAAACGATGTCTACTAGTTGTTGGTGGAGTAAAATCCATGAGTAACGCAGCTAACGCGTGAAGTA
GACCGCCTGGGGAGTACGGTCGCAAGATTAAAACTCAAATGAATTGACGGGGGCCCGCACAAGCGGTGGATTATGTGGAT
TAATTCGATGCAACGCGAAAAACCTTACCTGGCCTTGACATGTAACGAACTTTCCAGAGATGGATTGGTGCTCGAAAGAG
AACGTTAACACAGGTGCTGCATGGCTGTCGTCAGCTCGTGTCGTGAGATGTTGGGTTAAGTCCCGCAACGAGCGCAACCC
TTGCCATTAATTGCCATCATTTAGTTGGGCACTTTAATGGGACTGCCGGTGACAAACCGGA
>OTU_91
TGGTAGTCCACGCCGTAAACGATGATAACTAGCTGTCCGGGCACTTGGTGCCTGGGTGGCGCAGCTAACGCATTAAGTTA
TCCGCCTGGGGAGTACGGTCGCAAGATTAAAACTCAAAGGAATTGACGGGGGCCTGCACAAGCGGTGGAGCATGTGGTTT
AATTCGAAGCAACGCGCAGAACCTTACCAGCCTTTGACATCCTGGTCGCGGATTAGAGAGATCTTTTCCTTCAGTTCGGC
TGGACCAGTGACAGGTGCTGCATGGCTGTCGTCAGCTCGTGTCGTGAGATGTTGGGTTAAGTCCCGCAACGAGCGCAACC
CTCGTCCTTAGTTGCCATCATTAAGTTGGGCACTTTAAGGAAACTGCCGGTGATAAGCCGGA
>OTU_93
TGGTAGTCCACGCCCTAAACGATGTCTACTAGTTGTCGGGTTTTAATTAACTTGGTAACGCAGCTAACGCGTGAAGTAGA
CCGCCTGGGGAGTACGGTCGCAAGATTAAAACTCAAAGGAATTGACGGGGACCCGCACAAGCGGTGGATGATGTGGATTA
ATTCGATGCAACGCGAAAAACCTTACCTACCCTTGACATGGTCGGAACCCTGGAGAGATCCGGGGGTGCTCGAAAGAGAG
CCGATACACAGGTGCTGCATGGCTGTCGTCAGCTCGTGTCGTGAGATGTTGGGTTAAGTCCCGCAACGAGCGCAACCCTT
GTCATTAGTTGCTACGCAAGAGCACTCTAATGAGACTGCCGGTGACAAACCGGA
>OTU_94
TGGTAGTCCACGCTGTAAACGATGGATGCTAGCCGTTGGCGAGCTTGCTCGTCAGTGGCGCAGCTAACGCTTTAAGCATC
CCGCCTGGGGAGTACGGTCGCAAGATTAAAACTCAAAGGAATTGACGGGGGCCCGCACAAGCGGTGGAGCATGTGGTTCA
ATTCGAAGCAACGCGCAGAACCTTACCAGCCCTTGACATCCCGGTCGCGGAGAGCAGAGACGCACTCCTTCAGTTCGGCT
GGACCGGAGACAGGTGCTGCATGGCTGTCGTCAGCTCGTGTCGTGAGATGTTGGGTTAAGTCCCGCAACGAGCGCAACCC
TCGCCCTTAGTTGCCATCATTTAGTTGGGCACTCTAAGGGGACTGCCGGTGATAAGCCGGA
>OTU_96
TGGTAGTCCACGCCGTAAACGATGATTACTCGATGTCGGCGATAAACTGTCGGCGTCTTAGCGAAAGCGTTAAGTAATCC
ACCTGGGGAGTACGCCCGCAAGGGTGAAACTCAAAGGAATTGACGGGGGCCCGCACAAGCGGTGGAGCATGTGGTTTAAT
TCGATGATACGCGAGGAACCTTACCTAGGCTAGAATGCGCGTGACCGACTCAGAGATGAGTCTTTCCTTCGGGACACAAA
GCAAGGTGCTGCATGGCCGTCGTCAGCTCGTGCCGTGAGGTGTTGGGTTAAGTCCCGCAACGAGCGCAACCCCTATCTTT
AGTTGCCAGCACATTATGGTGGGGACTCTAAAGAGACTGCCTGCGCAAGCAGTGA
>OTU_97
TGGTAGTCCACGCCCTAAACGATGTCAACTGGTTGTTGGACGGCTTGCTGTTCAGTAACGAAGCTAACGCGTGAAGTTGA
CCGCCTGGGGAGTACGGCCGCAAGGTTGAAACTCAAAGGAATTGACGGGGACCCGCACAAGCGGTGGATGATGTGGTTTA
ATTCGATGCAACGCGAAAAACCTTACCTACCCTTGACATGCTAGGAATCCTGCAGAGATGCGGGAGTGCTCGAAAGAGAA
CCTAGACACAGGTGCTGCATGGCCGTCGTCAGCTCGTGTCGTGAGATGTTGGGTTAAGTCCCGCAACGAGCGCAACCCTT
ATCATTAGTTGCTACGCAAGGGCACTCTAATGAGACTGCCGGTGACAAACCGGA
>OTU_98
TGGTAGTCCACGCCGTAAACTATCCATACAAGCTGTAGTGGGGTTTTACTCCTGCTGTGGCGAAGCTAACGCAATTAGTA
TGGCGCCTGGGGAGTACGGTCGCAAGACTAAAACTCAAAGGAATTGACGGGGGCCCGCACAAGCGGTGGATTATGTGGTT
TAATTCGAAGCAACGCGCAGAACCTTACCTAGGCTTGACATCCCTTGACAAACGTAGAAATACGTCTTTGTAGCAATACA
CAAGGAGACAGGTGCTGCATGGCTGTCGTCAGCTCGTGTTGTGAAATGTTGGGTTAAGTCCCGCAACGAGCGCAACCCCT
GGATTTAGTTGCCAGCATTAAGTTGGGCACTCTAAATTAACTGCCAGCGTTAAGCTGGA
>OTU_99
TGGTAGTCCACGCCGTAAACGATGGGTGCTAGACGTTGGCGAGCTTGCTCGTCAGTGTCGCAGCTAACGCGTTAAGCACC
CCGCCTGGGGAGTACGGCCGCAAGGTTGAAACTCAAAGGAATTGACGGGGGCCCGCACAAGCGGTGGAGCATGTGGTTCA
ATTCGACGCAACGCGAAGAACCTTACCAGCCCTTGACATGTGACTCGCCGGGAGCAGAGACGCTCCCTTCGGTTCGGCCG
GAGTCAACACAGGTGCTGCATGGCTGTCGTCAGCTCGTGTCGTGAGATGTTGGGTTAAGTCCCGCAACGAGCGCAACCCT
CGTCTCCAGTTGCCATCAGGTTATGCTGGGCACTTTGGAGAAACTGCCGGTGACAAGCCGGA
>OTU_101
TGGTAGTCCACGCCGTAAACGATGAGTGCTAGTTGTCGGCATGCATGCATGTCGGTGACGCAGCTAACGCATTAAGCACT
CCGCCTGGGGAGTACGGTCGCAAGATTAAAACTCAAAGGAATTGACGGGGGCCCGCACAAGCGGTGGAGCATGTGGTTTA
ATTCGAAGCAACGCGCAGAACCTTACCACCTTTTGACATGCCCTGACCGCCGGAGAGATCCGGTTTTCCCTTCGGGGACA
GGGACACAGGTGCTGCATGGCTGTCGTCAGCTCGTGTCGTGAGATGTTGGGTTAAGTCCCGCAACGAGCGCAACCCTCGC
CTTTAGTTGCCATCATTAAGTTGGGCACTCTAAAGGGACCGCCGGTGCTAAGCCGGA
>OTU_102
TGGTAGTCCACGCCGTAAACGATGGGTACTAGGTGCCTGGGGGAGCGACCCCTTGGGTGCCGGCGCTAACGCAGGAAGTA
CCCCGCCTGGGGAGTACGGCCGCAAGGCTGAAACTCAAAGGAATTGACGGGGGCCCGCACAAGCGGTGGAGCATGTGGTT
TAATTCGACGCAACGCGAAGAACCTTACCTAGGCTTGACATGCATGGGAAACTCCTGAGAAACCAGGAGCCTCCTTCGGG
ATCCATGCACAGGTGCTGCATGGCTGTCGTCAGCTCGTGTCGTGAGATGTTGGGTTAAGTCCCGCAACGAGCGCAACCCC
TGTTCTTAGTTACCAGCGCGTAATGGCGGGGACTCTAGGAAGACTGCCGGTGCCAAACCGGA
>OTU_103
TGGTAGTCCACGCTGTAAACTATGATTACTCGATGTTTGCGATACACTGTAAGCGTCTAAGCGAAAGCGATAAGTAATCC
ACCTGGGGAGTACGCTCGCAAGAGTGAAACTCAAAGGAATTGACGGGGGCCCGCACAAGCGGAGGAGTATGTGGTTTAAT
TCGATGATACGCGAGGAACCTTACCTGGGCTTGAAAGTTAGTGACCGATCCTGAAAGGGATTTTTCCGCAAGGACACGAA
ACTAGGTGCTGCATGGCTGTCGTCAGCTCGTGCCGTGAGGTGTTGGGTTAAGTCCCGCAACGAGCGCAACCCCTATCATT
AGTTGCCAGCACGTAATGGTGGGAACTCTAGTGAAACTGCCCGCGCAAGCGGTGA
>OTU_107
TGGTAGTCCATGCCGTAAACGTTGGGCACTAGGTGTGGGGGACATTCCACGTTTTCCGCGCCGTAGCTAACGCATTAAGT
GCCCCGCCTGGGGAGTACGGCCGCAAGGCTAAAACTCAAAGGAATTGACGGGGGCCCGCACAAGCGGCGGAGCATGCGGA
TTAATTCGATGCAACGCGAAGAACCTTACCAAGGCTTGACATGGACCGGATCGCCGCAGAAATGTGGTTTCTCCTTTGGG
GCCGGTTCACAGGTGGTGCATGGTTGTCGTCAGCTCGTGTCGTGAGATGTTGGGTTAAGTCCCGCAACGAGCGCAACCCT
CGTTCCATGTTGCCAGCACGTAGTGGTGGGGACTCATGGGAGACTGCCGGGGTCAACTCGGA
>OTU_111
TGGTAGTCCACGCCGTAAACGATGAATGTTAGCCGTCGGGCAGTATACTGTTCGGTGGCGCAGCTAACGCATTAAACATT
CCGCCTGGGGAGTACGGTCGCAAGATTAAAACTCAAAGGAATTGACGGGGGCCCGCACAAGCGGTGGAGCATGTGGTTTA
ATTCGAAGCAACGCGCAGAACCTTACCAGCCCTTGACATGCCCGGCTACTTGCAGAGATGCAAGGTTCCCTTCGGGGACC
GGGACACAGGTGCTGCATGGCTGTCGTCAGCTCGTGTCGTGAGATGTTGGGTTAAGTCCCGCAACGAGCGCAACCCTCGC
CCTTAGTTGCCAGCATTCAGTTGGGCACTCTAAGGGGACTGCCGGTGATAAGCCGAGA
>OTU_112
TGGTAGTCCACGCTGTAAACGATGGGCACTAGGTGTCCGGGGTATTGACCCCCTGGGTGCCGCAGCTAACGCATTAAGTG
CCCCGCCTGGGGAGTACGGTCGCAAGATTAAAACTCAAAGGAATTGACGGGGGCCCGCACAAGCGGTGGAGCATGTGGTT
CAATTCGACGCAACGCGAAGAACCTTACCTGGGCTAGACAACGGCGGACCGTCCTAGAAATAGGATTTTCCCTTCGGGGA
CTGCCGGTTCAGGTGCTGCATGGCTGTCGTCAGCTCGTGCCGTGAGGTGTTGGGTTAAGTCCCGCAACGAGCGCAACCCT
CGTCCTTAGTTGCCACCATTCAGTTGGGCACTCTAGGGAGACTGCCGGCGTTAAGCCGGA
>OTU_116
TGGTAGTCCACGCCGTAAACGATGAGAACTTGACGTCGGTTTGCTCTGCGAATCGGTGTCGAAGCTAACGCGCTAAGTTC
TCCGCCTGGGGAGTACGGCCGCAAGGTTGAAACTCAAAGGAATTGACGGGGGCCCGCACAAGCGGTGGAGTATGTGGTTT
AATTCGATGCAACGCGAAGAACCTTACCTGGTCTTGACATGTCGAGAACCCTGCAGAGATGCGGGGGTGCCTTCGGGAAC
TCGAACACAGGTGCTGCATGGCTGTCGTCAGCTCGTGTCGTGAGATGTTGGGTTAAGTCCCGCAACGAGCGCAACCCTTG
CCCTTAGTTGCCATCATTCAGTTGGGCACTCTAAGGGGACCGCCGGTGACAAACCGGA
>OTU_117
TGGTAGTCCACGCCGTAAACGATGGATACTTGGTGTTGGAGGTATTGACCCCTTCAGTGCCGAAGCAAACGCGTTAAGTA
TCCCGCCTGGGGAGTACGGTCGCAAGATTAAAACTCAAAGAAATTGACGGGGGCCCGCACAAGCGGTGGAGCATGTGGTT
TAATTCGATGCAACGCGAAAAACCTTACCTGGGCTCGAAATGTAGTGGAAGTTAGCAGAAATGTTAACGCCTTCGGGCCG
CTATATAGGTGCTGCATGGCTGTCGTCAGCTCGTGTCGTGAGATGTTGGGTTAAGTCCCGCAACGAGCGCAACCCCTGCC
TTTAGTTGCCAGCATTTAGTTGGGCACTCTAGAGGGACTGCCGACGTTAAGTCGGA
>OTU_118
TGGTAGTCCACGCCCTAAACGATGTCAACTAGTTGTTGGGGATTCATTTCCTTAGTAACGTAGCTAACGCGTGAAGTTGA
CCGCCTGGGGAGTACGGTCGCAAGATTAAAACTCAAAGGAATTGACGGGGACCCGCACAAGCGGTGGATGATGTGGATTA
ATTCGATGCAACGCGAAAAACCTTACCTACCCTTGACATGGTCGGAAGTCTGCTGAGAGGTGGACGTGCTCGAAAGAGAA
CCGGCGCACAGGTGCTGCATGGCTGTCGTCAGCTCGTGTCGTGAGATGTTGGGTTAAGTCCCGCAACGAGCGCAACCCTT
GTCCTTAGTTGCTACGCAAGAGCACTCTAAGGAGACTGCCGGTGACAAACCGGA
>OTU_119
TGGTAGTCCACGCCCTAAACGATGGCAACTAGGTGTTGGGGAAGCGATTTCCTGGTACCGCAGCTAACGCGTGAAGTTGC
CCGCCTGGGGAGTACGGTCGCAAGATTAAAACTCAAAGGAATTGACGGGGACCCGCACAAGCGGTGGATGATGTGGATTA
ATTCGATGCAACGCGAATAACCTTACCTACCCTTGACATGTACGGAACCCTGCAGAGATGTGGGGGTGCTTGAAAGAGAG
CCGTAACACAGGTGCTGCATGGCTGTCGTCAGCTCGTGTCGTGAGATGTTGGGTTAAGTCCCGCAACGAGCGCAACCCTT
GTCCCTAGTTGCTACGCAAGGGCACTCTAGGGAGACTGCCGGTGACAAACCGGA
>OTU_120
TGGTAGTCCTAGCTGTAAACGGTGCATATTTGCTGTAAAAGGAATCGACCCCTTTTGTGGCGTAGCAAACGCGTTAAATA
TGCCGCCTGGGAAGTACGGTCGCAAGATTAAAACTCAAAGAAATTGACGGGGGCCTGCACAAGCGGTGGAGTATGTGGCT
TAATTCGATGCAACGCGAAGAACCTTACCTGGCCTTGACATGCATATAGTAGAAGGGTGAAAGCCTGACGAGGTAGCAAT
ACCAGTATGCACAGGTGCTGCATGGCTGTCGTCAGCTCGTGTCGTGAGATGTTGGGTTAAGTCCCGCAACGAGCGCAACC
CCTGTGTCCTGTTGCCACCCCTTAATTGGGAGCACTCTGGACAGACTGCCTCGCTTCAACGAGGA
>OTU_121
TGGTAGTCCACGCCGTAAACGATGGGTACTAGGCGTCGGGGGGAGCGACCCCTTCGGTGCCGTCGCTAACGCAGTAAGTA
CCCCGCCTGGGGAGTACGGCCGCAAGGCTGAAACTCAAAGGAATTGACGGGGGCCCGCACAAGCGGTGGAGCATGTGGTT
TAATTCGAAGCAACGCGAAGAACCTTACCTGGGCTTGACATGCACGGGAAAGCCGGTGGAAACATCGGTTCCTCTTCGGA
GTCCGTGCACAGGTGCTGCATGGCTGTCGTCAGCTCGTGTCGTGAGATGTTGGGTTAAGTCCCGCAACGAGCGCAACCCT
CGTCCCTAGTTACCAGCGGGTAAAGCCGGGCACTCTAGGGAGACTGCCGGTGTCAAACCGGA
>OTU_123
TGGTAGTCCACGCCGTAAACGTTGGGAACTAGGTGTTGGCGACATTCCACGTCGTCGGTGCCGCAGCTAACGCATTAAGT
TCCCCGCCTGGGGAGTACGGCCGCAAGGCTAAAACTCAAAGGAATTGACGGGGGCCCGCACAAGCAGCGGAGCATGTGGC
TTAATTCGACGCAACGCGAAGAACCTTACCAAGGCTTGACATATACCGGAAAGCATCAGAGATGGTGCCCCCCTTGTGGT
CGGTATACAGGTGGTGCATGGCTGTCGTCAGCTCGTGTCGTGAGATGTTGGGTTAAGTCCCGCAACGAGCGCAACCCTTG
TTCTGTGTTGCCAGCATGCCCTTCGGGGTGATGGGGACTCACAGGAGACTGCCGGGGTCAACTCGGA
>OTU_125
TGGTAGTCCACGCCGTAAACGATGATAACTAGCTGTCCGGGCTCATGGAGCTTGGGTGGCGCAGCTAACGCATTAAGTTA
TCCGCCTGGGGAGTACGGTCGCAAGATTAAAACTCAAAGGAATTGACGGGGGCCTGCACAAGCGGTGGAGCATGTGGTTT
AATTCGAAGCAACGCGCAGAACCTTACCAGCTTTTGACATCCCGGTCGCGGTTTCCAGAGATGGATTCCTTCAGTTCGGC
TGGACCGGTGACAGGTGCTGCATGGCTGTCGTCAGCTCGTGTCGTGAGATGTTGGGTTAAGTCCCGCAACGAGCGCAACC
CTCGTCCTTAGTTGCCATCATTTAGTTGGGCACTCTAAGGAAACCGCCGGTGATAAGCCGGA
>OTU_126
TGGTAGTCCACGCCCTAAACGATGATGACTAGTTGTTGGAGGAGTTAAATCCTTTAGTAACGCAGCTAACGCGAGAAGTC
ATCCGCCTGGGGAGTACGGTCGCAAGATTAAAACTCAAAGGAATTGACGGGGGCCCGCACAAGCGGTGGATGATGTGGTT
TAATTCGACGCAACGCGAAAAACCTTACCTACCCTTGACATGTACGGAACCTCATAGAGATGTGAGGGTGCTCGAAAGAG
AGCCGTAACACAGGTGCTGCATGGCTGTCGTCAGCTCGTGTCGTGAGATGTTGGGTTAAGTCCCGCAACGAGCGCAACCC
TTGCCATTAGTTGCCACATTCAGTTGAGCACTCTAATGGGACTGCCGGTGACAAACCGGA
>OTU_127
TGGTAGTCCACGCCGTAAACGATGAGAGCTAGCTGTTGCGGGTGTTGACCCCTGCAGTGGCGCAGCTAACGCATTAAGCT
CTCCGCCTGGGAAGTACGGCCGCAAGGCTAAAACTCAAAGGAATTGACGGGGGCCCGCACAAGCGGTGGAGCATGTGGTT
TAATTCGACGCAACGCGCAGAACCTTACCTGGTCTTGACATCCTCGGAACCTGCTGGAGACAGCGGGGTGCCCGCAAGGG
AGCCGAGAGACAGGTGCTGCATGGCTGTCGTCAGCTCGTGTCGTGAGATGTTGGGTTAAGTCCCGCAACGAGCGCAACCC
CTGCCTTTAGTTGCCATCATTCAGTTGGGCACTCTAGAGGGACTGCCGGTGTCAAACCGGA
>OTU_129
GGGTAGTCCACGCCGTAAACGATGGATACTAGCTGTTGGAGGTATCGACCCCTTCAGTAGCGAAGCTAACGCGTTAAGTA
TCCCGCCTGTGGAGTACGGTCGCAAGACTAAAACATAAAGGAATTGACGGGGACCCGCACAAGCGGTGGATCGTGTTCTT
TAATTCGATGATAAACGAAGAACCTTACCAGGGTTTGACATCCTTGGAATTTCTATGAAAGTAGAGAGTGCTTTATTGAG
CCAAGTGACAGGTGATGCATGGCCGTCGTCAGCTCGTGTCGTGAGATGTTTGGTTAAGTCCATTAACGAGCGCAACCCTT
GTGAATAGTTGTATTTTTCTATTCAAACTGCCCCGGTAACGGGGA
>OTU_130
TGGTAGTCCACGCCGTAAACGATGAGTGCTAAGTGTTAGAGGGTTTCCGCCCTTTAGTGCTGCAGCTAACGCATTAAGCA
CTCCGCCTGGGGAGTACGGTCGCAAGACTGAAACTCAAAGGAATTGACGGGGGCCCGCACAAGCGGTGGAGCATGTGGTT
TAATTCGAAGCAACGCGAAGAACCTTACCAGGTCTTGACATCCTCTGACAACTCTAGAGATAGAGCGTTCCCCTTCGGGG
GACAGAGTGACAGGTGGTGCATGGTTGTCGTCAGCTCGTGTCGTGAGATGTTGGGTTAAGTCCCGCAACGAGCGCAACCC
TTGATCTTAGTTGCCAGCATTTAGTTGGGCACTCTAAGGTGACTGCCGGTGACAAACCGGA
>OTU_134
TGGTAGTCCACGCCCTAAACGATGACGACTAGATGTCGGAGGGGTCTGCCTTTCGGTGTCGTAGCTAACGCGTTAAGTCG
TCCGCCTGGGGAGTACGGCCGCAAGGTTGAAACTCAAAGGAATTGACGGGGACCCGCACAAGCGGTGGAGCATGTGGTTC
AATTCGATGCAACGCGAAGAACCTTACCTGGTCTTGACATCCACGGAACTGGGCAGAAATGTCCGGGTGCCTTCGGGAAT
CGTGAGACAGGTGCTGCATGGCTGTCGTCAGCTCGTGTCGTGAGATGTTGGGTTAAGTCCCGCAACGAGCGCAACCCTTG
TCCTTAGTTGCCATCATTAAGTTGGGAACTCTAAGGAGACCGCCGGTGACAAACCGGA
>OTU_137
TGGTAGTCCACGCCGTAAACGATGGATACTAGGTGTAGAGGGTATCGACCCCCTCTGTGCCGTAGCTAACGCGTTAAGTA
TCCCGCCTGGGGAGTACGGTCGCAAGGCTGAAACTCAAAGGAATTGACGGGGGCCCGCACAAGCGGTGGAGCATGTGGTT
TAATTCGATGCAACGCGAAGAACCTTACCAAGGCTTGACATGTCGTGAACCCTGCGGAAACGCGGGGGTGCCTTCGGGAG
CACGAACACAGGTGGTGCATGGCTGTCGTCAGCTCGTGTCGTGAGATGTTGGGTTAAGTCCCGCAACGAGCGCAACCCTC
GTCGTTAGTTGCCAACAGGTTATGCTGGGCACCCTAGCGAGACTGCCGGTGACAAACCGGA
>OTU_138
TGGTAGTCCACGCCCTAAACGATGTCTACTAGTTGTCGGGTTTTAATTAACTTGGTAACGCAGCTAACGCGTGAAGTAGA
CCGCCTGGGGAGTACGGTCGCAAGATTAAAACTCAAAGGAATTGACGGGGACCCGCACAAGCGGTGGATGATGTGGATTA
ATTCGATGCAACGCGAAAAACCTTACCTACCCTTGACATGTCAGGAAGTCTTGAGAGATCAGGATGTGCCCGAAAGGGAA
CCTGAACACAGGTGCTGCATGGCTGTCGTCAGCTCGTGTCGTGAGATGTTGGGTTAAGTCCCGCAACGAGCGCAACCCTT
GTCATTAGTTGCTACATTCAGTTGAGCACTCTAATGAGACTGCCGGTGACAAACCGGA
>OTU_139
TGGTAGTCCACGCCGTAAACGGTGGGTACTAGGTGTGGGTTTCCTTCCTTGGGATCCGTGCCGTAGCTAACGCATTAAGT
ACCCCGCCTGGGGAGTACGGCCGCAAGGCTAAAACTCAAAGAAATTGACGGGGGCCCGCACAAGCGGCGGAGCATGTGGA
TTAATTCGATGCAACGCGAAGAACCTTACCTGGGTTTGACATGCACAGGACGCCGGCAGAGATGTCGGTTCCCTTGTGGC
CTGTGTGCAGGTGGTGCATGGCTGTCGTCAGCTCGTGTCGTGAGATGTTGGGTTAAGTCCCGCAACGAGCGCAACCCTTG
TCTCATGTTGCCAGCACGTAATGGTGGGGACTCGTGAGAGACTGCCGGGGTCAACTCGGA
>OTU_140
TGGTAGTCCACGCCCTAAACGATGTCAACTGGTTGTCGGGCCTTCATTGGCTTGGTAACGTAGCTAACGCGTGAAGTTGA
CCGCCTGGGGAGTACGGTCGCAAGATTAAAACTCAAAGGAATTGACGGGGACCCGCACAAGCGGTGGATGATGTGGATTA
ATTCGATGCAACGCGAAAAACCTTACCTACCCTTGACATGTACGGAAGTCCGCTGAGAGGTGGATGTGCCCGAAAGGGAG
CCGTAACACAGGTGCTGCATGGCTGTCGTCAGCTCGTGTCGTGAGATGTTGGGTTAAGTCCCGCAACGAGCGCAACCCTT
GTCCCTAGTTGCTACGCAAGAGCACTCCAGGGAGACTGCCGGTGACAAACCGGA
>OTU_142
TGGTAGTCCACGCCGTAAACGATGGGCACTAGGTGCTTGGGGGAGCGACCCTCCGAGTGCCGGCGCTAACGCATTAAGTG
CCCCGCCTGGGGAGTACGGCCGCAAGGCTGAAACTCAAAGGAATTGACGGGGGCCCGCACAAGCGGTGGAGCATGTGGTT
TAATTCGACGCAACGCGAAGAACCTTACCTGGGCTTGACATGCACGGGAAACCTCTCAGAAAGGGGAGGCCCTCTTCGGA
GTCCGTGCACAGGTGCTGCATGGCTGTCGTCAGCTCGTGTCGTGAGATGTTGGGTTAAGTCCCGCAACGAGCGCAACCCC
CGTCTCTAGTTACCAGCGGGTAAAGCCGGGCACTCTAGAGAGACTGCCGGTGCCAAACCGGA
>OTU_144
TGGTAGTCCATGCCGTAAACGGTGGGCACTAGGTGTGGGTTTCAACTAACGAAATCCGCGCCGTCGCTAACGCATTAAGT
GCCCCGCCTGGGGAGTACGGTCGCAAGACTAAAACTCAAAGGAATTGACGGGGGCCCGCACAAGCAGCGGAGCGTGTTGC
TTAATTCGATGCTACGCGAAGAACCTTACCTGGGTTTGACATGTTTGGAAAAACCACAGAGATGTGGTGTCCGCAAGGGC
CAAACACAGGTGGTGCATGGCTGTCGTCAGCTCGTGTCGTGAGATGTTGGGTTAAGTCCCGCAACGAGCGCAACCCTTGT
TCTATGTTGCCAGCAAGTAAAGTTGGGGACTCATAGAAGACCGCCGGGGTCAACTCGGA
>OTU_145
TGGTAGTCCACGCCGTAAACGATGAATGCTAGGTGTTAGGGGTTTCGATACCCTTGGTGCCGAAGTTAACACATTAAGCA
TTCCGCCTGGGGAGTACGGTCGCAAGACTGAAACTCAAAGGAATTGACGGGGACCCGCACAAGCAGTGGAGTATGTGGTT
TAATTCGAAGCAACGCGAAGAACCTTACCAGGTCTTGACATCCCTTTGAAGACGCTAGAGATAGCGAGTACCTTCGGGAC
AAAGGAGACAGGTGGTGCATGGTTGTCGTCAGCTCGTGTCGTGAGATGTTGGGTTAAGTCCCGCAACGAGCGCAACCCTT
AATTTTAGTTGCCAGCATTCGGTTGGGCACTCTAGAATGACTGCCGGTGACAAACCGGA
>OTU_148
TGGTAGTCCACGCCGTAAACGATGGGCACTAGGCGCTTGGGGGAGCGACCCCCCGAGGGCCGGCGCTAACGCATTAAGTG
CCCCGCCTGGGGAGTACGGCCGCAAGGCTGAAACTCAAAGGAATTGACGGGGGCCCGCACAAGCGGTGGAGCATGTGGTT
TAATTCGACGCAACGCGAAGAACCTTACCTAGGCTTGACATACACGGGAAACCGGTCAGAAACGGCCGGCCCTCTTCGGA
GCCCGTGCACAGGTGCTGCATGGCTGTCGTCAGCTCGTGTCGTGAGATGTTGGGTTAAGTCCCGCAACGAGCGCAACCCC
TGTCTCTAGTTGCCAGCGAGTCATGTCGGGGACTCTAGAGAGACTGCCGGTGCCAAACCGGA
>OTU_150
TGGTAGTCCACGCCCTAAACGATGTCTACTAGTTGTCGGGTTTTAATTAACTTGGTAACGCAGCTAACGCGTGAAGTAGA
CCGCCTGGGGAGTACGGTCGCAAGATTAAAACTCAAAGGAATTGACGGGGACCCGCACAAGCGGTGGATGATGTGGATTA
ATTCGATGCAACGCGAAAAACCTTACCTACCCTTGACATGTACGGAACCTTTGAGAGATCAGAGGGTGCTCGAAAGAGAA
CCGTAACACAGGTGCTGCATGGCTGTCGTCAGCTCGTGTCGTGAGATGTTGGGTTAAGTCCCGCAACGAGCGCAACCCTT
GTCATTAGTTGCTACATTCAGTTGAGCACTCTAATGAGACTGCCGGTGACAAACCGGA
>OTU_151
TGGTAGTCCACGCCATAAACGATGAGGACTAGACGTTGGAGGGTTAAGCCTTTCAGTGTCGTAGCTAACGCGCTAAGTCC
TCCGCCTGGGGAGTACGGCCGCAAGGTTGAAACTCAAAGGAATTGACGGGGACCCGCACAAGCGGTGGAGCATGTGGTTT
AATTCGATGCAACGCGAAGAACCTTACCTGGTCTTGACATCCATGGAATCCCGCAGAGATGTGGGAGTGCCGTAAGGAAC
CATGAGACAGGTGCTGCATGGCTGTCGTCAGCTCGTGTCGTGAGATGTTGGGTTAAGTCCCGCAACGAGCGCAACCCTTG
TCCTTAGTTGCCATCATTAAGTTGGGAACTCTAAGGAGACCGCCGGTGACAAACCGGA
>OTU_152
TGGTAGTCCACGCCGTAAACGATGAGTGCTTGGTGTAGCGGGTATCGACCCCTGCTGTGCCGAAGTCAACACATTAAGCA
CTCCGCCTGGGGAGTACGGTCGCAAGACTGAAACTCAAAGGAATTGACGGGGGCCCGCACAAGCGGTGGAGCATGTGGTT
TAATTCGAAGCAACGCGCAGAACCTTACCTGGGTTTGAACTGTACAGGCAAGTCTCAGAGATGAGAGCCCCTCTTCGGAG
GACTGTATAGAGGTGCTGCATGGCTGTCGTCAGCTCGTGTCGTGAGATGTTGGGTTAAGTCCCGCAACGAGCGCAACCCT
TATTCACAGTTACTAACGGGTAAAGCCGAGGACTCTGTGGAGACTGCCGGTGATAAACCGGA
>OTU_157
TGGTAGTCCTAGCCCTAAACGGTGCGCATTTGCTGTAGGAGGAATCGACCCCTTCTGTGGCGAAGCTAACGCGATAAATG
CGCCGCCTGGGGAGTACGGTCGCAAGATTAAAACTCAAAGAAATTGACGGGGGCCTGCACAAGCGGTGGAGTATGTGGCT
TAATTCGATGCAACGCGAAGAACCTTACCTGGCCTTGACATGCATTTGGTAGAACCATGAAAGTGGGACGACCCCGCAAG
GGGAGGATGCACAGGTGCTGCATGGCTGTCGTCAGCTCGTGTCGTGAGATGTTGGGTTAAGTCCCGCAACGAGCGCAACC
CCTATGTCCTGTTGCCACCCGAACGAGAGTTTGGAGCACTCTGGACAGACTGCCTCGCTTAAACGGGGA
>OTU_159
TGGTAGTCCACGCCGTAAACGATGCATGCTAGGTGTTAGGGGTTTCAATGCCCTTGGTGCCGAAGTTAACACAGTAAGCA
TGCCGCCTGGGGAGTACGCTCGCAAGAGTGAAACTCAAAGGAATTGACGGGGACCCGCACAAGCAGTGGAGTATGTGGTT
TAATTCGAAGCAACGCGAAGAACCTTACCAGGTCTTGACATCCCCATGTAAGCCACAGAGATGTGGCCCCTCTTCGGAGC
ATGGGAGACAGGTGGTGCATGGTTGTCGTCAGCTCGTGTCGTGAGATGTTGGGTTAAGTCCCGCAACGAGCGCAACCCTT
GATCTTAGTTGCCAGCACTTCAGGTGGGCACTCTAGGATGACTGCCGGTGACAAACCGGA
>OTU_161
TGGTAGTCCACGCCCTAAACGATGTCAACTGGTTGTTGGGTCTTCACTGACTCAGTAACGAAGCTAACGCGTGAAGTTGA
CCGCCTGGGGAGTACGGCCGCAAGGTTGAAACTCAAAGGAATTGACGGGGACCCGCACAAGCGGTGGATGATGTGGTTTA
ATTCGATGCAACGCGAAAAACCTTACCTACCCTTGACATGTCTGGAATCCCGCAGAGACGCGGGAGTGCTCGAAAGAGAG
CCAGAACACAGGTGCTGCATGGCTGTCGTCAGCTCGTGTCGTGAGATGTTGGGTTAAGTCCCGCAACGAGCGCAACCCTT
GTCATTAGTTGCTACATTCAGTTGAGCACTCTAATGAGACTGCCGGTGACAAACCGGA
>OTU_162
TGGTAGTCCACGCCGTAAACGATGTCGATTTGGAGGCTGTGTCCTTGAGACGTGGCTTCCGGAGCTAACGCGTTAAATCG
ACCGCCTGGGGAGTACGGCCGCAAGGTTAAAACTCAAATGAATTGACGGGGGCCCGCACAAGCGGTGGAGCATGTGGTTT
AATTCGATGCAACGCGAAGAACCTTACCTGGCCTTGACATGTCTGGAATCCTGTAGAGATACGGGAGTGCCTTCGGGAAT
CAGAACACAGGTGCTGCATGGCTGTCGTCAGCTCGTGTCGTGAGATGTTGGGTTAAGTCCCGCAACGAGCGCAACCCCTG
TCCTTTGTTGCCAGCACGTAATGGTGGGAACTCAAGGGAGACTGCCGGTGATAAACCGGA
>OTU_165
TGGTAGTCCACGCCGTAAACTATGAGAGCTAGCCGTTGGGGGGTTTACCCTTCAGTGGCGCAGCTAACGCATTAAGCTCT
CCGCCTGGGGAGTACGGTCGCAAGATTAAAACTCAAAGGAATTGACGGGGGCCCGCACAAGCGGTGGAGCATGTGGTTTA
ATTCGAAGCAACGCGAAGAACCTTACCAACCCTTGACATGGCAGGACGGTTACCAGAGATGGTTTCCTTCACTTCGGTGA
CTTGCACACAGGTGCTGCATGGCTGTCGTCAGCTCGTGTCGTGAGATGTTGGGTTAAGTCCCGCAACGAGCGCAACCCTC
GCCCCTAGTTGCCATCATTTAGTTGGGCACTCTAAGGGGACTGCCGGTGATAAGCCGGA
>OTU_167
TGGTAGTCCACGCCGTAAACGATGGGCACTAGGTGCTTGGGGGAGCGACCCCCTGAGTGCCGTCGCTAACGCATTAAGTG
CCCCGCCTGGGGAGTACGGCCGCAAGGCTGAAACTCAAAGGAATTGACGGGGGCCCGCACAAGCGGTGGAGCATGTGGTT
TAATTCGACGCAACGCGAAGAACCTTACCTAGGCTTGACATGCATGGGAAAGCCCTGAGAAACCAGGGCCCCTCTTCGGA
GTCCATGCACAGGTGCTGCATGGCTGTCGTCAGCTCGTGTCGTGAGATGTTGGGTTAAGTCCCGCAACGAGCGCAACCCC
CGTTCCCAGTTGCCAGCGCGTAATGGCGGGGACTCTGGGAAGACTGCCGGTGCCAAACCGGA
>OTU_170
TGGTAGTCCACGCCGTAAACGATGGGCGCTAGGTGTGGGCGGTGTCGACTCCGTCCGTGCCGAAGCTAACGCATTAAGCG
CCCCGCCTGGGGAGTACGGCCGCAAGGCTAAAACTCAAAGGAATTGACGGGGGCCCGCACAAGCAGCGGAGCATGTGGTT
TAATTCGACGCAACGCGAAGAACCTTACCAGGGCTTGACATGCACGGGAATTGCGTAGAAATACGTAAGCCCTTCGGGGC
TCGTGCACAGGTGGTGCATGGCTGTCGTCAGCTCGTGTCGTGAGATGTTGGGTTAAGTCCCGCAACGAGCGCAACCCCTG
TCCTATGTTGCCAGCGAGTAATGTCGGGGACTCATAGGAGACTGCCGGTGACAAACCGGA
>OTU_171
TGGTAGTCCACGCCGTAAACGATGTGTGCTGGATGTCGGGGGTATTCACCCCCTCGGTATCGAAGCTAACGCGATAAGCA
CACCGCCTGGGGAGTACGGCCGCAAGGTTGAAACTCAAAGGAATTGACGGGGGCCCGCACAAGCGGTGGAGTATGTGGTT
TAATTCGACGCAACGCGAAGAACCTTACCCAGCCTTGACATCCCTGGAACCCGGTGGAAACACTGGGGTGCCTTCGCAAG
AAGGAGCCAGGTGACAGGTGCTGCATGGCTGTCGTCAGCTCGTGTCGTGAGATGTTCGGTTAAGTCCGGCAACGAGCGCA
ACCCTTGCTTCCAGTTGCCATCATTCAGTTGGGAACTCTGGAGGGACTGCCGGCGCTAAGCCGGA
>OTU_175
TGGTAGTCCACGCCGTAAACGTTGGGCGCTAGATGTGGGGACCTTTCCACGGTTTCCGTGTCGTAGCTAACGCATTAAGC
GCCCCGCCTGGGGAGTACGGCCGCAAGGCTAAAACTCAAAGGAATTGACGGGGGCCCGCACAAGCGGCGGAGCATGCGGA
TTAATTCGATGCAACGCGAAGAACCTTACCAAGGCTTGACATAACCGAGAACGCCGCAGAAATGTGGAACTCTTTGGACA
CTCGGTTACAGGTGGTGCATGGTTGTCGTCAGCTCGTGTCGTGAGATGTTGGGTTAAGTCCCGCAACGAGCGCAACCCTC
GTCGTATGTTGCCAGCACGTAATGGTGGGAACTCATATGAGACTGCCGGGGTCAACTCGGA
>OTU_178
TGGTAGTCCACGCCGTAAACGATGGATGCTAGCCGTTGGTGGGTTTACCCTTCAGTGGCGCAGCTAACGCATTAAGCATC
CCGCCTGGGGAGTACGGTCGCAAGATTAAAACTCAAAGGAATTGACGGGGGCCCGCACAAGCGGTGGAGCATGTGGTTCA
ATTCGAAGCAACGCGCAGAACCTTACCAGCCTTTGACATCCCGGTCGCGAGCACCAGAGATGGAGCTTTTCAGTTCGGCT
GGACCGGAGACAGGTGCTGCATGGCTGTCGTCAGCTCGTGTCGTGAGATGTTGGGTTAAGTCCCGCAACGAGCGCAACCC
TCGCCCTTAGTTGCCATCATTTAGTTGGGCACTCTAAGGGGACTGCCGGTGATAAGCCGGA
>OTU_180
TGGTAGTCCACGCCGTAAACGTTGGGCACTAGGTGTGGGGCTCTATCGACGGGTTCCGTGCCGTAGCTAACGCATTAAGT
GCCCCGCCTGGGGAGTACGGCCGCAAGGCTAAAACTCAAAGGAATTGACGGGGGCCCGCACAAGCGGCGGAGCGTGTGGC
TCAATTCGATGCAACGCGAAGAACCTTACCTGGGCTTGACATGTACGGTAAAGCGGGTGAAAGCCCGTGTGCTTCGGCGC
CGTACACAGGTGGTGCATGGCTGTCGTCAGCTCGTGTCGTGAGATGTTGGGTTAAGTCCCGCAACGAGCGCAACCCCTGT
CCTATGTTGCCAGCGGGTAATGCCGGGGACTCATGGGAGACCGCCGGTGCCAAACCGGA
>OTU_181
TGGTAGTCCTAGCCCTAAACGATGATTGCTTGGTGTGACAGGTACCCAATCCTGTCGTGCCGAAGCTAACGCGATAAGCA
ATCCGCCTGGGGAGTACGGTCGCAAGGCTGAAACTCAAAGGAATTGACGGGGGCCCGCACAAGCGGTGGAGCATGTGGTT
TAATTCGACGCAACGCGAAGAACCTTACCTGGGCTCGAAATGTAGTGGAATCCGGTAGAAATATCGGCGTCTAGCAATAG
ACCGCTATATAGGTGCTGCATGGCTGTCGTCAGCTCGTGTCGTGAGATGTTGGGTTAAGTCCCGCAACGAGCGCAACCCT
TATCTTCAGTTGCTACCATTTAGTTGAGCACTCTGACGAAACCGCCTCGGATAACGGGGA
>OTU_182
TGGTAGTCCACGCCGTAAACGATGAGTGCTAAGTGTTAGAGGGTTTCCGCCCTTTAGTGCTGCAGTAAACGCATTAAGCA
CTCCGCCTGGGGAGTACGGCCGCAAGGCTGAAACTCAAAGGAATTGACGGGGACCCGCACAAGCGGTGGAGCATGTGGTT
TAATTCGAAGCAACGCGAAGAACCTTACCAGGTCTTGACATCCTCTGACAATCCTAGAGATAGGACTTTCCCCTTCGGGG
GACAGAGTGACAGGTGGTGCATGGTTGTCGTCAGCTCGTGTCGTGAGATGTTGGGTTAAGTCCCGCAACGAGCGCAACCC
TTGTCCTTAGTTGCCAGCATTCAGTTGGGCACTCTAAGGAGACTGCCGGTGACAAACCGGA
>OTU_183
TGGTAGTCCACGCCGTAAACGGTGGGCGCTAGGTGTGGGTTCCTTCCACGGAATCCGTGCCGTAGCTAACGCATTAAGCG
CCCCGCCTGGGGAGTACGGCCGCAAGGCTAAAACTCAAAGGAATTGACGGGGGCCCGCACAAGCGGCGGAGCATGTGGAT
TAATTCGATGCAACGCGAAGAACCTTACCTGGGTTTGACATATACCGGAAAGCTGCAGAGATGTGGCCCCCCTTGTGGTC
GGTATACAGGTGGTGCATGGCTGTCGTCAGCTCGTGTCGTGAGATGTTGGGTTAAGTCCCGCAACGAGCGCAACCCCTAT
CTTATGTTGCCAGCACGTTATGGTGGGGACTCGTAAGAGACTGCCGGGGTCAACTCGGA
>OTU_184
TGGTAGTCCACGCCGTAAACGATGGGTGCTAGGTGTCTCGGGTATTGACCCCTGAGGTGCCGTAGCTAACGCGTTAAGCA
CCCCGCCTGGGAAGTACGGTCGCAAGACTAAAACTCAAAGGAATTGACGGGGGCCCGCACAAGCGGTGGAGCATGTGGTT
TAATTCGACGCAACGCGCAGAACCTTACCCGGGCTAGAAAAATGCGGAACCCTTTGGAAACAGAGGGGTGCTCGTAAGAG
AGCCGTAGTCCAGGTGCTGCATGGCTGTCGTCAGCTCGTGTCGTGAGATGTTGGGTTAAGTCCCGCAACGAGCGCAACCC
CTGTCCTTAGTTGCCATCATTTAGTTGGGCACTCTAAGGAGACTGCCGGCGTCAAGCCGGA
>OTU_185
TGGTAGTCCACGCCCTAAACGATGATGACTAGTTGTTGGAGGAGTTAAATCCTTTAGTAACGCAGCTAACGCGTGAAGTC
ATCCGCCTGGGGAGTACGGTCGCAAGATTAAAACTCAAAGGAATTGACGGGGGCCCGCACAAGCGGTGGATGATGTGGTT
TAATTCGATGCAACGCGAAAAACCTTACCTACCCTTGACATGCCAGGAACGCTGCAGAAATGCAGCGGTGCCCGAAAGGG
AACCTGGACACAGGTGCTGCATGGCTGTCGTCAGCTCGTGTCGTGAGATGTTGGGTTAAGTCCCGCAACGAGCGCAACCC
TTGCCATTAGTTGCTACATTCAGTTGAGCACTCTAATGGGACTGCCGGTGACAAACCGGA
>OTU_186
TGGTAGTCCACGCTGTAAACGATGAGTGCTAGACGTTGGAGAGTAATCTTCAGTGTCGCAGCTAACGCATTAAGCACTCC
GCCTGGGGAGTACGGTCGCAAGATTAAAACTCAAAGGAATTGACGGGGGCCCGCACAAGTGGTGGAGCATGTGGTTTAAT
TCGACGCAACGCGAAAAACCTTACCAGCCCTTGACATGGGTATTATGGATTTCAGAGATGAGATCCTTCAGTTCGGCTGG
ATACCACACAGGTGCTGCATGGCTGTCGTCAGCTCGTGTCGTGAGATGTTGGGTTAAGTCCCGCAACGAGCGCAACCCCT
ATCTTCAGTTACCATCAGTTCGGCTGGGGACTCTGGAGAGACTGCCGGTGATAAGCCGGA
>OTU_187
TGGTAGTCCACGCCGTAAACGATGGGTGCTAGGTGTGGGGGGTGTCGACTCCCCCCGTGCCGAAGCTAACGCATTAAGCA
CCCCGCCTGGGGAGTACGGCCGCAAGGCTAAAACTCAAAGGAATTGACGGGGGCCCGCACAAGCAGCGGAGCATGTGGTT
TAATTCGACGCAACGCGAAGAACCTTACCAAGGCTTGACATGGTCGGGAAAGCCGTAGAAATACGGCCCTCCTTCGGGAC
TCGATCACAGGTGGTGCATGGCTGTCGTCAGCTCGTGTCGTGAGATGTTGGGTTAAGTCCCGCAACGAGCGCAACCCCTG
TCCTATGTTGCCAGCGAGTTATGTCGGGGACTCATAGGAGACTGCCGGTGACAAATCGGA
>OTU_189
TGGTAGTCCACGCCGTAAACGATGCATGCTAGGTGTTAGGGGTTTCGATACCCTTGGTGCCGAAGTAAACACATTAAGCA
TGCCGCCTGGGGAGTACGCTCGCAAGAGTGAAACTCAAAGGAATTGACGGGGACCCGCACAAGCAGTGGAGTATGTGGTT
TAATTCGAAGCAACGCGAAGAACCTTACCAGGTCTTGACATCTGGATGCAAGCACTAGAGATAGTGCCCTCCTTCGGGAC
ATCCAAGACAGGTGGTGCATGGTTGTCGTCAGCTCGTGTCGTGAGATGTTGGGTTAAGTCCCGCAACGAGCGCAACCCTT
GATCTTAGTTGCCAGCATTGAGTTGGGCACTCTAGGATGACTGCCGGTGACAAACCGGA
>OTU_190
TGGTAGTCCACGCCCTAAACGATGTCAACTAGTTGTCGGGTCTTAATTGACTTGGTAACGCAGCTAACGCGTGAAGTTGA
CCGCCTGGGGAGTACGGTCGCAAGATTAAAACTCAAAGGAATTGACGGGGACCCGCACAAGCGGTGGATGATGTGGATTA
ATTCGATGCAACGCGAAAAACCTTACCTACCCTTGACATGGTCGGAACCCGGGAGAGATCTCGGGGTGCTCGAAAGAGAA
CCGGCGCACAGGTGCTGCATGGCTGTCGTCAGCTCGTGTCGTGAGATGTTGGGTTAAGTCCCGCAACGAGCGCAACCCTT
GTCATTAGTTGCTACGAAAGGGCACTCTAATGAGACTGCCGGTGACAAACCGGA
>OTU_192
TGGTAGTCCACGCCGTAAACGATGGGTGCTAGGTGTGGGGGGTGTCGACTCCCTCCGTGCCGAAGCTAACGCATTAAGCA
CCCCGCCTGGGGAGTACGGCCGCAAGGCTAAAACTCAAAGGAATTGACGGGGGCCCGCACAAGCAGCGGAGCATGTTGTT
TAATTCGACGCGACGCGAAGAACCTTACCAAGGCTTGACATGCACGGGAATGTCGTGGAAACACGGCAGCCCTTCGGGGC
TCGTGCACAGGTGGTGCATGGCTGTCGTCAGCTCGTGTCGTGAGATGTTGGGTTAAGTCCCGCAACGAGCGCAACCCCTG
TCCTATGTTGCCAGCGTGAAAGACGGGGACTCATAGGAGACTGCCGGTGACAAATCGGA
>OTU_196
TGGTAGTCCACGCCATAAACGATGAGAACTGGATGTCGGGAGGGTCTGCCTCTCGGTGTCGTAGCTAACGCGTTAAGTTC
TCCGCCTGGGGAGTACGGCCGCAAGGTTGAAACTCAAAGGAATTGACGGGGACCCGCACAAGCGGTGGAGCATGTGGTTT
AATTCGATGCAACGCGAAGAACCTTACCTGGTCTTGACATCCCAGGAACCCTGCAGAGATGTGGGGGTGCCTTCGGGAAC
CTGGAGACAGGTGCTGCATGGCTGTCGTCAGCTCGTGTCGTGAGATGTTGGGTTAAGTCCCGCAACGAGCGCAACCCTTG
CCCTTAGTTGCCAGCATTTAGTTGGGAACTCTAAGGGGACCGCCGGTGACAAACCGGA
>OTU_197
TGGTAGTCCACGCCGTAAACGATGAGTGCTAGGTGTTAGGGGTTTCAATACCCTTGGTGCCGAAGTTAACACAGTAAGCA
CTCCGCCTGGGGAGTACGCTCGCAAGAGTGAAACTCAAAGGAATTGACGGGGACCCGCACAAGCAGTGGAGTATGTGGTT
TAATTCGAAGCAACGCGAAGAACCTTACCAGGTCTTGACATCTGGATGAAAGCATCAGAGATGGTGCCTCTCTTCGGAGC
ATCCAAGACAGGTGGTGCATGGTTGTCGTCAGCTCGTGTCGTGAGATGTTGGGTTAAGTCCCGCAACGAGCGCAACCCTT
GATCTTAGTTGCCAGCATTCAGTTGGGCACTCTAGGATGACTGCCGGTGACAAACCGGA
>OTU_198
TGGTAGTCCACGCCGTAAACTATGGGTGCTAGCCGTCGGTGAGCTTGCTCATCGGTGGCGCAGCTAACGCTTTAAGCACC
CCGCCTGGGGAGTACGGTCGCAAGATTAAAACTCAAAGGAATTGACGGGGGCCCGCACAAGCGGTGGAGCATGTGGTTTA
ATTCGAAGCAACGCGCAGAACCTTACCAACCCTTGACATCCCGGTCGCGAGGACCAGAAATGGACCTCTTCAGTTCGGCT
GGACCGGTGACAGGTGCTGCATGGCTGTCGTCAGCTCGTGTCGTGAGATGTTGGGTTAAGTCCCGCAACGAGCGCAACCC
TCGCCTTTAGTTGCCACCATTTAGTTGGGCACTCTAAAGGGACTGCCGGTGATAAGCCGGA
>OTU_199
TGGTAGTCCACGCTGTAAACGTTGGGCACTAGGTGTGGCGACCCGATCAACGGTTGCCGTGCCGAAGCTAACGCATTAAG
TGCCCCGCCTGGGGAGTACGGCCGCAAGGCTAAAACTCAAAGGAATTGACGGGTCCCCGCACAAGCGGCGGAGCATGCGG
CTTAATTCGATGCGACCCGAAGAACCTTACCTGGGTTTGACATCATGGGAAAAGCCGTAGAGATACGGTGTCCGAAAGGG
CCCATGACAGGTGGTGCATGGCTGTCGTCAGCTCGTGTCGTGAGATGTTGGGTTAAGTCCCGCAACGAGCGCAACCCTTG
TCTTATGTTACCAGCGGGTTATGCCGGGGACTCATAAGAGACTGCCGGGGACAACTCGGA
>OTU_200
TGGTAGTCCTAGCCCTAAACTATGGATACTTGCTGTGGGGGGGATTGAAGCCCCTTGTGGCGAAGCTAACGCATTAAGTA
TCCCGCCTGGGGAGTACGGTCGCAAGGCTGAAACTCAAAGGAATTGACGGGGGCCCGCACAAGCGGTGGAGTATGTGGTT
TAATTCGACGCAACGCGAAGAACCTTACCTGGGCTCGAACGGCTAGTGACAGGAGATGAAAGTTTCTTTTCCCGCAAGGG
ACATTAGTCGAGGTGCTGCATGGCTGTCGTCAGCTCGTGTCGTGAGATGTTGGGTTAAGTCCCGCAACGAGCGCAACCCC
TGTCTTTAGTTGCTAACAGGTCAAGCTGAGCACTCTAAAGAGACTGCCGGTGAAAAACCGGA
>OTU_204
TGGTAGTCCACGCCGTAAACGATGGGCACTAGGTGCTTGGGGGAGCGACCCTCTGAGTGCCGGCGCTAACGCATTAAGTG
CCCCGCCTGGGGAGTACGGCCGCAAGGCTGAAACTCAAAGGAATTGACGGGGGCCCGCACAAGCGGTGGAGCATGTGGTT
TAATTCGACGCAACGCGAAGAACCTTACCTAGGCTTGACATGCTGGTGAAACCCTCCAGAAACGGAGGGCCTCCTTCGGG
ACACCAGCACAGGTGCTGCATGGCTGTCGTCAGCTCGTGTCGTGAGATGTTGGGTTAAGTCCCGCAACGAGCGCAACCCC
CGTTCCCAGTTGCTAACGGGTAATGCCGAGGACTCTGGGAAGACTGCCGGTGCCAAACCGGA
>OTU_205
TGGTAGTCCACACTGTAAACGATGATTACTCGCTGCTAGAGGGTAACTTTTAGTGGCTTAGCGAAAGCGATAAGTAATCC
ACCTGGGGAGTACGCCGGCAACGGTGAAACTCAAAGGAATTGACGGGGGCCCGCACAAGCGGAGGAGCATGTGGTTTAAT
TCGATGATACGCGAGGAACCTTACCAGGGCTTGAAAGTTAGTGACCGACTCTGAAAGGAGTCTTCCCGCAAGGGCACGAA
ACTAGGTGCTGCATGGCTGTCGTCAGCTCGTGCCGTGAGGTGTTGGGTTAAGTCCCGCAACGAGCGCAACCCCTACTTCT
AGTTGCTACCATTAAGTTGAGGACTCTAGAGGAACTGCCCGTGCAAACGGTGA
>OTU_206
TGGTAGTCCACGCCGTAAACGATGAATGCTAGCCGTTGGGCAGCTTGCTGTTCAGTGGCGCAGCTAACGCATTAAGCATT
CCGCCTGGGGAGTACGGCCGCAAGGTTGAAACTCAAAGGAATTGACGGGGGCCCGCACAAGCGGTGGAGCATGTGGTTTA
ATTCGACGCAACGCGCAGAACCTTACCAGGGTTTGACATCCTGCGACCGCTCCCTAATAGGAGTTTTCCCGCAAGGGACG
CAGAGACAGGTGCTGCATGGCTGTCGTCAGCTCGTGTCGTGAGATGTTGGGTTAAGTCCCGCAACGAGCGCAACCCTCGC
CTTTAGTTGCCATCATTCAGTTGGGCACTCTAGAGGGACCGCCGGCGACAAGCCGGA
>OTU_209
TGGTAGTCCACGCCCTAAACGATGTCTACTAGTTGTCGGGACTTAATTGTCTTGGTAACGCAGCTAACGCGTGAAGTAGA
CCGCCTGGGGAGTACGGTCGCAAGATTAAAACTCAAAGGAATTGACGGGGACCCGCACAAGCGGTGGATGATGTGGATTA
ATTCGATGCAACGCGAAAAACCTTACCTACCCTTGACATGTCTGGAATCCCTGAGAGATTAGGGAGTGCTCGAAAGAGAA
TCAGAACACAGGTGCTGCATGGCTGTCGTCAGCTCGTGTCGTGAGATGTTGGGTTAAGTCCCGCAACGAGCGCAACCCTT
GTCATTAGTTGCTACATTTAGTTGAGCACTCTAATGAGACTGCCGGTGACAAACCGGA
>OTU_210
TGGTAGTCCACGCCGTAAACGATGGGTACTAGGTGCCTGGGGGAGCGACCCTCTGGGTGCCGGCGCTAACGCAGGAAGTA
CCCCGCCTGGGGAGTACGACCGCAAGGTTGAAACTCAAAGGAATTGACGGGGGCCCGCACAAGCGGTGGAGCATGTGGTT
TAATTCGACGCAACGCGAAGAACCTTACCTAGGCTTGACATGCACGAGCAAGCTCTCAGAAACGAGAGCCCCTCTTCGGA
GATCGTGCACAGGTGCTGCATGGCTGTCGTCAGCTCGTGTCGTGAGATGTTGGGTTAAGTCCCGCAACGAGCGCAACCCC
TGTTCTTAGTTGCCAGCGCGTAATGGCGGGGACTCTAGGAAGACTGCCGGTGCCAAACCGGA
>OTU_214
TGGTAGTCCTAGCCTTAAACGATGCATACTAGGTGTAGGAGGGCTCAACCCCTTCTGTACCGGAGCTAACGCATTAAGTA
TGCCGCCTGGGGAGTACGCTCGCAAGGGTGAAACTCAAAAGAATTGACGGGGGCCCGCACAAGCAGTGGAGCATGTGGTT
TAATTCGATGCAACGCGAAGAACCTTACCTGGGCTCGAAATGTAGAGGACGATATCAGAGATGATATTTCCCGAAAGGGT
CTCTATATAGGTGCTGCATGGCTGTCGTCAGCTCGTGCCGTGAGGTGTTTGGTTAAGTCCAGCAACGAGCGCAACCCTTA
TCGTTAGTTGCCAGCGCGTAATGGCGGGAACTCTAACGAGACTGCCTGGGTTAACCAGGA
>OTU_215
TGGTAGTCCATGCCGTAAACGTTGGGAACTAGGTGTGGGTCTCATTCCACGAGATCCGTGCCGCAGCTAACGCATTAAGT
TCCCCGCCTGGGGAGTACGGCCGCAAGGCTAAAACTCAAAGGAATTGACGGGGGCCCGCACAAGCGGCGGAGCATGCGGA
TTAATTCGATGCAACGCGAAGAACCTTACCAAGGCTTGACATACACCGGAATCACTCAGAGATGGGTGCGTCTTCGGACT
GGTGTACAGGTGGTGCATGGTTGTCGTCAGCTCGTGTCGTGAGATGTTGGGTTAAGTCCCGCAACGAGCGCAACCCTCGT
TCTATGTTGCCAGCACGTCATGGTGGGGACTCATAGGAGACTGCCGGGGTCAACTCGGA
>OTU_216
TGGTAGTCCACGCCGTAAACGATGAATGTTAGCCGTCGGGCAGTATACTGTTCGGTGGCGCAGCTAACGCATTAAACATT
CCGCCTGGGGAGTACGGTCGCAAGATTAAAACTCAAAGGAATTGACGGGGGCCCGCACAAGCGGTGGAGCATGTGGTTTA
ATTCGAAGCAACGCGCAGAACCTTACCAGCTCTTGACATTCGGGGTATGGGCAGTGGAGACATTGTCCTTCAGTTAGGCT
GGCCCCAGAACAGGTGCTGCATGGCTGTCGTCAGCTCGTGTCGTGAGATGTTGGGTTAAGTCCCGCAACGAGCGCAACCC
TCGCCCTTAGTTGCCAGCATTTAGTTGGGCACTCTAAGGGGACTGCCGGTGATAAGCCGAGA
>OTU_217
TGGTAGTCCTGGCTGTAAACGGTGCACGTTTGCTGTAAAAGGAATCGACCCCTTTTGTGGCGAAGCTAACGCGATAAACG
TGCCGCCTGGGAAGTACGGTCGCAAGATTAAAACTCAAAGAAATTGACGGGGGCCTGCACAAGCGGTGGAGTATGTGGCT
TAATTCGATGCAACGCGAAGAACCTTACCTGGCCTTGACATGCAAGTAGTAGAACCATGAAAGTGGGACGACCCCGCAAG
GGGAGCTTGCACAGGTGCTGCATGGCTGTCGTCAGCTCGTGTCGTGAGATGTTGGGTTAAGTCCCGCAACGAGCGCAACC
CCTATGTTCTGTTGCCACCCGGTCGAGAGGCTGGAGCACTCTGGACAGACTGCCTCGCTTCAACGAGGA
>OTU_219
TGGTAGTCCACGCCGTAAACGATGATGACTAGCTGTCGGGGCTCATGGAGTTTCGGTGGCGCAGCTAACGCGTTAAGTCA
TCCGCCTGGGGAGTACGGCCGCAAGGTTAAAACTCAAAGAAATTGACGGGGGCCTGCACAAGCGGTGGAGCATGTGGTTT
AATTCGAAGCAACGCGCAGAACCTTACCAGCGTTTGACATGGTAGGACGGTTTCTGGAGACAGATTCCTTCCCTTACGGG
ACCTACACACAGGTGCTGCATGGCTGTCGTCAGCTCGTGTCGTGAGATGTTGGGTTAAGTCCCGCAACGAGCGCAACCCT
CGCCTTTAGTTACCATCATTTAGTTGGGTACTCTAGAGGAACTGCCGGTGATAAGCCGGA
>OTU_220
TGGTAGTCCACGCTGTAAACGATGAGTGCTAGGTGTTGGGGGTATCATGCCCTCGGTGCCGAAGTTAACACATTAAGCAC
TCCGCCTGGGGAGTACGGTCGCAAGACTGAAACTCAAAGGAATTGACGGGGACCCGCACAAGCAGTGGAGTATGTGGTTT
AATTCGAAGCAACGCGAAGAACCTTACCAGGTCTTGACATCCCTCTGAATACGTTAGAGATAGCGTAGGCCTTCGGGACA
GAGGAGACAGGTGGTGCATGGTTGTCGTCAGCTCGTGTCGTGAGATGTTGGGTTAAGTCCCGCAACGAGCGCAACCCCTA
AACTTAGTTGCCAGCACGTTAAGGTGGGCACTCTAGGTTGACTGCCGGTGACAAACCGGA
>OTU_222
TGGTAGTCCACGCTGTAAACGATGAGTGCTAGTTGTCGGCATGCATGCATGTCGGTGACGCAGCTAACGCATTAAGCACT
CCGCCTGGGGAGTACGGTCGCAAGATTAAAACTCAAAGGAATTGACGGGGGCCCGCACAAGCGGTGGAGCATGTGGTTTA
ATTCGAAGCAACGCGCAGAACCTTACCACCTTTTGACATGTCCTGATCGCTGGAGAGATCCAGTTTTCCCTTCGGGGACA
GGAACACAGGTGCTGCATGGCTGTCGTCAGCTCGTGTCGTGAGATGTTGGGTTAAGTCCCGCAACGAGCGCAACCCTCGC
CATTAGTTGCCAGCATTAAGTTGGGCACTCTAGTGGGACTGCCGGAGCTAATCCGGA
>OTU_223
TGGTAGTCCACGCCGTAAACGATGAGTGCTAGGTGTTAGGGGTTTCGATACCCTTGGTGCCGAAGTTAACACAGTAAGCA
CTCCGCCTGGGGAGTACGGTCGCAAGACTGAAACTCAAAGGAATTGACGGGGACCCGCACAAGCAGTGGAGTATGTGGTT
TAATTCGAAGCAACGCGAAGAACCTTACCAGGTCTTGACATCCCTCTGAAATCTCTAGAGATAGAGGCTTCCTTCGGGAC
AGAGGAGACAGGTGGTGCATGGTTGTCGTCAGCTCGTGTCGTGAGATGTTGGGTTAAGTCCCGCAACGAGCGCAACCCTT
GATCTTAGTTGCCAGCACTTCGGGTGGGCACTCTAGGATGACTGCCGGTGACAAACCGGA
>OTU_226
TGGTAGTCCACGCCCTAAACGATGTCGACTGGTTGTTGGGGGTTTGACACTCTCAGTAACGAAGCTAACGCGTGAAGTCG
ACCGCCTGGGGAGTACGGCCGCAAGGTTAAAACTCAAAGGAATTGACGGGGACCCGCACAAGCGGTGGATTATGTGGATT
AATTCGATGCAACGCGAAAAACCTTACCTACCCTTGACATGTCCTGAAGCCTGGTGAAAGCCGGGTGTGCCCGAAAGGGA
ACGGGAACACAGGTGCTGCATGGCTGTCGTCAGCTCGTGTCGTGAGATGTTGGGTTAAGTCCCGCAACGAGCGCAACCCT
TGTCATTAGTTGCTACATTCAGTTGGGCACTCTAATGAGACTGCCGGTGACAAACCGGA
>OTU_228
TGGTAGTCCATGCCGTAAACGTTGGGCACTAGGTGTGGGTTCCAACCAACGGAATCCGCGCCGTCGCTAACGCATTAAGT
GCCCCGCCTGGGGAGTACGGCCGCAAGGTTAAAACTCAAAGGAATTGACGGGGGCCCGCACAAGCAGCGGAGCGTGTTGC
TTAATTCGATGCTACGCGAAGAACCTTACCTGGGCTTGACATGTGGGGAAAAGCACTAGAGATAGTGTGTCCTTCGGGGC
CTCACACAGGTGGTGCATGGCTGTCGTCAGCTCGTGTCGTGAGATGTTGGGTTAAGTCCCGCAACGAGCGCAACCCTTAT
TCTATGTTGCCAGCGGATTATGCCGGGGACTCGTAGAAGACTGCCGGGGTCAACTCGGA
>OTU_229
TGGTAGTCCCAGCCGTAAACTATGGAGACTAAGTGCTGCCGCAAGCAGTGCTGTAGCTAACGCGTTAAGTCTCCCGCCTG
GGGAGTATGCTCGCAAGAGTGAAACTCAAAGGAATTGACGGGGACCCGCACAAGCGGTGGATTATGTGGATTAATTCGAT
GCAACGCGAAGAACCTTACCAGGGTTTGACATGTCAAGAACCTCTCAGAAATGGGAGGGTGCCCTAACGGGAGCTTGAAC
ACAGGTGGTGCATGGCTGTCGTCAGCTCGTGCTGTGAAGTGTATAGTTAAGTCTCATAACGAGCGCAACCCTCGTCTTTA
GTTGCCATTTGGTTCTCTAAAGAGACTGCCAGTGTAAGCTGGA
>OTU_233
TGGTAGTCCACGCTGTAAACGATGGGTGCTAGGTGTGGGCGGTGTCGACTCCGTCCGTGCCGCAGCTAACGCATTAAGCA
CCCCGCCTGGGGAGTACGGCCGCAAGGCTAAAACTCAAAGGAATTGACGGGGGCCCGCACAAGCAGCGGAGCATGTGGTT
TAATTCGACGCGACGCGAAGAACCTTACCAAGGCTTGACATGCACTGGAATGTCGTAGAAATACGGCAGCCCTTCGGGGC
CGGTGCACAGGTGGTGCATGGCTGTCGTCAGCTCGTGTCGTGAGATGTTGGGTTAAGTCCCGCAACGAGCGCAACCCCTG
TCCCATGTTGCCAGCGAGTAATGTCGGGGACTCATGGGAGACTGCCGGTGACAAATCGGA
>OTU_239
TGGTAGTCCTTGCCGTAAACGATGTATACTTGATGTAGTTGGGCTCAACCCCGATTGTGTCGAAGCTAACGCGATAAGTA
TACCGCCTGGGGAGTACGCTCGCAAGGGTGAAACTCAAAAGAATTGACGGGGGCCCGCACAAGCAGTGGAGCATGTGGTT
TAATTCGATGCAACGCGAAGAACCTTACCCAGGCTCGAAATGTAGAGGGCGATACCAGAGATGGTATTTTCCGTAAGGAC
CTCTATATAGGTGCTGCATGGCTGTCGTCAGCTCGTGCCGTGAGGTGTTGGGTTAAGTCCCGCAACGAGCGCAACCCTTA
TCATTAGTTGCCAACGCGTAATGGCGGGAACTCTAGTGAGACTGCCTAGGTTAACTAGGA
>OTU_240
TGGTAGTCCACGCCCTAAACGATGGATACTCGACATACGCGATACACAGTGTGTGTCTGAGCGAAAGCATTAAGTATCCC
ACCTGGGAAGTACGACCGCAAGGTTGAAACTCAAAGGAATTGGCGGGGGTCCGCACAAGCGGTGGAGCATGTGGTTTAAT
TCGATGATACGCGAGGAACCTTACCTGGGCTAGAATGCTGGTGGACCGTGGGTGAAAGCTCACTTTGTAGCAATACACCG
CCAGTAAGGTGCTGCATGGCTGTCGTCAGCTCGTGCCGTGAGGTGTTGGGTTAAGTCCCGCAACGAGCGCAACCCCCATC
ACTAGTTGCCATCAGGTAACGCTGGGAACTCTAGTGAAACTGCCGTCGTAAGACGCGA
>OTU_242
TGGTAGTCCACGCTGTAAACGATGAGTGCTAGTTGTCGGCAGGCATGCCTGTCGGTGACGCAGCTAACGCATTAAGCACT
CCGCCTGGGGAGTACGGTCGCAAGATTAAAACTCAAAGGAATTGACGGGGGCCCGCACAAGCGGTGGAGCATGTGGTTTA
ATTCGAAGCAACGCGCAGAACCTTACCACCTTTTGACATGCCCGGACCGCCGCAGAGATGCGGCTTTCCCTTCGGGGACT
GGGACACAGGTGCTGCATGGCTGTCGTCAGCTCGTGTCGTGAGATGTTGGGTTAAGTCCCGCAACGAGCGCAACCCTCGC
TATTAGTTGCCATCAGGTTTGGCTGGGCACTCTAATAGGACCGCCGGTGGTAAGCCGGA
>OTU_246
GGGTAGTCCACGCTGTAAACGATGGCCACTCGGCCTTTGGGGGCGGAATCTCCGTCGCTGGGGGCCTTAGCTAACGCGGG
AAGTGGCCCGCCTGGGAACTACGAGCGCAAGCTTAAAACTCAAAGGAATTGACGGGGGCCCGCACAAGCAGCGGAGCGTG
TGGTTTAATTCGACGCAACGCGCAGAACCTTACCCAGGTTTGACATGGCACTGCAAGCCCACGAAAGTGGGTCGCCTTCG
AGGGGGTGCCACAGATGCTGCATGGCTGTCGTCAGCTCGTGTCGTGAGATGTTGGGTTAAGTCCCGCAACGAGCGCAACC
CCTACGGTCAGTTACTTGTGTCTGGCCGGACTGCCCCTTTGGGGA
>OTU_247
TGGTAGTCCACGCCGTAAACGATGGGCACTAGATGCTTGGGGGAGCGACCCCCTGAGTGTCGTCGCTAACGCAGTAAGTG
CCCCGCCTGGGGAGTACGGCCGCAAGGCTGAAACTCAAAGGAATTGACGGGGGCCCGCACAAGCGGTGGAGCATGTGGTT
TAATTCGACGCAACGCGAAGAACCTTACCTAGGCTTGACATAGCCGAGAAAGCCTCCCGAAACGGAGGCCCCTCTTCGGA
GTTCGGTTACAGGTGCTGCATGGCTGTCGTCAGCTCGTGTCGTGAGATGTTGGGTTAAGTCCCGCAACGAGCGCAACCCC
CGTTTTCAGTTGCTAACGCGTCATGGCGAGGACTCTGGAAAGACTGCCGGTGCTAAACCGGA
>OTU_248
TGGTAGTCCTAGCCCTAAACGATCAGGACTTGGGGTGCCACCCGTTCGGGTGTCGTCCCGGAGCTAACGCGTTAAGTCCT
GCACCTGGGGAGTACGGTCGCAAGACTGAAACTCAAAGGAATTGACGGGGGCCCGCACAAGCGGTGGAACATGTGGTTCA
ATTCGACGCTACGCGAGGAACCTTACCTGGGCTCGAAATGCTAGTGACCAGCTGTAGAAATACGGCCTTCCCGCAAGGGA
CACTAGTATAGGCGCTGCATGGCTGTCGTCAGCTCGTGCCGTGAGGTGTTGGGTTAAGTCCCGCAACGAGCGCAACCCCT
GCACACAGTTACTACTCGCAAGAGAGGACTCTGTGTGGACTGCTCCGGATAACGGAGA
>OTU_249
TGGTAGTCCACGCCGTAAACGATGGATGCTAGCCGTCGGATAGCTTGCTATTCGGTGGCGCAGCTAACGCATTAAGCATC
CCGCCTGGGGAGTACGGCCGCAAGGTTAAAACTCAAAGGAATTGACGGGGGCCCGCACAAGCGGTGGAGCATGTGGTTTA
ATTCGACGCAACGCGAAGAACCTTACCAGCTCTTGACATTCACTGATCGCCCGGAGAGATCCGGGAGTTCCAGCAATGGA
CAGTGGGACAGGTGCTGCATGGCTGTCGTCAGCTCGTGTCGTGAGATGTTGGGTTAAGTCCCGCAACGAGCGCAACCCTC
GCCATTAGTTGCCATCATTCAGTTGGGCACTCTAGTGGGACTGCCGGTGATAAGCCGGA
>OTU_250
TGGTAGTCCACGCCGTAAACGATGAATGCTAGGTGTTAGGGGTTTCGATACCCTTGGTGCCGAAGTTAACACATTAAGCA
TTCCGCCTGGGGAGTACGGTCGCAAGACTGAAACTCAAAGGAATTGACGGGGACCCGCACAAGCAGTGGAGTATGTGGTT
TAATTCGAAGCAACGCGAAGAACCTTACCAGGTCTTGACATCCCGATGCAAGCACTAGAGATAGTGCCCTTCTTCGGAAC
ATCGGAGACAGGTGGTGCATGGTTGTCGTCAGCTCGTGTCGTGAGATGTTGGGTTAAGTCCCGCAACGAGCGCAACCCTT
GATCTTAGTTGCCAGCACTTCGGGTGGGCACTCTAGGATGACTGCCGGTGACAAACCGGA
>OTU_252
TGGTAGTCCACGCCGTAAACGATGAATACTAGGTGTCGGGGGTCGAACCTCGGTGCCGCAGTTAACACAATAAGTATTCC
GCCTGGGGAGTACGATCGCAAGATTAAAACTCAAAGGAATTGACGGGGGCCCGCACAAGCAGCGGAGCATGTGGTTTAAT
TCGAAGCAACGCGAAGAACCTTACCTAGACTTGACATCCCCTGCATAACCCAGAGATGGGCGAAGTCCTTCGGGACAGGG
TGACAGGTGGTGCATGGTTGTCGTCAGCTCGTGTCGTGAGATGTTGGGTTAAGTCCCGCAACGAGCGCAACCCTTATCAT
TAGTTGCTACCATTAAGTTGAGCACTCTAGTGAGACTGCCCGGGTTAACCGGGA
>OTU_254
TGGTAGTCCACGCCGTAAACTATGGGTGCTAGCCGTCGGTCGGCATGCCGGTCGGTGGCGCAGCAAACGCATTAAGCACC
CCGCCTGGGGAGTACGGTCGCAAGATTAAAACTCAAAGGAATTGACGGGGGCCCGCACAAGCGGTGGAGCATGTGGTTTA
ATTCGAGGCAACGCGAAGAACCTTACCAGCCCTTGACTTCCCGATCGGGGCTCCGGAGACGGAGCTCTTCAATTGGTCGG
TGACAGGTGCTGCATGGCTGTCGTCAGCTCGTGTCGTGAGATGTTGGGTTAAGTCCCGCAACGAGCGCAACCCCTGCCAT
TAGTTGCCATCATTTAGTTGGGCACTCTAGTGGGACTGCCGGTGATAAGCCGGA
>OTU_255
TGGTAGTCCACGCCGTAAACGATGGGCACTAGGTGTGGGAGGTGTCGACTCCTCCCGTGCCGACGCTAACGCATTAAGTG
CCCCGCCTGGGGAGTACGGCCGCAAGGCTAAAACTCAAAGGAATTGACGGGGGCCCGCACAAGCAGCGGAGCATGTGGTT
TAATTCGACGCAACGCGAAGAACCTTACCTGGGTTTGACATGTTGGTGACCGGTGTGGAAACACACCTTTCCTTCGGGAC
ACCATCACAGGTGGTGCATGGCTGTCGTCAGCTCGTGTCGTGAGATGTTGGGTTAAGTCCCGCAACGAGCGCAACCCCTG
TCCTATGTTGCCAGCATTTAGTTGGGGACTCATAGGAGACTGCCGGTGACAAACCGGA
>OTU_256
TGGTAGTCCTAGCCCTAAACGATGGATACTTGGTGTGACTGGGATTGAATCCAGTCGTGCCGAAGCTAACGCATTAAGTA
TCCCGCCTGGGGAGTACGGTCGCAAGGCTGAAACTCAAAGGAATTGACGGGGGCCCGCACAAGCGGTGGAGTATGTGGTT
TAATTCGACGCAACGCGAAGAACCTTACCTGGGCTCGAACGGCTAGTGACAGGTGGCGAAAGTCGCTTTTCCCGCAAGGG
ACACTAGTCGAGGTGCTGCATGGCTGTCGTCAGCTCGTGTCGTGAGATGTTGGGTTAAGTCCCGCAACGAGCGCAACCCC
TGCCTTTAGTTGCCACCAGGTTAAGCTGAGCACTCTAAAGGGACTGCCGGTGAAAAACCGGA
>OTU_257
TGGTAGTCCTAGCCCTAAACGATGATTGCTTGGTGTGGTAGGTACCCAATCCTACTGTGCCGAAGCTAACGCGATAAGCA
ATCCGCCTGGGGAGTACGGTCGCAAGGCTGAAACTCAAAGGAATTGACGGGGGCCCGCACAAGCGGTGGAGCATGTGGTT
CAATTCGACGCAACGCGAAGAACCTTACCTGGGCTCGAAATGTAGTGGACCGGGGTGGAAACATCCCTTTCTCGCAAGAG
ACTGCTATATAGGTGCTGCATGGCTGTCGTCAGCTCGTGTCGTGAGATGTTGGGTTAAGTCCCGCAACGAGCGCAACCCT
TATTGCCAGTTGCTAACGCGTTATGGCGAGCACTCTGGCGAAACTGCCCCGGATAACGGGGA
>OTU_259
TGGTAGTCCACGCCCTAAACGATGTCAACTAGTTGTTGGAGCTAATATGGCTTTGGTAACGTAGCTAACGCGAGAAGTTG
ACCGCCTGGGGAGTACGGTCGCAAGATTAAAACTCAAAGGAATTGACGGGGACCCGCACAAGCGGTGGATGATGTGGATT
AATTCGATGCAACGCGAAAAACCTTACCTACCCTTGACATGGACAGGATCCTAAAGAGATTTAGGAGTGCTCGAAAGAGA
ACTGTTACACAGGTGCTGCATGGCTGTCGTCAGCTCGTGTCGTGAGATGTTGGGTTAAGTCCCGCAACGAGCGCAACCCT
TGTCGGTAATTGCCAGCATTAAGTTGGGCACTTTACTGAGACTGCCGGTGACAAACCGGA
>OTU_261
TGGTAGTCCACGCCCTAAACGATGTCAACTGGGTGTTGGGGAAGCGATTTCTCAGTACCGTAGCTAACGCGTGAAGTTGA
CCGCCTGGGGAGTACGGCCGCAAGGTTAAAACTCAAAGGAATTGACGGGGACCCGCACAAGCGGTGGATGATGTGGATTA
ATTCGATGCAACGCGAACAACCTTACCTACCCTTGACATGTCCGGAAGCCCGCTGAGAGGCGGGGGTGCTCGAAAGAGAA
CCGGAACACAGGTGCTGCATGGCTGTCGTCAGCTCGTGTCGTGAGATGTTGGGTTAAGTCCCGCAACGAGCGCAACCCTT
GTCCCTAGTTGCTACGCAAGGGCACTCTAGGGAGACTGCCGGTGACAAACCGGA
>OTU_268
TGGTAGTCCACGCCGTAAACTATGGGTGCTAGCTGTCAGCGGGCTTGCTCGTTGGTGGCGCAGCTAACGCATTAAGCACC
CCGCCTGGGGAGTACGGTCGCAAGATTAAAACTTAAAGGAATTGACGGGGGCCCGCACAAGCGGTGGAGCATGTGGTTTA
ATTCGAAGCAACGCGCAGAACCTTACCAACCCTTGACATCCCGATCGCGGACATCAGAGATGAAGTCCTTCAGTTCGGCT
GGATCGGAGACAGGTGCTGCATGGCTGTCGTCAGCTCGTGTCGTGAGATGTTGGGTTAAGTCCCGCAACGAGCGCAACCC
TCGCCTTTAGTTGCCATCATTTAGTTGGGCACTCTAAAGGGACTGCCGGTGATAAGCCGGA
>OTU_269
TGGTAGTCCTAGCCCTAAACGGTGCTTGCTTGCTGTAAGAGGAATCGACCCCTCTTGTGGCGGAGCTAACGCGTTAAGCA
AGCCGCCTGGGAAGTACGGTCGCAAGATTAAAACTCAAAGAAATTGACGGGGGCCTGCACAAGCGGTGGAGTATGTGGCT
TAATTCGATGCAACGCGAAGAACCTTACCTGGCCTTGACATGCACATAGTAGAAGCCTGAAAGGGTGACGAGGTAGCAAT
ACCAGTGTGCACAGGTGCTGCATGGCTGTCGTCAGCTCGTGTCGTGAGATGTTGGGTTAAGTCCCGCAACGAGCGCAACC
CCTGTGTCCTGTTGCCACTCGAACGAGAGTTCGAAGCACTCTGGACAGACTGCCTCATTTTAATGAGGA
>OTU_274
TGGTAGTCCACGCTGTAAACGATGAGTGCTAGACGTTGGGGAGCAATCTTCAGTGTCGCAGCTAACGCATTAAGCACTCC
GCCTGGGGAGTACGGTCGCAAGATTAAAACTCAAAGGAATTGACGGGGGCCCGCACAAGCGGTGGAGCATGTGGTTTAAT
TCGACGCAACGCGAAAAACCTTACCAGCCCTTGACATGGGGATTCTGGGTTTCAGAGATGAGACCCTTCAGTTCGGCTGG
GTCCCACACAGGTGCTGCATGGCTGTCGTCAGCTCGTGTCGTGAGATGTTGGGTTAAGTCCCGCAACGAGCGCAACCCCT
ATCTTCAGTTACCATCAGATAATGCTGGGGACTCTGGAGAGACTGCCGGTGATAAGCCGGA
>OTU_276
GGGTAGTCCACGCCGTAAACGATGGCCACTCGGCCTTTGGGGGCGGAATCTCCGTTTCTGGGGGCCTTAGCTAACGCGGG
AAGTGGCCCGCCTGGGAACTACGAGCGCAAGCTTAAAACTCAAAGGAATTGACGGGGGCCCGCACAAGCAGCGGAGCGTG
TGGTTTAATTCGACGCAACGCGCAGAACCTTACCCAGGTTTGACATGGCCCTGCAAGCCGCTGAAAGGCGGTCGCCTTCG
AGGGTGGGCCACAGATGCTGCATGGCTGTCGTCAGCTCGTGTCGTGAGATGTTGGGTTAAGTCCCGCAACGAGCGCAACC
CCTACGGTCAGTTACTCGTGTCTGGCCGGACTGCCCCTTTGGGGA
>OTU_279
TGGTAGTCCACGCTGTAAACGATGAGCGCTAGGTGCTGTGGGTATTGACCCCTGCGGTGCCGTAGCTAACGCATTAAGCG
CTCCGCCTGGGAAGTACGGTCGCAAGACTAAAACTCAAAGGAATTGACGGGGGCCCGCACAAGCGGTGGAGCATGTGGTT
TAATTCGACGCAACGCGCAGAACCTTACCTGGGCTGGAAAGTGTTCGGAAGTCTGGTGAAAGCCGGATGTGCCCGCAAGG
GAACCGAGTGACAGGTGCTGCATGGCTGTCGTCAGCTCGTGTCGTGAGATGTTGGGTTAAGTCCCGCAACGAGCGCAACC
CCTATCGTTAGTTGCCATCAGTTCGGCTGGGCACTCTAACGAGACTGCCGGCGTCAAGCCGGA
>OTU_282
TGGTAGTCCACGCCGTAAACGATGAATGCTAGCCGTTGGCGGGCTTGCCCGTCAGTGGCGCAGCTAACGCTTTAAGCATT
CCGCCTGGGGAGTACGGTCGCAAGATTAAAACTCAAAGGAATTGACGGGGGCCCGCACAAGCGGTGGAGCATGTGGTTCA
ATTCGAAGCAACGCGCAGAACCTTACCAGCCCTTGACATGTCCCGTATGGGTTTCAGAGATGAGACCCTTCAGTTCGGCT
GGCGGGAACACAGGTGCTGCATGGCTGTCGTCAGCTCGTGTCGTGAGATGTTGGGTTAAGTCCCGCAACGAGCGCAACCC
TCGGCCTTAGTTGCCATCATTTAGTTGGGCACTCTAAGGCGACTGCCGGTGATAAGCCGGA
>OTU_283
TGGTAGTCCGCACCGTAAACGATGGATACTAGGCGTTCGGAGAGTTAACCCTCTGAGTGCCAAAGTTCACACATTAAGTA
TCCCGCCTGGGAAGTACGGTCGCAAGACTAAAACTCAAAGGAATTGACGGGGGCCCGCACAAGCGGTGGAGTATGTGGTT
TAATTCGAAGCAACGCGCAGAACCTTACCTGGCCTTGACATCGCGAGACCGGTGCAGAGATGCATCTTTCCCTTCGGGGA
CTCGTAGACAGGTGCTGCATGGCTGTCGTCAGCTCGTGTTGTGAAATGTTCGGTTAAGTCCGGCAACGAGCGCAACCCCT
GTTCTCAGTTACCAGCATTAAGTTGGGGACTCTGGGAAGACCGCCGGTGTTAAACCGGA
>OTU_287
TGGTAGTCCACGCCCTAAACGATGCATACTTGGTGTGAGCGATTCATTTCGTTCGTGCCGGAGCTAACGCGTTAAGTATG
CCGCCTGGGGAGTACGGTCGCAAGGCTGAAACTCAAAGGAATTGACGGGGGCCCGCACAAGCGGTGGAGCATGTGGTTCA
ATTCGACGCAACGCGAAGAACCTTACCTGGGCTCGAACGGCTATGGACAATCCTTGGAAACAGGGACTTCTCGCAAGAGA
CTGTAGTCGAGGTGCTGCATGGCTGTCGTCAGCTCGTGTCGTGAGATGTTGGGTTAAGTCCCGCAACGAGCGCAACCCTT
GTCCTGTGTTGCCATCATTTAGTTGGGAACTCTCAGGAGACCGCCAGCGATAAGCTGGA
>OTU_289
TGGTAGTCCTTGCTGTAAACGATGTATACTTGATGTAATTGGGCTCAACCCTAATTGTGTCGTAGCTAACGCGATAAGTA
TACCGCCTGAGGAGTACGCTCGCAAGGGTGAAACTCAAAAGAATTGACGGGGGCCCGCACAAGCAGTGGAGCATGTGGTT
TAATTCGATGCAACGCGAAGAACCTTACCCAGGTTTGACATACAGAGGACGATAGTAGAGATATTATTTCCCGCAAGGGT
CTTTGTACAGGTGCTGCATGGCTGTCGTCAGCTCGTGCCGTGAGGTGTTGGGTTAAGTCCCGCAACGAGCGCAACCCTTA
TCATTAGTTGCCAGCATTTAAGTTGGGGACTCTAATGAGACTGCCTAGGTTAACTAGGA
>OTU_291
TGGTAGTCCACGCCGTAAACGATGAATGCCAGCCGTTGGGGAGTTTACTCTTCAGTGGCGCAGCTAACGCTTTAAGCATT
CCGCCTGGGGAGTACGGTCGCAAGATTAAAACTCAAAGGAATTGACGGGGGCCCGCACAAGCGGTGGAGCATGTGGTTTA
ATTCGACGCAACGCGCAGAACCTTACCAGCCCTTGACATGTCTATGACCGGTACCAGAGATGGAACCTTCCCTTCGGGGC
ATAGAGCACAGGTGCTGCATGGCTGTCGTCAGCTCGTGTCGTGAGATGTTGGGTTAAGTCCCGCAACGAGCGCAACCCCC
GTCCTTAGTTGCTACCATTTAGTTGAGCACTCTAAGGAGACTGCCGGTGATAAGCCGCGA
>OTU_292
TGGTAGTCCACGCCGTAAACGATGAATGCTAGACGCTGGGGAGCATGCTCTTCGGTGTCGCAGCTAACGCATTAAGCATT
CCGCCTGGGGAGTACGGTCGCAAGATTAAAACTCAAAGGAATTGACGGGGGCCCGCACAAGCGGTGGAGCATGTGGTTTA
ATTCGAAGCAACGCGCAGAACCTTACCAACCCTTGACATGGGAAGTATGGGCCGGAGAGATCCGGTCCTTCAGTTCGGCT
GGCTTCCACACAGGTGCTGCATGGCTGTCGTCAGCTCGTGTCGTGAGATGTTGGGTTAAGTCCCGCAACGAGCGCAACCC
TCATCTTCAGTTGCCATCATTTAGTTGGGCACTCTGAAGAAACTGCCGGTGACAAGCCGGA
>OTU_293
TGGTAGTCCACGCCGTAAACGGTGGGCACTAGGTGTGGGATTCACTCAACGGATTCCGTGCCGCAGCTAACGCATTAAGT
GCCCCGCCTGGGGAGTACGGCCGCAAGGCTAAAACTCAAAGGAATTGACGGGGGCCCGCACAAGCGGCGGAGCATGTTGC
TTAATTCGAGGCAACGCGAAGAACCTTACCTAGGTTTGACATGTACGGAAAAGCTACAGAGATGTGGTGTCCTTCGGGGC
CGTACACAGGTGGTGCATGGCTGTCGTCAGCTCGTGTCGTGAGATGTTGGGTTAAGTCCCGCAACGAGCGCAACCCTCGT
CCTATGTTGCCAGCACGTAATGGTGGGGACTCGTAGGAGACTGCCGGGGTCAACTCGGA
>OTU_296
TGGTAGTCCATGCCGTAAACGTTGGGCGCTAGGTGTGGGGACCTTCCACGGTCTCCGTGCCGCAGCTAACGCATTAAGCG
CCCCGCCTGGGGAGTACGGCCGCAAGGCTAAAACTCAAAGGAATTGACGGGGGCCCGCACAAGCGGCGGAGCATGCTGAT
TAATTCGATGCAACGCGAAGAACCTTACCTGGGTTTGACATATGCCGGAAAGCTGCAGAGATGTAGCCCCCCTTGTGGTC
GGTATACAGGTGGTGCATGGCTGTCGTCAGCTCGTGTCGTGAGATGTTGGGTTAAGTCCCGCAACGAGCGCAACCCTCGT
TCTATGTTGCCAGCACGTAATGGTGGGGACTCATAGGAGACTGCCGGGGTCAACTCGGA
>OTU_297
TGGTAGTCCACGCCGTAAACGATGGGCACTAGGTGCCTGGGGGAGCGACCCCCCGGGTGCCGGCGCTAACGCATTAAGTG
CCCCGCCTGGGGAGTACGGCCGCAAGGCTGAAACTCAAAGGAATTGACGGGGGCCCGCACAAGCGGTGGAGCATGTGGTT
TAATTCGACGCAACGCGAAGAACCTTACCTGGGCTTGACATGCGCGGGAAACCCCCCAGAAACGGGGGGCCCTCTTCGGA
GTCCGCGCACAGGTGCTGCATGGCTGTCGTCAGCTCGTGTCGTGAGATGTTGGGTTAAGTCCCGCAACGAGCGCAACCCC
CGTCCCTAGTTACCAGCGGGTCATGCCGGGCACTCTAGGGAGACTGCCGGTGCCAAACCGGA
>OTU_298
TGGTAGTCCACGCCCTAAACGATGAGTGCTAGATGTCGGATTTTCGGATTCGGTGTCGCAGCTAACGCATTAAGCACTCC
GCCTGGGGAGTACGGTCGCAAGATTAAAACTCAAAGGAATTGACGGGGGCCCGCACAAGCGGTGGAGCATGTGGTTTAAT
TCGAAGCAACGCGCAGAACCTTACCAGCTCTTGACATTATACCAGCGATTTACGGAAACGTAGGTCTCACTTCGGGTGGG
GTATAACAGGTGCTGCATGGCTGTCGTCAGCTCGTGTCGTGAGATGTTGGGTTAAGTCCCGCAACGAGCGCAACCCTCAT
CTTCAGTTACTAACGGGTAATGCCGAGGACTCTGGAGAAACTGCCGGTGATAAACCGGA
>OTU_301
TGGTAGTCCACGCCGTAAACGATGGGCACTAGGCGCTGGTGGGAGCGACCCCTTCAGTGCCGCAGCTAACGCGATAAGTG
CCCCGCCTGGGGAGTACGGCCGCAAGGCTGAAACTCAAAGGAATTGACGGGGGCCCGCACAAGCGGTGGAGCATGTGGTT
TAATTCGAAGCAACGCGAAGAACCTTACCCAGGTTTGACATGCACGGGAAACCCTCTGGAAACAGGGGGCCTCCTTCGGG
ACCCGTGGACAGGTGCTGCATGGCTGTCGTCAGCTCGTGTCGTGAGATGTTGGGTTAAGTCCCGCAACGAGCGCAACCCT
TGCCCCGTGTTGCTAACAGGTAAAGCTGAGGACTCTCGGGGGACTGCCGGCGTCAAGCCGGA
>OTU_305
TGGTAGTCCACGCTGTAAACGATGGGCACTAGGTGTCGCGGGTATTGACCCCTGCGGTGCCGCAGCTAACGCATTAAGTG
CCCCGCCTGGGGACTACGGCCGCAAGGTTAAAACTCAAAGGAATTGACGGGGGCCCGCACAAGCGGTGGAGCATGTGGTT
CAATTCGACGCAACGCGAAGAACCTTACCCGGGCTAGACAACAGAGGACAGCCTTAGAAATAAGGTCTTCCCTTCGGGGA
CCTCTGGTTCAGGTGCTGCATGGCTGTCGTCAGCTCGTGTCGTGAGATGTTGGGTTAAGTCCCGCAACGAGCGCAACCCT
TGCCTCTAGTTGCCATCATTTAGTTGGGCACTCTAGAGGGACTGCCCGTGTCAAACGGGA
>OTU_308
TGGTAGTCCACGCCGTAAACGTTGGGCACTAGGTGTGGGTCACAACCAACGTGATCTGTGCCGTAGCTAACGCATTAAGT
GCCCCGCCTGGGGAGTACGGCCGCAAGGCTAAAACTCAAAGGAATTGACGGGGGCCCGCACAAGCGGCGGAGCATGTTGC
TTAATTCGAGGCAACGCGAAGAACCTTACCTGGGTTTGACATGTAGGGAAAAGCCGTAGAGATACGGTGTCCTTCGGGGC
CCTACACAGGTGGTGCATGGCTGTCGTCAGCTCGTGTCGTGAGATGTTGGGTTAAGTCCCGCAACGAGCGCAACCCTTGT
CCTGTGTTGCTACCAGGTAATGCTGGGCACTCTCAGGAGACTGCCGGGGTCAACTCGGA
>OTU_309
TGGTAGTCCTAGCCGTAAACGTTGGGTGCTAGGTGTGGGCGGATATCAACCCCGTCCGTGCCGAAGCTAACGCATTAAGC
ACCCCGCCTGGGGAGTACGGCCGCAAGGCTAAAACTCAAAGGAATTGACGGGGCCCCGCACAAGCGGCGGAGCATGTTGC
TTAATTCGATGCGACGCGAAGAACCTTACCTGGGCTTGACATGCAGGGTGAAACCCGTGAAAGCGGGTGCTCTTCGGAGC
CTGCACAGGTGGTGCATGGCTGTCGTCAGCTCGTGCCGTGAGGTGTTGCCTTAAGTGGCGCAACGAGCGCAACCCCTGTC
CTTAGTTGCCAGCGAGTGATGTCGGGAACTCTAGGGAGACTGCCGGTGCCAAACCGGA
>OTU_310
TGGTAGTCCACGCCGTAAACGATGAGTGCTAGGTGTTGGGGGGTACCACCCTCAGTGCCGAAGCTAACGCATTAAGCACT
CCGCCTGGGGAGTACGGTCGCAAGACTGAAACTCAAAGGAATTGACGGGGGCCCGCACAAGCAGTGGAGCATGTGGTTTA
ATTCGAAGCAACGCGAAGAACCTTACCAAGACTTGACATCCCGCTGACCGCTCTAGAGATAGAGTTTCCCTTCGGGGCAG
CGGTGACAGGTGGTGCATGGTTGTCGTCAGCTCGTGTCGTGAGATGTTGGGTTAAGTCCCGCAACGAGCGCAACCCCTAT
GTTGTGTTGCCATCATTTAGTTGGGCACTTACAACAGACTGCCGGTGACAAACCGGA
>OTU_315
TGGTAGTCCACGCCGTAAACGATGAGTGCTAGTTGTCGGCATGCATGCATGTCGGTGACGCAGCTAACGCATTAAGCACT
CCGCCTGGGGAGTACGGTCGCAAGATTAAAACTCAAAGGAATTGACGGGGGCCCGCACAAGCGGTGGAGCATGTGGTTTA
ATTCGAAGCAACGCGCAGAACCTTACCACCTTTTGACATGCCTGGACCGCCACAGAGATGTGGTTTTCCCTTCGGGGACT
GGGACACAGGTGCTGCATGGCTGTCGTCAGCTCGTGTCGTGAGATGTTGGGTTAAGTCCCGCAACGAGCGCAACCCTCGC
GATTAGTTGCCATCAGGTTTGGCTGGGCACTCTAATCGTACTGCCGGAGTTAATCCGGA
>OTU_316
TGGTAGTCCACGCCCTAAACGATGATTACTCGACATACGCGATACACAGTGTGTGTCTGAGCGAAAGCATTAAGTAATCC
ACCTGGGAAGTACGACCGCAAGGTTGAAACTCAAAGGAATTGACGGGGGTCCGCACAAGCGGTGGAGCATGTGGTTTAAT
TCGATGATACGCGAGGAACCTTACCTGGGCTAGAATGCTACCTGACGAATCCTGAAAGGGGTTTTTATAGCAATATACAG
GTAGTAAGGTGCTGCATGGCCGTCGTCAGCTCGTGCCGTGAGGTGTTGGGTTAAGTCCCGCAACGAGCGCAACCCCTATT
TCCAGTTGCCAACACGTAATGGTGGGAACTCTGGAGAAACTGCCGCCGTAAGGCGTGA
>OTU_317
TGGTAGTCCACGCCGTAAACGATGAATGTTAGCCGTCGGCAAGTTTACTTGTCGGTGGCGCAGCTAACGCATTAAACATT
CCGCCTGGGGAGTACGGTCGCAAGATTAAAACTCAAAGGAATTGACGGGGGCCCGCACAAGCGGTGGAGCATGTGGTTTA
ATTCGAAGCAACGCGCAGAACCTTACCAGCCCTTGACATGCCCGGCCAGCTACAGAGATGTAGTGTTCCCTTCGGGGACC
GGGACACAGGTGCTGCATGGCTGTCGTCAGCTCGTGTCGTGAGATGTTGGGTTAAGTCCCGCAACGAGCGCAACCCTCGC
CCTTAGTTGCCAGCATTCAGTTGGGCACTCTAAGGGGACTGCCGGTGATAAGCCGAGA
>OTU_324
TGGTAGTCCACGCCCTAAACTATGAGAACTGGATGTCGGGAGGGTTTGCCTTCCGGTGTCGTAGCTAACGCGTTAAGTTC
TCCGCCTGGGAAGTACGGCCGCAAGGTTGAAACTCAAAGGAATTGACGGGGACCCGCACAAGCGGTGGAGCATGTGGTTT
AATTCGATGCAACGCGAAGAACCTTACCTGGTCTTGACATCCCAGGAATCTCGCAGAGATGTGAGAGTGCCTTCGGGAAC
CTGGAGACAGGTGCTGCATGGCTGTCGTCAGCTCGTGTCGTGAGATGTTGGGTTAAGTCCCGCAACGAGCGCAACCCTTG
CCCTTAGTTGCCATCATTTAGTTGGGAACTCTAAGGGGACCGCCGGTGACAAACCGGA
>OTU_325
TGGTAGTCCACGCCGTAAACGATGGGCGCTAGGTGTGGGAGGTGTCGACTCCTTCCGTGCCGCAGCTAACGCATTAAGCG
CCCCGCCTGGGGAGTACGGCCGCAAGGCTAAAACTCAAAGGAATTGACGGGGGCCCGCACAAGCAGCGGAGCATGTGGTT
TAATTGGATGCAACGCCAAGAACCTTACCAAGGCATGACATGTTCGGGAAAGCTGGAGAAATTCAGCCCTCCTTCGGGAC
CCGATCACAGGTGGTGCATGGCTGTCGTCAGCTCGTGTCGTGAGATGTTGGGTTAAGTCCCGCAACGAGCGCAACCCCTG
TCCCATGTTGCCAGCGAGTAAAGTCGGGGACTCATGGGAGACTGCCGGTGACAAATCGGA
>OTU_326
TGGTAGTCTTGGCTGTAAACGGTGCGCATTTGCTGTAAACGGAATCGACCCCGTTTGTGGCGAAGCTAACGCGATAAATG
CGCCGCCTGGGAAGTACGGTCGCAAGATTAAAACTCAAAGAAATTGACGGGGGCCTGCACAAGCGGTGGAGTATGTGGCT
TAATTCGATGCAACGCGAAGAACCTTACCTGGCCTTGACATGCATGTGGTAGAACCATGAAAGTGGGACGACCCCGCAAG
GGGAGCATGCACAGGTGCTGCATGGCTGTCGTCAGCTCGTGTCGTGAGATGTTGGGTTAAGTCCCGCAACGAGCGCAACC
CTTGTGTCCTGTTGCCACTCCCTCGAGAGAGGGAAGCACTCTGGACAGACTGCCTCGCTTAAACGAGGA
>OTU_327
TGGTAGTCCACGCCGTAAACGATGAATGCCAGCCGTTGGCGAGCTTGCTCGTCAGTGGCGCAGCTAACGCTTTAAGCATT
CCGCCTGGGGAGTACGGTCGCAAGATTAAAACTCAAAGGAATTGACGGGGGCCCGCACAAGCGGTGGAGCATGTGGTTTA
ATTCGAAGCAACGCGCAGAACCTTACCAGCCTTTGACATGTCCCGTATGGGTGCCGGAGACGGCATCCTTCAGTTCGGCT
GGCGGGAACACAGGTGCTGCATGGCTGTCGTCAGCTCGTGTCGTGAGATGTTGGGTTAAGTCCCGCAACGAGCGCAACCC
TCGCCCCTAGTTGCCATCATTAGGTTGGGCACTCTAGGGGGACTGCCGGTGATAAGCCGAGA
>OTU_330
TGGTAGTCCACGCCCTAAACGATGCATACTTGGTGTGAGCGATTCATTTCGTTCGTGCCGGAGCTAACGCGTTAAGTATG
CCGCCTGGGGAGTACGGTCGCAAGGCTGAAACTCAAAGGAATTGACGGGGGCCCGCACAAGCGGTGGAGCATGTGGTTCA
ATTCGACGCAACGCGAAGAACCTTACCTGGGCTCGAACGGCTTAAGAACATCTTTGGAAACATTGACTTCTCGCAAGAGA
CTTGAGTCGAGGTGCTGCATGGCTGTCGTCAGCTCGTGTCGTGAGATGTTGGGTTAAGTCCCGCAACGAGCGCAACCCTT
GTCCTGTGTTGCCATCATTTAGTTGGGCACTCGCAGGAGACCGCCAGCGATAAGCTGGA
>OTU_332
GGGTAGTCCACGCCCTAAACGGTGGATGCTAGGTGTGGGGGGTGTCGACCCCCTCCGTGCCGCAGCTAACGCTTTAAGCA
TCCCGCCTGGGGAGTACGGCCGCAAGGCTAAAACTCAAAGGAATTGACGGGGGCCCGCACAAGCGGCGGAGCGTGTGGTT
TAATTCGATGCAACGCGAAGAACCTTACCAAGGCTTGACATGCTAGTAGTACGGAGTCGAAAGACAAAGGACCCTTCGGG
GAGCTAGCACAGGTGCTGCATGGCTGTCGTCAGCTCGTGCCGTGAGGTGTTGGGTTAAGTCCCGCAACGAGCGCAACCCC
CGTCGTTAGTTAAATCTTTCTAACGAGACCGCTGGGATAAACCCAGA
>OTU_333
TGGTAGTCCACGCCGTAAACGATGAATGCCAGACGTCGGGGGGCTTGCCCTTCGGTGTCACACCTAACGGATTAAGCATT
CCGCCTGGGGAGTACGGTCGCAAGATTAAAACTCAAAGGAATTGACGGGGGCCCGCACAAGCGGTGGAGCATGTGGTTTA
ATTCGAAGCAACGCGCAGAACCTTACCAACCCTTGACATGCCCTGACCGGCCTGGAGACAGGTTTTTCCCGCAAGGGACA
GGGACACAGGTGCTGCATGGCTGTCGTCAGCTCGTGTCGTGAGATGTTCGGTTAAGTCCGGCAACGAGCGCAACCCACAC
CCTCAGTTGCCATCATTTGGTTGGGCACTCTGGGGGAACTGCCCGTGATAAGCGGGA
>OTU_334
TGGTAGTCCACGCCGTAAACGATGAGTGCTAGGTGTTAGGGGTTTCGATACCCTTGGTGCCGAAGTAAACACAGTAAGCA
CTCCGCCTGGGGAGTACGCTCGCAAGAGTGAAACTCAAAGGAATTGACGGGGACCCGCACAAGCAGTGGAGTATGTGGTT
TAATTCGAAGCAACGCGAAGAACCTTACCAGGTCTTGACATCTGGGTGAAAGCCTCAGAGATGAGGTCCTCCTTCGGGAC
ACCCAAGACAGGTGGTGCATGGTTGTCGTCAGCTCGTGTCGTGAGATGTTGGGTTAAGTCCCGCAACGAGCGCAACCCTT
GATCTTAGTTGCCAGCATTGAGTTGGGCACTCTAGGATGACTGCCGGTGACAAACCGGA
>OTU_337
TGGTAGTCCACGCCGTAAACGATGATAACTAGCTGCTGGGGCACATGGTGTTTCAGTGGCGCAGCTAACGCATTAAGTTA
TCCGCCTGGGGAGTACGGTCGCAAGATTAAAACTCAAAGGAATTGACGGGGGCCTGCACAAGCGGTGGAGCATGTGGTTT
AATTCGAAGCAACGCGCAGAACCTTACCAACGTTTGACATCCCTATCGCGGATCGTGGAGACACTTTCCTTCAGTTCGGC
TGGATAGGTGACAGGTGCTGCATGGCTGTCGTCAGCTCGTGTCGTGAGATGTTGGGTTAAGTCCCGCAACGAGCGCAACC
CTCGCCTTTAGTTGCCATCATTTAGTTGGGTACTCTAAAGGAACCGCCGGTGATAAGCCGGA
>OTU_338
TGGTAGTCCACGCCGTAAACGGTGGGTACTAGGTGTGGGTTTCCTTCCTTGGGATCCGTGCCGTAGCTAACGCATTAAGT
ACCCCGCCTGGGGAGTACGGCCGCAAGGCTAAAACTCAAAGGAATTGACGGGGGCCCGCACAAGCGGCGGAGCATGTGGA
TTAATTCGATGCAACGCGAAGAACCTTACCTGGGTTTGACATGCACAGGACGTGCCTAGAGATAGGTATTCCCTTGTGGC
CTGTGTGCAGGTGGTGCATGGCTGTCGTCAGCTCGTGTCGTGAGATGTTGGGTTAAGTCCCGCAACGAGCGCAACCCTTG
TCTCATGTTGCCAGCGCGTTATGGCGGGGACTCGTGAGAGACTGCCGGGGTCAACTCGGA
>OTU_340
TGGTAGTCCACGCCCTAAACGATGCGAACTGGACGTTGGGAGCAACTAGGCTCTCAGTGTCGAAGCTAACGCGTTAAGTT
CGCCGCCTGGGGAGTACGGTCGCAAGACTGAAACTCAAAGGAATTGACGGGGGCCCGCACAAGCGGTGGAGTATGTGGTT
TAATTCGATGCAACGCGAAGAACCTTACCTGGTCTTGACATCCACGGAAGTCTGCAGAGATGCGGATGTGCCTTCGGGAA
CCGTGAGACAGGTGCTGCATGGCTGTCGTCAGCTCGTGTCGTGAGATGTTGGGTTAAGTCCCGCAACGAGCGCAACCCTT
GTCCTTAGTTGCCAGCGAGTAATGTCGGGAACTCTAAGGAGACTGCCGGTGACAAACCGGA
>OTU_343
TGGTAGTCCACGCTGTAAACGATGGGCACTAGGTGTGGGGGGTGTCGACTCCCTCCGTGCCGAAGCTAACGCATTAAGTG
CCCCGCCTGGGGAGTACGGCCGCAAGGCTAAAACTCAAAGGAATTGACGGGGGCCCGCACAAGCAGCGGAGCATGTGGTT
TAATTCGACGCAACGCGAAGAACCTTACCTGGGCTTGACATGTTCCTGACCGTCCTGGAAACAGGGCTTCCCTTCGGGGC
AGGATCACAGGTGGTGCATGGCTGTCGTCAGCTCGTGTCGTGAGATGTTGGGTTAAGTCCCGCAACGAGCGCAACCCCCG
TCGCATGTTGCCAGCATTTAGTTGGGGACTCATGCGAGACTGCCGGTGACAAACCGGA
>OTU_345
TGGTAGTCCACGCTGTAAACGTTGGGCGCTAGGTGTGGGGGGCCTCTCCGGTTCCCTGTGCCGCAGCTAACGCATTAAGC
GCCCCGCCTGGGGAGTACGGCCGCAAGGCTAAAACTCAAAGGAATTGACGGGGGCCCGCACAAGCGGCGGAGCATGCGGA
TTAATTCGATGCAACGCGAAGAACCTTACCTGGGTTTGACATGCACTCTAAAACTGGAGAGATTCAGTGTCCTTCGGGGG
GGTGCACAGGTGGTGCATGGCTGTCGTCAGCTCGTGTCGTGAGATGTTGGGTTAAGTCCCGCAACGAGCGCAACCCTCGT
TCCATGTTGCCAGCACGTTATGGTGGGGACTCATGGGAGACTGCCGGGGTCAACTCGGA
>OTU_346
TGGTAGTCCATGCCGTAAACGTTGGGCACTAGGTGTGGGGGACATTCCACGTTTTCCGCGCCGTAGCTAACGCATTAAGT
GCCCCGCCTGGGGAGTACGGCCGCAAGGCTAAAACTCAAAGGAATTGACGGGGGCCCGCACAAGCGGCGGAGCATGCGGA
TTAATTCGATGCAACGCGAAGAACCTTACCAAGGCTTGACATGAACCGGAACGGCGCAGAGATGTGTCGGCCACTTGTGG
CCGGTTTACAGGTGGTGCATGGTTGTCGTCAGCTCGTGTCGTGAGATGTTGGGTTAAGTCCCGCAACGAGCGCAACCCTC
GTTCCATGTTGCCAGCGGGTTATGCCGGGGACTCATGGGAGACTGCCGGGGTCAACTCGGA
>OTU_348
TGGTAGTCCACGCCCTAAACGATGTCAACTAGCTGTTGGGGCCTTCGGGCCTTGGTAGCGCAGCTAACGCGTGAAGTTGA
CCGCCTGGGGAGTACGGTCGCAAGATTAAAACTCAAAGGAATTGACGGGGACCCGCACAAGCGGTGGATGATGTGGATTA
ATTCGATGCAACGCGAAAAACCTTACCTACCCTTGACATGTCTGGAATGCCGAAGAGATTTGGTAGTGCTCGCAAGAGAA
CCGGAACACAGGTGCTGCATGGCTGTCGTCAGCTCGTGTCGTGAGATGTTGGGTTAAGTCCCGCAACGAGCGCAACCCTT
GTCATTAGTTGCTACGAAAGGGCACTCTAATGAGACTGCCGGTGACAAACCGGA
>OTU_349
GGGTAGTCCACGCTGTAAACGATGAGCACTAGGTGTCGGGGGTATCGACCCCCTCGGTGCCGCAGCTAACGCGATAAGTG
CTCCGCCTGGGGACTACGGCCGCAAGGCTAAAACTCAAAGGAATTGACGGGGGCCCGCACAAGCAGCGGAGCGTGTGGTT
TAATTCGACGCAACGCGAAGAACCTTACCTGGGCTTGACATGCACGTGGTACGACCGGGAAACCGGGAGGACCCGCAAGG
GAGCGTGCACAGATGCTGCATGGCTGTCGTCAGCTCGTGCCGTGAGGTGTTGGGTTAAGTCCCGCAACGAGCGCAACCCT
CGCTGCCAGTTACCATGTCTGGCGGGACCGCCGGGTCCAACCCGGA
>OTU_350
TGGTAGTCCACGCCGTAAACGATGAGTGCTTGGTGTAGCGGGTATCGACCCCTGCTGTGCCGAAGTCAACACATTAAGCA
CTCCGCCTGGGGAGTACGGTCGCAAGACTGAAACTCAAAGGAATTGACGGGGGCCCGCACAAGCGGTGGAGCATGTGGTT
TAATTCGAAGCAACGCGCAGAACCTTACCTGGGTTTGAACTTCAGAGGAAAGTCTCAGAGATGAGAGCCTCCCTTCGGGG
ATCTCTGGAGAGGTGCTGCATGGCTGTCGTCAGCTCGTGTCGTGAGATGTTGGGTTAAGTCCCGCAACGAGCGCAACCCT
TATTCATAGTTACTAACGAGTCAAGTCGAGAACTCTATGGAGACTGCCGGTGATAAACCGGA
>OTU_352
TGGTAGTCCTTGTCGTAAACGATGTGTACTTGATGTAGCTGGGCTCAACCCTAGCTGTGTCGGAGCTAACGCGTTAAGTA
CACCGCCTGAGGAGTACGCTCGCAAGGGTGAAACTCAAAAGAATTGACGGGGGCCCGCACAAGCAGTGGAGCATGTGGTT
TAATTCGATGCAACGCGAAGAACCTTACCTGGGCTCGAAATGCAGAGGGCGATATCAGAGATGATATTTTCCGTAAGGAC
TTCTGTATAGGTGCTGCATGGCTGTCGTCAGCTCGTGCCGTGAGGTGTTGGGTTAAGTCCCGCAACGAGCGCAACCCTTA
TCATTAGTTGCCAACACGTAAGGTGGGGACTCTAATGAGACTGCCTAGGTTAACTAGGA
>OTU_353
TGGTAGTCCACGCCGTAAACGATGGGTGCTAGGTGTGGGGGGTGTCAACTCCCTCCGTGCCGAAGCTAACGCATTAAGCA
CCCCGCCTGGGGAGTACGGCCGCAAGGCTAAAACTCAAAGGAATTGACGGGGGCCCGCACAAGCAGCGGAGCATGTGGTT
CAATTCGACGCAACGCGAAGAACCTTACCTAGGCTTGACATGCACTGGAATGTCGTAGAAATACGGCAGCCCTTCGGGGC
CGGTGCACAGGTGGTGCATGGCTGTCGTCAGCTCGTGTCGTGAGATGTTGGGTTAAGTCCCGCAACGAGCGCAACCCCTG
TCCTATGTTGCCAGCGTGTAATGACGGGGACTCATAGGAGACTGCCGGTGACAAATCGGA
>OTU_357
TGGTAGTCCACGCTGTAAACGATGAGTGCTAGGTGTTGGGGGTATCATGCCCTCGGTGCCGAAGTTAACACATTAAGCAC
TCCGCCTGGGGAGTACGGTCGCAAGACTGAAACTCAAAGGAATTGACGGGGACCCGCACAAGCAGTGGAGTATGTGGTTT
AATTCGAAGCAACGCGAAGAACCTTACCAGGTCTTGACATCCCTCTGACCGTCCTAGAGATAGGGCTTTCCTTCGGGACA
GAGGAGACAGGTGGTGCATGGTTGTCGTCAGCTCGTGTCGTGAGATGTTGGGTTAAGTCCCGCAACGAGCGCAACCCTTG
AACTTAGTTGCCAGCACGTTAAGGTGGGCACTCTAGGTTGACTGCCGGTGACAAACCGGA
>OTU_363
TGGTAGTCCTAGCCCTAAACGATGATTGCTTGGTGTAGCAGGTACCCAATCCTGCTGTGCCGAAGCTAACGCGATAAGCA
ATCCGCCTGGGGAGTACGGTCGCAAGGCTGAAACTCAAAGGAATTGACGGGGGCCCGCACAAGCGGTGGAGCATGTGGTT
CAATTCGACGCAACGCGAAGAACCTTACCTGGGCTCGAAGCGCAGTGGACTGAGGTAGAAATATCTCTTTCTCGCAAGAG
ACTGCTGCGTAGGTGCTGCATGGCTGTCGTCAGCTCGTGTCGTGAGATGTTGGGTTAAGTCCCGCAACGAGCGCAACCCT
TATTGCCAGTTGCCATCATTCAGTTGGGCACTCTGGCGAAACTGCCCCGGATAACGGGGA
>OTU_365
TGGTAGTCCACGCCGTAAACGATGGGCACTAGGTCCTTGGGGGAGCGACCCCTTGAGGGCCGGCGCTAACGCATTAAGTG
CCCCGCCTGGGGAGTACGGCCGCAAGGCTGAAACTCAAAGGAATTGACGGGGGCCCGCACAAGCGGTGGAGCATGTGGTT
TAATTCGACGCAACGCGAAGAACCTTACCTGGGCTTGACATGCACGGGAACTCGTGGGGAAACCTGCGGGGCTCTTCGGA
GCTCGTGCACAGGTGCTGCATGGCTGTCGTCAGCTCGTGTCGTGAGATGTTGGGTTAAGTCCCGCAACGAGCGCAACCCT
TGGGACTAGTTGCCAGCGAGTAATGTCGGGGACTCTAGTCCGACTGCCGGTGCCAAACCGGA
>OTU_366
TGGTAGTCCACGCCGTAAACGATGGGCACTAGGTGCTTGGGGGAGCGACCCCTTGAGTGCCGGCGCTAACGCATTAAGTG
CCCCGCCTGGGGAGTACGGCCGCAAGGCTGAAACTCAAAGGAATTGACGGGGGCCCGCACAAGCGGTGGAGCATGTGGTT
TAATTCGACGCAACGCGAAGAACCTTACCTAGGCTTGACATGCAGAGGAAAGCTTTGAGAAACCAGAGCCCTCCTTCGGG
ACTTCTGCACAGGTGCTGCATGGCTGTCGTCAGCTCGTGTCGTGAGATGTTGGGTTAAGTCCCGCAACGAGCGCAACCCC
TGTTCCCAGTTGCCAGCGCGTAATGGCGGGGACTCTGGGAAGACTGCCGGTGCCAAACCGGA
>OTU_373
TGGTAGTCCACGCCGTAAACGATGAATGCCAGCCGTTGGGCAGCTTGCTGCTCAGTGGCGCAGCTAACGCTTTAAGCATT
CCGCCTGGGGAGTACGGTCGCAAGATTAAAACTCAAAGGAATTGACGGGGGCCCGCACAAGCGGTGGAGCATGTGGTTTA
ATTCGAAGCAACGCGCAGAACCTTACCAACCTTTGACATGTCCAGTATGGGCTCCAGAGATGGGGTTCTTCAGTTCGGCT
GGCTGGAACACAGGTGCTGCATGGCTGTCGTCAGCTCGTGTCGTGAGATGTTGGGTTAAGTCCCGCAACGAGCGCAACCC
TCGCCCTTAGTTGCCATCATTTAGTTGGGCACTCTAAGGGGACTGCCGGTGATAAGCCGCGA
>OTU_375
TGGTAGTCCACGCTGTAAACGATGATTACTCGATGTGGGCGATACACGGTCCGCGTCTTAGCGAAAGCGTTAAGTAATCC
ACCTGGGGAGTACGCCCGCAAGGGTGAAACTCAAAGGAATTGACGGGGGCCCGCACAAGCGGTGGAGCATGTGGTTTAAT
TCGATGATACGCGAGGAACCTTACCTAGGCTAGAATGCGCGTGACCGCCTCAGAGATGAGGCTTCCCTTCGGGGCACAAA
GCAAGGTGCTGCATGGCTGTCGTCAGCTCGTGCCGTGAGGTGTTGGGTTAAGTCCCGCAACGAGCGCAACCCCTATCTTT
AGTTGCCAGCACGTGATGGTGGGGACTCTAAAGAGACTGCCTGCGCAAGCAGTGA
>OTU_376
TGGTAGTCCTAGCCCTAAACGGTGCACGCTTGCTGTAAGAGGAATCGACCCCTCTTGTGGCGAAGCTAACGCGATAAGCG
TGCCGCCTGGGGAGTACGGTCGCAAGATTAAAACTCAAAGAAATTGACGGGGGCCTGCACAAGCGGTGGAGTATGTGGCT
TAATTCGATGCAACGCGAAGAACCTTACCTGGCCTTGACATGCATTTGGTAGAACCATGAAAGTGGGACGACCCCGCAAG
GGGAGGATGCACAGGTGCTGCATGGCTGTCGTCAGCTCGTGTCGTGAGATGTTGGGTTAAGTCCCGCAACGAGCGCAACC
CCTATGTCCTGTTGCCACCCCCACGAGAGTGGGGAGCACTCTGGACAGACTGCCTCGCTTAAACGGGGA
>OTU_377
TGGTAGTCCACGCCCTAAACGATGTCGACTAGTTGTCGGGGATTAATTTTCTTGGTAACGCAGCTAACGCGTGAAGTCGA
CCGCCTGGGGAGTACGGTCGCAAGATTAAAACTCAAAGGAATTGACGGGGACCCGCACAAGCGGTGGATGATGTGGATTA
ATTCGATGCAACGCGAAAAACCTTACCTACCCTTGACATGGTCTAAAGACGCCAGAGATGGCGTTGTGCCCGAAAGGGAA
TAGATACACAGGTGCTGCATGGCTGTCGTCAGCTCGTGTCGTGAGATGTTGGGTTAAGTCCCGCAACGAGCGCAACCCTT
GCCGGTAATTGCCATCATTAAGTTGGGCACTTTACCGGGACTGCCGGTGACAAGCCGGA
>OTU_378
TGGTAGTCCACACTGTAAACGATGATTACTCGATGTTGGCGATACACAGCCAGCGTCTTAGCGAAAGCGATAAGTAATCC
ACCTGGGGAGTACGCCGGCAACGGTGAAACTCAAAGGAATTGACGGGGGTCCGCACAAGCGGTGGAGCATGTGGTTTAAT
TCGATGATACGCGAGGAACCTTACCTGGGCTAGAATGCCCTTGACATTTCCAGAGATGGGAAGTTCCGCAAGGACAAGGA
GCAAGGTGCTGCATGGCTGTCGTCAGCTCGTGCCGTGAGGTGTTGGGTTAAGTCCCGCAACGAGCGCAACCCCTATTCTT
AGTTGCCAGCATGTCATGGTGGGGACTCTAAGAAGACTGCCCGCGCAAGCGGAGA
>OTU_381
TGGTAGTCCACGCCGTAAACGATGAGTGCTAGGTGTTGGGGGTTTCGATACCCTCGGTGCCGAAGTAAACACAGTAAGCA
CTCCGCCTGGGGAGTACGCTCGCAAGAGTGAAACTCAAAGGAATTGACGGGGACCCGCACAAGCAGTGGAGTATGTGGTT
TAATTCGAAGCAACGCGAAGAACCTTACCAGGTCTTGACATCCCTCTGACCGGTGTAGAGATACACCTTCCCTTCGGGGC
AGAGGAGACAGGTGGTGCATGGTTGTCGTCAGCTCGTGTCGTGAGATGTTGGGTTAAGTCCCGCAACGAGCGCAACCCTT
GACTTTAGTTGCCAGCACGTAATGGTGGGCACTCTAGAGTGACTGCCGGTGACAAACCGGA
>OTU_383
TGGTAGTCCACGCCGTAAACGATGTGTGCTTGACGTTGGCGGGTTTACCCGCCGGTGTCGTAGCTAACGCGATAAGCACA
CCGCCTGGGGAGTACGGCCGCAAGGTTAAAACTCAAAGGAATTGACGGGGGCCCGCACAAGCGGTGGAGCATGTGGTTTA
ATTCGACGCAACGCGAAGAACCTTACCAGCCCTTGACATGGGGAGTATGGGTTGCCGAGAGGTGATCCTTCAGTTCGGCT
GGCTCCCACACAGGTGCTGCATGGCTGTCGTCAGCTCGTGTCGTGAGATGTTGGGTTAAGTCCCGCAACGAGCGCAACCC
TCGCCTCCAGTTGCCATCAGGTTAAGCTGGGCACTTTGGAGGAACTGCCGGTGACAAGCCGGA
>OTU_386
TGGTAGTCCGAGCCGTAAACGATGGACACTAGGTGTCGGGGGTATCGACCCCCCCGGTGCCGTAGCTAACGCGTTAAGTG
TCCCGCCTGGGGAGTACGGTCGCAAGACTGAAACTCAAAGGAATTGACGGGGGCCCGCACAAGCGGTGGAGCATGTGGTT
TAATTCGATGCAACGCGAAGAACCTTACCAAGGCTTGACATGTAGGGAACCTGGTAGAAATACCGGGGTGCCGCAAGGAA
CCCTAACACAGGTGGTGCATGGCTGTCGTCAGCTCGTGTCGTGAGATGTTGGGTTAAGTCCCGCAACGAGCGCAACCCTC
GATGTTAGTTGCCAACGGGTAATGCCGGGCACTCTAGCGTGACTGCCGGTGACAAACCGGA
>OTU_390
TGGTAGTCCACGCCGTAAACGATGGATGCTAGCCGTTGGTAAGCATGCTTATCAGTGGCGCAGCTAACGCATTAAGCATC
CCGCCTGGGGAGTACGGCCGCAAGGTTGAAACTCAAAGGAATTGACGGGGGCCCGCACAAGCGGTGGAGCATGTGGTTTA
ATTCGACGCAACGCGCAGAACCTTACCAGGCCTTGACATCCCGTGCTAAGCCCAGAGATGGGTGGTCCCCGCAAGGGGCG
CGGAGACAGGTGCTGCATGGCTGTCGTCAGCTCGTGTCGTGAGATGTTGGGTTAAGTCCCGCAACGAGCGCAACCCTCGC
CTTTAGTTGCCATCATTTAGTTGGGCACTCTAAAGGGACCGCCGGCGACAAGCCGGA
>OTU_392
TGGTAGTCCACGCCGTAAACGTTGGGCGCTAGGTGTGGGGCTCATTCCACGAGTTCCGTGCCGCAGCTAACGCATTAAGC
GCCCCGCCTGGGGAGTACGGCCGCAAGGCTAAAACTCAAAGGAATTGACGGGGGCCCGCACAAGCGGCGGAGCATGTTGC
TTAATTCGATGCAACGCGAAGAACCTTACCTAGGCTTGACATGCACGGAAATCTCGTAGAGATACGGGGTCCGTAAGGGC
CGTGCACAGGTGGTGCATGGTTGTCGTCAGCTCGTGTCGTGAGATGTTGGGTTAAGTCCCGCAACGAGCGCAACCCTCGT
TCTATGTTGCCAGCACGTCATGGTGGGGACTCATAGGAGACTGCCGGGGTCAACTCGGA
>OTU_395
TGGTAGTCCTTGCCGTAAACGATGTATACTTGATGTAGTTAGGCTCAACCCTGACTGTGTCGAAGCGAACGCGATAAGTA
TACCGCCTGAGGAGTACGCTCGCAAGGGTGAAACTCAAAAGAATTGACGGGGGCCCGCACAAGCAGTGGAGCATGTGGTT
TAATTCGATGCAACGCGAAGAACCTTACCCAGGCTCGAAATGCAGAGGGCGATGTCAGAAATGACATTTTCCGTAAGGAC
TTCTGTATAGGTGCTGCATGGCTGTCGTCAGCTCGTGCCGTGAGGTGTTGGGTTAAGTCCCGCAACGAGCGCAACCCTTA
TCATTAGTTGCCAACATTTAAGGTGGGGACTCTAATGAGACTGCCCAGGTTAACTGGGA
>OTU_398
TGGTAGTCCTAGCCGTAAACGTTGGGTGCTAGGTGTGGGCGGATATCGACCCCGTCCGTGCCGAAGCTAACGCATTAAGC
ACCCCGCCTGGGGAGTACGGCCGCAAGGCTAAAACTCAAAGGAATTGACGGGGGCCCGCACAAGCGGCGGAGCATGTGGC
TTAATTCGAAGCAACGCGAAGAACCTTACCTGGGCTTGACATGCGGGGTGAAACCGTAGAAATACGGCGCTCCTCGGAGC
CCGCACAGGTGGTGCATGGCTGTCGTCAGCTCGTGCCGTGAGGTGTTGCCTTAAGTGGCGCAACGAGCGCAACCCCTGTC
CTTAGTTGCCAGCGGGTAATGCCGGGAACTCTAGGGAGACTGCCGGTGCCAAACCGGA
>OTU_399
TGGTAGTCCATGCCGTAAACGTTGGGCACTAGGTGTGGGGACCTTCCACGGTTTCCGTGCCGCAGCTAACGCATTAAGTG
CCCCGCCTGGGGAGTACGGCCGCAAGGCTAAAACTCAAAGGAATTGACGGGGGCCCGCACAAGCGGCGGAGCATGCTGAT
TAATTCGATGCAACGCGAAGAACCTTACCTAGGTTTGACATATAGAGAAAACTTATAGAGATATAAGGTCCTTTTGGGCT
CTATACAGGTGGTGCATGGCTGTCGTCAGCTCGTGTCGTGAGATGTTGGGTTAAGTCCCGCAACGAGCGCAACCCTCGTC
CTATGTTGCCAGCACGTAATGGTGGGGACTCATAGGAGACTGCCGGGGTCAACTCGGA
>OTU_400
GGGTAGTCCACGCCCTAAACGTTGTGAACTAGGTGTTGGTCGGATTGACCCGATCAGTGCCGCAGCTAACGCATTAAGTT
CACCGCCTGGGGACTACGGCCGCAAGGTTAAAACTCAAAGGAATAGGCGGGGGCCCGCACAAGCAGCGGAGCGTGTGGTT
TAATTCGAGGCAACGCGAAGAACCTTACCTGGGTTTGACATGCACAGGAAATTTTGGTGAAAGCCAGAACCTCCCGCAAG
GGACTTGTGCGCAGGTGGTGCATGGCTGTCGTCAGCTCGTGCCGTGAGGTGTTGGGTTAAGTCCCGCAACGAGCGCAACC
CCTGTCCTTAGTTGAATGTTCTAGGGAGACTGCCGGGCGAAACCCGGA
>OTU_402
TGGTAGTCCACACCGTAAACGTTGGGCGCTAGGTGTGGGACTCATTCCACGAGTTCCGTGCCGCAGCTAACGCATTAAGC
GCCCCGCCTGGGGAGTACGGCCGCAAGGCTAAAACTCAAAGGAATTGACGGGGGCCCGCACAAGCGGCGGAGCATGCGGA
TTAATTCGATGCAACGCGAAGAACCTTACCTAGGTTTGACATATACGAGAAGCCTCTGGAGACAGAGGTCTCTTTGGACA
CTTGTATACAGGTGGTGCATGGCTGTCGTCAGCTCGTGTCGTGAGATGTTGGGTTAAGTCCCGCAACGAGCGCAACCCTC
GTCTTATGTTGCCAGCACGTAATGGTGGGGACTCATAAGAGACTGCCGGGGTCAACTCGGA
>OTU_403
TGGTAGTCCACGCCGTAAACGATGGATGCTAGCCGTCGGGGAGCTTGCTCTTCGGTGGCGCAGCTAACGCATTAAGCATC
CCGCCTGGGGAGTACGGTCGCAAGATTAAAACTCAAAGGAATTGACGGGGGCCCGCACAAGCGGTGGAGCATGTGGTTTA
ATTCGAAGCAACGCGCAGAACCTTACCAGCTCTTGACATGTCACGTATGGGTACCGGAGACGGTATTCTTCAGTTCGGCT
GGCGTGAACACAGGTGCTGCATGGCTGTCGTCAGCTCGTGTCGTGAGATGTTGGGTTAAGTCCCGCAACGAGCGCAACCC
TCGCCCTTAGTTGCCATCATTCAGTTGGGCACTCTAGGGGGACTGCCGGTGATAAGCCGAGA
>OTU_404
TGGTAGTCCACGCCGTAAACGATGAGAACTAGATGTCGGGGGGGATTAGCCCCTCGGTGTCGTAGCTAACGCGCTAAGTT
CTCCGCCTGGGGAGTACGGCCGCAAGGTTGAAACTCAAAGGAATTGACGGGGACCCGCACAAGCGGTGGAGCATGTGGTT
TAATTCGATGCAACGCGAAGAACCTTACCTGGTCTTGACATCCTCGGAACCCTGCAGCGATGCGGGGGTGCCTTCGGGAG
CCGAGAGACAGGTGCTGCATGGCTGTCGTCAGCTCGTGTCGTGAGATGTTGGGTTAAGTCCCGCAACGAGCGCAACCCTT
GTCCGTAGTTGCCATCATTTAGTTGGGAACTCTACGGAGACCGCCGGTGACAAACCGGA
>OTU_407
TGGTAGTCCACGCCGTAAACGTTGGGCACTAGGTGTGGGTCTCAACCAACGAGATCCGCGCCGTCGCTAACGCATTAAGT
GCCCCGCCTGGGGAGTACGGTCGCAAGACTAAAACTCAAAGGAATTGACGGGGGCCCGCACAAGCAGCGGAGCGTGTTGC
TTAATTCGATGCAACGCGAAGAACCTTACCTGGGTTTGACATGTCCGGAAAAGCTCTAGAGATAGGGTGTCCTTCGGGGC
CGGACACAGGTGGTGCATGGCTGTCGTCAGCTCGTGTCGTGAGATGTTGGGTTAAGTCCCGCAACGAGCGCAACCCTTAT
CCTGTGTTGCCAGCATTTAGTTGGGGACTCGCAGGAGACTGCCGGGGTCAACTCGGA
>OTU_409
TGGTAGTCCACGCCCTAAACGATGGACACTAAGTGCCGGCGGGTTACCGTCGGTGCCGCAGCTAACGCATTAAGTGTCCC
GCCTGGGGAGTACGGCCGCAAGGTTGAAACTCAAAGGAATTGACGGGGGCCCGCACAAGCGGTGGAGCATGTGGTTTAAT
TCGACGCAACGCGAAGAACCTTACCCAGGCTGGACAAGCAGGTAGTACGACCCTGAAAGGGGAAGGAGCCCGAAAGGGTA
CCCTGCTCAGGTGCTGCATGGCTGTCGTCAGCTCGTGCCGTGAGGTGTTGGGTTAAGTCCCGCAACGAGCGCAACCCCTG
TCTTTAGTTGCCATCGGGTCATGCCGGGTACTCTAAAGAGACTGCCCAGGAGAACGGGGA
>OTU_410
TGGTAGTCCACGCCGTAAACGATGAGTGCTAGGTGTTGGGGGGATCCTCCCCTCGGTGCCGAAGTTAACACATTAAGCAC
TCCGCCTGGGGAGTACGGTCGCAAGACTGAAACTCAAAGGAATTGACGGGGACCCGCACAAGCAGTGGAGTATGTGGTTT
AATTCGAAGCAACGCGAAGAACCTTACCAGGTCTTGACATCCCCCTGAATCGTCTAGAGATAGGCGCGGCCTTCGGGACA
GGGGAGACAGGTGGTGCATGGTTGTCGTCAGCTCGTGTCGTGAGATGTTGGGTTAAGTCCCGCAACGAGCGCAACCCCTA
AACTTAGTTGCCAGCACGTTATGGTGGGCACTCTAGGTTGACTGCCGGTGACAAACCGGA
>OTU_411
TGGTAGTCCACGCCCTAAACGATGCATACTTGGTGTGAGCGATTCATTTCGTTCGTGCCGGAGCTAACGCGTTAAGTATG
CCGCCTGGGGAGTACGGTCGCAAGGCTGAAACTCAAAGGAATTGACGGGGGCCCGCACAAGCGGTGGAGCATGTGGTTCA
ATTCGACGCAACGCGAAGAACCTTACCTGGGCTCGAACGGCTTTGGATCATCTTTGGAAACAGAGACTTCTCGCAAGAGA
CCGGAGTCGAGGTGCTGCATGGCTGTCGTCAGCTCGTGTCGTGAGATGTTGGGTTAAGTCCCGCAACGAGCGCAACCCTT
GTCCTGTGTTGCCACTCCCGTAAGGGAAGCACTCTCAGGAGACCGCCAGCGATAAGTTGGA
>OTU_413
GGGTAGTCCACGCCCTAAACGGTGGATGCTAGGTGTGGGGGGTGTCGACCCCCTCTGTGCCGTAGCTAACGCTTTAAGCA
TCCCGCCTGGGGAGTACGGCCGCAAGGCTAAAACTCAAAGGAATTGACGGGGGCCCGCACAAGCGGCGGAGCGTGTGGTT
TAATTCGATGCAACGCGAAGAACCTTACCAGGGCTTGACATGCTGGTGGTACGGATCCGAAAGGTGAAGGACCCTTCGGG
GAGCCAGCACAGGTGCTGCATGGCTGTCGTCAGCTCGTGCCGTGAGGTGTTGGGTTAAGTCCCGCAACGAGCGCAACCCT
CGCCGTCAGTTATATTTTTCTGACGGGACCGCTGGGATAAACCCAGA
>OTU_415
TGGTAGTCCTAGCCGTAAACAATGTGCACTTGGTGTAAGCCGGTTTTCGGTTTGTGCCGAAGTTAACGCGATAAGTGCAC
CGCCTGGGGAGTACGGTCGCAAGTCTGAAACTCAAAGGAATTGACGGGGGCCCGCACAAGCGGTGGAGCATGTGGTTCAA
TTCGATGCAACGCGAAGAACCTTACCTGGGTTTGAACTGCAACTGAAGTTTCCAGAGATGGAAACGGCTAGCAATAGACA
GTTGTAGAGGTGCTGCATGGCTGTCGTCAGCTCGTGTCGTGAGATGTTGGGTTAAGTCCCGCAACGAGCGCAACCCTTGC
CTCTAGTTGCTCGCTGTAACAGGCAGCACTCTAGACGGGACCGCCGGTGATAAACCGGA
>OTU_416
TGGTAGTCCACGCCGTAAACGATGAGTGCTAGGTGTTAGGGGTTTCGATACCCTTGGTGCCGAAGTTAACACAGTAAGCA
CTCCGCCTGGGGAGTACGCTCGCAAGAGTGAAACTCAAAGGAATTGACGGGGACCCGCACAAGCAGTGGAGTATGTGGTT
TAATTCGAAGCAACGCGAAGAACCTTACCAGGTCTTGACATCCCGATGTAAGCTGCAGAGATGCAGCCCCTCTTCGGAGC
ATCGGTGACAGGTGGTGCATGGTTGTCGTCAGCTCGTGTCGTGAGATGTTGGGTTAAGTCCCGCAACGAGCGCAACCCTT
GAATTCAGTTGCCAGCACTTCGGGTGGGCACTCTGAATTGACTGCCGGTGACAAACCGGA
>OTU_420
TGGTAGTCCACGCCGTAAACGATGGATGCTAGCCGTCGGCAAGCTTGCTTGTCGGTGGCGCAGCTAACGCATTAAGCATC
CCGCCTGGGGAGTACGGCCGCAAGGTTAAAACTCAAAGGAATTGACGGGGGCCCGCACAAGCGGTGGAGCATGTGGTTTA
ATTCGACGCAACGCGAAGAACCTTACCAGCTCTTGACATGTCCGGAAGGTTTCCAGAGATGGATTCCCCCCAGCAATGGG
CCGGAACACAGGTGCTGCATGGCTGTCGTCAGCTCGTGTCGTGAGATGTTGGGTTAAGTCCCGCAACGAGCGCAACCCTC
GCCATTAGTTGCCAGCATTTAGTTGGGCACTCTAGTGGGACTGCCGGTGATAAGCCGGA
>OTU_421
TGGTAGTCCACGCCGTAAACGATGGGTGCTAGGTGTGGGGAGTGTCGACTCTCTCCGTGCCGAAGCTAACGCATTAAGCA
CCCCGCCTGGGGAGTACGGCCGCAAGGCTAAAACTCAAAGGAATTGACGGGGGCCCGCACAAGCAGCGGAGCATGTTCTT
TAATTCGACGCAACGCGAAGAACCTTACCAGGGCTTGACATGCACGGGAATGTCATAGAGATATGGCAGCCCTTCGGGGC
TCGTGCACAGGTGTTGCATGGCCGTCGTCAGCTCGTGTCGTGAGATGTTGGGTTAAGTCCCGCAACGAGCGCAACCCCTG
TCCTTAGTTGCCAGCGAGTAATGTCGGGGACTCTAGGGAGACTGCCGGCGACAAGTCGGA
>OTU_422
TGGTAGTCCACGCCGTAAACGATGAGTGCTTGATGTTGGGGGGCCTAGCCCTTCAGTGTCGTAGCTAACGTGATAAGCAC
TCCGCCTGGGGAGTACGGCCGCAAGGTTAAAACTCAAAGGAATTGACGGGGGCCCGCACAAGCGGTGGAGCATGTGGTTC
AATTCGACGCAACGCGAAGAACCTTACCAGCTCTTGACATGGGACGTATGGGGCCGAGAGATCGGCTCCTTCAGTTCGGC
TGGCGTCCACACAGGTGCTGCATGGCTGTCGTCAGCTCGTGTCGTGAGATGTTGGGTTAAGTCCCGCAACGAGCGCAACC
CTCATCTTCAGTTGCCATCAGGTTAAGCTGGGCACTCTGAAGAAACTGCCGGTGACAAGCCGGA
>OTU_424
TGGTAGTCCACGCTGTAAACGATGAGAACTGGCTGTGTGTGGGGTTTATCCCTGTGCGTAGCGAAGCTAACGCGTTAAGT
TCTCCGCCTGGGAAGTACGGCCGCAAGGTTAAAACTCAAAGGAATTGACGGGGGCCCGCACAAGCGGTGGAGCATGTGGT
TTAATTCGATGCAACCCGAAGAACCTTACCTACCCTTGACATGTTGCGAATTTTGCAGAGATGTGAGAGTGCCGAAAGGA
ACGCAAACACAGGTGCTGCATGGCTGTCGTCAGCTCGTGTCGTGAGATGTTGGGTTAAGTCCCGTAACGAGCGCAACCCT
TGTCCTTCGTTGCCAACAGGTAAAGCTGGGAACTCGAAGGAGACTGCCGGTGATAAACCGGA
>OTU_425
TGGTAGTCCACGCTGTAAACGATGAGCACTAGGTGTCGTGGGTATTGACCCCCGCGGTGCCGACGCTAACGCATTAAGTG
CTCCGCCTGGGGACTACGGCCGCAAGGTTAAAACTCAAAGGAATTGACGGGGGCCCGCACAAGCGGTGGAGCATGTGGTT
CAATTCGACGCAACGCGAAGAACCTTACCTGGGCTAGACAACGGAGGACCGCTCCAGAGATGGGGCTTTCCCTTCGGGGA
CCTTCGGTTCAGGTGCTGCATGGCTGTCGTCAGCTCGTGTCGTGAGATGTTGGGTTAAGTCCCGCAACGAGCGCAACCCC
TGCCCTTAGTTGCCAGCATTTCGGATGGGCACTCTAAGGGGACTGCCCGCGTCAAGCGGGA
>OTU_426
GGGTAGTCCACGCCGTAAACGATGAGTACTAGGTGTCGGGGGTATCGACCCCCTCGGTGCCGTCGCTAACGCATTAAGTA
CTCCGCCTGGGGACTACGGCCGCAAGGCTAAAACTCAAAGGAATTGACGGGGGCCCGCACAAGCAGCGGAGCGTGTGGTT
TAATTCGATGCAACGCGAAGAACCTTACCTGGGCTTGACATATACGTGGTAGGGATCCGAAAGGTGACCGACCCGCAAGG
GAGCGTATACAGGTGCTGCATGGCTGTCGTCAGCTCGTGCCGTGAGGTGTTGGGTTAAGTCCCGCAACGAGCGCAACCCT
CGTCGCTAGTTACTATGTCTAGCGAGACTGCCGGGTCTAACTCGGA
>OTU_427
TGGTAGTCCACGCCCTAAACGATGCGAACTGGATGTTGGTCTCAACTCGGAGATCAGTGTCGAAGCTAACGCGTTAAGTT
CGCCGCCTGGGGAGTACGGTCGCAAGACTGAAACTCAAAGGAATTGACGGGGGCCCGCACAAGCGGTGGAGTATGTGGTT
TAATTCGATGCAACGCGAAGAACCTTACCTGGCCTTGACATGTCCGGAATCCTGCAGAGATGCGGGAGTGCCTTCGGGAA
TCGGAACACAGGTGCTGCATGGCTGTCGTCAGCTCGTGTCGTGAGATGTTGGGTTAAGTCCCGCAACGAGCGCAACCCTT
GTCCTTAGTTGCCAGCACGTAAAGGTGGGAACTCTAAGGAGACTGCCGGTGACAAACCGGA
>OTU_428
TGGTAGTCCACGCCGTAAACGATGTGCACTAGACTGGTGCGGTTTTGACGCCGTATCAGTCGCAGTAAAAACGATAAGTG
CACCGCCTGGGGAGTACGGTCGCAAGGCTAAAACTCAAATGAATTGACGGGGGCTCACACAAGCGGTGGAGCATGTTGCT
TAATTCGAGGCAACGCGAAGAACCTTACCTGGGCTTGACATGTACGGATTAACCCCTTGAAAGAGGGGCCACAGCCGCAA
GGTTGGAACGTGCACAGGTGCTGCATGGCTGTCGTCAGCTCGTGCTGTGAAGTGTCGGGTTAAGTCCCTTAACGAGCGCA
ACCCCTGTCGTTAGTTGCTCACGGGTAATGCCGAGTACTCTAGCGAGACTGCCGGTGTCAAACCGGA
>OTU_429
TGGTAGTCCACGCCGTAAACGATGGGTGCTAGGTGTGGGGGGTGTCGACTCCCCCCGTGCCGAAGCTAACGCATTAAGCA
CCCCGCCTGGGGAGTACGGCCGCAAGGCTAAAACTCAAAGGAATTGACGGGGGCCCGCACAAGCAGCGGAGCATGTGGTT
TAATTCGACGCAACGCGAAGAACCTTACCAAGGCTTGACATGCATTTGAAAAACGTGGAAACACGTTCCCTCTTCGGAGC
AAATGCACAGGTGGTGCATGGCTGTCGTCAGCTCGTGTCGTGAGATGTTGGGTTAAGTCCCGCAACGAGCGCAACCCCTG
TCCTATGTTGCCAGCGAGTAATGTCGGGGACTCATAGGAGACTGCCGGTGACAAATCGGA
>OTU_434
TGGTAGTCCTAGCTGTAAACGGTGCTTATTTGCTGTAAAAGGAATCGACCCCTTTTGTGGCGTAGCAAACGCGTTAAATA
AGCCGCCTGGGAAGTACGGTCGCAAGATTAAAACTCAAAGAAATTGACGGGGGCCTGCACAAGCGGTGGAGTATGTGGCT
TAATTCGATGCAACGCGAAGAACCTTACCTGGCCTTGACATGCAAGTAGTAGAAGGATGAAAGTCTGACGATCCCGCAAG
GGAAGCTTGCACAGGTGCTGCATGGCTGTCGTCAGCTCGTGTCGTGAGATGTTGGGTTAAGTCCCGCAACGAGCGCAACC
CCTGTGTCCTGTTGCCACCCGGCCGAGAGGCTGGAGCACTCTGGACAGACTGCCTCGCTTCAACGAGGA
>OTU_438
TGGTAGTCCACGCCGTAAACGTTGGGCACTAGGTGTGGGGATCTATCGACGGTTTCCGTGCCGAAGCTAACGCATTAAGT
GCCCCGCCTGGGGAGTACGGCCGCAAGGCTAAAACTCAAAGGAATTGACGGGGGCCCGCACAAGCGGCGGAGCATGTGGC
TTAATTCGATGCAACGCGAAGAACCTTACCAAGGCTTGACATTCTGGGTAATCCGTGGAAACACGGTGATCCTTCGGGAT
CCAGAACAGGTGGTGCATGGCTGTCGTCAGCTCGTGTCGTGAGATGTTGGGTTAAGTCCCGCAACGAGCGCAACCCCTAT
CCGATGTTGCCACTGGGTAATGCCAAGCACTCTTCGGAGACTGCCGGTGCCAAACCGGA
>OTU_441
TGGTAGTCCACGCCCTAAACGATGTCGACTGGTTGTTGGGGGTTTGACACTCTCAGTAACGAAGCTAACGCGTGAAGTCG
ACCGCCTGGGGAGTACGGCCGCAAGGTTAAAACTCAAAGGAATTGACGGGGACCCGCACAAGCGGTGGATTATGTGGATT
AATTCGATGCAACGCGAAAAACCTTACCTACCCTTGACATGTCCGAGAGGCTCCAGAGATGGGGCTGTGCCCGAAAGGGA
ATCGGAACACAGGTGCTGCATGGCTGTCGTCAGCTCGTGTCGTGAGATGTTGGGTTAAGTCCCGCAACGAGCGCAACCCT
TGTCATTAGTTGCTACCCGCAAGGGAGCACTCTAATGAGACTGCCGGTGACAAACCGGA
>OTU_442
TGGTAGTCCACGCCCTAAACGATGGATACTCGACATACGCGATACACAGTGTGTGTCTGAGCGAAAGCATTAAGTATCCC
ACCTGGGAAGTACGACCGCAAGGTTGAAACTCAAAGGAATTGGCGGGGGTCCGCACAAGCGGTGGAGCATGTGGTTTAAT
TCGATGATACGCGAGGAACCTTACCTGGGCTAGAATGCATTTGGACCGTGGGTGAAAGCTCACTTTATAGCAATATACCA
TTTGTAAGGTGCTGCATGGCTGTCGTCAGCTCGTGCCGTGAGGTGTTGGGTTAAGTCCCGCAACGAGCGCAACCCCCATC
ATTAGTTGCCATCAGGTCAAGCTGGGAACTCTAATGAAACTGCCGTCGTAAGACGCGA
>OTU_444
TGGTAGTCCACGCCGTAAACGATGATAACTAGCTGTCCGGGCACTTGGTGCTTGGGTGGCGCAGCTAACGCATTAAGTTA
TCCGCCTGGGGAGTACGGCCGCAAGGTTAAAACTCAAAGGAATTGACGGGGGCCTGCACAAGCGGTGGAGCATGTGGTTT
AATTCGAAGCAACGCGCAGAACCTTACCAGCGTTTGACATGGTAGGACGGTTTCCAGAGATGGATTCCTTCCCTTCGGGG
ACCTACACACAGGTGCTGCATGGCTGTCGTCAGCTCGTGTCGTGAGATGTTGGGTTAAGTCCCGCAACGAGCGCAACCCT
CGCCTTTAGTTGCCATCATTTAGTTGGGCACTCTAAAGGAACCGCCGGTGATAAGCCGGA
>OTU_446
TGGTAGTCCACGCCGTAAACGATGAATGTTAGCCGTCGGGCAGTTTACTGTTCGGTGGCGCAGCTAACGCATTAAACATT
CCGCCTGGGGAGTACGGTCGCAAGATTAAAACTCAAAGGAATTGACGGGGGCCCGCACAAGCGGTGGAGCATGTGGTTTA
ATTCGAAGCAACGCGCAGAACCTTACCAGCCCTTGACATCCTGTGTTACCCGTAGAGATATGGGGTCCACTTCGGTGGCG
CAGAGACAGGTGCTGCATGGCTGTCGTCAGCTCGTGTCGTGAGATGTTGGGTTAAGTCCCGCAACGAGCGCAACCCTCGC
CCTTAGTTGCCAGCATTCAGTTGGGCACTCTAAGGGGACTGCCGGTGATAAGCCGAGA
>OTU_448
TGGTAGTCCACGCCGTAAACGATGATAACTAGCTGTCCGGGCACTTGGTGTCTGGGTGGCGCAGCTAACGCATTAAGTTA
TCCGCCTGGGGAGTACGGTCGCAAGATTAAAACTCAAAGGAATTGACGGGGGCCTGCACAAGCGGTGGAGCATGTGGTTT
AATTCGAAGCAACGCGCAGAACCTTACCAGCGTTTGACATGGCTAGTTTGGTTTCCAGAGATGGATTCCTTCAGTTCGGC
TGGCTAGCACACAGGTGCTGCATGGCTGTCGTCAGCTCGTGTCGTGAGATGTTGGGTTAAGTCCCGCAACGAGCGCAACC
CTCGTCCTTAGTTGCCATCATTAAGTTGGGCACTCTAAGGAAACCGCCGGTGATAAGCCGGA
>OTU_449
TGGTAGTCCATGCCGTAAACGTTGGGCGCTAGGTGTGGGGGACATTCCACGTCCTCCGTGCCGCAGCTAACGCATTAAGC
GCCCCGCCTGGGGAGTACGGCCGCAAGGCTAAAACTCAAAGGAATTGACGGGGGCCCGCACAAGCGGCGGAGCATGCGGA
TTAATTCGATGCAACGCGAAGAACCTTACCTGGATTTGACATATAGGGAAAACTGCTAGAGATAGCAGGTCCGTAAGGGC
CCTATACAGGTGGTGCATGGCTGTCGTCAGCTCGTGTCGTGAGATGTTGGGTTAAGTCCCGCAACGAGCGCAACCCTCGT
CCTATGTTGCCAGCACGTAATGGTGGGGACTCATAGGAGACTGCCGGGGTAACTCGGA
>OTU_450
TGGTAGTCCTAGCCGTAAACGGTGCATGTTTGCTGTAAAAGGATTCGACCCCTTTTGTGGCGTAGCCAACGCGTTAAACA
TGCCGCCTGGGAAGTACGGTCGCAAGATTAAAACTCAAAGAAATTGACGGGGGCCTGCACAAGCGGTGGAGTATGTGGCT
CAATTCGATGCAACGCGAAGAACCTTACCTGGCCTTGACATGTACGTAGTAGAAGGGTGAAAGCCTGACGAGGTAGCAAT
ACCAGCGTACACAGGTGCTGCATGGCTGTCGTCAGCTCGTGTCGTGAGATGTTGGGTTAAGTCCCGCAACGAGCGCAACC
CCTGTGTCCTGTTGCCAAGCCGATGAAAGTCGGAAGCACTCTGGACAGACTGCCTCGCTTAAACGAGGA
>OTU_453
TGGTAGTCCACGCCCTAAACTATGTCAACTAGTTGTCGGGGAAGAAATTCCTTGGTAACGAAGCTAACGCGTGAAGTTGA
CCGCCTGGGGAGTACGGCCGCAAGGTTAAAACTCAAAGGAATTGACGGGGACCCGCACAAGCGGTGGATTATGTGGATTA
ATTCGATGCAACGCGAAAAACCTTACCTACCCTTGACATGCTAGGAAGCTCGCAGAGATGTGAGCGTGCCCGAAAGGGAA
TCTAGACACAGGTGCTGCATGGCTGTCGTCAGCTCGTGTCGTGAGATGTTGGGTTAAGTCCCGCAACGAGCGCAACCCTT
GCCATTAGTTGCTACATTCAGTTGGGCACTCTAATGGGACCGCCGGTGACAAACCGGA
>OTU_454
TGGTAGTCCACGCCGTAAACGATGAGTGCTAGGTGTCGGGGGTTTCAATACCCACGGTGCCGAAGTTAACACAGTAAGCA
CTCCGCCTGGGGAGTACGCTCGCAAGAGTGAAACTCAAAGGAATTGACGGGGACCCGCACAAGCAGTGGAGTATGTGGTT
TAATTCGAAGCAACGCGAAGAACCTTACCAGGTCTTGACATCCCCATGAAAGCAGCAGAGATGTTGCCCCTCTTCGGAGC
ATGGGAGACAGGTGGTGCATGGTTGTCGTCAGCTCGTGTCGTGAGATGTTGGGTTAAGTCCCGCAACGAGCGCAACCCTT
GGATTTAGTTGCCAGCATTGAGTTGGGCACTCTAGATCGACTGCCGGTGACAAACCGGA
>OTU_455
TGGTAGTCCACGCTGTAAACGATGGGTACTAGGTTTGGTGGGTCTTGACCCCCGCCGAACCGGAGCTAACGCAATAAGTA
CCCCGCCTGGGAAGTACGGTCGCAAGACTAAAACTCAAAGGAATTGACGGGGGCCCGCACAAGCGGTGGATCATGTGGTT
TAATTCGAAGCAACGCGAAGAACCTTACCTGGGTTTGACATCCTCTGACATCCGTAGAGATACGGCCTTCGTAGCAATAC
GACAGAGTGACAGGTGCTGCATGGCTGTCGTCAGCTCGTGTGGTGACATGTTGGGTTAAGTCCCGCAACGAGCGCAACCC
TTGTCTTTAGTTGCCAGCATTCAGTTGGGCTCTCTAAAGAGACTGCCGTGGTTAACACGGA
>OTU_457
TGGTAGTCCACGCCGTAAACGATGGAAGCTAGCCGTTGGCAAGTTTACTTGTCGGTGGCGCAGCTAACGCATTAAGCTTC
CCGCCTGGGGAGTACGGTCGCAAGATTAAAACTCAAAGGAATTGACGGGGGCCCGCACAAGCGGTGGAGCATGTGGTTTA
ATTCGAAGCAACGCGCAGAACCTTACCAGCCCTTGACATCCCGGTCGCGGTTACCAGAGATGGTATCCTTCAGTTCGGCT
GGACCGGTGACAGGTGCTGCATGGCTGTCGTCAGCTCGTGTCGTGAGATGTTGGGTTAAGTCCCGCAACGAGCGCAACCC
TCGCCCTTAGTTGCCAGCATTCAGTTGGGCACTCTAAGGGGACTGCCGGTGATAAGCCGAGA
>OTU_458
TGGTAGTCCACGCCGTAAACGATGAGTGCTAGGTGTTAGGGGTTTCGATGCCCTTGGTGCCGAAGTTAACACAGTAAGCA
CTCCGCCTGGGGAGTACGCTCGCAAGAGTGAAACTCAAAGGAATTGACGGGGACCCGCACAAGCAGTGGAGTATGTGGTT
TAATTCGAAGCAACGCGAAGAACCTTACCAGGTCTTGACATCCCCCTGCAACGGCTAGAGATAGCCGCCTCCTTCGGGAC
AGGGGAGACAGGTGGTGCATGGTTGTCGTCAGCTCGTGTCGTGAGATGTTGGGTTAAGTCCCGCAACGAGCGCAACCCTT
GATGTTAGTTGCCAGCAGGTCGTGCTGGGCACTCTAACGTGACTGCCGGTGACAAACCGGA
>OTU_459
TGGTAGTCCACGCTGTAAACGTTGGGCGCTAGGTGTGGGGATCTTCCACGATCTCCGTGCCGGAGCTAACGCATTAAGCG
CCCCGCCTGGGGAGTACGGCCGCAAGGCTAAAACTCAAAGGAATTGACGGGGGCCCGCACAAGCGGCGGAGCATGTTGCT
TAATTCGACGCAACGCGAAGAACCTTACCAAGGTTTGACATCACCCGGAAACGTGCAGAGATGTGCGCCTCTTCGGACTG
GGTGACAGGTGGTGCATGGCTGTCGTCAGCTCGTGTCGTGAGATGTTGGGTTAAGTCCCGCAACGAGCGCAACCCTTGTT
CCATGTTGCCAGCAACCTCTTCGGAGGGTTGGGGACTCATGGGAGACTGCCGGGGTCAACTCGGA
>OTU_462
TGGTAGTCCACGCCGTAAACGATGGGTGCTAGGTGCTGCGGGCTTTGACTCCCGCGGTGCCGTAGCTAACGCATTAAGCA
CCCCGCCTGGGAAGTACGGCCGCAAGGCTAAAACTCAAAGGAATTGACGGGGGCCCGCACAAGCGGTGGAGCATGTGGTT
TAATTCGACGCAACGCGAAGAACCTTACCTGGGCTAGAAAATGCAGGAACCTGGGAGAAGTCTCGGGGTGCTCTTCGGAG
AGCCTGTAGTTAGGTGCTGCATGGCTGTCGTCAGCTCGTGTCGTGAGATGTTGGGTTAAGTCCCGCAACGAGCGCAACCC
CTATCGCCAGTTACCAGCGAGTCATGTCGGGAACTCTGGCGAGACCGCCGATATTCAAATCGGA
>OTU_463
TGGTAGTCCACGCCGTAAACGTTGGGCACTAGGTGTGGGACTCTATCGACGGGTTCCGTGCCGTAGCTAACGCATTAAGT
GCCCCGCCTGGGGAGTACGGCCGCAAGGCTAAAACTCAAAGGAATTGACGGGGGCCCGCACAAGCGGCGGAGCATGTGGC
TTAATTCGATGCGACGCGAAGAACCTTACCTGGGTTTGACATGTAGGGAAAAGCCGTAGAGATACGGTGTCCTTCGGGGC
CTTACACAGGTGGTGCATGGCTGTCGTCAGCTCGTGTCGTGAGATGTTGGGTTAAGTCCCGCAACGAGCGCAACCCCTAT
CCTATGTTGCCAGCGGATTATGCCGGGGACTCGTAGGAGACTGCCGGTGCCAAACCGGA
>OTU_464
TGGTAGTCCACGCCGTAAACGATGGGCACTAGATGCTTGGGGGAGCGACCCCCTGAGTGTCGTCGCTAACGCAGTAAGTG
CCCCGCCTGGGGAGTACGGCCGCAAGGCTGAAACTCAAAGGAATTGACGGGGGCCCGCACAAGCGGTGGAGCATGTGGTT
TAATTCGACGCAACGCGAAGAACCTTACCTAGGCTTGACATGCAGGAGAAACGCCTGAGAAACCAGGCGCCCTCTTCGGA
GTTCCTGCACAGGTGCTGCATGGCTGTCGTCAGCTCGTGTCGTGAGATGTTGGGTTAAGTCCCGCAACGAGCGCAACCCC
CGTTTTCAGTTGCTAACGCGTCATGGCGAGGACTCTGGAAAGACTGCCGGTGCCAAACCGGA
>OTU_466
GGGTAGTCCACGCCGTAAACGATGATTGCTAGTTGTCGGGAAGCTTGCTTCTCGGTGACGCAGCTAACGCATTAAGCAAT
CCGCCTGGGGAGTACGGTCGCAAGATTAAAACTCAAAGGAATTGACGGGGGCCCGCACAAGCGGTGGAGCATGTGGTTTA
ATTCGAAGCAACGCGCAGAACCTTACCACCTTTTGACATGCCCGGACCGCCACAGAGATGTGGCTTTCCCTTCGGGGACT
GGGACACAGGTGCTGCATGGCTGTCGTCAGCTCGTGTCGTGAGATGTTGGGTTAAGTCCCGCAACGAGCGCAACCCTCGC
CATTAGTTGCCATCATTCAGTTGGGAACTCTAATGGGACTGCCGGTGCTAAGCCGGA
>OTU_469
TGGTAGTCCACGCCGTAAACTATGAGAGCTAGCCGTCGGGCAGTATACTGTTCGGTGGCGCAGCTAACGCATTAAGCTCT
CCGCCTGGGGAGTACGGTCGCAAGATTAAAACTCAAAGGAATTGACGGGGGCCCGCACAAGCGGTGGAGCATGTGGTTTA
ATTCGAAGCAACGCGCAGAACCTTACCAGCCCTTGACATCCCGATCGCGGTTACCAGAGATGGTATCCTTCAGTTAGGCT
GGATCGGTGACAGGTGCTGCATGGCTGTCGTCAGCTCGTGTCGTGAGATGTTGGGTTAAGTCCCGCAACGAGCGCAACCC
TCGCCCTTAGTTGCCATCATTCAGTTGGGCACTCTAAGGGGACTGCCGGTGATAAGCCGAGA
>OTU_474
TGGTAGTCCTGGCTGTAAACGGTGCACGTTTGCTGTAAGAGGAATCGACCCCTCTTGTGGCGAAGCTAACGCGATAAACG
TGCCGCCTGGGGAGTACGGTCGCAAGATTAAAACTCAAAGAAATTGACGGGGGCCTGCACAAGCGGTGGAGTATGTGGCT
TAATTCGATGCAACGCGAAGAACCTTACCTGGCCTTGACATGCACGTAGTAGGAGCGTGAAAGCGTAACGACCCCGCAAG
GGGAGCGTGCACAGGTGCTGCATGGCTGTCGTCAGCTCGTGTCGTGAGATGTTGGGTTAAGTCCCGCAACGAGCGCAACC
CTTGTGTCCTGTTGCCACCCGGTCGAGAGACTGGAGCACTCTGGACAGACTGCCTCGCTTAAACGAGGA
>OTU_476
TGGTAGTCCACGCCGTAAACGATGAGTGCTAGCTGTTGCGGGTGTTGACCCCTGCAGTGGCGAAGCTAACGCATTAAGCA
CTCCGCCTGGGAAGTACGGCCGCAAGGCTAAAACTCAAAGGAATTGACGGGGGCCCGCACAAGCGGTGGAGCATGTGGTT
TAATTCGACGCAACGCGCAGAACCTTACCTGGTCTTGACATCCTCGGAATCCTGCAGAGATGTGGGAGTGCCCGCAAGGG
AACCGAGAGACAGGTGCTGCATGGCTGTCGTCAGCTCGTGTCGTGAGATGTTGGGTTAAGTCCCGCAACGAGCGCAACCC
CTGCCTTTAGTTGCCATCATTCAGTTGGGCACTCTAGAGGGACTGCCGGTGTTAAACCGGA
>OTU_481
TGGTAGTCCTTGCCGTAAACGATGCATACTTGGTGTAGATGGGCTCAACCCTATCTGTGTCGAAGCTAACGCGATAAGTA
TGCCGCCTGGGGAGTACGCTCGCAAGAGTGAAACTCAAAAGAATTGACGGGGGCCCGCACAAGCAGTGGAGCATGTGGTT
TAATTCGATGCAACGCGAAGAACCTTACCCAGGCTCGAAATATAGATGGCGATAACAGAGATGTTATTTTCCGTAAGGAC
ATCTGTATAGGTGCTGCATGGCTGTCGTCAGCTCGTGCCGTGAGGTGTTGGGTTAAGTCCCGCAACGAGCGCAACCCTTA
TCATTAGTTGCCAACACGCAAGGTGGGGACTCTAATGAGACTGCCTAGGTTAACTAGGA
>OTU_483
TGGTAGTCCACGCCGTAAACGATGAGTGCTAGGTGCTGTGGGTATTGACCCCCGCGGTGCCGCAGCTAACGCGTTAAGCA
CTCCGCCTGGGGAGTACGGCCGCAAGGCTAAAACTCAAAGGAATTGACGGGGGCCCGCACAAGCGGTGGAGCATGTGGTT
CAATTCGACGCAACGCGCAGAACCTTACCTGGGTTAAATCCACTAGAAGATTGCAGAGATGCGATTTTGCCCTTCGGGGA
GCTAGTGAGAAGGTGCTGCATGGCTGTCGTCAGCTCGTGTCGTGAGATGTTGGGTTAAGTCCCGCAACGAGCGCAACCTC
TGTCGTTAGTTGCCAGCATTAAGTTGGGCACTCTAACGAGACTGCCGACGTCAAGTCGGA
>OTU_485
TGGTAGTCCACGCCCTAAACGATGGATACTAGGCGTAGGAGGTATCGACCCCTCCTGTGCCGCAGCTAACGCATTAAGTA
TCCCGCCTGGGGAGTACGGCCGCAAGGTTGAAACTCAAATGAATTGACGGGGACCCGCACAAGCGGTGGAGCATGTGGAT
TAATTCGATACTAACCGAAGAACCTTACCCACTCTTGACATTGAAGGAAAGCTCTAGAGATAGAGTCCTCTCCCACAAGG
AGACCTGAAAACAGATGTTGCATGGCTGTCGTCAGCTCGTGCCGTGAGGTGTACGGTTAAGTCCGCCAACGAGCGCAACC
CTCGTTCTGTGTTACCAGCGAGTAATGTCGGGCACTCACAGGAGACCGCCGGTGTAAGCCGGA
>OTU_486
TGGTAGTCCACGCCGTAAACGATGAATACTAGGTGTAGGAGGTATCGACTCCTTCTGTGCCGCAGTTAACACAATAAGTA
TTCCGCCTGGGGAGTACGATCGCAAGATTAAAACTCAAAGGAATTGACGGGGGCCCGCACAAGCAGCGGAGCATGTGGTT
TAATTCGAAGCAACGCGAAGAACCTTACCTAGACTTGACATCTCCTGAATTACCCTTAATCGGGGAAGCCCTTCGGGGCA
GGAAGACAGGTGGTGCATGGTTGTCGTCAGCTCGTGTCGTGAGATGTTGGGTTAAGTCCCGCAACGAGCGCAACCCTTAT
CATTAGTTGCTACCATTAAGTTGAGCACTCTAGTGAGACTGCCACGGTTAACGTGGA
>OTU_489
TGGTAGTCCACGCCCTAAACGATGCGAACTGGACGTTGGGTGGACTTAGCCACTCAGTGTCGAAGCTAACGCGTTAAGTT
CGCCGCCTGGGGAGTACGGTCGCAAGACTGAAACTCAAAGGAATTGACGGGGGCCCGCACAAGCGGTGGAGTATGTGGTT
TAATTCGATGCAACGCGCAGAACCTTACCTGGCCTTGACATGTCCGGAACCTTGCAGAGATGCGAGGGTGCCTTCGGGAA
TCGGAACACAGGTGCTGCATGGCTGTCGTCAGCTCGTGTCGTGAGATGTTGGGTTAAGTCCCGCAACGAGCGCAACCCTT
GTCCCTAGTTGCCAGCACGTAATGGTGGGAACTCTAGGGAGACTGCCGGTGACAAACCGGA
>OTU_490
TGGTAGTCCACGCCGTAAACGATGAGAACTAGGTGTCGTGGGTGTTGACCCCCGCGGTGCCGTAGCTAACGCATTAAGTT
CTCCGCCTGGGAAGTACGGTCGCAAGACTAAAACTCAAAGGAATTGACGGGGGCCCGCACAAGCGGTGGAGCATGTGGTT
TAATTCGACGCAACGCGCAGAACCTTACCTGGTCTTGACATCCTCGGAATCCTTCAGAGATGAGGGAGTGCTCGCAAGAG
AACCGAGAGACAGGTGCTGCATGGCTGTCGTCAGCTCGTGTCGTGAGATGTTGGGTTAAGTCCCGCAACGAGCGCAACCC
TCGCCTTTAGTTGCCACGCAAGTGGATCTCTAGAGGGACTGCCGGTGTTAAACCGGA
>OTU_491
TGGTAGTCCACGCCGTAAACGATGGAAGCTAGCCGTTGGAGAGCTTGCTCTTCAGTGGCGCAGCTAACGCATTAAGCTTC
CCGCCTGGGGAGTACGGTCGCAAGATTAAAACTCAAAGGAATTGACGGGGGCCCGCACAAGCGGTGGAGCATGTGGTTCA
ATTCGACGCAACGCGAAGAACCTTACCAGCCTTTGACATGTCCGGTTTGAGAAGCAGAGATGCATCTCTTCAGTTCGGCT
GGCCGGAACACAGGTGCTGCATGGCTGTCGTCAGCTCGTGTCGTGAGATGTTGGGTTAAGTCCCGCAACGAGCGCAACCC
TCGCCCTTAGTTGCCATCATTCAGTTGGGCACTCTAAGGGGACTGCCGGTGATAAGCCGCGA
>OTU_493
TGGTAGTCCACGCCGTAAACGATGCATACTAGGTGTCGGGGATTCGATTCCTCGGTGCCGAAGTTAACACAGTAAGTATG
CCGCCTGGGGAGTACGCTCGCAAGAGTGAAACTCAAAGGAATTGACGGGGACCCGCACAAGCAGTGGAGTATGTGGTTTA
ATTCGAAGCAACGCGAAGAACCTTACCAGGTCTTGACATCCCAATGTAACACCTAGAGATAGGTGCCCTCTTCGGAGCAT
TGGAGACAGGTGGTGCATGGTTGTCGTCAGCTCGTGTCGTGAGATGTTGGGTTAAGTCCCGCAACGAGCGCAACCCTTGA
TCTTAGTTGCCAGCATGTTATGGTGGGCACTCTAAGATGACTGCCGGTGACAAACCGGA
>OTU_495
TGGTAGTCCACGCCGTAAACGATGAGTACTAGGTGTCGGGGGTTACCCCCCTCGGTGCCGCAGCTAACGCATTAAGTACT
CCGCCTGGGAAGTACGCTCGCAAGAGTGAAACTCAAAGGAATTGACGGGGACCCGCACAAGTAGCGGAGCATGTGGTTTA
ATTCGAAGCAACGCGAAGAACCTTACCTAAGCTTGACATCCTTTTGACCTCTCCCTAATAGGAGATTTCCCTTCGGGGAC
AGAAGTGACAGGTGGTGCATGGTTGTCGTCAGCTCGTGTCGTGAGATGTTGGGTTAAGTCCCGCAACGAGCGCAACCCTT
GCCTTTAGTTGCCAGCATTAAGTTGGGCACTCTAGAGGGACTGCCAGGGATAACCTGGA
>OTU_500
GGGTAGTCCACGCCGTAAACGATGGCCACTCGGCCTTTGGAGGCGGAATCTCCGTCTTTGGGGGCCTTAGCTAACGCGGG
AAGTGGCCCGCCTGGGAACTACGAGCGCAAGCTTAAAACTCAAAGGAATTGACGGGGGCCCGCACAAGCAGCGGAGCGTG
TGGTTTAATTCGACGCAACGCGCAGAACCTTACCCAGGTTTGACATGGCACTGCAAGCTTCTGAAAGGAAGTCGCCTTCG
AGGGTGTGCCACAGATGCTGCATGGCTGTCGTCAGCTCGTGTCGTGAGATGTTGGGTTAAGTCCCGCAACGAGCGCAACC
CCTACGGTCAGTTACCTGTGTCTGGCCGGACTGCCCCTTTGGGGA
>OTU_505
TGGTAGTCCACGCCGTAAACGATGGAGACTAGATGCCGGGGGGATCGACCCCTTCGGTGTCGTAGCTAACGCGATAAGTC
TCCCGCCTGGGGAGTACGGCCGCAAGGCTGAAACTCAAAGGAATTGACGGGGGCCCGCACAAGCGGTGGAGCATGTGGTT
TAATTCGAAGCAACGCGAAGAACCTTACCTGGATTTGACATGCACGAGAAAGCCCGGTGAAAGTCGGGGCCTCCTTCGGG
ACTCGTGCACAGGTGCTGCATGGCTGTCGTCAGCTCGTGTCGTGAGATGTTGGGTTAAGTCCCGCAACGAGCGCAACCCC
TGTCTGCTGTTGCCAGCGGAGCCGCAAGGCTGCCGGGGACTCTGCAGAGACTGCCGGTGATAAACCGGA
>OTU_507
TGGTAGTCCTTGCCGTAAACGATGTATACTTGATGTAGTTGGGCTCAACCCTGACTGTGTCGAAGCTAACGCGATAAGTA
TACCGCCTGGGGAGTACGCTCGCAAGGGTGAAACTCAAAAGAATTGACGGGGGCCCGCACAAGCAGTGGAGCATGTGGTT
TAATTCGATGCAACGCGAAGAACCTTACCCAGGCTCGAAATGTAATAGACGTAACCAGAGATGGTTATTTCCGCAAGGAC
TGTTATATAGGTGCTGCATGGCTGTCGTCAGCTCGTGCCGTGAGGTGTTTGGTTAAGTCCAGCAACGAGCGCAACCCTTA
TCATTAGTTGCCAACGCGTCAAGGCGGGGACTCTAATGAGACTGCCTGGGTTAACCAGGA
>OTU_509
TGGTAGTCCACGCCGTAAACGATGGGTGCTAGCTGTTTCGGGAGTTGACCCCTGAAGTGGCGACGCTAACGCAATAAGCA
CCCCGCCTGGGAAGTACGGCCGCAAGGCTAAAACTCAAAGGAATTGACGGGGGCCCGCACAAGCGGTGGAGCATGTGGTT
TAATTCGACGCAACGCGCAGAACCTTACCCAGACTTGACATCCGTGGAACTCTGCAGAGATGTGGAGGTGCCCGCAAGGG
AGCCACGAGACAGGTGCTGCATGGCTGTCGTCAGCTCGTGTCGTGAGATGTTGGGTTAAGTCCCGCAACGAGCGCAACCC
TCGCCTTCAGTTGCCAGCATTCAGTTGGGCACTCTGGAGGGACTGCCGGTGTCAAGCCGGA
>OTU_510
TGGTAGTCCACGCTGTAAACGATGAGTGCTAGCTGCTGGGAATGTCTACCGTCTCAGTGGCGAAGCTAACGCATTAAGCA
CTCCGCCTGGGAAGTACGGCCGCAAGGCTAAAACTCAAAGGAATTGACGGGGGCCCGCACAAGCGGTGGAGCATGTGGTT
TAATTCGAAGCAACGCGCAGAACCTTACCCAGACTTGACATCTCGGGAACCTCGCCGAAACGCGAGGGTGCCTTCTCACG
AAGGAACCCGATGACAGGTGCTGCATGGCTGTCGTCAGCTCGTGCTGTGAGGTGTTCGGTTAAGTCCGGCAACGAGCGCA
ACCCCTGTCGCTAGTTACCATCATTAAGTTGGGGACTCTAGCGAGACTGCCGCGTGATAAACCGGA
>OTU_511
TGGTAGTCCACGCTGTAAACGGTGGGTACTAGGTGTGGGGTCCATTCCACGGGTTCCGTGCCGTAGCTAACGCTTTAAGT
ACCCCGCCTGGGGAGTACGGCCGCAAGGCTAAAACTCAAAGGAATTGACGGGGCCCCGCACAAGCGGCGGAGCATGCGGA
TTAATTCGATGCAACGCGTAGAACCTTACCTGGGTTTGACATGGATCGGGAGTGCTCAGAGATGGGTGTGCCTCTTTTGG
GGTCGGTTCACAGGTGGTGCATGGCTGTCGTCAGCTCGTGTCGTGAGATGTTGGGTTAAGTCCCGCAACGAGCGCAACCC
TTGTTCACTGTTGCCAGCACGTTATGGTGGGGACTCAGTGGAGACCGCCGGGGTCAACTCGGA
>OTU_514
TGGTAGTCCACGCCGTAAACGATGGGCACTAGGTGTCGGAGGTGTCGACTCCTCCGGTGCCAAAGCTAACGCATTAAGTG
CCCCGCCTGGGGAGTACGGCCGCAAGGCTAAAACTCAAAGGAATTGACGGGGACCCGCACAAGCAGCGGAGCATGTGGTT
CAATTCGACGCAACGCGAAGAACCTTACCTGGGCTTGACATGTGGGTGACAGCCGTGGAAACACGGTCTCCCTTCGGGGC
ACCTTCACAGGTGGTGCATGGCTGTCGTCAGCTCGTGCCGTGAGGTGTTGGGTTAAGTCCCGCAACGAGCGCAACCCCTG
CCCTATGTTGCCAGCGAGTAAAGTCGGGGACTCATGGGGGACTGCCGGTGACAAACCGGA
>OTU_515
TGGTAGTCCACGCTGTAAACGATGGGTACTAGGTTTGGTGGGTCTTGACCCCCGCCGAACCGGAGCTAACGCACTAAGTA
CCCCGCCTGGGAAGTACGGTCGCAAGACTAAAACTCAAAGGAATTGACGGGGGCCCGCACAAGCGGTGGATCATGTGGTT
TAATTCGAAGCAACGCGAAGAACCTTACCTGGATTTGACATCCTCTGACAACCCTAGAGATAGGGCTTCTGTAGCAATAC
AGCAGAGAGACAGGTGCTGCATGGCTGTCGTCAGCTCGTGTGGTGACATGTTGGGTTAAGTCCCGCAACGAGCGCAACCC
TTGTCTTTAGTTGCCAGCATTCAGTTGGGCACTCTAAAGAGACTGCCGTGGTTAACACGGA
>OTU_516
TGGTAGTCCACGCCGTAAACGATGGGCACTAGGTGTGGGAGGTGTCGACTCCTCCCGTGCCGTCGCTAACGCACTAAGTG
CCCCGCCTGGGGAGTACGGCCGCAAGGCTAAAACTCAAAGGAATTGACGGGGGCCCGCACAAGCAGCGGAGCATGTGGTT
TAATTCGACGCAACGCGAAGAACCTTACCTGGGCTTGACATGTAAGTGACCGCCATAGAAATATGGCTTTCCTTCGGGAC
ACTTTCACAGGTGGTGCATGGCTGTCGTCAGCTCGTGTCGTGAGATGTTGGGTTAAGTCCCGCAACGAGCGCAACCCCCG
TTCCATGTTGCCAGCATTAGGTTGGGGACTCATGGGAGACTGCCGGTGACAAACCGGA
>OTU_517
TGGTAGTCCACGCCCTAAACTATGTCAACTGGTTGTCGGGGAAGCAATTCCTTGGTAACGAAGCTAACGCGTGAAGTTGA
CCGCCTGGGGAGTACGGCCGCAAGGTTAAAACTCAAAGGAATTGACGGGGACCCGCACAAGCGGTGGATTATGTGGATTA
ATTCGATGCAACGCGAAAAACCTTACCTACCCTTGACATGTACGGAAGCTCGCAGAGATGTGAGTGTGCCCGAAAGGGAA
CCGTAACACAGGTGCTGCATGGCTGTCGTCAGCTCGTGTCGTGAGATGTTGGGTTAAGTCCCGCAACGAGCGCAACCCTT
GCCACTAGTTGCTACATTCAGTTGGGCACTCTAGTGGGACTGCCGGTGACAAACCGGA
>OTU_520
TGGTAGTCCACGCCGTAAACGATGAGTGCTAGGTGTTGGGGGGGTCCACCCCTCGGTGCCGAAGTTAACACATTAAGCAC
TCCGCCTGGGGAGTACGGTCGCAAGACTGAAACTCAAAGGAATTGACGGGGACCCGCACAAGCAGTGGAGTATGTGGTTT
AATTCGAAGCAACGCGAAGAACCTTACCAGGTCTTGACATCCCTCTGACCGGTCTAGAGATAGGCCTTCCCTTCGGGGCA
GAGGAGACAGGTGGTGCATGGTTGTCGTCAGCTCGTGTCGTGAGATGTTGGGTTAAGTCCCGCAACGAGCGCAACCCTTG
AACTTAGTTGCCAGCACTTCGGGTGGGCACTCTAGGTTGACTGCCGGTGACAAACCGGA
>OTU_524
TGGTAGTCCACGCCGTAAACGATGAGTGCTAGACGTCGGGGCCCTCAGGGCTTCGGTGTCGCAGCTAACGCATTAAGCAC
TCCGCCTGGGGAGTACGGCCGCAAGGTTAAAACTCAAAGGAATTGACGGGGGCCCGCACAAGCGGTGGAGCATGTGGTTT
AATTCGAAGCAACGCGCAGAACCTTACCAGCCCTTGACATGGGCGTCGCGGGTGGGGAGACCCACCCTTCGGTTCGGCCG
GACGCCGCACAGGTGCTGCATGGCTGTCGTCAGCTCGTGTCGTGAGATGTTGGGTTAAGTCCCGCAACGAGCGCAACCCC
CATCCTCAGTTGCCAGCAGGTAGCGCTGGGCACTCTGGGGAAACCGCCGGTGACAAGCCGGA
>OTU_528
TGGTAGTCCGAGCCGTAAACGATGGACACTAGGTGTCGGGGGTATCGACCCCCCCGGTGCCGTAGCTAACGCGTTAAGTG
TCCCGCCTGGGGAGTACGGTCGCAAGACTGAAACTCAAAGGAATTGACGGGGGCCCGCACAAGCGGTGGAGCATGTGGTT
TAATTCGATGCAACGCGAAGAACCTTACCAAGGCTTGACATGTCGAGAACCTGGATGAAAGTCCGGGGTGCCGCAAGGAG
CTCGAACACAGGTGGTGCATGGCTGTCGTCAGCTCGTGTCGTGAGATGTTGGGTTAAGTCCCGCAACGAGCGCAACCCTC
GATGTTAGTTACCAACGGGTAAAGCCGGGTACTCTAGCGTGACTGCCGGTGACAAACCGGA
>OTU_531
TGGTAGTCCTAGCCGTAAACTGTGCACGTTTGCTGTAAAAGGAATCGACCCCTTTTGTGGCGAAGCTAACGCGTTAAACG
TGCCGCCTGGGAAGTACGGTCGCAAGATTAAAACTCAAAGAAATTGACGGGGGCCTGCACAAGCGGTGGAGTATGTGGCT
TAATTCGATGCAACGCGAAGAACCTTACCTGGCCTTGACATGCATATAGTAGGAGCCTGAAAGGGTGACGAGGTAGCAAT
ACCAGTATGCACAGGTGCTGCATGGCTGTCGTCAGCTCGTGTCGTGAGATGTTGGGTTAAGTCCCGCAACGAGCGCAACC
CCTGTGTCCTGTTGCCACTCGAACGAGAGTTCGAAGCACTCTGGACAGACTGCCTCGCTTAAACGAGGA
>OTU_532
TGGTAGTCCTTGCCGTAAACGATGTTTACTTGATGTAGTTAGGCTCAACCCTGACTGTGTCGTAGCTAACGCGATAAGTA
AACCGCCTGAGGAGTACGCTCGCAAGGGTGAAACTCAAAAGAATTGACGGGGGCCCGCACAAGCAGTGGAGCATGTGGTT
TAATTCGATGCAACGCGAAGAACCTTACCTGGGCTCGAAATGCATAGGGCGATACCAGAAATGGTATTTTCCGCAAGGAC
TTATGTATAGGTGCTGCATGGCTGTCGTCAGCTCGTGCCGTGAGGTGTTGGGTTAAGTCCCGCAACGAGCGCAACCCTTA
TCATTAGTTGCCAACACGTAAGGTGGGGACTCTAATGAGACTGCCTAGGTTAACTAGGA
>OTU_538
TGGTAGTCCACGCTGTAAACGATGAGAACTTGACGTCTGCTTGCTATGCGAGTAGGTGTCGTAGCTAACGCGATAAGTTC
TCCGCCTGGGGAGTACGGCCGCAAGGTTGAAACTCAAAGGAATTGACGGGGGCCCGCACAAGCGGTGGAGTATGTGGTTT
AATTCGATGCAACGCGAAGAACCTTACCTGGTCTTGACATGTCTGGAAGACTGCAGAGATGCGGTTGTGCCTTCGGGAAC
CAGAACACAGGTGCTGCATGGCTGTCGTCAGCTCGTGTCGTGAGATGTTGGGTTAAGTCCCGCAACGAGCGCAACCCTTG
CCCTTAGTTGCCATCCTTAAGTTGGGCACTCTAAGGGGACCGCCGGTGACAAACCGGA
>OTU_539
TGGTAGTCCACGCCGTAAACGATGAGTGCTAGGTGTCGGGGGGGTCCACCCCTCGGTGCCGAAGTTAACACATTAAGCAC
TCCGCCTGGGGAGTACGGTCGCAAGACTGAAACTCAAAGGAATTGACGGGGACCCGCACAAGCAGTGGAGTATGTGGTTT
AATTCGAAGCAACGCGAAGAACCTTACCAGGTCTTGACATCCCTCTGAATCACCTAGAGATAGGTGCGGCCTTCGGGACA
GAGGAGACAGGTGGTGCATGGTTGTCGTCAGCTCGTGTCGTGAGATGTTGGGTTAAGTCCCGCAACGAGCGCAACCCTTG
AGCTTAGTTGCCAGCGCGTGATGGCGGGCACTCTAGGCTGACTGCCGGTGACAAACCGGA
>OTU_542
TGGTAGTCCACGCCTTAAACGATGGATGCTAGCCGTCAGCAAGCATGCTTGTTGGTGGCGCAGCTAACGCATTAAGCATC
CCGCCTGGGGAGTACGGCCGCAAGGTTAAAACTCAAAGGAATTGACGGGGGCCCGCACAAGCGGTGGAGCATGTGGTTTA
ATTCGACGCAACGCGAAGAACCTTACCAGTCCTTGACATTCTCCGGGCGGTTTCCAGAAATGGATTCCTCCTAGCAATAG
GTCGGAGAACAGGTGCTGCATGGCTGTCGTCAGCTCGTGTCGTGAGATGTTGGGTTAAGTCCCGCAACGAGCGCAACCCT
CGCCATTAGTTGCCAGCATTTAGTTGGGCACTCTAGTGGGACTGCCGGTGATAAGCCGGA
>OTU_546
TGGTAGTCCACGCCGTAAACGATGAGAACTAGGTGTCGTGGGTGTTGACCCCCGCGGTGCCGAAGCTAACGCATTAAGTT
CTCCGCCTGGGAAGTACGGCCGCAAGGCTAAAACTCAAAGGAATTGACGGGGGCCCGCACAAGCGGTGGAGCATGTGGTT
TAATTCGACGCAACGCGCAGAACCTTACCTGGTCTTGACATCCCAGGAACCCTCCAGAGATGGAGGGGTGCCCGCAAGGG
AACCTGGAGACAGGTGCTGCATGGCTGTCGTCAGCTCGTGTCGTGAGATGTTGGGTTAAGTCCCGCAACGAGCGCAACCC
TCGCCTTTAGTTGCCACGCAAGTGGATCTCTAGAGGGACTGCCGGTGTTAAACCGGA
>OTU_547
TGGTAGTCCACGCCGTAAACTATGGGTGCTAGCCGTTGGGAAGCTTGCTTTTCAGTGGCGCAGCTAACGCATTAAGCACC
CCGCCTGGGGAGTACGGTCGCAAGATTAAAACTCAAAGGAATTGACGGGGGCCCGCACAAGCGGTGGAGCATGTGGTTTA
ATTCGAAGCAACGCGCAGAACCTTACCTACCCTTGACATGTCCAGTATGGGTTCCAGAGATGGGATTCTTCAGTTCGGCT
GGCTGGAACACAGGTGCTGCATGGCTGTCGTCAGCTCGTGTCGTGAGATGTTGGGTTAAGTCCCGCAACGAGCGCAACCC
TCGCCTTTAGTTGCCATCATTTAGTTGGGCACTCTAGAGGGACTGCCGGTGATAAGCCGGA
>OTU_550
TGGTAGTCCACGCTGTAAACGATGGGGACTAGGTGTGGGGGGTATTGACCCTCCCGTGCCGCCGCTAACGCATTAAGTCC
CCCGCCTGGGGATTACGGCCGCAAGGTTAAAACTCAAAGGAATTGACGGGGGCCCGCACAAGCGGTGGAGCATGTGGTTC
AATTCGACGCAACGCGAAGAACCTTACCTGGGCTAGACAACGGTGGACCGCCCCAGAGATGGGGCTTTCCCTTCGGGGAC
TGCCGGTTCAGGTGCTGCATGGCTGTCGTCAGCTCGTGTCGTGAGATGTTGGGTTAAGTCCCGCAACGAGCGCAACCCCT
GTCCTTAGTTGCCCCCGGGTCATGCCGTGGCACTCTAAGGAGACTGCCGGCGTTAAGCCGGA
>OTU_554
TGGTAGTCCACGCCCTAAACGATGTCGACTAGGTGTTGGGGAAGGAGACTTCCTTAGTACCGCAGCTAACGCGTGAAGTC
GACCGCCTGGGGAGTACGGTCGCAAGATTAAAACTCAAAGGAATTGACGGGGACCCGCACAAGCGGTGGATGATGTGGAT
TAATTCGATGCAACGCGAAAAACCTTACCTACCCTTGACATGTCAGGAAGTCCGCTGAGAGGTGGATGTGCCCGAAAGGG
AACCTGAACACAGGTGCTGCATGGCTGTCGTCAGCTCGTGTCGTGAGATGTTGGGTTAAGTCCCGCAACGAGCGCAACCC
TTGTCATTAGTTGCTACATTCAGTTGGGCACTCTAATGAGACTGCCGGTGACAAACCGGA
>OTU_556
TGGTAGTCCACGCTGTAAACGATGGATGCTAGCCGTTGGGGGGTTTACCCTTCAGTGGCGCAGCTAACGCATTAAGCATC
CCGCCTGGGGAGTACGGTCGCAAGATTAAAACTCAAAGGAATTGACGGGGGCCCGCACAAGCGGTGGAGCATGTGGTTCA
ATTCGAAGCAACGCGCAGAACCTTACCAGCCCTTGACATGTCCCGTATGGGTTCCAGAGATGGGACCCTTCAGTTCGGCT
GGCGGGAACACAGGTGCTGCATGGCTGTCGTCAGCTCGTGTCGTGAGATGTTGGGTTAAGTCCCGCAACGAGCGCAACCC
TCGCCCTTAGTTGCCATCATTCAGTTGGGCACTCTAAGGGGACTGCCGGTGATAAGCCGCGA
>OTU_557
TGGTAGTCCACGCCGTAAACGATGAGTGCTAGGTGTTAGGGGTTTCGATACCCTTGGTGCCGAAGTTAACACAGTAAGCA
CTCCGCCTGGGGAGTACGGTCGCAAGACTGAAACTCAAAGGAATTGACGGGGACCCGCACAAGCAGTGGAGTATGTGGTT
TAATTCGAAGCAACGCGAAGAACCTTACCAGGTCTTGACATCCCCCTGAAAGCCCTAGAGATAGGGCCGGCCCTTCGGGG
ACAGGGGAGACAGGTGGTGCATGGTTGTCGTCAGCTCGTGTCGTGAGATGTTGGGTTAAGTCCCGCAACGAGCGCAACCC
TTGATCTTAGTTGCCAGCACTACGGGTGGGCACTCTAGGATGACTGCCGGTGACAAACCGGA
>OTU_559
TGGTAGTCCACGCCGTAAACGTTGGGCACTAGGTGTGGGTCCTCATCAACGGGATCCGTGCCGTAGCTAACGCATTAAGT
GCCCCGCCTGGGGAGTACGGCCGCAAGGCTAAAACTCAAAGGAATTGACGGGGGCCCGCACAAGCGGCGGAGCATGTTGC
TTAATTCGAGGCGACGCGAAGAACCTTACCTGGGCTTGACATGTAGGGAAAAGCCGTAGAGATACGGTGTCCGTAAGGGC
CCTACACAGGTGGTGCATGGCTGTCGTCAGCTCGTGTCGTGAGATGTTGGGTTAAGTCCCGCAACGAGCGCAACCCTTGT
CCTATGTTGCCAGCGCGTAATGGCGGGGACTCGTAGGAGACTGCCGGGGTCAACTCGGA
>OTU_562
TGGTAGTCCTAGCCCTAAACGATCAGGACTTGGGGTGCATCCCGACGGGGTGCGTCCCGTAGCTAACGCGTTAAGTCCTG
CGCCTGGGGAGTACGGTCGCAAGACTGAAACTCAAAGGAATTGACGGGGGCCCGCACAAGCGGTGGAACATGTGGTTCAA
TTCGACGCAACGCGAAGAACCTTACCTGGGCTTGAACCGCTACTGACCAGTGGTGGAAACATCGCCTTCTCGCAAGAGAC
AGTAGTAGAGGTGCTGCATGGCTGTCGTCAGCTCGTGCCGTGAGGTGTTGGGTTAAGTCCCGCAACGAGCGCAACCCTTA
CTCTTAGTTGCCACCCGCAAGGGGGAACTCTAAGAGGACTGCTCCGGATAACGGAGA
>OTU_563
TGGTAGTCCACGCCGTAAACGATGAATGCTAGGTGTTAGGGGTTTCAATACCCTTGGTGCCGAAGTTAACACATTAAGCA
TTCCGCCTGGGGAGTACGCTCGCAAGAGTGAAACTCAAAGGAATTGACGGGGACCCGCACAAGCAGTGGAGTATGTGGTT
TAATTCGAAGCAACGCGAAGAACCTTACCAGCTCTTGACATCCCGATGAAAGCATTAGAGATAGTGCCCCTCTTCGGAGC
ATCGGAGACAGGTGGTGCATGGTTGTCGTCAGCTCGTGTCGTGAGATGTTGGGTTAAGTCCCGCAACGAGCGCAACCCTT
GATCTTAGTTGCCAGCAGGTTAAGCTGGGCACTCTAAGGTGACTGCCGGTGACAAACCGGA
>OTU_568
TGGTAGTCCACGCCGTAAACGATGCATACTAGGTGTTGGGGATTCGATTCCTCGGTGCCGAAGTTAACACAGTAAGTATG
CCGCCTGGGGAGTACGCTCGCAAGAGTGAAACTCAAAGGAATTGACGGGGACCCGCACAAGCAGTGGAGTATGTGGTTTA
ATTCGAAGCAACGCGAAGAACCTTACCAGGTCTTGACATCTGGGTGTAAGCACTAGAGATAGTGCCCCTCTTCGGAGCAC
CCAAGACAGGTGGTGCATGGTTGTCGTCAGCTCGTGTCGTGAGATGTTGGGTTAAGTCCCGCAACGAGCGCAACCCTTGA
TCTTAGTTGCCAGCACTTCGGGTGGGCACTCTAAGATGACTGCCGGTGACAAACCGGA
>OTU_569
TGGTAGTCCACGCTGTAAACGATGAGTGCTAGCTGCTGGACATGTCTACCATTTCAGTGGCGCAGCTAACGCCTTAAGCA
CTCCGCCTGGGAAGTACGGTCGCAAGACTAAAACTCAAAGGAATTGACGGGGGCCCGCACAAGCGGTGGAGCATGTGGTT
TAATTCGAAGCAACGCGCAGAACCTTACCCAGTCTTGACATCCAGAGAACCTTGCCGAAAGGCGAGGGTGCCTTCGCAAG
AAGGAGCCCTGAGACAGGTGCTGCATGGCTGTCGTCAGCTCGTGCTGTGAGGTGTTCGGTTAAGTCCGGCAACGAGCGCA
ACCCCTGTCGCTAGTTACCATTTATGGAACTCTAGCGAGACTGCTGGTGATAAACCGGA
>OTU_582
GGGTAGTCCACGCCGTAAACTATGGACACTAGGTGTGGGGGGTATCGACCCCCTCCGTGCCGAAGCTAACGCAATAAGTG
TCCCGCCTGGGGAGTACGGCCGCAAGGCTAAAACTCAAAGGAATTGACGGGGGCCCGCACAAGCAGCGGAGCGTGCGGTT
TAATTCGTCGCAACGCGAAGAACCTTACCAAGGCTTGACATGGTAGTGGTACCAATTCGAAAGATGCGGGACCCTTCGGG
GAGCTATCACAGGTGCTGCATGGCTGTCGTCAGCTCGTGCCGTGAGGTGTTGGGTTAAGTCCCGCAACGAGCGCAACCCC
TGTTGCCAGTTGTATTCTCTGGCGAGACTGCCCCGTAAAGCGGGGA
>OTU_585
TGGTAGTCCACGCTGTAAACGTTGGGCGCTAGGTGTGGGGGACCTCTCCGGTTCTCTGTGCCGCAGCTAACGCATTAAGC
GCCCCGCCTGGGGAGTACGGCCGCAAGGCTAAAACTCAAAGGAATTGACGGGGGCCCGCACAAGCGGCGGAGCATGCGGA
TTAATTCGATGCAACGCGAAGAACCTTACCTGGGTTTGACATCACTCGAAAACTCGCAGAGATGCGGGGTCCTTCGGGGC
GGGTGACAGGTGGTGCATGGCTGTCGTCAGCTCGTGTCGTGAGATGTTGGGTTAAGTCCCGCAACGAGCGCAACCCTCGT
TCGATGTTGCCAGCGCGTTATGGCGGGGACTCATCGAAGACTGCCGGGGTCAACTCGGA
>OTU_588
TGGTAGTCCTTGCCGTAAACGATGTATACTTGATGTGGCTGGGCTCAACCCTGGCTGTGTCGAAGCGAACGCGATAAGTA
TACCGCCTGAGGAGTACGCTCGCAAGGGTGAAACTCAAAAGAATTGACGGGGGCCCGCACAAGCAGTGGAGCATGTGGTT
TAATTCGACGCAACGCGAAGAACCTTACCCAGGCTCGAAATGCAGAGGGCGATAGCAGAAATGTTATCTTCCGTAAGGAC
CTTTGCATAGGTGCTGCATGGCTGTCGTCAGCTCGTGCCGTGAGGTGTTGGGTTAAGTCCCGCAACGAGCGCAACCCTTA
TCATTAGTTGCCAACATTTAAGGTGGGGACTCTAATGAGACTGCCTAGGTTAACTAGGA
>OTU_589
TGGTAGTCCACGCCGTAAACGATGGGCACTAGGTGTGGGAGGTGTCGACTCCTTCCGTGCCGAAGCTAACGCATTAAGTG
CCCCGCCTGGGGAGTACGGCCGCAAGGCTAAAACTCAAAGGAATTGACGGGGGCCCGCACAAGCAGCGGAGCATGTGGTT
TAATTGGATGCAACGCCAAGAACCTTACCAAGGCTTGACATGGTCGAGAAAGCCGGAGAAATTCGGTCCTCCTTCGGGAC
TCGATCACAGGTGGTGCATGGCTGTCGTCAGCTCGTGTCGTGAGATGTTGGGTTAAGTCCCGCAACGAGCGCAACCCCTA
TCCCATGTTGCCAGCGAGTTATGTCGGGGACTCATGGGAAACTGCCGGCGACAAGTCGGA
>OTU_591
TGGTAGTCCACGCTGTAAACGTTGGGCGCTAGGTGTGGGGACCTTCCACGGTTTCCGCGCCGTAGCTAACGCATTAAGCG
CCCCGCCTGGGGAGTACGGCCGCAAGGCTAAAACTCAAAGGAATTGACGGGGGCCCGCACAAGCGGCGGAGCATGTTGCT
TAATTCGACGCAACGCGAAGAACCTTACCAAGGCTTGACATTGCCCGGAAACACTCAGAGATGGGTGCCTCTTCGGATCG
GGTGACAGGTGGTGCATGGCTGTCGTCAGCTCGTGTCGTGAGATGTTGGGTTAAGTCCCGCAACGAGCGCAACCCTTGTT
CAATGTTGCCAGCACGCTCCTTCGGGGGTGGTGGGGACTCATTGGAGACTGCCGGGGTCAACTCGGA
>OTU_593
TGGTAGTCCATGCCGTAAACGTTGGGCACTAGGTGTGGGGCTCATTCCACGAGTTCCGTGCCGCAGCAAACGCATTAAGT
GCCCCGCCTGGGGAGTACGGCCGCAAGGCTAAAACTCAAAGAAATTGACGGGGGCCCGCACAAGCGGCGGAGCATGCGGA
TTAATTCGATGCAACGCGAAGAACCTTACCAAGGCTTGACATACACCGGAAACTTCCAGAGATGGTTGCCCCGCAAGGTC
GGTGTACAGGTGGTGCATGGTTGTCGTCAGCTCGTGTCGTGAGATGTTGGGTTAAGTCCCGCAACGAGCGCAACCCTCGT
CCCATGTTGCCAGCGGGTTATGCCGGGGACTCATGGGAGACTGCCGGGGTCAACTCGGA
>OTU_594
TGGTAGTCCACGCCGTAAACGTTGGGCACTAGGTGTGGGCCCCAACCAACGGGGTCCGTGCCGTAGCTAACGCATTAAGT
GCCCCGCCTGGGGAGTACGGCCGCAAGGCTAAAACTCAAAGGAATTGACGGGGGCCCGCACAAGCGGCGGAGCATGTTGC
TTAATTCGAGGCAACGCGAAGAACCTTACCTGGGTTTGACATGCAGGGAAAAGCCGTAGAGATACGGTGTCCTTCGGGGC
CCTGCACAGGTGGTGCATGGCTGTCGTCAGCTCGTGTCGTGAGATGTTGGGTTAAGTCCCGCAACGAGCGCAACCCTTGT
CCTATGTTGCCAGCGGGTAATGCCGGGGACTCGTAGGAGACTGCCGGGGTCAACTCGGA
>OTU_595
TGGTAGTCCACGCTGTAAACGATGAGAGCTAGTTGTCGGCACGCATGCGTGTCGGTGACGCAGCTAACGCATTAAGCTCT
CCGCCTGGGGAGTACGGCCGCAAGGTTAAAACTCAAAGAAATTGACGGGGGCCCGCACAAGCGGTGGAGCATGTGGTTTA
ATTCGAAGCAACGCGAAGAACCTTACCCACGTTTGACATGTCCAGTTTGACCTAGAGAGATTTGGGTCTTCAGTTCGGCT
GGCTGGAACACAGGTGCTGCATGGCTGTCGTCAGCTCGTGTCGTGAGATGTTGGGTTAAGTCCCGCAACGAGCGCAACCC
TCGCTACTAGTTGCCATCAGGTTAAGCTGGGCACTCTAGTGGAACTGCCGGTGGCAAGCCGGA
>OTU_598
TGGTAGTCCTAGCTGTAAACGATGGGCACTTGGTGTTGCGGGTATCGACCCCTGCAGTGCCGAAGCTAACGCATTAAGTG
CCCCGCCTGGGGAGTACGGTCGCAAGGCTGAAACTCAAAGGAATTGACGGGGGCCCGCACAAGCGGTGGAGCATGTGGTT
TAATTCGACGCAACGCGAAGAACCTTACCTGGGTTTGAACTGCGGTGGACCGCTCCAGAGATGGAGCTTCCCTTCGGGGC
TGCCGTGGAGGTGCTGCATGGCTGTCGTCAGCTCGTGTCGTGAGATGTTGGGTTAAGTCCCGCAACGAGCGCAACCCCTG
CCCTTAGTTGCCAGCGGTTCGGCCGGGAACTCTAGGGGGACTGCCGGTGATAAACCGGA
>OTU_599
TGGTAGTCCACGCCCTAAACGATGTCAACTAGGTGTTGGGAGCGCAAGTTCTTGGTACCGCAGCTAACGCGTGAAGTTGA
CCGCCTGGGGAGTACGGTCGCAAGATTAAAACTCAAAGGAATTGACGGGGACCCGCACAAGCGGTGGATGATGTGGATTA
ATTCGATGCAACGCGAACAACCTTACCTACCCTTGACATGTCCGGAAGGCTGCTGAAAGGCGGTTGTGCCCGCAAGGGAA
CCGGAACACAGGTGCTGCATGGCTGTCGTCAGCTCGTGTCGTGAGATGTTGGGTTAAGTCCCGCAACGAGCGCAACCCTT
GTCCTTAGTTGCTACGCAAGGGCACTCTAAGGAGACTGCCGGTGACAAACCGGA
>OTU_600
TGGTAGTCCACGCTGTAAACGATGAGTGCTGGACGGTGGAGGATTTGACCCCTTCGCTGTCGAAGCTAACGCGTTAAGCA
CTCCGCCTGGGGAGTACGGTCGCAAGACTAAAACTCAAAGGAATTGACGGGGGCCCGCACAAGCGGTGGAGCATGTGGTT
TAATTCGACGCAACGCGCAGAACCTTACCTGGGTTAAATCCACTGGAACCTGGATGAAAGTTTGGGGTGCCCTTCGGGGA
ACCAGTGAGAAGGTGCTGCATGGCTGTCGTCAGCTCGTGTCGTGAGATGTTGGGTTAAGTCCCGCAACGAGCGCAACCCC
TATCGCCAGTTGCCACCATTCAGTTGGGAACTCTGGCGAGACTGCCGGTCTAAACCGGA
>OTU_602
TGGTAGTCCACGCCGTAAACGATGAATGCTAGCCGTCGGTGGGCATGCCCTTCGGTGGCGCAGCTAACGCAATAAGCATT
CCGCCTGGGGAGTACGATCGCAAGATTAAAACTCAAAGGAATTGACGGGGGCCCGCACAAGCGGTGGAGCATGTGGTTTA
ATTCGAAGCAACGCGAAGAACCTTACCAGGCCTTGACATCCCGATCGCGGGCTCCTGAAAGGGAGCCTTTCAGTTCGGCT
GGATCGGTGACAGGTGCTGCATGGCTGTCGTCAGCTCGTGTCGTGAGATGTTGGGTTAAGTCCCGCAACGAGCGCAACCC
TCGCCCTTAGTTGCCATCATTTAGTTGGGCACTCTAAGGGGACTGCCGGTGATAAGCCGCGA
>OTU_603
TGGTAGTCCACGCCGTAAACGATGGGTGCTAGGTGTCGCGGGCTTTGACCCCTGCGGTGCCGTAGCTAACGCATTAAGCA
CCCCGCCTGGGGAGTACGGCCGCAAGGCTAAAACTCAAAGGAATTGACGGGGGCCCGCACAAGCGGTGGAGCATGTGGTT
CAATTCGACGCAACGCGCAGAACCTTACCCGGGCTAGAAAGTGTAGGAACTTGGTCGAAAGATCGAGGTGCTCTTCGGAG
AACCTGCAGTTAGGTGCTGCATGGCTGTCGTCAGCTCGTGTCGTGAGATGTTGGGTTAAGTCCCGCAACGAGCGCAACCC
CTATCGTTAGTTGCCAGCGGTTCGGCCGGGCACTCTAGCGAGACTGCCGATATTCAAATCGGA
>OTU_607
TGGTAGTCCACGCTGTAAACGATGGGTACTAGGTGTCGCGGGTGTTGACCCCTGCGGTGCCGCAGCTAACGCATTAAGTA
CCCCGCCTGGGGATTACGATCGCAAGATTAAAACTCAAAGGAATTGACGGGGGCCCGCACAAGCGGTGGAGCATGTGGTT
TAATTCGACGCAACGCGAAGAACCTTACCTGGGTTAGACAACGGTGGACCGCTCCAGAGATGGAGCTTTCCCTTCGGGGA
CTGCCGGTTCAGGTGCTGCATGGCTGTCGTCAGCTCGTGTCGTGAGATGTTGGGTTAAGTCCCGCAACGAGCGCAACCCT
TGCCTCTAGTTGCCAGCATTTAGTTGGGCACTCTAGAGGGACTGCCGGCGTTAAGCCGGA
>OTU_608
TGGTAGTCCTAGCCCTAAACGATGGATGCTTGGTGTGATCGGTACCCAATCCGATCGTGCCGTAGCTAACGCGTTAAGCA
TCCCGCCTGGGGAGTACGGTCGCAAGGCTGAAACTCAAAGGAATTGACGGGGGCCCGCACAAGCGGTGGAGCATGTGGTT
CAATTCGACGCAACGCGAAGAACCTTACCTGGGCTCGAAGCACAGTGGACCGGGGTAGAAATATCCCTTTTCGCAAGAAC
TGCTGTGGAGGTGCTGCATGGCTGTCGTCAGCTCGTGTCGTGAGATGTTGGGTTAAGTCCCGCAACGAGCGCAACCCTTA
TCGTTAGTTGCCATCAGGTCAAGCTGGGCACTCTAGCGAAACCGCCCCGGATAACGGGGA
>OTU_609
TGGTAGTCCACGCCGTAAACGGTGGGAACTAGGTGTTGGCGACATTCCACGTCGTCGGTGCCGCAGCTAACGCATTAAGT
TCCCCGCCTGGGGAGTACGGCCGCAAGGCTAAAACTCAAAGGAATTGACGGGGGCCCGCACAAGCAGCGGAGCATGTGGC
TTAATTCGACGCAACGCGAAGAACCTTACCAAGGCTTGACATACGCCGGAAACGTCTGGAGACAGGCGCCCCCTTGTGGT
CGGTGTACAGGTGGTGCATGGCTGTCGTCAGCTCGTGTCGTGAGATGTTGGGTTAAGTCCCGCAACGAGCGCAACCCTTG
TTCTGTGTTGCCAGCATGCCCTTCGGGGTGATGGGGACTCACAGGAGACTGCCGGGGTCAACTCGGA
>OTU_612
TGGTAGTCCACGCCGTAAACGATGAATGCTAGCCGTTGGACAGCTTGCTGTTCAGTGGCGCAGCTAACGCAATAAGCATT
CCGCCTGGGGAGTACGGTCGCAAGATTAAAACTCAAAGGAATTGACGGGGGCCCGCACAAGCGGTGGAGCATGTGGTTCA
ATTCGAAGCAACGCGAAGAACCTTACCAGCCCTTGACATGTCCTCTATGGATTCCAGAGATGGAGTTCTTCACTTCGGGT
GGGAGGAACACAGGTGCTGCATGGCTGTCGTCAGCTCGTGTCGTGAGATGTTGGGTTAAGTCCCGCAACGAGCGCAACCC
TCGGCCTTAGTTGCCATCATTTAGTTGGGCACTCTAAGGCGACTGCCGGTGATAAGCCGGA
>OTU_618
TGGTAGTCCTTGCCGTAAACTATGTATACTTGGTGTAACTGGACTCAACCCTAGTTGTGCCGTAGCTAACGCGTTAAGTA
TACCGCCTGGGGAGTACACTCGCAAGGGTGAAACTCAAAAGAATTGACGGGGACCCGCACAAGCAGTGGAGCATGTGGTT
TAATTCGATGCAACGCGAAGAACCTTACCCAGTCTTGACATGCAGATGACAGCTCTAGAAATAGGGTCTTCCTTCGGGAC
ATCTGCACAGGTGCTGCATGGCTGTCGTCAGCTCGTGCCGTGAGGTGTTGGGTTAAGTCCCGCAACGAGCGCAACCCTTA
TCATTAGTTGCCAACATTTAAGGTGGGAACTCTAATGAGACTGCCTGGGTTAACCAGGA
>OTU_619
TGGTAGTCCACGCCCTAAACGATGTCAACTAGCTGTTGGGGCCTTCGGGCCTTAGTAGCGCAGCTAACGCGTGAAGTTGA
CCGCCTGGGGAGTACGGTCGCAAGATTAAAACTCAAAGGAATTGACGGGGACCCGCACAAGCGGTGGATGATGTGGATTA
ATTCGATGCAACGCGAAAAACCTTACCTACCCTTGACATGTCTGAAAGCCTCGAGAGATTGAGGTGTGCTCGCAAGAGAA
TCGGAACACAGGTGCTGCATGGCTGTCGTCAGCTCGTGTCGTGAGATGTTGGGTTAAGTCCCGCAACGAGCGCAACCCTT
GTCATTAGTTGCTACGAAAGGGCACTCTAATGAGACTGCCGGTGACAAACCGGA
>OTU_622
TGGTAGTCCACGCTGTAAACGATGAGTGCTAGCTGTGGCGGGAGTTGACCCCTGCCGTGGCGACGCTAACGCAATAAGCA
CTCCGCCTGGGGAGTACGGCCGCAAGGTTAAAACTCAAAGGAATTGACGGGGGCCCGCACAAGCGGTGGTGCATGTGGTT
TAATTCGACGCAACGCGCAGAACCTTACCCAGACTTGACATCCTCGGAATCCTGCAGAGATGTGGGAGTGCCCGCAAGGG
AACCGGGAGACAGGTGCTGCATGGCTGTCGTCAGCTCGTGTCGTGAGATGTTGGGTTAAGTCCCGCAACGAGCGCAACCC
CCGCCTTCAGTTGCCAACATTCAGTTGGGCACTCTGGAGGGACTGCCGGTGTCAAGCCGGA
>OTU_623
TGGTAGTCCACGCCGTAAACGGTGGGCACTAGGTGTGGGGACCATTCCACGGTTTCTGTGCCGCAGCTAACGCATTAAGT
GCCCCGCCTGGGGAGTACGGCCGCAAGGCTAAAACTCAAAGGAATTGACGGGGGCCCGCACAAGCGGCGGAGCATGTGGA
TTAATTCGATGCAACGCGAAGAACCTTACCTGGGTTTGACATGCACCAGACGCTGCCGGAGACGGTAGTTCCCTTGTGGT
TGGTGTGCAGGTGGTGCATGGCTGTCGTCAGCTCGTGTCGTGAGATGTTGGGTTAAGTCCCGCAACGAGCGCAACCCTCG
TTCCATGTTGCCAGCGGGTTATGCCGGGGACTCATGGGAGACTGCCGGGGTCAACTCGGA
>OTU_624
TGGTAGTCCACGCCGTAAACGTTGGGAACTAGGTGTGGGCGACATTCCACGTTGTCCGCGCCGCAGCTAACGCATTAAGT
TCCCCGCCTGGGGAGTACGGCCGCAAGGCTAAAACTCAAAGGAATTGACGGGGGCCCGCACAAGCGGCGGAGCATGTGGC
TTAATTCGACGCAACGCGAAGAACCTTACCAAGGCTTGACATACGCCGGAAACATCCAGAGATGGGTGCCCCCTTGTGGT
CGGTGTACAGGTGGTGCATGGCTGTCGTCAGCTCGTGTCGTGAGATGTTGGGTTAAGTCCCGCAACGAGCGCAACCCTTG
TTCTGTGTTGCCAGCATGCCTTTCGGGGTGATGGGGACTCACAGGAGACTGCCGGGGTCAACTCGGA
>OTU_628
TGGTAGTCCACGCCGTAAACGATGAATGCTAGCCGTTGGCGAGCTTGCTCGTCAGTGGCGCAGCTAACGCTTTAAGCATT
CCGCCTGGGGAGTACGGTCGCAAGATTAAAACTCAAAGGAATTGACGGGGGCCCGCACAAGCGGTGGAGCATGTGGTTTA
ATTCGAAGCAACGCGCAGAACCTTACCAACCTTTGACATGTCCGGTTTGGATGCCAGAGATGGCTTCCTTCAGTTCGGCT
GGCCGGAACACAGGTGCTGCATGGCTGTCGTCAGCTCGTGTCGTGAGATGTTGGGTTAAGTCCCGCAACGAGCGCAACCC
TCGCCCTTAGTTGCCATCATTCAGTTGGGCACTCTAAGGGGACTGCCGGTGATAAGCCGCGA
>OTU_631
TGGTAGTCCACGCCTTAAACGATGAGAACTAGACGTTGGTCAGCTTGGCTGATCGGTGTCGTAGCTAACGCGCTAAGTTC
TCCGCCTGGGGAGTACGGCCGCAAGGTTGAAACTCAAAGAAATTGACGGGGGCCCGCACAAGCGGTGGAGTATGTGGTTT
AATTCGATGCAACGCGAAGAACCTTACCTGGTCTTGACATGTCAGGAATCCTGCAGAGATGCGGGAGTGCCGAAAGGAGC
CTGAACACAGGTGCTGCATGGCTGTCGTCAGCTCGTGTCGTGAGATGTTGGGTTAAGTCCCGCAACGAGCGCAACCCTTG
TCCTTAGTTGCCATCATTTAGTTGGGCACTCTAAGGAGACTGCCGGTGACAAACCGGA
>OTU_632
TGGTAGTCCACGCCCTAAACGATGTCAACTAGTTGTCGGGGAAGTTATTCCTTGGTAACGAAGCTAACGCGTGAAGTTGA
CCGCCTGGGGAGTACGGCCGCAAGGTTAAAACTCAAAGGAATTGACGGGGACCCGCACAAGCGGTGGATTATGTGGATTA
ATTCGATGCAACGCGAAAAACCTTACCTACCCTTGACTTGTACGGAAGCCCGCAGAGATGTGGGCGTGCCCGAAAGGGAG
CCGTAACACAGGTGCTGCATGGCTGTCGTCAGCTCGTGTCGTGAGATGTTGGGTTAAGTCCCGCAACGAGCGCAACCCTT
GTCATTAGTTGCCACATTAAGTTGGGCACTCTAATGAGACTGCCGGTGACAAACCGGA
>OTU_633
TGGTAGTCCACGCCGTAAACGATGAATGCTAGGTGTTAGGGGTTTCGATACCCTTGGTGCCGAAGTTAACACAGTAAGCA
TTCCGCCTGGGGAGTACGCTCGCAAGAGTGAAACTCAAAGGAATTGACGGGGACCCGCACAAGCAGTGGAGTATGTGGTT
TAATTCGAAGCAACGCGAAGAACCTTACCAGGTCTTGACATCCCAATGACCGGTGCAGAGATGCGCCTTTCCTTCGGGAC
ATTGGAGACAGGTGGTGCATGGTTGTCGTCAGCTCGTGTCGTGAGATGTTGGGTTAAGTCCCGCAACGAGCGCAACCCTT
GATCTTAGTTGCCAGCACGCAAGGTGGGCACTCTAGGATGACTGCCGGTGACAAACCGGA
>OTU_635
TGGTAGTCCACGCCCTAAACGATGTCGACTGGTTGTTGGGGGTTTGACACTCTCAGTAACGAAGCTAACGCGTGAAGTCG
ACCGCCTGGGGAGTACGGCCGCAAGGTTAAAACTCAAAGGAATTGACGGGGACCCGCACAAGCGGTGGATTATGTGGATT
AATTCGATGCAACGCGAAAAACCTTACCTACCCTTGACATGTCCGAGAGGCCGAAGAGATTCGGCTGTGCCCGAAAGGGA
ATCGGAACACAGGTGCTGCATGGCTGTCGTCAGCTCGTGTCGTGAGATGTTGGGTTAAGTCCCGCAACGAGCGCAACCCT
TGTCATTAGTTGCTACATTCAGTTGGGCACTCTAATGAGACTGCCGGTGACAAACCGGA
>OTU_636
TGGTAGTCCACGCCGTAAACGATGAGCACTAGTTATTGGGGGTATTGACTCCCTCAGTGACGCAGCTAACGCATTAAGTG
CTCCGCCTGGGGAGTACGGTCGCAAGACTAAAACTCAAACAAATTGACGGGGGCCCGCACAAGCGGTGGATTATGTGGTT
TAATTCGAAGCAACGCGCAGAACCTTACCTAGGCTTGAACTCCTCGGAACCTGTTGTAATGGATGGGGTGCCCGCAAGGG
AATCGAGTGAGAGGTGCTGCATGGCTGTCGTCAGCTCGTGTTGTGAAATGTTGGGTTAAGTCTCGCAACGAGCGCAACCC
CTATCGTCTGTTGCCAGCATTAAGTTGGGCACTCTGACGAGACTGCCTGGGTTAACCAGGA
>OTU_639
TGGTAGTCCTTGCCGTAAACGATGTATACTTGGTGTAACTGGACTCAACCCTAGTTGTGCCGTAGCTAACGTGATAAGTA
TACCGCCTGGGGAGTACACTCGCAAGGGTGAAACTCAAAAGAATTGACGGGGACCCGCACAAGCAGTGGAGCATGTGGTT
TAATTCGATGCAACGCGAAGAACCTTACCCAGGCTTGACATGCAGAGCGAGTATTTAGAGATAGATACGCCCTTCGGGGG
TTCTGCACAGGTGCTGCATGGCTGTCGTCAGCTCGTGCCGTGAGGTGTTGGGTTAAGTCCCGCAACGAGCGCAACCCTTA
TCATTAGTTGCCAGCGAGTAATGTCGGGGACTCTAATGAGACTGCCTGGGTTAACCAGGA
>OTU_640
TGGTAGTCCTAGCCCTAAACGATGAATACTGGGTGTGGCCCTGTACGGGGCTGTGCCGGAGCTAACGCATTAAGTATTCC
GCCTGGGGAGTACGGTCGCAAGGCTGAAACTCAAAGGAATTGACGGGGGCCCGCACAAGCGGTGGAGCATGTGGTTCAAT
TCGACGCAACGCGAAGAACCTTACCTGGACTCGAAATTTTGTTGACCGCCTCAGAGATGAGGCTTTCCCGCAAGGGACAG
CAGAATAGGTGCTGCATGGCTGTCGTCAGCTCGTGTCGTGAGATGTTGGGTTAAGTCCCGCAACGAGCGCAACCCTTACC
CTTAGTTGCTAATCCGCAAGGAAAGCACCCTAAGGGAACTGCCTCGGATAACGAGGA
>OTU_641
TGGTAGTCCATACCATAAACGATGTGTGCTAGCTGCTGGGACTCTTAGAGTTTCGGTGGCGCAGCTAACGCTTTAAGCAC
ACCGCCTGGGGAGTACGGTCGCAAGATTAAAACTCAAAGGAATTGACGGGGACCCGCACAAGCGGTGGAGCATGTTCTTT
AATTCGAAGCAACGCGAAGAACCTTACCTACGTTTGCCATCCTGATCGAGGTTTTTGGAGACAAGAGCCATCATTTAGTT
GGATCAGTGACAGGTGCTGCATGGCTGTCGTCAGCTCGTGTCGTGAGATGTTGGGTTAAGTCCCGCAACGAGCGCAACCC
CTGTCGTATGTTGCTAGCAAGTAATGTTGAGCACTCATACGAGACCGCCGGTGATAAGCCGGA
>OTU_642
TGGTAGTCCACGCCCTAAACTATGAATACTCGATGTGTGCCCCTTGTGGGTACGCGTCCAAGCGAAAGCGTTAAGTATTC
CACCTGGGAAGTACGGTCGCAAGATTAAAACTCAAAGGAATTGACGGGGGCCCGCACAAGCGGAGGAGCATGTGGTTTAA
TTCGATGGTACGCGAGGAACCTTACCTGGGCTAGAATGCGCGTGACGTTCCGGGAAACCGGAATTCCCCGCAAGGGGCAC
AAAGCAAGGTGCTGCATGGCTGTCGTCAGCTCGTGCCGTGAGGTGTTGGGTTAAGTCCCGCAACGAGCGCAACCCCTATC
ATTAGTTGCCAGCAGGTTAAGCTGGGCACTCTAATGAAACTGCCTGCGTAAGCAGTGA
>OTU_643
TGGTAGTCCACGCCGTAAACGATGAATGCTAGGTGTTAGGGGTTTCAATACCCTTGGTGCCGAAGTTAACACATTAAGCA
TTCCGCCTGGGGAGTACGCTCGCAAGAGTGAAACTCAAAGGAATTGACGGGGACCCGCACAAGCAGTGGAGTATGTGGTT
TAATTCGAAGCAACGCGAAGAACCTTACCAGCTCTTGACATCCCTCTGAATCACCTAGAGATAGGTGCGGCCTTCGGGAC
AGAGGAGACAGGTGGTGCATGGTTGTCGTCAGCTCGTGTCGTGAGATGTTGGGTTAAGTCCCGCAACGAGCGCAACCCTT
AGATCTAGTTGCCAGCAGGTGAAGCTGGGCACTCTAGTTCGACTGCCGGTGACAAACCGGA
>OTU_646
TGGTAGTCCACGCCGTAAACGATGGGCACTAGATGCCGGGCGGATCGACCCGTTCGGTGTCGTAGCTAACGCGTTAAGTG
CCCCGCCTGGGGAGTACGGCCGCAAGGCTGAAACTCAAAGGAATTGACGGGGGCCCGCACAAGCGGTGGAGCATGTGGTT
TAATTCGAAGCAACGCGAAGAACCTTACCTGGACTTGACATGCTAGAGAAAGCTCGGTGAAAGCCGAGCCCCCCTTCGGG
GCTCTAGCACAGGTGCTGCATGGCTGTCGTCAGCTCGTGTCGTGAGATGTTGGGTTAAGTCCCGCAACGAGCGCAACCCT
TGCCTGCTGTTGCTAACGGGTCAAGCCGAGGACTCTGCAGGGACTGCCGGTGATAAACCGGA
>OTU_647
TGGTAGTCCACGCCGTAAACGATGAATACTAGGTGTGGGGGTTGTCATGACCTCCGTGCCGCCGCTAACGCATTAAGTAT
TCCGCCTGGGGAGTACGGTCGCAAGATTAAAACTCAAAGGAATTGACGGGGGCCCGCACAAGCAGCGGAGCATGTGGTTT
AATTCGAAGCAACGCGAAGAACCTTACCTAGACTTGACATCTCCTGAATTACTCTTAATCGAGGAAGTCACTTCGGTGAC
AGGAAGACAGGTGGTGCATGGTTGTCGTCAGCTCGTGTCGTGAGATGTTGGGTTAAGTCCCGCAACGAGCGCAACCCTTA
TTGTTAGTTGCTACCATTTAGTTGAGCACTCTAGCGAGACTGCCCGGGTTAACCGGGA
>OTU_648
TGGTAGTCCACGCCGTAAACGATGAATGCTAGGTGTTAGGGGTTTCGATACCCTTGGTGCCGAAGTTAACACAGTAAGCA
TTCCGCCTGGGGAGTACGGTCGCAAGACTGAAACTCAAAGGAATTGACGGGGACCCGCACAAGCAGTGGAGTATGTGGTT
TAATTCGAAGCAACGCGAAGAACCTTACCAGGTCTTGACATCCTCTTGAACAGCCTAGAGATAGGTTGGGCCTTCGGGAC
AAGAGAGACAGGTGGTGCATGGTTGTCGTCAGCTCGTGTCGTGAGATGTTGGGTTAAGTCCCGCAACGAGCGCAACCCTT
GATCTTAGTTGCCAGCACGAAAGGTGGGCACTCTAAGATGACTGCCGGTGACAAACCGGA
>OTU_649
TGGTAGTCCACGCCCTAAACGATGGATGCTCGATGTCGGCCCGCAAGGGTCGGTGTCTCAGCTAACGCTTTAAGCATCCC
ACCTGGGAAGTACGATCGCAAGGTTGAAACTCAAAGGAATTGACGGGGGCCCGCACAAGCAGTGGAGCATGTGGTTTAAT
TCGATGCAACGCGAAGAACCTTACCTGGGTTTGAAAAGCTCTGTAAACCGGTGAAAGCCGGGTAGTGTAGCAATACACGC
GGAGTACAGGTGCTGCATGGCTGTCGTCAGCTCGTGCCGTGAGGTGTTAGGTTAAGTCCTGCAACGAGCGCAACCCCTGC
ACTTAGTTGCCATCAGGTCATGCTGGGCACTCTAGGTGGACTGCCTGCGCAAGCAGCGA
>OTU_651
GGGTAGTCCACGCCGTAAACTATGGATGCTAGCTATTGGGGGGAATCGACCCCCTCCGAAGCGAAGCTAACGCGTTAAGC
ATCCCGCCTGAGTAGTACGAACGCAAGTTTAAAACTCAAAGGAATTGACGGGGACCCGCACAAGCGGTGGAGCGTGTGGT
TTAATTCGATGGTAAACGATAACCTTACCAAGGTTTGACATCCTGCGAAGGACTCCGAAAGGAGACTGTGCCTTCGGGAA
CGCAGTGACAGGTGATGCATGGCCGTCGTCAGCTCGTGTCGTGAGATGTCGGGTTAAGTCCCGTAACGAGCGCAACCCTT
ATGTTTAGTTGGATTTTTCTAAACAGACTGCCCTGGTAACAGGGA
>OTU_660
TGGTAGTCCTAGCCGTAAACGATGCATACTAGAAGTAGGAAGGCTCAACCCTTTCTGTTTCGGAGCTAACGCGTTAAGTA
TGCCACCTGGGGAGTACGCTCGCAAGGGTGAAACTCAAAAGAATTGACGGGGGCCCGCACAAGCAGTGGAGCATGTGGTT
TAATTCGATGCAACGCGAAGAACCTTACCTGGGCTCGAAATGTAGAGGACGAATCAAGAGATTGATTTTCCCGAAAGGGT
CTCTATATAGGTGCTGCATGGCTGTCGTCAGCTCGTGCCGTGAGGTGTTTGGTTAAGTCCAGCAACGAGCGCAACCCTTA
TCGTTAGTTGCCAACGCGTAATGGCGGGAACTCTAACGAGACTGCCTAGGTTAACTAGGA
>OTU_662
TGGTAGTCCACGCCGTAAACGTTGGGCGCTAGGTGTCGGGGACCTTCCACGTCTTCGGTGCCGCAGCTAACGCATTAAGC
GCCCCGCCTGGGGAGTACGGCCGCAAGGCTAAAACTCAAAGGAATTGACGGGGGCCCGCACAAGCGGCGGAGCATGTGGC
TTAATTCGACGCAACGCGAAGAACCTTACCTGGGTTTGACATGCAGGGAAATCCCATAGAGATATGGGGTCCGCAAGGGT
CCTGCACAGGTGGTGCATGGCTGTCGTCAGCTCGTGTCGTGAGATGTTGGGTTAAGTCCCGCAACGAGCGCAACCCTCGT
CCTATGTTGCCAGCGGATTATGCCGGGGACTCATAGGAGACTGCCGGGGTCAACTCGGA
>OTU_664
TGGTAGTCCACGCCGTAAACGGTGGGTGCTAGGTGTGAGCGGTATTCCACGCCGTTCGTGCCGCAGCTAACGCATTAAGC
ACCCCGCCTGGGGAGTACGGCCGCAAGGCTAAAACTCAAAGGAATTGACGGGGGCCCGCACAAGCAGCGGAGCATGTGGC
TTAATTCGACGCAACGCGAAGAACCTTACCAAGGCTTGACATGCAGGGAAATCTCCCAGAGATGGGAGGTCCGCAAGGGT
CCTGCACAGGTGGTGCATGGTTGTCGTCAGCTCGTGTCGTGAGATGTTGGGTTAAGTCCCGCAACGAGCGCAACCCTCGT
TCTATGTTGCCAGCGCGTGATGGCGGGGACTCATAGGAGACTGCCGGGGTCAACTCGGA
>OTU_667
GGGTAGTCCACGCCCTAAACGTTGTGAACTAGGTGTTGGTCGGATTGACCCGATCAGTGCCGCAGCTAACGCATTAAGTT
CACCGCCTGGGGACTACGGCCGCAAGGTTAAAACTCAAAGGAATAGGCGGGGGCCCGCACAAGCAGCGGAGCGTGTGGTT
TAATTCGAGGCGACGCGAAGAACCTTACCTGGGCTTGACATGCACAGGAAACGCTCATGAAAGTGAGCGCTTCTCGCAAG
AGATCTGTGCGCAGGTGGTGCATGGCTGTCGTCAGCTCGTGCCGTGAGGTGTTGGGTTAAGTCCCGCAACGAGCGCAACC
CCTGTCCTTAGTTGAATCTTCTAGGGAGACTGCCGGGCGAAACCCGGA
>OTU_668
TGGTAGTCCACGCCGTAAACGTTGGGCACTAGGTGTGGGGTCCTATCGACGGATTCCGTGCCGTAGCTAACGCATTAAGT
GCCCCGCCTGGGGAGTACGGCCGCAAGGCTAAAACTCAAAGGAATTGACGGGGGCCCGCACAAGCAGCGGAGCATGTTGC
TTAATTCGAGGCAACGCGAAGAACCTTACCTGGGCTTGACATGTAGGGAAAAGCCGTAGAGATACGGTGTCCTTTTGGGC
CCTACACAGGTGGTGCATGGCTGTCGTCAGCTCGTGTCGTGAGATGTTGGGTTAAGTCCCGCAACGAGCGCAACCCTTAT
CCTATGTTGCCAGCGCGTAATGGCGGGGACTCGTGGGAGACTGCCGGGGTCAACTCGGA
>OTU_669
GGGTAGTCCACGCTGTAAACGATGGGTGCTAGGTGTCGGGGGTATCGACCCCTCCGGTGCCGTCGCTAACGCACTAAGCA
CCCCGCCTGGGGACTACGGCCGCAAGGCTAAAACTCAAAGGAATTGACGGGGGCCCGCACAAGCAGCGGAGCGTGTGGTT
TAATTCGATGCAACGCGAAGAACCTTACCCGGACTTGACATGCAGGTGGTACCGCGGCGAAAGCCAAGGGACCCGCAAGG
GAGCCTGTGCAGGTGCTGCACGGCTGTCGTCAGCTCGTGCCGTGAGGTGTTGGGTTAAGTCCCGCAACGAGCGCAACCCC
TGCCGTCAGTTACAACGTCTGGCGGGACCGCCGGGACTAACCCGGA
>OTU_670
TGGTAGTCCACGCCGTAAACGATGGATGCTAGCTGTGGCGGGTTTTGACCCCTGCCGTGGCGACGCTAACGCACTAAGCA
TCCCGCCTGGGAAGTACGGCCGCAAGGCTAAAACTCAAAGGAATTGACGGGGGCCCGCACAAGCGGTGGAGCATGTGGTT
TAATTCGACGCAACGCGCAGAACCTTACCCAGACTTGACATGCCTGGAATCCCGCAGAGATGTGGGAGTGCCCGCAAGGG
AGCCAGGACACAGGTGCTGCATGGCTGTCGTCAGCTCGTGTCGTGAGATGTTGGGTTAAGTCCCGCAACGAGCGCAACCC
TCGCCTTTAGTTGCCAGCATTCAGTTGGGCACTCTAGAGGGACTGCCGGTGTCAAGCCGGA
>OTU_674
TGGTAGTCCACGCTGTAAACGATGGGCACTAGGTGCTCGGGGTATTGACCCCCTGGGTGCCGTAGCTAACGCATTAAGTG
CCCCGCCTGGGGACTACGGCCGCAAGGCTAAAACTCAAAGGAATTGACGGGGGCCCGCACAAGCGGTGGAGCATGTGGTT
CAATTCGACGCAACGCGAAGAACCTTACCTGGGCTAGACAACAGGAGACAATCCCAGAAATGGGCCTTTCCCTTCGGGGA
CTCCTGGTTCAGGTGCTGCATGGCTGTCGTCAGCTCGTGTCGTGAGATGTTGGGTTAAGTCCCGCAACGAGCGCAACCCT
TGCCTCTAGTTGCTACCATTCAGTTGAGCACTCTAGAGGGACTGCCCGTGTTAAACGGGA
>OTU_675
TGGTAGTCCACGCCGTAAACGATGAGTGCTAGGTGTTAGGGGTTTCGATGCCCGTAGTGCCGAAGTTAACACATTAAGCA
CTCCGCCTGGGGAGTACGGCCGCAAGGCTGAAACTCAAAGGAATTGACGGGGGCCCGCACAAGCAGTGGAGCATGTGGTT
TAATTCGAAGCAACGCGAAGAACCTTACCAGGTCTTGACATCCTTTGACCACTCTGGAGACAGAGCTTCCCCTTCGGGGG
CAAAGTGACAGGTGGTGCATGGTTGTCGTCAGCTCGTGTCGTGAGATGTTGGGTTAAGTCCCGCAACGAGCGCAACCCTT
GACCTTAGTTGCCAGCATTTAGTTGGGCACTCTAAGGTGACTGCCGGTGACAAACCGGA
>OTU_677
TGGTAGTCCACGCCGTAAACGATGAATGCTAGCCGTTGGCGAGCTTGCTCGTCAGTGGCGCAGCTAACGCTTTAAGCATT
CCGCCTGGGGAGTACGGTCGCAAGATTAAAACTCAAAGGAATTGACGGGGGCCCGCACAAGCGGTGGAGCATGTGGTTCA
ATTCGAAGCAACGCGAAGAACCTTACCAACTTTTGACATGCCTCGTATGGTCGCTGGAGACAGCTTCCTTCCCGCAAGGG
GCGAGAGCACAGGTGCTGCATGGCTGTCGTCAGCTCGTGTCGTGAGATGTTGGGTTAAGTCCCGCAACGAGCGCAACCCT
CGCCCTTAGTTGCCATCATTTAGTTGGGCACTCTAAGGGGACTGCCGGTGATAAGCCGGA
>OTU_678
TGGTAGTCCACGCCCTAAACGATGCTCACTAGGTGTTGGGGAAGCGATTCCTTGGTACCGAAGCTAACGCGTGAAGTGAG
CCGCCTGGGGAGTACGGCCGCAAGGTTAAAACTCAAAGGAATTGACGGGGACCCGCACAAGCGGTGGATGATGTGGATTA
ATTCGATGCAACGCGAACAACCTTACCTACCCTTGACATGTCTGGAAGGCTTCCGAGAGGAGGCTGTGCCTGAAAGGGAA
CCGGAACACAGGTGCTGCATGGCTGTCGTCAGCTCGTGTCGTGAGATGTTGGGTTAAGTCCCGCAACGAGCGCAACCCTT
GTCCCTAGTTGCTACGCAAGGGCACTCTAGGGAGACTGCCGGTGACAAACCGGA
>OTU_679
TGGTAGTCCACGCCGTAAACGATGAGTGCTAGGTGTTGGGGGTTTCGATGCCCTCGGTGCCGAAGTTAACACAGTAAGCA
CTCCGCCTGGGGAGTACGCTCGCAAGAGTGAAACTCAAAGGAATTGACGGGGACCCGCACAAGCAGTGGAGTATGTGGTT
TAATTCGAAGCAACGCGAAGAACCTTACCAGGTCTTGACATCCCTCTGAATATCCTAGAGATAGGGTAGGCCTTCGGGAC
AGAGGAGACAGGTGGTGCATGGTTGTCGTCAGCTCGTGTCGTGAGATGTTGGGTTAAGTCCCGCAACGAGCGCAACCCTT
GATCTTAGTTGCCAGCATTCAGTTGGGCACTCTAAGGTGACTGCCGGTGACAAACCGGA
>OTU_684
GGGTAGTCCACGCCGTAAACGATGGGCACTAGGTGTGAGGGGTATTGACCCCCTTCGTGCCGAAGCTAACGCAATAAGTG
CCCCGCCTGGGGAGTACGGCCGCAAGGCTAAAACTCAAAGGAATTGACGGGGGCCCGCACAAGCAGCGGAGCGTGTGGTT
TAATTCGACGCAACGCGAAGAACCTTACCAAGGCTTGACATGCTAGTGGTACCAATCCGAAAGGTGCGGGACCCTTCGGG
GAGCTAGTGCAGGTGATGCATGGCTGTCGTCAGCTCGTGCCGTGAGGTGTTGGGTTAAGTCCCGCAACGAGCGCAACCCC
TGTTGCCAGTTGTATTTTTCTGGCGAGACTGCTGAGAGAAACTCAGA
>OTU_687
TGGTAGTCCACGCCGTAAACAATGGATACTAGGTGTTCGGGAAGTTAACCTCCTGAGTACTAAAGCTAACGCATTAAGTA
TCCCGCCTGGGGAGTACGGTCGCAAGGCTAAAACTCAAAGGAATTGACGGGGGCCCGCACAAGCGGTGGAGTATGTGGTT
TAATTCGAAGCAACGCGCAGAACCTTACCTACCCTTAACATCCCGCGACAACTACAGAGATGTAGCGTTCCCTTCGGGGA
CGCGGAGATAGGTGCTGCATGGCTGTCGTCAGCTCGTGTCGTAAGATGTCCGGTTAAGTCCGATAACGAGCGCAACCCTT
GTCCTTAGTTACCAGCATTAAGTTGGGGACTCTGAGGAGACTGCCGGTGTTAAACCGGA
>OTU_691
TGGTAGTCCTAGCTGTAAACGATGAACACTTGGTATAGCGGGTATCGAATCCCGCCGTGCCGGAGCTAACGCATTAAGTG
TTCCGCCTGGGGAGTACGGTCGCAAGGCTGAAACTCAAAGGAATTGACGGGGGCCCGCACAAGCGGTGGAGCATGTGGTT
TAATTCGACGCAACGCGAAGAACCTTACCTGGGCTCGAAATGCAGTGGAAGTCGGCTGAAAGGTCGGTGCCCGCAAGGGC
CGCTGTATAGGTGCTGCATGGCTGTCGTCAGCTCGTGTCGTGAGATGTTGGGTTAAGTCCCGCAACGAGCGCAACCCTTA
TCTTTAGTTGCCATGTCGCAAGACGGAACTCTAAAGAGACAGCCGGCCACAAGCCGGA
>OTU_692
TGGTAGTCCTTGCCGTAAACTATGTATACTTGATGTAACCGGACTCAACCCTGGTTGTGTCGAAGCTAACGCGATAAGTA
TACCGCCTGGGAAGTACGCTCGCAAGGGTGAAACTCAAAAGAATTGACGGGGACCCGCACAAGCAGTGGAGCATGTGGTT
TAATTCGATGCAACGCGAAGAACCTTACCCAGGTTTGACATGCACTGGACGTATCTAGAGATAGGTATTCCCTTCGGGGC
CGGTGCACAGGTGCTGCATGGCTGTCGTCAGCTCGTGCCGTGAGGTGTTTGGTTAAGTCCAGCAACGAGCGCAACCCTTA
TTACTAGTTGCCAACACGTAATGGTGGGAACTCTAGTGAGACTGCCCGGGTTAACCGGGA
>OTU_694
TGGTAGTCCACGCCGTAAACGATGGATGCTAGCCGTCGGCAAGTTTACTTGTCGGTGGCGCAGCTAACGCAATAAGCATC
CCGCCTGGGGAGTACGATCGCAAGATTAAAACTCAAAGGAATTGACGGGGGCCCGCACAAGCGGTGGAGCATGTGGTTTA
ATTCGAAGCAACGCGAAGAACCTTACCAGGCCTTGACATCCCGGTCGCGGCCCCTTGAAAGAGGGGCCTTCAGTTCGGCT
GGACCGGTGACAGGTGCTGCATGGCTGTCGTCAGCTCGTGTCGTGAGATGTTGGGTTAAGTCCCGCAACGAGCGCAACCC
TCGCCCTTAGTTGCCATCATTAAGTTGGGCACTCTAAGGGGACTGCCGGTGATAAGCCGCGA
>OTU_697
TGGTAGTCCACGCCGTAAACGATGAGTGCTAGGTGTTGGGGGGCTACGCCCCTCAGTGCCGAAGGTAACCCATTAAGCAC
TCCGCCTGGGGAGTACGGCCGCAAGGCTGAAACTCAAAGGAATTGACGGGGGCCCGCACAAGCGGTGGAGCATGTGGTTT
AATTCGAAGCAACGCGAAGAACCTTACCAGGGCTTGACATCCCGCTGACCCCTCCAGAGATGGAGGTTTCCTTCGGGACA
GCGGTGACAGGTGGTGCATGGTTGTCGTCAGCTCGTGTCGTGAGATGTTGGGTTCAGTCCCGCAACGAGCGCAACCCTTG
TCGTTAGTTGCCAGCATTTCGGATGGGCACTCTAACGAGACAGCCGGTGAAAGCCGGA
>OTU_699
GGGTAGTCCACGCCGTAAACGATGGATACTAGCTGTTGGAGGTATCGACCCCTTCAGTAGCGAAGCTAACGCGTTAAGTA
TCCCGCCTGTGGAGTACGGTCGCAAGACTAAAACATAAAGGAATTGACGGGGAGCCGCACAAGCGGTGGATTATGTTCTT
TAATTCGATGATAACCGACAAACCTTACCAGGGTTTGACATCCTTCGAATTATTGTGAAAGCAATGAGTGCTTTATTGAA
CGAAGTGACAGGTGATGCATGGCCGTCGTCAGCTCGTGTCGTGAGATGTTTGGTTAAGTCCATCAACGAGCGCAACCCTT
GTGAATAGTTGTATTTTTCTATTCAGACTGCCCCGGTAACGGGGA
>OTU_701
TGGTAGTCCTAGCCCTAAACTATGGATGCTTGGTGTGATCGGTACCCAATCCGATCGTGCCGAAGCTAACGCGATAAGCA
TCCCGCCTGGGGAGTACGGTCGCAAGGCTGAAACTCAAAGGAATTGACGGGGGCCCGCACAAGCGGTGGAGCATGTGGTT
CAATTCGACGCAACGCGAAGAACCTTACCTGGGCTCGAAATGTAGTGGAATCAGGTGGAAACATCTGCGTCTCGCAAGAG
ACTGCTATATAGGTGCTGCATGGCTGTCGTCAGCTCGTGTCGTGAGATGTTGGGTTAAGTCCCGCAACGAGCGCAACCCT
TATCTTTAGTTGCCATCAGGTCAAGCTGGGCACTCTAACGAAACCGCCTCGGATAACGGGGA
>OTU_703
TGGTAGTCCTTGCCTTAAACTATGTATACTTGGCGTAGTGGGACTCAACCCCCATTGTGCCGAAGCTAACGCGATAAGTA
TACCGCCTGGGGAGTACGCTCGCAAGGGTGAAACTCAAAAGAATTGACGGGGACCCGCACAAGCAGTGGAGCATGTGGTT
TAATTCGATGCAACGCGAAGAACCTTACCTGGATTTGACATGCACATGACGATTACAGAGATGTAATTTTCTCGCAAGAG
ACGTGTGCACAGGTGCTGCATGGCTGTCGTCAGCTCGTGCCGTGAGGTGTTGGGTTAAGTCCCGCAACGAGCGCAACCCT
TGTCGTTATTTGCCAGCACGTAATGGTGGGCTCTCTAACGAGACTGCCTGGGTTAACCAGGA
>OTU_708
TGGTAGTCCACGCCCTAAACGATGCTTACTCGACGTATGATGCTTGACATTGTGCGTCCAAGGGAAACCGTTAAGTAAGC
CACCTGGGGAGTACGACCGCAAGGTTGAAACTCAAAGGAATTGACGGGGGTCCGCACAAGCGGTGGAGCATGTGGTTTAA
TTCGATGATACGCGAGGAACCTTACCTGGGCTAGAATGCGAGTGACGTCCTGCGAAAGCAGGATTCCCTTCGGGGCACAA
AGCAAGGTGCTGCATGGCTGTCGTCAGCTCGTGCCGTGAGGTGTTGGGTTAAGTCCCGCAACGAGCGCAACCCCTGTCCT
TAGTTGCCAACCTGTAGCAATACAGAGGGACTCTAAGGAGACTGCCGGCGTAAGCCGAGA
>OTU_709
TGGTAGTCCACGCCGTAAACGATGAGTGCTAAGTGTTGGGGGGTTTCCGCCCCTCAGTGCTGCAGCTAACGCATTAAGCA
CTCCGCCTGGGGAGTACGGTCGCAAGACTGAAACTCAAAGGAATTGACGGGGGCCCGCACAAGCGGTGGAGCATGTGGTT
TAATTCGAAGCAACGCGAAGAACCTTACCAGGTCTTGACATCCCGGTGACCACTATGGAGACATAGTTTCCCCTTCGGGG
GCAACGGTGACAGGTGGTGCATGGTTGTCGTCAGCTCGTGTCGTGAGATGTTGGGTTAAGTCCCGCAACGAGCGCAACCC
TTATTCTTAGTTGCCATCATTCAGTTGGGCACTCTAAGGAGACTGCCGGTGATAAACCGGA
>OTU_710
TGGTAGTCCTTGCCGTAAACGATGTATACTTGATGTAGTTAGGCTCAACCCTGACTGTGTCGAAGCTAACGCGATAAGTA
TACCGCCTGGGGAGTACGCTCGCAAGGGTGAAACTCAAAAGAATTGACGGGGGCCCGCACAAGCAGTGGAGCATGTGGTT
TAATTCGATGCAACGCGAAGAACCTTACCCAGGCTCGAAATGTAATGGACGATATCAGAGATGATATTTTCCGCAAGGAC
TATTATATAGGTGCTGCATGGCTGTCGTCAGCTCGTGCCGTGAGGTGTTGGGTTAAGTCCCGCAACGAGCGCAACCCTTA
TCATTAGTTGCCAACACGTAAGGTGGGGACTCTAATGAGACTGCCTAGGTTAACTAGGA
>OTU_712
TGGTAGTCCACGCCGTAAACGATGAGAACTAGACGTCGGAGGGGTCTGCTCTTCGGTGTCGTAGCTAACGCGCTAAGTTC
TCCGCCTGGGGAGTACGGCCGCAAGGTTGAAACTCAAAGGAATTGACGGGGGCCCGCACAAGCGGTGGAGCATGTGGTTT
AATTCGATGCAACGCGAAGAACCTTACCTGGTCTTGACATCCTAGGAATCCTGCAGAGATGCGGGAGTGCCTTCGGGAAC
CTGGAGACAGGTGCTGCATGGCTGTCGTCAGCTCGTGTCGTGAGATGTTGGGTTAAGTCCCGCAACGAGCGCAACCCTCG
TCCGTAGTTGCCAGCATTCAGTTGGGAACTCTACGGAGACTGCCGGTGACAAACCGGA
>OTU_718
TGGTAGTCCATGCCGTAAACTATGAGAACTTGCTGTTGGATGCATAAAGGCATTTAGTAGCGAAGCTAACGCGTTAAGTT
CTCCGCCTGGGGAGTACGGCCGCAAGGCTAAAACTCAAAGGAATTGACGGGGGCCCGCACAAGCGGTGGAGCATGTGGTT
TAATTCGATGCAACGCGAAGAACCTTACCTACTCTTGAATCCACGGAATCCTGCAGAGATGCGGGAGTGCCTTCGGGAAC
CGTGAGACAGGTGCTGCATGGCTGTCGTCAGCTCGTGTCGTGAGATGTTGGGTTAAGTCCCGTAACGAGCGCAACCCTTG
TCCTTAGTTACTAACGAGTTAAGTCGAGGACTCTAAGGAGACCGCCGGTGATAAACCGGA
>OTU_722
TGGTAGTCCTAGCCCTAAACGATGAGCACTTGGTGTGACTCTTCACGGAGTCGTGCCGGAGCTAACGTGTTAAGTGCTCC
GCCTGGGGAGTACGGTCGCAAGGCTGAAACTCAAAGGAATTGACGGGGGCCCGCACAAGCGGTGGAGCATGTGGTTCAAT
TCGACGCAACGCGAAGAACCTTACCTGGGCTTGAACTGTCGTGGACCGGTTCAGAGATGAACCTTTCCCGCAAGGGACTG
CGGCAGAGGTGCTGCATGGCTGTCGTCAGCTCGTGTCGTGAGATGTTGGGTTAAGTCCCGCAACGAGCGCAACCCTCATC
CTTAGTTGCTCGTCCGCAAGGAAAGCACCCTAAGGGAACTGCCGGTGATAAACCGGA
>OTU_724
TGGTAGTCCACGCCGTAAACGATGAGTGCTAGGTGTCGGGGGGGTCCACCCCTCGGTGCCGAAGTTAACACATTAAGCAC
TCCGCCTGGGGAGTACGGTCGCAAGACTGAAACTCAAAGGAATTGACGGGGACCCGCACAAGCAGTGGAGTATGTGGTTT
AATTCGAAGCAACGCGAAGAACCTTACCAGGTCTTGACATCCCCCTGACCGGCGCAGAGATGTGCCTTTCCTTCGGGACA
GGGGAGACAGGTGGTGCATGGTTGTCGTCAGCTCGTGTCGTGAGATGTTGGGTTAAGTCCCGCAACGAGCGCAACCCTTG
AGCTTAGTTGCCAGCACGTAAAGGTGGGCACTCTAGGCTGACTGCCGGTGACAAACCGGA
>OTU_726
TGGTAGTCCACGCCGTAAACGATGCATGCTAGGTGTTAGGGGTTTCGATACCCTTGGTGCCGAAGTAAACACAGTAAGCA
TGCCGCCTGGGGAGTACGCTCGCAAGAGTGAAACTCAAAGGAATTGACGGGGACCCGCACAAGCAGTGGAGTATGTGGTT
TAATTCGAAGCAACGCGAAGAACCTTACCAGGTCTTGACATCCCGCTGAATCCTCCAGAGATGGGGGCGGCCCTTCGGGG
ACAGCGGAGACAGGTGGTGCATGGTTGTCGTCAGCTCGTGTCGTGAGATGTTGGGTTAAGTCCCGCAACGAGCGCAACCC
TTGATTTTAGTTGCCAGCATTCAGTTGGGCACTCTAAAATGACTGCCGGTGACAAACCGGA
>OTU_730
TGGTAGTCCTGGCTGTAAACGATGGGCACTAGGTGTGGGAGGATCGACCCCTTCCGTGCCGCAGTTAACGCATTAAGTGC
CCCGCCTGGGGAGTACGACCGCAAGGTTGAAACTCAAAGGAATTGACGGGGGCCCGCACAAGCGGTGGAGCATGTGGTTT
AATTCGATGATACGCGAAGAACCTTACCGGGGCTTGACATGCAGCAGAATATTCGTGGAAACACGATTAGTCCCTCACGG
GACTGTTGCACAGGTGCTGCATGGCTGTCGTCAGCTCGTGTCGTGAGATGTTGGGTTAAGTCCCGCAACGAGCGCAACCC
TTGTCTTTAGTTGCCATCAGGTCAAGCTGGGCACTCTAGAGAGACTGCCGGTGATAAACCGGA
>OTU_732
TGGTAGTCCACGCCGTAAACGATGAGTGCTAGATGCTGTGGGTATTGACCCCCGCGGTGTCGTAGTCAACACGTTAAGCA
CTCCGCCTGGGGAGTACGGCCGCAAGGCTAAAACTCAAAGGAATTGACGGGGGCCCGCACAAGCGGTGGAGCATGTGGTT
CAATTCGACGCAACGCGCAGAACCTTACCTGGGTTAAATCCACTCAAAGCTGCCAGAGATGGCGGGGTGCCCTTCGGGGA
ATGAGTGAGAAGGTGCTGCATGGCTGTCGTCAGCTCGTGTCGTGAGATGTTGGGTTAAGTCCCGCAACGAGCGCAACCTC
TGTCGTTAGTTGCCAGCCTTAAGTGGGGCACTCTAACGAGACTGCCGACGTCAAGTCGGA
>OTU_735
TGGTAGTCCACGCCGTAAACGTTGGGTACTAGGTGTGGGGTCTTATCAACGGATTCCGTGCCGAAGCTAACGCATTAAGT
ACCCCGCCTGGGGAGTACGGCCGCAAGGCTAAAACTCAAAGGAATTGACGGGGGCCCGCACAAGCAGCGGAGCATGTTGC
TTAATTCGAGGCAACGCGAAGAACCTTACCTGGGTTTGACATGGTAGGAAAAGCCGCAGAGATGCGGTGTCCTTTTGGGC
CTATCACAGGTGGTGCATGGCTGTCGTCAGCTCGTGTCGTGAGATGTTGGGTTAAGTCCCGCAACGAGCGCAACCCTTGT
CCTATGTTGCCAGCACGTAATGGTGGGGACTCGTAGGAGACTGCCGGGGTCAACTCGGA
>OTU_738
TGGTAGTCCACGCCGTAAACGATGGGTACTAGATTTGGTGGGTCTTGACCCCCGCCGAATCGGCGCTAACGCACTAAGTA
CCCCGCCTGGGAAGTACGGTCGCAAGACTAAAACTCAAAGGAATTGACGGGGGCCCGCACAAGCGGTGGATCATGTGGTT
TAATTCGAAGCAACGCGAAGAACCTTACCTGGATTTGACATCCTCTGACATCCCTAGAGATAGGGCTTTCGTAGCAATAC
GACAGAGAGACAGGTGCTGCATGGCTGTCGTCAGCTCGTGTGGTGACATGTTGGGTTAAGTCCCGCAACGAGCGCAACCC
TTGTCCTTAGTTGCCAGCATTAAGTTGGGCTCTCTAAGGAGACTGCCGTGGTGAACACGGA
>OTU_740
TGGTAGTCCTAGCCCTAAACGATCAGGACTGGGCGTGGGCCCCGTACGGGGCTCGTGCCGCAGCTAACGCGTTAAGTCCT
GCGCCTGGGGAGTACGGTCGCAAGGCTGAAACTCAAAGGAATTGACGGGGGCCCGCACAAGCGGTGGAACATGTGGTTCA
ATTCGACGCAACGCGAAGAACCTTACCTGGGCTTGAACTGCGCCTGACCATCCTGAGAAATCGGGACTTCCCGCAAGGGA
CAGGCGTAGAGGTGCTGCATGGCTGTCGTCAGCTCGTGCCGTGAGGTGTTGGGTTAAGTCCCGCAACGAGCGCAACCCTT
ACTCGTAGTTGCCACCCGCAAGGGGGAACTCTACGAGGACTGCTCCGGATAACGGAGA
>OTU_744
TGGTAGTCCACGCCGTAAACGATGAGTGCTAGGTGTTAGGGGTTTCGATACCCTTGGTGCCGAAGTAAACACAGTAAGCA
CTCCGCCTGGGGAGTACGGTCGCAAGACTGAAACTCAAAGGAATTGACGGGGACCCGCACAAGCAGTGGAGTATGTGGTT
TAATTCGAAGCAACGCGAAGAACCTTACCAGGTCTTGACATCCCCCTGAATACTCTAGAGATAGGGTAGGCCTTCGGGAC
AGGGGAGACAGGTGGTGCATGGTTGTCGTCAGCTCGTGTCGTGAGATGTTGGGTTAAGTCCCGCAACGAGCGCAACCCTT
GATTTTAGTTGCCAGCACTTCGGGTGGGCACTCTAGAATGACTGCCGGTGACAAACCGGA
>OTU_749
TGGTAGTCCTAGCCCTAAACGATGATTGCTTGGTGTGTCGGGTACCCAATCCCGCCGTGCCGAAGCTAACGCGATAAGCA
ATCCGCCTGGGGAGTACGGTCGCAAGACTGAAACTCAAAGGAATTGACGGGGGCCCGCACAAGCGGTGGAGCATGTGGTT
CAATTCGACGCAACGCGAAGAACCTTACCTGGGCTCGAAATGTAGTGGACCGGGGTGGAAACATCCCTTCCCGCAAGGGT
CGCTATATAGGTGCTGCATGGCTGTCGTCAGCTCGTGTCGTGAGATGTTGGGTTAAGTCCCGCAACGAGCGCAACCCTTA
TTGTCAGTTGCCATCATTCAGTTGGGCACTCTGGCGAAACCGCCTCGGATAACGGGGA
>OTU_750
TGGTAGTCCACGCCGTAAACGATGAATGCTAGGTGTTAGGGGTTTCAATACCCTTGGTGCCGAAGTTAACACATTAAGCA
TTCCGCCTGGGGAGTACGCTCGCAAGAGTGAAACTCAAAGGAATTGACGGGGACCCGCACAAGCAGTGGAGTATGTGGTT
TAATTCGAAGCAACGCGAAGAACCTTACCAGGTCTTGACATCCCTCTGAATACATTAGAGATAGTGTAGGCCTTCGGGAC
AGAGGAGACAGGTGGTGCATGGTTGTCGTCAGCTCGTGTCGTGAGATGTTGGGTTAAGTCCCGCAACGAGCGCAACCCTT
GATTTTAGTTGCCAGCATTCAGTTGGGCACTCTAGAATGACTGCCGGTGACAAACCGGA
>OTU_752
TGGTAGTCCTAGCCGTAAACGGTGCTTGCTTGCTGTAAAAGGAATCGACCCCTTTTGTGGCGAAGCCAACGCGATAAGCA
AGCCGCCTGGGAAGTACGGTCGCAAGATTAAAACTCAAAGAAATTGACGGGGGCCTGCACAAGCGGTGGAGTATGTGGCT
TAATTCGATGCAACGCGAAGAACCTTACCTGGCCTTGACATGCATCTAGTAGGAGGGTGAAAGCCCGACGAGGTAGCAAT
ACCAGGATGCACAGGTGCTGCATGGCTGTCGTCAGCTCGTGTCGTGAGATGTTGGGTTAAGTCCCGCAACGAGCGCAACC
CCTATGTTCTGTTGCCACCCGATCGAGAGATTGGAGCACTCTGGACAGACTGCCTCGCTTAAACGAGGA
>OTU_762
TGGTAGTCCACGCCGTAAACGATGAGTGCTAGGTGTTAGGGGTTTCGATACCCTTGGTGCCGAAGTTAACACAGTAAGCA
CTCCGCCTGGGGAGTACGGTCGCAAGACTGAAACTCAAAGGAATTGACGGGGACCCGCACAAGCAGTGGAGTATGTGGTT
TAATTCGAAGCAACGCGAAGAACCTTACCAGGTCTTGACATCCCTCTGAATCGGGTAGAGATATCCGAGGCCTTCGGGAC
AGAGGAGACAGGTGGTGCATGGTTGTCGTCAGCTCGTGTCGTGAGATGTTGGGTTAAGTCCCGCAACGAGCGCAACCCTT
GATCTTAGTTGCCAGCACCTCGGGTGGGCACTCTAGGATGACTGCCGGTGACAAACCGGA
>OTU_763
TGGTAGTCCACGCCCTAAACTATGGATACTAAGTGTCGGCGGGTTACCGCCGGTGCCGCAGCTAACGCATTAAGTATCCC
GCCTGGGAAGTACGGCCGCAAGGTTGAAACTCAAAGGAATTGACGGGGGCCCGCACAAGCGGTGGAGCATGTGGTTTAAT
TCGACGCAACGCGAAGAACCTTACCCAGGTTGGACATGCACGTAGTAGAAAGGTGAAAGCCTGACGAGGTAGCAATACCA
GCGTGCTCAGGTGCTGCATGGCTGTCGTCAGCTCGTGCCGTGAGGTGTTGGGTTAAGTCCCGCAACGAGCGCAACCCCTG
CTTTCAGTTGCTACCGGGTCATGCCGAGCACTCTGAAAGGACTGCCCAGGATAACGGGGA
>OTU_764
TGGTAGTCCACGCCGTAAACGTTGGGCGCTAGGTGTGGGGAACTTTCCACGTTCTCCGTGCCGCAGCTAACGCATTAAGC
GCCCCGCCTGGGGAGTACGGCCGCAAGGCTAAAACTCAAAGGAATTGACGGGGGCCCGCACAAGCGGCGGAGCATGTGGC
TTAATTCGACGCAACGCGAAGAACCTTACCAAGGCTTGACATATACCGAAAACTGGCAGAGATGTCAGGTCCGCAAGGGC
GGTAAACAGGTGGTGCATGGTTGTCGTCAGCTCGTGTCGTGAGATGTTGGGTTAAGTCCCGCAACGAGCGCAACCCTTGT
TCTATGTTGCCAGCGCGTAATGGCGGGGACTCATAGGAGACTGCCGGGGTCAACTCGGA
>OTU_765
TGGTAGTCCACGCCGTAAACTATGGATGCTAGCCGTCAGCGAGCTTGCTCGTTGGTGGCGCAGCTAACGCATTAAGCATC
CCGCCTGGGGAGTACGGTCGCAAGATTAAAACTCAAAGGAATTGACGGGGGCCCGCACAAGCGGTGGAGCATGTGGTTTA
ATTCGAAGCAACGCGCAGAACCTTACCAACCCTTGACATGTCGGTCGCGGACACCAGAGATGGAGTCCTTCAGTTCGGCT
GGACCGAACACAGGTGCTGCATGGCTGTCGTCAGCTCGTGTCGTGAGATGTTGGGTTAAGTCCCGCAACGAGCGCAACCC
TCGCCTTTAGTTGCCATCATTTAGTTGGGCACTCTAGAGGGACTGCCGGTGATAAGCCGGA
>OTU_766
TGGTAGTCCACGCCCTAAACGATGATTACTCGACATACGCGATACACAGTGTGTGTCTGAGCGAAAGCATTAAGTAATCC
ACCTGGGAAGTACGACCGCAAGGTTGAAACTCAAAGGAATTGACGGGGGTCCGCACAAGCGGTGGAGCATGTGGTTTAAT
TCGATGATACGCGAGGAACCTTACCTGGGCTAGAATGCTGGTTGACTGATTCTGAAAGGAGTCTTTATAGCAATATACAA
TCAGTAAGGTGCTGCATGGCCGTCGTCAGCTCGTGCCGTGAGGTGTTGGGTTAAGTCCCGCAACGAGCGCAACCCCTATT
TTCAGTTGCCAACACGTAATGGTGGGAACTCTGAAGAAACTGCCGCCGTAAGGCGTGA
>OTU_769
TGGTAGTCCACGCCGTAAACGATGTGTGCTGGATGTTGGGGTTCCTAGAATCTCAGTGTCGTAGCTAACGCGGTAAGCAC
ACCGCCTGGGGAGTACGGCCGCAAGGTTGAAACTCAAAGGAATTGACGGGGGCCCGCACAAGCGGTGGAGCATGTGGTTT
AATTCGAAGCAACGCGCAGAACCTTACCAGCCCTTGACATGGTCACGACCGGTCCAGAGATGGACTTTCCCCGCAAGGGG
CGTGATGCACAGGTGCTGCATGGCTGTCGTCAGCTCGTGTCGTGAGATGTTGGGTTAAGTCCCGCAACGAGCGCAACCCT
CGCCTCTAGTTGCCAGCACGTTTGGGTGGGCACTCTAGTGGAACTGCCGGTGACAAGCCGGA
>OTU_776
TGGTAGTCCACGCCGTAAACGATGATAACTAGCTGTCCGGGCACATGGTGCTTGGGTGGCGCAGCTAACGCATTAAGTTA
TCCGCCTGGGGAGTACGGTCGCAAGATTAAAACTCAAAGGAATTGACGGGGGCCTGCACAAGCGGTGGAGCATGTGGTTT
AATTCGAAGCAACGCGCAGAACCTTACCAGCCTTTGACATCCCGGTCGCGATTACCAGAGATGGTTTTCTTCAGTTCGGC
TGGACCGGTGACAGGTGCTGCATGGCTGTCGTCAGCTCGTGTCGTGAGATGTTGGGTTAAGTCCCGCAACGAGCGCAACC
CTCATCCTTAGTTGCTACCATTTGGTTGGGCACTCTAAGGAAACTGCCGGTGATAAGCCGGA
>OTU_779
TGGTAGTCCACGCCGTAAACGATGATAACTAGCTGTCTGGGTACTTGGTACTTAGGTGGCGCAGCTAACGCATTAAGTTA
TCCGCCTGGGGAGTACGGCCGCAAGGTTAAAACTCAAATGAATTGACGGGGGCCTGCACAAGCGGTGGAGCATGTGGTTT
AATTCGAAGCAACGCGCAGAACCTTACCAGCGTTTGACATGCCCGGACGACTTCCAGAGATGGATTTCTTCCCTTCGGGG
ACTGGGACACAGGTGCTGCATGGCTGTCGTCAGCTCGTGTCGTGAGATGTTGGGTTAAGTCCCGCAACGAGCGCAACCCT
CGCCTTTAGTTACCATCATTTAGTTGGGGACTCTAAAGGAACCGCCGGTGATAAGCCGGA
>OTU_780
TGGTAGTCCACGCTGTAAACGATGAGAACTAGATGTTGGGTGGCTTAGTCCATTTAGTATCGAAGCTAACGCGTTAAGTT
CTCCGCCTGGGGAGTACGGCCGCAAGGTTAAAACTCAAAGGAATTGACGGGGGCCCGCACAAGCGGTGGAGCATGTGGTT
TAATTCGATGCAACGCGAAGAACCTTACCTACCCTTGACATCCCCGGAATCTTACAGAGATGTGAGAGTGCCGAAAGGAA
CCGGGAGACAGGTGCTGCATGGCTGTCGTCAGCTCGTGTTGTGAGATGTTGGGTTAAGTCCCGTAACGAGCGCAACCCTT
ATCCTTAGTTGCCAACGCGTAATGGCGGGGACTCTAAGGAGACTGCTGGTGATAAACCGGA
>OTU_781
TGGTAGTCCACGCCGTAAACGATGTCGACTTGGAGGTTGTGCCCTTGAGGCGTGGCTTCCGGAGCTAACGCGTTAAGTCG
ACCGCCTGGGGAGTACGGCCGCAAGGTTAAAACTCAAATGAATTGACGGGGGCCCGCACAAGCGGTGGAGCATGTGGTTT
AATTCGATGCAACGCGAAGAACCTTACCTGGTCTTGACATCCACGGAAGTTTTCAGAGATGAGAATGTGCCTTCGGGAAC
CGTGAGACAGGTGCTGCATGGCTGTCGTCAGCTCGTGTTGTGAAATGTTGGGTTAAGTCCCGCAACGAGCGCAACCCTTA
TCCTTTGTTGCCAGCGGTCCGGCCGGGAACTCAAAGGAGACTGCCAGTGATAAACTGGA
>OTU_786
TGGTAGTCCACGCCCTAAACGATGTCGACTAGTTGTCGGAGGGTAACTCCTTCGGTAACGCAGCTAACGCGTGAAGTCGA
CCGCCTGGGGAGTACGGTCGCAAGATTAAAACTCAAAGGAATTGACGGGGACCCGCACAAGCGGTGGATGATGTGGATTA
ATTCGATGCAACGCGAAAAACCTTACCTACCCTTGACATGCCACTAACGAAGCAGAGATGCATTAGGTGCCCGAAAGGGA
AAGTGGACACAGGTGCTGCATGGCTGTCGTCAGCTCGTGTCGTGAGATGTTGGGTTAAGTCCCGCAACGAGCGCAACCCT
TATCATTAGTTGCTACGCAAGGGCACTCTAATGAGACTGCCGGTGACAAACCGGA
>OTU_787
TGGTAGTCCACGCCGTAAACGATGAGTGCTAGGTGTCGGGGGGGTCCACCCCTCGGTGCCGAAGTTAACACATTAAGCAC
TCCGCCTGGGGAGTACGGTCGCAAGACTGAAACTCAAAGGAATTGACGGGGACCCGCACAAGCAGTGGAGTATGTGGTTT
AATTCGAAGCAACGCGAAGAACCTTACCAGGTCTTGACATCCCCCTGAAACCGCCAGAGATGGCGGCGGCCTTCGGGACA
GGGGAGACAGGTGGTGCATGGTTGTCGTCAGCTCGTGTCGTGAGATGTTGGGTTAAGTCCCGCAACGAGCGCAACCCTTG
AGCTTAGTTGCCAGCACGTGAAGGTGGGCACTCTAGGCTGACTGCCGGTGACAAACCGGA
>OTU_789
GGGTAGTCCACGCCGTAAACGATGGCCACTCGGCCTTTGACGACGGAACCTCCGTCGTTGGGGGCCTTAGCTAACGCGGG
AAGTGGCCCGCCTGGGAACTACGAGCGCAAGCTTAAAACTCAAAGGAATTGACGGGGGCCCGCACAAGCAGCGGAGCGTG
TGGTTTAATTCGACGCAACGCGCAGAACCTTACCCAGGTTTGACATGGCACTGCAAGCCCGTGAAAGCGGGTCGCCTTCG
AGGGTGTGCCACAGATGCTGCATGGCTGTCGTCAGCTCGTGTCGTGAGATGTTGGGTTAAGTCCCGCAACGAGCGCAACC
CCTACGGTCAGTTATTTGTGTCTGGCCGGACTGCCCCTTTGGGGA
>OTU_795
TGGTAGTCCACGCCGTAAACGATGATAACTAGCTGTCCGGGCACTTGGTGCTTGGGTGGCGCAGCTAACGCATTAAGTTA
TCCGCCTGGGGAGTACGGCCGCAAGGTTAAAACTCAAAGAAATTGACGGGGGCCTGCACAAGCGGTGGAGCATGTGGTTT
AATTCGAAGCAACGCGCAGAACCTTACCAACGTTTGACATCCCTAGTGTGGATCGTGGAGACACTTTCCTTCAGTTCGGC
TGGCTAGGTGACAGGTGCTGCATGGCTGTCGTCAGCTCGTGTCGTGAGATGTTGGGTTAAGTCCCGCAACGAGCGCAACC
CTCGCCTTTAGTTGCCATCATTTAGTTGGGCACTCTAAAGGAACCGCCGGTGATAAGCCGGA
>OTU_797
TGGTAGTCCTAGCCCTAAACCATCAGGACTTGGGGTTTGCCCTGTACGGGGCAAGTCCCGTAGCTAACGCGTTAAGTCCT
GCGCCTGGGGAGTACGGTCGCAAGACTGAAACTCAAAGGAATTGACGGGGGCCCGCACAAGCGGTGGAACATGTGGTTCA
ATTCGACGCAACGCGAAGAACCTTACCTGGGCTTGAACCGCACAGGACCATCTTTGGAAACAGAGACTTCCCGCAAGGGA
CCTGTGTAGAGGTGCTGCATGGCTGTCGTCAGCTCGTGCCGTGAGGTGTTGGGTTAAGTCCCGCAACGAGCGCAACCCTT
ACTCTTAGTTGCCACCCGCAAGGGGGAACTCTAAGAGGACTGCTCCGGATAACGGAGA
>OTU_798
TGGTAGTCCACGCCGTAAACGATAACCACTAGATGTTGGTTCGGCTTAGCTGGATCAGTGTCGTAGCTAACGCGTTAAGT
GGTTCGCCTGGGGAGTATGGTCGCAAGGCTAAAACTTAAAAGAATTGACGGGGGTCCGCACAAGCGGTGGAACATGTGGT
TTAATTCGACACTACGCGAGGAACCTTACCTGGGCTTGACATGTACTCGACAGCTGTAGAAATACGGTCTTTTGGGTTTC
GATTCAAACGGGTACACAGGTGCTGCATGGCTGTCGTCAGCTCGTGTCGTGAGATGTTTGGTTAAGTCCTCTAACGAGCG
CAACCCCTGCTATCAGTTGCTACTAATCTTCGGATTAAGCACTTTGATGGGACTGCCCGGGAAACCGGGA
>OTU_800
TGGTAGTCCCGGCCCTAAACGATGAACACTTGGCGTGACGGGTCTCAACCCCCGTCGTGCCGGAGCTAACGCGTTAAGTG
TTCCGCCTGGGGAGTACGGTCGCAAGGCTGAAACTCAAAGGAATTGACGGGGGCCCGCACAAGCGGTGGAGCATGTGGTT
CAATTCGACGCAACGCGAAGAACCTTACCTGGGCTCGAAGCGCAGTGGAATCCGGATGAAAGTTCGGCGCCCGCAAGGGC
CGCTGCGGAGGTGCTGCATGGCTGTCGTCAGCTCGTGTCGTGAGATGTTGGGTTAAGTCCCGCAACGAGCGCAACCCTTG
TCCTTAGTTGCCATCCCGCAAGGGGGCACTCTAAGGAAACTGTCGGTCAAAAGCCGGA
>OTU_805
TGGTAGTCCACGCCGTAAACGATGAATGCCAGCTGTTGGGGTGCTTGCACCGCAGTAGCGCAGCTAACGCTTTGAGCATT
CCGCCTGGGGAGTACGGTCGCAAGATTAAAACTCAAAGGAATTGACGGGGGCCCGCACAAGCGGTGGAGCATGTGGTTTA
ATTCGAAGCAACGCGCAGAACCTTACCATCCTTTGACATGGCGTGTTACCCAGAGAGATTTGGGGTCCACTTCGGTGGCG
CGCACACAGGTGCTGCATGGCTGTCGTCAGCTCGTGTCGTGAGATGTTGGGTTAAGTCCCGCAACGAGCGCAACCCACGT
CCTTAGTTGCCATCATTCAGTTGGGCACTCTAGGGAGACTGCCGGTGATAAGCCGCGA
>OTU_808
TGGTAGTCCACGCCGTAAACGATGGGCACTAGGTGTGGGAGGTGTCGACTCCTCCCGTGCCGCAGCTAACGCATTAAGTG
CCCCGCCTGGGGAGTACGGCCGCAAGGCTAAAACTCAAAGGAATTGACGGGGGCCCGCACAAGCAGCGGAGCATGTGGTT
TAATTCGACGCAACGCGAAGAACCTTACCTGGGCTTGACATGTTGGTCGTACCTGTGGAAACACAGGGTCAGTTCGGCTG
GACCATCACAGGTGGTGCATGGCTGTCGTCAGCTCGTGTCGTGAGATGTTGGGTTAAGTCCCGCAACGAGCGCAACCCCT
GTCGCATGTTGCCAGCAAGTTATGTTGGGGACTCATGCGAGACTGCCGGTGACAAACCGGA
>OTU_813
TGGTAGTCCACGCCCTAAACGATGTCTACTAGTTGTCGGGGATTAAGTTCCTTGGTAACGCAGCTAACGCGTGAAGTAGA
CCGCCTGGGGAGTACGGTCGCAAGATTAAAACTCAAAGGAATTGACGGGGACCCGCACAAGCGGTGGATGATGTGGATTA
ATTCGATGCAACGCGAAAAACCTTACCTACCCTTGACATGTCAGGAATCCTGGAGAGATCCGGGAGTGCCCGAAAGGGAG
CCTGAACACAGGTGCTGCATGGCTGTCGTCAGCTCGTGTCGTGAGATGTTGGGTTAAGTCCCGCAACGAGCGCAACCCTT
GTCATTAGTTGCTACGCAAGAGCACTCTAATGAGACTGCCGGTGACAAACCGGA
>OTU_814
TGGTAGTCCACGCTGTAAACGATGAGTGCTAGGTGTTGTGGGTATTGACCCCCGCGGTGCCGTAGCTAACGCGTTAAGCA
CTCCGCCTGGGGAGTACGGCCGCAAGGCTAAAACTCAAAGGAATTGACGGGGGCCCGCACAAGCGGTGGAGCATGTGGTT
TAATTCGACGCAACGCGCAGAACCTTACCAGGGCTAGAAAAGGTAGGAACCCGGATGAAAGTCTGGGGTGCCCGCAAGGG
AATCTACATCCAGGTGCTGCATGGCTGTCGTCAGCTCGTGTCGTGAGATGTTGGGTTAAGTCCCGCAACGAGCGCAACCC
CTGTTCTTAGTTGCCATCATTAAGTTGGGCACTCTAAGGAGACTGCCGGCGTCAAGCCGGA
>OTU_816
TGGTAGTCCACGCCGTAAACGATGTGTGTTTGTCGCTGGGGAGTTTACTCTTCGGTGACGGAGCTAACGCGTTAAGCACA
CCGCCTGGGAAGTACGGTCGCAAGATTAAAACTCAAAGGAATTGACGGGGACCCGCACAAGCGGTGGAGTATGTGGTTTA
ATTCGTCGCAACGCGAAGAACCTTACCAGGCCTTGACATGCCCTCTATGATGCTCAGAGACGAGCGTCTTCACTTCGGGT
GGGAGGGACACAGGTGCTGCATGGCTGTCGTCAGCTCGTGTCGTGAGATGTTGGGTTAAGTCCCGCAACGAGCGCAACCC
CTTTTATCAGTTGCCAGCACGTAATGGTGGGAACTCTGATGATACTGCCGGTGATAAGCCGGA
>OTU_817
GGGTAGTCCACGCTGTAAACGATGAGTACTAGGTGTCGGGGGTATCGACCCCCTCGGTGCCGCAGCTAACGCGATAAGTA
CTCCGCCTGGGGACTACGGCCGCAAGGCTAAAACTCAAAGGAATTGACGGGGGCCCGCACAAGCAGCGGAGCGTGTGGTT
TAATTCGACGCAACGCGAAGAACCTTACCTGGGCTTGACATGCACGTGGTAAAAGCCTGAAAGGGTGATGACCTGCAAGG
GAGCGTGCACAGATGCTGCATGGCTGTCGTCAGCTCGTGCCGTGAGGTGTTGGGTTAAGTCCCGCAACGAGCGCAACCCT
CGCTGCCAGTTACCATGTCTGGCGGGACCGCCGGGTCCAACCCGGA
>OTU_818
TGGTAGTCCACGCCCTAAACTATGTCAACTAGTTGTTGGGGGAGTTAAATCCCTTAGTAACGCAGCTAACGCGTGAAGTT
GACCGCCTGGGGAGTACGGTCGCAAGATTAAAACTCAAAGGAATTGACGGGGGCCCGCACAAGCGGTGGATGATGTGGTT
TAATTCGATGCAACGCGAAAAACCTTACCTACCCTTGACATGTACGGAAGTCTCCAGAGATGGAGACGTGCCCGAAAGGG
AGCCGTAACACAGGTGCTGCATGGCTGTCGTCAGCTCGTGTCGTGAGATGTTGGGTTAAGTCCCGCAACGAGCGCAACCC
TTGCCATTAGTTGCTACATTCAGTTGAGCACTCTAATGGGACTGCCGGTGACAAACCGGA
>OTU_822
TGGTAGTCCACGCCGTAAACTTTGATTACTCGCTGTTGGCGATACACTGTCAGCGGCTAAGCGAAAGCGTTAAGTAATCC
ACCTGGGGAGTACGATCGCAAGATTGAAACTCAAAGGAATTGACGGGGGCCCGCACAAGCGGTGGAGCATGTGGTTTAAT
TCGATGATACGCGAGGAACCTTACCAGGGCTTGAAAGTTAGTGACTTACCGTGAAAGCGGTAATCTCTTCGGAGCACGAA
ACTAGGTGCTGCATGGCTGTCGTCAGCTCGTGCCGTGAGGTGTTGGGTTAAGTCCCGCAACGAGCGCAACCCCTACTTCT
AGTTGCCAACAGGTAATGCTGGGGACTCTAGAGGAACTGCCCGCGCAAGCGGTGA
>OTU_824
TGGTAGTCCACGCCCTAAACGATGGGTACTCGGTGTCGCGGGTATCGACCCCCGCGGTGCCTTAGCTAACGCGTTAAGTA
CCCCGCCTGGGGAGTACGGTCGCAAGGCTGAAACTCAAAGGAATTGACGGGGGCCCGCACAAGCGGTGGAGCATGTGGTT
TAATTCGATGCAACGCGAAGAACCTTACCTGGGCTCGAACGGTGGTGGACAGCGGTAGAAATACCGTCTCTCCTTCGGGA
GTCGCCATCGAGGTGCTGCATGGCTGTCGTCAGCTCGTGTCGTGAGATGTTGGGTTAAGTCCCGCAACGAGCGCAACCCC
TATTCTTAGTTGCCAGCGAGTAATGTCGGGCACTCTAAGGAGACTGCCTCGGAAATCGAGGA
>OTU_827
TGGTAGTCCACGCCGTAAACGATGAGTGCTAGGTGTTAGGGGGTTTCCGCCCCTTAGTGCTGAAGTTAACGCATTAAGCA
CTCCGCCTGGGGAGTACGGCCGCAAGGCTGAAACTCAAAAGAATTGACGGGGGCCCGCACAAGCGGTGGAGCATGTGGTT
TAATTCGAAGCAACGCGAAGAACCTTACCAGGTCTTGACATCCTCTGTAAACGATAGAGATATCGCTTTCCCTTCGGGGA
CAGAGTGACAGGTGGTGCATGGTTGTCGTCAGCTCGTGTCGTGAGATGTTGGGTTAAGTCCCGCAACGAGCGCAACCCTT
GATCTTAGTTGCCAGCATTAAGTTGGGCACTCTAAGGTGACTGCCGGTGACAAACCGGA
>OTU_830
TGGTAGTCCACGCCCTAAACGATGCTTACTCGACGTATGGCACTAGTTGTTGTGCGTCCAAGGGAAACCGTTAAGTAAGC
CACCTGGGGAGTACGACCGCAAGGTTGAAACTCAAAGGAATTGACGGGGGTCCGCACAAGCGGTGGAGCATGTGGTTTAA
TTCGATGATACGCGAGGAACCTTACCTGGGCTAGAATGCGAGTGACAGGCCGCGAAAGCGGTCCTTCCTTCGGGACACAA
AGCAAGGTGCTGCATGGCTGTCGTCAGCTCGTGCCGTGAGGTGTTGGGTTAAGTCCCGCAACGAGCGCAACCCCTGTCCT
TAGTTGCCAACTCATGCCGTAAGGCGTGAAGGGACTCTAAGGAGACTGCCGGCGTAAGCCGAGA
>OTU_833
TGGTAGTCCACGCCGTAAACGTTGGGCACTAGGTGTGGGACTCTATCGACGGGTTCCGTGCCGTAGCTAACGCATTAAGT
GCCCCGCCTGGGGAGTACGGCCGCAAGGCTAAAACTCAAAGGAATTGACGGGGGCCCGCACAAGCGGCGGAGCATGTGGC
TTAATTCGATGCAACGCGAAGAACCTTACCTGGGCTGAACTATGCGGGAAAAGCCGTAGAGATACGGTGTCCTTCGGGGT
CCGCGATAGGTGGTGCATGGCTGTCGTCAGCTCGTGTCGTGAGATGTTGGGTTAAGTCCCGCAACGAGCGCAACCCCTAT
CCCATGTTGCCAGCGGGTTATGCCGGGGACTCGTGGGAGACTGCCGGTGCCAAACCGGA
>OTU_835
TGGTAGTCCACGCTGTAAACGATGGATGCTAGCCGTTGGCGAGCTTGCTCGTCAGTGGCGCAGCTAACGCTTTAAGCATC
CCGCCTGGGGAGTACGGTCGCAAGATTAAAACTCAAAGGAATTGACGGGGGCCCGCACAAGCGGTGGAGCATGTGGTTCA
ATTCGAAGCAACGCGAAGAACCTTACCAACTTTTGACATGTCCCGTATGGATTTCAGAGATGAGATCCTTCAGTTCGGCT
GGCGGGAACACAGGTGCTGCATGGCTGTCGTCAGCTCGTGTCGTGAGATGTTGGGTTAAGTCCCGCAACGAGCGCAACCC
TCGCCCTTAGTTGCCATCATTTAGTTGGGCACTCTAAGGGGACTGCCGGTGATAAGCCGGA
>OTU_838
TGGTAGTCCACGCCGTAAACGATGAGTACTAGGTGTAGGGGGGTCCAACCCTCTGTGCCGCAGTTAACACAATAAGTACT
CCGCCTGGGAAGTACGATCGCAAGATTAAAACTCAAAGGAATTGACGGGGGCCCGCACAAGCAGCGGAGCATGTGGTTTA
ATTCGAAGCAACGCGAAGAACCTTACCTGGACTTGACATCCCCTGAATAGTGCAGAGATGCATGAAGCCCTTCGGGGCAG
GGAGACAGGTGGTGCATGGTTGTCGTCAGCTCGTGTCGTGAGATGTTAGGTTAAGTCCTGCAACGAGCGCAACCCTTATC
ATTAGTTGCTACCATTAAGTTGAGCACTCTAGTGAGACTGCCCGGGTTAACCGGGA
>OTU_841
TGGTAGTCCATGCTGTAAACGGTGGGCGCTAGGTGTGGGGTCACGTTGGTTGATTCCGTGCCGTAGCTAACGCATTAAGC
GCCCCGCCTGGGGAGTACGGCCGCAAGGCTAAAACTCAAAGGAATTGACGGGGGCCCGCACAAGCGGCGGAGCATGCGGA
TTAATTCGATGCAACGCGAAGAACCTTACCTAGGTTTGACATCACCCGGAAACCTCTAGAGATAGAGGCCTCTTCGGACT
GGGTGACAGGTGGTGCATGGCTGTCGTCAGCTCGTGTCGTGAGATGTTGGGTTAAGTCCCGCAACGAGCGCAACCCTTAT
CCCGTGTTGCCAGCATTCAGTTGGGGACTCACGGGAGACTGCCGGGGTTAACTCGGA
>OTU_846
TGGTAGTCCACGCCGTAAACGATGGGCACTAGGTGCTCCGGGGAGCGACCCTTGGAGTACCGGCGCTAACGCATGAAGTG
CCCCGCCTGGGGAGTACGGCCGCAAGGCTGAAACTCAAAGGAATTGACGGGGGCCCGCACAAGCGGTGGAGCATGTGGTT
TAATTCGACGCAACGCGCAGAACCTTACCTAGGCTTGACATGCACGGGAAATCCGGTGGAAACATCGGACCCTCTTCGGA
GCCCGTGCACAGGTGCTGCATGGCTGTCGTCAGCTCGTGTCGTGAGATGTTGGGTTAAGTCCCGCAACGAGCGCAACCCC
CGCCCCGTGTTGCTAACAGAGCGCAAGCTGCTGAGGACTCTCGGGGGACTGCCGGTGCCAAACCGGA
>OTU_848
TGGTAGTCCACGCCGTAAACGATGATTACTCGATGTTGGCGATACACTGTCAGCGTCTTAGCGAAAGCGTTAAGTAATCC
ACCTGGGGAGTACGCTCGCAAGAGTGAAACTCAAAGGAATTGACGGGGGCCCGCACAAGCGGTGGAGCATGTGGTTTAAT
TCGATGATACGCGAGGAACCTTACCTAGGCTAGAATGCGCGTGACCGCTCCAGAGATGGAGCTTTCCTTCGGGACACAAA
GCAAGGTGCTGCATGGCTGTCGTCAGCTCGTGCCGTGAGGTGTTGGGTTAAGTCCCGCAACGAGCGCAACCCCTATCTTT
AGTTGCCAGCACATTATGGTGGGGACTCTAAAGAGACTGCCTGCGCAAGCAGGGA
>OTU_850
TGGTAGTCCACGCCCTAAACGATGTCAACTGGTTGTTGGGTCTTAACTGACTCAGTAACGAAGCTAACGCGTGAAGTTGA
CCGCCTGGGGAGTACGGCCGCAAGGTTGAAACTCAAAGGAATTGACGGGGACCCGCACAAGCGGTGGATGATGTGGTTTA
ATTCGATGCAACGCGAAAAACCTTACCCACCTTTGACATGTATGGAATCCTTTAGAGATGAAGGAGTGCTCGAAAGAGAG
CCATAACACAGGTGCTGCATGGCTGTCGTCAGCTCGTGTCGTGAGATGTTGGGTTAAGTCCCGCAACGAGCGCAACCCTT
GCCATTAGTTGCTACGAAAGGGCACTCTAATGGGACTGCCGGTGATAAACCGGA
>OTU_853
TGGTAGTCCATGCCGTAAACGTTGGGCACTAGGTGTGGGGGACATTCCACGTTTTCCGCGCCGTAGCTAACGCATTAAGT
GCCCCGCCTGGGGAGTACGGCCGCAAGGCTAAAACTCAAAGAAATTGACGGGGGCCCGCACAAGCGGCGGAGCATGCGGA
TTAATTCGATGCAACGCGAAGAACCTTACCAAGGCTTGACATGAACCGGAAAGGCGTAGAAATACGTCCCCCACTTGTGG
TCGGTTTACAGGTGGTGCATGGTTGTCGTCAGCTCGTGTCGTGAGATGTTGGGTTAAGTCCCGCAACGAGCGCAACCCTC
GTTCTATGTTGCCAGCACGTGATGGTGGGGACTCATAGGAGACTGCCGGGGTCAACTCGGA
>OTU_864
TGGTAGTCCACGCCGTAAACGATGAGTGCTAGACGTCGGGGAGCTTGCTCTTCGGTGTCGCCGCTAACGCATTAAGCACT
CCGCCTGGGGAGTACGGTCGCAAGATTAAAACTCAAAGGAATTGACGGGGGCCCGCACAAGCGGTGGAGCATGTGGTTTA
ATTCGAAGCAACGCGAAGAACCTTACCAGCCCTTGACATGGGACGTATGGGAAGCAGAGACGCTTCTCTTCAGTTCGGCT
GGCGTCCACACAGGTGCTGCATGGCTGTCGTCAGCTCGTGTCGTGAGATGTTGGGTTAAGTCCCGCAACGAGCGCAACCC
TCATCTTCAGTTGCCATCGGGTAATGCCGGGCACTCTGGAGAAACTGCCGGTGACAAGCCGGA
>OTU_865
GGGTAGTCCACGCGGTAAACGATGGCCACTCGGCATCTGTTTCCGGTAATCCGGCGGTGGGTGCCCAAGCTAACGCGGAA
GTGGCCCGCCTGGGAACTACGAGCGCAAGCTTAAAACTCAAAGGAATTGACGGGGGCCCGCACAAGCAGCGGAGCGTGTG
GTTTAATTCGACGCAACGCGCAGAACCTTACCCAGGTTGGACATGCGACTGCAAGGTGGTGAAAGCCACTCGCCTTCGAG
GGTGTCGCACAGATGCTGCATGGCTGTCGTCAGCTCGTGTCGTGAGATGTTGGGTTAAGTCCCGCAACGAGCGCAACCCC
TACGGTCAGTTACCTGGTGTCTGGCCGGACTGCCCATTTTGGGA
>OTU_867
TGGTAGTCCACGCCCTAAACGATGCATACTTGGTGTGAGCCATTCAGTTGGTTCGTGCCGGAGCTAACGCGTTAAGTATG
CCGCCTGGGGAGTACGGTCGCAAGGCTGAAACTCAAAGGAATTGACGGGGGCCCGCACAAGCGGTGGAGCATGTGGTTCA
ATTCGACGCAACGCGAAGAACCTTACCTGGGCTCGAACGGCTTCGGATCATCCTTGGAAACAGGGACTTCTCGCAAGAGA
CCGGAGTCGAGGTGCTGCATGGCTGTCGTCAGCTCGTGTCGTGAGATGTTGGGTTAAGTCCCGCAACGAGCGCAACCCTT
GTCCTGTGTTGCCATCATTAAGTTGGGCACTCTCAGGAGACCGCCAGCGATAAGTTGGA
>OTU_868
TGGTAGTCCACGCCGTAAACGGTGGGCGCTAGGTGTGGGTTTCCTTCCACGGGATCCGTGCCGTAGCTAACGCATTAAGC
GCCCCGCCTGGGGAGTACGGCCGCAAGGCTAAAACTCAAAGGAATTGACGGGGGCCCGCACAAGCGGCGGAGCATGTGGA
TTAATTCGATGCAACGCGAAGAACCTTACCTGGGTTTGACATATACCGGAAAGCCGTAGAGATACGGCCCCCCTTGTGGT
CGGTATACAGGTGGTGCATGGCTGTCGTCAGCTCGTGTCGTGAGATGTTGGGTTAAGTCCCGCAACGAGCGCAACCCTTG
TCCTGTGTTGCCAGCGCGTAATGGCGGGGACTCGCAGGAGACTGCCGGGGTCAACTCGGA
>OTU_869
TGGTAGTCCACGCCGTAAACGATGGGTGCTAGGTGTCGCGGGCTTTGACCCCTGCGGTGCCGCAGCTAACGCATTAAGCA
CCCCGCCTGGGAAGTACGGCCGCAAGGCTAAAACTCAAAGGAATTGACGGGGGCCCGCACAAGCGGTGGAGCATGTGGTT
TAATTCGACGCAACGCGAAGAACCTTACCTGGGCTAGAAAACATGAGGACCCGGTTGAAAAGTCGGGGTGCTCTTCGGAG
AACTCATGGTTAGGTGCTGCATGGCTGTCGTCAGCTCGTGTCGTGAGATGTTGGGTTAAGTCCCGCAACGAGCGCAACCC
CTATCGTTAGTTGCCAGCGGTTCGGCCGGGCACTCTAACGAGACTGCCGATATTAAAATCGGA
>OTU_871
TGGTAGTCCACGCCGTAAACGATGAATGCTAGGTGTTAGGGGTTTCAATACCCTTGGTGCCGAAGTTAACACATTAAGCA
TTCCGCCTGGGGAGTACGCTCGCAAGAGTGAAACTCAAAGGAATTGACGGGGACCCGCACAAGCAGTGGAGTATGTGGTT
TAATTCGAAGCAACGCGAAGAACCTTACCAGGTCTTGACATCCTCTTGAATACATTGGAGACAGTGTAGGCCTTCGGGAC
AAGAGAGACAGGTGGTGCATGGTTGTCGTCAGCTCGTGTCGTGAGATGTTGGGTTAAGTCCCGCAACGAGCGCAACCCTT
AATTTTAGTTGCCAGCCGTAAGAGGGGCACTCTAGAATGACTGCCGGTGACAAACCGGA
>OTU_873
TGGTAGTCCACGCCGTAAACGATGGGTGCTAGACGTTGGCGAGCTTGCTCGTCAGTGTCGCAGCTAACGCGTTAAGCACC
CCGCCTGGGGAGTACGGCCGCAAGGTTGAAACTCAAAGGAATTGACGGGGGCCCGCACAAGCGGTGGAGCATGTGGTTCA
ATTCGACGCAACGCGAAGAACCTTACCAGCCCTTGACTTGTGGCTCGCCGGTCCCGGAGACGGGACCTTCGGTTCGGCCG
GAGCCAACACAGGTGCTGCATGGCTGTCGTCAGCTCGTGTCGTGAGATGTTGGGTTAAGTCCCGCAACGAGCGCAACCCT
CGTCTCCAGTTGCCATCAGGTAAAGCTGGGCACTTTGGAGAAACTGCCGGTGACAAGCCGGA
>OTU_874
TGGTAGTCCACGCTGTAAACGATGAGAACTAGGTGTCGTGGGTGTTGACCCCCGCGGTGCCGCAGCTAACGCATTAAGTT
CTCCGCCTGGGAAGTACGGCCGCAAGGCTAAAACTCAAAGGAATTGACGGGGGCCCGCACAAGCGGTGGAGCATGTGGTT
TAATTCGACGCAACGCGCAGAACCTTACCCAGACTTGACATCTATCAAACCCGGCCCAAAAGCTGGGGTGCCCGCAAGGG
AATGGTAAGACAGGTGCTGCATGGCTGTCGTCAGCTCGTGTCGTGAGATGTTGGGTTAAGTCCCGCAACGAGCGCAACCC
TCGCCTTTAGTTGCTCCGCAAGGAGATCTCTAGAGGGACCGCCAGTGATAAGCTGGA
>OTU_878
GGGTAGTCCACGCCGTAAACGATGGGTGCTAGGTGTCGGGGGTATCGACCCCCCCGGTGCCGCAGCTAACGCACTAAGCA
CCCCGCCTGGGGAGTACGGCCGCAAGGCTAAAACTCAAAGGAATTGACGGGGGCCCGCACAAGCAGCGGAGCGTGTGGTT
TAATTCGATGCAACGCGAAGAACCTTACCCAGGCTTGACATGCACGTGGTACTGAGTCGAAAGGCGAGGGACCCGCAAGG
GAGCGTGCACAGGTGCTGCACGGCTGTCGTCAGCTCGTGCCGTGAGGTGTTGGGTTAAGTCCCGCAACGAGCGCAACCCC
CGCGGCCAGTTACGAAGTCTGGCCGGACCGCCGGGACCAACCCGGA
>OTU_880
TGGTAGTCCACGCCGTAAACGATGGGTACTAGGTGTAGGGGTTTCGATACCTCTGTGCCGCCGTTAACACAATAAGTACC
CCGCCTGGGGAGTACGGTCGCAAGATTAAAACTCAAAGGAATTGACGGGGGCCCGCACAAGCAGCGGAGCATGTGGTTTA
ATTCGAAGCAACGCGAAGAACCTTACCTAGACTTGACATCTCCTGCATTACCCTTAATCGGGGAAGTCCCTTCGGGGACA
GGAAGACAGGTGGTGCATGGTTGTCGTCAGCTCGTGTCGTGAGATGTTGGGTTAAGTCCCGCAACGAGCGCAACCCTTAT
TGTTAGTTGCTACCATTTAGTTGAGCACTCTAGCGAGACTGCCCGGGTTAACCGGGA
>OTU_883
TGGTAGTCCACGCCGTAAACGATGATAACTAGCTGTCGGGGGCCTTAGGCTTTCGGTGGCGCAGCTAACGCATTAAGTTA
TCCGCCTGGGGAGTACGGCCGCAAGGTTAAAACTCAAAGAAATTGACGGGGGCCTGCACAAGCGGTGGAGCATGTGGTTT
AATTCGAAGCAACGCGCAGAACCTTACCAGCGTTTGACATCCCGGTCGCGGTTTCCAGAGATGGATTCCTTCAGTTCGGC
TGGACCGGTGACAGGTGCTGCATGGCTGTCGTCAGCTCGTGTCGTGAGATGTTGGGTTAAGTCCCGCAACGAGCGCAACC
CTCGTCCTTAGTTGCTACCATTTAGTTGGGCACTCTAAGGAAACCGCCGGTGATAAGCCGGA
>OTU_886
TGGTAGTCCACGCCATAAACGATGGGTACTAGGTGTTCGGGGTATTGACCCCCTGAGTGCCGCAGCTAACGCATTAAGTA
CCCCGCCTGGGGAATACGGCCGCAAGGTTAAAACTCAAAGGAATTGACGGGGGCCCGCACAAGCGGTGGAGCATGTGGTT
TAATTCGACGCAACGCGAAGAACCTTACCTGGGCTAGACAACATCGGACATCCCTAGAAATAGGGCCTCCCCGCAAGGGG
CCGGTGGTTCAGGTGCTGCATGGCTGTCGTCAGCTCGTGTCGTGAGATGTTGGGTTAAGTCCCGCAACGAGCGCAACCCC
TGTCTCTAGTTGCTACCATTCAGTTGAGCACTCTAGAGAGACTGCCCGTGTTAAACGGGA
>OTU_891
TGGTAGTCCACGCTGTAAACGATGAGTGCTAGACGTTGGTCTTTAGGGATCGGTGTCGGAGCAAACGCAATAAGCACTCC
GCCTGGGGAGTACGGTCGCAAGATTAAAACTCAAAGGAATTGACGGGGGCTCGCACAAGCGGTGGAGCATGTGGTTTAAT
TCGAAGCAACGCGAAGAACCTTACCAGCCCTTGACATGGGGGTCGAGATTGGCAGAGATGCCGGTCATCGGTTCGGCCGG
ACCCCACACAGGTGCTGCATGGCTGTCGTCAGCTCGTGTCGTGAGATGTTGGGTTAAGTCCCGCAACGAGCGCAACCCTC
GCTGTTAATTGCCAACGGGTAGGGCCGGGCACTTTAACAGGACTGCCGGTGATAAGCCGGA
>OTU_892
TGGTAGTCCACGCTGTAAACGATGAATGCTAGGTGTCAGGGGTTTCAATACCCTGGGTGCCGAAGTTAACACATTAAGCA
TTCCGCCTGGGGAGTACGGTCGCAAGACTGAAACTCAAAGGAATTGACGGGGACCCGCACAAGCAGTGGAGTATGTGGTT
TAATTCGAAGCAACGCGAAGAACCTTACCAGGTCTTGACATCCTCTTGAATACATTGGAGACAGTGTAGGCCTTCGGGAC
AAGAGAGACAGGTGGTGCATGGTTGTCGTCAGCTCGTGTCGTGAGATGTTGGGTTAAGTCCCGCAACGAGCGCAACCCTT
GATCTTAGTTGCCAGCAGGTCGAGCTGGGCACTCTAAGGTGACTGCCGGTGACAAACCGGA
>OTU_893
TGGTAGTCCACGCCGTAAACGATGAGTGCTAGCTGCAGCGGGTATTGACCCCTGCTGTGGCGAAGCTAACGCATTAAGCA
CTCCGCCTGGGAAGTACGGCCGCAAGGCTAAAACTCAAAGGAATTGACGGGGGCCCGCACAAGCGGTGGAGCATGTGGTT
TAATTCGACGCAACGCGCAGAACCTTACCTGGTCTTGACATCCTAGGAACCCGCCAGAGACGGTGGGGTGCCCGCAAGGG
AGCCTAGAGACAGGTGCTGCATGGCTGTCGTCAGCTCGTGTCGTGAGATGTTGGGTTAAGTCCCGCAACGAGCGCAACCC
CTATCGTTAGTTGCCATCATTCAGTTGGGCACTCTAGCGAGACTGCCGGTGTCAAACCGGA
>OTU_896
TGGTAGTCCACGCCGTAAACGATGGATGCTAGCCGTTGGACAGCTTGCTGTTCAGTGGCGCAGCTAACGCATTAAGCATC
CCGCCTGGGGAGTACGGTCGCAAGATTAAAACTCAAAGGAATTGACGGGGGCCCGCACAAGCGGTGGAGCATGTGGTTCA
ATTCGAAGCAACGCGCAGAACCTTACCAACCCTTGACATGTCCAGTATGGGTTTCAGAGATGAGACCCTTCAGTTCGGCT
GGCTGGAACACAGGTGCTGCATGGCTGTCGTCAGCTCGTGTCGTGAGATGTTGGGTTAAGTCCCGCAACGAGCGCAACCC
TCGCCCTTAGTTGCCATCATTTAGTTGGGCACTCTAGGGGGACTGCCGGTGATAAGCCGCGA
>OTU_897
TGGTAGTCCATGCTGTAAACGATGATAACTAGATGCTGGTAGGTTAAACTTATCAGTATCGAAGCTAACGCGATAAGTTA
TCCGCCTGGGGAGTACGGCCGCAAGGCTAAAACTCAAAGGAATTGACGGGGGCCCGCACAAGCGGTGGAGCATGTGGTTT
AATTCGATGCAACGCGAAGAACCTTACCTACCCTTGACATCCTGCGAATTCTTCAGAGATGAGGAAGTGCCGAAAGGAGC
GCAGAGACAGGTGCTGCATGGCTGTCGTCAGCTCGTGTCGTGAGATGTTGGGTTAAGTCCCGTAACGAGCGCAACCCTTG
TCCTTAGTTGCCAGCACGTAAAGGTGGGAACTCTAAGGAGACTGCCGGTGATAAACCGGA
>OTU_902
GGTTAGTCCTAGCAGTAAACGATGGATACTAGGTGTGGGGGGTGTTGACCCCTCCTGTGCCGAAGCTAACGCATTAAGTA
TCCCGCCTGGGGAGTACGGTCGCAAGACTAAAACTCAAAGGAATTGACGGGGACCCGCACAAGCAGCGGAGCGTGTGGTT
TAATTCGATGCAACGCGAAGAACCTTACCTAGGCTTGACATACACTCGCAACCTCTCGAAAGAGGGGCCTCCTTCGGGAC
GGGTGTACAGATGCTGCATGGCTGTCGTCAGCTCGTGTCGTGAGATGTTGGGTTAAGTCCCGCAACGAGCGCAACCCCTG
TTTCCAGTTGCATATCTGGAGAGACTGCCGGTACAGAACCGGA
>OTU_906
TGGTAGTCCACGCCGTAAACGATGGATGCTAGGTGTGGGCGGTGTCGACTCCGTCCGTGCCGAAGCTAACGCATTAAGCA
TCCCGCCTGGGGAGTACGGCCGCAAGGCTAAAACTCAAAGGAATTGACGGGGGCCCGCACAAGCAGCGGAGCATGCTGTT
TAATTCGAAGCAACGCGAAGAACCTTACCTGGGCTTGACATGTATCCGAAATCCTGGGAAACCAGGCCCCCAGCAATGGC
GGATATACAGGTGGTGCATGGCTGTCGTCAGCTCGTGTCGTGAGATGTTGGGTTAAGTCCCGCAACGAGCGCAACCCCTA
CCCTGTGTTACCAGCGGATAATGCCGGGCACTCACGGGGTACTGCCGGTGACAAACCGGA
>OTU_919
TGGTAGTCCACGCTGTAAACGATGGAAGCCAGCTGTTGGCAAGTTTACTTGTCGGTGGCGCAGCTAACGCATTAAGCTTC
CCGCCTGGGGAGTACGGTCGCAAGATTAAAACTCAAAGGAATTGACGGGGGCCCGCACAAGCGGTGGAGCATGTGGTTTA
ATTCGAAGCAACGCGCAGAACCTTACCAGCCCTTGACATCCCGATCGCGGATACGAGAGATCGTATCCTTCAGTTAGGCT
GGATCGGTGACAGGTGCTGCATGGCTGTCGTCAGCTCGTGTCGTGAGATGTTGGGTTAAGTCCCGCAACGAGCGCAACCC
TCGCCTTTAGTTGCCATCATTCAGTTGGGCACTCTAAAGGGACTGCCGGTGATAAGCCGGA
>OTU_921
TGGTAGTCCACGCCGTAAACGATGAGTGCTAGCTGTTGCGGGTATTGACCCCTGCAGTGGCGAAGCCAACGCATTAAGCA
CTCCGCCTGGGAAGTACGGCCGCAAGGCTAAAACTCAAAGGAATTGACGGGGGCCCGCACAAGCGGTGGAGCATGTGGTT
TAATTCGACGCAACGCGCAGAACCTTACCTGGTCTTGACATCCACGGAACCTTCCAGAGATGGAGGGGTGCCCGCAAGGG
AGCCGTGAGACAGGTGCTGCATGGCTGTCGTCAGCTCGTGTCGTGAGATGTTGGGTTAAGTCCCGCAACGAGCGCAACCC
CTATCGTTAGTTGCCATCATTCAGTTGGGCACTCTAGCGAGACTGCCGGTGTCAAACCGGA
>OTU_926
TGGTAGTCCACGCCCTAAACGATGCGAACTGGAAGTTGGGGGCAACTTGGCCCTCAGTTTCGAAGCTAACGCGTTAAGTT
CGCCGCCTGGGAAGTACGGTCGCAAGACTGAAACTCAAAGGAATTGACGGGGGCCCGCACAAGCGGTGGAGTATGTGGTT
TAATTCGATGCAACGCGAAGAACCTTACCTGGCCTTGACATGTCGAGAATCCCTGAGAGATCGGGGAGTGCCTTCGGGAA
CTCGAACACAGGTGCTGCATGGCTGTCGTCAGCTCGTGTCGTGAGATGTTGGGTTAAGTCCCGCAACGAGCGCAACCCTT
GTCCTTAGTTGCCAGCACGTAATGGTGGGAACTCTAAGGAGACCGCCGGTGACAAACCGGA
>OTU_928
TGGTAGTCCACGCCGTAAACGATGTGCGCTGGATGTTGGGTGACCTAGTCACTCAGTGTCGTAGCTAACGCGATAAGCGC
ACCGCCTGGGGAGTACGGCCGCAAGGTTGAAACTCAAAGGAATTGACGGGGGCCCGCACAAGCGGTGGAGCATGTGGTTT
AATTCGAAGCAACGCGCAGAACCTTACCAGCCCTTGACATGGTCAGGACCGGCGCAGAGATGCGCTTTCCCCGCAAGGGG
CCTGATGCACAGGTGCTGCATGGCTGTCGTCAGCTCGTGTCGTGAGATGTTGGGTTAAGTCCCGCAACGAGCGCAACCCT
CGCCTTTAGTTGCCAGCATGTTTGGGTGGGCACTCTAAAGGAACTGCCGGTGACAAGCCGGA
>OTU_933
TGGTAGTCCACGCCGTAAACGATGAGTGCTAGGTGTTGGGGGTATCATGCCCTCGGTGCCGAAGTTAACACATTAAGCAC
TCCGCCTGGGGAGTACGGTCGCAAGACTGAAACTCAAAGGAATTGACGGGGACCCGCACAAGCAGTGGAGTATGTGGTTT
AATTCGAAGCAACGCGAAGAACCTTACCAGGTCTTGACATCCCTCTGAATCCGGTAGAGATATCGGCGGCCTTCGGGACA
GAGGAGACAGGTGGTGCATGGTTGTCGTCAGCTCGTGTCGTGAGATGTTGGGTTAAGTCCCGCAACGAGCGCAACCCTTG
AACTTAGTTGCCAGCGAGTAAGGTCGGGCACTCTAGGTTGACTGCCGGTGACAAACCGGA
>OTU_936
TGGTAGTCCACGCCGTAAACGATGAGTGCTAAGTGTTAGAGGGGTTTTACCCTTTAGTGCTGTAGCTAACGCGTTAAGCA
CTCCGCCTGGGGAGTACGGCCGCAAGGCTGAAACTCAAAGGAATTGACGGGGGCCCGCACAAGCGGTGGAGCATGTGGTT
TAATTCGAAGCAACGCGAAGAACCTTACCAGGTCTTGACATCCCCTGACAACCCTGGAGACAGGGCGTTCCTCCCTTTCG
GGAGGACAGGGTGACAGGTGGTGCATGGTTGTCGTCAGCTCGTGTCGTGAGATGTTGGGTTAAGTCCCGCAACGAGCGCA
ACCCTCGCCCCTAGTTGCCAGCATTCAGTTGGGCACTCTAGGGGGACTGCCGGTGACAAACCGGA
>OTU_943
TGGTAGTCCACGCCGTAAACGATGAGTGCTAGGTGTTAGGGGCTTCCATGCCCTTGGTGCCGAAGTTAACACAGTAAGCA
CTCCGCCTGGGGAGTACGGCCGCAAGGCTGAAACTCAAAGGAATTGACGGGGACCCGCACAAGCAGTGGAGTATGTGGTT
TAATTCGAAGCAACGCGAAGAACCTTACCAGGTCTTGACATCCCGGTGAAAGCCTCAGAGATGAGGTCCCTCTTCGGAGC
ACTGGAGACAGGTGGTGCATGGTTGTCGTCAGCTCGTGTCGTGAGATGTTGGGTTAAGTCCCGCAACGAGCGCAACCCTT
GATCTTAGTTGCCAGCACTTCGGGTGGGCACTCTAAGATGACTGCCGGTGACAAACCGGA
>OTU_944
TGGTAGTCCACGCTGTAAACGATGGATGCTAGATGTCACGGGTATTGACCCCTGTGGTGTCGACGCTAACGCATTAAGCA
TCCCGCCTGGGGAGTACGGCCGCAAGGTTAAAACTCAAAGGAATTGACGGGGGCCCGCACAAGCGGTGGTGCATGTGGTT
TAATTCGACGCAACGCGCAGAACCTTACCTGGGTTCGAACGGCACTGGAATCCTGCAGAGATGTAGGCGCCCGCAAGGGC
CGGTGTCGAGGTGCTGCATGGCTGTCGTCAGCTCGTGTCGTGAGATGTTGGGTTAAGTCCCGCAACGAGCGCAACCCTCG
TGTTTAGTTGCCAGCGCGTAATGGCGGGCACTCTAGACAGACTGCCGGTGTCAAACCGGA
>OTU_946
TGGTAGTCCACGCCGTAAACGATGAGTGCTAGGTGTCGGGGATTCGATTCCTCGGTGCCGAAGTTAACACAGTAAGCACT
CCGCCTGGGGAGTACGCTCGCAAGAGTGAAACTCAAAGGAATTGACGGGGACCCGCACAAGCAGTGGAGTATGTGGTTTA
ATTCGAAGCAACGCGAAGAACCTTACCAGGTCTTGACATCCCCCTGAATACCCTAGAGATAGGGTAGGCCTTCGGGACAG
GGGAGACAGGTGGTGCATGGTTGTCGTCAGCTCGTGTCGTGAGATGTTGGGTTAAGTCCCGCAACGAGCGCAACCCTTGA
TCTTTGTTGCCAGCACGTAAAGGTGGGCACTCTAAGATGACTGCCGGTGACAAACCGGA
>OTU_949
TGGTAGTCCACGCCGTAAACGATGCATACTAGGTGTTGGGGATTCGATTCCTCGGTGCCGAAGTTAACACAGTAAGTATG
CCGCCTGGGGAGTACGCTCGCAAGAGTGAAACTCAAAGGAATTGACGGGGACCCGCACAAGCAGTGGAGTATGTGGTTTA
ATTCGAAGCAACGCGAAGAACCTTACCAGGTCTTGACATCCCTCTGAATACGGTAGAGATATCGTAGGCCTTCGGGACAG
AGGAGACAGGTGGTGCATGGTTGTCGTCAGCTCGTGTCGTGAGATGTTGGGTTAAGTCCCGCAACGAGCGCAACCCTTGA
TCTTAGTTGCCAGCACTTCGGGTGGGCACTCTAAGATGACTGCCGGTGACAAACCGGA
>OTU_953
TGGTAGTCCACACTGTAAACGATGATCACTCGATGTTGGCGATACACAGCCAGCGTCTTAGCAAAAGCGATAAGTGATCC
ACCTGGGGAGTACGCCGGCAACGGTGAAACTCAAAGGAATTGACGGGGGTCCGCACAAGCGGTGGAGCATGTGGTTTAAT
TCGATGATACGCGAGGAACCTTACCTGGGCTAGAATGCCCTTGACGGGTCCAGAGACGGATCGTTCCGCAAGGACAAGGA
GCAAGGTGCTGCATGGCTGTCGTCAGCTCGTGCCGTGAGGTGTTGGGTTAAGTCCCGCAACGAGCGCAACCCTTATCTTT
AGTTGCCAGCACGTAATGGTGGGGACTCTAGAGAGACTGCCTGCGCAAGCAGAGA
>OTU_955
TGGTAGTCCACGCCGTAAACGATGATCACTAGACGTTAGTCCTGTTTACAGGATTAGTGTCGTAGCTAACGCGTTAAGTG
ATTCGCCTGGGGACTACGGTCGCAAGACTAAAACTCAAAGGAATTGACGGGGGCCCGCACAAGCGGTGGAACATGTGGTT
TAATTCGACACTACGCGAGAAACCTTACCTAGGCTTGACATGTTTGTGACAGCCGTAGAAACACGGTCTTCTTTGCGAAA
GCAAAGACACATTCACAGGTGCTGCATGGCTGTCGTCAGCTCGTGTCGTGAGATGTTTGGTTAAGTCCTCTAACGAGCGC
AACTCCTGCTGTCAGTTGCTATTCTTCGGAAGCACTCTGATGGGACTGCCTGGGAAACCAGGA
>OTU_957
TGGTAGTCCACGCCGTAAACTATGGGTGCTAGCCGTCAGGAAGCTTGCTTTTTGGTGGCGCAGCTAACGCATTAAGCACC
CCGCCTGGGGAGTACGGTCGCAAGATTAAAACTCAAAGGAATTGACGGGGGCCCGCACAAGCGGTGGAGCATGTGGTTTA
ATTCGAAGCAACGCGCAGAACCTTACCTACCCTTGACATGTCTAGTATGGGCTTCAGAGATGAGGCTCTTCAGTTCGGCT
GGCTAGAACACAGGTGCTGCATGGCTGTCGTCAGCTCGTGTCGTGAGATGTTGGGTTAAGTCCCGCAACGAGCGCAACCC
TCGCCTTTAGTTGCCATCATTCAGTTGGGCACTCTAGAGGGACTGCCGGTGATAAGCCGGA
>OTU_959
TGGTAGTCCACGCCGTAAACGATGGACACTAGGCGTCGGGGGGAGCGACCCTCCCGGTGCCGTCGCTAACGCAGTAAGTG
TCCCGCCTGGGGAGTACGGCCGCAAGGCTGAAACTCAAAGGAATTGACGGGGGCCCGCACAAGCGGTGGAGCATGTGGTT
TAATTCGAAGCAACGCGAAGAACCTTACCTGGGCTTGACATGCATGGGAAAGCCGGTGGAAACATCGGCCCCTCTTCGGA
GTCCATGCACAGGTGCTGCATGGCTGTCGTCAGCTCGTGTCGTGAGATGTTGGGTTAAGTCCCGCAACGAGCGCAACCCT
CGTCCCTAGTTACCAGCGGGTTATGCCGGGCACTCTAGGGAGACTGCCGGTGTCAAACCGGA
>OTU_961
TGGTAGTCCACGCCGTAAACGATGGGCACTAGGTGTGGGAGGTGTCGACTCCTCCCGTGCCGCAGCTAACGCATTAAGTG
CCCCGCCTGGGGAGTACGACCGCAAGGTTAAAACTCAAAGGAATTGACGGGGGCCCGCACAAGCAGCGGAGCATGTGGTT
TAATTCGACGCAACGCGAAGAACCTTACCTGGGCTTGACATGTTCGTGACCGGTGTGGAAACACACTTTTCCTTCGGGAC
ACGATCACAGGTGGTGCATGGCTGTCGTCAGCTCGTGTCGTGAGATGTTGGGTTAAGTCCCGCAACGAGCGCAACCCCCG
TCGCATGTTGCCAGCATTAAGTTGGGGACTCATGCGAGACTGCCGGTGACAAACCGGA
>OTU_966
TGGTAGTCCACGCTGTAAACGATGAGTGCTAGGTGTTGGGGGTATCATGCCCTCGGTGCCGAAGTTAACACATTAAGCAC
TCCGCCTGGGGAGTACGGTCGCAAGACTGAAACTCAAAGGAATTGACGGGGACCCGCACAAGCAGTGGAGTATGTGGTTT
AATTCGAAGCAACGCGAAGAACCTTACCAGGTCTTGACATCCCAATGTAAGATGCAGAGATGTGTCCCCTCTTCGGAGCA
TTGGAGACAGGTGGTGCATGGTTGTCGTCAGCTCGTGTCGTGAGATGTTGGGTTAAGTCCCGCAACGAGCGCAACCCCTA
AACTTAGTTGCCAGCATGTGATGATGGGCACTCTAGGTTGACTGCCGGTGACAAACCGGA
>OTU_967
TGGTAGTCCACGCCGTAAACGATGAGTGCTAGGTGTTAGGGGTTTCGATACCCTTGGTGCCGAAGTTAACACATTAAGCA
CTCCGCCTGGGGAGTACGGTCGCAAGACTGAAACTCAAAGGAATTGACGGGGACCCGCACAAGCAGTGGAGTATGTGGTT
TAATTCGAAGCAACGCGAAGAACCTTACCAGGTCTTGACATCCCTCTGATCGATGCAGAGATGTATCTTTCCTTCGGGAC
AGAGGAGACAGGTGGTGCATGGTTGTCGTCAGCTCGTGTCGTGAGATGTTGGGTTAAGTCCCGCAACGAGCGCAACCCTT
ATATTTAGTTGCCAGCACTTCGGGTGGGCACTCTAGATAGACTGCCGGTGACAAACCGGA
>OTU_970
TGGTAGTCCACGCCGTAAACGATGATGACTAGCTGTCGGGGCTCTTAGAGCTTCGGTGGCGCAGCTAACGCGTTAAGTCA
TCCGCCTGGGGAGTACGGCCGCAAGGTTAAAACTCAAAGAAATTGACGGGGGCCTGCACAAGCGGTGGAGCATGTGGTTT
AATTCGAAGCAACGCGCAGAACCTTACCAGCGTTTGACATGGTAGGACGATTTCTGGAGACAGATCTCTTCCCTTACGGG
ACCTACACACAGGTGCTGCATGGCTGTCGTCAGCTCGTGTCGTGAGATGTTGGGTTAAGTCCCGCAACGAGCGCAACCCT
CGTCTCTAGTTGCTACCATTTAGTTGAGCACTCTAGAGAAACTGCCGGTGATAAGCCGGA
>OTU_974
TGGTAGTCCACGCCCTAAACGATGCATACTTGGTGTGAGCGATTCATTTCGTTCGTGCCGGAGCTAACGCGTTAAGTATG
CCGCCTGGGGAGTACGGTCGCAAGGCTGAAACTCAAAGGAATTGACGGGGGCCCGCACAAGCGGTGGAGCATGTGGTTCA
ATTCGACGCAACGCGAAGAACCTTACCTGGGCTCGAACGGCTTTGGATCAACGGTAGAAATACTGTCTTCTCGCAAGAGA
CCGGAGTCGAGGTGCTGCATGGCTGTCGTCAGCTCGTGTCGTGAGATGTTGGGTTAAGTCCCGCAACGAGCGCAACCCTT
GTCCTGTGTTGCCATCATTTAGTTGGGAACTCTCAGGAGACCGCCAGCGATAAGCTGGA
>OTU_976
TGGTAGTCCACGCCGTAAACGATGATTGCTAGTTGTCGGGCTGCATGCAGTTCGGTGACGCAGCTAACGCATTAAGCAAT
CCGCCTGGGGAGTACGGTCGCAAGATTAAAACTCAAAGGAATTGACGGGGACCCGCACAAGCGGTGGATGATGTGGATTA
ATTCGATGCAACGCGAAAAACCTTACCTACCCTTGACATGGAAGGAATCCCGAAGAGATTTGGGAGTGCCCGAAAGGGAA
CCTTCACACAGGTGCTGCATGGCTGTCGTCAGCTCGTGTCGTGAGATGTTGGGTTAAGTCCCGCAACGAGCGCAACCCTC
GCCATTAGTTGCCATCATTTAGTTGGGAACTCTAATGGGACTGCCGGTGCTAAGCCGGA
>OTU_977
TGGTAGTCCTTGCCGTAAACTATGTATACTTGATGTAACTGGCCTCAAACCTAGTTGTGTCGTAGCTAACGCGATAAGTA
TACCGCCTGAGGAGTACGCTCGCAAGGGTGAAACTCAAAAGAATTGACGGGGACCCGCACAAGCAGTGGAGCATGTGGTT
TAATTCGATGCAACGCGAAGAACCTTACCCAGACTTGACATGCAGTAGACAGTGCCGGAAACGGCATCTTCCTTCGGGAC
TGCTGCACAGGTGCTGCATGGCTGTCGTCAGCTCGTGCCGTGAGGTGTTGGGTTAAGTCCCGCAACGAGCGCAACCCTTA
TCATTATTTGCCAACATTTAAGGTGGGAACTCTAATGAGACTGCCCGGGTTAACCGGGA
>OTU_978
TGGTAGTCCTTGCCTTAAACGATGTATACTTGGTGTAACTGGACTCAACCCCGGTTGTGCCGAAGCTAACGCGATAAGTA
TACCGCCTGGGGAGTACGCTCGCAAGGGTGAAACTCAAAAGAATTGACGGGGACCCGCACAAGCAGTGGAGCATGTGGTT
TAATTCGATGCAACGCGAAGAACCTTACCCAGACTTGACATACAGTAGACGATGCTAGAAATAGTATTTCCCTTCGGGGC
TGCTGAACAGGTGCTGCATGGCTGTCGTCAGCTCGTGCCGTGAGGTGTTTGGTTAAGTCCAGCAACGAGCGCAACCCTTA
TCATTAGTTGCCAACATTTCAGGTGGGAACTCTAATGAGACTGCCCGGGTTAACCGGGA
>OTU_984
TGGTAGTCCTAGCCGTAAACGGTGCTTGCTTGCTGTAAAAGGAATCGACCCCTTTTGTGGCGTAGCCAACGCGTTAAGCA
AGCCGCCTGGGAAGTACGGTCGCAAGATTAAAACTCAAAGAAATTGACGGGGGCCTGCACAAGCGGTGGAGTATGTGGCT
CAATTCGATGCAACGCGAAGAACCTTACCTGGCCTTGACATGCATATAGTAGAAGGGTGAAAGCCTGACGAGGTAGCAAT
ACCAGTATGCACAGGTGCTGCATGGCTGTCGTCAGCTCGTGTCGTGAGATGTTGGGTTAAGTCCCGCAACGAGCGCAACC
CCTATGTTCTGTTGCCACTCCCGCAAGGGAAGCACTCGGAACAGACTGCCTCGCTTAAACGAGGA
>OTU_985
TGGTAGTCCACGCCGTAAACGATGAATGCTAGGTGTTAGGGGTTTCGATACCCTTGGTGCCGAAGTTAACACATTAAGCA
TTCCGCCTGGGGAGTACGGTCGCAAGACTGAAACTCAAAGGAATTGACGGGGACCCGCACAAGCAGTGGAGTATGTGGTT
TAATTCGAAGCAACGCGAAGAACCTTACCAGGTCTTGACATCTGAATGACCGCCGCAGAGATGTGGTTTTCCTTCGGGAC
ATTCAAGACAGGTGGTGCATGGTTGTCGTCAGCTCGTGTCGTGAGATGTTGGGTTAAGTCCCGCAACGAGCGCAACCCTT
GATCTTAGTTGCCAGCATTTCGGATGGGCACTCTAAGGTGACTGCCGGTGACAAACCGGA
>OTU_987
TGGTAGTCCACGCCTTAAACGATGGATATTCGGTGTCGGTCCCGCTCGGTGCTTCTATACGAAGCGTCGAGCGGGATCGG
TGCCTGAGCTAACGCGTTAAATATCCCACCTGGGGAGTACGATCGCAAGGTTGAAACTCAAAGGAATTGACGGGGGCCCG
CACAAGCAGTGGAGCATGTGGTTCAATTCGATGCAACGCGAAGAACCTTACCTGGGTTTGAAAAGCTCTGTAAACCGGTG
AAAGCCGGGTAGCGTAGCAATACGCGCGGAGTACAGGTGCTGCATGGCTGTCGTCAGCTCGTGCCGTGAGGTGTTAGGTT
AAGTCCTGCAACGAGCGCAACCCTTACACTTAGTTGCCATCAGGTAATGCTGGGCACTCTAAGTGGACTGCCTACGCAAG
TAGTGA
>OTU_989
TGGTAGTCCACGCCCTAAACGATGTCGACTAGGTGTTGGGGAAGGAGACTTCCTTAGTACCGCAGCTAACGCGTGAAGTC
GACCGCCTGGGGAGTACGGTCGCAAGATTAAAACTCAAAGGAATTGACGGGGACCCGCACAAGCGGTGGATGATGTGGAT
TAATTCGATGCAACGCGAAGAACCTTACCTACCCTTGACATGTACCGAAGCCCGCTGAGAGGTGGGCGTGCCCGAAAGGG
AGCGGTAACACAGGTGCTGCATGGCTGTCGTCAGCTCGTGTCGTGAGATGTTGGGTTAAGTCCCGCAACGAGCGCAACCC
TTGTCATTAGTTGCTACATTTAGTTGGGCACTCTAATGAGACTGCCGGTGACAAACCGGA
>OTU_990
TGGTAGTCCACGCCCTAAACGATGCATATTTGGTGTAGGTCATTCAGTTGATCTGTGCCGGAGCTAACGCGTTAAATATG
CCGCCTGGGGAGTACAGTCGCAAGGCTGAAACTCAAAGGAATTGACGGGGGCCCGCACAAGCGGTGGAGCATGTGGTTCA
ATTCGACGCAACGCGAAGAACCTTACCTGGGCTCGAACGGCTGGTCAACGATCGTGGAAACACGGTTACTCCGCAAGGGG
GTCCAGTCGAGGTGCTGCATGGCTGTCGTCAGCTCGTGTCGTGAGATGTTGGGTTAAGTCCCGCAACGAGCGCAACCCTC
GTCCTGTGTTGCCATCATTTAGTTGGGAACTCGCAGGAGACCGCCAGCGATAAGCTGGA
>OTU_991
TGGTAGTCCACGCCCTAAACGATGTCAACTGGTTGTTGGTCCTTCACTGGATCAGTAACGAAGCTAACGCGTGAAGTTGA
CCGCCTGGGGAGTACGGCCGCAAGGTTGAAACTCAAAGGAATTGACGGGGACCCGCACAAGCGGTGGATGATGTGGTTTA
ATTCGATGCAACGCGAAAAACCTTACCCACCTTTGACATGTACGGAACCCTCCAGAGACGGAGGGGTGCCCGAAAGGGAG
CCGTAACACAGGTGCTGCATGGCTGTCGTCAGCTCGTGTCGTGAGATGTTGGGTTAAGTCCCGCAACGAGCGCAACCCTT
GTCATTAGTTGCTACATTTAGTTGGGCACTCTAATGAGACTGCCGGTGACAAACCGGA
>OTU_993
TGGTAGTCCACGCCGTAAACGATGAGTGCTAGGCGTCGGCATGCATGCATGTCGGTGCCGCAGCTAACGCGTGAAGCACT
CCGCCTGGGGAGTACGGTCGCAAGATTAAAACTCAAAGGAATTGACGGGGGCCCGCACAAGCGGTGGAGCATGTGGTTTA
ATTCGACGCAACGCGCAGAACCTTACCAGCCCTTGACATCCCGCGACCGGCTCAGAGATGGGCTTTCCCAGCAATGGGCG
CGGAGACAGGTGCTGCATGGCTGTCGTCAGCTCGTGTCGTGAGATGTTGGGTTAAGTCCCGCAACGAGCGCAACCCTTGC
CTTCAGTTGCCATCATTTAGTTGGGCACTCTGGAGGGACTGCCGGCGGCAAGCCGGA
>OTU_994
TGGTAGTCCACGCTGTAAACGATGAGAGCTAGTTGTCGGCACGCATGCGTGTCGGTGACGCAGCTAACGCATTAAGCTCT
CCGCCTGGGGAGTACGGCCGCAAGGTTAAAACTCAAAGAAATTGACGGGGGCCCGCACAAGCGGTGGAGCATGTGGTTTA
ATTCGAAGCAACGCGCAGAACCTTACCCACGTTTGACATGACCAGTATGGTCGCGAGAGATCGCTTCCTTCAGTTCGGCT
GGCTGGATCACAGGTGCTGCATGGCTGTCGTCAGCTCGTGTCGTGAGATGTTGGGTTAAGTCCCGCAACGAGCGCAACCC
TCGCTACTAGTTGCCATCAGGTTAAGCTGGGCACTCTAGTGGAACTGCCGGTGGCAAGCCGGA
>OTU_995
TGGTAGTCCACGCCGTAAACGGTGGGTGCTAGGTGTGGGGAACTTTCCACGTTCTCCGTGCCGCAGCTAACGCATTAAGC
ACCCCGCCTGGGGAGTACGGCCGCAAGGCTAAAACTCAAAGGAATTGACGGGGGCCCGCACAAGCGGCGGAGCATGCGGT
TTAATTCGATGCAACGCGAAGAACCTTACCAAGGTTTGACATATAGGGAAATCTCATAGAGATATGAGGTCCGCAAGGGT
CCTATACAGGTGGTGCATGGCTGTCGTCAGCTCGTGTCGTGAGATGTTGGGTTAAGTCCCGCAACGAGCGCAACCCTCGT
TCTATGTTGCCAGCGGATAATGCCGGGGACTCATAGGAGACTGCCGGGGTCAACTCGGA
>OTU_997
TGGTAGTCCATGCCGTAAACGGTGGGTACTAGGTGTGGGGCTCCTTCCACGGACTCCGTGCCGTAGCTAACGCATTAAGT
ACCCCGCCTGGGGAGTACGGCCGCAAGGCTAAAACTCAAAGAAATTGACGGGGGCCCGCACAAGCGGCGGAGCATGTGGA
TTAATTCGATGCAACGCGAAGAACCTTACCTGGGTTTGACATACACCGGAAACCTGCAGAGATGTAGGCCCCCTTGTGGT
CGGTGTACAGGTGGTGCATGGCTGTCGTCAGCTCGTGTCGTGAGATGTTGGGTTAAGTCCCGCAACGAGCGCAACCCTTA
TCTTATGTTGCCAGCGCGTAATGGCGGGGACTCGTGAGAGACTGCCGGGGTCAACTCGGA
>OTU_999
TGGTAGTCCACGCCGTAAACGATGAATGCTAGCCGTTGTCAGGCTTGCCTGTCAGTGGCGCAGCTAACGCATTAAGCATT
CCGCCTGGGGAGTACGGTCGCAAGATTAAAACTCAAAGGAATTGACGGGGGCCCGCACAAGCGGTGGAGCATGTGGTTCA
ATTCGAAGCAACGCGAAGAACCTTACCAGCCCTTGACATGTCCTCTATGGATCTCAGAGACGGGATCCTTCACTTCGGGT
GGGAGGAACACAGGTGCTGCATGGCTGTCGTCAGCTCGTGTCGTGAGATGTTGGGTTAAGTCCCGCAACGAGCGCAACCC
TCGGCCTTAGTTGCCATCATTTAGTTGGGCACTCTAAGGCGACTGCCGGTGATAAGCCGGA
>OTU_1000
TGGTAGTCCTAGCCGTAAACGGTGCTTGCTTGCTGTAAAAGGAATCGACCCCTTTTGTGGCGAAGCCAACGCGATAAGCA
AGCCGCCTGGGAAGTACGGTCGCAAGATTAAAACTCAAAGAAATTGACGGGGGCCTGCACAAGCGGTGGAGTATGTGGCT
TAATTCGATGCAACGCGAAGAACCTTACCTGGCCTTGACATGCATCTAGTAGAAGCGTGAAAGCGTGACGAGGTAGCAAT
ACCAGGATGCACAGGTGCTGCATGGCTGTCGTCAGCTCGTGTCGTGAGATGTTGGGTTAAGTCCCGCAACGAGCGCAACC
CTTATGTCCTGTTGCCACTCCTACGAGAGTAGGGAGCACTCTGGACAGACTGCCTCGCTTAAACGAGGA
>OTU_1001
TGGTAGTCCACGCCGTAAACGATGGATGCTAGATGTCGCGGGTATTGACCCCTGCGGCGTCGAAGTTAACGCATTAAGCA
TCCCGCCTGGGGAGTACGGCCGCAAGGTTAAAACTCAAAGGAATTGACGGGGGCCCGCACAAGCGGTGGAGCATGTGGTT
CAATTCGACGCAACGCGCAGAACCTTACCTGGGTTAAATCCACCGGAATCCCGCAGAGATGTAGGAGTGCTCGCAAGAGA
GCCGGTGAGAAGGTGCTGCATGGCTGTCGTCAGCTCGTGTCGTGAGATGTTGGGTTAAGTCCCGCAACGAGCGCAACCCC
TGTCGTCAGTTGCTAACAGGAAAGCTGAGCACTCTGGCGAGACTGCCGACGTTAAGTCGGA
>OTU_1002
TGGTAGTCCACGCCCTAAACGATGCTCACTCGACGTATGATGCTTGACATTGTGCGTCCAAGGGAAACCGTTAAGTGAGC
CACCTGGGGAGTACGACCGCAAGGTTGAAACTCAAAGGAATTGACGGGGGTCCGCACAAGCGGTGGAGCATGTGGTTTAA
TTCGATGATACGCGAGGAACCTTACCTGGGCTAGAATGCGAGTGACGGTCCGAGAAATCGGGCTTCCCTTCGGGGCACAA
AGCAAGGTGCTGCATGGCTGTCGTCAGCTCGTGCCGTGAGGTGTTGGGTTAAGTCCCGCAACGAGCGCAACCCCTGTCCT
TAGTTGCCAACCCATCGCAAGATGGAGGGACTCTAAGGAGACTGCCGGCGTAAGCCGTGA
>OTU_1006
TGGTAGTCCACGCCGTAAACGATGGATGCTAGCCGTTGGCAAGCTTGCTTGTCGGTGGCGCAGCTAACGCATTAAGCATC
CCGCCTGGGGAGTACGGCCGCAAGGTTAAAACTCAAAGGAATTGACGGGGGCCCGCACAAGCGGTGGAGCATGTGGTTCA
ATTCGACGCAACGCGAAGAACCTTACCAAGCCTTGACATGCCCGGACGGTTTCCGGAAACGGATTCCTCCCAGCAATGGG
TCGGGACACAGGTGCTGCATGGCTGTCGTCAGCTCGTGTCGTGAGATGTTGGGTTAAGTCCCGCAACGAGCGCAACCCTC
GCCATTAGTTGCCATCATTCAGTTGGGCACTCTAGTGGGACTGCCGGTGATAAGCCGGA
>OTU_1007
TGGTAGTCCTTGCCGTAAACTATGTATACTTGGTGTAATCGGACTCAACCCTGATTGTGCCGTAGCTAACGCGATAAGTA
TACCGCCTGGGGAGTACAGTCGCAAGGCTGAAACTCAAAAGAATTGACGGGGACCCGCACAAGCAGTGGAGCATGTGGTT
TAATTCGATGCAACGCGAAGAACCTTACCCAGGCTTGACATGCACAGGAATATAGCAGAAATGTTATAGCCTTTCGGGGC
CTGTGCACAGGTGCTGCATGGCTGTCGTCAGCTCGTGCCGTGAGGTGTTTGGTTAAGTCCAGCAACGAGCGCAACCCTTA
TCATTAGTTGCCAACATTTCGGATGGGAACTCTAATGAGACTGCCTAGGTTAACTAGGA
>OTU_1017
TGGTAGTCCACGCCGTAAACGATGGGCACTAGGTGTGGGAGGTGTCGACTCCTCCCGTGCCGGCGCTAACGCATTAAGTG
CCCCGCCTGGGGAGTACGGCCGCAAGGCTAAAACTCAAAGGAATTGACGGGGGCCCGCACAAGCAGCGGAGCATGTGGTT
TAATTCGATGCAACGCGAAGAACCTTACCTGGGCTTGACATGTAACTGACCGCCGTGGAAACACGGCTTTCCTTCGGGAC
AGTTTCACAGGTGGTGCATGGCTGTCGTCAGCTCGTGTCGTGAGATGTTGGGTTAAGTCCCGCAACGAGCGCAACCCCTG
TCCTATGTTGCCAGCATTAAGTTGGGGACTCATAGGAAACTGCCGGTGACAAACCGGA
>OTU_1020
TGGTAGTCCACGCAGTAAACGATGAGAACTAGATGTTAGGGGGCTCGTCCTCTTAGTATCGCAGCTAACGCAATAAGTTC
TCCGCCTGGGGAGTACGGTCGCAAGATTAAAACTCAAAGGAATTGACGGGGGCCCGCACAAGCGGTGGAGCATGTGGTTT
AATTCGATGCAACGCGAAGAACCTTACCTACTTTTGAATCCACGGAATCCTGCAGAAATGTGGGAGTGCCTTCGGGAACC
GTGAGACAGGTGCTGCATGGCTGTCGTCAGCTCGTGTCGTGAGATGTTGGGTTAAGTCCCGTAACGAGCGCAACCCCTAT
CCTTAGTTACCAGCGAGTTATGTCGGGGACTTTAAGGAGACTGCTGGTGATAAACCGGA
>OTU_1022
TGGTAGTCCTTGCCGTAAACGATGTATACTTGGTGTAACCGGACTCAACCCTGGTTGTGCCGTAGCTAACGCGTTAAGTA
TACCGCCTGGGGAGTACAGTCGCAAGGCTGAAACTCAAAAGAATTGACGGGGACCCGCACAAGCAGTGGAGCATGTGGTT
TAATTCGATGCAACGCGAAGAACCTTACCCAGGCTTGACATGCAGTAGACCGGTCCAGAAATGGGCCTTTCCTTCGGGAC
TGCTGCACAGGTGCTGCATGGCTGTCGTCAGCTCGTGCCGTGAGGTGTTGGGTTAAGTCCCGCAACGAGCGCAACCCTTA
TCATTAGTTGCCAACATTTAAGGTGGGAACTCTAATGAGACTGCCTGGGTTAACCAGGA
>OTU_1023
TGGTAGTCCACGCCGTAAACGATGAGTACTAGGTGTCGGGGGTTACCCCCCTCGGTGCCGCAGCTAACGCATTAAGTACT
CCGCCTGGGAAGTACGCTCGCAAGAGTGAAACTCAAAGGAATTGACGGGGACCCGCACAAGTAGCGGAGCATGTGGTTTA
ATTCGAAGCAACGCGAAGAACCTTACCTAAGCTTGACATACTTATGACCGATACCTAATAGTATTTTTCCCTTCGGGGAC
ATGAGATACAGGTGGTGCATGGTTGTCGTCAGCTCGTGTCGTGAGATGTTGGGTTAAGTCCCGCAACGAGCGCAACCCTT
GCCTTTAGTTGCCAGCATTAAGTTGGGCACTCTAGAGGGACTGCCAGGGATAACCTGGA
>OTU_1027
TGGTAGTCCACGCTGTAAACGATGAGAACTGGCTGTGTGGTGGGGATTAACCTGCTGCGTAGCGAAGCTAACGCGTTAAG
TTCTCCGCCTGGGGAGTACGACCGCAAGGTTAAAACTCAAAGGAATTGACGGGGGCCCGCACAAGCGGTGGAGCATGTGG
TTTAATTCGATGCAACGCGAAGAACCTTACCTACCCTTGACATCTAACGAATCTGGCTTAGGGGCTGGAGTGCCGAAAGG
AGCGTTAAGACAGGTGCTGCATGGCTGTCGTCAGCTCGTGTCGTGAGATGTTGGGTTAAGTCCCGTAACGAGCGCAACCC
TTGTCCTTCGTTGCCATGTCGTAAGACGGAACTCGAAGGAGACTGCCGGTGATAAACCGGA
>OTU_1028
TGGTAGTCCTTGCCGTAAACGATGCATACTTGATGTAGATGGGCTCAACCCTGTCTGTGTCGAAGCTAACGCGATAAGTA
TGCCGCCTGGGGAGTACGCTCGCAAGAGTGAAACTCAAAAGAATTGACGGGGGCCCGCACAAGCAGTGGAGCATGTGGTT
TAATTCGATGCAACGCGAAGAACCTTACCCAGGCTCGAAATGCAGATGGCGATACCAGAGATGGTATTTTTCGTAAGAAC
GTCTGTATAGGTGCTGCATGGCTGTCGTCAGCTCGTGCCGTGAGGTGTTGGGTTAAGTCCCGCAACGAGCGCAACCCTTA
TCATTAGTTGCCAACATTTAAGGTGGGGACTCTAATGAGACTGCCTAGGTTAACTAGGA
>OTU_1030
TGGTAGTCCTTGCCATAAACGATGTATACTTGGTGTAGTTAGGCTCAACCCTGACTGTACCGTAGCCAACGCGATAAGTA
TACCGCCTGGGGAGTACGCTCGCAAGGGTAAAACTCAAAAGAATTGACGGGGACCCGCACAAGCAGTGGAGCATGTGGTT
TAATTCGATGCAACGCGAAGAACCTTACCTGGATTTGACATGCAGTTGACCGCTGTAGAAATACAGTTTTCTCGCAAGAG
ACAATTGCACAGGTGCTGCATGGCTGTCGTCAGCTCGTGCCGTGAGGTGTTGGGTTAAGTCCCGCAACGAGCGCAACCCT
TGTCGTTAGTTGCCAGCATGTAATGATGGGCACTCTAGCGAGACTGCCTAGGTTAACTAGGA
>OTU_1034
GGGTAGTCCACGCCGTAAACGATGAGTACTAGTTGTCGGGGGTATCGACCCCCTCGGTAACGAAGCTAACGCGATAAGTA
CTCCGCCTGGGGACTACGACCGCAAGGTTAAAACTCAAAGGAATTGACGGGGGCCCGCACAAGCAGCGGAGCGTGCGGTT
TAATTCGAAGCGACGCGAAGAACCTTACCAGGGCTTGACATGGCGGGGACAGCCGGTGAAAGCCGGTCTCCCTTCGGGGT
CCCGTCACAGATGCTGCATGGCCGTCGTCAGCTCGTGCCGTGAGGTGTTGGGTTAAGTCCCGCAACGAGCGCAACCCCTG
TCGTCAGTTGTATTTTTCTGGCGAGACTGCCCGGAGCAACCGGGA
>OTU_1036
TGGTAGTCCACGCCGTAAACGATGAATGCTAGGTGTTAGGGGTTTCAATACCCTTGGTGCCGAAGTTAACACAGTAAGCA
TTCCGCCTGGGGAGTACGGTCGCAAGACTGAAACTCAAAGGAATTGACGGGGACCCGCACAAGCAGTGGAGTATGTGGTT
TAATTCGAAGCAACGCGAAGAACCTTACCAGGTCTTGACATCCCTCTGAATACGGTAGAGATATCGTAGGCTTTCGGGAC
AGAGGAGACAGGTGGTGCATGGTTGTCGTCAGCTCGTGTCGTGAGATGTTGGGTTAAGTCCCGCAACGAGCGCAACCCTT
GAGCCTAGTTGCCAGCACGTCAAGGTGGGCACTCTAGACTGACTGCCGGTGACAAACCGGA
>OTU_1041
GGGTAGTCCACGCTGTAAACGATGGGCACTAGGTGTGGGGGGTATTGACCCCCTCCGTGCCGTAGCTAACGCAATAAGTG
CCCCGCCTGGGGAGTACGGCCGCAAGGCTAAAACTCAAAGGAATTGACGGGGGCCCGCACAAGCAGCGGAGCGTGTGGTT
TAATTCGACGCAACGCGAAGAACCTTACCAAGGCTTGACATGCTGGTAGTACCGAACTGAAAGGTGAGGGACCCTTCGGG
GAGCCAGTGCAGGTGATGCATGGCTGTCGTCAGCTCGTGCCGTGAGGTGTTGGGTTAAGTCCCGCAACGAGCGCAACCCC
TGTCGCCAGTTACTTCTGTCTGGCGAGACTGCTGAGATCAACTCAGA
>OTU_1042
TGGTAGTCCACGCCGTAAACGTTGGGAACTAGGTGTGGGCGACATTCCACGTTGTCCGTGCCGCAGCTAACGCATTAAGT
TCCCCGCCTGGGGAGTACGGCCGCAAGGCTAAAACTCAAAGGAATTGACGGGGGCCCGCACAAGCGGCGGAGCATGTGGC
TTAATTCGACGCAACGCGAAGAACCTTACCAAGGCTTGACATACACCAGAAAACCCTGGAGACAGGGTCCCCCTTGTGGC
TGGTGTACAGGTGGTGCATGGCTGTCGTCAGCTCGTGTCGTGAGATGTTGGGTTAAGTCCCGCAACGAGCGCAACCCCTG
TCCTGTGTTGCCAGCAGGCCCTTGTGGTGCTGGGGACTCACGGGAGACCGCCGGGGTCAACTCGGA
>OTU_1046
TGGTAGTCCACGCCGTAAACGATGAATGCTAGGTGTTAGGGGTTTCGATACCCTTGGTGCCGAAGTTAACACATTAAGCA
TTCCGCCTGGGGAGTACGCTCGCAAGAGTGAAACTCAAAGGAATTGACGGGGACCCGCACAAGCAGTGGAGTATGTGGTT
TAATTCGAAGCAACGCGAAGAACCTTACCAGGTCTTGACATCCCTCTGAATAGCCTAGAGATAGGCTAGGCCTTCGGGAC
AGAGGAGACAGGTGGTGCATGGTTGTCGTCAGCTCGTGTCGTGAGATGTTGGGTTAAGTCCCGCAACGAGCGCAACCCTT
GATTTTAGTTGCCAGCACATGATGGTGGGCACTCTAGAATGACTGCCGGTGACAAACCGGA
>OTU_1061
TGGTAGTCCACGCTGTAAACGATGGGTACTAGGTTTGGTGGGTCTTGACCCCCGCCGAACCGGCGCTAACGCAATAAGTA
CCCCGCCTGGGAAGTACGGTCGCAAGACTAAAACTCAAAGGAATTGACGGGGGCCCGCACAAGCGGTGGATCATGTGGTT
TAATTCGAAGCAACGCGAAGAACCTTACCTGGATTTGACATCTCCTGACAACCCTAGAGATAGGGCTTTCGTAGCAATAC
GACAGGAAGACAGGTGCTGCATGGCTGTCGTCAGCTCGTGTGGTGACATGTTGGGTTAAGTCCCGCAACGAGCGCAACCC
TTGTCTTTAGTTGCCAGCATTAAGTTGGGCTCTCTAAAGAGACTGCCGTGGTTAACACGGA
>OTU_1063
TGGTAGTCCACGCCGTAAACGATGGGTGCTAGCCGTCAGCCAGCATGCTGGTTGGTGGCGCAGCTAACGCATTAAGCACC
CCGCCTGGGGAGTACGATCGCAAGATTAAAACTCAAAGGAATTGACGGGGGCCCGCACAAGCGGTGGAGCATGTGGTTTA
ATTCGAAGCAACGCGCAGAACCTTACCAGCCCTTGACATCCCGGTCGCGGATCCCTGAAAGGGGATCTTTCAGTTCGGCT
GGACCGGTGACAGGTGCTGCATGGCTGTCGTCAGCTCGTGTCGTGAGATGTTGGGTTAAGTCCCGCAACGAGCGCAACCC
TCGCCCTTAGTTGCCATCATTTAGTTGGGCACTCTAAGGGGACTGCCGGTGATAAGCCGCGA
>OTU_1067
TGGTAGTCCACGCCGTAAACGATGTGTGCTAGCCGTTGGTGACCTTTTTGGTCGTCGGTGGCGCAGCTAACGCGATAAGC
ACACCGCCTGGGGAGTACGGCCGCAAGGTTAAAACTCAAAGGAATTGACGGGGGCCCGCACAAGCGGTGGAGCATGTGGT
TTAATTCGAAGCAACGCGCAGAACCTTACCAGCCCTTGACATGGACGCCGCCGGAGGCAGAGACGCCTCCTTCGGTTCGG
CCGGGCGTCACACAGGTGCTGCATGGCTGTCGTCAGCTCGTGTCGTGAGATGTTGGGTTAAGTCCCGCAACGAGCGCAAC
CCTCGCCCTTAGTTGCCAGCGGGTTAAGCTGGGCACTCTAGGGGAACTGCCGGTGACAAGCCGGA
>OTU_1068
TGGTAGTCCACGCCGTAAACGATGAATGCTAGGTGTTAGGGGTTTCGATACCCTTGGTGCCGAAGTTAACACATTAAGCA
TTCCGCCTGGGGAGTACGCTCGCAAGAGTGAAACTCAAAGGAATTGACGGGGACCCGCACAAGCAGTGGAGTATGTGGTT
TAATTCGAAGCAACGCGAAGAACCTTACCAGGTCTTGACATCCCTCTGACCGGTCTAGAGATAGGCCTTTCCTTCGGGAC
AGAGGAGACAGGTGGTGCATGGTTGTCGTCAGCTCGTGTCGTGAGATGTTGGGTTAAGTCCCGCAACGAGCGCAACCCTT
GGATTTAGTTGCCAGCATTTCGGATGGGCACTCTAGATCGACTGCCGGTGACAAACCGGA
>OTU_1070
TGGTAGTCCTAGCCCTAAACTATGGATGCTTGGTGTGGTGGGTACCCAATCCCACCGTGCCGCAGCTAACGCGTTAAGCA
TCCCGCCTGGGGAGTACGGTCGCAAGGCTGAAACTCAAAGGAATTGACGGGGGCCCGCACAAGCGGTGGAGCATGTGGTT
CAATTCGACGCAACGCGAAGAACCTTACCTGGGCTCGAAGCGTGGTGGACCGGGGTGGAAACATCCCTTTCCGCAAGGAC
CGCCACGGAGGTGCTGCATGGCTGTCGTCAGCTCGTGTCGTGAGATGTTGGGTTAAGTCCCGCAACGAGCGCAACCCTTA
TCCCTAGTTGCCATCGGGTCAAGCCGGGCACTCTAGTGAAACCGCCCCGGATAACGGGGA
>OTU_1075
GGGTAGTCCACGCCGTAAACGATGGGTACTAGGTGTCGGGGGTATCGACCCCCTCGGTGCCGGCGCTAACGCAATAAGTA
CCCCGCCTGGGGAGTACGGCCGCAAGGCTAAAACTCAAAGGAATTGACGGGGGCCCGCACAAGCAGCGGAGCGTGTGGTT
TAATTCGATGCAACGCGCAGAACCTTACCTGGGCTTGACATGCGCGAAGTAGAACCCGGAAACGGGAACGACTCGTCAAG
GCGAGAGCGCGCACAGATGCTGCATGGCTGTCGTCAGCTCGTGCCGTGAGGTGTTGGGTTAAGTCCCGCAACGAGCGCAA
CCCTCGTCGCCAGTTACCTGTCTGGCGAGACCGCCGGGTACAACCCGGA
>OTU_1076
TGGTAGTCCACGCTGTAAACGATGAGAACTGGCTGTGCGGCGGGATTAAACCCGCTGCGTAGCGAAGCTAACGCGTTAAG
TTCTCCGCCTGGGGAGTACGGTCGCAAGATTAAAACTCAAAGGAATTGACGGGGGCCCGCACAAGCGGTGGAGCATGTGG
TTTAATTCGATGCAACGCGAAGAACCTTACCTACCCTTGACATCCATAGAAGCCGGCTTAGGGGCCGGTGTGCCGAAAGG
AACTGTGAGACAGGTGCTGCATGGCTGTCGTCAGCTCGTGTCGTGAGATGTTGGGTTAAGTCCCGTAACGAGCGCAACCC
TTGTCCTTCGTTGCCATCCCGTAAGGGGGAACTCGAAGGAGACTGCCGGTGATAAACCGGA
>OTU_1078
TGGTAGTCCACGCCCTAAACTATGTCAACTGGTTGTCGGGGGATTGATTCCCTTGGTAACGAAGCTAACGCGTGAAGTTG
ACCGCCTGGGGAGTACGGCCGCAAGGTTAAAACTCAAAGGAATTGACGGGGACCCGCACAAGCGGTGGATTATGTGGATT
AATTCGATGCAACGCGAAAAACCTTACCTACCCTTGACTTGTAGCGAACCTCGCAGAGATGTGAGGGTGCCCGAAAGGGA
ACGCTAACACAGGTGCTGCATGGCTGTCGTCAGCTCGTGTCGTGAGATGTTGGGTTAAGTCCCGCAACGAGCGCAACCCT
TGTCGTTAATTGCCATCATTTAGTTGGGCACTTTAACGAGACTGCCGGTGACAAACCGGA
>OTU_1083
TGGTAGTCCTTGCCGTAAACGATGTATACTTGGTGTAACTGGACTCAACCCCAGTTGTGCCGAAGCTAACGCGATAAGTA
TACCGCCTGAGGAGTACGCTCGCAAGGGTGAAACTCAAAAGAATTGACGGGGACCCGCACAAGCAGTGGAGCATGTGGTT
TAATTCGATGCAACGCGAAGAACCTTACCCAGACTTGACATGCAGTAGACAGTGCCAGAAATGGCATCTTCCTTCGGGAC
TGCTGCACAGGTGCTGCATGGCTGTCGTCAGCTCGTGCCGTGAGGTGTTGGGTTAAGTCCCGCAACGAGCGCAACCCTTA
TCATTAGTTGCCAACATTTAAGGTGGGAACTCTAATGAGACTGCCTGGGTTAACCAGGA
>OTU_1087
TGGTAGTCCACGCTGTAAACGATGATAACTCGATGTTGGCGATACACAGTCAGCGTCTTAGCGAAAGCGTTAAGTTATCC
ACCTGGGGAGTACGCCCGCAAGGGTGAAACTCAAAGGAATTGACGGGGGCCCGCACAAGCGGTGGAGCATGTGGTTTAAT
TCGATGATACGCGAGGAACCTTACCTAGGCTAGAATGCGCGTGACCGGTCCAGAGATGGACCTTTCCTTCGGGACACAAA
GCAAGGTGCTGCATGGCTGTCGTCAGCTCGTGCCGTGAGGTGTTGGGTTAAGTCCCGCAACGAGCGCAACCCCTATCTTT
AGTTGCCAGCACGTCATGGTGGGGACTCTAGAGAGACTGCCTGCGCAAGCAGTGA
>OTU_1090
TGGTAGTCCACGCTGTAAACGATGGGTGCTCGGTGTCGCGGGTATCGACCCCTGCGGTGCCTTAGCTAACGCGTTAAGCA
CCCCGCCTGGGGAGTACGGTCGCAAGGCTGAAACTCAAAGGAATTGACGGGGGCCCGCACAAGCGGTGGAGCATGTGGTT
TAATTCGATGCAACGCGAAGAACCTTACCTGGGCTTGAACTGTAGTGGACAGCGGGTGAAAACTCGCCTCTCCTTCGGGA
GTCGCTGCAGAGGTGCTGCATGGCTGTCGTCAGCTCGTGTCGTGAGATGTTGGGTTAAGTCCCGCAACGAGCGCAACCCC
TATCTCTAGTTGCCAGCGAGTCAAGTCGGGAACTCTAGAGAGACTGCCCCGGAAATCGGGGA
>OTU_1091
TGGTAGTCCACGCTGTAAACGATGGGCACTAGGTGTTCGGGGTATTGACCCCCCGAGTGCCGCAGCTAACGCATTAAGTG
CCCCGCCTGGGGACTACGGCCGCAAGGCTAAAACTCAAAGGAATTGACGGGGGCCCGCACAAGCGGTGGAGCATGTGGTT
TAATTCGACGCAACGCGAAGAACCTTACCTGGGCTAGACAACATCGGACAGCCCCAGAAATGGGGTCTCCCCGCAAGGGG
CCGGTGGTTCAGGTGCTGCATGGCTGTCGTCAGCTCGTGTCGTGAGATGTTGGGTTAAGTCCCGCAACGAGCGCAACCCC
TGTCTCTAGTTGCTACCATTAAGTTGAGCACTCTAGAGAGACTGCCCGTGTTAAACGGGA
>OTU_1092
TGGTAGTCCTAGCTGTAAACGATGTATACTTGGTGTAGCCGGAATCAACCCTGGCTGTGCCGTAGCTAACGTGTTAAGTA
TACCGCCTGGGGAGTACGCTCGCAAGGGTGAAACTCAAAAGAATTGACGGGGACCCGCACAAGCAGTGGAGCATGTGGTT
TAATTCGATGCAACGCGAAGAACCTTACCTGGGCTTGACATGCATTGGACCGCTCTAGAAATAGGGCTTCCCTTCGGGGC
CGGTGCACAGGTGCTGCATGGCTGTCGTCAGCTCGTGCCGTGAGGTGTTGGGTTAAGTCCCGCAACGAGCGCAACCCTTG
TCACTAGTTGCCAACACGTAATGGTGGGAACTCTAGTGAGACTGCCTGGGTTAACCAGGA
>OTU_1094
TGGTAGTCCACGCCGTAAACGGTGGGCGCTAGGTGTGGGTTCCTTCCACGGGATCTGTGCCGTAGCTAACGCATTAAGCG
CCCCGCCTGGGGAGTACGGCCGCAAGGCTAAAACTCAAAGGAATTGACGGGGGCCCGCACAAGCGGCGGAGCATGTGGAT
TAATTCGATGCAACGCGAAGAACCTTACCTGGGTTTGACATGTACTGGAAAGCCGTAGAGATACGGCCCCCCTTGTGGCC
GGTACACAGGTGGTGCATGGCTGTCGTCAGCTCGTGTCGTGAGATGTTGGGTTAAGTCCCGCAACGAGCGCAACCCCTAT
CTTATGTTGCCAGCGCGTCATGGCGGGGACTCGTAAGAGACTGCCGGGGTCAACTCGGA
>OTU_1095
TGGTAGTCCACGCCGTAAACGATGAATGCTAGCCGTTGGCGGGCTTGCCCGTCAGTGGCGCAGCTAACGCTTTAAGCATT
CCGCCTGGGGAGTACGGTCGCAAGATTAAAACTCAAAGGAATTGACGGGGGCCCGCACAAGCGGTGGAGCATGTGGTTCA
ATTCGAAGCAACGCGCAGAACCTTACCAGCCCTTGACATCCCGGTCGCGGACGCCAGAGACGGTGTCCTTCAGTTCGGCT
GGACCGGAGACAGGTGCTGCATGGCTGTCGTCAGCTCGTGTCGTGAGATGTTGGGTTAAGTCCCGCAACGAGCGCAACCC
TCGCCCTTAGTTGCCATCATTCAGTTGGGCACTCTAAGGGGACTGCCGGTGATAAGCCGGA
>OTU_1099
TGGTAGTCCTAGCCCTAAACCATCATGACTTGGGGTTTGCCCTGTACGGGGCAAGTCCCGTAGCTAACGCGTTAAGTCAT
GCGCCTGGGGAGTACGGTCGCAAGGCTGAAACTCAAAGGAATTGACGGGGGCCCGCACAAGCGGTGGAACATGTGGTTCA
ATTCGACGCAACGCGAAGAACCTTACCTGGGCTTGAACCGCACAGGACCATTCCTAGAAATAGGGACTTCCCGCAAGGGA
CCTGTGTAGAGGTGCTGCATGGCTGTCGTCAGCTCGTGCCGTGAGGTGTTGGGTTAAGTCCCGCAACGAGCGCAACCCTT
ACTCATAGTTGCTACCCGCAAGGGAGAACTCTATGAGGACTGCTCCGGATAACGGAGA
>OTU_1104
TGGTAGTCCTAGCCCTAAACGATCAGGACTTGGGGTGCCGCACGTTCGTGCGTCGTCCCGGAGCTAACGCGTTAAGTCCT
GCACCTGGGGAGTACGGTCGCAAGACTGAAACTCAAAGGAATTGACGGGGGCCCGCACAAGCGGTGGAACATGTGGTTCA
ATTCGACGCTACGCGAGGAACCTTACCTGGGCTCGAAGCGCACTTGACTAGCTATAGAAATATGGCCTTCCCGCAAGGGA
CAAGTGTGGAGGCGCTGCATGGCTGTCGTCAGCTCGTGCCGTGAGGTGTTGGGTTAAGTCCCGCAACGAGCGCAACCCCT
GCACGTAGTTGCCACTCCGCAAGGAGGGAACTCTACGTGGACTGCTCCGGATAACGGAGA
>OTU_1105
TGGTAGTCCTTGCCGTAAACTATGTATACTTGGTGTAGCTGGAATCAACCCTGGCTGTGCCGTAGCTAACGCGATAAGTA
TACCGCCTGGGGAGTACGCTCGCAAGGGTGAAACTCAAAAGAATTGACGGGGACCCGCACAAGCAGTGGAGCATGTGGTT
TAATTCGATGCAACGCGAAGAACCTTACCCAGACTTGACATACAGTGGAATTATGTAGAAATACATAAGCCCTTCGGGGC
CGCTGAACAGGTGCTGCATGGCTGTCGTCAGCTCGTGCCGTGAGGTGTTGGGTTAAGTCCCGCAACGAGCGCAACCCTTA
TCGTTAGTTGCCAACAGGTAATGCTGGGAACTCTAGCGAGACTGCCTGGGTTAACCAGGA
>OTU_1108
TGGTAGTCCACGCCGTAAACGATGATGACTAGCTGTCCGGGCACTTAGTGCTTGGGTGGCGCAGCTAACGCGTTAAGTCA
TCCGCCTGGGGAGTACGGCCGCAAGGTTAAAACTCAAAGAAATTGACGGGGGCCTGCACAAGCGGTGGAGCATGTGGTTT
AATTCGAAGCAACGCGCAGAACCTTACCAGCGTTTGACATGCCAGGACGGTTTCCAGAGATGGATTCCTTCCCTTACGGG
ACCTGGACACAGGTGCTGCATGGCTGTCGTCAGCTCGTGTCGTGAGATGTTGGGTTAAGTCCCGCAACGAGCGCAACCCT
CGTCTTTAGTTGCCATCATTTAGTTGGGCACTCTAGAGAAACTGCCGGTGATAAGCCGGA
>OTU_1111
TGGTAGTCCACGCCGTAAACGATGAGTACTGGGTGTCGCGGGTAGTTGACCCCTGCGGTGCCGTAGCTAACGCGTTAAGT
ACTCCGCCTGGGGATTACGGTCGCAAGATTAAAACTCAAAGGAATTGACGGGGGCCCGCACAAGCGGTGGAGCATGTGGT
TTAATTCGACGCAACGCGAAGAACCTTACCTAGGCTAGACAACGGTGGACAATCCTAGAGATAGGACTTTCCCTTCGGGG
ACTGCCGGTTCAGGTGCTGCATGGCTGTCGTCAGCTCGTGTCGTGAGATGTTGGGTTAAGTCCCGCAACGAGCGCAACCC
CCGCCTTTAGTTGCTACCGAGTTATGTCGAGCACTCTAAAGGGACCGCCGGCGTTAAGCCGGA
>OTU_1115
TGGTAGTCCATGCCGTAAACGTTGGGAACTAGATGTGGGGGCCATTCCACGGCTTCCGTGTCGCAGCTAACGCATTAAGT
TCCCCGCCTGGGGAGTACGGCCGCAAGGCTAAAACTCAAAGGAATTGACGGGGGCCCGCACAAGCGGCGGAGCATGCGGA
TTAATTCGATGCAACGCGAAGAACCTTACCAAGGCTTGACATATACGAGAACGCTGCAGAAATGTAGAACTCTTTGGACA
CTCGTATACAGGTGGTGCATGGTTGTCGTCAGCTCGTGTCGTGAGATGTTGGGTTAAGTCCCGCAACGAGCGCAACCCTC
GTTCTATGTTGCCAGCACGTAATGGTGGGAACTCATAGGAGACTGCCGGGGTCAACTCGGA
>OTU_1116
GGGTAGTCCACGCCGTAAACGATGGGCACTAGGTGTCGGGGGTATCGACCCCCCCGGTGCCGCAGCTAACGCAGTAAGTG
CCCCGCCTGGGGACTACGGCCGCAAGGCTAAAACTCAAAGGAATTGACGGGGGCCCGCACAAGCAGCGGAGCGTGTGGTT
TAATTCGATGCAACGCGAAGAACCTTACCCAGGCTTGACATGCACGTGGTACTGAGGGGAAACCCGAGGGACCCGCGAGG
GAGCGTGCACAGGTGCTGCACGGCTGTCGTCAGCTCGTGCCGTGAGGTGTTGGGTTAAGTCCCGCAACGAGCGCAACCCC
CGCGGCCAGTTACGAAGTCTGGTCGGACCGCCGGGACTAACCCGGA
>OTU_1118
TGGTAGTCCTTGCCGTAAACTATGTATACTTGGTGTAACTGGACTCAACCCTAGTTGTGCCGAAGCTAACGCGATAAGTA
TACCGCCTGGGGAGTACGCTCGCAAGGGTGAAACTCAAAAGAATTGACGGGGACCCGCACAAGCAGTGGAGCATGTGGTT
TAATTCGATGCAACGCGAAGAACCTTACCCAGGCTTGACATGCAGTGGACGATATCAGAGATGGTATTTCCCTTCGGGGC
CGCTGCACAGGTGCTGCATGGCTGTCGTCAGCTCGTGCCGTGAGGTGTTGGGTTAAGTCCCGCAACGAGCGCAACCCTTA
TCATTAGTTGCCAACATTTAAGGTGGGAACTCTAATGAGACTGCCTGGGTTAACCAGGA
>OTU_1122
TGGTAGTCCACGCTGTAAACGGTGGGAACTAGGTGTGGGCAGCATTCCACGTTGTCTGTGCCGCAGCTAACGCATTAAGT
TCCCCGCCTGGGGAGTACGGCCGCAAGGCTAAAACTCAAAGGAATTGACGGGGGCCCGCACAAGCGGCGGAGCATGTGGC
TTAATTCGACGCAACGCGAAGAACCTTACCAAGGCTTGACATGCATCGGAAGCATCCAGAGATGGGTGTGCTCTTTGAGT
CGGTGTACAGGTGGTGCATGGCTGTCGTCAGCTCGTGTCGTGAGATGTTGGGTTAAGTCCCGCAACGAGCGCAACCCTTG
TCCTGTGTTGCCAGCGGGGCCCTTCGGGGCTGCCGGGGACTCACGGGAGACTGCCGGGGTCAACTCGGA
>OTU_1126
TGGTAGTCCTTGCCGTAAACGATGTATACTTGGTGTAACCGGACTCAACCCTGGTTGTGCCGTAGCTAACGCGATAAGTA
TACCGCCTGGGGAGTACAGTCGCAAGGCTGAAACTCAAAAGAATTGACGGGGACCCGCACAAGCAGTGGAGCATGTGGTT
TAATTCGATGCAACGCGAAGAACCTTACCCAGGCTTGACATGCACAGGAATATAGCAGAGATGTTATAGCCTTTCGGGGC
CTGTGCACAGGTGCTGCATGGCTGTCGTCAGCTCGTGCCGTGAGGTGTTGGGTTAAGTCCCGCAACGAGCGCAACCCTTA
TCATTAGTTGCCAACACGTAATGGTGGGAACTCTAATGAGACTGCCTAGGTTAACTAGGA
>OTU_1128
TGGTAGTCCACGCCGTAAACTATGAGAGCTAGACGTCGGGCGGCTTGCCGTTCGGTGTCGCAGCTAACGCATTAAGCTCT
CCGCCTGGGGAGTACGGCCGCAAGGTTAAAACTCAAAGGAATTGACGGGGGCCCGCACAAGCGGTGGAGCATGTGGTTTA
ATTCGAAGCAACGCGCAGAACCTTACCATCCCTTGACTTGGACGTCGCGGGCCCAGAGATGGGTCTTTCAGTTCGGCTGG
ACGTCACACAGGTGCTGCATGGCTGTCGTCAGCTCGTGTCGTGAGATGTTGGGTTAAGTCCCGCAACGAGCGCAACCCTC
GCCTTCAGTTGCCAGCATTCAGTTGGGCACTCTGGAGGAACCGCCGGTGATAAGCCGGA
>OTU_1131
TGGTAGTCCACGCCGTAAACGATGAATGCCAGCCGTTGGGGAGCTTGCTCCTCGGTGGCGCAGCTAACGCATTAAGCATT
CCGCCTGGGGAGTACGATCGCAAGATTAAAACTCAAAGGAATTGACGGGGGCCCGCACAAGCGGTGGAGCATGTGGTTTA
ATTCGAAGCAACGCGAAGAACCTTACCAGCCCTTGACATGGCAGGACGGTTTCCAGAGATGGATTCCTTCCCTTCGGGGA
CCTGCACACAGGTGCTGCATGGCTGTCGTCAGCTCGTGTCGTGAGATGTTGGGTTAAGTCCCGCAACGAGCGCAACCCTC
GCCCTTAGTTGCCATCATTCAGTTGGGCACTCTAGGGGGACTGCCGGTGATAAGCCGAGA
>OTU_1134
TGGTAGTCCATGCCGTAAACGTTGGGCGCTAGGTGTGGGGACCTTCCAAGGTTTCCGTGCCGCAGCTAACGCATTAAGCG
CCCCGCCTGGGGAGTACGGCCGCAAGGCTAAAACTCAAAGGAATTGACGGGGGCCCGCACAAGCGGCGGAGCATGCTGAT
TAATTCGATGCAACGCGAAGAACCTTACCTGGGTTTGACATATGGGGAAAACTCACAGAGATGTGAGGTCCTTTTGGGCT
CCATACAGGTGGTGCATGGCTGTCGTCAGCTCGTGTCGTGAGATGTTGGGTTAAGTCCCGCAACGAGCGCAACCCTCGTT
CTATGTTGCCAGCACGTAATGGTGGGGACTCATAGGAGACTGCCGGGGTCAACTCGGA
>OTU_1136
TGGTAGTCCACGCCGTAAACGATGAGTGCTAGGTGTTAGGGGTTTCGATACCCTTGGTGCCGAAGTTAACACATTAAGCA
CTCCGCCTGGGGAGTACGGTCGCAAGACTGAAACTCAAAGGAATTGACGGGGACCCGCACAAGCAGTGGAGTATGTGGTT
TAATTCGAAGCAACGCGAAGAACCTTACCAGGTCTTGACATCTGAATGACCGGTGCAGAGATGTACCTTTTCTTCGGAAC
ATTCAAGACAGGTGGTGCATGGTTGTCGTCAGCTCGTGTCGTGAGATGTTGGGTTAAGTCCCGCAACGAGCGCAACCCTT
ATATTTAGTTGCCAGCACTTCGGGTGGGCACTCTAGATAGACTGCCGGTGACAAACCGGA
>OTU_1138
TGGTAGTCCACGCCGTAAACGATGAGTGCTAAGTGTTAGGGGGTTTCCGCCCCTTAGTGCTGCAGCTAACGCATTAAGCA
CTCCGCCTGGGGAGTACGGTCGCAAGACTGAAACTCAAAGGAATTGACGGGGGCCCGCACAAGCGGTGGAGCATGTGGTT
TAATTCGAAGCAACGCGAAGAACCTTACCAGGTCTTGACATCCCGTTGACCACTGTAGAGATATGGTTTTCCCTTCGGGG
ACAACGGTGACAGGTGGTGCATGGTTGTCGTCAGCTCGTGTCGTGAGATGTTGGGTTAAGTCCCGCAACGAGCGCAACCC
TTGATCTTAGTTGCCATCATTTAGTTGGGCACTCTAAGGTGACTGCCGGTGACAAACCGGA
>OTU_1140
TGGTAGTCCACGCCGTAAACGATGGGTACTAGGTGTGGGAGGTGTCGACTCCTCCCGTGCCGTCGCTAACGCACTAAGTA
CCCCGCCTGGGGAGTACGGCCGCAAGGCTAAAACTCAAAGGAATTGACGGGGGCCCGCACAAGCAGCGGAGCATGTGGTT
TAATTCGACGCAACGCGAAGAACCTTACCTGGGCTTGACATGTTGGTGACCGCCGTGGAAACACGGTTTTCCTTCGGGAC
ACCATCACAGGTGGTGCATGGCTGTCGTCAGCTCGTGTCGTGAGATGTTGGGTTAAGTCCCGCAACGAGCGCAACCCCCG
TCCTATGTTGCCATCATTTAGTTGGGGACTCATAGGAGACTGCCGGTGACAAACCGGA
>OTU_1141
TGGTAGTCCACGCCGTAAACGATGAGTGCTAAGTGTTAGGGGGTTTCCGCCCCTTAGTGCTGCAGCTAACGCATTAAGCA
CTCCGCCTGGGGAGTACGGCCGCAAGGCTGAAACTCAAAGGAATTGACGGGGGCCCGCACAAGCGGTGGAGCATGTGGTT
TAATTCGAAGCAACGCGAAGAACCTTACCAGGTCTTGACATCCTCTTGCCCTCCCTAGAGATAGGGATTTCCCTTCGGGG
ACAAGAGTGACAGGTGGTGCATGGTTGTCGTCAGCTCGTGTCGTGAGATGTTGGGTTAAGTCCCGCAACGAGCGCAACCC
TTGATCTTAGTTGCCAGCATTTAGTTGGGCACTCTAAGGTGACTGCCGGTGACAAACCGGA
>OTU_1143
TGGTAGTCCTTGCCTTAAACGATGTATACTTGACGTAGTTGGACTCAACCCCAACTGTGTCGAAGCTAACGCGATAAGTA
TACCGCCTGGGGAGTACGCTCGCAAGGGTAAAACTCAAAAGAATTGACGGGGACCCGCACAAGCAGTGGAGCATGTGGTT
TAATTCGATGCAACGCGAAGAACCTTACCTGGGTTTGACATGTATTTGACCGCTAGAGAGATTTAGTTTTCCCGCAAGGG
ACAGATGCACAGGTGCTGCATGGCTGTCGTCAGCTCGTGCCGTGAGGTGTTGGGTTAAGTCCCGCAACGAGCGCAACCCT
TGTCGTTAGTTGCCAGCACGTAATGGTGGGCACTCTAGCGAGACTGCCTGGGTTAACCAGGA
>OTU_1146
TGGTAGTCCACGCTGTAAACGATGGGTGCTAGGTGTTGTGGGTATTGACCCCCGCAGTGCCGTCGCTAACGCATTAAGCA
CCCCGCCTGGGGAGTACGGTCGCAAGACTAAAACTCAAAGGAATTGACGGGGGTCCGCACAAGCGGTGGAGCATGTGGTT
CAATTCGACGCAACGCGCAGAACCTTACCTGGGCTTGACATCCTCCGAATCTTTTGGAAACAAGAGAGTGCTTCCCGCAA
GGGAAGAGCGGGGAGACAGGTGCTGCATGGCTGTCGTCAGCTCGTGTCGTGAGATGTTGGGTTAAGTCCCGCAACGAGCG
CAACCCTCGTCTCTAGTTGCCAGCAGGTAAAGCTGGGCACTCTAGAGAGACTGCCGGCGTCAAGCCGGA
>OTU_1148
GGGTAGTCCACGCCGTAAACGTTGGGTACTAGATGTCGGGGGTATCGACCCCTCCGGTGTCGCAGCTAACGCATTAAGTA
CCCTGCCTGGGGAGTACGGCCGCAAGGCTAAAACTCAAAGGAATTGACGGGGGCCCGCACAAGCAGCGGAGCGTGTGGTT
TAATTCGATGCAACGCGAAGAACCTCACCTAGGCTTGACATGGCTGAAGTAGAACCCCGAAAGGGGAACCACCCGTAAAG
TCGGGAGCAGTCACAGGTGCTGCATGGCTGTCGTCAGCTCGTGCCGTGAGGTGTTGGGTTAAGTCCCGCAACGAGCGCAA
CCCTCGGCGTTAGTTACCATGTCTAACGCGACTGCCGGTTTCAAACCGGA
>OTU_1149
TGGTAGTCCACGCTGTAAACGTTGGGCGCTAGGTGTGGGGGGCCTCTCCGGTTTCCTGTGCCGCAGCTAACGCATTAAGC
GCCCCGCCTGGGGAGTACGGCCGCAAGGCTAAAACTCAAAGGAATTGACGGGGGCCCGCACAAGCGGCGGAGCATGCGGA
TTAATTCGATGCAACGCGAAGAACCTTACCTGGGTTTGACATGGCCGCAAAACTTGCAGAGATGTAAGGTCCTTCGGGGG
CGGTCACAGGTGGTGCATGGCTGTCGTCAGCTCGTGTCGTGAGATGTTGGGTTAAGTCCCGCAACGAGCGCAACCCTCGT
TCGATGTTGCCAGCGCGTTATGGCGGGGACTCATCGAAGACTGCCGGGGTCAACTCGGA
>OTU_1158
TGGTAGTCCACGCTGTAAACGATGGGTACTCGGTGTCGCGGGTATCGACCCCTGCGGTGCCTTAGCTAACGCGTTAAGTA
CCCCGCCTGGGGAGTACGGTCGCAAGGCTGAAACTCAAAGGAATTGACGGGGGCCCGCACAAGCGGTGGAGCATGTGGTT
TAATTCGATGCAACGCGCAGAACCTTACCTGGGCTTGAACTGTAGGAGACCGCTCTGGAAACAGAGTCTTCTCGCAAGAG
ACTGCTGCAGAGGTGCTGCATGGCTGTCGTCAGCTCGTGTCGTGAGATGTTGGGTTAAGTCCCGCAACGAGCGCAACCCC
TATCCTTAGTTGCTAACGGGTAAAGCCGAGAACTCTAAGGAGACTGCCTGGGAAATCCGGGA
>OTU_1162
TGGTAGTCCACGCCGTAAACGATGAGTGCTAGGTGTTGCGGGTATTGACCCCTGCAGTGCCAAAGCTAACGCGTTAAGCA
CTCCGCCTGGGGAGTACGGTCGCAAGATTAAAACTCAAAGGAATTGACGGGGGCCCGCACAAGCGGTGGAGCATGTGGTT
TAATTCGACGCAACGCGCAGAACCTTACCTGGGTTTGAACTGCAGTGGACCGGTGCAGAAATGCACCTTCTCTTCGGAGC
CGCTGTGGAGGTGCTGCATGGCTGTCGTCAGCTCGTGTCGTGAGATGTTGGGTTAAGTCCCGCAACGAGCGCAACCCTTG
CCAATAGTTGCCATCAGGTAAAGCTGGGAACTCTATTGGGACTGCCGGTGTTAAACCGGA
>OTU_1181
TGGTAGTCCACGCGGTAAACGTTGGGCACTAGGTGTGGGGATTTATCAACGATCTCTGTGCCGTAGCTAACGCATTAAGT
GCCCCGCCTGGGGAGTACGGCCGCAAGGCTAAAACTCAAAGGAATTGACGGGGGCCCGCACAAGCGGCGGAGCATGTTGC
TTAATTCGAGGCAACGCGAAGAACCTTACCTGGGTTTGACATGTACGGAAAAGCCGCAGAGATGCGGTGTCCTTCGGGGT
CGTACACAGGTGGTGCATGGCTGTCGTCAGCTCGTGTCGTGAGATGTTGGGTTAAGTCCCGCAACGAGCGCAACCCTTGT
CCTATGTTGCCAGCGGGTAATGCCGGGGACTCGTAGGAGACTGCCGGGGTCAACTCGGA
>OTU_1184
TGGTAGTCCACGCCGTAAACGATGAGTGCTAGATGTTGGAGGACATCGTTCTTCAGTGTCGCAGCTAACGCATTAAGCAC
TCCGCCTGGGGAGTACGGCCGCAAGGTTAAAACTCAAAGGAATTGACGGGGGCCCGCACAAGCGGTGGAGCATGTGGTTC
AATTCGACGCAACGCGAAGAACCTTACCAGGCCTTGACATGGGGAGTATGGGTTTCCGAAAGGAGATCCTTCAGTTCGGC
TGGCTCCCACACAGGTGCTGCATGGCTGTCGTCAGCTCGTGTCGTGAGATGTTGGGTTAAGTCCCGCAACGAGCGCAACC
CTCGTCTTCAGTTGCCATCAGGTAAAGCTGGGCACTCTGAAGAAACCGCCGGTGACAAGCTGGA
>OTU_1186
GGGTAGTCCACGCTGTAAACGTTGGGCACTAGGTGTGGGGGGTATTGACCCCTTCCGTGCCGAAGCTAACGCGATAAGTG
CCCCGCCTGGGGAGTACGGCCGCAAGGCTAAAACTCAAAGGAATTGACGGGGGCCCGCACAAGCAGCGGAGCGTGTGGTT
TAATTCGATGCTACGCGAAGAACCTTACCAGGGTTTGACATGCTGGTAGTACGGAGTCGAAAGACGAAGGACCCTTCGGG
GAGCCAGCACAGGTGTTGCATGGCTGTCGTCAGCTCGTGCCGTGAGGTGTTGGGTTAAGTCCCGCAACGAGCGCAACCCC
TGTCGCTAGTTGGATATTTCTAGCGAGACCGCCGGGTTCAACCCGGA
>OTU_1194
TGGTAGTCCACGCCGTAAACGATGAGTGCTAGGTGTTGGGGGGATCCTCCCCTCGGTGCCGAAGTTCACACATTAAGCAC
TCCGCCTGGGGAGTACGGTCGCAAGACTGAAACTCAAAGGAATTGACGGGGACCCGCACAAGCAGTGGAGTATGTGGTTT
AATTCGAAGCAACGCGAAGAACCTTACCAGGTCTTGACATCCCCCTGATCGGTGCAGAGATGTACCTTTCCTTCGGGACA
GGGGAGACAGGTGGTGCATGGTTGTCGTCAGCTCGTGTCGTGAGATGTTGGGTTAAGTCCCGCAACGAGCGCAACCCCTA
AACTTAGTTGCCAGCACTTCGGGTGGGCACTCTAGGTTGACTGCCGGTGACAAACCGGA
>OTU_1195
TGGTAGTCCACGCCGTAAACTATGAGAGCTAGCCGTTGGGGGATTTATCCCTCAGTGGCGCAGCTAACGCTTTAAGCTCT
CCGCCTGGGGAGTACGGTCGCAAGATTAAAACTCAAAGGAATTGACGGGGGCCCGCACAAGCGGTGGAGCATGTGGTTTA
ATTCGAAGCAACGCGAAGAACCTTACCAGCCCTTGACATGGCAGGACGGGGTCCAGAGATGGGCTCTTTCACTTCGGTGA
CTTGCACACAGGTGCTGCATGGCTGTCGTCAGCTCGTGTCGTGAGATGTTGGGTTAAGTCCCGCAACGAGCGCAACCCTC
GCCCTTAGTTGCCATCATTTAGTTGGGCACTCTAGGGGGACTGCCGGTGATAAGCCGGA
>OTU_1198
TGGTAGTCCCGGCCCTAAACGATGATCACTTGGCGTAGCGGGTTTTACCCCCGCTGTGCCGGAGCTAACGCGTTAAGTGA
TCCGCCTGGGGAGTACGGTCGCAAGGCTGAAACTCAAAGGAATTGACGGGGGCCCGCACAAGCGGTGGAGCATGTGGTTT
AATTCGACGCAACGCGAAGAACCTTACCTGGGCTCGAAGCGTAGAGGAATCCGGATGAAAGTTCGGCGCCCGCAAGGGCT
TCTACGTAGGTGCTGCATGGCTGTCGTCAGCTCGTGTCGTGAGATGTTGGGTTAAGTCCCGCAACGAGCGCAACCCCTAT
CTTTGGTTGCTACCCGCAAGGGGCACTCTAAAGAAACTGTCGGCCAAAAGCCGAA
>OTU_1199
TGGTAGTCCACGCCCTAAACGATGCATATTTGGTGTAGGTCATTCAGTTGATCTGTGCCGGAGCTAACGCGTTAAATATG
CCGCCTGGGGAGTACAGTCGCAAGGCTGAAACTCAAAGGAATTGACGGGGGCCCGCACAAGCGGTGGAGCATGTGGTTCA
ATTCGACGCAACGCGAAGAACCTTACCTGGGCTCGAACGGCTGGTCAACGGCATTGGAAACAGTGCTACTCCGCAAGGAG
GTCCAGTCGAGGTGCTGCATGGCTGTCGTCAGCTCGTGTCGTGAGATGTTGGGTTAAGTCCCGCAACGAGCGCAACCCTT
GTCCTGTGTTGCCATCCCGTAAGGGGGGACTCGCAGGAGACCGCCAGCGATAAGCTGGA
>OTU_1200
TGGTAGTCCACGCCCTAAACGATGTCAACTAGTTGTCGGGACTTAATTGTCTTGGTAACGCAGCTAACGCGTGAAGTTGA
CCGCCTGGGGAGTACGGTCGCAAGATTAAAACTCAAAGGAATTGACGGGGACCCGCACAAGCGGTGGATGATGTGGATTA
ATTCGATGCAACGCGAAAAACCTTACCTACCCTTGACATGGTACAGATCCTGTAGAGATATGGGAGTGCTCGCAAGAGAA
TGTATACACAGGTGCTGCATGGCTGTCGTCAGCTCGTGTCGTGAGATGTTGGGTTAAGTCCCGCAACGAGCGCAACCCTT
GTCATTAATTGCCATCATTTAGTTGGGCACTTTAATGAGACTGCCGGTGACAAACCGGA
>OTU_1204
TGGTAGTCCTAGCTGTAAACGGTGCATATTTGCTGTAAAAGGAATCGACCCCTTTTGTGGCGTAGCAAACGCGTTAAATA
TGCCGCCTGGGAAGTACGGTCGCAAGATTAAAACTCAAAGAAATTGACGGGGGCCTGCACAAGCGGTGGAGTATGTGGCT
TAATTCGATGCAACGCGAAGAACCTTACCTGGCCTTGACATGCACATAGTAGAAGCCTGAAAGGGTGACGAGGTAGCAAT
ACCAGTGTGCACAGGTGCTGCATGGCTGTCGTCAGCTCGTGTCGTGAGATGTTGGGTTAAGTCCCGCAACGAGCGCAACC
CCTGTGTCCTGTTGCCACCCGATCGAGAGATTGGAGCACTCTGGACAGACTGCCTCGCTTAAACGAGGA
>OTU_1205
TGGTAGTCCACGCCGTAAACGATGAGTGCTAGGTGTTGGGGGTTTCAACACCCTCAGTGCCGCAGCTAACGCAATAAGCA
CTCCGCCTGGGGAGTACGCTCGCAAGAGTGAAACTCAAAGGAATTGACGGGGGCCCGCACAAGCGGTGGAGCATGTGGTT
TAATTCGAAGCAACGCGAAGAACCTTACCAGGTCTTGACATCCCGCTGACCGCCCTAGAGATAGGGCTTCCCTTCGGGGC
AGCGGTGACAGGTGGTGCATGGTTGTCGTCAGCTCGTGTCGTGAGATGTTGGGTTAAGTCCCGCAACGAGCGCAACCCTT
ATCTTTAGTTGCCAGCATTCAGTTGGGCACTCTAGAGAGACTGCCGTCGACAAGACGGA
>OTU_1208
TGGTAGTCCACGCCGTAAACGATAATCACTAGATGTTAGTCCGGCTTAGCTGGATTAGTGTCGTAGCTAACGCGTTAAGT
GATTCGCCTGGGGAGTACGGTCGCAAGGCTAAAACTTAAAAGAATTGACGGGGGTCCGCACAAGCGGTGGAACATGTGGT
TTAATTCGACACTACGCGAGAAACCTTACCTAGGCTTGACATGTACTCGACAGCTGTAGAAATACAGTCTTTTGGGTTTC
GATTCAAACGGGTACACAGGTGCTGCATGGCTGTCGTCAGCTCGTGTCGTGAGATGTTTGGTTAAGTCCTCTAACGAGCG
CAACCCCTGCCATCAGTTGCTATTAATCTTCGGATTAAGCACTCTGATGGGACTGCCCGGGAAACCGGGA
>OTU_1210
GGGTAGTCCACGCCGTAAACGATGGATACTAGCTGTTGGGCGTATCGACCCGCTCGGTAGCGAAGCTAACGCGTTAAGTA
TCCCGCCTGGGGAGTACGGCCGCAAGGCTAAAACTCAAAGGAATTGACGGGGACCCGCACAAGCGGTGGAGCGTGTGGTT
TAATTCGAGGCTACGCGAAGAACCTTACCAAGGCTTGACATCCTGGTCATACGTCTAAGAAATTAGATGGTCATTTAGTT
GGACCAGTGACAGGTGATGCATGGCCGTCGTCAGCTCGTGTCGTGAGATGTTAGGTTAAGTCCTTCAACGAGCGCAACCC
TCGTGGTTAGTTGTATTTTTCTAACCAGACTGCCTCGGCAACGGGGA
>OTU_1211
TGGTAGTCCACGCCGTAAACGATGTCAACTAGCCGTTGGGAGCCTTGAGCTCTTAGTGGCGCAGCTAACGCATTAAGTTG
ACCGCCTGGGGAGTACGGCCGCAAGGTTAAAACTCAAATGAATTGACGGGGGCCCGCACAAGCGGTGGAGCATGTGGTTT
AATTCGAAGCAACGCGAAGAACCTTACCAGGCCTTGACATCCAATGAATCTGCTAGAGATAGCGGAGTGCCTTCGGGAGC
ATTGAGACAGGTGCTGCATGGCTGTCGTCAGCTCGTGTCGTGAGATGTTGGGTTAAGTCCCGTAACGAGCGCAACCCTTG
TCCTTAGTTACCAGCACGTTAAGGTGGGCACTCTAAGGAGACTGCCGGTGACAAACCGGA
>OTU_1215
TGGTAGTCCACGCCGTAAACGATGGGCGCTAGGTGTAGGAGGTGTCGACTCCTCCTGTGCCGAAGCTAACGCATTAAGCG
CCCCGCCTGGGGAGTACGGCCGCAAGGCTAAAACTCAAAGGAATTGACGGGGACCCGCACAAGCAGCGGAGCATGTGGTT
TAATTCGACGCAACGCGAAGAACCTTACCAAGGCTTGACATGTTGAGGAAAAGCGTGGAAACACGTTCCCCCGCAAGGGC
CTCATCACAGGTGGTGCATGGCTGTCGTCAGCTCGTGTCGTGAGATGTTGGGTTAAGTCCCGCAACGAGCGCAACCCCTG
TCCTATGTTGCCAGCGAGTAATGTCGGGGACTCATAGGAGACTGCCGGTGACAAACCGGA
>OTU_1217
GGGTAGTCCACGCCGTAAACGATGAGCACTAGCTGTCGGGGGTATCGACCCCTCCGGTAGCGCAGCTAACGCGATAAGTG
CTCCGCCTGGGGACTACGGCCGCAAGGCTAAAACTCAAAGGAATTGACGGGGGCCCGCACAAGCAGCGGAGCGTGCGGTT
TAATTCGAAGCTACGCGAAGAACCTTACCAGGGCTTGACATGGACGGGACAGCCGGTGAAAGCCGGTCTCCTTCGGGTCC
GTTCACAGATGCTGCATGGCTGTCGTCAGCTCGTGCCGTGAGGTGTTGGGTTAAGTCCCGCAACGAGCGCAACCCCTGTC
GTCAGTTGTATTTTTCTGGCGAGACTGCTGGGAGCAACCCAGA
>OTU_1218
TGGTAGTCCTTGCCTTAAACAATGTATACTTGGCGTAGTTGGACTCAACCCCAACTGTGCCGAAGCTAACGCGATAAGTA
TACCGCCTGGGGAGTACACTCGCAAGGGTGAAACTCAAAAGAATTGACGGGGACCCGCACAAGCAGTGGAGCATGTGGTT
TAATTCGATGCAACGCGAAGAACCTTACCTGGATTTGACATGCAAGTGACGTGTACAGAGATGTACATTTCCCGCAAGGG
ACACTTGCACAGGTGCTGCATGGCTGTCGTCAGCTCGTGCCGTGAGGTGTTGGGTTAAGTCCCGCAACGAGCGCAACCCT
TGTCGTTAGTTGCCAGCAAGTAAAGTTGGGAACTCTAACGAGACTGCCTGGGTTAACCAGGA
>OTU_1220
GGGTAGTCCACGCTGTAAACGATGGGTGCTAGGTGTCGGGGGTATCGACCCCCTCGGTGCCGCAGCTAACGCGATAAGCA
CCCCGCCTGGGGACTACGGCCGCAAGGCTAAAACTCAAAGGAATTGACGGGGGCCCGCACAAGCAGCGGAGCGTGTGGTT
TAATTCGATGCAACGCGAAGAACCTTACCCAGGCTTGACGTGCAGGTGGTACCGCGGCGAAAGCCAAGGGACCCGCGAGG
GAGCCTGTGCAGGTGCTGCACGGCTGTCGTCAGCTCGTGCCGTGAGGTGTTGGGTTAAGTCCCGCAACGAGCGCAACCCC
CGCCGCTAGTTACCATGTCTAGCGGGACCGCCGGGACCAACCCGGA
>OTU_1221
TGGTAGTCCACACTGTAAACGATGATCACTCGATGTTGGCGATACACAGCCAGCGTCTTAGCAAAAGCGATAAGTGATCC
ACCTGGGGAGTACGCCGGCAACGGTGAAACTCAAAGGAATTGACGGGGGTCCGCACAAGCGGTGGAGCATGTGGTTTAAT
TCGATGATACGCGAGGAACCTTACCTGGGCTAGAATGCCCTTGACAGACTCAGAGACGAGTTTTTTCGCAAGAACAAGGA
GCAAGGTGCTGCATGGCTGTCGTCAGCTCGTGCCGTGAGGTGTTGGGTTAAGTCCCGCAACGAGCGCAACCCTTATCTTT
AGTTGCCAGCATGTTATGGTGGGGACTCTAGAGAGACTGCCCGCGCAAGCGGAGA
>OTU_1222
GGGTAGTCCACGCCGTAAACGATGAGTACTAGCTGTATGGGGTATCGACTCCCTGTGTAGCGAAGCTAACGCGATAAGTA
CTCCGCCTGGGGACTACGACCGCAAGGTTAAAACTCAAAGGAATTGACGGGGGCCCGCACAAGCAGCGGAGCGTGCGGTT
TAATTCGAAGCTACGCGAAGAACCTTACCAGGGCTTGACATGGCGTTGACCGCCGATGAAAGTCGGCTTCCCTTCGGGGC
GGCGTCACAGATGCTGCATGGCTGTCGTCAGCTCGTGCCGTGAGGTGTTGGGTTAAGTCCCGCAACGAGCGCAACCCTCG
TCGTGTGTTGAATTTTTCACACGAGACTGCCCGGAGCAACCGGGA
>OTU_1226
TGGTAGTCCACGCCCTAAACGATGTCAACTAGTTGTCGGGACTTAATTGTCTTGGTAACGCAGCTAACGCGTGAAGTTGA
CCGCCTGGGGAGTACGGTCGCAAGATTAAAACTCAAAGGAATTGACGGGGACCCGCACAAGCGGTGGATGATGTGGATTA
ATTCGATGCAACGCGAAAAACCTTACCTACCCTTGACATGGTTCAAAGGTTCCAGAGATGGAACTGTGCTCGCAAGAGAA
TGAATACACAGGTGCTGCATGGCTGTCGTCAGCTCGTGTCGTGAGATGTTGGGTTAAGTCCCGCAACGAGCGCAACCCTT
GTCATTAATTGCCATCCTTAAGTTGGGCACTTTAATGAGACTGCCGGTGACAAACCGGA
>OTU_1227
TGGTAGTCCACGCTGTAAACGATGAGTACTAGCTGTTTTATACGGAAAGTATAGGGTAGCGAAGCAAACGCGATAAGTAC
TCCGCCTGGGGAGTACGGCCGCAAGGTTAAAACTCAAAGGAATTGACGGGGGCCCGCACAAGCGGTGGAGCATGTGGTTT
AATTCGATGCAACGCGAAGAACCTTACCTACTTTTGACATCCAGAGAATCTTTTAGAGATAAGAGAGTGCCTTCGGGAGC
TCTGAGACAGGTGCTGCATGGCTGTCGTCAGCTCGTGTCGTGAGATGTTGGGTTAAGTCCCGTAACGAGCGCAACCCCTA
TCCTTAATTGCCATCAGGTAAAGCTGAGCACTTTAGGGAGACTGCTGGTGCTAAACCGGA
>OTU_1232
TGGTAGTCCACGCCGTAAACGATGAGTGCTAGGTGTCGGGGGTTTCAATACCCACGGTGCCGAAGTTAACACAGTAAGCA
CTCCGCCTGGGGAGTACGCTCGCAAGAGTGAAACTCAAAGGAATTGACGGGGACCCGCACAAGCAGTGGAGTATGTGGTT
TAATTCGAAGCAACGCGAAGAACCTTACCAGGTCTTGACATCCTCTTGAAAAGTGCAGAGATGTGCTCCCTCTTCGGAGC
AAGAGAGACAGGTGGTGCATGGTTGTCGTCAGCTCGTGTCGTGAGATGTTGGGTTAAGTCCCGCAACGAGCGCAACCCTT
GGATTTAGTTGCCAGCACTTAAGGTGGGCACTCTAGATCGACTGCCGGTGACAAACCGGA
>OTU_1236
TGGTAGTCCACACTGTAAACGTTGATTACTCGATGTTGGCGATACACAGCCAGCGTCTTAGCGCAAGCGATAAGTAATCC
ACCTGGGGAGTACGCCGGCAACGGTGAAACTCAAAGGAATTGACGGGGGTCCGCACAAGCGGTGGAGCATGTGGTTTAAT
TCGATGATACGCGAGGAACCTTACCTGGACTAGAATGCCCTTGACCGATCCAGAGATGGATTTTTTCGCAAGAACAAGGA
GCAAGGTGCTGCATGGCCGTCGTCAGCTCGTGCCGTGAGGTGTTGGGTTAAGTCCCGCAACGAGCGCAACCCCTGTTTCT
AGTTGCCAGCACATAATGGTGGGGACTCTAGAAAAACTGCCCGCGCAAGCGGAGA
>OTU_1239
TGGTAGTCCACGCCCTAAACGATGACAACTAGTTGTTGGGGGATTACATCCCTTAGTAACGCAGCTAACGCGTGAAGTTG
TCCGCCTGGGGAGTACGGTCGCAAGATTAAAACTCAAAGGAATTGACGGGGGCCCGCACAAGCGGTGGATGATGTGGTTT
AATTCGATGCAACGCGAAAAACCTTACCTACCCTTGACATGCCAGGAACTTCCCAGAGATGGGAAGGTGCCCGAAAGGGA
GCCTGGACACAGGTGCTGCATGGCTGTCGTCAGCTCGTGTCGTGAGATGTTGGGTTAAGTCCCGCAACGAGCGCAACCCT
TGCCATTAGTTGCTACATTTAGTTGGGCACTCTAATGGGACTGCCGGTGACAAACCGGA
>OTU_1247
TGGTAGTCCACGCCGTAAACGATGAGTGCTAGGTGTTAGGGGTTTCGATACCCTTGGTGCCGAAGTAAACACAGTAAGCA
CTCCGCCTGGGGAGTACGCTCGCAAGAGTGAAACTCAAAGGAATTGACGGGGACCCGCACAAGCAGTGGAGTATGTGGTT
TAATTCGAAGCAACGCGAAGAACCTTACCAGGTCTTGACATCCCGATGAAACACCTAGAGATAGGTGCCCTCTTCGGAGC
ATTGGAGACAGGTGGTGCATGGTTGTCGTCAGCTCGTGTCGTGAGATGTTGGGTTAAGTCCCGCAACGAGCGCAACCCTT
GACTTTAGTTGCCAGCATTAAGTTGGGCACTCTAGAGTGACTGCCGGTGACAAACCGGA
>OTU_1257
TGGTAGTCCACGCCGTAAACGATGATAACTAGCTGTCGGGACTCTTAGAGTTTCGGTGGCGCAGCTAACGCATTAAGTTA
TCCGCCTGGGGAGTACGGTCGCAAGATTAAAACTCAAAGGAATTGACGGGGGCCTGCACAAGCGGTGGAGCATGTGGTTT
AATTCGAAGCAACGCGCAGAACCTTACCAGCGTTTGACATGTCCGGACGATTTCCAGAGATGGATTTCTTCCCTTCGGGG
ACTGGAACACAGGTGCTGCATGGCTGTCGTCAGCTCGTGTCGTGAGATGTTGGGTTAAGTCCCGCAACGAGCGCAACCCT
CGACTTTAGTTACCATCATTTAGTTGGGTACTCTAAAGTAACCGCCGGTGATAAGCCGGA
>OTU_1258
TGGTAGTCCACGCTGTAAACGATGGATACTAGGTGTAGGGGGTATCGACCCCCCCTGTGCCGCAGTTAACACAATAAGTA
TCCCACCTGGGGAGTACGGCCGCAAGGTTGAAACTCAAAGGAATTGACGGGGGCCCGCACAAGCAGTGGAGTATGTGGTT
TAATTCGAAGCAACGCGAAGAACCTTACCAAGGCTTGACATATTAGTGAATATGGCAGAAATGTCATAGCCCTTCGGGGC
ACTATTACAGGTGGTGCATGGTTGTCGTCAGCTCGTGTCGTGAGATGTTGGGTTAAGTCCCGCAACGAGCGCAACCCCTG
TTGTTAGTTGATAACATTTAGTTGATCACTCTAACGAGACTGCCGGTGATAAATCGGA
>OTU_1263
TGGTAGTCCTAGCCCTAAACGATGGATGTTTGGTGTGGCGGGTACCCAATCCCGCCGTGCCGGAGCTAACGCGTTAAACA
TCCCGCCTGGGGAGTACGGTCGCAAGGCTGAAACTCAAAGGAATTGACGGGGGCCCGCACAAGCGGTGGAGCATGTGGTT
CAATTCGACGCAACGCGAAGAACCTTACCTGGGCTCGAAATGCAGTGCACTGGGGTGGAAACACCTCTTCCCGCAAGGGG
TGCTGCATAGGTGCTGCATGGCTGTCGTCAGCTCGTGTCGTGAGATGTTGGGTTAAGTCCCGCAACGAGCGCAACCCTTA
TCTCTAGTTGCTAACGCGTAATGGCGAGCACTCTAGCGAAACTGCCCCGGATAACGGGGA
>OTU_1264
TGGTAGTCCACGCTGTAAACGATGGGCACTAGGTGTTCGGGGTATTGACCCCCTGAGTGCCGCAGCTAACGCATTAAGTG
CCCCGCCTGGGGAGTACGGCCGCAAGGTTAAAACTCAAAGGAATTGACGGGGGCCCGCACAAGCGGTGGAGCATGTGGTT
CAATTCGACGCAACGCGAAGAACCTTACCTGGGCTAGACAACATCGGACAACCCTAGAAATAGGGCCTTCCCGCAAGGGA
CTGGTGGTTCAGGTGCTGCATGGCTGTCGTCAGCTCGTGTCGTGAGATGTTGGGTTAAGTCCCGCAACGAGCGCAACCCC
TGTCCCTAGTTGCTACCATTCAGTTGAGCACTCTAGGGAGACTGCCCGTGTTAAACGGGA
>OTU_1265
TGGTAGTCCACGCTGTAAACGATGTGTGCTAGACGTTGGGGAGCCTAGCTCTTCGGTGTCGCAGCTAACGCGGTAAGCAC
ACCGCCTGGGGAGTACGGCCGCAAGGTTAAAACTCAAAGGAATTGACGGGGGCCCGCACAAGCGGTGGAGCATGTGGTTT
AATTCGACGCAACGCGAAGAACCTTACCAGCCCTTGACATGTCCGGTATGGGCGGGGGAGACCTCGTTCTTCAGTTCGGC
TGGCCGGAGCACAGGTGCTGCATGGCTGTCGTCAGCTCGTGTCGTGAGATGTTGGGTTAAGTCCCGCAACGAGCGCAACC
CCCATCTTCAGTTGCCATCGGGTGATGCCGGGCACTCTGAAGAAACTGCCGGTGACAAGCCGGA
>OTU_1267
GGGTAGTCCACGCTGTAAACGATGGACACTAGGTGTGGGGGGTATTGACCCCTTCCGTGCCGAAGCCAACGCAATAAGTG
TCCCGCCTGGGGAGTACGGCCGCAAGGCTAAAACTCAAAGGAATTGACGGGGGCCCGCACAAGCAGCGGAGCGTGTGGTT
CAATTCGACGCAACGCGAAGAACCTTACCAGGGCTTGAAGTGCCGGTAGTACTGATCCGAAAGGTGAGGGACCCTTCGGG
GAGCCGGTGGAGGTGATGCATGGCTGTCGTCAGCTCGTGCCGTGAGGTGTTGGGTTAAGTCCCGCAACGAGCGCAACCCC
TGTTGCCAGTTGTATTTTTCTGGCGAGACTGCTGAGACCAACTCAGA
>OTU_1270
TGGTAGTCCTAGCCCTAAACCATCAGAACTTGGGGTGGCCCGCGTAGGCGGGTCGTCCCGTAGCTAACGCGTTAAGTTCT
GCGCCTGGGGAGTACGGTCGCAAGACTGAAACTCAAAGGAATTGACGGGGGCCCGCACAAGCGGTGGAACATGTGGTTCA
ATTCGACGCAACGCGAAGAACCTTACCTGGGCTTGAACCGCTACTGACCAAGGGTAGAAATATCCTCTTCCCGCAAGGGA
CAGTAGTAGAGGTGCTGCATGGCTGTCGTCAGCTCGTGCCGTGAGGTGTTGGGTTAAGTCCCGCAACGAGCGCAACCCTT
ACTCGTAGTTGCTACCCGCAAGGGAGAACTCTACGAGGACTGCTCCGGATAACGGAGA
>OTU_1272
TGGTAGTCCACGCCCTAAACGATGATTACTCGATGTGTGCGATACACTGTACGCGTCTGAGCGAAAGCATTAAGTAATCC
ACCTGGGGAGTACGATCGCAAGATTGAAACTCAAAGGAATTGACGGGGGCCCGCACAAGCGGAGGAGCATGTGGTTTAAT
TCGATGATACGCGAGGAACCTTACCTGGGCTTGAAAGTTAGTGAAGCAAGCAGAAACGTTTGCGTCAGCAATGACACGAA
ACTAGGTGCTGCATGGCTGTCGTCAGCTCGTGCCGTGAGGTGTTGGGTTAAGTCCCGCAACGAGCGCAACCCCTATCTTT
AGTTGCCATCAGGTAATGCTGGGGACTCTAAAGAGACTGCCCGCGTAAGCGTGGA
>OTU_1276
GGGTAGTCCACGCCGTAAACGGTGGGCACTAGGTGTCGGGGGTATCGACCCCCCCGGTGCCGCAGCTAACGCATTAAGTG
CCCTGCCTGGGGAGTACGGCCGCAAGGCTAAAACTCAAAGGAATTGACGGGGGCCCGCACAAGCAGCGGAGCGTGTGGTT
TAATTCGATGCAACGCGAAGAACCTTACCTAGGCTTGACATGGCCAGAGTAGGATCCCGAAAGGGTGACGACCCGTAAAG
TCGGGAATGGTCACAGGTGCTGCATGGCTGTCGTCAGCTCGTGCCGTGAGGTGTTGGGTTAAGTCCCGCAACGAGCGCAA
CCCTCGGCGTTAGTTACCATGTCTAACGCGACTGCCGGTTTCAAACCGGA
>OTU_1277
TGGTAGTCCACGCTGTAAACGATGAGTGCTAGACGTTGGAGGGTAACCTTCAGTGTCGCAGCTAACGCAATAAGCACTCC
GCCTGGGGAGTACGGTCGCAAGATTAAAACTCAAAGGAATTGACGGGGGCCCGCACAAGCGGTGGAGCATGTGGTTTAAT
TCGAAGCAACGCGAAGAACCTTACCAGCCCTTGACATGGGTATTCTGGGTTTCAGAGATGAGACCCTTCAGTTCGGCTGG
ATACCACACAGGTGCTGCATGGCTGTCGTCAGCTCGTGTCGTGAGATGTTGGGTTAAGTCCCGCAACGAGCGCAACCCCT
ATCTTCAGTTACCATCAGGTTATGCTGGGGACTCTGGAGAGACTGCCGGTGATAAGCCGGA
>OTU_1281
TGGTAGTCCACGCCCTAAACGATGCATACTTGGTGTGAGCGATTCATTTCGTTCGTGCCGGAGCTAACGCGTTAAGTATG
CCGCCTGGGGAGTACGGTCGCAAGGCTGAAACTCAAAGGAATTGACGGGGGCCCGCACAAGCGGTGGAGCATGTGGTTCA
ATTCGACGCAACGCGAAGAACCTTACCTGGGCTCGAACGGCTCACGACCGGGGTGGAAACACCCTTTTTCCGCAAGGAAC
GGGAGTCGAGGTGCTGCATGGCTGTCGTCAGCTCGTGTCGTGAGATGTTGGGTTAAGTCCCGCAACGAGCGCAACCCTTG
TCCTGTGTTGCCACTCCCGTAAGGGAAGCACTCTCAGGAGACCGCCAGCGATAAGTTGGA
>OTU_1290
TGGTAGTCCACGCTGTAAACGGTGGGTGCTGGGTGTGGGGGCCTTTGATGGTTTCTGTGCCGTAGCTAACGCATTAAGCA
CCCCGCCTGGGGAGTACGGCCGCAAGGCTAAAACTCAAAGGAATTGACGGGGGCCCGCACAAGCGGCGGAGCATGTGGAT
TAATTCGATGCAACGCGAAGAACCTTACCTGGATTTGACATGCACTAGATCGTCATAGAGATATGGCTTCCCTTTGGGGC
TGGTGTGCAGGTGGTGCATGGCTGTCGTCAGCTCGTGTCGTGAGATGTTGGGTTAAGTCCCGCAACGAGCGCAACCCTTG
TTCCATGTTGCCAGCACGTGATGGTGGGGACTCATGGGAGACTGCCGGGGTTAACTCGGA
>OTU_1292
GGGTAGTCCACGCCGTAAACGGTGGGCACTAGGTGTGGGGGGTATCGACCCCCCCCGTGCCGGCGCGAACGCAGGAAGTG
CCCCGCCTGGGGAGTACGGCCGCAAGGCTAAAACTCAAAGGAATTGACGGGGGCCCGCACAAGCAGCGGAGCGTGTGGTT
TAATTCGATGCGACGCGAAGAACCTTACCAGGGTTTGACATGCGCCTTACAGCCGGGGAAACCCGGTGCCCGAAAGGGGT
GGCGCACAGGTGCTGCATGGCTGTCGTCAGCTCGTGCCGTGAGGTGTTGGGTTAAGTCCCGCAACGAGCGCAACCCCCGG
GGCCAGTTGGTTTTCTGGCCCGACTGCCGGGACTAACCCGGA
>OTU_1294
TGGTAGTCCACGCCGTAAACGATGAATGCTAGCTGTTGGGGTGCTTGCACTTCAGTAGCGCAGCTAACGCTTTAAGCATT
CCGCCTGGGGAGTACGGTCGCAAGATTAAAACTCAAAGGAATTGACGGGGGCCCGCACAAGCGGTGGAGCATGTGGTTTA
ATTCGAAGCAACGCGCAGAACCTTACCATCCTTTGACATGGCGTGTTATGGGGAGAGATCCTCAGTCCTCTTCGGAGGCG
CGCACACAGGTGCTGCATGGCTGTCGTCAGCTCGTGTCGTGAGATGTTGGGTTAAGTCCCGCAACGAGCGCAACCCACGT
CCTTAGTTGCCATCATTCAGTTGGGCACTCTAGGGAGACTGCCGGTGATAAGCCGCGA
>OTU_1297
TGGTAGTCCACGCCGTAAACGATGGACGCTAGCCGTTGGCAAGCTTGCTTGTCAGTGGCGCAGCTAACGCATTAAGCGTC
CCGCCTGGGGAGTACGGCCGCAAGGTTGAAACTCAAAGGAATTGACGGGGGCCCGCACAAGCGGTGGAGCATGTGGTTTA
ATTCGACGCAACGCGCAGAACCTTACCAGGCCTTGACATCCTGTGCTCGCCGGAGAGATCCGGTTTCCCCGCAAGGGGCG
CAGAGACAGGTGCTGCATGGCTGTCGTCAGCTCGTGTCGTGAGATGTTGGGTTAAGTCCCGCAACGAGCGCAACCCTCGC
CTTTAGTTGCCATCATTCAGTTGGGCACTCTAAAGGGACCGCCGGCGACAAGCCGGA
>OTU_1298
TGGTAGTCCACGCCGTAAACTATGGAAGCTAGCCGTTGGGAGGTTTACCTCTCAGTGGCGCAGCTAACGCATTAAGCTTC
CCGCCTGGGGAGTACGGTCGCAAGATTAAAACTCAAAGGAATTGACGGGGGCCCGCACAAGCGGTGGAGCATGTGGTTTA
ATTCGAAGCAACGCGAAGAACCTTACCAGCCCTTGACATGGCAGGACGGTTTCCAGAGATGGATTCCTTCACTTCGGTGA
CCTGCACACAGGTGCTGCATGGCTGTCGTCAGCTCGTGTCGTGAGATGTTGGGTTAAGTCCCGCAACGAGCGCAACCCTC
GCCTTTAGTTGCCATCATTTAGTTGGGCACTCTAGAGGGACTGCCGGTGATAAGCCGGA
>OTU_1299
TGGTAGTCCACGCTGTAAACGATGAATGCTAGACGTGGTAGGTCTTGACCCCTGCCGTGTCGAAGTTAACACGATAAGCA
TTCCGCCTGGGGAGTACGGTCGCAAGACTAAAACTCAAAGGAATTGACGGGGGCCCGCACAAGCGGTGGATCATGTGGTT
TAATTCGAAGCAACGCGAAGAACCTTACCTGGATTTGACATCCTTTGAATACAGTAGAGATATTGTAGGCTCGCAAGAGA
CAAAGAGACAGGTGCTGCATGGCTGTCGTCAGCTCGTGTTGTGAAATGTTGGGTTAAGTCCCGCAACGAGCGCAACCCTT
GCCTTTGGTTGCCATCATTAAGTTGGGCACTCCAGAGGGACTGCCGTCGTCAAGACGGA
>OTU_1300
TGGTAGTCCACGCTGTAAACGATGGATGCTAGCCGTTGGGGGGTTTACCCTTCAGTGGCGCAGCTAACGCATTAAGCATC
CCGCCTGGGGAGTACGGTCGCAAGATTAAAACTCAAAGGAATTGACGGGGGCCCGCACAAGCGGTGGAGCATGTGGTTCA
ATTCGAAGCAACGCGCAGAACCTTACCAACCTTTGACATGTCCCGTATGGGCTCCAGAGATGGAGTTCTTCAGTTCGGCT
GGCGGGAACACAGGTGCTGCATGGCTGTCGTCAGCTCGTGTCGTGAGATGTTGGGTTAAGTCCCGCAACGAGCGCAACCC
TCGGCCTTAGTTGCCATCATTTAGTTGGGCACTCTAAGGCGACTGCCGGTGATAAGCCGGA
>OTU_1302
TGGTAGTCCTTGCCTTAAACTATGTATACTTGGCGTAGTCGGACTCAACCCCGACTGTGCCGTAGCTAACGCGATAAGTA
TACCGCCTGGGGAGTACGCTCGCAAGGGTGAAACTCAAAAGAATTGACGGGGACCCGCACAAGCAGTGGAGCATGTGGTT
TAATTCGATGCAACGCGAAGAACCTTACCTGGACTTGACATACACTTGACAATTTTAGAGATAAAATGTTCTCGCAAGAG
ACAGGTGAACAGGTGCTGCATGGCTGTCGTCAGCTCGTGCCGTGAGGTGTTGGGTTAAGTCCCGCAACGAGCGCAACCCT
TGTCGTTAGTTGCCAGCGCGTAATGGCGGGCACTCTAGCGAGACTGCCTGGGTTAACCAGGA
>OTU_1303
TGGTAGTCCACGCCGTAAACGTTGGGCACTAGGTGTGGGACCCTATCGACGGGTTCCGTGCCGTAGCTAACGCATTAAGT
GCCCCGCCTGGGGAGTACGGCCGCAAGGCTAAAACTCAAAGGAATTGACGGGGGCCCGCACAAGCGGCGGAGCATGTTGC
TTAATTCGATGCAACGCGAAGAACCTTACCTAGGTTGAACTACGCAGGAAAAGCTGCAGAGATGCAGTGTCCGAAAGGGT
CTGCGATAGGTGGTGCATGGCTGTCGTCAGCTCGTGTCGTGAGATGTTGGGTTAAGTCCCGCAACGAGCGCAACCCTTAT
TCTATGTTGCCAGCGGATAATGCCGGGGACTCGTAGAAGACTGCCGGGGTCAACTCGGA
>OTU_1304
GGGTAGTCCACGCCGTAAACGATGGACACTAGGTGTAGGGGGTATCGACCCCCTCTGTGCCGTAGCTAACGCAATAAGTG
TCCCGCCTGGGGAGTACGGCCGCAAGGCTAAAACTCAAAGGAATTGACGGGGGCCCGCACAAGCAGCGGAGCGTGCGGTT
TAATTCGTCGCAACGCGAAGAACCTTACCAAGGCTTGACATGCTAGTGGTACTGATCCGAAAGGAAAGGGACCCTTCGGG
GAGCTAGCACAGGTGCTGCATGGCTGTCGTCAGCTCGTGCCGTGAGGTGTTGGGTTAAGTCCCGCAACGAGCGCAACCCC
TGTTGCCAGTTGTATTCTCTGGCGAGACTGCCCCGTAAAGCGGGGA
>OTU_1306
TGGTAGTCCACGCCGTAAACGATGCATACTAGGTGTTGGGGATTCGATTCCTCGGTGCCGAAGTTAACACAGTAAGTATG
CCGCCTGGGGAGTACGCTCGCAAGAGTGAAACTCAAAGGAATTGACGGGGACCCGCACAAGCAGTGGAGTATGTGGTTTA
ATTCGAAGCAACGCGAAGAACCTTACCAGGTCTTGACATCCCTTTGTAAGCCCTAGAGATAGGGCCCTCCTTCGGGACAG
AGGAGACAGGTGGTGCATGGTTGTCGTCAGCTCGTGTCGTGAGATGTTGGGTTAAGTCCCGCAACGAGCGCAACCCTTGA
TCTTAGTTGCCAGCACTTCGGGTGGGCACTCTAAGATGACTGCCGGTGACAAACCGGA
>OTU_1310
TGGTAGTCCACGCCGTAAACGATGGATGCTAGCCGTTGGCAGGCTTGCCTGTCAGTGGCGCAGCTAACGCATTAAGCATC
CCGCCTGGGGAGTACGGTCGCAAGATTAAAACTCAAAGGAATTGACGGGGGCCCGCACAAGCGGTGGAGCATGTGGTTCA
ATTCGAAGCAACGCGCAGAACCTTACCAACCTTTGACATCCCGGTCGCGGGCACCAGAGATGGAGCCCTTCAGTTCGGCT
GGACCGGAGACAGGTGCTGCATGGCTGTCGTCAGCTCGTGTCGTGAGATGTTGGGTTAAGTCCCGCAACGAGCGCAACCC
TCGCCCTTAGTTGCCATCATTCAGTTGGGCACTCTAAGGGGACTGCCGGTGATAAGCCGCGA
>OTU_1312
TGGTAGTCCTTGCCCTAAACTATGTATACTTGGTGTTGTTGGGCTCAACCCCGACAGTACCGTAGCTAACGCGATAAGTA
TACCGCCTGGGGAGTACGCTCGCAAGGGTAAAACTCAAAAGAATTGACGGGGACCCGCACAAGCAGTGGAGCATGTGGTT
TAATTCGATGCAACGCGAAGAACCTTACCTGGGCTTGACATATACATGACCGTTACAGAGATGTAACTTTCTCGCAAGAG
ACATGTAAACAGGTGCTGCATGGCTGTCGTCAGCTCGTGCCGTGAGGTGTTGGGTTAAGTCCCGCAACGAGCGCAACCCT
TGTCGTTAGTTGCCAACACGTGATGGTGGGCACTCTAGCGAGACTGCCTAGGTTAACTAGGA
>OTU_1317
TGGTAGTCCACGCCCTAAACGATGAATACTCGCTGTTAGCGATATACAGTTAGCGGCTAAGCGAAAGCGTTAAGTATTCC
ACCTGGGGAGTACGCCCGCAAGGGTGAAACTCAAAGGAATTGACGGGGGCCCGCACAAGCGGAGGAGCATGTGGTTTAAT
TCGATGATACGCGAGGAACCTTACCCGGGCTTGAAAGTTAGTGAATTATCTAGAGATAGATAAGTGAGCAATCACACGAA
ACTAGGTGCTGCATGGCTGTCGTCAGCTCGTGCCGTGAGGTGTTGGGTTAAGTCCCGCAACGAGCGCAACCCCTATGTTT
AGTTGCCAGCACGTTAAGGTGGGGACTCTAAACAGACTGCCTGTGCAAACAGAGA
>OTU_1318
TGGTAGTCCACGCTGTAAACGATGTGTGCTAGACGTTGGGGAGCCTAGCTCTTCGGTGTCGCAGCTAACGCTTTAAGCAC
ACCGCCTGGGGAGTACGGCCGCAAGGTTAAAACTCAAAGGAATTGACGGGGGCCCGCACAAGCGGTGGAGCATGTGGTTT
AATTCGACGCAACGCGAAGAACCTTACCAGCCCTTGACATGTCCCGTATGGGTGGGGGAGACCTCACTCTTCAGTTCGGC
TGGCGGGAACACAGGTGCTGCATGGCTGTCGTCAGCTCGTGTCGTGAGATGTTGGGTTAAGTCCCGCAACGAGCGCAACC
CCCATCTTCAGTTGCCAGCAGGTAAGGCTGGGCACTCTGGAGAAACTGCCGGTGACAAGCCGGA
>OTU_1320
TGGTAGTCCACGCCCTAAACGATGGATGCTAGGCGTAGGAGGTATCGACCCCTCCTGTGCCGCAGCTAACGCACTAAGCA
TCCCGCCTGGGGACTACGGCCGCAAGGTTGAAACTCAAATGAATTGACGGGGACCCGCACAAGCGGTGGAGCATGTGGAT
TAATTCGATACTAACCGAAGAACCTTACCCAGGTTTGACATCGAGGGTAAGCCTATGAAAGTAGGCCCTCTCCCACAAGG
AGACCCAAAGACAGATGTTGCATGGCTGTCGTCAGCTCGTGCCGTGAGGTGTACGGTTAAGTCCGCCAACGAGCGCAACC
CTCGTCCTGTGTTACCAGCGATTAAAGTCGGGAACTCACAGGAGACCGCCGGTGTAAGCCGGA
>OTU_1326
TGGTAGTCCACGCCCTAAACGATGGGTACTCGGTGTCGCGGGTATCGACCCCTGCGGTGCCTTAGCTAACGCGTTAAGTA
CCCCGCCTGGGGAGTACGGTCGCAAGGCTGAAACTCAAAGGAATTGACGGGGGCCCGCACAAGCGGTGGAGCATGTGGTT
TAATTCGATGCAACGCGAAGAACCTTACCTGGGCTCGAACGGTGGTGGACAACCGTGGAAACACGGTCTCCTCTTCGGAG
GTCGCCATCGAGGTGCTGCATGGCTGTCGTCAGCTCGTGTCGTGAGATGTTGGGTTAAGTCCCGCAACGAGCGCAACCCC
TATTCTTAGTTGCCAGCGGGTCAAGCCGGGCACTCTAAGGAGACTGCCCCGGAAATCGGGGA
>OTU_1327
TGGTAGTCCACGCCGTAAACGATGAGCACTAGTTATTGGAGGTATTGACTCCTTCAGTGACGCAGCTAACGCATTAAGTG
CTCCGCCTGGGGAGTACGGTCGCAAGACTAAAACTCAAACAAATTGACGGGGGCCCGCACAAGCGGTGGATTATGTGGTT
TAATTCGAAGCAACGCGCAGAACCTTACCTAGGCTTGAACTCCTACGAATCCGGGGTAATGCCTGGAGTGTCCGCAAGGA
AATGTAGTGAGAGGTGCTGCATGGCTGTCGTCAGCTCGTGTTGTGAAATGTTGGGTTAAGTCTCGCAACGAGCGCAACCC
CTATCGTCTGTTGCCAGCATTAAGTTGGGCACTCTGACGAGACTGCCTGGGTTAACCAGGA
>OTU_1336
TGGTAGTCCACGCCGTAAACGATGAGTGCTAGGTGTTAGGGGGCCCACCCCTTAGTGCCGAAGCTAACGCATTAAGCACT
CCGCCTGGGGAGTACGGTCGCAAGACTGAAACTCAAAGGAATTGACGGGGGCCCGCACAAGCAGTGGAGCATGTGGTTTA
ATTCGAAGCAACGCGAAGAACCTTACCAAGACTTGACATCCCGCTGACCGCTCTAGAGATAGAGCTTCTCTTCGGAGCAG
CGGTGACAGGTGGTGCATGGTTGTCGTCAGCTCGTGTCGTGAGATGTTGGGTTAAGTCCCGCAACGAGCGCAACCCCTAT
GTTGTGTTGCTACCATTTAGTTGAGCACTTACAACAGACTGCCGGTGACAAACCGGA
>OTU_1337
TGGTAGTCCTAGCCGTAAACGGTGCATATTTGCTGTAAAAGGAATCGACCCCTTTTGTGGCGTAGCCAACGCGTTAAATA
TGCCGCCTGGGAAGTACGGTCGCAAGATTAAAACTCAAAGAAATTGACGGGGGCCTGCACAAGCGGTGGAGTATGTGGCT
TAATTCGATGCAACGCGAAGAACCTTACCTGGCCTTGACATGTATGTAGTAGAAGGATGAAAGTCTGACGAGGTAGCAAT
ACCAGCATACACAGGTGCTGCATGGCTGTCGTCAGCTCGTGTCGTGAGATGTTGGGTTAAGTCCCGCAACGAGCGCAACC
CCTATGTTCTGTTGCCACCCGAACGAGAGTTCGGAGCACTCTGGACAGACTGCCTCGCTTAAACGAGGA
>OTU_1341
GGGTAGTCCCAGCTGTAAACGATGCAGACTCGGTGATGAGTTGGCTTATTGCTAACTCAGTGCCGCAGGGAAGCCGTTAA
GTTTGCCGCCTGGGGAGTACGGTCGCAAGACTGAAACTTAAAGGAATTGGCGGGGGAGCACCACAAGGGGTGAAGCCTGC
GGTTCAATTGGAGTCAACGCCGGAAATCTTACCGGGGGCGACAGCAGAGTGAAGGTCAAGCTGAAGACTTTACCAGACAA
GCTGAGAGGAGGTGCATGGCCGTCGCCAGCTCGTGCCGTGAGGTGTCCTGTTAAGTCAGGTAACGAGCGAGATCCCTGCC
TCTAGTTGCTACCATTATTCTCAGGAGTAGTGGAGCTAATTAGAGGGACCGCCGTCGCTGAGACGGA
>OTU_1344
GGGTAGTCCACGCCCTAAACGGTGACCACTAGGTGCGGGGGGTATCGACCCCTCCCGTGCCGAAGCCAACGCAGTAAGTG
GTCCGCCTGGGGAGTACGGCCGCAAGGCTAAAACTCAAAGGAATTGACGGGGGCCCGCACAAGCAGCGGAGCGTGTGGTT
TAATTCGATGCAACGCGAAGAACCTTACCAGGGCTTGACATGCACTCAAAGCTTGGGGAAACTCAAGGTGCCCGCAAGGG
CGGGGTGCACAGGTGCTGCATGGCTGTCGTCAGCTCGTGCCGTGAGGTGTTGGGTTAAGTCCCGCAACGAGCGCAACCCC
CGCGACTAGTTGGATAGTCTAGTCGGACTGCCGGGACCAACCCGGA
>OTU_1351
TGGTAGTCCTTGCTGTAAACGATGTATACTTGGTGTAACTGGACTCAACCCTAGTTGTGCCGAAGCTAACGCGTTAAGTA
TACCGCCTGGGGAGTACAGTCGCAAGGCTGAAACTCAAAAGAATTGACGGGGACCCGCACAAGCAGTGGAGCATGTGGTT
TAATTCGATGCAACGCGAAGAACCTTACCCAGGCTTGACATGCAGTAGACAGTCTCAGAGATGAGATCTTCCGCAAGGAC
TGCTGCACAGGTGCTGCATGGCTGTCGTCAGCTCGTGCCGTGAGGTGTTGGGTTAAGTCCCGCAACGAGCGCAACCCTTA
TCATTAGTTGCCAACACGTAATGGTGGGAACTCTAATGAGACTGCCTGGGTTAACCAGGA
>OTU_1352
GGGTAGTCCACGCCGTAAACGATGGACACTAGGTGTGGGGGGTATTGACCCCCTCCGTGCCGCAGCTAACGCAGTAAGTG
TCCCGCCTGGGGAGTACGGCCGCAAGGCTAAAACTCAAAGGAATTGACGGGGGCCCGCACAAGCAGCGGAGCGTGTGGTT
TAATTCGACGCAACGCGAAGAACCTTACCAAGGCTTGACATGCTGGTAGTACCGATCCGAAAGGAAAGGGACCCTTCGGG
GAGCCAGTGCAGGTGATGCATGGCTGTCGTCAGCTCGTGCCGTGAGGTGTTGGGTTAAGTCCCGCAACGAGCGCAACCCC
TGTTGCCAGTTGTACTTTTCTGGCGAGACTGCTGAGATCAACTCAGA
>OTU_1353
TGGTAGTCCACGCCGTAAACGATGGATACTAGCTGTTCGGAGCAATCTGAGTGGCTAAGCGAAAGTGATAAGTATCCCAC
CTGGGGAGTACGTTCGCAAGAATGAAACTCAAAGGAATTGACGGGGGCCCGCACAAGCGGAGGAGCATGTGGTTTAATTC
GATGATACGCGAGGAACCTTACCAGGGCTTAAATGGGAGACGACAGGACTGGAAACAGTTTTTTCTTCGGACGTCTTTCA
AGGTGCTGCATGGTTGTCGTCAGCTCGTGCCGTGAGGTGTCAGGTTAAGTCCTATAACGAGCGCAACCCCTATCGTTAGT
TGCCAGCGGGTCATGCCGGGAACTCTAACGAGACTGCCGGTGCAAACCGTGA
>OTU_1355
TGGTAGTCCACGCCGTAAACGATGGGTACTAGGTGTCTGGGGGAGCGACCCCCTGGGTGCCGACGCTAACGCATGAAGTA
CCCCGCCTGGGGAGTACGGCCGCAAGGCTGAAACTCAAAGGAATTGACGGGGGCCCGCACAAGCGGTGGAGCATGTGGTT
TAATTCGACGCAACGCGAAGAACCTTACCTAGGCTTGACATGCTGGAGAAAGCTTGCGGAAACGTGAGCCCCTCTTCGGA
GTTCCAGCACAGATGCTGCATGGCTGTCGTCAGCTCGTGTCGTGAGATGTTGGGTTAAGTCCCGCAACGAGCGCAACCCT
CGCCCTTAGTTACCAGCGGATCATGCCGGGGACTCTAGGGGGACTGCCGGTGCCAAACCGGA
>OTU_1359
TGGTAGTCCTTGCTGTAAACTATGTATACTTGGTGTTATTGGGCTCAACCCTGATAGTACCGTAGCTAACGCGATAAGTA
TACCGCCTGGGGAGTACGCTCGCAAGGGTGAAACTCAAAAGAATTGACGGGGACCCGCACAAGCAGTGGAGCATGTGGTT
TAATTCGATGCAACGCGAAGAACCTTACCTGGGCTTGACATGCTTTTGACAGTTACAGAAATGTAATCTTCTCGCAAGAG
ACAATTGCACAGGTGCTGCATGGCTGTCGTCAGCTCGTGCCGTGAGGTGTTGGGTTAAGTCCCGCAACGAGCGCAACCCT
TGTCGTTAGTTGCCAACACGTAATGGTGGGCACTCTAGCGAGACTGCCTGGGTTAACCAGGA
>OTU_1360
GGGTAGTCCACGCCGTAAACGATGGGCACTAGGTGTCATGGGTATCGACCCCCGTGGTGCCGTAGCTAACGCATTAAGTG
CCCCGCCTGGGGAGTACGGCCGCAAGGCTAAAACTCAAAGGAATTGACGGGGGCCCGCACAAGCAGCGGAGCGTGTGGTT
TAATTCGACGCAACGCGCAGAACCTTACCAGGTCTTGACATACATAGGAAGTTGTTAGAGATAGCAACGCTTTTCGGAGC
CTATGCACAGATGCTGCATGGCTGTCGTCAGCTCGTGCCGTGAGGTGTTGGGTTAAGTCCCGCAACGAGCGCAACCCTCG
TCGCTAGTTGTACTTTTCTAGCGAGACCGCTGTGCAAAACGCAGA
>OTU_1361
TGGTAGTCCACGCCGTAAACGATGAATGCTAGGTGTTAGGGGTTTCAATACCCTTGGTGCCGAAGTTAACACAGTAAGCA
TTCCGCCTGGGGAGTACGGTCGCAAGACTGAAACTCAAAGGAATTGACGGGGACCCGCACAAGCAGTGGAGTATGTGGTT
TAATTCGAAGCAACGCGAAGAACCTTACCAGGTCTTGACATCCCTCTGAACCATCTAGAGATAGGTGGGGCCTTCGGGAC
AGAGGAGACAGGTGGTGCATGGTTGTCGTCAGCTCGTGTCGTGAGATGTTGGGTTAAGTCCCGCAACGAGCGCAACCCTT
GAGCTTAGTTGCCAGCACGTCAAGGTGGGCACTCTAGGCTGACTGCCGGTGACAAACCGGA
>OTU_1363
TGGTAGTCCACGCCCTAAACGATGTCTACTAGTTGTCGGGTTTTAATTAACTTGGTAACGCAGCTAACGCGTGAAGTAGA
CCGCCTGGGGAGTACGGTCGCAAGATTAAAACTCAAAGGAATTGACGGGGACCCGCACAAGCGGTGGATGATGTGGATTA
ATTCGATGCAACGCGAAAAACCTTACCTACCCTTGACATGTACGGAAGGCCGAAGAGATTTGGCTGTGCTCGAAAGAGAA
CCGTAACACAGGTGCTGCATGGCTGTCGTCAGCTCGTGTCGTGAGATGTTGGGTTAAGTCCCGCAACGAGCGCAACCCTT
GTCATTAGTTGCTACATTTAGTTGAGCACTCTAATGAGACTGCCGGTGACAAACCGGA
>OTU_1372
TGGTAGTCCACGCCGTAAACGATGAATGCTAGCCGTCGGGGAGCATGCTCTTCGGTGGCGCAGCCAACGCAATAAGCATT
CCGCCTGGGGAGTACGATCGCAAGATTAAAACTCAAAGGAATTGACGGGGGCCCGCACAAGCGGTGGAGCATGTGGTTCA
ATTCGAAGCAACGCGCAGAACCTTACCAGGCCTTGACATCCCGGTCGCGGCCCCTTGAAAGAGGGGCCTTCAGTTCGGCT
GGACCGGTGACAGGTGCTGCATGGCTGTCGTCAGCTCGTGTCGTGAGATGTTGGGTTAAGTCCCGCAACGAGCGCAACCC
TCGCCCTTAGTTGCCATCATTTAGTTGGGCACTCTAAGGGGACTGCCGGTGATAAGCCGCGA
>OTU_1373
TGGTAGTCCTAGCCGTAAACGATGACCACTAGATGTGCGGGGTATCGACCCCCTGCGTGTCGGAGTTAACATTTTAAGTG
GTCCGCCTGGGGAGTACGGTCGCAAGATTAAAACTCAAAGGAATTGACGGGGACCCGCACAAGCAGCGGAGCGTGTGGTT
TAATTCGATGCGACGCGAAGAACCTTACCAGGGTTTGACATGGGCCTGACACTCTGAGAGATCAGATTTCCTTCGGGACA
GGTTCACAGGTGCTGCATGGCTGTCGTCAGCTCGTGCCGTGAGGTGTTGGGTTAAGTCCCGCAACGAGCGCAACCCCTAT
TGTCGGTTACATGTTTCCGGCAAGACTGCCACGATGAACGTGGA
>OTU_1376
GGGTAGTCCACGCCGTAAACTATGGATACTAGCTGTTGGGGGTATCGACCCCCCCAGTAGCGAAGCTAACGCGTTAAGTA
TCCCGCCTGTGGAGTACGGTCGCAAGACTAAAACATAAAGGAATTGACGGGGACCCGCACAAGCGGTGGATTGTGTTCTT
TAATTCGATGATAAACGATAAACCTTACCAGGGTTTGACATCCCAAGAATTTTGCCGAAAGGCGAGAGTGCTTTATTGAA
CTTGGTGACAGCTGTTGCATGGCCGTCGTCAGCTCGTGTCGTGAGATGTTTGGTTAAGTCCATCAACGAGCGCAACCCTT
GTCATTAGTTGTATTTTTCTAATGAGACTGCCCCGGCAACGGGGA
>OTU_1377
TGGTAGTCCTAGCCCTAAACGATCAGGACTTGGGGTGCATCCCGTTGGGGGTGCGTCCCGTAGCTAACGCGTTAAGTCCT
GCGCCTGGGGAGTACGGTCGCAAGGCTGAAACTCAAAGGAATTGACGGGGGCCCGCACAAGCGGTGGAACATGTGGTTCA
ATTCGACGCAACGCGAAGAACCTTACCTGGGCTTGAACTGCTGCTGACCAACGGTAGAAATATCGTCTTCCCGCAAGGGA
CAGTAGTAGAGGTGCTGCATGGCTGTCGTCAGCTCGTGCCGTGAGGTGTTGGGTTAAGTCCCGCAACGAGCGCAACCCCT
ACTCTTAGTTGCCACCCGCAAGGGGGAACTCTAAGAGGACTGCTCCGGATAACGGAGA
>OTU_1382
TGGTAGTCCACGCCGTAAACGTTGGGAACTAGGTGTTGGCGACATTCCACGTCGTCGGTGCCGCAGCTAACGCATTAAGT
TCCCCGCCTGGGGAGTACGGCCGCAAGGCTAAAACTCAAAGGAATTGACGGGGGCCCGCACAAGCAGCGGAGCATGTGGC
TTAATTCGACGCAACGCGAAGAACCTTACCAAGGCTTGACATACACCGGAAAGCCGTAGAGATACGGTCTCCCTTGTGGT
CGGTGTACAGGTGGTGCATGGCTGTCGTCAGCTCGTGTCGTGAGATGTTGGGTTAAGTCCCGCAACGAGCGCAACCCCTG
TTCTGTGTTGCCAGCATGCCTTTCGGGGTGATGGGGACTCACAGGAGACTGCCGGGGTCAACTCGGA
>OTU_1386
TGGTAGTCCACGCTGTAAACGTTGGGCACTAGGTGTGGGGAGACGTCAACTCTCTCTGTGCCGTAGCTAACGCATTAAGT
GCCCCGCCTGGGGAGTACGGCCGCAAGGCTAAAACTCAAAGGAATTGACGGGGGCCCGCACAAGCGGCGGAGCATGTTGC
TTAATTCGAGGCAACGCGAAGAACCTTACCTGGGTTTGACATGCTGGGAAAAGCCACAGAGATGTGGTGTCCTTCGGGGC
CCAGCGCAGGTGGTGCATGGCTGTCGTCAGCTCGTGTCGTGAGATGTTGGGTTAAGTCCCGCAACGAGCGCAACCCTCGT
CCTGTGTTGCCAGCGGGTAAAGCCGGGGACTCGCAGGAGACTGCCGGGGTCAACTCGGA
>OTU_1389
TGGTAGTCCGAGCCGTAAACGATGGATACTAGGTGTTGGGGGTATCGACCCCCCCAGTGCCGTAGCTAACGCGTTAAGTA
TCCCGCCTGGGGAGTACGGTCGCAAGACTGAAACTCAAAGGAATTGACGGGGGCCCGCACAAGCGGTGGAGCATGTGGTT
TAATTCGATGCAACGCGAAGAACCTTACCAAGGCTTGACATCTGGAGAACCCATTGGAAACAGTGGGGTGCCGCAAGGAA
CTCCAAGACAGGTGGTGCATGGCTGTCGTCAGCTCGTGTCGTGAGATGTTGGGTTAAGTCCCGCAACGAGCGCAACCCTC
GATGTCAGTTGCCAACGGGTAAAGCCGGGCACTCTGGCGTGACTGCCGGTGACAAACCGGA
>OTU_1390
TGGTAGTCCATGCCTTAAACGATGCATACTAGATGTAGGAGGGCTCAACCCCCCCTGTATCGGAGCTAACGCATTAAGTA
TGCCGCCTGGGGAGTACGCTCGCAAGGGTGAAACTCAAAAGAATTGACGGGGGCCCGCACAAGCAGTGGAGCATGTGGTT
TAATTCGATGCAACGCGAAGAACCTTACCTGGGCTAGAAGTGTAGAGGACGACATCAGAGATGATGTTTCCCGAAAGGGT
CTTTACATAGGTGCTGCATGGCTGTCGTCAGCTCGTGCCGTGAGGTGTTTGGTTAAGTCCAGCAACGAGCGCAACCCTTA
TCGTTAGTTGCCAACACGTAATGGTGGGAACTCTAACGAGACTGCCTGGGTTAACCAGGA
>OTU_1391
TGGTAGTCCACGCCGTAAACGATGCATACTAGACGTATGGGGTATCGACCCCCTGTGCGTCGCAGCTAACGCGATAAGTA
TGCCGCCTGGGAAGTACGACCGCAAGGTTAAAACTCAAAGGAATTGACGGGGACCCGCACAAGCAGAGGAGGATGTGGTT
TAATATGACGCTACGCGTAGAACCTTACCGAGGCTTGACATCCCTGGGACCCGTGAGAGATCATGGGGTGCCTTCGGGAG
CCAGGTGACAGGTGCTGCATGGCCGTCGTCAGCTCGTGTCGTGAGATGTTGGGTTAAGTCCCGCAACGAGCGCAACCCTT
ATCGTATGTTGTATTTTTCATGCGAGACTGCCCGGGCCAACCGGGA
>OTU_1400
TGGTAGTCCATGCTGTAAACGATGAAAACTAGATGTTGTTAGGTTAAACCTATCAGTATCGAAGCTAACGCGATAAGTTT
TCCGCCTGGGGAGTACGGCCGCAAGGTTAAAACTCAAAGGAATTGACGGGGGCCCGCACAAGCGGTGGAGCATGTGGTTT
AATTCGATGCAACGCGAAGAACCTTACCTACCCTTGACATCCTAGGAATCCTACAGAGATGTAGGAGTGCCTTCGGGAAC
CTGGAGACAGGTGCTGCATGGCTGTCGTCAGCTCGTGTCGTGAGATGTTGGGTTAAGTCCCGTAACGAGCGCAACCCTTA
TCCTTAGTTGCCAGCACGTAAAGGTGGGAACTCTAAGGAGACTGCCGGTGATAAACCGGA
>OTU_1402
TGGTAGTCCACGCCGTAAACGATGAGTGCTAGGTGTCGGGGGGTCCTACCCTCGGTGCCGAAGGTAACCCATTAAGCACT
CCGCCTGGGGAGTACGGCCGCAAGGCTGAAACTCAAAGGAATTGACGGGGGCCCGCACAAGCGGTGGAGCATGTGGTTTA
ATTCGAAGCAACGCGAAGAACCTTACCAGGGCTTGACATCCCGCTGACCGCTCCAGAGATGGAGCTTCCCTTCGGGGCAG
CGGTGACAGGTGGTGCATGGTTGTCGTCAGCTCGTGTCGTGAGATGTTGGGTTCAGTCCCGCAACGAGCGCAACCCTTAT
CGCTAGTTGCCAGCATTCAGTTGGGCACTCTAGCGAGACAGCCGGTGAAAGCCGGA
>OTU_1405
TGGTAGTCCACGCTGTAAACGATGAGTGCTAGACGTTGGGGTTAAACTCTCAGTGTCGCAGCTAACGCATTAAGCACTCC
GCCTGGGGAGTACGGTCGCAAGATTAAAACTCAAAGGAATTGACGGGGGCCCGCACAAGCGGTGGAGCATGTGGTTTAAT
TCGACGCAACGCGAAGAACCTTACCAGCTCTTGACATGGGGATTCTGGGTTTCAGAGATGAAGCCCTTCAGTTCGGCTGG
ATCCCACACAGGTGCTGCATGGCTGTCGTCAGCTCGTGTCGTGAGATGTTGGGTTAAGTCCCGCAACGAGCGCAACCCCT
ATCTTCAGTTACCATCAGGTTATGCTGGGGACTCTGGAGAGACTGCCGGTGATAAGCCGGA
>OTU_1408
TGGTAGTCCACGCTGTAAACGATGATCACTAGGTGTCGGAGGTATCAACCCCTTCGGTGCCGTAGCTAACGCGTTAAGTG
ATCCGCCTGGGGAGTACGGTCGCAAGACTGAAACTCAAAGGAATTGACGGGGGCCCGCACAAGCGGTGGAGGATGTGGTT
TAATTCGACGCAACGCGAAGAACCTTACCAAGGCTTGACATGCCAAGAACCCTTTGGAAACAGAGGGGTGCCCGCAAGGG
AGCTTGGACACAGGTGGTGCATGGCTGTCGTCAGCTCGTGTCGTGAGATGTTGGGTTAAGTCCCGCAACGAGCGCAACCC
TCGATGTTAGTTGCCAACAGGTAAAGCTGGGCACTCTAGCGTGACTGCCGGTGACAAACCGGA
>OTU_1411
TGGTAGTCCACGCTGTAAACGATGAGTGCTAGGCGTCGGCACGCTTGCGTGTCGGTGCCGCAGCTAACGCGTGAAGCACT
CCGCCTGGGGAGTACGGTCGCAAGATTAAAACTCAAAGGAATTGACGGGGGCCCGCACAAGCGGTGGAGCATGTGGTTTA
ATTCGACGCAACGCGCAGAACCTTACCAGCCCTTGACATGCCGTGCTACTCACAGAGATGTGGGGTTCCAGCAATGGACG
CGGACACAGGTGCTGCATGGCTGTCGTCAGCTCGTGTCGTGAGATGTTGGGTTAAGTCCCGCAACGAGCGCAACCCTTGC
CTTCAGTTGCCATCATTTAGTTGGGCACTCTGGAGGGACTGCCGGCGGTAAGCCGGA
>OTU_1414
GGGTAGTCCACGCTGTAAACGATGGGTGCTAGGTGTCGGGGGTATCGACCCCCCCGGTGCCGCAGCTAACGCGATAAGCA
CCCCGCCTGGGGACTACGGCCGCAAGGCTAAAACTCAAAGGAATTGACGGGGGCCCGCACAAGCAGCGGAGCGTGTGGTT
TAATTCGATGCAACGCGAAGAACCTTACCCGGGCTTGACACGCACGTGGTACTGACCCGAAAGGGAAGGGACCCGCAAGG
GAGCGTGCGCAGGTGCTGCACGGCTGTCGTCAGCTCGTGCCGTGAGGTGTTGGGTTAAGTCCCGCAACGAGCGCAACCCC
TGCCGTCAGTTATGAAGTCTGGCGGGACCGCCGGGACCAACCCGGA
>OTU_1419
TGGTAGTCCACGCTGTAAACGATGATCACTAGACGTTAGTTCCGCTTTGCGGAATTAGTGTCGTAGCTAACGCGTTAAGT
GATCCGCCTGGGGAGTACGGTCGCAAGACTAAAACTTAAAGGAATTGACGGGGGTCCGCACAAACGGTGGAACATGTGGT
TTAATTCGACACTACGCGAGGAACCTTACCTAGGCTTGACATGCTTTTGACACCCGTAGAAATACGGTCTTCCGAGCTTC
GGTTCGGACAATTGCACAGGTGCTGCATGGCTGTCGTCAGCTCGTGTCGTGAGATGTTTGGTTAAGTCCTCTAACGAGCG
CAACTCCTGCCGTCAGTTGCTACTTCTTATGAAGGCACTCTGATGGGACTGCCTGGGAAACCAGGA
>OTU_1425
TGGTAGTCCACGCCTTAAACGATGGATGTTCGGTGTCGGCCCGCAAGGGTCGGTGCCTGAGCTAACGCGTTAAACATCCC
ACCTGGGGAGTACGATCGCAAGGTTGAAACTCAAAGGAATTGACGGGGGCCCGCACAAGCAGTGGAGCATGTGGTTCAAT
TCGATGCAACGCGAAGAACCTTACCTGGGTTTGAAAGGCTCTGTAAACCGGTGAAAGCCGGCTAGTGTAGCAATACACGC
GGAGTACAGGTGCTGCATGGCTGTCGTCAGCTCGTGCCGTGAGGTGTTAGGTTAAGTCCTGCAACGAGCGCAACCCCTGC
ACTTAGTTGCCATCAGGTAATGCTGGGCACTCTAGGTGGACTGCCTACGCAAGTAGTGA
>OTU_1428
GGGTAGTCCACGCCGTAAACGATGCGGACTAGGTGTCGGGGGTATCGACCCCCTCGGCGCCGCAGCTAACGCATTAAGTC
CGCCGCCTGGGGACTACGGCCGCAAGGCTAAAACTCAAAGGAATTGACGGGGGCCCGCACAAGCAGCGGAGCGTGTGGTT
TAATTCGATGCAACGCGCAGAACCTTACCTCGGCTTGACATGCACGTGGTACTGATGGGAAACCAAAGGGACTCGCAAGA
GAGCGTGCACAGATGCTGCATGGCTGTCGTCAGCTCGTGCCGTGAGGTGTTGGGTTAAGTCCCGCAACGAGCGCAACCCT
TGTCCTTAGTTGAAATCTCTAGGGAGACCGCCGGTCTAAACCGGA
>OTU_1430
TGGTAGTCCACGCCTTAAACGATGAATACTAGACGTTGGGGTTAAACTCAGTGTCGCAGCTAACGCATTAAGTATTCCAC
CTGGGGAGTACGATCGCAAGGTTGAAACTCAAAGGAATTGACGGGGGCCCGCACAAGCAGTGGAGCATGTGGTTCAATTC
GATGCAACGCGAAGAACCTTACCTAGGCTTGACATGATAGCTAAAGCCGGTGAAAGCCGGTGTCCCGCAAGGGGAGCTAT
TACAGATGCTGCATGGCTGTCGTCAGCTCGTGCCGTGAGGTGTTGGGTTAAGTCCCGCAACGAGCGCAACCCCTGTTTCT
AGTTGCTACCGGGTAATGCCGGGCACTCTAGAGAGACTGCCTACGCAAGTAGTGA
>OTU_1432
TGGTAGTCCACGCCGTAAACGATGGGTGCTAGCCGTTGGGCAGCATGCTGTTCGGTGGCGCAGCTAACGCATTAAGCACC
CCGCCTGGGGAGTACGATCGCAAGATTAAAACTCAAAGGAATTGACGGGGGCCCGCACAAGCGGTGGAGCATGTGGTTTA
ATTCGAAGCAACGCGAAGAACCTTACCAGGCCTTGACATCCCGGTCGCGGCCTCTCGAAAGAGGGGCTTTCAGTTCGGCT
GGACCGGTGACAGGTGCTGCATGGCTGTCGTCAGCTCGTGTCGTGAGATGTTGGGTTAAGTCCCGCAACGAGCGCAACCC
TCGCCCTTAGTTGCCATCATTCAGTTGGGCACTCTAAGGGGACTGCCGGTGATAAGCCGCGA
>OTU_1434
TGGTAGTCCACGCTGTAAACGATGTGTGCTAGACGTTGGGGAGCCTAGCTCTTCGGTGTCGCAGCTAACGCGGTAAGCAC
ACCGCCTGGGGAGTACGGCCGCAAGGTTAAAACTCAAAGGAATTGACGGGGGCCCGCACAAGCGGTGGAGCATGTGGTTT
AATTCGACGCAACGCGAAGAACCTTACCAGCCCTTGACATGTCCCGTATGGTCCGTGGAGACGCGGTCCTTCAGTTCGGC
TGGCGGGAACACAGGTGCTGCATGGCTGTCGTCAGCTCGTGTCGTGAGATGTTGGGTTAAGTCCCGCAACGAGCGCAACC
CCCATCTTCAGTTGCCATCAGGTAGAGCTGGGCACTCTGGAGAAACTGCCGGTGACAAGCCGGA
>OTU_1435
TGGTAGTCCACGCCCTAAACGATGTCAACTAGTTGTTGGGGATTCATTTCCTTAGTAACGTAGCTAACGCGTGAAGTTGA
CCGCCTGGGGAGTACGGTCGCAAGATTAAAACTCAAAGGAATTGACGGGGACCCGCACAAGCGGTGGATGATGTGGATTA
ATTCGATGCAACGCGAAAAACCTTACCTACCCTTGACATGTATGGAACCCTGCTGAGAGGTGGGGGTGCCCGAAAGGGAG
CCATAACACAGGTGCTGCATGGCTGTCGTCAGCTCGTGTCGTGAGATGTTGGGTTAAGTCCCGCAACGAGCGCAACCCTT
GTCATTAGTTGCTACATTTGGTTGGGCACTCTAATGAGACTGCCGGTGACAAACCGGA
>OTU_1437
TGGTAGTCCACGCCGTAAACGATGGGTGCTAGGTGTGGGAGGTGTCGACTCCTCCCGTGCCGCAGCTAACGCATTAAGCA
CCCCGCCTGGGGAGTACGGCCGCAAGGCTAAAACTCAAAGGAATTGACGGGGGCCCGCACAAGCAGCGGAGCATGTTGTT
TAATTCGACGCGACGCGAAGAACCTTACCAGGGCTTGAAATGCTCGGGAAAGCCGGGGAAACTCGGCCCTCCTTCGGGAC
TCGAGTACAGGTGGTGCATGGCTGTCGTCAGCTCGTGTCGTGAGATGTTGGGTTAAGTCCCGCAACGAGCGCAACCCCTG
TCCCATGTTGCCAGCGAGTCATGTCGGGGACTCATGGGAGACTGCCGGTGACAAATCGGA
>OTU_1442
TGGTAGTCCACGCCGTAAACGATAATCACTAGATGTTAGTCTGGCTTAGCTGGATTAGTGTCGTAGCTAACGCGTTAAGT
GATTCGCCTGGGGAGTACGGTCGCAAGGCTAAAACTTAAAAGAATTGACGGGGGCTCGCACAAGCGGTGGAACATGTGGT
TTAATTCGTCAGTACGCGAGAAACCTTACCTGGGCTTGACATGTATTCGACAGCTGTAGAAATACAGTCTTTTGGATTTC
GGTTCAAACGGATACACAGGTGCTGCATGGCTGTCGTCAGCTCGTGTCGTGAGATGTTTGGTTAAGTCCTCTAACGAGCG
CAACCCCTGCCATCAGTTGCTATTAGCTTTTGCTAAGCACTCTGATGGGACTGCCCGGGAAACCGGGA
>OTU_1443
TGGTAGTCCACGCTGTAAACGATGGGTGCTGGACGTTGGTGGGTTTACCTGCCGGTGTCGCAGCTAACGCGTTAAGCACC
CCGCCTGGGGAGTACGGTCGCAAGATTAAAACTCAAAGGAATTGACGGGGGCCCGCACAAGCGGTGGAGCATGTGGTTTA
ATTCGACGCAACGCGAAGAACCTTACCAGCTCTTGACATGGGAAGTATGGTCCCTGGCGACGGGGACCTTCAGTTCGGCT
GGCTTCCACACAGGTGCTGCATGGCTGTCGTCAGCTCGTGTCGTGAGATGTTGGGTTAAGTCCCGCAACGAGCGCAACCC
TCGTCTCCAGTTGCCATCGGGTAAAGCCGGGCACTTTGGAGAAACTGCCGGTGACAAGCCGGA
>OTU_1446
TGGTAGTCCACGCCGTAAACGATGGACACTAGACGTCGGGGGGAGCGACCCTCCCGGTGTCGTCGCTAACGCAGTAAGTG
TCCCGCCTGGGGAGTACGGCCGCAAGGCTGAAACTCAAAGGAATTGACGGGGGCCCGCACAAGCGGTGGAGCATGTGGTT
TAATTCGAAGCAACGCGAAGAACCTTACCTGGGCTTGACATGCTGGTGTAAGCCGGTGGAAACATCGGCCCCTCTTCGGA
GCGCCAGCACAGGTGCTGCATGGCTGTCGTCAGCTCGTGTCGTGAGATGTTGGGTTAAGTCCCGCAACGAGCGCAACTCT
CGCTCCCAGTTGCCAGCGGTTCGGCCGGGGACTCTGGGGGGACTGCCGGCGTTAAGCCGGA
>OTU_1448
TGGTAGTCCACGCTGTAAACGATGGGTACTAGGTTTGGCGGGTCTTGACCCCTGCCGAGCCGGAGCTAACGCAATAAGTA
CCCCGCCTGGGAAGTACGGTCGCAAGACTAAAACTCAAAGGAATTGACGGGGGCCCGCACAAGCGGTGGATCATGTGGTT
TAATTCGAAGCAACGCGAAGAACCTTACCTGGGTTTGACATCTCCTGACATCCGTAGAGATACGGCTTCTTACGCAAGTA
AGCAGGAAGACAGGTGCTGCATGGCTGTCGTCAGCTCGTGTGGTGACATGTTGGGTTAAGTCCCGCAACGAGCGCAACCC
TTGTCCTTAGTTGCCAGCATTCAGTTGGGCTCTCTAAGGAGACTGCCGTGGTTAACACGGA
>OTU_1449
TGGTAGTCCACGCCGTAAACGATGTCTGCTAGCCGTTGGGGTCCTTGAGGCCTCGGTGGCGCAGCTAACGCGATAAGCAG
ACCGCCTGGGGAGTACGGCCGCAAGGTTAAAACTCAAATGAATTGACGGGGGCCCGCACAAGCGGTGGAGCATGTGGTTT
AATTCGATGCAACGCGAAGAACCTTACCAGGTCTTGACATCCAGCGAACTGCCGAGAGATCGGCGGGTGCCTTCGGGAGC
GCTGAGACAGGTGCTGCATGGCTGTCGTCAGCTCGTGTCGTGAGATGTTGGGTTAAGTCCCGTAACGAGCGCAACCCTTG
TCCTTAGTTGCTAGCGGTTCGGCCGAGCACTCTAGGGAGACTGCCGGTGACAAACCGGA
>OTU_1450
TGGTAGTCCACGCCCTAAACGATGTCAACTGGTTGTTGGTCCTTCACTGGATCAGTAACGAAGCTAACGCGTGAAGTTGA
CCGCCTGGGGAGTACGGCCGCAAGGTTGAAACTCAAAGGAATTGACGGGGACCCGCACAAGCGGTGGATGATGTGGTTTA
ATTCGATGCAACGCGAAAAACCTTACCCACCTTTGACATGTACGGAATTCCGCAGAGATGTGGAAGTGCTCGAAAGAGAG
CCGTAACACAGGTGCTGCATGGCTGTCGTCAGCTCGTGTCGTGAGATGTTGGGTTAAGTCCCGCAACGAGCGCAACCCTT
GTCATTAGTTGCTACGAAAGGGCACTCTAATGAGACTGCCGGTGACAAACCGGA
>OTU_1451
TGGTAGTCCACGCCGTAAACGATGATAACTAGCTGTCTGGGCTCTTGGAGCTTAGGTGGCGCAGCTAACGCATTAAGTTA
TCCGCCTGGGGAGTACGGCCGCAAGGTTAAAACTCAAAGAAATTGACGGGGGCCTGCACAAGCGGTGGAGCATGTGGTTT
AATTCGAAGCAACGCGCAGAACCTTACCAACGTTTGACATGTCTAGTATGATCGCAGGAGACTGCTTTCTTCAGTTCGGC
TGGCTAGAACACAGGTGCTGCATGGCTGTCGTCAGCTCGTGTCGTGAGATGTTGGGTTAAGTCCCGCAACGAGCGCAACC
CTCGCCTTTAGTTGCCATCATTTAGTTGGGCACTCTAGAGGAACCGCCGGTGATAAGCCGGA
>OTU_1455
TGGTAGTCCTTGCCGTAAACGATGTATACTTGGTGTAGCTGAATTCAACCTCGGCTGTGCCGTAGCTAACGCGATAAGTA
TACCGCCTGAGGAGTACACTCGCAAGGGTGAAACTCAAAAGAATTGACGGGGACCCGCACAAGCAGTGGAGCATGTGGTT
TAATTCGATGCAACGCGAAGAACCTTACCCAGACTTGACATGCAGTGGAATATGGCAGAGATGTCATAGCCCGCAAGGGC
CGCTGCACAGGTGCTGCATGGCTGTCGTCAGCTCGTGCCGTGAGGTGTTGGGTTAAGTCCCGCAACGAGCGCAACCCTTA
TCACTAGTTGCCAGCACGTAATGGTGGGAACTCTAGTGAGACTGCCTGGGTTAACCAGGA
>OTU_1456
TGGTAGTCCACGCCCTAAACGATGATTACTCGACATACGCGATACACAGTGTGTGTCTGAGCGAAAGCATTAAGTAATCC
ACCTGGGAAGTACGACCGCAAGGTTGAAACTCAAAGGAATTGACGGGGGTCCGCACAAGCGGTGGAGCATGTGGTTTAAT
TCGATGATACGCGAGGAACCTTACCTGGGCTAGAATGCAGGAGGACCGTGGGTGAAAGCTCACTTTGTAGCAATACACCT
CTTGTAAGGTGCTGCATGGCTGTCGTCAGCTCGTGCCGTGAGGTGTTGGGTTAAGTCCCGCAACGAGCGCAACCCCTATC
TTTAGTTGCCAACAGGTTAAGCTGGGAACTCTAAAGAAACTGCCGTCGTAAGACGCGA
>OTU_1463
TGGTAGTCCACGCCGTAAACGGTGGGTACTAGGTGTGGGTTTCCTTCCACGGGATCCGTGCCGTAGCTAACGCATTAAGT
ACCCCGCCTGGGGAGTACGGCCGCAAGGCTAAAACTCAAAGGAATTGACGGGGGCCCGCACAAGCGGCGGAGCATGTGGA
TTAATTCGATGCAACGCGAAGAACCTTACCTGGGTTTGACATACACCGGAAACCTGCAGAGATGTAGGCCCCCTTGTGGT
CGGTGTACAGGTGGTGCATGGCTGTCGTCAGCTCGTGTCGTGAGATGTTGGGTTAAGTCCCGCAACGAGCGCAACCCTTG
TCCTGTGTTGCCAGCGGATTATGCCGGGGACTCGCAGGAGACTGCCGGGGTCAACTCGGA
>OTU_1467
TGGTAGTCCACGCCCTAAACGATGCACATTTGGTGTGGGTGATTCATTTCATCCGTGCCGGAGCTAACGCGTTAAATGTG
CCGCCTGGGGAGTACGGTCGCAAGGCTGAAACTCAAAGGAATTGACGGGGGCCCGCACAAGCGGTGGAGCATGTGGTTCA
ATTCGACGCAACGCGAAGAACCTTACCTGGGCTCGAACGGCTGTCCAACGGTCGTGGAAACACGGCTACTCCGCAAGGGG
GTACAGTCGAGGTGCTGCATGGCTGTCGTCAGCTCGTGTCGTGAGATGTTGGGTTAAGTCCCGCAACGAGCGCAACCCTT
GTCCTGTGTTGCCATGCGGCCGGGTAACTGGCCGCGGAACTCGCAGGAGACCGCCAGCGATAAGCTGGA
>OTU_1469
TGGTAGTCCACGCCGTAAACGATGAGTGCTAGTTGTCGGCATGCATGCATGTCGGTGACGCAGCTAACGCATTAAGCACT
CCGCCTGGGGAGTACGGTCGCAAGATTAAAACTCAAAGGAATTGACGGGGGCCCGCACAAGCGGTGGAGCATGTGGTTTA
ATTCGAAGCAACGCGCAGAACCTTACCAGCTTTTGACATGCCCGGACCGCATCAGAGATGATGCTTTCCCTTCGGGGACT
GGGACACAGGTGCTGCATGGCTGTCGTCAGCTCGTGTCGTGAGATGTTGGGTTAAGTCCCGCAACGAGCGCAACCCTCGC
TATTAGTTGCCATCATTTAGTTGGGCACTCTAATAGTACTGCCGAGGTTAACTCGGA
>OTU_1471
TGGTAGTCCTTGCCTTAAACTATGTATACTTGGCGTAATCGGACTCAACCCCGATTGTGCCGTAGCTAACGCGATAAGTA
TACCGCCTGGGAAGTACAGTCGCAAGGCTGAAACTCAAAAGAATTGACGGGGACCCGCACAAGCAGTGGAGCATGTGGTT
TAATTCGATGCAACGCGAAGAACCTTACCTGGTCTTGACATACATATGACAGCTTAAGAGATTAAGTGTTCCCGCAAGGG
ACATATGAACAGGTGCTGCATGGCTGTCGTCAGCTCGTGCCGTGAGGTGTTGGGTTAAGTCCCGCAACGAGCGCAACCCT
TGTCGTTAGTTGCCATCAAGTAATGTTGGGCACTCTAACGAGACTGCCTGGGTTAACCAGGA
>OTU_1481
TGGTAGTCCTTGCCGTAAACGATGTATACTTGGTGTAGCCGGAATCAACCCTGGCTGTGCCGGAGCTAACGCGTTAAGTA
TACCGCCTGGGGAGTACAGTCGCAAGGCTGAAACTCAAAAGAATTGACGGGGACCCGCACAAGCAGTGGAGCATGTGGTT
TAATTCGATGCAACGCGAAGAACCTTACCCAGGCTTGACATGCAGTAGACCGCGCCAGAGATGGCGCTTTCCTTCGGGAC
TGCTGCACAGGTGCTGCATGGCTGTCGTCAGCTCGTGCCGTGAGGTGTTGGGTTAAGTCCCGCAACGAGCGCAACCCTTA
TCGTTAGTTGCCAACATATTAGGTGGGAACTCTAACGAGACTGCCCGGGTTAACCGGGA
>OTU_1482
TGGTAGTCCTAGCTGTAAACGATGGATGCTTGGTGTAGGGGGTATCGACCCCTCCTGTGCCGAAGCTAACGCGATAAGCA
TCCCGCCTGGGGAGTACGGTCGCAAGGCTGAAACTCAAAGGAATTGACGGGGGCCCGCACAAGCGGTGGAGCATGTGGTT
TAATTCGACGCAACGCGAAGAACCTTACCTGGGTTTGAACTGCAGATGACAACCTCCGAAAAGAGGTCTCCCTTCGGGGT
GTCTGCAGAGGTGCTGCATGGCTGTCGTCAGCTCGTGTCGTGAGATGTTGGGTTAAGTCCCGCAACGAGCGCAACCCTTA
TCCTTAGTTGCCATCGGGTCAAGCCGGGAACTCTAAGGAGACTGCCCCGGAAAACGGGGA
>OTU_1483
TGGTAGTCCACGCCGTAAACGATGAGTGCTAGGTGTTGGGGGGTACCACCCTCAGTGCTGACGCTAACGCATTAAGCACT
CCGCCTGGGGAGTACGACCGCAAGGTTGAAACTCAAAGGAATTGACGGGGGCCCGCACAAGCAGTGGAGCATGTGGTTTA
ATTCGAAGCAACGCGAAGAACCTTACCAGGTCTTGACATCCTCTGCCACTCCTAGAGATAGGACGTTCCCCTTCGGGGGA
CAGAGTGACAGGTGGTGCATGGTTGTCGTCAGCTCGTGTCGTGAGATGTTGGGTTAAGTCCCGCAACGAGCGCAACCCTT
GATCTTAGTTGCCAGCATTCAGTTGGGCACTCTAAGGTGACTGCCGGTGATAAACCGGA
>OTU_1484
TGGTAGTCCACGCCGTAAACGATGAGTGCTAGGTGTTGTGGGTGTTGACCCCCGCAGTGCCGCAGCTAACGCATTAAGCA
CTCCGCCTGGGAAGTACGGCCGCAAGGCTAAAACTCAAAGGAATTGACGGGGGCCCGCACAAGCGGTGGAGCATGTGGTT
TAATTCGACGCAACGCGCAGAACCTTACCTGGTCTTGACATCCTCGGAACCTGTTGGAGACAACGGGGTGCTCGCAAGAG
AGCCGAGAGACAGGTGCTGCATGGCTGTCGTCAGCTCGTGTCGTGAGATGTTGGGTTAAGTCCCGCAACGAGCGCAACCC
CTGCCTTCAGTTGCCATCATTAAGTTGGGCACTCTGGAGGGACTGCCGGTGTTAAACCGGA
>OTU_1487
TGGTAGTCCACGCCGTAAACGATGAGTGCTAGGTGTTAGGGGCGTCACGCCCTTAGTGCCGAAGTAAACACATTAAGCAC
TCCGCCTGGGGAGTACGGCCGCAAGGCTGAAACTCAAAGGAATTGACGGGGGCCCGCACAAGCGGTGGAGCATGTGGTTT
AATTCGAAGCAACGCGAAGAACCTTACCAGGGCTTGACATCCTCTGACCCCTCTAGAGATAGAGGTTTCCCTTCGGGGAC
AGAGAGACAGGTGGTGCATGGTTGTCGTCAGCTCGTGTCGTGAGATGTTGGGTTAAGTCCCGCAACGAGCGCAACCCTTG
AGCTTAGTTGCCAGCATTGAGTTGGGCACTCTAAGCTGACTGCCAGTGACAAGCTGGA
>OTU_1488
TGGTAGTCCACGCCCTAAACGATGAATACTCGATGTGTGCTCCTTGAGGGTACGCGTCCAAGCAAAAGCGTTAAGTATTC
CACCTGGGAAGTACGGCCGCAAGGTTAAAACTCAAAGGAATTGACGGGGGCCCGCACAAGCGGAGGAGCATGTGGTTTAA
TTCGATGGTACGCGAGGAACCTTACCTGGGCTAGAATGCGAGTGACGTTCCGTGAAAGCGGAATTCCCTTCGGGGCACAA
AGCAAGGTGCTGCATGGCTGTCGTCAGCTCGTGCCGTGAGGTGTTGGGTTAAGTCCCGCAACGAGCGCAACCCCTATTAT
TAGTTGCCAGCAGGTAAGGCTGGGCACTCTAGTAAAACTGCCTGCGTAAGCAGTGA
>OTU_1492
TGGTAGTCCTAGCCTTAAACGATGAATGCTTGGTGTGACGGGTACCCAATCCCGCCGTGCCGGAGCTAACGCGATAAGCA
TTCCGCCTGGGGAGTACGGTCGCAAGGCTGAAACTCAAAGGAATTGACGGGGGCCCGCACAAGCGGTGGAGCATGTGGTT
CAATTCGACGCAACGCGAAGAACCTTACCTGGGCTCGAAGCGCAGTGGACCGGGGTGGAAACATCCCTTTCTCGCAAGAG
ACTGCTGCGGAGGTGCTGCATGGCTGTCGTCAGCTCGTGTCGTGAGATGTTGGGTTAAGTCCCGCAACGAGCGCAACCCT
CATCCCTAGTTGCTAACACGTTATGGTGAGCACTCTAGTGAAACTGCCTCCGATAAGGGGGA
>OTU_1494
TGGTAGTCCACGCCGTAAACGATGTGTGCTAGCCGTCGGGCAGCTTGCTGTTCGGTGGCGCAGCTAACGCGATAAGCACA
CCGCCTGGGGAGTACGGTCGCAAGATTAAAACTCAAAGGAATTGACGGGGGCCCGCACAAGCGGTGGAGCATGTGGTTTA
ATTCGAAGCAACGCGCAGAACCTTACCAACCCTTGACATGGGAAGTATGGGCCTGGGAGACCGGGTCCTTCAGTTCGGCT
GGCTTCCACACAGGTGCTGCATGGCTGTCGTCAGCTCGTGTCGTGAGATGTTGGGTTAAGTCCCGCAACGAGCGCAACCC
TCCTCTTCAGTTGCCATCATTCAGTTGGGCACTCTGGAGATACTGCCGGTGACAAGCCGGA
>OTU_1496
TGGTAGTCCACGCCGTAAACGATGATCACTAGATGTGGGTCGTGCATAGCATGATCTGTGTCGTAGCTAACGCGTTAAGT
GATCCGCCTGGGAATTACGGTCGCAAGATTAAAACTCAAAGGAATTGACGGGGGTCCGCACAAGCGGTGGAACATGTGGT
TTAATTCGACACTACGCGAGAAACCTTACCTGGGCTTGACATGTAACTGCTACTGATAGAAATATTGGGTTTCGTAGCAA
TACGGACGGTTACACAGGTGCTGCATGGCTGTCGTCAGCTCGTGTCGTGAGACGTCGGGTTAAGTCCTTGAACGAGCGCA
ACCCTTGCCGTTAGTTGCCTGTCGTAAGGCGGCACTCTAGCGGGACTGCCGTGGAAACACGGA
>OTU_1505
TGGTAGTCCACGCCGTAAACGATGGATGCTAGCCGTTGGACAGCTTGCTGTTCAGTGGCGCAGGTAACCCTTTAAGCATC
CCGCCTGGGGAGTACGGTCGCAAGATTAAAACTCAAAGGAATTGACGGGGGCCCGCACAAGCGGTGGAGCATGTGGTTTA
ATTCGAAGCAACGCGCAGAACCTTACCAGCCTTTGACATGTCCTGGATTGTTGGCAGAGATGCCTTCGTCTCTTCGGAGC
CGGGAACACAGGTGCTGCATGGCTGTCGTCAGCTCGTGTCGTGAGATGTTGGGTTAAGTCCCGCAACGAGCGCAACCCTC
GCCCTTAGTTGCCATCATTCAGTTGGGCACTCTAAGGGGACTGCCGGTGATAAGCCGCGA
>OTU_1507
TGGTAGTCCACGCCGTAAACGATGGATGCTAGCCGTTAGGCAGCTTGCTGCTTAGTGGCGCAGCTAACGCTTTAAGCATC
CCGCCTGGGGAGTACGGTCGCAAGATTAAAACTCAAAGGAATTGACGGGGGCCCGCACAAGCGGTGGAGCATGTGGTTTA
ATTCGAAGCAACGCGCAGAACCTTACCAGCTTTTGACATGCCTTGGACGGATAGCAGAGATGCTTTCTTCTCTTCGGAGC
CAGGGACACAGGTGCTGCATGGCTGTCGTCAGCTCGTGTCGTGAGATGTTGGGTTAAGTCCCGCAACGAGCGCAACCCTC
GCCCTTAGTTGCCATCATTCAGTTGGGCACTCTAGGGGGACTGCCGGTGATAAGCCGCGA
>OTU_1510
GGGTAGTCCACGCCGTAAACGGTGAGCACTAGATGTCGGGGGTATCGACCCCTCCGGTGTCGCAGCTAACGCATTAAGTG
CTCTGCCTGGGGAGTACGGCCGCAAGGCTAAAACTCAAAGGAATTGACGGGGGCCCGCACAAGCAGCGGAGCGTGTGGTT
TAATTCGATGCAACGCGAAGAACCTCACCTAGGCTTGACATGCACCAAGTAGAACCCTGAAAGGGGGACGACTCGTCGAG
TCGAGAGGGTGCACAGGTGCTGCATGGCTGTCGTCAGCTCGTGCCGTGAGGTGTTGGGTTAAGTCCCGCAACGAGCGCAA
CCCTCGCTGGTAGTTACTATGTCTACCGGGACCGCCGGTTTCAAACCGGA
>OTU_1520
TGGTAGTCCTTGCCGTAAACTATGTATACTTGGTGTAACTGGATTCAACCCTGGTTGTGCCGTAGCTAACGCGATAAGTA
TACCGCCTGGGGAGTACGCTCGCAAGGGTGAAACTCAAAAGAATTGACGGGGACCCGCACAAGCAGTGGAGCATGTGGTT
TAATTCGATGCAACGCGAAGAACCTTACCCAGACTTGACATACAGTGGAAGATAGCAGAAATGTTATCGCCCTTCGGGGC
CGCTGAACAGGTGCTGCATGGCTGTCGTCAGCTCGTGCCGTGAGGTGTTGGGTTAAGTCCCGCAACGAGCGCAACCCTTA
TCGTTAGTTGCCAACAGGTAATGCTGGGAACTCTAGCGAGACTGCCTGGGTTAACCAGGA
>OTU_1524
TGGTAGTCCACGCCGTAAACGATGATAACTAGCTGTCCGGGCTCATGGAGTTCGGGTGGCGCAGCTAACGCATTAAGTTA
TCCGCCTGGGGAGTACGGTCGCAAGATTAAAACTCAAAGGAATTGACGGGGGCCTGCACAAGCGGTGGAGCATGTGGTTT
AATTCGAAGCAACGCGCAGAACCTTACCAACGTTTGACATCCCTATCGCGGTTACCAGAGATGGTTTCCTTCAGTTCGGC
TGGATAGGTGACAGGTGCTGCATGGCTGTCGTCAGCTCGTGTCGTGAGATGTTGGGTTAAGTCCCGCAACGAGCGCAACC
CTCGCCTTTAGTTGCCAGCATTTAGTTGGGTACTCTAAAGGAACCGCCGGTGATAAGCCGGA
>OTU_1525
TGGTAGTCCACGCCGTAAACGATGAATGCTAGGTGTTAGGGGTTTCAATACCCTTGGTGCCGAAGTTAACACATTAAGCA
TTCCGCCTGGGGAGTACGGTCGCAAGACTGAAACTCAAAGGAATTGACGGGGACCCGCACAAGCAGTGGAGTATGTGGTT
TAATTCGAAGCAACGCGAAGAACCTTACCAGGTCTTGACATCCCTTTGAATACAGTAGAGATATTGTAGGCCTTCGGGAC
AAAGGAGACAGGTGGTGCATGGTTGTCGTCAGCTCGTGTCGTGAGATGTTGGGTTAAGTCCCGCAACGAGCGCAACCCTT
GATCTTAGTTGCCAGCATGTCAAGATGGGCTCTCTAAGATGACTGCCGGTGACAAACCGGA
>OTU_1530
TGGTAGTCCACGCCGTAAACGATGAGTGCTAGATGTCCGGGGTATCGACCCCCCTGGTGTCGCAGCTAACGCAATAAGCA
CTCCGCCTGGGGAGTACGGCCGCAAGGTTGAAACTCAAAGGAATTGACGGGGGCCCGCACAAGCGGTGGAGCATGTGCAT
TAATTCGTCACTAACCGAAGAACCTTACCAGGGTTTGACATCCTCTGACATCCCATGAAAGTGGGCTTTCCCCGCAAGGG
GACAGAGAGACAGGTGTTGCATGGTTGTCGTCAGCTCGTGTCGTGAGATGTTGGGTTAAGTCCCGCAACGAGCGCAACCC
TCACCCAATGTTGCCAGCGTCAAGTCGGGCACTCTTTGGGAACTGCCCGTGTAAGCGGGA
>OTU_1531
TGGTAGTCCACGCCGTAAACGTTGGGCACTAGGTGTGGGTTCCAACCAACGGAATCCGCGCCGTCGCAAACGCATTAAGT
GCCCCGCCTGGGGAGTACGATCGCAAGATTAAAACTCAAAGGAATTGACGGGGGCCCGCACAAGCAGCGGAGCGTGTTGC
TTAATTCGATGCAACGCGAAGAACCTTACCTGGGCTTGACATGTACGGAAAAGCCGTAGAGATACGGTGTCCTTCGGGGC
CGTACACAGGTGGTGCATGGCTGTCGTCAGCTCGTGTCGTGAGATGTTGGGTTAAGTCCCGCAACGAGCGCAACCCTTAT
CCTATGTTGCCAGCGCGTAATGGCGGGGACTCGTAGGAGACTGCCGGGGTCAACTCGGA
>OTU_1532
TTTTCTTCCCCTCCCTCCCCTCTGTCCCCTTTTTGTTGGGTCTTCACTGCCTCAGTAACGAAGCTAACGCGTGAAGTTGA
CCGCCTGGGGAGTACGGCCGCAAGGTTGAAACTCAAAGGAATTGACGGGGACCCGCACAAGCGGTGGATGATGTGGTTTA
ATTCGATGCAACGCGAAAAACCTTACCCACCTTTGACATGTACGGAATCCTTTAGAGATAGAGGAGTGCTCGAAAGAGAA
CCGTAACACAGGTGCTGCATGGCTGTCGTCAGCTCGTGTCGTGAGATGTTGGGTTAAGTCCCGCAACGAGCGCAACCCTT
GTCATTAGTTGCTACATTTAGTTGGGCACTCTAATGAGACTGCCGGTGACAAACCGGA
>OTU_1535
TGGTAGTCCACCCTGTAAACGGTGCATACTAGAAGTAGGAGGCTTCAACCCCTTCTGTTTCGAAGCTAACGCGATAAGTA
TGCCGCCTGGGGAGTACGCACGCAAGTGTGAAACTCAAAAGAATTGACGGGGGCCCGCACAAGCAGTGGAGCATGTGGTT
TAATTCGATGCAACGCGAAGAACCTTACCTGGGCTCGAAATGTAGAGGACAAAATAGGAAACTATTCTTCCCGCAAGGGA
CCTTTATATAGGTGCTGCATGGCTGTCGTCAGCTCGTGCCGTGAGGTGTTGGGTTAAGTCCCGCAACGAGCGCAACCCTT
ATCGTTATTTGCCAGCGAGTAATGTCGGGAACTATAACGAGACTGCCTGCGTTAAGCAGGA
>OTU_1536
TGGTAGTCCACGCTGTAAACGATGATCACTAGACGTTAATTCTGTTTAACAGAATTAGTGTCGTAGCTAACGCGTTAAGT
GATCCACCTGGGGATTACGGTCGCAAGACTAAAACTCAAAGGAATTGACGGGGGCCCGCACAAGCGGTGGAACATGTGGT
TTAATTCGACACTACGCGAGGAACCTTACCTAGGCTTGACATGCTTTTGACATACGTAGAAATACGGACTTCTGAGCTTC
GGTTCAGACAATTGCACAGGTGCTGCATGGCTGTCGTCAGCTCGTGTCGTGAGATGTTGGGTTAAGTCCTCTAACGAGCG
CAACCCTTGCCGTCAGTTGCTACTAGCGTAAGCTAAGCACTCTGATGGGACTGCCTGGGAAACCAGGA
>OTU_1539
TGGTAGTCCACGCCCTAAACGATGCGGACTGGACGTTGGGAGCAACTTGGCTCTCAGTGTCGAAGCTAACGCGTTAAGTC
CGCCGCCTGGGGAGTACGCTCGCAAGAGTGAAACTCAAAGGAATTGACGGGGGCCCGCACAAGCGGTGGAGTATGTGGTT
TAATTCGATGCAACGCGCAGAACCTTACCTGGCCTTGACATCCACGGAACTGCTCAGAGATGGGCGGGTGCCTTCGGGAA
CCGTGAGACAGGTGCTGCATGGCTGTCGTCAGCTCGTGTCGTGAGATGTTGGGTTAAGTCCCGCAACGAGCGCAACCCTT
GTCCTTAGTTGCCAGCACGTAATGGTGGGAACTCTAAGGAGACTGCCGGTGACAAACCGGA
>OTU_1543
TGGTAGTCCACGCTGTAAACGATGAGAGCTAGTTGTCGGCACGCATGCGTGTCGGTGACGCAGCTAACGCATTAAGCTCT
CCGCCTGGGGAGTACGGCCGCAAGGTTAAAACTCAAAGAAATTGACGGGGGCCCGCACAAGCGGTGGAGCATGTGGTTTA
ATTCGAAGCAACGCGAAGAACCTTACCCACGTTTGACATGTCCAGTTTGATTACCAGAGATGGTTTTCTTCAGTTCGGCT
GGCTGGAACACAGGTGCTGCATGGCTGTCGTCAGCTCGTGTCGTGAGATGTTGGGTTAAGTCCCGCAACGAGCGCAACCC
TCGCTACTAGTTGCCATCACGTTATGGTGGGCACTCTAGTGGAACTGCCGGTGGCAAGCCGGA
>OTU_1551
TGGTAGTCCACGCCGTAAACGATGGATGCTAGCCGTTGGCAAGCTTGCTTGTCGGTGGCGCAGCTAACGCATTAAGCATC
CCGCCTGGGGAGTACGGCCGCAAGGTTAAAACTCAAAGGAATTGACGGGGGCCCGCACAAGCGGTGGAGCATGTGGTTTA
ATTCGACGCAACGCGCAGAACCTTACCAACCCTTGACATGCCCGGACGGTTTCCAGAGATGGGATCCCCCTAGCAATAGG
CCGGGACACAGGTGCTGCATGGCTGTCGTCAGCTCGTGTCGTGAGATGTTGGGTTAAGTCCCGCAACGAGCGCAACCCTC
GCCATTAGTTGCCATCATTTAGTTGGGCACTCTAGTGGGACTGCCGGTGATAAGCCGGA
>OTU_1555
TGGTAGTCCACGCCGTAAACGATGGGTACTTGACGTCGGTACGCTCTGCGTATCGGTGTCGCAGCTAACGCGATAAGTAC
CCCGCCTGGGGAGTACGGCCGCAAGGTTGAAACTCAAAGGAATTGACGGGGGCCCGCACAAGCGGTGGAGTATGTGGTTT
AATTCGATGCAACGCGAAGAACCTTACCTGGGCTTGACATGCTAGGAAGCCTGCAGAGATGCGGGTGTGCCCGCAAGGGA
ACCTAGACACAGGTGCTGCATGGCTGTCGTCAGCTCGTGTCGTGAGATGTTGGGTTAAGTCCCGCAACGAGCGCAACCCT
TGCCCTTAGTTGCCCCCATTCAGTTGAGCACTCTAAGGGGACCGCCGGTGACAAACCGGA
>OTU_1557
TGGTAGTCCACGCCCTAAACGATGTCTACTAGTTGTCGGGTCTTAATTGACTTGGTAACGCAGCTAACGCGTGAAGTAGA
CCGCCTGGGGAGTACGGTCGCAAGATTAAAACTCAAAGGAATTGACGGGGACCCGCACAAGCGGTGGATGATGTGGATTA
ATTCGATGCAACGCGAAAAACCTTACCTACCCTTGACATGTACGGAACCCTGCTGAAAGGTGGGGGTGCTCGAAAGAGAG
CCGTAACACAGGTGCTGCATGGCTGTCGTCAGCTCGTGTCGTGAGATGTTGGGTTAAGTCCCGCAACGAGCGCAACCCTT
GTCATTAGTTGCTACATTTAGTTGAGCACTCTAATGAGACTGCCGGTGACAAACCGGA
>OTU_1560
TGGTAGTCCACGCCGTAAACGATGGGCACTAGGTGCCGGGTCTCTAGACGGATTCGGTGCCGCAGTTAACGCATTAAGTG
CCCCGCCTGGGGAGTACGGTCGCAAGGCTGAAACTCAAAGGAATTGACGGGGGCCCGCACAAGCGGTGGAGCATGTGGTT
TAATTCGAAGCAACGCGAAGAACCTTACCCAGGCTTGACATCCATGTGAAACCTCCTGGAAACAGGAGGCCTCCTTCGGG
ACACTTGGACAGGTGCTGCATGGCTGTCGTCAGCTCGTGTCGTGAGATGTTGGGTTAAGTCCCGCAACGAGCGCAACCCT
TGCCCCATGTTGCCAGCGAGTAATGTCGGGGACTCATGGGGGACTGCCGGTGATAAACCGGA
>OTU_1562
TGGTAGTCCACGCCGTAAACGATGAGAACTAGATGTTGGATAGCTAAGACTATCTAGTATCGTAGCTAACGCGATAAGTT
CTCCGCCTGGGGAGTACGGCCGCAAGGTTAAAACTCAAAGGAATTGACGGGGGCCCGCACAAGCGGTGGAGCATGTGGTT
TAATTCGATGCAACGCGAAGAACCTTACCTACTCTTGACATCCTAGGAAGTTCGTAGAGATATGAACGTGCCCGCGAGGG
AGCCTAGAGACAGGTGCTGCATGGCTGTCGTCAGCTCGTGTCGTGAGATGTTGGGTTAAGTCCCGTAACGAGCGCAACCC
TTGTTCTTAGTTGCCATCAGGTAAAGCTGGGCACTCTAAGAAGACTGCCGGTGATAAATCGGA
>OTU_1577
TGGTAGTCCTTGCCGTAAACTATGTATACTTGGTGTAACCGGACTCAACCCTGGTTGTGCCGTAGCTAACGCGTTAAGTA
TACCGCCTGGGAAGTACAGTCGCAAGGCTGAAACTCAAAAGAATTGACGGGGACCCGCACAAGCAGTGGAGCATGTGGTT
TAATTCGATGCAACGCGAAGAACCTTACCCAGGCTTGACATGCAGTAGACAGTACCAGAGATGGTATCTCCCGCAAGGGC
TGCTGCACAGGTGCTGCATGGCTGTCGTCAGCTCGTGCCGTGAGGTGTTGGGTTAAGTCCCGCAACGAGCGCAACCCTTA
TCATTAGTTGCCAACACGTGAAGGTGGGAACTCTAATGAGACTGCCCGGGTTAACCGGGA
>OTU_1578
TGGTAGTCCACGCCCTAAACGATGCGAACTGGACGTTGGGAGCAATCAGGCTCTCAGTGTCGAAGCTAACGCGTTAAGTT
CGCCGCCTGGGGAGTACGGTCGCAAGACTGAAACTCAAAGGAATTGACGGGGGCCCGCACAAGCGGTGGAGTATGTGGTT
TAATTCGATGCAACGCGAAGAACCTTACCTGGCCTTGACATCCACGGAAGTCTGCAGAGATGCGGATGTGCCTTCGGGAA
CCGTGAGACAGGTGCTGCATGGCTGTCGTCAGCTCGTGTCGTGAGATGTTGGGTTAAGTCCCGCAACGAGCGCAACCCTT
GCCAATAATTGCCATCATTTAGTTGGGCACTTTATTGGGACTGCCGGTGACAAACCGGA
>OTU_1579
TGGTAGTCCACGCCGTAAACGATGGGCACTAGATGCCGGTCCTATAGACGGGTTCGGTGTCGTAGCTAACGCATTAAGTG
CCCCGCCTGGGGAGTACGGCCGCAAGGCTGAAACTCAAAGGAATTGACGGGGGCCCGCACAAGCGGTGGAGCATGTGGTT
TAATTCGAAGCAACGCGAAGAACCTTACCTAGGCTTGACATACATGTGAAACACCCTGGAAACAGGGTGCCTCCTTCGGG
ACGCATGTACAGGTGCTGCATGGCTGTCGTCAGCTCGTGTCGTGAGATGTTGGGTTAAGTCCCGCAACGAGCGCAACCCT
TGCCCTATGTTACCAGCGGTTCGGCCGGGGACTCATGGGGGACTGCCGGTGATAAACCGGA
>OTU_1589
TGGTAGTCCACGCTGTAAACGATGATCACTAGACGTTAGTCCTGTTTTCAGGATTAGTGTCGTAGCTAACGCGTTAAGTG
ATCCGCCTGGGGAGTACGGTCGCAAGATTAAAACTCAAAGGAATTGACGGGGGCCCGCACAAGCGGTGGAACATGTGGTT
TAATTCGACACTACGCGAGGAACCTTACCTAGGCTTGACATGTATTTGACAGTCGTGGAAACACGATCTTCCGGATTTCG
GTTCGGACAGATACACAGGTGCTGCATGGCTGTCGTCAGCTCGTGTCGTGAGATGTTTGGTTAAGTCCTCTAACGAGCGC
AACTCTTGCCGTCAGTTGCTAAATGCGTAAGCATAGAACTCTGATGGGACTGCCTGGGAAACCAGGA
>OTU_1599
TGGTAGTCCACGCTGTAAACGATGAGTGCTAGATGTTGGTCTTCGGATCAGTATCGCAGCTAACGCATTAAGCACTCCGC
CTGGGGAGTACGGTCGCAAGATTAAAACTCAAAGGAATTGACGGGGGCCCGCACAAGCGGTGGAGTATGTGGTTTAATTC
GAAGCAACGCGCAAAACCTTACCAGCCTTTGACATGGTGATTAAGGAGATGAGAGATCATTTCTGTCGGTTCGGCCGGAT
CACACACAGGTGCTGCATGGCTGTCGTCAGCTCGTGTCGTGAGATGTTGGGTTAAGTCCCGCAACGAGCGCAACCCTCAT
TGTTAGTTGCTAACAGGTATGGCTGAGCACTCTAACGAAACTGCCGGTGACAAACCGGA
>OTU_1606
TGGTAGTCCACGCCGTAAACGATGGGTACTAGGTGCCTGGGGGAGCGACCCTCTGGGTGCCGGCGCTAACGCAGGAAGTA
CCCCGCCTGGGGAGTACGGCCGCAAGGCTGAAACTCAAAGGAATTGACGGGGGCCCGCACAAGCGGTGGAGCATGTGGTT
TAATTCGACGCAACGCGAAGAACCTTACCTAGGCTTGACATGTACGAGTAACTCCTCAGAAACGAGGAGCCCTCTTCGGA
GTTCGTACACAGGTGCTGCATGGCTGTCGTCAGCTCGTGTCGTGAGATGTTGGGTTAAGTCCCGCAACGAGCGCAACCCC
TGTTCTTAGTTGCCAGCGCGTAATGGCGGGGACTCTAGGAAGACTGCCGGTGCCAAACCGGA
>OTU_1609
TGGTAGTCCACGCCGTAAACGATGCATACTAGGTGTCAGGGGTTTCGATGCCCTTGGTGCCGAAGTTAACACAGTAAGTA
TGCCGCCTGGGGAGTACGCTCGCAAGAGTGAAACTCAAAGGAATTGACGGGGACCCGCACAAGCAGTGGAGTATGTGGTT
TAATTCGAAGCAACGCGAAGAACCTTACCAGGTCTTGACATCCCTCTGAATCCTCTAGAGATAGAGGCGACCTTCGGGAC
AGAGGAGACAGGTGGTGCATGGTTGTCGTCAGCTCGTGTCGTGAGATGTTGGGTTAAGTCCCGCAACGAGCGCAACCCTT
GATCTTAGTTGCCAGCACTTCGGGTGGGCACTCTAGGATGACTGCCGGTGACAAACCGGA
>OTU_1611
TGGTAGTCCACGCCGTAAACGATGAATGTTAGCCGTCGGGCAGTTTACTGTTCGGTGGCGCAGCTAACGCATTAAACATT
CCGCCTGGGGAGTACGGTCGCAAGATTAAAACTCAAAGGAATTGACGGGGGCCCGCACAAGCGGTGGAGCATGTGGTTTA
ATTCGAAGCAACGCGCAGAACCTTACCAGCTCTTGACATCCCGATCGCGGACAGTGGAGACATTGTCCTTCAGTTAGGCT
GGATCGGTGACAGGTGCTGCATGGCTGTCGTCAGCTCGTGTCGTGAGATGTTGGGTTAAGTCCCGCAACGAGCGCAACCC
TTGTCATTAGTTGCTACATTTGGTTGGGCACTCTAATGAGACTGCCGGTGACAAACCGGA
>OTU_1612
TGGTAGTCCACGCCGTAAACGATGAATGCTAGGTGTTAGGGGTTTCGATACCCTTGGTGCCGAAGTTAACACATTAAGCA
TTCCGCCTGGGGAGTACGGTCGCAAGACTGAAACTCAAAGGAATTGACGGGGACCCGCACAAGCAGTGGAGTATGTGGTT
TAATTCGAAGCAACGCGAAGAACCTTACCAAGTCTTGACATCCCTCTGAATCCTCTAGAGATAGAGGCGGCCTTCGGGAC
AGAGGTGACAGGTGGTGCATGGTTGTCGTCAGCTCGTGTCGTGAGATGTTGGGTTAAGTCCCGCAACGAGCGCAACCCTT
GATTTTAGTTGCCAGCACTTTGGGTGGGCACTCTAGAATGACTGCCGGTGACAAACCGGA
>OTU_1613
TGGTAGTCCACGCCGTAAACGATGAGTGCTAGGTGTTAGGGGTTTCGATACCCTTGGTGCCGAAGTTAACACATTAAGCA
CTCCGCCTGGGGAGTACGGTCGCAAGACTGAAACTCAAAGGAATTGACGGGGACCCGCACAAGCAGTGGAGTATGTGGTT
TAATTCGAAGCAACGCGAAGAACCTTACCAGGTCTTGACATCCCTCTGAATCCACTAGAGATAGTGGCGGCCTTCGGGAC
AGAGGAGACAGGTGGTGCATGGTTGTCGTCAGCTCGTGTCGTGAGATGTTGGGTTAAGTCCCGCAACGAGCGCAACCCTT
ATATTTAGTTGCCAGCACATCATGGTGGGCACTCTAGATAGACTGCCGGTGACAAACCGGA
>OTU_1616
GGGTAGTCCACGCCGTAAACGGTGGGCACTAGGTGTCGGGGGTATCGACCCCTCCGGTGCCGCAGCTAACGCATTAAGTG
CCCTGCCTGGGGAGTACGGCCGCAAGGCTAAAACTCAAAGGAATTGACGGGGGCCCGCACAAGCAGCGGAGCGTGTGGTT
TAATTCGATGCAACGCGAAGAACCTCACCTAGGCTTGACATGCTGGAAGTAGAACCCTGAAAGGGGAACGACTCGTAAAG
TCGAGAACTAGCACAGGTGCTGCATGGCTGTCGTCAGCTCGTGCCGTGAGGTGTTGGGTTAAGTCCCGCAACGAGCGCAA
CCCTCGGCGTTAGTTACCATGTCTAACGCGACTGCCGGTTTCAAACCGGA
>OTU_1617
TGGTAGTCCACGCCGTAAACGATGATCACTAGACGTCAGTCTCGCTCTGCGGGATTGGTGTCGTAGCTAACGCGTTAAGT
GATCCGCCTGGGGATTACGGTCGCAAGACTAAAACTCAAAGGAATTGACGGGGGTCCGCACAAGCGGTGGAACATGTGGT
TTAATTCGATACTACGCGAGGAACCTTACCTAGGCTTGACATGTATGTGACAGTTGTAGAAATACAATCTTCTAGGCTTC
GGTCTAGACGCATGCACAGGTGCTGCATGGCTGTCGTCAGCTCGTGTCGTGAGATGTTGGGTTAAGTCCTTTAACGAGCG
CAACCCTTGCCATCAGTTGCTATCCGTGTGAACGGAGCACTCTGGTGGGACTGCCTGGGAAACCAGGA
>OTU_1629
TGGTAGTCCACACTGTAAACGATGAAGACTCGATGTGTGCGATATACAGTACGCGTCCAAGCGAAAGCGATAAGTCTTCC
ACCTGGGGAGTACGATCGCAAGATTGAAACTCAAAGGAATTGACGGGGGTCCGCACAAGCGGTGGAGCATGTGGTTTAAT
TCGATGATACGCGAGGAACCTTACCTGGACTAGAATGTGAGGGAATGATTCAGAGATGGATCAGTCAGCAATGACCCGAA
ACAAGGTGCTGCATGGCCGTCGTCAGCTCGTGCCGTGAGGTGTTGGGTTAAGTCCCGCAACGAGCGCAACCCCTATGTTT
AGTTGCCAGCATGTAATGATGGGGACTCTAAACAGACTGCCTGCGTAAGCAGAGA
>OTU_1630
TGGTAGTCCACGCCCTAAACGATGCATACTTGGTGTGAGCCATTCAGTTGGTTCGTGCCGGAGCTAACGCGTTAAGTATG
CCGCCTGGGGAGTACGGTCGCAAGGCTGAAACTCAAAGGAATTGACGGGGGCCCGCACAAGCGGTGGAGCATGTGGTTCA
ATTCGACGCAACGCGAAGAACCTTACCTGGGCTCGAACGGCTTTGGAACGACGGTGGAAACACTGTTTTCCCGCAAGGGA
CCGGAGTCGAGGTGCTGCATGGCTGTCGTCAGCTCGTGTCGTGAGATGTTGGGTTAAGTCCCGCAACGAGCGCAACCCTT
GTCCTGTGTTGCCATCATTAAGTTGGGCACTCTCAGGAGACCGCCAGCGATAAGTTGGA
>OTU_1633
TGGTAGTCCACGCCGTAAACGATGATCACTAGACGTTAGTTCTGCTTTGCAGAATTAGTGTCGTAGCTAACGCGTTAAGT
GATCCGCCTGGGGATTACGGTCGCAAGACTAAAACTCAAAGGAATTGACGGGGGCCCGCACAAGCGGTGGAACATGTGGT
TTAATTCGACACTACGCGAGGAACCTTACCTAGGCTTGACATGCTTTTGACCGTCATGGAAACATGGCTTTCCGGACTTC
GGTTCGGACAATTGCACAGGTGCTGCATGGCTGTCGTCAGCTCGTGTCGTGAGATGTTGGGTTAAGTCCTTTAACGAGCG
CAACCCCTGCTTTCAGTTGCTACTTGCGTGAGCAAGGCACTCTGAAGGGACTGCCTGGGAAACCAGGA
>OTU_1641
TGGTAGTCCACGCCGTAAACGTTGGGCACTAGGTGTGGGGCTCTATCGACGGGCTCTGTGCCGTAGCTAACGCATTAAGT
GCCCCGCCTGGGGAGTACGGCCGCAAGGCTAAAACTCAAAGGAATTGACGGGGGCCCGCACAAGCGGCGGAGCATGTGGC
TTAATTCGATGCAACGCGAAGAACCTTACCTGGGTTGAACTACGCGGGAAAAGCCATGGAAACATGGTGTCCTTCGGGGT
CCGCGATAGGTGGTGCATGGCTGTCGTCAGCTCGTGTCGTGAGATGTTGGGTTAAGTCCCGCAACGAGCGCAACCCCTAT
CCTATGTTGCCAGCGCGTCATGGCGGGGACTCGTAGGAGACTGCCGGTGCCAAACCGGA
>OTU_1643
TGGTAGTCCACGCCCTAAACGATGATTACTCGACATCAGCGATACACTGTTGGTGTCTGAGCGAAAGCATTAAGTAATCC
ACCTGGGAAGTACGATCGCAAGATTGAAACTCAAAGGAATTGACGGGGGTCCGCACAAGCGGTGGAGCATGTGGTTTAAT
TCGATGATACGCGAGGAACCTTACCTGGGCTAGAATGTCCCGTGACCGGTGGTGAAAGCTACTCTTATAGCAATATACAC
GGGATAAGGTGCTGCATGGCTGTCGTCAGCTCGTGCCGTGAGGTGTTGGGTTAAGTCCCGCAACGAGCGCAACCCCTATC
ACTAGTTGCCATCAGGTAATGCTGGGAACTCTAGTGAAACTGCCGCCGTAAGGCGTGA
>OTU_1650
TGGTAGTCCACGCTGTAAACGTTGGGCGCTAGGTGTGGGGACCTCTCCAGGTCTCCGTGCCGCAGCTAACGCATTAAGCG
CCCCGCCTGGGGAGTACGGCCGCAAGGCTAAAACTCAAAGGAATTGACGGGGGCCCGCACAAGCGGCGGAGCATGCGGAT
TAATTCGATGCAACGCGAAGAACCTTACCTGGGTTTGACATGCACTCAAAAGCCGCAGAGATGCGGTGTTCTTCGGAGGG
GTGCACAGGTGGTGCATGGCTGTCGTCAGCTCGTGTCGTGAGATGTTGGGTTAAGTCCCGCAACGAGCGCAACCCTCGTT
CCATGTTGCCAGCACGTTATGGTGGGGACTCATGGGAGACTGCCGGGGTCAACTCGGA
>OTU_1652
TGGTAGTCCACGCCGTAAACGATGAATGTTAGCCGTCGGGCAGTATACTGTTCGGTGGCGCAGCTAACGCATTAAACATT
CCGCCTGGGGAGTACGGTCGCAAGATTAAAACTCAAAGGAATTGACGGGGGCCCGCACAAGCGGTGGAGCATGTGGTTTA
ATTCGAAGCAACGCGCAGAACCTTACCAGCCCTTGACATCCTGGGACCGGTGCAGAGATGCACTTTCCTCTTCGGAGGCT
CAGAGACAGGTGCTGCATGGCTGTCGTCAGCTCGTGTCGTGAGATGTTGGGTTAAGTCCCGCAACGAGCGCAACCCTCGC
CCTTAGTTGCCAGCATTTAGTTGGGCACTCTAAGGGGACTGCCGGTGATAAGCCGAGA
>OTU_1653
TGGTAGTCCTTGCCTTAAACGATGTATACTTGGTGTAGTTAGGCTCAACCCTGACTGTACCGTAGCCAACGCGATAAGTA
TACCGCCTGGGGAGTACGCTCGCAAGGGTAAAACTCAAAAGAATTGACGGGGACCCGCACAAGCAGTGGAGCATGTGGTT
TAATTCGATGCAACGCGAAGAACCTTACCTGGATTTGACATGCAGTTGACCGTTACAGAAATGTAATTTTCTCGCAAGAG
ACAGCTGCACAGGTGCTGCATGGCTGTCGTCAGCTCGTGCCGTGAGGTGTTGGGTTAAGTCCCGCAACGAGCGCAACCCT
TGTCGTTAGTTGCCAGCGCGTAATGGCGGGCACTCTAGCGAGACTGCCTAGGTTAACTAGGA
>OTU_1658
TGGTAGTCCACACCGTAAACGTTGGGCGCTAGGTGTGGGACTCATTCCACGAGTTCCGTGCCGCAGCTAACGCATTAAGC
GCCCCGCCTGGGGAGTACGGCCGCAAGGCTAAAACTCAAAGGAATTGACGGGGGCCCGCACAAGCGGCGGAGCATGCGGA
TTAATTCGATGCAACGCGAAGAACCTTACCTGGGTTTGACATACACCGGAAAGCTGCAGAGATGTAGCCCCTTTTAGTCG
GTGTACAGGTGGTGCATGGCTGTCGTCAGCTCGTGTCGTGAGATGTTGGGTTAAGTCCCGCAACGAGCGCAACCCTCGTC
TTATGTTGCCAGCGGGTAATGCCGGGGACTCATAAGAGACTGCCGGGGTCAACTCGGA
>OTU_1663
TGGTAGTCCACGCCGTAAACGATAATCACTAGATGTTGGTTCGGCTTAGCTGGATCAGTGTCGTAGCTAACGCGTTAAGT
GATTCGCCTGGGGAGTATGGTCGCAAGGCTAAAACTTAAAAGAATTGACGGGGGTCCGCACAAGCGGTGGAACATGTGGT
TTAATTCGACACTACGCGAGAAACCTTACCTGGGCTTGACATGTATTTGACAGCTGTAGAAATATGGTCTTTTGGGTTTC
GGCTCAAACAGATACACAGGTGCTGCATGGCTGTCGTCAGCTCGTGTCGTGAGATGTTTGGTTAAGTCCTCTAACGAGCG
CAACCCCTGCTATCAGTTGCTATTAATCTTAGGATTAAGCACTTTGATGGGACTGCCCGGGAAACCGGGA
>OTU_1664
TGGTAGTCCTTGCCTTAAACTATGTATACTTGGTGTAGTTAGGCTCAACCCTGACTGTACCGTAGCGAACGCGTTAAGTA
TACCGCCTGGGGAGTACGCTCGCAAGGGTAAAACTCAAAAGAATTGACGGGGACCCGCACAAGCAGTGGAGCATGTGGTT
TAATTCGATGCAACGCGAAGAACCTTACCTGGACTTGACATGCTTTTGACCGCTGTAGAAATACAGTTTTCTCGCAAGAG
ACAAAAGACACAGGTGCTGCATGGCTGTCGTCAGCTCGTGCCGTGAGGTGTTGGGTTAAGTCCCGCAACGAGCGCAACCC
TTGTCGTTAGTTGCCAACGCGTAATGGCGGGCACTCTAGCGAGACTGCCTAGGTTAACTAGGA
>OTU_1671
TGGTAGTCCTAACCTTAAACTATGTATACTTGGCGTAGATGGTCTCAACCCCATCTGTGCCGGAGCGAACGCGTTAAGTA
TACCGCCTGGGGAGTACACTCGCAAGGGTGAAACTCAAAAGAATTGACGGGGACCCGCACAAGCAGTGGAGCATGTGGTT
CAATTCGATGCAACGCGAAGAACCTTACCAGGGTTTGAAATGCAAGTGGCGTCGGCAGAGATGTCGATTTCCCGCAAGGG
ACGCTTGCACAGGTGCTGCATGGCTGTCGTCAGCTCGTGCCGTGAGGTGTTTGGTTAAGTCCAGCAACGAGCGCAACCCT
TGTCTTTAGTTGCCAGCACGTTATGGTGGGCACTCTAAAGAGACTGCCTGGGTTAACCAGGA
>OTU_1672
TGGTAGTCCACGCCCTAAACGATGTCTACTAGTTGTCGGGTCTTAATTGACTTGGTAACGCAGCTAACGCGTGAAGTAGA
CCGCCTGGGGAGTACGGTCGCAAGATTAAAACTCAAAGGAATTGACGGGGACCCGCACAAGCGGTGGATGATGTGGATTA
ATTCGATGCAACGCGAAAAACCTTACCTACCCTTGACATGTCTGGAATTTCGCAGAGATGTGAAAGTGCCCGAAAGGGAG
CCAGAACACAGGTGCTGCATGGCTGTCGTCAGCTCGTGTCGTGAGATGTTGGGTTAAGTCCCGCAACGAGCGCAACCCTT
GCCATTAGTTGCTACGAAAGGGCACTCTAATGGGACTGCCGGTGACAAACCGGA
>OTU_1677
TGGTAGTCCACGCCGTAAACGATGCATGCTAGGTGTTGGGGATTCGATTCCTCGGTGCCGAAGTAAACACAGTAAGCATG
CCGCCTGGGGAGTACGCTCGCAAGAGTGAAACTCAAAGGAATTGACGGGGACCCGCACAAGCAGTGGAGTATGTGGTTTA
ATTCGAAGCAACGCGAAGAACCTTACCAGGTCTTGACATCTGGGTGAAAGACGCAGAGATGCGTCCCTCCTTCGGGACAC
CCAAGACAGGTGGTGCATGGTTGTCGTCAGCTCGTGTCGTGAGATGTTGGGTTAAGTCCCGCAACGAGCGCAACCCTTGA
TCTTAGTTGCCAGCACTTCGGGTGGGCACTCTAAGATGACTGCCGGTGACAAACCGGA
>OTU_1679
TGGTAGTCCACGCCCTAAACGATGCATATTTGGTGTGGGTCATTCAGTTGATCCGTGCCGGAGCTAACGCGTTAAATATG
CCGCCTGGGGAGTACAGTCGCAAGGCTGAAACTCAAAGGAATTGACGGGGGCCCGCACAAGCGGTGGAGCATGTGGTTCA
ATTCGACGCAACGCGAAGAACCTTACCTAGGCTCGAACGGCTTCCCAACGCCGGTAGAAATACCGGTACCCCGCAAGGGG
GTGGAGTCGAGGTGCTGCATGGCTGTCGTCAGCTCGTGTCGTGAGATGTTGGGTTAAGTCCCGCAACGAGCGCAACCCTT
GTCCTGTGTTGCCATGTCGAAAGACGGAACTCGCAGGAGACCGCCAGGGATAACCTGGA
>OTU_1684
TGGTAGTCCACGCCCTAAACGATGCATACTTGGTGTGGGCCATTCATTTGGTCTGTGCCGGAGCTAACGCGTTAAGTATG
CCGCCTGGGGAGTACGGTCGCAAGGCTGAAACTCAAAGGAATTGACGGGGGCCCGCACAAGCGGTGGAGCATGTGGTTCA
ATTCGACGCAACGCGAAGAACCTTACCTGGGCTCGAACGGCTTAAGATCAACTTTAGAAATATTGTCTTCCCGCAAGGGA
CTTGAGTCGAGGTGCTGCATGGCTGTCGTCAGCTCGTGTCGTGAGATGTTGGGTTAAGTCCCGCAACGAGCGCAACCCCT
GTCCTGTGTTGCCATCATTAAGTTGGGCACTCTCAGGAGACCGCCAGCGATAAGTTGGA
>OTU_1685
TGGTAGTCCACGCTGTAAACGATGAGAACTAGCTGTTGGAGGGGTAACCCTTCGGTAGCGGAGCTAACGCGATAAGTTCT
CCGCCTGGGGAGTACGGCCGCAAGGCTAAAACTCAAAGGAATTGACGGGGGCCCGCACAAGCGGTGGAGCATGTGGTTTA
ATTCGATGCAACGCGAAGAACCTTACCTACTTTTGACATCCACGGAATCCTGTAGAGATATAGGAGTGCCCGCGAGGGAA
CCGTGAGACAGGTGCTGCATGGCTGTCGTCAGCTCGTGTCGTGAGATGTTGGGTTAAGTCCCGTAACGAGCGCAACCCTC
GTTCCTAGTTACCAGCGCGTAATGGCGGGGACTCTAGGGAGACTGCCGGTGATAAACCGGA
>OTU_1688
TGGTAGTCCACGCCGTAAACGATGAATGCTAGCCGTTGGCGAGCTTGCTCGTCAGTGGCGCAGCTAACGCTTTAAGCATT
CCGCCTGGGGAGTACGGTCGCAAGATTAAAACTCAAAGGAATTGACGGGGGCCCGCACAAGCGGTGGAGCATGTGGTTCA
ATTCGAAGCAACGCGCAGAACCTTACCAGCCCTTGACATGTCCCGTATGAACTCCAGAGACGGAGTTCTTCAGTTCGGCT
GGCGGGAACACAGGTGCTGCATGGCTGTCGTCAGCTCGTGTCGTGAGATGTTGGGTTAAGTCCCGCAACGAGCGCAACCC
TCGCCCTTAGTTGCCATCATTCAGTTGGGCACTCTAAGGGGACTGCCGGTGATAAGCCGGA
>OTU_1691
TGGTAGTCCACGCTGTAAACGATGAGAACTAGATGTTGGGAAGCATAGCTTCTTAGTATCGTAGCTAACGCGCTAAGTTC
TCCGCCTGGGGAGTACGGCCGCAAGGTTAAAACTCAAAGAAATTGACGGGGGCCCGCACAAGCGGTGGAGCATGTGGTTT
AATTCGATGCAACGCGAAGAACCTTACCTACCCTTGACATCCTGTGAATCTTACCGAGAGGTAGGAGTGCCGCAAGGAAC
ACAGAGACAGGTGCTGCATGGCTGTCGTCAGCTCGTGTCGTGAGATGTTGGGTTAAGTCCCGTAACGAGCGCAACCCTTG
TTCTTAGTTACCAGCACGTTATGGTGGGAACTCTAAGAAGACTGCCGGTGACAAACCGGA
>OTU_1694
TGGTAGTCCACGCCGTAAACGTTGGGCGCTAGGTGTGGGACCCTTTCCACGGGTTCCGTGCCGTAGCTAACGCATTAAGC
GCCCCGCCTGGGGAGTACGGCCGCAAGGCTAAAACTCAAAGGAATTGACGGGGGCCCGCACAAGCGGCGGAGCATGTGGC
TTAATTCGACGCAACGCGAAGAACCTTACCAAGGCTTGACATGCTGGGAAATCCCATAGAGATATGGGGTCCGCAAGGGT
CCAGCACAGGTGGTGCATGGCTGTCGTCAGCTCGTGTCGTGAGATGTTGGGTTAAGTCCCGCAACGAGCGCAACCCTCGT
TCTATGTTGCCAGCGGATAATGCCGGGGACTCATAGGAGACTGCCGGGGTCAACTCGGA
>OTU_1695
TGGTAGTCCACGCTGTAAACGATGAGTGCTAGATGCTACGGGTATTGACCCCTGTGGTGTCGTAGCTAACGCGTTAAGCA
CTCCGCCTGGGGAGTACGGTCGCAAGACTAAAACTCAAAGGAATTGACGGGGGCCCGCACAAGCGGTGGAGCATGTGGTT
CAATTCGACGCAACGCGCAGAACCTTACCTGGGTTAAATCCACTCGAACCTTCTAGAGATAGAGGGGTGCCCTTCTGGGG
AGCGAGTGAGAAGGTGCTGCATGGCTGTCGTCAGCTCGTGTCGTGAGATGTTGGGTTAAGTCCCGCAACGAGCGCAACCT
CTATCGTCAGTTGCCAGCTTTAAGTAGGGCACTCTGGCGAGACTGCCGACGTCAAGTCGGA
>OTU_1699
TGGTAGTCCACGCCGTAAACGATGGGTGCTAGGTGTGGGTGGTGTCGACTCCATCCGTGCCGAAGCTAACGCATTAAGCA
CCCCGCCTGGGGAGTACGGCCGCAAGGCTAAAACTCAAAGGAATTGACGGGGACCCGCACAAGCAGCGGAGCATGTGGTT
TAATTCGACGCAACGCGAAGAACCTTACCTAGGCTTGACATGTTGGAGAACGCCGTGGAAACACGGAACTCTTTGGACAC
TCCATCACAGGTGGTGCATGGCTGTCGTCAGCTCGTGTCGTGAGATGTTGGGTTAAGTCCCGCAACGAGCGCAACCCCTG
TCCTATGTTGCCAGCAAGTAAAGTTGGGGACTCATAGGAGACTGCCGGTGACAAACCGGA
>OTU_1702
TGGTAGTCCATGCTGTAAACTATGAGAACTTGCTGTTGGGTGCATAAAGGCATTTAGTAGCGAAGCTAACGCGTTAAGTT
CTCCGCCTGGGGAGTACGGCCGCAAGGCTAAAACTCAAAGGAATTGACGGGGGCCCGCACAAGCGGTGGAGCATGTGGTT
TAATTCGATGCTACGCGAAGAACCTTACCTACTCTTGAATCCACAGAAGATTGCAGAGATGCGATTGTGCCTTCGGGAAC
TGTGAGACAGGTGCTGCATGGCTGTCGTCAGCTCGTGTCGTGAGATGTTGGGTTAAGTCCCTTAACGAGCGCAACCCTTG
TCCTTAGTTACTAACGAGTTAAGTCGAGGACTCTAAGGAGACTGCCGGTGATAAATCGGA
>OTU_1703
TGGTAGTCCACGCCCTAAACGATGCGAACTGGACGTTGGGAGCAACTAGGCTCTCAGTGTCGAAGCTAACGCGTTAAGTT
CGCCGCCTGGGGAGTACGGTCGCAAGACTGAAACTCAAAGGAATTGACGGGGGCCCGCACAAGCGGTGGAGTATGTGGTT
TAATTCGATGCAACGCGCAGAACCTTACCTGGTCTTGACATCCACGGAACCTTTGAGAGATCAGAGGGTGCCTTCGGGAA
CCGTGAGACAGGTGCTGCATGGCTGTCGTCAGCTCGTGTCGTGAGATGTTGGGTTAAGTCCCGCAACGAGCGCAACCCTT
GTCCTTAGTTGCCAGCGCGTAATGGCGGGAACTCTAAGGAGACTGCCGGTGACAAACCGGA
>OTU_1705
TGGTAGTCCACGCCCTAAACGTTGATTACTCGTTGTTGGCGATATACTGTCAGCGACCAAGCTAAAGCGTTAAGTAATCC
ACCTGGGAAGTACGACCGCAAGGTTGAAACTCAAAGGAATTGACGGGGGCCCGCACAAGCGGAGGAGCATGTGGTTTAAT
TCGATGATACGCGAGGAACCTTACCTGGGCTTGAAAGTTAGTGACCGTTCCTGAAAGGGAACTTCTCTTCGGAGCACGAA
ACTAGGTGCTGCATGGCTGTCGTCAGCTCGTGCCGTGAGGTGTTGGGTTAAGTCCCGCAACGAGCGCAACCCCTTTCTTT
AGTTGCCATCAGGTAATGCTGGGGACTCTAAAGATACTGCCTACGTAAGTAGTGA
>OTU_1706
TGGTAGTCCTTGCTGTAAACGATGTATACTTGGTGTAGCCGGAATCAACCCTGGCTGTGCCGGAGCTAACGCGTTAAGTA
TACCGCCTGGGGAGTACAGTCGCAAGGCTGAAACTCAAAAGAATTGACGGGGACCCGCACAAGCAGTGGAGCATGTGGTT
TAATTCGATGCAACGCGAAAAACCTTACCCAGGCTTGACATGCAGTGGACAGTGCCAGAAATGGCATCTTCCTTCGGGAC
CGCTGCACAGGTGCTGCATGGCTGTCGTCAGCTCGTGCCGTGAGGTGTTGGGTTAAGTCCCGCAACGAGCGCAACCCTTA
TCGTTAGTTGCCAACATTTAAGGTGGGAACTCTAACGAGACTGCCCGGGTTAACCGGGA
>OTU_1709
TGGTAGTCCACGCCGTAAACGATGAGTGCTAGGTGTTGGGGGCATCAGGCCCTCTGTGCCGAAGGAAACCCAATAAGCAC
TCCGCCTGGGGAGTACGGCCGCAAGGCTGAAACTCAAAGGAATTGACGGGGGCCCGCACAAGCGGTGGAGCATGTGGTTT
AATTCGAAGCAACGCGAAGAACCTTACCAGGGCTTGACATCCCGCTGACCGGTGCAGAGATGCGCCTTCCCTTCGGGGCA
GCGGTGACAGGTGGTGCATGGTTGTCGTCAGCTCGTGTCGTGAGATGTTGGGTTCAGTCCCGCAACGAGCGCAACCCTTG
CCCTTAGTTGCCAGCGGGTGATGCCGGGCACTCTAAGGGGACAGCCGGTGAAAGCCGGA
>OTU_1711
TGGTAGTCCTAGCCCTAAACGATCAGGACTTGGGGTGCATCCCGTTGGGGATGCGTCCCGTAGCTAACGCGTTAAGTCCT
GCGCCTGGGGAGTACGGTCGCAAGACTGAAACTCAAAGGAATTGACGGGGGCCCGCACAAGCGGTGGAACATGTGGTTCA
ATTCGACGCAACGCGAAGAACCTTACCTGGGCTCGAAGTGCTAGTGACCAGCGGTGGAAACATCGCCTTCCCGCAAGGGA
CACTAGTAGAGGTGCTGCATGGCTGTCGTCAGCTCGTGCCGTGAGGTGTTGGGTTAAGTCCCGCAACGAGCGCAACCCTT
ACTCTTAGTTGCCACCCGCAAGGGGGAACTCTAAGAGGACTGCTCCGGATAACGGAGA
>OTU_1714
TGGTAGTCCACGCCGTAAACGATGGGCACTAGATGTGGGCGGTGTCGACTCCGTCCGTGTCGAAGCTAACGCATTAAGTG
CCCCGCCTGGGGAGTACGGCCGCAAGGCTAAAACTCAAAGGAATTGACGGGGGCCCGCACAAGCAGCGGAGCATGTGGTT
TAATTCGACGCAACGCGAAGAACCTTACCTGGGCTTGACATGGCAGTGACAGCCGTGGAAACACGGTCTCCCTTCGGGGC
ACTGTCACAGGTGGTGCATGGCTGTCGTCAGCTCGTGTCGTGAGATGTTGGGTTAAGTCCCGCAACGAGCGCAACCCCTG
TCCTATGTTGCCAGCGGTTCGGCCGGGGACTCATAGGATACTGCCGGTGACAAACCGGA
>OTU_1718
TGGTAGTCCTAGCCCTAAACGATGATTGCTTGGTGTGTTGGGTACCCAATCCCAACGTGCCGAAGCTAACGCGATAAGCA
ATCCGCCTGGGGAGTACGGTCGCAAGACTGAAACTCAAAGGAATTGACGGGGGCCCGCACAAGCGGTGGAGCATGTGGTT
CAATTCGACGCAACGCGAAGAACCTTACCTGGGCTCGAAATGTAGTAGACCGGGGTAGAAATGTCCCTTTTCGCAAGAAC
TGCTATATAGGTGCTGCATGGCTGTCGTCAGCTCGTGTCGTGAGATGTTGGGTTAAGTCCCGCAACGAGCGCAACCCTTA
TTGCCAGTTGCCATCATTCAGTTGGGCACTCTGGCGAAACCGCCCCGGATAACGGGGA
>OTU_1719
TGGTAGTCCACGCCGTAAACGTTGGGCACTAGGTGTGGGGCCTTATCAACGGGTTCTGTGCCGCAGCTAACGCAATAAGT
GCCCCGCCTGGGGAGTACGGCCGCAAGGCTAAAACTCAAAGGAATTGACGGGGGCCCGCACAAGCGGCGGAGCATGTGGC
TTAATTCGATGCAACGCGAAGAACCTTACCTGGGCTTGACATGTAGGGAAAAGCCGTAGAGATACGGTGTCCTTCGGGGC
CCTACACAGGTGGTGCATGGCTGTCGTCAGCTCGTGTCGTGAGATGTTGGGTTAAGTCCCGCAACGAGCGCAACCCTTGT
CCCATGTTGCCAGCGGGTAATGCCGGGGACTCGTGGGAGACTGCCGGGGTCAACTCGGA
>OTU_1720
TGGTAGTCCACGCCGTAAACGATGGGTACTAGGTGTAGGGGGTGTCGACTCCCCCTGTGCCGACGCTAACGCATTAAGTA
CCCCGCCTGGGGAGTACGGCCGCAAGGCTAAAACTCAAAGGAATTGACGGGGGCCCGCACAAGCAGCGGAGCATGTGGTT
TAATTCGACGCAACGCGAAGAACCTTACCTGGGCTTGACATGTGCGTGACCGCCGTGGAAACACGGCTTCCCTTCGGGGC
ACGTTCACAGGTGGTGCATGGCTGTCGTCAGCTCGTGTCGTGAGATGTTGGGTTAAGTCCCGCAACGAGCGCAACCCCCG
TCGCATGTTGCCAGCATTTAGTTGGGGACTCATGCGAGACTGCCGGTGACAAACCGGA
>OTU_1721
TGGTAGTCCACGCTGTAAACGATGAGAACTAGATGTTGGGAGGGTTTTGCCTCTCAGTGTCGCAGCTAACGCGCTAAGTT
CTCCGCCTGGGGAGTACGGCCGCAAGGTTGAAACTCAAAGGAATTGACGGGGACCCGCACAAGCGGTGGAGCATGTGGTT
TAATTCGATGCAACGCGAAGAACCTTACCTGGTCTTGACATCCCAGGAACCTCGCAGAGATGTGGGGGTGCCTTCGGGAA
CCTGGAGACAGGTGCTGCATGGCTGTCGTCAGCTCGTGTCGTGAGATGTTGGGTTAAGTCCCGCAACGAGCGCAACCCTT
GTCCCTAGTTGCCACCATTCAGTTGGGCACTCTAGGGAGACCGCCGGTGACAAATCGGA
>OTU_1726
TGGTAGTCCTTACTGTAAACTATGTATACTTGGTGTAACCGGACTCAACCCTGGTTGTGCCGTAGCTAACGCGATAAGTA
TACCGCCTGGGGAGTACGCTCGCAAGGGTGAAACTCAAAAGAATTGACGGGGACCCGCACAAGCAGTGGAGCATGTGGTT
TAATTCGATGCAACGCGAAGAACCTTACCCAGGCTTGACATGCAGTAGACAGTACCAGAGATGGTACCTTCCTTCGGGAC
TGCTGCACAGGTGCTGCATGGCTGTCGTCAGCTCGTGCCGTGAGGTGTTGGGTTAAGTCCCGCAACGAGCGCAACCCTTA
TCATTAGTTGCCAACATTTAAGGTGGGAACTCTAATGAGACTGCCTGGGTTAACCAGGA
>OTU_1727
TGGTAGTCCTAGCCGTAAACGATGCATACTTGGTGTAGCTGGACTCAACCCCGGCTGTGCCGTAGCCAACGCGTTAAGTA
TGCCGCCTGGGGAGTACGCTCGCAAGGGTGAAACTCAAAAGAATTGACGGGGACCCGCACAAGCAGTGGAGCATGTGGTT
TAATTCGATGCTACGCGAAGAACCTTACCCAGGCTTGACATGCAGTAGACAGCGCCAGAGATGGCGTCTTCCTTCGGGAC
TGCTGCACAGGTGCTGCATGGCTGTCGTCAGCTCGTGCCGTGAGGTGTTGGGTTAAGTCCCGCAACGAGCGCAACCCTTA
TCGTTAGTTGCCAGCATTTAAGGTGGGAACTCTAGCGAGACTGCCTGGGTTAACCAGGA
>OTU_1733
TGGTAGTCCATGCTGTAAACGATGAAGACTAGATGTTGAGAGGATAAAACCTAGCAGTATCGAAGCTAACGCGATAAGTC
TTCCGCCTGGGGAGTACGGTCGCAAGATTAAAACTCAAAGGAATTGACGGGGGCCCGCACAAGCGGTGGAGCATGTGGTT
TAATTCGATGCAACGCGAAGAACCTTACCTACCCTTGACATCCTCGGAATCCTGCAGAGATGTGGGAGTGCCTTCGGGAA
CCGAGAGACAGGTGCTGCATGGCTGTCGTCAGCTCGTGTTGTGAGATGTTGGGTTAAGTCCCGTAACGAGCGCAACCCCT
GTCCCTAGTTGCCAACGAGTAAAGTCGGGAACTCTAGGGAGACTGCCGGTGACAAACCGGA
>OTU_1735
TGGTAGTCCACGCCGTAAACGATGATCACTCGTGATTGGCGATACACGGTCAGTCACCTAGCGAAAGCGTTAAGTGATCC
ACCTGGGGAGTACGATCGCAAGATTGAAACTCAAAGGAATTGACGGGGGCCCGCACAAGCGGTGGAGCATGTGGTTCAAT
TCGATGATACGCGAGGAACCTTACCAGGGCTCGAACGCACGTAGACAGTCGCGGAAACGTGATCTTCTTCGGACTGCGTG
CGAGGTGCTGCATGGCTGTCGTCAGCTCGTGCCGTGAGGTGTCGGGTTAAGTCCCATAACGAGCGCAACCCCCATCTCTA
GTTGCCAGCGGGTAATGCCGGGAACTCTAGAGAAACTGCCCGTGTAAACGGTGA
>OTU_1736
TGGTAGTCCACGCCTTAAACGATGAATACTAGGTGCTGGGCCGTAAGGTTCAGTGCCAAAGCTAACGCATTAAGTATTCC
ACCTGGGGAGTACGATCGCAAGGTTGAAACTCAAAGGAATTGACGGGGGCCCGCACAAGCAGTGGAGCATGTGGTTCAAT
TCGATGCAACGCGAAGAACCTTACCCGGATTTGAAAGGCCAGTGACAACCGATGAAAGTCGGTCTTGTAGCAATACACAC
TGGTACAGGTGCTGCATGGCTGTCGTCAGCTCGTGCCGTGAGGTGTTAGGTTAAGTCCTGCAACGAGCGCAACCCCTACA
TTTAGTTGCCATCAGGTCAAGCTGGGCACTCTAAATGGACTGCCTACGCAAGTAGTGA
>OTU_1739
TGGTAGTCCACGCTGTAAACGATGATCACTGGACGTTAGTTCTGTTTACAGGGCTAGTGTCGTAGCTAACGCGTTAAGTG
ATCCGCCTGGGGATTACGGTCGCAAGACTAAAACTCAAAGGAATTGACGGGGGCCCGCACAAGCGGTGGAACATGTGGTT
TAATTCGACACTACGCGAGGAACCTTACCTAGGCTTGACATGCTTTTGACATCCGTAGAAATACGGCTTTTCTGGCTTCG
GTCAGAACAATTGCACAGGTGCTGCATGGCTGTCGTCAGCTCGTGTCGTGAGATGTTGGGTTAAGTCCTCTAACGAGCGC
AACCCTTGCTATCAGTTGCTAGTTACGTAAGTAACGCACTCTGATGGGACTGCCTGGGAAACCAGGA
>OTU_1740
TGGTAGTCCGCGCCGTAAACGATGGATGCTAGTTGATGGGTCTTTTACCGACTCATTGACGTCGCTAACGCATTGAGCAT
CCCGCCTGGGGAGTACGGTCGCAAGATTAAAACTCAAAGGAATTGACGGGGGCCCGCACAAGCGGTGGAGCATGTGGTTT
AATTCGAAGCAACGCGAAGAACCTTACCCAGGCTTGACATCTCTGGAACCCCGGTGAAAGCCGAGGGTGCCCTCTCACGA
GGGAGCCAGAAGACAGGTGCTGCATGGCTGTCGTCAGCTCGTGCTGTGAGGTGTTCGGTTAAGTCCGGCAACGAGCGCAA
CCCCTGCCGTTAGTTACCATCATTTAGTTGGGGACTCTAGCGGGACCGCCGGTGACAAACCGGA
>OTU_1741
GGGTAGTCCACGCTGTAAACGATGGGTACTCGGTGTGGGGGGTATCGACCCCCTCCGCGCCCCAGCTAACGCGATAAGTA
CCCCGCCTGGGGAGTACGGCCGCAAGGCTAAAACTCAAAGGAATTGACGGGGGCCCGCACAAGCAGCGGAGCGTGTGGTT
TAATTCGATGCAACGCGAAAAACCTTACCTGGGCTTGACATGGGCCTGACCGCCAGCGAAAGCTGGCTTCCTTTCGGGGC
AGGTCCACAGGTGCTGCATGGCTGTCGTCAGCTCGTGCCGTGAGGTGTTGGGTTAAGTCCCGCAACGAGCGCAACCCCCG
CTGGCAGTTACTCTCTCTGCCGGGACTGCCGGGAAAACCCGGA
>OTU_1747
TGGTAGTCCACGCCGTAAACGTTGGGCGCTAGGTGTGGGGGCCATTCCACGGTCTCCGTGCCGCAGCTAACGCATTAAGC
GCCCCGCCTGGGGAGTACGGCCGCAAGGCTAAAACTCAAAGGAATTGACGGGGGCCCGCACAAGCGGCGGAGCATGTTGC
TTAATTCGATGCAACGCGAAGAACCTTACCTAGGCTTGACATGTGCGGAAATCCTCCAGAGATGGTGGGTCCGTAAGGGT
CGCACACAGGTGGTGCATGGTTGTCGTCAGCTCGTGTCGTGAGATGTTGGGTTAAGTCCCGCAACGAGCGCAACCCTCGT
TCCATGTTGCCAGCACGTAATGGTGGGGACTCATGGGAGACTGCCGGGGTCAACTCGGA
>OTU_1748
TGGTAGTCCACGCTGTAAACGATGATAACTAGAGGTTAGGGCTTCGGCCTTAGTCTCACAGCAAACGCGTTAAGTTATCC
GCCTGGGGAGTACGGCCGCAAGGCTAAAACTCAAAGGAATTGACGGGGGCCCGCACAAGCGGTGGAGCATGTGGTTTAAT
TCGATGCAACGCGAAAAACCTTACCTACCCTTGACATGTCAAGAATTTTGCAGAGATGTGAAAGTGCCTTCGGGAACTTG
AACACAGGTGCTGCATGGCTGTCGTCAGCTCGTGTCGTGAGATGTTGGGTTAAGTCCCGTAACGAGCGCAACCCCTATAT
TTAGTTGCTAATCGCAAGATGCACTCTAAATAGACTGCTGGTGATAAACCGGA
>OTU_1749
TGGTAGTCCACGCCGTAAACGATAATCACTAGACGTTGGTCTGGCTTAGCTAGATCAGTGTCGAAGCTAACGCGTTAAGT
GATTCGCCTGGGGAGTACGGTCGCAAGATTAAAACTCAAATGAATTGACGGGGATCCGCACAAGCGGTGGAACATGTGGT
TTAATTCGACACTACGCGAGGAACCTTACCTGGGCTTGACATGCCTTTGACCGCCATAGAGATATGGCTTTCCAGGATTT
ATTCTGGACAATTGCACAGGTGCTGCATGGCTGTCGTCAGCTCGTGTCGTGAGATGTTAGGTTAAGTCCTCTAACGAGCG
CAACCCTTGCTACCAGTTGCTATCTGCTTGCAGAGCACTCTGGTGGGACTGCCTGGGAAACCAGGA
>OTU_1753
TGGTAGTCCACGCTGTAAACGATGATCACTAGACGTCAGTTCGGCTCTGCTGAATTGGTGTCGTAGCTAACGCGTTAAGT
GATCCGCCTGGGGAGTACGGTCGCAAGACTAAAACTTAAAGGAATTGACGGGGGTCCGCACAAGCGGTGGAACATGTGGT
TTAATTCGACACTACGCGAGGAACCTTACCTGGGCTTGACATGTTTTTGACAACCGTAGAAATACGGCTTTCTAGGCTTC
GGTCTAGACAATTTCACAGGTGTTGCATGGCTGTCGTCAGCTCGTGTCGTGAGACGTTAGGTTAAGTCCTCTAACGAGCG
CAACCCTTGCTATCAGTTGCTACTATTTTATAGGCACTCTGATGGGACTGCCTGGGAAACCAGGA
>OTU_1757
GGGTAGTCCACGCCCTAAACGATGGATACTAGGTGTATGAGGCATCGACCCCTTATGTACCGCAGCTAACGCATTAAGTA
TCCCGCCTGGGGAGTACGGCCGCAAGGCTAAAACTCAAAGGAATTGACGGGGATCCACACAAGCGGTGGAGCATGTGGTT
TAATTCGACGGTAAACGAGGAACCTTACCAAGGCTTGACATCTCTGGAACCCCCTGGAAACAGGGGGGTGCCTTTACCGG
AACCAGAAGACAGGTGCTGCATGGTTGTCGTCAGCTCGTGCCGTGAGGTGTACGGTTAAGTCCGATAACGAGCGCAACCC
TCGTCGCTAGTTGTATTTTTCTAGCGAGACTGCCGCGTTTAACGCGGA
>OTU_1760
TGGTAGTCCACGCCGTAAACGATGATAACTAGCTGTCCGGGCTCATGGAGCCTGGGTGGCGCAGCTAACGCATTAAGTTA
TCCGCCTGGGGAGTACGGTCGCAAGATTAAAACTCAAAGGAATTGACGGGGGCCTGCACAAGCGGTGGAGCATGTGGTTT
AATTCGAAGCAACGCGCAGAACCTTACCAGCCTTTGACATGCCTAGTATGGTTTCCAGAGATGGATTCCTTGTCTTCGGA
CGCTAGGACACAGGTGCTGCATGGCTGTCGTCAGCTCGTGTCGTGAGATGTTGGGTTAAGTCCCGCAACGAGCGCAACCC
TCGTCCTTAGTTGCCAGCATTAAGTTGGGCACTCTAAGGAAACCGCCGGTGATAAGCCGGA
>OTU_1764
TGGTAGTCCTAGCCCTAAACGATGAATACTGGGTGTAGCCCCTCACGGGGCTGTGCCGAAGCTAACGCATTAAGTATTCC
GCCTGGGGAGTACGGTCGCAAGGCTGAAACTCAAAGGAATTGACGGGGGCCCGCACAAGCGGTGGAGCATGTGGTTTAAT
TCGACGCAACGCGAAGAACCTTACCTGGGCTCGAAATTTTGTTGATAGTCTCAGAGATGAGATTTTCCCGCAAGGGACAG
CAGAATAGGTGCTGCATGGCTGTCGTCAGCTCGTGTCGTGAGATGTTGGGTTAAGTCCCGCAACGAGCGCAACCCTCACC
CTTAGTTGCTAACCGCAAGGAAGCACCCTAAGGGAACTGCCTCGGATAACGGGGA
>OTU_1771
TGGTAGTCCACGCCCTAAACTATGTCAACTGGTTGTCGGGGGATTAACTCCCTTGGTAACGAAGCTAACGCGTGAAGTTG
ACCGCCTGGGGAGTACGGCCGCAAGGTTAAAACTCAAAGGAATTGACGGGGACCCGCACAAGCGGTGGATTATGTGGATT
AATTCGATGCAACGCGAAAAACCTTACCTACCCTTGACATGCCAGGAACCCTTCAGAGATGGAGGGGTGCCCGAAAGGGA
ACCTGGACACAGGTGCTGCATGGCTGTCGTCAGCTCGTGTCGTGAGATGTTGGGTTAAGTCCCGCAACGAGCGCAACCCT
TGCCATTAGTTGCTACATTCAGTTGGGCACTCTAATGGGACTGCCGGTGACAAACCGGA
>OTU_1772
TGGTAGTCCTGGCCGTAAACGGTGGACACTAGGTGTTGGAGGCATCGACCCCTCCAGTGCCGCAGCTAACGCATTAAGTG
TCCCGCCTGGGGAGTACGACCGCAAGGTTGAAACTCAAAGGAATTGACGGGGGCCCGCACAAGCGGTGGAGCATGTGGTT
TAATTCGACGCAACGCGAAGAACCTTACCGGGGTTTGACATGCACGGGACAGGTGTGGAAACACACCCTCCCTTCGGGGT
CCGTGCACAGGTGCTGCATGGCTGTCGTCAGCTCGTGTCGTGAGATGTTGGGTTAAGTCCCGCAACGAGCGCAACCCTTG
TCGCTAGTTGCCAGCGGGTAATGCCGGGCACTCTAGTGAGACTGCCGGTGGTAAGCCGGA
>OTU_1773
TGGTAGTCCACGCTGTAAACGATGATCACTGGACGTTAATTCTGTTTAACAGGATTAGTGTCGTAGCTAACGCGTTAAGT
GATCCGCCTGGGGATTACGGTCGCAAGACTAAAACTCAAAGGAATTGACGGGGGCCCGCACAAGCGGTGGAACATGTGGT
TTAATTCGACACTACGCGAGGAACCTTACCTAGGCTTGACATGCTTTTGATAGTCGTAGAAATACGATCTTTCTGGCTTC
GGTCAGAACAATTGCACAGGTGCTGCATGGCTGTCGTCAGCTCGTGTCGTGAGATGTTGGGTTAAGTCCTCTAACGAGCG
CAACCCCTGCTATCAGTTGCTAGTTACGTGAGTAACGCACTCTGATGGGACTGCCTGGGAAACCAGGA
>OTU_1778
TGGTAGTCCACGCCATAAACGATGACAACTAGACGTTGAGAGGGTAAGCCTCCCAGTGTCGAAGCTAACGCGATAAGTTG
TCCGCCTGGGGAGTACGGCCGCAAGGTTGAAACTCAAAGGAATTGACGGGGACCCGCACAAGCGGTGGAGCATGTGGTTT
AATTCGATGCAACGCGAAGAACCTTACCTGGTCTTGACATCCCAGGAATCCTGCAGAGATGCGGGAGTGCCTTCGGGAAC
CTGGAGACAGGTGCTGCATGGCTGTCGTCAGCTCGTGTCGTGAGATGTTGGGTTAAGTCCCGCAACGAGCGCAACCCTTG
TCCTTAGTTGCCATCATTCAGTTGGGCACTCTAAGGAGACCGCCGGTGACAAACCGGA
>OTU_1780
TGGTAGTCCACGCCGTAAACGATGAGTGCTAGATATCGGGACGTATGTTTCGGTGTCAAAGCTAACGTATTAAGCACTCC
GCCTGGGGAGTACGGTCGCAAGATTAAAACTCAAAGGAATTGACGGGGGCCCGCACAAGCGGTGGAGCATGTGGTTTAAT
TCGATGCAACGCGAAAAACCTTACCAGGTCTTGACATGGCGGTCGCGGAACCAGAGATGGTTCTTTCAGTTCGGCTGGAC
CGCACACAGGTGTTGCATGGCTGTCGTCAGCTCGTGTCGTGAGATGTTGGGTTAAGTCCCGCAACGAGCGCAACCCTCAT
CCTTAGTTACCAGCACGTTATGGTGGGCACTCTAAGGAAACTGCCGGTGATAAGCCGGA
>OTU_1790
TGGTAGTCCACGCCGTAAACGTTGGGCACTAGGTGTGGGGCCTTTTCAACGGGTTCCGTGCCGTAGCTAACGCATTAAGT
GCCCCGCCTGGGGAGTACGGCCGCAAGGCTAAAACTCAAAGGAATTGACGGGGGCCCGCACAAGCGGCGGAGCATGTTGC
TTAATTCGAGGCAACGCGAAGAACCTTACCTGGGTTTGACATGTAGGGAAAAGCCGTAGAGATACGGTGTCCTTCGGGGC
CCTACACAGGTGGTGCATGGCTGTCGTCAGCTCGTGTCGTGAGATGTTGGGTTAAGTCCCGCAACGAGCGCAACCCTTGT
CCTGTGTTACCAGCGCGTAATGGCGGGGACTCGCAGGAGACTGCCGGGGTCAACTCGGA
>OTU_1794
TGGTAGTCCACGCCGTAAACGATGGGTGCTAGGTGTGGGAGGTGTCGACTCCTCCCGTGCCGCAGCTAACGCATTAAGCA
CCCCGCCTGGGGAGTACGGCCGCAAGGCTAAAACTCAAAGGAATTGACGGGGGCCCGCACAAGCAGCGGAGCATGTGGTT
TAATTCGACGCAACGCGAAGAACCTTACCTGGGCTTGACATGCACGGGAATGTCGTAGAAATACGGCAGCCCTTCGGGGC
TCGTGCACAGGTGGTGCATGGCTGTCGTCAGCTCGTGCCGTGAGGTGTTGGGTTAAGTCCCGCAACGAGCGCAACCCCTA
TCCCATGTTGCCAGCGATTCGGTCGGGGACTCATGGGAGACTGCCGGTGACAAATCGGA
>OTU_1795
TGGTAGTCCACGCCGTAAACGGTGGGCACTAGGTGTGGGCGACATTCCACGTCGTCCGTGCCGCAGCTAACGCATTAAGT
GCCCCGCCTGGGGAGTACGGCCGCAAGGCTAAAACTCAAAGGAATTGACGGGGGCCCGCACAAGCGGCGGAGCATGTGGC
TTAATTCGACGCAACGCGAAGAACCTTACCAAGGCTTGACATACACCGGAAAGCATTAGAGATAGTGCCCCCCTTGTGGT
CGGTGTACAGGTGGTGCATGGCTGTCGTCAGCTCGTGTCGTGAGATGTTGGGTTAAGTCCCGCAACGAGCGCAACCCTTG
TCCCGTGTTGCCAGCAAGCCCTTCGGGGTGTTGGGGACTCACGGGAGACCGCCGGGGTCAACTCGGA
>OTU_1798
TGGTAGTCCACGCCCTAAACGATGACGACTAGTTGTTGGGGGGGTTAAATCCCTTAGTAACGTAGCTAACGCGTGAAGTC
GTCCGCCTGGGGAGTACGGTCGCAAGATTAAAACTCAAAGGAATTGACGGGGGCCCGCACAAGCGGTGGATGATGTGGTT
TAATTCGATGCAACGCGAAAAACCTTACCTACCCTTGACATGCCAGGGACCTTCCAGAGATGGAAGGGTGCCCGAAAGGG
AACCTGGACACAGGTGCTGCATGGCTGTCGTCAGCTCGTGTCGTGAGATGTTGGGTTAAGTCCCGCAACGAGCGCAACCC
TTGCCATTAGTTGCTACATTCAGTTGAGCACTCTAATGGGACTGCCGGTGACAAACCGGA
>OTU_1802
TGGTAGTCCACGCCGTAAACGATGAACGCTAGCCGTTGGATAGCTTGCTATTCAGTGGCGCAGCTAACGCATTAAGCGTT
CCGCCTGGGGAGTACGGCCGCAAGGTTGAAACTCAAAGGAATTGACGGGGGCCCGCACAAGCGGTGGAGCATGTGGTTTA
ATTCGACGCAACGCGCAGAACCTTACCAGGGTTTGACATCCTGTGCTCGCCGGTGAAAGCCGGTTTCCCCGCAAGGGGCG
CAGAGACAGGTGCTGCATGGCTGTCGTCAGCTCGTGTCGTGAGATGTTGGGTTAAGTCCCGCAACGAGCGCAACCCTCGC
CTTTAGTTGCCATCATTCAGTTGGGCACTCTAGAGGGACCGCCGGCGACAAGCCGGA
>OTU_1804
TGGTAGTCCACACCCTAAACGATGAATACTAGATGTTGGTCCTTTTTAGGATCAGTATCCAAGCTAACGCATTAAGTATT
CCACCTGGGAAGTACAATCGCAAGGTTGAAACTCAAAGGAATTGACGGGGGCCCGCACAAGCAGTGGAGCATGTGGTTTA
ATTCGACGCAACGCGAAGAACCTTACCTAGGCTTGAAACGCAAGTTAAACCTGATGAAAGTCAGGGTGCCGCAAGGCGAA
CTTGTACAGGTGCTGCATGGCTGTCGTCAGCTCGTGCCGTGAGGTGTTGGGTTAAGTCCCGCAACGAGCGCAACCCTCGT
TCTTAGTTGCCATCAGGTAATGCTGAGCACTCTAAGAAGACTGCCTACGCAAGTAGTGA
>OTU_1808
TGGTAGTCCTTGCCGTAAACGATGTATACTTGATGTAACTGGGCTCAACCCTGGTTGTGTCGTAGCTAACGCGATAAGTA
TACCGCCTGGGGAGTACGCTCGCAAGGGTGAAACTCAAAAGAATTGACGGGGGCCCGCACAAGCAGTGGAGCATGTGGTT
TAATTCGATGCAACGCGAAGAACCTTACCCAGATTTGAAATACAGAGGAATTAATCCGAAAGGGTTAAGTCCGCAAGGAC
CTTTGTACAGGTGCTGCATGGCTGTCGTCAGCTCGTGCCGTGAGGTGTTGGGTTAAGTCCCGCAACGAGCGCAACCCTTA
TCATTAGTTGCCAACAGGTAATGCTGGGGAATCTAATGAGACTGCCTAGGTTAACTAGGA
>OTU_1810
TGGTAGTCCACACTGTAAACGTTGATGACTCGATGTTGGCGATACACAGCCAGCGTCCAAGAGCAATCGTTAAGTCATCC
ACCTGGGGAGTACGCCGGCAACGGTGAAACTCAAAGGAATTGACGGGGGTCCGCACAAGCGGTGGAGCATGTGGTTTAAT
TCGATGATACGCGAGGAACCTTACCTGGGCTAGAATGCCTTTGATGGGTACAGAGATGTATCGTTTCGCAAGAACAAAGA
GCAAGGTGCTGCATGGCTGTCGTCAGCTCGTGCCGTGAGGTGTTGGGTTAAGTCCCGCAACGAGCGCAACCCCTATTCTT
AGTTGCCAGCATGTCATGGTGGGGACTCTAAGAAGACTGCCTGCGCAAGCAGAGA
>OTU_1815
TGGTAGTCCACGCCGTAAACGATGAATGCTAGGTGTTAGGGGTATCATGCCCTTGGTGCCGAAGTCAACACAGTAAGCAT
TCCGCCTGGGGAGTACGGTCGCAAGACTGAAACTCAAAGGAATTGACGGGGACCCGCACAAGCAGTGGAGTATGTGGTTT
AATTCGAAGCAACGCGAAGAACCTTACCAGGTCTTGACATCCCTCTGAACACCCTAGAGATAGGGTCGGCCTTCGGGACA
GAGGAGACAGGTGGTGCATGGTTGTCGTCAGCTCGTGTCGTGAGATGTTGGGTTAAGTCCCGCAACGAGCGCAACCCTTG
ATCTTAGTTGCCAGCACCTTGGGTGGGCACTCTAGGATGACTGCCGGTGACAAACCGGA
>OTU_1818
TGGTAGTCCTAGCCTTAAACGATGCATACTAGGCGTAGGAGGGCTCAACCCCTTCTGTGCCGGAGTTAACACATTAAGTA
TGCCGCCTGGGGAGTACGCTCGCAAGGGTGAAACTCAAAAGAATTGACGGGGGCCCGCACAAGCAGTGGAGCATGTGGTT
TAATTCGATGCAACGCGAAGAACCTTACCTGGGCTCGAAATGTAGAGGGATGTATCAGAGATGATACAGCTCGAAAGGGC
CTCTATATAGGTGCTGCATGGCTGTCGTCAGCTCGTGCCGTGAGGTGTTTGGTTAAGTCCAGCAACGAGCGCAACCCTTA
TCGTTAGTTGCCAGCGCGTAATGGCGGGAACTCTAACGAGACTGCCTGGGTTAACCAGGA
>OTU_1819
TGGTAGTCCACGCCGTAAACGATGGATACTAGCTGTTCGGATGCAAATCTGAGTGGCTAAGCGAAAGTGATAAGTATCCC
ACCTGGGGAGTACGAACGCAAGTTTGAAACTCAAAGGAATTGACGGGGGCCCGCACAAGCGGTGGAGCATGTGGTTTAAT
TCGATGATACGCGAGGAACCTTACCAAGGCTTAAATGTAGATTGACCGGTTTGGAAACAGATCTTTCGCAAGACAATTTA
CAAGGTGCTGCATGGTTGTCGTCAGCTCGTGCCGTGAGGTGTCAGGTTAAGTCCTATAACGAGCGCAACCCCTGTTGTTA
GTTGCCAGCGAGTCATGTCGGGAACTCTAACAAGACTGCCAGTGCAAACTGTGA
>OTU_1830
TGGTAGTCCACGCCATAAACGATGAGAACTAGACGTTGAAGGGGTAAGCCCTCCAGTGTCGTAGCTAACGCGCTAAGTTC
TCCGCCTGGGGAGTACGGCCGCAAGGTTGAAACTCAAAGGAATTGACGGGGACCCGCACAAGCGGTGGAGCATGTGGTTT
AATTCGATGCAACGCGAAGAACCTTACCTGGTCTTGACATCCTGGGAATCCCGAAGAGATTTGGGAGTGCCGCAAGGAAC
CCAGAGACAGGTGCTGCATGGCTGTCGTCAGCTCGTGTCGTGAGATGTTGGGTTAAGTCCCGCAACGAGCGCAACCCTTG
TCCTTAGTTGCCATCATTAAGTTGGGCACTCTAAGGAGACCGCCGGTGACAAACCGGA
>OTU_1834
TGGTAGTCCTTGCCTTAAACGATGTATACTTGGCGTAGTTGGACTCAACCCCAACTGTGCCGTAGCTAACGCGATAAGTA
TACCGCCTGGGGAGTACGCTCGCAAGGGTAAAACTCAAAAGAATTGACGGGGACCCGCACAAGCAGTGGAGCATGTGGTT
TAATTCGATGCAACGCGAAGAACCTTACCTGGTCTTGACATGCACTTGACCGCTTCAGAGATGAAGCTTTTTCGCAAGAA
ACAGGTGCACAGGTGCTGCATGGCTGTCGTCAGCTCGTGCCGTGAGGTGTTGGGTTAAGTCCCGCAACGAGCGCAACCCT
TGTCGTTAGTTGCCAGCGAGTAATGTCGGGCACTCTAGCGAGACTGCCTGGGTTAACCAGGA
>OTU_1836
TGGTAGTCCACGCTGTAAACGATGGATGCTAGGTGTTGCGGGAGTTGACCCCCGCAGTGCCGTCGCAAACGCATTAAGCA
TCCCGCCTGGGGAGTACGGTCGCAAGACTAAAACTCAAAGGAATTGACGGGGGCCCGCACAAGCGGTGGAGCATGTGGTT
CAATTCGACGCAACGCGAAGAACCTTACCTAGGCTTGACATGTGCAGAACCCTCTTGAAAGAGAGGGGTGCCCGCAAGGG
AGCTGCAACACAGGTGCTGCATGGCTGTCGTCAGCTCGTGTCGTGAGATGTTGGGTTAAGTCCCGCAACGAGCGCAACCC
CTGTCTCTAGTTGCCATCATTCAGTTGGGCCCTCTAGAGAGACTGCCGGTGTTAAACCGGA
>OTU_1839
TGGTAGTCCTTGCCCTAAACTATGTATACTTGGTGTAACCGGACTCAACCCTGGTTGTGCCGTAGCTAACGCGTTAAGTA
TACCGCCTGGGGAGTACAGTCGCAAGGCTGAAACTCAAAAGAATTGACGGGGACCCGCACAAGCAGTGGAGCATGTGGTT
TAATTCGATGCAACGCGAAGAACCTTACCCAGACTTGACATGCACTGGACAGCGCCAGAAATGGCGTCTCCCTTCGGGGC
CGGTGCACAGGTGCTGCATGGCTGTCGTCAGCTCGTGCCGTGAGGTGTTGGGTTAAGTCCCGCAACGAGCGCAACCCTTA
TCATTAGTTGCCAACATTTAAGGTGGGAACTCTAATGAGACTGCCTGGGTTAACCAGGA
>OTU_1841
TGGTAGTCCACGCCGTAAACGATAATCACTAGATGTTAGTCCGGCTTAGCTGGATTAGTGTCGTAGCTAACGCGTTAAGT
GATTCGCCTGGGGAGTACGGTCGCAAGACTAAAACTTAAAAGAATTGACGGGGGTCCGCACAAGCGGTGGAACATGTGGT
TTAATTCGATACTACGCGAGAAACCTTACCTGGGCTTGACATGTATTTGACAGTTGTAGAAATATGATCTTCTGGGTTTC
GGCTCAGACAGATACACAGGTGCTGCATGGCTGTCGTCAGCTCGTGTCGTGAGATGTTTGGTTAAGTCCTCTAACGAGCG
CAACCCCTGCTATCAGTTGCTACTAGCTTTGCTAGGCACTCTGATGGGACTGCCCGGGAAACCGGGA
>OTU_1842
TGGTAGTCCTTGCCGTAAACGATGCACACTTGGTGCAGATAGGCTCAACCCTGTCTGTGCCGTAGCATATGCGTTAAGTG
TGCCGCCTGGGGAGTACGCCCGCAAGGGTGAAACTCAAAAGAATTGACGGGGACCCGCACAAGCAGTGGAGTATGTGGTT
TAATTCGATGCAACGCGAAGAACCTTACCTGGATTTGACATGTTTACGACCGCTGTAGAAATACAGCTTTCCCGCAAGGG
ACGTGAGCACAGGTGCTGCATGGCTGTCGTCAGCTCGTGCCGTGAGGTGTTGGGTTAAGTCCCGCAACGAGCGCAACCCC
TGTTGTTAGTTGCCATCAAGTAATGTTGGGCACTCTAGCGAGACTGCCCGGGTGAACCGGGA
>OTU_1847
TGGTAGTCCACGCCGTAAACGATGAGTGCTAGGTGTTAGGGGTTTCGATGCCCTTGGTGCCGAAGTTAACACAGTAAGCA
CTCCGCCTGGGGAGTACGCTCGCAAGAGTGAAACTCAAAGGAATTGACGGGGACCCGCACAAGCAGTGGAGTATGTGGTT
TAATTCGAAGCAACGCGAAGAACCTTACCAGGTCTTGACATCCCTCTGAATACAGTAGAGATATTGTAGGCCTTCGGGAC
AGAGGAGACAGGTGGTGCATGGTTGTCGTCAGCTCGTGTCGTGAGATGTTGGGTTAAGTCCCGCAACGAGCGCAACCCTT
GATCTTAGTTGCCAGCAGGTGAAGCTGGGCACTCTAAGGTGACTGCCGGTGACAAACCGGA
>OTU_1852
TGGTAGTCCACGCCGTAAACGATGATAACTAGCTGTCCGGGCACATGGTGCTTGGGTGGCGCAGCTAACGCATTAAGTTA
TCCGCCTGGGGAGTACGGTCGCAAGATTAAAACTCAAAGGAATTGACGGGGGCCTGCACAAGCGGTGGAGCATGTGGTTT
AATTCGAAGCAACGCGCAGAACCTTACCAGCTTTTGACATCCTGGTCGCGGATAGGGGAGACCCTTTCCTTCAGTTCGGC
TGGACCAGTGACAGGTGCTGCATGGCTGTCGTCAGCTCGTGTCGTGAGATGTTGGGTTAAGTCCCGCAACGAGCGCAACC
CTCGTCCTTAGTTGCCATCATTTAGTTGGGAACTCTAAGGAAACCGCCGGTGATAAGCCGGA
>OTU_1857
GGGTAGTCCACGCCGTAAACGATGGGCACTAGGTGTGAGGGGTATTGACCCCCTTCGTGCCGTAGCTAACGCGTTAAGTG
CCCCGCCTGGGGAGTACGGCCGCAAGGCTAAAACTCAAAGGAATTGACGGGGGCCCGCACAAGCAGCGGAGCGTGTGGTT
TAATTCGACGCAACGCGAAGAACCTTACCAAGGCTTGAACTGCTAGTAGTACTGATCCGAAAGGAGAGGGACCCTTCGGG
GAGCTAGTGGAGGTGATGCATGGCTGTCGTCAGCTCGTGCCGTGAGGTGTTGGGTTAAGTCCCGCAACGAGCGCAACCCC
TGTTGCCAGTTGTATTTTTCTGGCGAGACTGCTGAGACCAACTCAGA
>OTU_1860
TGGTAGTCCACGCCCTAAACGATGAATACTTGGTGTTGGCCTTTTTTGGTCAGTGCCGAAGGTAACCTGATAAGTATTCC
ACCTGGGGAGTACGCTCGCAAGGGTGAAACTCAAAGGAATTGACGGGGGCCCGCACAAGCGGTGGAGCATGTGGTTTAAT
TCGATGCAACGCGAAGAACCTTACCTAGGCTTGAACTGCCAGTGGTAGGACCCTGAAAGGGGAACGACCCGCAAGGGAGC
TGGTAGAGGTGCTGCATGGCTGTCGTCAGCTCGTGCCGTGAGGTGTTGGGTTAAGTCCCGCAACGAGCGCAACCCCTGTC
TCTAGTTGCCATCAGGTCAAGCTGGGCACTCTAGAGAGACTGCCTACGCAAGTAGTGA
>OTU_1864
TGGTAGTCCTAGCCGTAAACGATGGACACTGAGTGGAGGAGGGCTTGCCTTTCTCTGCTGCAGCTAACGCGTTAAGTGTC
CCGCCTGGGGAGTACGGCCGCAAGGTTAAAACTCAAAGGAATTGACGGGGGCTCGCACAAGCGGTGGAGCATGTGGTTCA
ATTCGATGCAACGCGAAGAACCTTACCCGGGCTTGAAGTGGAGGTGGTAGAAACCGGAAACGGTAACGACCCCGCAAGGG
GAGCCTTCATCAGGTGTTGCATGGCTGTCGTCAGCTCGTGTCGTGAGATGTTGGGTTAAGTCCCGTAACGAGCGAAACCC
TTGCGTCTAGTTGCTAACCGAAAGGTGCACTCTAGACGGACTGCCCGTGTCGAATGGGA
>OTU_1867
TGGTAGTCCACGCCCTAAACGATGTCAACTAGTTGTCGGGTCTTCATTGACTTGGTAACGTAGCTAACGCGTGAAGTTGA
CCGCCTGGGGAGTACGGTCGCAAGATTAAAACTCAAAGGAATTGACGGGGACCCGCACAAGCGGTGGATGATGTGGATTA
ATTCGATGCAACGCGAAAAACCTTACCTACCCTTGACATGTCAGGAATCCTTGAGAGATCAGGGAGTGCCCGAAAGGGAG
CCTGAACACAGGTGCTGCATGGCTGTCGTCAGCTCGTGTCGTGAGATGTTGGGTTAAGTCCCGCAACGAGCGCAACCCTT
GTCATTAGTTGCTACGAAAGGGCACTCTAATGAGACTGCCGGTGACAAACCGGA
>OTU_1869
TGGTAGTCCACGCTGTAAACGCTAATCACTAGACGTTAGTCCAGCCAAGCTGGATTAGTGTCGTAGCTAACGCGTTAAGT
GATTCGCCTGGGGACTACGATCGCAAGATTAAAACTCAAAGGAATTGACGGGGGTCCGCACAAGCGGTGGAACATGTGGT
TTAATTCGACACTACGCGAGGAACCTTACCTGGACTTGACATGCTCTGATCACCATAGAGATATGGTTTTTTAGGCTTCG
GTTTAAACAGATGCACAGGTGCTGCATGGCTGTCGTCAGCTCGTGTCGTGAGATGTTAGGTTAAGTCCTCTAACGAGCGC
AACCCTTGCTATCAGTTGCTAACTACTTGTAGTGCACTCTGATGGGACTGCCTGGGAAACCAGGA
>OTU_1870
TGGTAGTCCACGCTGTAAACGATGGGCACTAGGTGTCGCGGGTTTTGACCCCCGCGGTGCCGTAGCAAACGCGTTAAGTG
CCCCGCCTGGGGAGTACGGCCGCAAGGCTAAAACTCAAAGGAATTGACGGGGGCCCGCACAAGCGGTGGAGCATGTGGTT
TAATTCGACGCAACGCGCAGAACCTTACCCGGGCTAGAAAAACTAGGAATCCTTAAGAGATTAGGGAGTGCCCGCAAGGG
AACCTAGGTCCAGGTGCTGCATGGCTGTCGTCAGCTCGTGTCGTGAGATGTTGGGTTAAGTCCCGCAACGAGCGCAACCC
CTGTCCTTAGTTGCCATCATTTAGTTGGGCACTCTAAGGAGACTGCCGGCGTCAAGCCGGA
>OTU_1873
TGGTAGTCCACGCCCTAAACGATGTCTACTTGCTGTTGGGTATGAGAGTATTCAGTAGCGAAGCTAACGCAAGAAGTAGA
CCGCCTGGGGAGTACGGTCGCAAGATTAAAACTCAAAGGAATTGACGGGGACCCGCACAAGCGGTGGATGATGTGGATTA
ATTCGATGCAACGCGAAAAACCTTACCTGCTCTTGACATGCCAGGAATGTTTTAGAGATAAGACAGTGCCTTCGGGAACC
TGGACACAGGTGCTGCATGGCTGTCGTCAGCTCGTGTCGTGAGATGTTGTCTTAAGTGACGCAACGAGCGCAACCCTTAC
TACTAATTGCCCCAATTTAGTTTGGCACTTTAGTGGGACTGCCGATGATAAATCGGA
>OTU_1883
TGGTAGTCCACGCCGTAAACGATGGGCACTAGGCGTCGGGGGGAGCGACCCTCCCGGTGCCGTAGCTAACGCTCTAAGTG
CCCCGCCTGGGGAGTACGGCCGCAAGGCTGAAACTCAAAGGAATTGACGGGGGCCCGCACAAGCGGTGGAGCATGTGGTT
TAATTCGAAGCAACGCGAAGAACCTTACCTGGGCTTGACATGCATGAGTAAGCCGGTGGAAACACCGGGCCTCCTTCGGG
ACTCATGCACAGGTGCTGCATGGCTGTCGTCAGCTCGTGTCGTGAGATGTTGGGTTAAGTCCCGCAACGAGCGCAACCCT
CGTCCCTAGTTACCAGCGGGTAAAGCCGGGAACTCTAGGGAGACTGCCGGTGTCAAACCGGA
>OTU_1885
TGGTAGTCCACGCCGTAAACGATGCTAACTCGTTTTTGGATTTTCGGATTCAGAGACCAAGCGAAAGTGATAAGTTAGCC
ACCTGGGGAGTACGTCCGCAAGGATGAAACTCAAAGGAATTGACGGGGGCCCGCACAAGCGGTGGATTATGTGGTTTAAT
TCGATGATACGCGAGGAACCTTACCAAGACTTAAATGGGAAATGACAGATTTAGAAATAGATCCTTCTTCGGACATTTTT
CAAGGTGCTGCATGGTTGTCGTCAGCTCGTGCCGTGAGGTGTTAGGTTAAGTCCTGCAACGAGCGCAACCCCTGTCACTA
GTTGCTAACATTCAGTTGAGGACTCTAGTGAGACTGCCTACGCAAGTAGAGA
>OTU_1886
TGGTAGTCCTTGCCTTAAACGATGTGCACTAGACGGAGTGGGAATCAACCCCCATTGTGTCGTAGCTAACGCGTTAAGTG
CACCGCCTGGGGAGTACGCTCGCAAGGGTGAAACTCAAAAGAATTGACGGGGGCTCGCACAAGCAGTGGAGCATGTGGTT
TAATTCGATGCAACGCGAAGAACCTTACCCAGGTTTGAAATGCAGAGGACAGAGTCAGAGATGACTTCTCCCGCAAGGGT
CTCTGCACAGGTGCTGCATGGCTGTCGTCAGCTCGTGCTGTGAGGTGTTGGGTTAAGTCCCGCAACGAGCGCAACCCTTA
TGATTAGTTGCCAGCATTTAAGGTGGGCACTCTAGTCAGACTGCCCGGGTTAACTGGGA
>OTU_1887
TGGTAGTCCACGCCGTAAACGATGGGCACTAGGTGCTTTGGGGAGCGACCCCCAGGGTACCGGCGCTAACGCATGAAGTG
CCCCGCCTGGGGAGTACGGCCGCAAGGCTGAAACTCAAAGGAATTGACGGGGGCCCGCACAAGCGGTGGAGCATGTGGTT
TAATTCGACGCAACGCGCAGAACCTTACCTAGGCTTGACATGCACGGGAAACTCCTTGGAAACAGGGAGCCCTCTTCGGA
GTCCGTGCACAGGTGCTGCATGGCTGTCGTCAGCTCGTGTCGTGAGATGTTGGGTTAAGTCCCGCAACGAGCGCAACCCC
CGCCCCGTGTTGCTAACAGGCTGCAAAGCGCTGAGGACTCTCGGGGGACTGCCGGTGCCAAACCGGA
>OTU_1888
TGGTAGTCCACGCCGTAAACGATGGATGCTAGCCGTTGGCGGGTTTACTCGTCAGTGGCGCAGCTAACGCATTAAGCATC
CCGCCTGGGGAGTACGGTCGCAAGATTAAAACTCAAAGGAATTGACGGGGGCCCGCACAAGCGGTGGAGCATGTGGTTCA
ATTCGAAGCAACGCGCAGAACCTTACCAGCCCTTGACATCCCGATCGCGGGTACCAGAGATGGAACCCTTCAGTTCGGCT
GGATCGGAGACAGGTGCTGCATGGCTGTCGTCAGCTCGTGTCGTGAGATGTTGGGTTAAGTCCCGCAACGAGCGCAACCC
TCGGCCTTAGTTGCCATCATTTAGTTGGGCACTCTAAGGCGACTGCCGGTGATAAGCCGGA
>OTU_1891
TGGTAGTCCACGCCCTAAACGATGCGAACTGGATGTTGGGCTCAACTCGGAGCTCAGTGTCGAAGCTAACGCGTTAAGTT
CGCCGCCTGGGGAGTACGGTCGCAAGACTGAAACTCAAAGGAATTGACGGGGGCCCGCACAAGCGGTGGAGTATGTGGTT
TAATTCGATGCAACGCGCAGAACCTTACCTGGTCTTGACATGTCGCGAACCCTGCAGAGATGCGGGGGTGCCTTCGGGAA
CGCGAACACAGGTGCTGCATGGCTGTCGTCAGCTCGTGTCGTGAGATGTTGGGTTAAGTCCCGCAACGAGCGCAACCCTT
GTCCTTAGTTGCCAGCACGTAATGGTGGGAACTCTAAGGAGACTGCCGGTGACAAACCGGA
>OTU_1893
TGGTAGTCCTTGCCGTAAACGATGTATACTTGATGTAGTTGGGCTCAACCCCGACTGTGTCGAAGCTAACGCGATAAGTA
TACCGCCTGGGGAGTACGCTCGCAAGGGTGAAACTCAAAAGAATTGACGGGGGCCCGCACAAGCAGTGGAGCATGTGGTT
TAATTCGATGCAACGCGAAGAACCTTACCCAGGCTCGAAATGTAATGGCTAGTACCAGAAATGGTATGTTCCGCAAGGAC
TGTTATATAGGTGCTGCATGGCTGTCGTCAGCTCGTGCCGTGAGGTGTTTGGTTAAGTCCAGCAACGAGCGCAACCCTTA
TCATTGGTTGCCAACACGTAAGGTGGGGACTCTAATGAGACTGCCTGGGTTAACCAGGA
>OTU_1904
TGGTAGTCCACGCCGTAAACGATGGATACTAGGTGTTCGGTGGATTAACCCACTGAGTACCGCAGTTCACACATTAAGTA
TCCCGCCTGGGGAGTACGGTCGCAAGGCTAAAACTCAAAGGAATTGACGGGGGCCCGCACAAGCGGTGGAGTATGTGGTT
TAATTCGAAGCAACGCGAAAAACCTTACCTGGCCTTGACATCCCTCGACAGCCGTAGAGATACGGTTTTGGCTTCGGTCA
CGGGGAGACAGGTGCTGCATGGCTGTCGTCAGCTCGTGTTGTGAAATGTTCGGTTAAGTCCGGCAACGAGCGCAACCCCT
GTTCTTAGTTACTACCATTAAGTTGGGGACTCTAGGAAGACTGCCGGTGTTAAACCGGA
>OTU_1916
TGGTAGTCCACGCCGTAAACGATGGGCACTAGGTGCTTGGGGGAGCGACCCTCTGAGTGCCGTCGCTAACGCAGTAAGTG
CCCCGCCTGGGGAGTACGGCCGCAAGGCTGAAACTCAAAGGAATTGACGGGGGCCCGCACAAGCGGTGGAGCATGTGGTT
CAATTCGACGCAACGCGAAGAACCTTACCTGCGCTTGACATACACACGAAAGCCTTCAGAGACGGGGGCCCCTCTTCGGA
GCGTGTGCACAGATGCTGCATGGCTGTCGTCAGCTCGTGTCGTGAGATGTTGGGTTAAGTCCCGCAACGAGCGCAACCCC
TTGCTTCAGTTACTAACGGGTTAAGCCGAGGACTCTGGAGCTACTGCCGGTGCCAAACCGGA
>OTU_1919
TGGTAGTCCTTGCCGTAAACTATGTGTACTTGATGTAGCTAGGCTCAACCCTGGCTGTGTCGGAGCTAACGCGATAAGTA
CACCGCCTGAGGAGTACGCTCGCAAGGGTGAAACTCAAAAGAATTGACGGGGGCCCGCACAAGCAGTGGAGCATGTGGTT
TAATTCGATGCAACGCGAAGAACCTTACCTGGGCTCGAAATGCAGAGGGCGACTACAGAGATGTAGTTTTCCGTAAGGAC
CTCTGTATAGGTGCTGCATGGCTGTCGTCAGCTCGTGCCGTGAGGTGTTGGGTTAAGTCCCGCAACGAGCGCAACCCTTA
TCATTAGTTGCCATCATTTAAGGTGGGCACTCTAGTGAGACTGCCTAGGTTAACTAGGA
>OTU_1920
TGGTAGTCCTTGCCGTAAACGATGTATACTTGATGTAATTAGGCTCAACCCTGATTGTGTCGAAGCTAACGCGATAAGTA
TACCGCCTGGGGAGTACGCTCGCAAGGGTGAAACTCAAAAGAATTGACGGGGGCCCGCACAAGCAGTGGAGCATGTGGTT
TAATTCGATGCAACGCGAAGAACCTTACCCAGGCTCGAAATGTAGAGGGCGATAACAGAGATGTTATTTTCCGCAAGGAC
TTCTATATAGGTGCTGCATGGCTGTCGTCAGCTCGTGCCGTGAGGTGTTGGGTTAAGTCCCGCAACGAGCGCAACCCTTA
TCATTAGTTGCCAACACGCGAGGTGGGGACTCTAATGAGACTGCCCGGGTTAACCGGGA
>OTU_1922
TGGTAGTCCACGCCCTAAACGATGTCAACTGGTTGTTGGGTCTTCACTGACTCAGTAACGAAGCTAACGCGTGAAGTTGA
CCGCCTGGGGAGTACGGCCGCAAGGTTGAAACTCAAAGGAATTGACGGGGACCCGCACAAGCGGTGGATGATGTGGTTTA
ATTCGATGCAACGCGAAAAACCTTACCTACCCTTGACATGTCTAGAACCTCGCAGAGATGTGAGGGTGCCCGAAAGGGAG
CTAGAACACAGGTGCTGCATGGCTGTCGTCAGCTCGTGTCGTGAGATGTTGGGTTAAGTCCCGCAACGAGCGCAACCCTT
GTCATTAGTTGCTACATTTAGTTGGGCACTCTAATGAGACTGCCGGTGACAAACCGGA
>OTU_1925
TGGTAGTCCACGCCGTAAACGATGAACGCTAGCCGTTAGGCAGCTTGCTGCTTAGTGGCGCAGCTAACGCATTAAGCGTT
CCGCCTGGGGAGTACGGCCGCAAGGTTGAAACTCAAAGGAATTGACGGGGGCCCGCACAAGCGGTGGAGCATGTGGTTTA
ATTCGACGCAACGCGCAGAACCTTACCAGGGTTTGACATCCCAAGATCGCCGGTGAAAGCCGGTTTCCCGCAAGGGCTTG
GAGACAGGTGCTGCATGGCTGTCGTCAGCTCGTGTCGTGAGATGTTGGGTTAAGTCCCGCAACGAGCGCAACCCTCGCCT
TTAGTTGCCATCATTCAGTTGGGCACTCTAGAGGGACCGCCGGCGACAAGCCGGA
>OTU_1928
TGGTAGTCCACGCCGTAAACGATGAATGCTAGGTGTTAGGGGTTTCAATACCCTTGGTGCCGAAGTTAACACATTAAGCA
TTCCGCCTGGGGAGTACGGTCGCAAGACTGAAACTCAAAGGAATTGACGGGGACCCGCACAAGCAGTGGAGTATGTGGTT
TAATTCGAAGCAACGCGAAGAACCTTACCAGGTCTTGACATCCAACTAACGAAGCAGAGATGCATTAGGTGCCCTTCGGG
GAAAGTTGAGACAGGTGGTGCATGGTTGTCGTCAGCTCGTGTCGTGAGATGTTGGGTTAAGTCCCGCAACGAGCGCAACC
CTTGATCTTAGTTGCCAGCACATTATGGTGGGCACTCTAGGATGACTGCCGGTGACAAACCGGA
>OTU_1929
TGGTAGTCCACGCCCTAAACGATGTTCACTAGACATTAGCGATAAACTGTTAGTGTCACAGCAAAAGCGTTAAGTGAACC
ACCTGGGGAGTACGCTCGCAAGAGTGAAACTCAAAGTAATTGACGGGGGTCCGCACAAGCGGTGGAGCATGTGGTTTAAT
TCGATGATACGCGAGAAACCTTACCTAGGCTAGAATGCATTTTGAAAAGCTGTGAAAACAGTTCCTTCCTTCGGGAACAA
TTTGCAAGGTGCTGCATGGCTGTCGTCAGCTCGTGCCGTGAGGTGTTGGGTTAAGTCCCGCAACGAGCGCAACCCCTATC
CTTAGTTGCCAACAGGTAATGCTGGGGACTCTAAGGAAACTGCCTGCGTAAGCAGTGA
>OTU_1931
TGGTAGTCCACGCCGTAAACGATGAATGCTAGGTGTTAGGGGTTTCAATACCCTTGGTGCCGAAGTTAACACATTAAGCA
TTCCGCCTGGGGAGTACGCTCGCAAGAGTGAAACTCAAAGGAATTGACGGGGACCCGCACAAGCAGTGGAGTATGTGGTT
TAATTCGAAGCAACGCGAAGAACCTTACCAGGTCTTGACATCCCTTTGACCGGTCTAGAGATAGATCTTCCCTTCGGGGC
AAAGGAGACAGGTGGTGCATGGTTGTCGTCAGCTCGTGTCGTGAGATGTTGGGTTAAGTCCCGCAACGAGCGCAACCCTT
GATTTTAGTTGCCAGCACTTCGGGTGGGCACTCTAGAATGACTGCCGGTGACAAACCGGA
>OTU_1935
TGGTAGTCCACGCTGTAAACGATGAATGCTAGGTGTTAGGGGTTTCAATACCCTTGGTGCCGAAGTTAACACAGTAAGCA
TTCCGCCTGGGGAGTACGCTCGCAAGAGTGAAACTCAAAGGAATTGACGGGGACCCGCACAAGCAGTGGAGTATGTGGTT
TAATTCGAAGCAACGCGAAGAACCTTACCAGGTCTTGACATCCCTCTGAACATCTAAGAGATTAGGTGGGCCTTCGGGAC
AGAGGAGACAGGTGGTGCATGGTTGTCGTCAGCTCGTGTCGTGAGATGTTGGGTTAAGTCCCGCAACGAGCGCAACCCTT
GATCTTAGTTGCCAGCACGCAAGGTGGGCACTCTAGGATGACTGCCGGTGACAAACCGGA
>OTU_1937
TGGTAGTCCACGCCGTAAACGATGATCACTAGATGTTAGTCTAGCTTAGCTGGATTAGTGTCGTAGCTAACGCGTTAAGT
GATTCGCCTGGGAAGTACGGTCGCAAGGCTAAAACTTAAAAGAATTGACGGGGGTCCGCACAAGCGGTGGAACATGTGGT
TTAATTCGACACTACGCGAGAAACCTTACCTGGGCTTGACATGTATTTGACAACCGTAGAAATACGGCTTTCTGGGTTTC
GGCTCAGACAGGTACACAGGTGCTGCATGGCTGTCGTCAGCTCGTGTCGTGAGATGTTTGGTTAAGTCCTCTAACGAGCG
CAACCCCTGCTACCAGTTGCTATTAACCTTCGGGTTAAGCACTCTGGTGGGACTGCCCGGGAAACCGGGA
>OTU_1939
TGGTAGTCCTTGCCGTAAACGATGTATACTTGGTGTAACTGGATTCAACCCTGGTTGTGCCGTAGCTAACGCGATAAGTA
TACCGCCTGGGGAGTACAGTCGCAAGGCTGAAACTCAAAAGAATTGACGGGGACCCGCACAAGCAGTGGAGAATGTGGTT
TAATTCGATGCAACGCGAAGAACCTTACCCAGGCTTGACATGCACCGGACGATAGCAGAAATGTTATTTCCCTTCGGGGT
CGGTGCACAGGTGCTGCATGGCTGTCGTCAGCTCGTGCCGTGAGGTGTTGGGTTAAGTCCCGCAACGAGCGCAACCCTTA
TCATTAGTTGCCAACACGTAATGGTGGGAACTCTAATGAGACTGCCTGGGTTAACCAGGA
>OTU_1940
TGGTAGTCCACGCCCTAAACGATGTCAACTGGTTGTTGGGAATTAGTTTTCTCAGTAACGAAGCTAACGCGTGAAGTTGA
CCGCCTGGGGAGTACGGCCGCAAGGTTGAAACTCAAAGGAATTGACGGGGACCCGCACAAGCGGTGGATGATGTGGTTTA
ATTCGATGCAACGCGAAAAACCTTACCCACCTTTGACATGGCAGGAAGTTTCCAGAGATGGATTCGTGCTCGAAAGAGAA
CCTGCACACAGGTGCTGCATGGCTGTCGTCAGCTCGTGTCGTGAGATGTTGGGTTAAGTCCCGCAACGAGCGCAACCCTT
GTCATTAGTTGCTACATTCAGTTGAGCACTCTAATGAGACTGCCGGTGACAAACCGGA
>OTU_1941
TGGTAGTCCACGCTGTAAACGATGGGTGCTAGCTGTTGGGAGGTTACCTCTCAGTAGCGTAGCTAACGCGTTAAGCACCC
CGCCTGGGGAGTACGGTCGCAAGATTAAAACTCAAAGAAATTGACGGGGACCCGCACAAGCGGTGGAACATGTGGTTTAA
TTCGAGGCAACGCGAAGAACCTTACCAGGATTTGACATGCCTCCTATGGATTCCCGAAAAGGAATCCTTCACTTCGGGTG
GGGAGGACACAGGTGCTGCATGGCTGTCGTCAGCTCGTGTCGTGAGATGTTGGGTTAAGTCCCGCAACGAGCGCAACCCT
CGTCCTCTGTTGCTAACAGGTTAGGCTGAGCACTCTGAGGAAACTGCCGGTGATAAGCCGGA
>OTU_1943
TGGTAGTCCACGCCCTAAACTATGTCAACTAGTTGTTGGGGGAGTTAAATCCCTTAGTAACGCAGCTAACGCGTGAAGTT
GACCGCCTGGGGAGTACGGTCGCAAGATTAAAACTCAAAGGAATTGACGGGGGCCCGCACAAGCGGTGGATGATGTGGTT
TAATTCGATGCAACGCGAAAAACCTTACCTACCCTTGACATGCCAGGAACCTCGCAGAGATGTGAGGGTGCCCGAAAGGG
AACCTGGACACAGGTGCTGCATGGCTGTCGTCAGCTCGTGTCGTGAGATGTTGGGTTAAGTCCCGCAACGAGCGCAACCC
TTGCCATTAGTTGCTACATTCAGTTGAGCACTCTAATGGGACTGCCGGTGACAAACCGGA
>OTU_1945
GGGTAGTCCACGCCGTAAACGATGAGTGCTAGTTGTCGGCATGCATGCATGTCGGTGACGCAGCTAACGCATTAAGCACT
CCGCCTGGGGAGTACGGTCGCAAGATTAAAACTCAAAGGAATTGACGGGGGCCCGCACAAGCGGTGGAGCATGTGGTTTA
ATTCGAAGCAACGCGCAGAACCTTACCACCTTTTGACATGCCTGGACCACCAGAGAGATCTGGCTTTCCCTTCGGGGACT
GGGACACAGGTGCTGCATGGCTGTCGTCAGCTCGTGTCGTGAGATGTTGGGTTAAGTCCCGCAACGAGCGCAACCCACGC
CATTAGTTGCCATCATTAAGTTGGGCACTCTAATGGGACCGCCGGTGGTAAGCCGGA
>OTU_1946
GGGTAGTCCACGCCGTAAACGATGAATACTCGGCATCTGGGTCTCGATTTTCGGGAGCCGGGTGCCCCAGCTAACGCGGT
AAGTATTCCGCCTGGGAACTACGAGCGCAAGCTTAAAACTCAAAGGAATTGACGGGGGCCCGCACAAGCAGCGGAGCGTG
TGGTTTAATTCGACGCAACGCGCAGAACCTTACCCAGGTTTGACATGACCCTGCAAGCTGCTGAAAGGCAGTCGCCTTCG
AGGGTGGGTCACAGATGCTGCATGGCTGTCGTCAGCTCGTGTCGTGAGATGTTGGGTTAAGTCCCGCAACGAGCGCAACC
CCTACGGCCAGTTACTCGTGTCTGGCCGGACTGCCGTTTTACGGA
>OTU_1953
TGGTAGTCCTAGCCCTAAACGATGACTGCTTGGTGTGACGGGTACCCAATCCCGCCGTGCCGTAGCTAACGCGTTAAGCA
GTCCGCCTGGGGAGTACGGTCGCAAGGCTGAAACTCAAAGGAATTGACGGGGGCCCGCACAAGCGGTGGAGCATGTGGTT
TAATTCGACGCAACGCGAAGAACCTTACCTGGGCTCGAAATGTACAGGAATCCGGTGGAAACATCGGCGTCCCGCAAGGG
ACCTGTATATAGGTGCTGCATGGCTGTCGTCAGCTCGTGTCGTGAGATGTTGGGTTAAGTCCCGCAACGAGCGCAACCCT
TATCTTCAGTTGCTACCATTTAGTTGAGCACTCTGACGAAACCGCCTCGGATAACGGGGA
>OTU_1961
TGGTAGTCCACGCCCTAAACGATGCGAACTGGATGTTGGGAGCAATTAGGCTCTCAGTATCGAAGCTAACGCGTTAAGTT
CGCCGCCTGGGGAGTACGGTCGCAAGACTGAAACTCAAAGGAATTGACGGGGGCCCGCACAAGCGGTGGAGTATGTGGTT
TAATTCGATGCAACGCGAAGAACCTTACCTGGCCTTGACATCCACGGAACTTACCAGAGATGGTTTGGTGCCTTCGGGAA
CCGTGAGACAGGTGCTGCATGGCTGTCGTCAGCTCGTGTCGTGAGATGTTGGGTTAAGTCCCGCAACGAGCGCAACCCTT
GTCATTAGTTGCTACGCAAGAGCACTCTAATGAGACTGCCGGTGACAAACCGGA
>OTU_1964
TGGTAGTCCACGCTGTAAACGATGAGAGCTAGTTGTCGGCACGCATGCGTGTCGGTGACGCAGCTAACGCATTAAGCTCT
CCGCCTGGGGAGTACGGCCGCAAGGTTAAAACTCAAAGAAATTGACGGGGGCCCGCACAAGCGGTGGAGCATGTGGTTTA
ATTCGAAGCAACGCGCAGAACCTTACCCACGTTTGACATGTCTAGTTTGATCGTCAGAGATGACTTTCTTCAGTTCGGCT
GGCTAGAACACAGGTGCTGCATGGCTGTCGTCAGCTCGTGTCGTGAGATGTTGGGTTAAGTCCCGCAACGAGCGCAACCC
TCGCTATTAGTTGCCATCAGGTTAAGCTGGGCACTCTAATGGAACTGCCGGTGGCAAGCCGGA
>OTU_1965
TGGTAGTCCACGCTGTAAACGATGGGTACTAGGTGTTCGGGGTATTGACCCCCTGAGTGCCGCAGCTAACGCATTAAGTA
CCCCGCCTGGGGACTACGGCCGCAAGGTTAAAACTCAAAGGAATTGACGGGGGCCCGCACAAGCGGTGGAGCATGCTGTT
CAATTCGACGCAACGCGAAGAACCTTACCTGGGCTAGACAACGGCGGACCGCCTGGGAAACCAGGCTTTCCCTTCGGGGA
CTGCCGGTTCAGGTGTTGCATGGCTGTCGTCAGCTCGTGTCGTGAGATGTTGGGTTAAGTCCCGCAACGAGCGCAACCCC
TGCCCTTAGTTGCTACCGGGTGATGCCGAGCACTCTAGGGGGACTGCACGGGTCAACCGTGA
>OTU_1966
TGGTAGTCCACGCCGTAAACGATGAGTGCTAGTTGTAGCGGGAGTTGACCCCCGCTGTGACGACGCTAACGCAATAAGCA
CTCCGCCTGGGAAGTACGGCCGCAAGGCTAAAACTCAAAGGAATTGACGGGGGCCCGCACAAGCGGTGGAGCATGTGGTT
TAATTCGACGCAACGCGCAGAACCTTACCCAGCCTTGACATCCAAGGAATCCTGCAGAGACGTGGGAGTGCCCGCAAGGG
AACCTTGAGACAGGTGCTGCATGGCTGTCGTCAGCTCGTGTCGTGAGATGTTGGGTTAAGTCCCGCAACGAGCGCAACCC
TTGCCTTCAGTTGCCATCATTCAGTTGGGCACTCTGGAGGGACTGCCGGTGTCAAGCCGGA
>OTU_1967
GGGTAGTCCACGCCCTAAACGATGGGTACTCGGTGTGTGGGGTCTCGACCCCCTACGCGCCTAAGCTAACGCGTTAAGTA
CCCCGCCTGGGGAGTACGGCCGCAAGGCTAAAACTCAAAGGAATTGACGGGGATCCACACAAGCGGTGGAGCATGTGGTT
TAATTCGACACTAAGCGAAGGACCTCACCAGGGTTTGACATCTCCGGAACCCCCTGGAAACAGGGGGGTGCCCTCACGGG
AGCCGGATGACAGGTGCTGCATGGTCGTCGTCAGCTCGTGTCGTGAGATGTCGGGTTCAGTCCCCCAACGAGCGCAACCC
TCGCCGTATGTTGTATTTCTCATACGGGACTGCCTTCGTAAGAAGGA
>OTU_1973
TGGTAGTCCATGCCGTAAACGATGAGAACTGGCTGTTGGGTGCCTTCGGGTACTTAGTAGCGAAGCTAACGCGTTAAGTT
CTCCGCCTGGGGAGTACGGCCGCAAGGTTAAAACTCAAAGGAATTGACGGGGGCCCGCACAAGCGGTGGAACATGTGGTT
TAATTCGACGCAACGCGAAGAACCTTACCTACCCTTGACATGCTCGGGATCTGCTAGAGATAGTGGAGTGCCTTCGGGAA
CCGAGACACAGGTGCTGCATGGCTGTCGTCAGCTCGTGTCGTGAGATGTTGGGTTAAGTCCCGTAACGAGCGCAACCCTT
GTCCTTAGTTGCCAACAGGTTATGCTGGGAACTCTAGGGAGACTGCCGGTGACAAGCCGGA
>OTU_1981
TGGTAGTCCACGCCGTAAACGATGGGTACTAGCTTTGGTGGGTCTTGACCCCCGCCGAAGCGGAGCTAACGCACTAAGTA
CCCCGCCTGGGAAGTACGGTCGCAAGACTAAAACTCAAAGGAATTGACGGGGGCCCGCACAAGCGGTGGATCATGTGGTT
TAATTCGAAGCAACGCGAAGAACCTTACCTGGGTTTGACATCTCCTGACATCCGTAGAGATACGGCTTCTGTAGCAATAC
AGCAGGAAGACAGGTGCTGCATGGCTGTCGTCAGCTCGTGTGGTGACATGTTGGGTTAAGTCCCGCAACGAGCGCAACCC
TTGTCCTTAGTTGCCAGCATTCAGTTGGGCTCTCTAAGGAGACTGCCGTGGTTAACACGGA
>OTU_1986
TGGTAGTCCTTGCCTTAAACTATGTATACTTGGCGTAGTGGGACTCAACCCCCATTGTGCCGTAGCTAACGCGATAAGTA
TACCGCCTGGGGAGTACGCTCGCAAGGGTGAAACTCAAAAGAATTGACGGGGACCCGCACAAGCAGTGGAGCATGTGGTT
TAATTCGATGCAACGCGAAGAACCTTACCTGGACTTGACATGTATTTGACGACTACAGAGATGTAGTTTTCTCGCAAGAG
ACAGATACACAGGTGCTGCATGGCTGTCGTCAGCTCGTGCCGTGAGGTGTTGGGTTAAGTCCCGCAACGAGCGCAACCCT
TGTCGTTATTTGCCAGCACGTAATGGTGGGCACTCTAACGAGACTGCCTGGGTTAACCAGGA
>OTU_1989
TGGTAGTCCACGCCGTAAACGATGCATACTAGGTGTCAGGGGTTTCGATGCCCTTGGTGCCGAAGTTAACACAGTAAGTA
TGCCGCCTGGGGAGTACGCTCGCAAGAGTGAAACTCAAAGGAATTGACGGGGACCCGCACAAGCAGTGGAGTATGTGGTT
TAATTCGAAGCAACGCGAAGAACCTTACCAGGTCTTGACATCCCGATGTAACGCCTAGAGATAGGCGCCCTCTTCGGAGC
ATTGGAGACAGGTGGTGCATGGTTGTCGTCAGCTCGTGTCGTGAGATGTTGGGTTAAGTCCCGCAACGAGCGCAACCCTT
GATCTTAGTTGCCAGCACTTCGGGTGGGCACTCTAGGATGACTGCCGGTGACAAACCGGA
>OTU_2004
TGGTAGTCCACGCCGTAAACGATGAATGCTAGGTGTTAGGGGTTTCGATACCCTTGGTGCCGAAGTTAACACAGTAAGCA
TTCCGCCTGGGGAGTACGGTCGCAAGACTGAAACTCAAAGGAATTGACGGGGACCCGCACAAGCAGTGGAGTATGTGGTT
TAATTCGAAGCAACGCGAAGAACCTTACCAGGTCTTGACATCCCCATGCAAGCGGCAGAGATGTCGCCCCTCTTCGGAGC
ATGGGAGACAGGTGGTGCATGGTTGTCGTCAGCTCGTGTCGTGAGATGTTGGGTTAAGTCCCGCAACGAGCGCAACCCTT
GATCTTAGTTGCCAGCACCTCGGGTGGGCACTCTAGGATGACTGCCGGTGACAAACCGGA
>OTU_2006
TGGTAGTCCACGCTGTAAACTATGAGAACTAGACGTTGGGGGGCTTGTCCCCTTAGTGTCGAAGCTAACGCGATAAGTTC
TCCGCCTGGGGAGTACGGCCGCAAGGTTAAAACTCAAAGGAATTGACGGGGGCCCGCACAAGCGGTGGAGCATGTGGTTT
AATTCGATGCAACGCGAAAAACCTTACCTACCCTTGACATCCTCGGAATCTTTCAGAGATGAAAGAGTGCCTTCGGGAAC
CGAGAGACAGGTGATGCATGGCTGTCGTCAGCTCGTGTCGTGAGATGTTGGGTTAAGTCCCGTAACGAGCGCAACCCCTA
TCCTTAGTTGCTAGCAGTTCGGCTGAGCACTCTAAGGAGACTGCCGGTGATAAACCGGA
>OTU_2012
TGGTAGTCCACGCCGTAAACGATGATAACTAGCTGTCAGGGCACTTGGTGCTTTGGTGGCGCAGCTAACGCATTAAGTTA
TCCGCCTGGGGAGTACGGTCGCAAGATTAAAACTCAAAGGAATTGACGGGGGCCTGCACAAGCGGTGGAGCATGTGGTTT
AATTCGAAGCAACGCGCAGAACCTTACCAGCGTTTGACATGTCCGGACGATTTCCAGAGATGGATCTCTTCCCTTCGGGG
ACTGGAACACAGGTGCTGCATGGCTGTCGTCAGCTCGTGTCGTGAGATGTTGGGTTAAGTCCCGCAACGAGCGCAACCCT
CGCCTTTAGTTGCCATCATTTAGTTGGGCACTCTAAAGGAACCGCCGGTGATAAGCCGGA
>OTU_2014
TGGTAGTCCACGCCGTAAACGTTGGGCACTAGGTGTGGGGAGTTATCAACGCTCTCCGTGCCGTAGCTAACGCATTAAGT
GCCCCGCCTGGGGAGTACGGCCGCAAGGCTAAAACTCAAAGGAATTGACGGGGGCCCGCACAAGCGGCGGAGCATGTGCC
TTAATTCGAGGCGACGCGAAGAACCTTACCTGGGTTGAACTACGCAGGAAAAGCCGTAGAGATACGGTGTCCTTCGGGGC
CTGCGATAGGTGGTGCATGGCTGTCGTCAGCTCGTGTCGTGAGATGTTGGGTTAAGTCCCGCAACGAGCGCAACCCTTGT
CCTATGTTGCCAGCGGATAATGCCGGGGACTCGTAGGAGACTGCCGGGGTCAACTCGGA
>OTU_2018
TGGTAGTCCACGCTGTAAACGATGGGTACTAGATGTTGCAGGAATTGACCCCTGCAGTGTCGACGCAAACGCATTAAGTA
CCCCGCCTGGGAAGTACGGCCGCAAGGTTAAAACTCAAAGGAATTGACGGGGGCCCGCACAAGCGGTGGAGCATGTGGTT
TAATTCGATGCAACGCGAAAAACCTTACCTGGGTTTGACATCCACTGACTGCCGTAGAAGTACGGCTTTCCCTTCGGGGA
CAGTGAGACAGGTGCTGCATGGCTGTCGTCAGCTCGTATCGTGAGATGTCGGGTTAAGTCCCTTAACGAGCGCAACCCTT
ATCCCTAGTTGCCATCATTTAGTTGGGCACTCTATGGAGACCGCCGGTGTTAAACCGGA
>OTU_2020
TGGTAGTCCACGCCGTAAACGTTGGGAACTAGGTGTTGGCGACATTCCACGTCGTCGGTGCCGCAGCTAACGCATTAAGT
TCCCCGCCTGGGGAGTACGGCCGCAAGGCTAAAACTCAAAGGAATTGACGGGGGCCCGCACAAGCAGCGGAGCATGTGGC
TTAATTCGACGCAACGCGAAGAACCTTACCAAGGCTTGACATACACCGGAAACGCTCAGAGATGGGTGCCCCCTTTGTGG
TCGGTGTACAGGTGGTGCATGGCTGTCGTCAGCTCGTGTCGTGAGATGTTGGGTTAAGTCCCGCAACGAGCGCAACCCCT
GTCCGGTGTTGCCAGCAGGCCCTCCCTTGGGGGGGTGCTGGGGACTCATCGGAGACCGCCGGGGTCAACTCGGA
>OTU_2021
TGGTAGTCCACGCCGTAAACGTTGGGAACTAGGTGTGGGTGACATTCCACGTTGTCCGTGCCGCAGCTAACGCATTAAGT
TCCCCGCCTGGGGAGTACGGCCGCAAGGCTAAAACTCAAAGGAATTGACGGGGGCCCGCACAAGCAGCGGAGCATGTGGC
TTAATTCGACGCAACGCGAAGAACCTTACCAAGGCTTGACATACATCGGAAAGCTCTGGAGACAGGGTCCCCCTTGTGGT
CGGTGTACAGGTGGTGCATGGCTGTCGTCAGCTCGTGTCGTGAGATGTTGGGTTAAGTCCCGCAACGAGCGCAACCCTTG
TTCTGTGTTGCCAGCATGCCTTTCGGGGTGATGGGGACTCACAGGAGACTGCCGGGGTCAACTCGGA
>OTU_2024
TGGTAGTCCACGCCGTAAACGATGAATGTTAGCCGTCGGCATGCATGCATGTCGGTGGCGCAGCTAACGCATTAAACATT
CCGCCTGGGGAGTACGGTCGCAAGATTAAAACTCAAAGGAATTGACGGGGGCCCGCACAAGCGGTGGAGCATGTGGTTTA
ATTCGAAGCAACGCGCAGAACCTTACCAGCCCTTGACATGCCGGTCGCGGACAGTGGAGACATTGTCCTTCAGTTAGGCT
GGACCGGACACAGGTGCTGCATGGCTGTCGTCAGCTCGTGTCGTGAGATGTTGGGTTAAGTCCCGCAACGAGCGCAACCC
CTATGTCTAGTTGCCAGCATGTAAAGGTGGGGACTCTAGACAGACTGCCTACGTAAGTAGAGA
>OTU_2025
TGGTAGTCCACGCTGTAAACGATGAGAACTAGATGTTAGGGGGCATAGACTCTTTAGTATCGCAGCAAACGCGTTAAGTT
CTCCGCCTGGGGAGTACGGCCGCAAGGTTAAAACTCAAAGGAATTGACGGGGGCCCGCACAAGCGGTGGAGCATGTGGTT
TAATTCGACGCAACGCGAAGAACCTTACCTACTCTTGAATCCACGGAATCTAGCAGAGATGTTGGAGTGCCTTCGGGAAC
CGTGAGACAGGTGCTGCATGGCTGTCGTCAGCTCGTGTCGTGAGATGTTGGGTTAAGTCCCGTAACGAGCGCAACCCTTA
TCCTTAGTTACCATCGAGTAAAGTCGGGGACTTTAAGGAGACTGCCGGTGATAAACCGGA
>OTU_2029
TGGTAGTCCACGCCGTAAACGATGATAACTAGCTGTCCGGGTTCATGGAATTTGGGTGGCGCAGCTAACGCATTAAGTTA
TCCGCCTGGGGAGTACGGTCGCAAGATTAAAACTCAAAGGAATTGACGGGGGCCTGCACAAGCGGTGGAGCATGTGGTTT
AATTCGAAGCAACGCGCAGAACCTTACCAGCGTTTGACATCCCGATCGCGGATTTGAGAGATCATTTCCTTCAGTTTGGC
TGGATCGGTGACAGGTGCTGCATGGCTGTCGTCAGCTCGTGTCGTGAGATGTTGGGTTAAGTCCCGCAACGAGCGCAACC
CTCGTCCTTAGTTGCCATCATTAAGTTGGGCACTCTAAGGAAACCGCCGGTGATAAGCCGGA
>OTU_2032
TGGTAGTCCACGCCCTAAACGATGTAAACTCGACATCAGCGATATACTGTTGGTGTCCAAGCGAAAGCGTTAAGTTTACC
ACCTGGGAAGTACGACCGCAAGGTTGAAACTCAAAGGAATTGGCGGGGGTCCGCACAAGCGGTGGAGCATGTGGTTTAAT
TCGATGATACGCGAGGAACCTTACCTGGGCTAGAATGCAGTCTGACCGATCCTGAAAGGGGTTTTTGTAGCAATACACAG
ATTGCAAGGTGCTGCATGGTTGTCGTCAGCTCGTGCCGTGAGGTGTTGGGTTAAGTCCCGCAACGAGCGCAACCCCTATC
TTTAGTTGCCAGCGAGTAATGTCGGGGACTCTAAAGAGACTGCCTGCGTAAGCAGAGA
>OTU_2036
TGGTAGTCCACGCCCTAAACGATGTCAACTGGTTGTTGGACGGCTTGCTGTTCAGTAACGAAGCTAACGCGTGAAGTTGA
CCGCCTGGGGAGTACGGCCGCAAGGTTGAAACTCAAAGGAATTGACGGGGACCCGCACAAGCGGTGGATGATGTGGTTTA
ATTCGATGCAACGCGAAAAACCTTACCTACCCTTGACATGTCTAGAAGTTTCCAGAGATGGATTCGTGCTCGAAAGAGAA
CTAGAACACAGGTGCTGCATGGCCGTCGTCAGCTCGTGTCGTGAGATGTTGGGTTAAGTCCCGCAACGAGCGCAACCCTT
ATCATTAGTTGCTACGCAAGGGCACTCTAGTGAGACTGCCGGTGACAAACCGGA
>OTU_2044
TGGTAGTCCTTGCCTTAAACTATGTATACTTGGCGTAGACGGACTCAACCCCGTCTGTGCCGAAGCTAACGCGATAAGTA
TACCGCCTGGGGAGTACGCTCGCAAGGGTAAAACTCAAAAGAATTGACGGGGACCCGCACAAGCAGTGGAGCATGTGGTT
TAATTCGATGCAACGCGAAGAACCTTACCTGGATTTGACATGCACGTGGCGACGTTAGAGATAACGTTTTCTCGCAAGAG
ACGCGTGCACAGGTGCTGCATGGCTGTCGTCAGCTCGTGCCGTGAGGTGTTGGGTTAAGTCCCGCAACGAGCGCAACCCT
TGTCGTTAGTTGCCAGCGAGTAATGTCGGGCACTCTAGCGAGACTGCCTGGGTTAACCAGGA
>OTU_2048
TGGTAGTCCACGCCGTAAACGATGAATGCCAGCCGTTGGGCAGCTTGCTGCTCAGTGGCGCAGCTAACGCTTTAAGCATT
CCGCCTGGGGAGTACGGTCGCAAGATTAAAACTCAAAGGAATTGACGGGGGCCCGCACAAGCGGTGGAGCATGTGGTTTA
ATTCGAAGCAACGCGCAGAACCTTACCAGCCTTTGACATGTCCCGTATGGGCAGTGGAGACACTGCTCTTCAGTTCGGCT
GGCGGGAACACAGGTGCTGCATGGCTGTCGTCAGCTCGTGTCGTGAGATGTTGGGTTAAGTCCCGCAACGAGCGCAACCC
TCGCCCCTAGTTGCCATCATTCAGTTGGGCACTCTAGGGGGACTGCCGGTGATAAGCCGAGA
>OTU_2052
TGGTAGTCCACGCCGTAAACGATGAGTGCTAGGTGTTGGGGGCATCACGTCCTCAGTGCCGAAGGAAACCCATTAAGCAC
TCCGCCTGGGGAGTACGGCCGCAAGGCTGAAACTCAAAGGAATTGACGGGGGCCCGCACAAGCGGTGGAGCATGTGGTTT
AATTCGAAGCAACGCGAAGAACCTTACCAAGGCTTGACATCCCATTGACCCCTCTAGAGATAGAGGTTCCCTTCGGGGCA
ATGGTGACAGGTGGTGCATGGTTGTCGTCAGCTCGTGTCGTGAGATGTTGGGTTCAGTCCCGCAACGAGCGCAACCCTTA
TCCTTAGTTGCCAGCAAGTAATGTTGGGCTCTCTAAGGAGACAGCCGGTGAAAGCCGGA
>OTU_2054
TGGTAGTCCACGCTGTAAACGATGAGAACTAGCTGTTCGAGAGGTTTAACCTTTTGAGTAGCGAAGCTAACGCGTTAAGT
TCTCCGCCTGGGGAGTACGATCGCAAGATTAAAACTCAAAGGAATTGACGGGGGCCCGCACAAGCGGTGGAGCATGTGGT
TTAATTCGATGCAACGCGAAGAACCTTACCTACCCTTGACATCCTGCTAATCTCTTGTAATGAGAGAGTGCCGAAAGGAA
TGCAGAGACAGGTGCTGCATGGCTGTCGTCAGCTCGTGTCGTGAGATGTTGGGTTAAGTCCCGTAACGAGCGCAACCCTT
GTCCTTTGTTGCCACCCGAAAGGGGGAACTCAAAGGAGACTGCCGGTGACAAACCGGA
>OTU_2064
TGGTAGTCCACGCCGTAAACGATGAATGCTAGGTGTTAGGGGTTTCGATACCCTTGGTGCCGAAGTTAACACATTAAGCA
TTCCGCCTGGGGAGTACGCTCGCAAGAGTGAAACTCAAAGGAATTGACGGGGACCCGCACAAGCAGTGGAGTATGTGGTT
TAATTCGAAGCAACGCGAAGAACCTTACCAGGTCTTGACATCCCTCTGAATCCTCTAGAGATAGAGGCGGCCTTCGGGAC
AGAGGAGACAGGTGGTGCATGGTTGTCGTCAGCTCGTGTCGTGAGATGTTGGGTTAAGTCCCGCAACGAGCGCAACCCTT
GGATTTAGTTGCCAGCATGAAAGATGGGCACTCTAGATCGACTGCCGGTGACAAACCGGA
>OTU_2065
TGGTAGTCCATGCCGTAAACGATGAAGACTGGCTGTTGGGCACCTACGGGTGCTTAGTAGCGAAGCTAACGCGTTAAGTC
TTCCGCCTGGGGAGTACGGCCGCAAGGTTAAAACTCAAAGGAATTGACGGGGGCCCGCACAAGCGGTGGAACATGTGGTT
TAATTCGACGCAACGCGAAGAACCTTACCTACCCTTGACATCCTCGGAACCTTTTAGAGATAGAGGGGTGCCTTCGGGAA
CCGAGAGACAGGTGCTGCATGGCTGTCGTCAGCTCGTGTCGTGAGATGTTGGGTTAAGTCCCGTAACGAGCGCAACCCTT
GTCCTTAGTTGCCAACAGGTAAAGCTGGGAACTCTAAGGAGACTGCCGGTGATAAGCCGGA
>OTU_2066
TGGTAGTCCACGCCGTAAACGATGAATGCTAGCCGTTGTCAGGCTTGCCTGTCAGTGGCGCAGCTAACGCATTAAGCATT
CCGCCTGGGGAGTACGGTCGCAAGATTAAAACTCAAAGGAATTGACGGGGGCCCGCACAAGCGGTGGAGCATGTGGTTCA
ATTCGAAGCAACGCGAAGAACCTTACCAACTTTTGACATGTCCCGTATGGGCTCCAGAGATGGGGTCCTTCAGTTCGGCT
GGCGGGAACACAGGTGCTGCATGGCTGTCGTCAGCTCGTGTCGTGAGATGTTGGGTTAAGTCCCGCAACGAGCGCAACCC
TCGCCCTTAGTTGCCATCATTTAGTTGGGCACTCTAAGGGGACTGCCGGTGATAAGCCGGA
>OTU_2067
TGGTAGTCCACGCTGTAAACGCTAATCACTAGACGTTAGTCCAGCCAAGCTGGATTAGTGTCGTAGCTAACGCGTTAAGT
GATTCGCCTGGGGACTACGATCGCAAGATTAAAACTCAAAGAAATTGACGGGGGTCCGCACAAGCGGTGGAACATGTGGT
TTAATTCGACACTACGCGAGGAACCTTACCTGGACTTGACATGCTCTGATAGCCATAGAGATATGGTGTTCTAAACTTCG
GTTTAGACAGATGCACAGGTGCTGCATGGCTGTCGTCAGCTCGTGTCGTGAGATGTTAGGTTAAGTCCTCTAACGAGCGC
AACCCTTGCCATCAGTTGCTATCTCTTGTAGAGCACTCTGATGGGACTGCCTGGGAAACCAGGA
>OTU_2074
TGGTAGTCCACGCCGTAAACTATGGATGCTAGCCGTCGGACAGCTTGCTGTTCGGTGGCGCAGCTAACGCATTAAGCATC
CCGCCTGGGGAGTACGGTCGCAAGATTAAAACTCAAAGGAATTGACGGGGGCCCGCACAAGCGGTGGAGCATGTGGTTTA
ATTCGAAGCAACGCGAAGAACCTTACCAGCCCTTGACATGGCAGGACGACTTCCGGAGACGGATTTCTTCCCTTCGGGGA
CCTGCACACAGGTGCTGCATGGCTGTCGTCAGCTCGTGTCGTGAGATGTTGGGTTAAGTCCCGCAACGAGCGCAACCCTC
GCCCTTAGTTGCCATCATTAAGTTGGGCACTCTAAGGGGACTGCCGGTGATAAGCCGAGA
>OTU_2075
TGGTAGTCCACGCTGTAAACGATGAGAACTAGATGAGGGATAGGTTAAACCTATTTCGTATCGAAGCTAACGCGTTAAGT
TCTCCGCCTGGGGAGTACGGTCGCAAGATTAAAACTCAAAGAAATTGACGGGGACCCGCACAAGCGGTGGAGCATGTGGT
TTAATTCGATGCAACGCGAAGAACCTTACCTACCCTTGACATGTATAGAAGTCTGAAGAGATTCGGACGTGCCCGCAAGG
GAGCTATAACACAGGTGCTGCATGGCTGTCGTCAGCTCGTGTCGTGAGATGTTGGGTTAAGTCCCGTAACGAGCGCAACC
CTTGTCCTTAGTTGCCAACACGTAAAGGTGGGAACTCTAAGGAGACTGCCGGTGATAAACCGGA
>OTU_2078
TGGTAGTCCACGCCGTAAACGATGAGTGCTAAGTGTTAGAGGGTTTCCGCCCTTTAGTGCTGCAGCTAACGCATTAAGCA
CTCCGCCTGGGGAGTACGGCCGCAAGGCTGAAACTCAAAGGAATTGACGGGGGCCCGCACAAGCGGTGGAGCATGTGGTT
TAATTCGAAGCAACGCGAAGAACCTTACCAGGTCTTGACATCCTCTGACCATCCTGGAGACAGGACCTTCCCCTTCGGGG
GACAGAGTGACAGGTGGTGCATGGTTGTCGTCAGCTCGTGTCGTGAGATGTTGGGTTAAGTCCCGCAACGAGCGCAACCC
TTGAGATTAGTTGCCAGCATTCAGTTGGGCACTCTAATCTGACTGCCGGTGACAAACCGGA
>OTU_2080
TGGTAGTCCACGCTGTAAACGATGGGTACTAGGTGTTCGGGGTGTTGACCCCCTGAGTGCCGACGCTAACGCATTAAGTA
CCCCGCCTGGGGACTACGGCCGCAAGGTTAAAACTCAAAGGAATTGACGGGGGCCCGCACAAGCGGTGGAGCATGCTGTT
CAATTCGACGCAACGCGAAGAACCTTACCTGGGCTAGACAACGGCGGACAACCTATGAAAGTAGGTCTTCCCTTCGGGGA
CTGCCGGTTCAGGTGTTGCATGGCTGTCGTCAGCTCGTGTCGTGAGATGTTGGGTTAAGTCCCGCAACGAGCGCAACCCC
TTTCCTTAGTTGCTACCAGATAAAGCTGAGCACTCTAGGGAGACTGCCCGGGTCAACCGGGA
>OTU_2089
TGGTAGTCCACGCCCTAAACGGTGGATGCTAGGTGTGGGGGGTGTCGACCCCCTCCGTGCCGCAGCTAACGCTTTAAGCA
TCCCGCCTGGGGAGTACGGCCGCAAGGCTAAAACTCAAAGGAATTGACGGGGGCCCGCACAAGCGGCGGAGCGTGTGGTT
TAATTCGATGCAACGCGAAGAACCTTACCAAGGCTTGACATGCTAGTGGTACGGATTGGAAACATGAAGGACCCTTCGGG
GAGCTAGCACAGGTGCTGCATGGCTGTCGTCAGCTCGTGCCGTGAGGTGTTGGGTTAAGTCCCGCAACGAGCGCAACCCT
CGCCGTTAGTTAAATATCTCTAACGGGACCGCTGGGATAAACCCAGA
>OTU_2094
TGGTAGTCCACGCCGTAAACGATGAGTGCTAGGTGTTGGGGGTCTCCGCCCTCTGTGCCGAAGGTAACCCAATAAGCACT
CCGCCTGGGGAGTACGGCCGCAAGGCTGAAACTCAAAGGAATTGACGGGGGCCCGCACAAGCGGTGGAGCATGTGGTTTA
ATTCGAAGCAACGCGAAGAACCTTACCAGGGCTTGACATCCCGCTGACCGGTGCAGAGATGCATCTTCCCTTCGGGGCAG
CGGTGACAGGTGGTGCATGGTTGTCGTCAGCTCGTGTCGTGAGATGTTGGGTTCAGTCCCGCAACGAGCGCAACCCTTGT
CGTCAGTTGCCAGCACGTCATGGTGGGCACTCTGGCGAGACAGCCGGTGAAAGCCGGA
>OTU_2095
TGGTAGTCCACGCTGTAAACGATGAGTACTAGCTGTTGCTGTCGCAAGACGGCGGTAGCGAAGCAAACGCGATAAGTACT
CCGCCTGGGGACTACGGCCGCAAGGCTAAAACTCAAAGGAATTGACGGGGGCCCGCACAAGCGGTGGAGCATGTGGTTTA
ATTCGATGCAACGCGAAGAACCTTACCTACCCTTGACATCTAGCCAATCCTACAGAGATGTGGGAGTGCCTTCGGGCAAG
CTAAGACAGGTGCTGCATGGCTGTCGTCAGCTCGTGTCGTGAGATGTTGGGTTAAGTCCCGTAACGAGCGCAACCCCTGT
ACCTAGTTGCCAACACGTAATGGTGGGAACTCTAGGTAGACTGCTGGTGATAAACCGGA
>OTU_2100
TGGTAGTCCTAGCCGTAAACGATGTATACTTGGTGTAGCTAGATTCAACCCTGGCTGTGCCGTAGCTAACGTGTTAAGTA
TACCGCCTGGGGAGTACGCTCGCAAGGGTGAAACTCAAAAGAATTGACGGGGACCCGCACAAGCAGTGGAGCATGTGGTT
TAATTCGATGCAACGCGAAGAACCTTACCTAGGCTTGACATGCAGTAGACAGCTCTAGAAATAGAGTCTTCCTTCGGGAC
TGCTGCACAGGTGCTGCATGGCTGTCGTCAGCTCGTGCCGTGAGGTGTTGGGTTAAGTCCCGCAACGAGCGCAACCCTTG
TCATTAGTTGCCAACATTTAAGGTGGGAACTCTAATGAGACTGCCTGGGTTAACCAGGA
>OTU_2105
TGGTAGTCCACGCTGTAAACGATGATCACTAGACGTTAGTTTCGCTTTGCGAAATTAGTGTCGTAGCTAACGCGTTAAGT
GATCCGCCTGGGGACTACGGTCGCAAGACTAAAACTCAAAGGAATTGACGGGGGTCCGCACAAGCGGTGGAACATGTGGT
TTAATTCGATACTACGCGAGGAACCTTACCTAGGCTTGACATGTATGTGACTGTTGCAGAAATGCAATTTTCTAAGCTTC
GGTTTAGACACATGCACAGGTGCTGCATGGCTGTCGTCAGCTCGTGTCGTGAGATGTTGGGTTAAGTCCTTTAACGAGCG
CAACCCTTGCCGTCAGTTGCTATCCGTGTGAACGGAGCACTCTGGTGGGACTGCCTGGGAAACCAGGA
>OTU_2116
TGGTAGTCCACGCCGTAAACGATGGATGCTAGTCGTCGCGGGTATTGACCCCTGCGGCAACGCAGTTAACGCATTAAGCA
TCCCGCCTGGGGAGTACGGCCGCAAGGCTAAAACTCAAAGGAATTGACGGGGGCCCGCACAAGCGGTGGAGCATGTGGTT
CAATTCGACGCAACGCGCAGAACCTTACCTGGGTTAAATCCACCGGAACCCTTCAGAGATGAGGGGGTGCCCGCAAGGGA
ACCGGTGAGAAGGTGCTGCATGGCTGTCGTCAGCTCGTGTCGTGAGATGTTGGGTTAAGTCCCGCAACGAGCGCAACCCC
TGTCGTCAGTTGCCAACAGGAAAGCTGGGCACTCTGGCGAGACTGCCGACGTTAAGTCGGA
>OTU_2124
TGGTAGTCCACGCCGTAAACGATGGGCACTAGGTGCTTGGGGGAGCGACCCTCTGAGTGCCGGCGCTAACGCATTAAGTG
CCCCGCCTGGGGAGTACGGCCGCAAGGCTGAAACTCAAAGGAATTGACGGGGGCCCGCACAAGCGGTGGAGCATGTGGTT
TAATTCGACGCAACGCGAAGAACCTTACCTGGGCTTGACATGCAGAAGCAACCGAGCAGAGACGCTCGGCCTCCTTCGGG
ACTTCTGCACAGGTGCTGCATGGCTGTCGTCAGCTCGTGTCGTGAGATGTTGGGTTAAGTCCCGCAACGAGCGCAACCCT
TGTGCCTAGTTGCCAGCGGGTTATGCCGGGGACTCTAGGGAGACTGCCGGTGCCAAACCGGA
>OTU_2129
TGGTAGTCCTAGCCGTAAACCATGCATACTAGATGTAGGAAGGCTCAACCCTTTCTGTATCGGAGCTAACGCGTTAAGTA
TGCCGCCTGGGGAGTACGCTCGCAAGGGTGAAACTCAAAAGAATTGACGGGGGCCCGCACAAGCAGTGGAGCATGTGGTT
TAATTCGATGCTACGCGAAGAACCTTACCTGGGCTCGAAATGTAGAGGACGACATCAGAGATGATGTTTCTCGAAAGGGT
CTCTATATAGGTGCTGCATGGCTGTCGTCAGCTCGTGCCGTGAGGTGTTTGGTTAAGTCCAGCAACGAGCGCAACCCTTA
TTGTTAGTTGCCAACGCGTCAAGGCGGGAACTCTAACAAGACTGCCTAGGTTAACTAGGA
>OTU_2132
TGGTAGTCCACGCTGTAAACGATGGATGCTAGGTGTTGGGGGTATTGACCCCTCCAGTGCCGCAGTTAACGCATTAAGCA
TCCCGCCTGGGGAGTACGGCCGCAAGGCTAAAACTCAAAGGAATTGACGGGGGCCCGCACAAGCGGTGGAGCATGTGGTT
TAATTCGACGCAACGCGAAGAACCTTACCTGGGTTAAATCCACCGGAATCCCGCAGAGATGTGGGAGTGCTCTTCGGAGA
GCCGGTGAGAAGGTGCTGCATGGCTGTCGTCAGCTCGTGTCGTGAGATGTTGGGTTAAGTCCCGCAACGAGCGCAACCCT
TGTCGTCAGTTGCCAACGGTTCGGCCGGGCACTCAGACGAGACTGCCGACGTTAAGTCGGA
>OTU_2139
TGGTAGTCCACGCCGTAAACGATGAGAACTGGGCGTTGGAGGGCTTTGACCCTCTAGTGCCGAAGCTAACGCGTTAAGTT
CTCCGCCTGGGGAGTACGGCCGCAAGGCTAAAACTCAAAGGAATTGACGGGGGCCCGCACAAGCGGTGGAGCATGTGGTT
CAATTCGATGCAACGCGCAAAACCTTACCTACTCTTGACATCCTCGGAATCTCTCAGAGATGAGGGAGTGCCTTCGGGAA
CCGAGAGACAGGTGCTGCATGGCTGTCGTCAGCTCGTGTCGTGAGATGTTGGGTTAAGTCCCGTAACGAGCGCAACCCTC
GTCCTTAGTTGCCAACAGTTCGGCTGGGAACTCTAAGGAGACTGCCGGTGATAAACCGGA
>OTU_2142
TGGTAGTCCACGCCATAAACGATGGGAACTAGGTGTTCGGGGTATTGACCCCCTGAGTGCCGCAGCTAACGCATTAAGTT
CCCCGCCTGGGGAGTACGGTCGCAAGATTAAAACTCAAAGGAATTGACGGGGGCCCGCACAAGCGGTGGAGCATGTGGTT
CAATTCGACGCAACGCGAAGAACCTTACCTGGGCTAGACAACATCGGACCGCCCTGGAAACAGGGCTTTCCCGCAAGGGA
CTGATGGTTCAGGTGCTGCATGGCTGTCGTCAGCTCGTGTCGTGAGATGTTGGGTTAAGTCCCGCAACGAGCGCAACCCC
TGTCTCTAGTTGCTACCATTCAGTTGAGCACTCTAGAGAGACTGCCCGTGTTAAACGGGA
>OTU_2143
TGGTAGTCCTTGCCGTAAACGATGTATACTTGGTGTAACCGGACTCAACCCTGGTTGTGCCGTAGCTAACGCGTTAAGTA
TACCGCCTGGGGAGTACAGTCGCAAGGCTGAAACTCAAAAGAATTGACGGGGACCCGCACAAGCAGTGGAGCATGTGGTT
TAATTCGATGCAACGCGAAGAACCTTACCCAGGCTTGACATGCAGATGACTGACCTAGAAATAGGTAGTCCCTTCGGGGC
ATCTGCACAGGTGCTGCATGGCTGTCGTCAGCTCGTGCCGTGAGGTGTTGGGTTAAGTCCCGCAACGAGCGCAACCCTTA
TCATTAGTTGCCAACATTTAAGGTGGGAACTCTAATGAGACTGCCTGGGTTAACCAGGA
>OTU_2145
TGGTAGTCCTAGCCCTAAACGATGCTCATTAGATGTGGGGGGTATCGACCCCTTCCGCGTCGTAGCTAACGCATTAAATG
AGCCGCCTGGGGAGTACGGCCGCAAGGTTGAAACTCAAAGGAATTGACGGGGGCCCGCACAAGCGGTGGAGCATGTGGTT
TAATTCGACGCAACGCGAAGAACCTTACCTGGGCTTGAACTACTCGTGGTAAGCCGTAAGAAACTATGGCTGACCCGCAA
GGGAGCGAGCAGAGGTGCTGCATGGTTGTCGTCAGCTCGTGTCGTGAGATGTTGGGTTAAGTCCCGCAACGAGCGCAACC
CCTATCTCATGTTGCTAATCCCGCAAGGGATGCACTCTTGAGAAACTGCCTTCGATAAGAAGGA
>OTU_2154
TGGTAGTCCACGCCGTAAACGATGGGCACTAGGTGTGGGGGGTGTCGACTCCCTCCGTGCCGAAGCTAACGCATTAAGTG
CCCCGCCTGGGGAGTACGGCCGCAAGGCTAAAACTCAAAGGAATTGACGGGGACCCGCACAAGCAGCGGAGCATGTGGTT
CAATTCGACGCAACGCGAAGAACCTTACCTGGGCTTGACATGTGGATGACCGCCGTGGAAACACGGCTTCCCTTCGGGGC
ATCTTCACAGGTGGTGCATGGCTGTCGTCAGCTCGTGCCGTGAGGTGTTGGGTTAAGTCCCGCAACGAGCGCAACCCCTG
TCCTATGTTGCCATCATTTAGTTGGGGACTCATAGGAGACTGCCGGTGACAAACCGGA
>OTU_2155
TGGTAGTCCACGCCGTAAACGATGGGTGCTAGACGTTGGCGAGCTTGCTCGTCAGTGTCGCAGCTAACGCGTTAAGCACC
CCGCCTGGGGAGTACGGCCGCAAGGTTGAAACTCAAAGGAATTGACGGGGGCCCGCACAAGCGGTGGAGCATGTGGTTCA
ATTCGACGCAACGCGAAGAACCTTACCAGCCCTTGACATGTGACTCGCCGGGAGCAGAGACGCTCCCTTCGGTTCGGCCG
GAGTCAACACAGGTGCTGCATGGCTGTCGTCAGCTCGTGTCGTGAGATGTTGGGTTAAGTCCCGCAACGAGCGCAACCCT
TGCCAATAATTGCCATCATTTAGTTGGGCACTTTATTGGGACTGCCGGTGACAAACCGGA
>OTU_2161
TGGTAGTCCACGCCGTAAACGATGAGTGCTAGACGTTGGGGAGCATGCTCTTCAGTGTCGACGCTAACGCATTAAGCACT
CCGCCTGGGGAGTACGGCCGCAAGGTTAAAACTCAAAGGAATTGACGGGGGCCCGCACAAGCGGTGGAGCATGTGGTTTA
ATTCGAAGCAACGCGAAGAACCTTACCAGCCCTTGACATGGGGAGTATGGGTCGCAGAGACGCGACCCTTCAGTTCGGCT
GGCTCCCACACAGGTGCTGCATGGCTGTCGTCAGCTCGTGTCGTGAGATGTTGGGTTAAGTCCCGCAACGAGCGCAACCC
TCATCTTCAGTTGCCATCGGGTAGAGCCGGGCACTCTGGAGAAACTGCCGGTGACAAGCCGGA
>OTU_2171
TGGTAGTCCACGCCGTAAACGATGGATGCTAGCCGTCGGCAAGTTTACTTGTCGGTGGCGCAGCTAACGCAATAAGCATC
CCGCCTGGGGAGTACGATCGCAAGATTAAAACTCAAAGGAATTGACGGGGGCCCGCACAAGCGGTGGAGCATGTGGTTTA
ATTCGAAGCAACGCGAAGAACCTTACCAGGCCTTGACATGTCTCGTATGGGAGCCAGAAACGGTTTCCTTCCCGCAAGGG
GCGAGAACACAGGTGCTGCATGGCTGTCGTCAGCTCGTGTCGTGAGATGTTGGGTTAAGTCCCGCAACGAGCGCAACCCT
CGCCCTTAGTTGCCATCATTAAGTTGGGCACTCTAAGGGGACTGCCGGTGATAAGCCGCGA
>OTU_2177
TGGTAGTCCACGCCGTAAACGATGATCACTGGATGTTAGCCTTGCTTTGCAAGGTTGGTATCGAAGCTAACGCGTTAAGT
GATCCACCTGGGAACTACGATCGCAAGATTAAAACTCAAAGGAATTGACGGGGGTCCGCACAAGCGGTGGAACATGTGGT
TTAATTCGACACTACGCGAGGAACCTTACCTGGGCTTGACATGCTCTTGCCCGCCATAGAAATATGGCTTTTTAAACTTC
GGTTTAAACAAGAGTGCAGGTGCTGCATGGCTGTCGTCAGCTCGTGTCGTGAGATGTTTGGTTAAGTCCTCTAACGAGCG
CAACCCTTGCTGCCAGTTGCAACTGTCTTCGGATAAGGCACTCTGGTGGGACTGCCTGGGAAACCAGGA
>OTU_2178
TGGTAGTCCACGCCGTAAACGATGGATGCTAGCCGTTGTCGGGTTTACTCGTCAGTGGCGCAGCTAACGCATTAAGCATC
CCGCCTGGGGAGTACGGTCGCAAGATTAAAACTCAAAGGAATTGACGGGGGCCCGCACAAGCGGTGGAGCATGTGGTTCA
ATTCGAAGCAACGCGAAGAACCTTACCAGCTTTTGACATGTCCCGTATGAGTACCAGAGATGGAACTCTTCAGTTCGGCT
GGCGGGAACACAGGTGCTGCATGGCTGTCGTCAGCTCGTGTCGTGAGATGTTGGGTTAAGTCCCGCAACGAGCGCAACCC
TCGCCCTTAGTTGCCATCATTCAGTTGGGCACTCTAAGGGGACTGCCGGTGATAAGCCGCGA
>OTU_2185
TGGTAGTCCACGCTGTAAACGTTGGGCGCTAGGTGTGGGGGTCTTCCACGATCTCTGTGCCGTAGCTAACGCATTAAGCG
CCCCGCCTGGGGAGTACGGCCGCAAGGCTAAAACTCAAAGGAATTGACGGGGGCCCGCACAAGCGGCGGAGCATGTTGCT
TAATTCGACGCAACGCGAAGAACCTTACCAAGGTTTGACATACACCGGAAACACTCAGAGATGGGTGCCTCCTTTGGACT
GGTGTACAGGTGGTGCATGGCTGTCGTCAGCTCGTGTCGTGAGATGTTGGGTTAAGTCCCGCAACGAGCGCAACCCTTGT
TCCATGTTGCCAGCACGCCCTTTGGGGTGGTGGGGACTCATGGGAGACTGCCGGGGTCAACTCGGA
>OTU_2190
TGGTAGTCCTAGCCCTAAACGATGATCGCTTGGTGTATTGGGTACCCAATCCCAATGTGCCGGAGCTAACGCGTTAAGCG
ATCCGCCTGGGGAGTACGGTCGCAAGACTGAAACTCAAAGGAATTGACGGGGGCCCGCACAAGCGGTGGAGCATGTGGTT
CAATTCGACGCAACGCGAAGAACCTTACCTGGGCTCGAAATGCAGTGGACTGAGGTGGAAACATCTCTTCCCGCAAGGGT
CGCTGTATAGGTGCTGCATGGCTGTCGTCAGCTCGTGTCGTGAGATGTTGGGTTAAGTCCCGCAACGAGCGCAACCCTTA
TTGCCAGTTGCCATCATTTAGTTGGGCACTCTGGCGAAACCGCCCCGGATAACGGGGA
>OTU_2191
TGGTAGTCCACGCCGTAAACGATGATAACTAGCTGTCCGGGTTCATAGAACTTGGGTGGCGCAGCTACCGCATTAAGTTA
TCCGCCTGGGGAGTACGGTCGCAAGATTAAAACTCAAAGGAATTGACGGGGGCCTGCACAAGCGGTGGAGCATGTGGTTT
AATTCGAAGCAACGCGCAGAACCTTACCAGCGTTTGACATCCTTGTCGCGGTTTCCAGAGATGGATTCCTTCAGTTCGGC
TGGACAAGTGACAGGTGCTGCATGGCTGTCGTCAGCTCGTGTCGTGAGATGTTGGGTTAAGTCCCGCAACGAGCGCAACC
CTCATCCCTAGTTGCCATCATTCAGTTGGGCACTCTAAGGAAACTGCCGGTGATAAGCCGGA
>OTU_2197
TGGTAGTCCTAGCCCTAAACGATGATCGCTTGGTGTGGTGGGTACCCAATCCCACTGTGCCGTAGCTAACGCGATAAGCG
ATCCGCCTGGGGAGTACGGTCGCAAGGCTGAAACTCAAAGGAATTGACGGGGGCCCGCACAAGCGGTGGAGCATGTGGTT
CAATTCGACGCAACGCGAAGAACCTTACCTGGGCTCGAAGCGTAGTGGACCGGGGTAGAAATATCCCTTTCTCGCAAGAG
ACTGCTACGTAGGTGCTGCATGGCTGTCGTCAGCTCGTGTCGTGAGATGTTGGGTTAAGTCCCGCAACGAGCGCAACCCT
TATTGCCAGTTGCTACCGCGTAATGGCGAGCACTCTGGCGAAACTGCCCCGGATAACGGGGA
>OTU_2199
TGGTAGTCCTTGCTGTAAACGATGTATACTTGGTGTAGATGGGCTCAACCCTATCTGTGCCGGAGCTAACGCGTTAAGTA
TACCGCCTGGGGAGTACGCTCGCAAGGGTGAAACTCAAAAGAATTGACGGGGGCCCGCACAAGCAGTGGAGCATGTGGTT
TAATTCGATGCAACGCGAAGAACCTTACCCAGACTTGACATACAGAGGACGATATCAGAAATGATATTTCCCGCAAGGGC
CTTTGTACAGGTGCTGCATGGCTGTCGTCAGCTCGTGCCGTGAGGTGTTGGGTTAAGTCCCGCAACGAGCGCAACCCTTA
TCATTAGTTGCCAACACGTAAGGTGGGGACTCTAATGAGACTGCCTAGGTTAACTAGGA
>OTU_2204
TGGTAGTCCTTGCCGTAAACGATGCATACTTGATGTAGATGGGCTCAACCCTGTCTGTGTCGAAGCTAACGCGATAAGTA
TGCCGCCTGGGGAGTACGCTCGCAAGAGTGAAACTCAAAAGAATTGACGGGGGCCCGCACAAGCAGTGGAGCATGTGGTT
TAATTCGATGCAACGCGAAGAACCTTACCCAGGCTCGAAATGCAAGTGGCGATATCAGAGATGATATTTTCCGTAAGGAC
GCTTGTATAGGTGCTGCATGGCTGTCGTCAGCTCGTGCCGTGAGGTGTTTGGTTAAGTCCAGCAACGAGCGCAACCCTTA
TCATTAGTTGCCAACACGCAAGGTGGGGACTCTAATGAGACTGCCTAGGTTAACTAGGA
>OTU_2206
TGGTAGTCCACGCCGTAAACGTTGCGAACTAGGTGTCGGGGGTATTCACCCCTCCGGTGCCGAAGCTAACGTCTTAAGTT
CGCCGCCTGGGAAGTACGGCCGCAAGGCTAAAACTCAAAGGAATTGACGGGGGCCCGCACAAGCGGTGGAGCATGTGGTT
CAATTCGATGCAACGCGAAGAACCTTACCTGGGCTTGACATCCAGAGTATCTCCCCGAAAAGGGAGAGTGCCCGCAAGGG
AACTCTGAGACAGGTGCTGCATGGCTGTCGTCAGCTCGTGTCGTGAGATGTTGGGTTAAGTCCCGCAACGAGCGCAACCC
TTGCCCTTAGTTGCCAGCGGTTCGGCCGGGCACTCTAGGGGGACCGCCGATGTCAAATCGGA
>OTU_2207
TGGTAGTCCACGCCCTAAACGATGTCAACTGGTTGTCGGGGAAGTTTTTCCTTGGTAACGAAGCTAACGCGTGAAGTTGA
CCGCCTGGGGAGTACGGCCGCAAGGTTAAAACTCAAAGGAATTGACGGGGACCCGCACAAGCGGTGGATTATGTGGATTA
ATTCGATGCAACGCGAAAAACCTTACCTACCCTTGACATGTGCGGAAGGGGGTAGAGATACCTCGGTGCCCGAAAGGGAA
CCGCAACACAGGTGCTGCATGGCTGTCGTCAGCTCGTGTCGTGAGATGTTGGGTTAAGTCCCGCAACGAGCGCAACCCTT
GTCATTAGTTGCCACATTCAGTTGGGCACTCTAGTGAGACTGCCGGTGACAAACCGGA
>OTU_2210
TGGTAGTCCACGCCGTAAACGATGGGTGCTAGGTGTGGGGGGTGTCGACTCCCTCCGTGCCGAAGCTAACGCATTAAGCA
CCCCGCCTGGGGAGTACGGCCGCAAGGCTAAAACTCAAAGGAATTGACGGGGGCCCGCACAAGCAGCGGAGCATGTGGTT
TAATTCGACGCAACGCGAAGAACCTTACCTAGGCTTGACATGCATAAGAATGGCGTGGAAACACGTCAGCCTTTCGGGGC
TTATGTACAGGTGTTGCATGGCTGTCGTCAGCTCGTGTCGTGAGATGTTGGGTTAAGTCCCGCAACGAGCGCAACCCCTG
TCCCATGTTGCCAGCGTGAAAGACGGGGACTCATGGGAGACTGCCGGTGACAAATCGGA
>OTU_2212
TGGTAGTCCACGCTGTAAACGATGAGAACTAGATGTTGGGAAGCGAAGCTTCTTAGTATCGTAGCTAACGCGATAAGTTC
TCCGCCTGGGGAGTACGACCGCAAGGTTAAAACTCAAAGGAATTGACGGGGGCCCGCACAAGCGGTGGAGCATGTGGTTT
AATTCGATGCAACGCGAAGAACCTTACCTACCCTTGACATCCTAGGAACCTGGCTGAAAGGCCGGGGTGCCGTAAGGAGC
CTAGAGACAGGTGCTGCATGGCTGTCGTCAGCTCGTGTCGTGAGATGTTGGGTTAAGTCCCGTAACGAGCGCAACCCTTG
TTCTTAGTTACCAGCACGTAAAGGTGGGCACTCTAAGAAGACTGCCGGTGACAAACCGGA
>OTU_2215
GGGTAGTCCACGCCGTAAACGATGGATACTAGCTGTTGGAGGTATCGACCCCTTCAGTAGCGAAGCTAACGCGTTAAGTA
TCCCGCCTGTGGAGTACGGTCGCAAGACTAAAACATAAAGGAATTGACGGGGACCCGCACAAGCGGTGGATTATGTTCTT
TAATTCGATGATAAACGAAGAACCTTACCAGGGCTTGACATCCTTGGAATTACTACGAAAGTAGTGAGTGCTTTATTGAG
CCAAGTGACAGGTGTTGCATGGCCGTCGTCAGCTCGTGTCGTGAGATGTTTGGTTAAGTCCATTAACGAGCGCAACCCTT
GTGATTAGTTGTATTTTTCTAATCAGACTGCCCCGGCAACGGGGA
>OTU_2216
TGGTAGTCCTTGCCGTAAACGATGTATACTTGGCGTAGTTGGACTCAACCCCGACTGTGCCGAAGCGAACGCGATAAGTA
TACCGCCTGAGGAGTACACTCGCAAGGGTGAAACTCAAAAGAATTGACGGGGACCCGCACAAGCAGTGGAGCATGTGGTT
TAATTCGATGCAACGCGAAGAACCTTACCTGGGTTTGAACTGTAGTTGACCTGTCCAGAGATGGGCCTTTTCCGCAAGGA
ACAGCTACAGAGGTGCTGCATGGCTGTCGTCAGCTCGTGCCGTGAGGTGTTGGGTTAAGTCCCGCAACGAGCGCAACCCT
TGTCATAAGTTGCCAACACGTAATGGTGGGCACTCTTGTGAGACTGCCTCGGTTAACGGGGA
>OTU_2219
TGGTAGTCCTTGCTGTAAACTATGTATACTTGGTGTAACTGGACTCAACCCCGGTTGTGCCGGAGCTAACGCGTTAAGTA
TACCGCCTGGGGAGTACAGTCGCAAGGCTGAAACTCAAAAGAATTGACGGGGACCCGCACAAGCAGTGGAGCATGTGGTT
TAATTCGATGCAACGCGAAGAACCTTACCCAGACTTGACATGCAGATGACCGCTCTAGAAATAGGGCTTTCCTTCGGGAC
ATTTGCACAGGTGCTGCATGGCTGTCGTCAGCTCGTGCCGTGAGGTGTTGGGTTAAGTCCCGCAACGAGCGCAACCCTTA
TCATTAGTTGCCAACATATTAGGTGGGAACTCTAATGAGACTGCCTGGGTTAACCAGGA
>OTU_2221
TGGTAGTCCTTGCCGTAAACGATGTATACTTGGTGTAACCGGACTCAACCCTGGTTGTGCCGTAGCCAACGCGATAAGTA
TACCGCCTGGGGAGTACGCTCGCAAGGGTGAAACTCAAAAGAATTGACGGGGACCCGCACAAGCAGTGGAGCATGTGGTT
TAATTCGATGCAACGCGAAGAACCTTACCCAGGCTTGACATGCACTAGACGGCGCCAGAAATGGCGCTTCCCTTCGGGGC
TGGTGCACAGGTGCTGCATGGCTGTCGTCAGCTCGTGCCGTGAGGTGTTGGGTTAAGTCCCGCAACGAGCGCAACCCTTA
TCATTAGTTGCCAACACGTGAAGGTGGGAACTCTAATGAGACTGCCCGGGTTAACCGGGA
>OTU_2222
TGGTAGTCCTAGCTGTAAACGATGCATACTAGATGTTGGAGGGCTCAACCCCACCAGTATCGGAGCTAACGCGTTAAGTA
TGCCGCCTGGGGAGTACGCTCGCAAGGGTGAAACTCAAAAGAATTGACGGGGGCCCGCACAAGCAGTGGAGCATGTGGTT
TAATTCGATGCAACGCGAAGAACCTTACCTGGGCTCGAAATGTAGAGGACGACACAAGAGATTGTGTTTCCCGAAAGGGT
CTCTATATAGGTGCTGCATGGCTGTCGTCAGCTCGTGCCGTGAGGTGTTTGGTTAAGTCCAGCAACGAGCGCAACCCTTA
TCGTTAGTTGCCAGCGCGTAATGGCGGGAACTCTAACGAGACTGCCTAGGTTAACTAGGA
>OTU_2223
GGGTAGTCCACGCCGTAAACGATGCGGACTAGGTGTCGGGGGTATCGACCCCCCCGGCGCCGCAGCTAACGCACTAAGTC
CGCCGCCTGGGGACTACGGCCGCAAGGCTAAAACTCAAAGGAATTGACGGGGGCCCGCACAAGCAGCGGAGCGTGTGGTT
TAATTCGATGCAACGCGAAGAACCTTACCTGGGCTTGACATGCACGTGGTACCGACCCGAAAGGGAAGGGACCCGCAAGG
GAGCGTGCACAGATGCTGCATGGCTGTCGTCAGCTCGTGCCGTGAGGTGTTGGGTTAAGTCCCGCAACGAGCGCAACCCT
CGCCGTCAGTTACCGTTTCTGGCGGGACCGCCGGTCTACACCGGA
>OTU_2230
TGGTAGTCCACGCCGTAAACGATGGGTGCTAGGTGTCACGGGTATTGACCCCTGTGGTGCCGAAGCTAACGCATTAAGCA
CCCCGCCTGGGAAGTACGGCCGCAAGGCTAAAACTCAAAGGAATTGACGGGGGCCCGCACAAGCGGTGGAGCATGTGGTT
TAATTCGACGCAACGCGAAGAACCTTACCTGGGCTAGAACCGGTTGGAATCCTGCGGAAACGTGGGAGTGCTCGCAAGAG
AACCAATCGTGAGGTGCTGCATGGCTGTCGTCAGCTCGTGTCGTGAGATGTTGGGTTAAGTCCCGCAACGAGCGCAACCC
CTATCGTCTAGTTGCCAGCGGTCCGGCCGGGCACTCTAGCGAGACTGCCGATCTCAAATCGGA
>OTU_2235
TGGTAGTCCACGCTGTAAACGATGGATACTAGGTGTGGGGGGTGTCAACTCCCTCCGTGCCGAAGCTAACGCATTAAGTA
TCCCGCCTGGGGAGTACGGCCGCAAGGCTAAAACTCAAAGGAATTGACGGGGGCCCGCACAAGCAGCGGAGCATGTGGTT
TAATTCGACGCAACGCGAAGAACCTTACCTGGGCTTGACATGTTCTTGATCGGCGTGGAAACACGTCTTCCCTCACGGGC
AAGATCACAGGTGGTGCATGGCTGTCGTCAGCTCGTGTCGTGAGATGTTGGGTTAAGTCCCGCAACGAGCGCAACCCCCG
TCGTATGTTGCCAGCATTTAGTTGGGGACTCATGCGAGACTGCCGGTGGCAAACCGGA
>OTU_2236
TGGTAGTCCACGCCGTAAACGTTGGGCGCTAGGTGTGGGTCCCTTCCACGGGGTCTGTGCCGCAGCTAACGCATTAAGCG
CCCCGCCTGGGGAGTACGGCCGCAAGGCTAAAACTCAAAGGAATTGACGGGGGCCCGCACAAGCGGCGGAGCATGTTGCT
TAATTCGACGCAACGCGAAGAACCTTACCAAGGTTTGACATGGGCCGAAAACTCGCAGAGATGCGGGGTCCTTCGGGGCG
GTTCACAGGTGGTGCATGGCTGTCGTCAGCTCGTGTCGTGAGATGTTGGGTTAAGTCCCGCAACGAGCGCAACCCTCGTC
CAATGTTGCCAGCGGGTTATGCCGGGGACTCATTGGAGACTGCCGGGGTCAACTCGGA
>OTU_2245
GGGTAGTCCACGCAGTAAACGATGCACACCCGGTGTGGGACGGCACGTCAAGTGTCGCTCCGTGCCCAAGGTTACCTGAT
GAGTGTGCCGCCTGGGGACTACGAGCGCAAGCTTAAAACTCAAAGGAATTGACGGGGGCCCGCACAAGCAGCGGAGCGTG
TGGTTTAATTCGACGCAACGCGCAGAACCTTACCCAGGCTTGACATGTGACTGCACTCGCCGGAAACGGCGCCGCCTTCG
AGGGTGTCACACAGGTGCTGCATGGCTGTCGTCAGCTCGTGTCGTGAGATGTTGGGTTAAGTCCCGCAACGAGCGCAACC
CCCGGTGTCTGTTACTTGTGTCAGACGCGACAGCCGGATCCAATCCGGA
>OTU_2249
TGGTAGTCCACGCCGTAAACGATGTGCGCTAGACGTTGGGAGGCTTAGCCTTTCGGTGTCGAAGCTAACGCGGTAAGCGC
ACCGCCTGGGGAGTACGGCCGCAAGGTTAAAACTCAAAGGAATTGACGGGGGCCCGCACAAGCGGTGGAGCATGTGGTTC
AATTCGACGCAACGCGAAGAACCTTACCAGCTCTTGACATGTCCAGTATGGGGCCGAGAGATCGGCTCCTTCAGTTCGGC
TGGCTGGAACACAGGTGCTGCATGGCTGTCGTCAGCTCGTGTCGTGAGATGTTGGGTTAAGTCCCGCAACGAGCGCAACC
CTCATCTTCAGTTGCCATCAGGTTAAGCTGGGCACTCTGAAGGAACTGCCGGTGACAAGCCGGA
>OTU_2251
TGGTAGTCCCAGCTGTAAACGATGGTAACTAGATGTGGGAGGTATCGACCCCTTCCGTGTCGTCGCTAACGCTTTAAGTT
ACCCGCCTGGGGAGTACGGCCGCAAGGTTAAAACTCAAAGGAATTGACGGGGGCCCGCACAAGCGGTGGAGCATGTGGTT
TAATTCGACGCTACGCGAAGAACCTTACCTGGGCTCGAACGACTGGTAGTAGCCTGATTGAAAAATTGGGCGACCCGCAA
GGGAGCCAGCCGAGGTGCTGCATGGCTGTCGTCAGCTCGTGTCGTGAGATGTTGGGTTAAGTCCCGCAACGAGCGCAACC
CCTATCCTGTGTTGCTACCCGCAAGGGAGGACTCTCAGGAGACTGCCGCGGATAACGTGGA
>OTU_2259
TGGTAGTCCACGCCGTAAACGATGAGTGCTAGGTGTAGAGGGTATCGACCCCTTCTGTGCCGCAGTTAACACAATAAGCA
CTCCGCCTGGGGAGTACGGCCGCAAGGTTGAAACTCAAAGGAATTGACGGGGGCCCGCACAAGCGGTGGATTATGTGGTT
TAATTCGACGCAACGCGAAGAACCTTACCAAGGCTTGACATCCACAGAATCCTGAGGAAACTTAGGAGTGCCCTTCGGGG
AGCTGTGAGACAGGTGGTGCATGGTTGTCGTCAGCTCGTGTCGTGAGATGTTGGGTTAAGTCCCGCAACGAGCGCAACCC
CTATATTTAGTTGCTAACGAGTAAGGTCGAGCACTCTAGATAGACTGCCGGTGACAAACCGGA
>OTU_2262
TGGTAGTCCACGCCGTAAACGATGGGTGCTAGCCGTTGGACAGCTTGCTGTTCAGTGGCGCAGTTAACGCGTTAAGCACC
CCGCCTGGGGAGTACGGTCGCAAGATTAAAACTCAAAGGAATTGACGGGGGCCCGCACAAGCGGTGGAGCATGTGGTTTA
ATTCGAAGCAACGCGCAGAACCTTACCAGCTCTTGACATCCTGTGCTACCTGGAGAGATCCAGGGTTCCCTTCGGGGACG
CAGAGACAGGTGCTGCATGGCTGTCGTCAGCTCGTGTCGTGAGATGTTGGGTTAAGTCCCGCAACGAGCGCAACCCTCGC
CCTTAGTTGCCATCATTTAGTTGGGCACTCTAAGGGGACTGCCGGTGATAAGCCGAGA
>OTU_2264
TGGTAGTCCACGCCGTAAACGATGATTACTCGATGTCGGCGATAAACAGCCGGCGTCTTAGCGAAAGCGTTAAGTAATCC
ACCTGGGGAGTACGCCCGCAAGGGTGAAACTCAAAGGAATTGACGGGGGCCCGCACAAGCGGTGGAGCATGTGGTTTAAT
TCGATGATACGCGAGGAACCTTACCTAGGCTAGAATGCGCGTGACCGCCCCAGAGATGGGGCTTCCCTTCGGGGCACAAA
GCAAGGTGCTGCATGGCCGTCGTCAGCTCGTGCCGTGAGGTGTTGGGTTAAGTCCCGCAACGAGCGCAACCCCTACCTTT
AGTTGCCAGCATGTAATGATGGGGACTCTAAAGGGACTGCCTGCGCAAGCAGTGA
>OTU_2271
TGGTAGTCCACGCCCTAAACTATGTCAACTGGTTGTCGGGGAAGAAATTCCTTGGTAACGAAGCTAACGCGTGAAGTTGA
CCGCCTGGGGAGTACGGCCGCAAGGTTAAAACTCAAAGGAATTGACGGGGACCCGCACAAGCGGTGGATTATGTGGATTA
ATTCGATGCAACGCGAAAAACCTTACCTACCCTTGACATGTACGGAACCCTCCAGAGACGGAGGGGTGCCCGAAAGGGAG
CCGTAACACAGGTGCTGCATGGCTGTCGTCAGCTCGTGTCGTGAGATGTTGGGTTAAGTCCCGCAACGAGCGCAACCCTT
GTCATTAGTTGCTACGCAAGAGCACTCTAATGAGACTGCCGGTGACAAACCGGA
>OTU_2277
GGGTAGTCCACGCCGTAAACGATGGCCACTCGGCCTTTGGTGGCGGAATCTCCGTCGCTGGGGGCCTTAGCTAACGCGGG
AAGTGGCCCGCCTGGGAACTACGAGCGCAAGCTTAAAACTCAAAGGAATTGACGGGGGCCCGCACAAGCAGCGGAGCGTG
TGGTTTAATTCGACGCAACGCGCAGAACCTTACCCAGGTTTGACATGACCCTGCAAGCTCCTGAAAGGGAGTCGCCTTCG
AGGGTGGGTCACAGATGCTGCATGGCTGTCGTCAGCTCGTGTCGTGAGATGTTGGGTTAAGTCCCGCAACGAGCGCAACC
CCTACGGTCAGTTACACGCTGTCTGGCCGGACTGCCCCTTTGGGGA
>OTU_2278
TGGTAGTCCTTGCCTTAAACTATGTATACTTGGTGTAGTCGGACTCAACCCCGACTGTGCCGGAGCTAACGCGTTAAGTA
TACCGCCTGGGGAGTACACTCGCAAGGGTGAAACTCAAAAGAATTGACGGGGACCCGCACAAGCAGTGGAGCATGTGGTT
TAATTCGATGCAACGCGAAGAACCTTACCTGGTCTTGACATGCAGTTGACCGCATCAGAGATGATGTTTTCTCGCAAGAG
ACAATTGCACAGGTGCTGCATGGCTGTCGTCAGCTCGTGCCGTGAGGTGTTGGGTTAAGTCCCGCAACGAGCGCAACCCT
TGTCGTTAGTTGCCAGCACGTAATGGTGGGCACTCTAGCGAGACTGCCTGGGTTAACCAGGA
>OTU_2283
TGGTAGTCCACGCTGTAAACGTTGGGCGCTAGGTGTGGGGACCTCTCCAGGTCTCCGTGCCGCAGCTAACGCATTAAGCG
CCCCGCCTGGGGAGTACGGCCGCAAGGCTAAAACTCAAAGGAATTGACGGGGGCCCGCACAAGCGGCGGAGCATGCGGAT
TAATTCGATGCAACGCGAAGAACCTTACCTGGGTTTGACATGTACACCACAGCCCTAGAGATAGGGTCTCCTTCGGGGGT
GTTCACAGGTGGTGCATGGCTGTCGTCAGCTCGTGTCGTGAGATGTTGGGTTAAGTCCCGCAACGAGCGCAACCCTCGTT
CCATGTTGCCAGCACGTAATGGTGGGGACTCATGGGAGACTGCCGGGGTCAACTCGGA
>OTU_2288
TGGTAGTCCTTGCCGTAAACGATGTATACTTGATGTAATTGGGCTCAACCCTGATTGTGTCGAAGCTAACGCGATAAGTA
TACCGCCTGGGGAGTACGCTCGCAAGGGTGAAACTCAAAAGAATTGACGGGGGCCCGCACAAGCAGTGGAGCATGTGGTT
TAATTCGATGCAACGCGAAGAACCTTACCCAGGCTCGAAATGTAATGGACGATACCAGAAATGGTATTTCCCGCAAGGGC
TGTTATATAGGTGCTGCATGGCTGTCGTCAGCTCGTGCCGTGAGGTGTTTGGTTAAGTCCAGCAACGAGCGCAACCCTTA
TCATTAGTTGCCAACGCTTAAGGCGGGGACTCTAGTGAGACTGCCTAGGTTAACTAGGA
>OTU_2295
TGGTAGTCCACGCCCTAAACGATGTCTACTAGTTGTCGGGTCTTAATTGACTTGGTAACGCAGCTAACGCGTGAAGTAGA
CCGCCTGGGGAGTACGGTCGCAAGATTAAAACTCAAAGGAATTGACGGGGACCCGCACAAGCGGTGGATGATGTGGATTA
ATTCGATGCAACGCGAATAACCTTACCTACCCTTGACATGTACGGAAGCCCAGCGAGAGCTGGGTGTGCCCGAAAGGGAG
CCGTAACACAGGTGCTGCATGGCTGTCGTCAGCTCGTGTCGTGAGATGTTGGGTTAAGTCCCGCAACGAGCGCAACCCTT
GTCCCTAGTTGCTACGCAAGGGCACTCTAGGGAGACTGCCGGTGACAAACCGGA
>OTU_2301
TGGTAGTCCTTGCCCTAAACCATGTATACTTGACGTAGTTGGACTCAACCCCAACTGTGTCGTAGCTAACGCGATAAGTA
TACCGCCTGGGGAGTACGCTCGCAAGGGTAAAACTCAAAAGAATTGACGGGGACCCGCACAAGCAGTGGAGCATGTGGTT
TAATTCGATGCAACGCGAAGAACCTTACCTGGATTTGACATGCATATGGCGACTACAGAGATGTAGTTTTCCCGCAAGGG
ACGTATGCACAGGTGCTGCATGGCTGTCGTCAGCTCGTGCCGTGAGGTGTTGGGTTAAGTCCCGCAACGAGCGCAACCCT
TGTCGTTAGTTGCCAGCACGTAATGGTGGGCACTCTAGCGAGACTGCCTGGGTTAACCAGGA
>OTU_2302
TGGTAGTCCACGCTGTAAACGATGAGGACTAGATGTTTGTAGGGGAACCTATGAGTATCGAAGCTAACGCGATAAGTCTT
CCGCCTGGGAAGTACGGCCGCAAGGTTGAAACTCAAATGAATTGACGGGGGCCCGCACAAGCGGTGGAGCATGTGGTTTA
ATTCGATGCAACGCGAAGAACCTTACCTACCCTTGACATCCTGCGAATCCCGATGAGAGTTGGGAGTGCCGAAAGGAACG
CAGAGACAGGTGCTGCATGGCTGTCGTCAGCTCGTGTTGTGAGATGTTGGGTTAAGTCCCGTAACGAGCGCAACCCTTGT
CCTTAGTTACCAGCATTCAGTTGGGGACTCTAAGGAGACTGCCGGTGATGAACCGGA
>OTU_2304
TGGTAGTCCACGCCGTAAACGATGTCGACTTGGAGGTTGTGCCCTTGAGGCGTGGCTTCCGGAGCTAACGCGTTAAGTCG
ACCGCCTGGGGAGTACGGCCGCAAGGTTAAAACTCAAATGAATTGACGGGGGCCCGCACAAGCGGTGGAGCATGTGGTTT
AATTCGATGCAACGCGAAGAACCTTACCTACTCTTGACATCCAGAGAACTTTCCAGAGATGGATTGGTGCCTTCGGGAAC
TCTGAGACAGGTGCTGCATGGCTGTCGTCAGCTCGTGTTGTGAAATGTTGGGTTAAGTCCCGCAACGAGCGCAACCCTTA
TCCTTTGTTGCCAGCGGTTAGGCCGGGAACTCAAAGGAGACTGCCAGTGATAAACTGGA
>OTU_2306
TGGTAGTCCACGCCGTAAACGATGATGACTAGCTGTCGGGGCGCTTGGCGTTTCGGTGGCGCAGCTAACGCGTTAAGTCA
TCCGCCTGGGGAGTACGGCCGCAAGGTTAAAACTCAAAGAAATTGACGGGGGCCTGCACAAGCGGTGGAGCATGTGGTTT
AATTCGAAGCAACGCGCAGAACCTTACCAGCGTTTGACATGGTAGGACGGTTTCCAGAGATGGATTCCTTCCCTTACGGG
ACCTACACACAGGTGCTGCATGGCTGTCGTCAGCTCGTGTCGTGAGATGTTGGGTTAAGTCCCGCAACGAGCGCAACCCC
TGTTCTTAGTTACCAGCGCGTAATGGCGGGGACTCTAGGAAGACTGCCGGTGCCAAACCGGA
>OTU_2311
TGGTAGTCCTAGCCCTAAACGATCAGGACTTGGCGTGGGCCCTGTACGGGGCTCGTGCCGTAGCTAACGCGATAAGTCCT
GCGCCTGGGGAGTACGGTCGCAAGGCTGAAACTCAAAGGAATTGACGGGGGCCCGCACAAGCGGTGGAACATGTGGTTCA
ATTCGACGCAACGCGAAGAACCTTACCTGGGCTTGAAGTGCACCGGACCATCCTTGGAAACAGGGACTTCCCGCAAGGGA
CTGGTGTAGAGGTGCTGCATGGCTGTCGTCAGCTCGTGCCGTGAGGTGTTGGGTTAAGTCCCGCAACGAGCGCAACCCTT
ACTCGTAGTTGCCACCCGCAAGGGGGAACTCTACGAGGACTGCTCCGGATAACGGAGA
>OTU_2319
TGGTAGTCCTAGCCGTAAACGGTGAGCACTAGGTGTAGGAGGCATCGACCCCTCCTGTGCCGCAGCTAACGCATTAAGTG
CTCCGCCTGGGGAGTACGACCGCAAGGTTGAAACTCAAAGGAATTGACGGGGGCCCGCACAAGCGGTGGAGCATGTGGTT
TAATTCGATGCAACGCGAAGAACCTTACCCAGATTTGACATGCACTGGACCGGTGTGGAAACACACCTTCCCTTCGGGGC
TGGTGCACAGGTGCTGCATGGCTGTCGTCAGCTCGTGTCGTGAGATGTTGGGTTAAGTCCCGCAACGAGCGCAACCCTTG
TCCTTAGTTGCCAGCAGGTAAAGCTGGGCACTCTAGGGAGACTGCCGTCGATAAGGCGGA
>OTU_2326
TGGTAGTCCTTGCCGTAAACTATGTATACTTGGTGTAGCTGGAATCAACCCTGGCTGTGCCGGAGCTAACGCGTTAAGTA
TACCGCCTGGGGAGTACAGTCGCAAGGCTGAAACTCAAAAGAATTGACGGGGACCCGCACAAGCAGTGGAGCATGTGGTT
TAATTCGATGCAACGCGAAGAACCTTACCCAGGCTTGACATGCAGTGGACAGCTTCAGAAATGAAGTCTTCCTTCGGGAC
CGCTGCACAGGTGCTGCATGGCTGTCGTCAGCTCGTGCCGTGAGGTGTTGGGTTAAGTCCCGCAACGAGCGCAACCCTTA
TCGTTAGTTGCCAACATTTTAGGTGGGAACTCTAGCGAGACTGCCCGGGTTAACCGGGA
>OTU_2333
TGGTAGTCCACGCTGTAAACGATGGATACTAGACGTGGTGGGTCTTGACCCCCGCCGTGTCGAAGTTAACACACTAAGTA
TCCCGCCTGGGGAGTACGGTCGCAAGACTAAAACTCAAAGGAATTGACGGGGGCCCGCACAAGCGGTGGATCATGTGGTT
TAATTCGAAGCAACGCGAAGAACCTTACCTGGGTTTGACATCCTTTGAAGTTGGTAGAGATATCAACGGCTCGCAAGAGA
CAAAGAGACAGGTGCTGCATGGCTGTCGTCAGCTCGTGTTGTGAAATGTTGGGTTAAGTCCCGCAACGAGCGCAACCCCT
GTGCTTGGTTGCCATCATTAAGTTGGGCACTCCAAGCAGACTGCCGTCGTCAAGACGGA
>OTU_2343
TGGTAGTCCACGCTGTAAACGATGAGAACTGGCTGTTCGGGAGGATAAAACCTTTTGAGTAGCGAAGCTAACGCGTTAAG
TTCTCCGCCTGGGGAGTACGATCGCAAGATTAAAACTCAAAGGAATTGACGGGGGCCCGCACAAGCGGTGGAGCATGTGG
TTTAATTCGATGCAACGCGAAGAACCTTACCTACCCTTGACATCCTGCTAAGCCTGAGTAATGTTAGGCGTGCCGAAAGG
AAGGCAGAGACAGGTGCTGCATGGCTGTCGTCAGCTCGTGTCGTGAGATGTTGGGTTAAGTCCCGTAACGAGCGCAACCC
CTGTCCTTTGTTGCCACCAGAAATGGGGAACTCAAAGGAGACTGCCGGTGACAAACCGGA
>OTU_2348
TGGTAGTCCACGCTGTAAACGATGAGTACTAGCTGTTGGGTGGCGAAGCCATTCGGTAGCGAAGCTAACGCATTAAGTAC
TCCGCCTGGGGAATACGGCCGCAAGGCTAAAACTCAAAGAAATTGACGGGGGCCCGCACAAGCGGTGGAGCATGTGGTTT
AATTCGATGCAACGCGAAGAACCTTACCTACCCTTGACATCCTTAGGAGACTGCAGAGATGCGGTTGTGCCTTCGGGAAC
TAAGAGACAGGTGCTGCATGGCTGTCGTCAGCTCGTGTCGTGAGATGTTGGGTTAAGTCCCGTAACGAGCGCAACCCTTG
TGCCTAGTTACCATCATTTAGTTGGGGACCCTAGGCAGACTGCCGGTGATAAACCGGA
>OTU_2352
TGGTAGTCCACGCTGTAAACGATGAGTGCTAGTTGTCGGCATGCATGCATGTCGGTGACGCAGCTAACGCATTAAGCACT
CCGCCTGGGGAGTACGGTCGCAAGATTAAAACTCAAAGGAATTGACGGGGGCCCGCACAAGCGGTGGAGCATGTGGTTTA
ATTCGAAGCAACGCGCAGAACCTTACCACCTTTTGACATGTCCTGATAACTGCAGAGATGCAGCTTTCCCTTCGGGGACA
GGAACACAGGTGCTGCATGGCTGTCGTCAGCTCGTGTCGTGAGATGTTGGGTTAAGTCCCGCAACGAGCGCAACCCTCGC
CTTTAGTTGCCATCATTAAGTTGGGCACTCTAAAGGGACCGCCGGTGGTAAGCCGGA
>OTU_2360
TGGTAGTCCACGCCGTAAACGATGGGCACTAGGCCCTTGGGGGAGCGACCCCGTGAGGGCCGGCGCTAACGCATTAAGTG
CCCCGCCTGGGGAGTACGGCCGCAAGGCTGAAACTCAAAGGAATTGACGGGGGCCCGCACAAGCGGTGGAGCATGTGGTT
TAATTCGACGCAACGCGAAGAACCTTACCTAGGCTTGACATGCACGGGAAACCCTCGAGAAACCGGGGGCCCTCTTCGGA
GTCCGTGCACAGGTGCTGCATGGCTGTCGTCAGCTCGTGTCGTGAGATGTTGGGTTAAGTCCCGCAACGAGCGCAACCCC
TGTTCCTAGTTGCCAGCGAGTAAAGTCGGGGACTCTAGGGAGACTGCCGGTGCCAAACCGGA
>OTU_2364
TGGTAGTCCACGCCGTAAACGATGGATACTAGCTGTTGGGCGTATCGACCCGCTCGGTAGCGAAGCTAACGCGTTAAGTA
TCCCGCCTGGGGAGTACGGCCGCAAGGCTAAAACTCAAAGGAATTGACGGGGACCCGCACAAGCGGTGGAGCGTGTGGTT
TAATTCGAGGCTACGCGAAGAACCTTACCAGGGTTTGACATCCTGGTCGTAGCTCTAGGAAACTAGAGCGTCATTTAGTT
GGACCAGTGACAGGTGATGCATGGTCGTCGTCAGCTCGTGTCGTGAGATGTTAGGTTAAGTCCTTCAACGAGCGCAACCC
TCGTGGTTAGTTGTATTTTTCTAACCAGACTGCCTCGGTAACGGGGA
>OTU_2369
TGGTAGTCCACGCCGTAAACGATGTGTGCTGGATGTTGGGCAGTCTGACTGTTCAGTGTCGTAGCCAACGCGATAAGCAC
ACCGCCTGGGGAGTACGGCCGCAAGGTTGAAACTCAAAGGAATTGACGGGGGCCCGCACAAGCGGTGGAGCATGTGGTTT
AATTCGACGCAACGCGCAGAACCTTACCAGGGCTTGACATGGGTAGGCCGCGTGCAGAGATGCACGTTTCCGCGAGGACC
TACCGCACAGGTGCTGCATGGCTGTCGTCAGCTCGTGTCGTGAGATGTTGGGTTAAGTCCCGCAACGAGCGCAACCCTCG
CCTTCAGTTGCCATCAGGTTTGGCTGGGCACTCTGAAGGAACTGCCGGTGACAAGCCGGA
>OTU_2387
TGGTAGTCCACGCTGTAAACGGTGGGAACTAGGTGTGGGCAGCATTCCACGTTGTCTGTGCCGCAGCTAACGCATTAAGT
TCCCCGCCTGGGGAGTACGGCCGCAAGGCTAAAACTCAAAGGAATTGACGGGGGCCCGCACAAGCGGCGGAGCATGTGGC
TTAATTCGACGCAACGCGAAGAACCTTACCAAGGCTTGACATACGCCGGAAAACCGTGGAGACACGGTCCCTCTTTGAGT
CGGTGTACAGGTGGTGCATGGCTGTCGTCAGCTCGTGTCGTGAGATGTTGGGTTAAGTCCCGCAACGAGCGCAACCCTTG
TCCTGTGTTGCCAGCAACTCTTTCGGGAGGTTGGGGACTCACGGGAAACTGCCGGGGTCAACTCGGA
>OTU_2395
TGGTAGTCCACGCGGTAAACGATGAATACTAGCCGATGGGGGGTTAAACCCTTAGTGGCGCAGCTAACGCGATAAGTATT
CCGCCTGGGAAGTACGGCCGCAAGGTTAAAACTCAAAGGAATTGACGGGGGCCCGCACAAGCGGTGGAGTATGTGGTTTA
ATTCGATGCAACGCGAAGAACCTTACCTACTCTTGACATGGTGGGAATCTGACAGAGATGTCGGAGTGCCGAAAGGAACC
CACACACAGGTGCTGCATGGCTGTCGTCAGCTCGTGTCGTGAGATGTTGGGTTAAGTCCCGCAACGAGCGCAACCCTTGT
CTCTAGTTACCATCATTTAGTTGGGGACTCTAGAGAGACTGCTGATCTATGATCGGA
>OTU_2397
TGGTAGTCCTAGCCGTAAACGATGACCACTAGATGTGCGGGGTATCGACCCCCTGCGTGTCGGAGTTAACATTTTAAGTG
GTCCGCCTGGGGAGTACGGTCGCAAGATTAAAACTCAAAGGAATTGACGGGGACCCGCACAAGCAGCGGAGCGTGTGGTT
TAATTCGATGCGACGCGAAGAACCTTACCAGGGTTTGACATGGGCCTGATCATACTGGAGACAGTACTTCCTTCGGGACA
GGTTCACAGGTGCTGCATGGCTGTCGTCAGCTCGTGCCGTGAGGTGTTGGGTTAAGTCCCGCAACGAGCGCAACCCCTAT
CGTCGGTTATATGTTTCCGGCGAGACTGCCGCGATGAACGTGGA
>OTU_2404
TTTTCTTCCCCTCCCTCCCCTCTTTCAACTAGTTGTTGGGGATTCATTTCCTTAGTAACGTAGCTAACGCGTGAAGTTGA
CCGCCTGGGGAGTACGGTCGCAAGATTAAAACTCAAAGGAATTGACGGGGACCCGCACAAGCGGTGGATGATGTGGATTA
ATTCGATGCAACGCGAAAAACCTTACCTACCCTTGACATGCCACTAACGAAGCAGAGATGCATTAGGTGCTCGAAAGAGA
AAGTGGACACAGGTGCTGCATGGCTGTCGTCAGCTCGTGTCGTGAGATGTTGGGTTAAGTCCCGCAACGAGCGCAACCCT
TGTCTCTAGTTGCTACGAAAGGGCACTCTAGAGAGACTGCCGGTGACAAACCGGA
>OTU_2406
GGGTAGTCCACGCCCTAAACGATGAGTGCTAGATGTCGGATTTTCGGATTCGGTGTCGCAGCTAACGCATTAAGCACTCC
GCCTGGGGAGTACGGTCGCAAGATTAAAACTCAAAGGAATTGACGGGGGCCCGCACAAGCGGTGGAGCATGTGGTTTAAT
TCGAAGCAACGCGCAGAACCTTACCAGCTCTTGACATTATACTTGCGGATCATGGAAACATGGTCTTCACTTCGGGTGGG
GTATAACAGGTGCTGCATGGCTGTCGTCAGCTCGTGTCGTGAGATGTTGGGTTAAGTCCCGCAACGAGCGCAACCCTCAT
CTTCAGTTACTAACGGGTAATGCCGAGGACTCTGGAGAAACTGCCGGTGATAAACCGGA
>OTU_2413
TGGTAGTCCACGCTGTAAACGATGAGTGCTAGACGTCATGGGTATTGACCCCTGTGGTGTCGAAGTTAACACGTTAAGCA
CTCCGCCTGGGGAGTACGGTCGCAAGATTAAAACTCAAAGGAATTGACGGGGGCCCGCACAAGCGGTGGAGCATGTGGTT
TAATTCGACGCAACGCGAAGAACCTTACCTGGGTTCGAACGGCAGTGGACCGGTGTAGAGATACACCTTTTCTTCGGAAC
CGCTGTCGAGGTGCTGCATGGCTGTCGTCAGCTCGTGTCGTGAGATGTTGGGTTAAGTCCCGCAACGAGCGCAACCCCTG
CTGATAGTTGCTAGCGGTTCGGCCGAGCACTCTATCAGGACTGCCGATGTGAAATCGGA
>OTU_2417
GGGTAGTCCACGCGGTAAACGATGGGTACTCGGTGTGGGGGGTATCGACCCCCTCCGCGCCCCAGCTAACGCGATAAGTA
CCCCGCCTGGGGAGTACGGCCGCAAGGCTAAAACTCAAAGGAATTGACGGGGGCCCGCACAAGCAGCGGAGCGTGTGGTT
TAATTCGATGCAACGCGAAGAACCTTACCAGGGCTTGACATGGACCTGCAGACTGGCGAAAGCCAGGGGCCTTCGAGGGT
GGTCCACAGGTGCTGCATGGCTGTCGTCAGCTCGTGCCGTGAGGTGTTGGGTTAAGTCCCGCAACGAGCGCAACCCCCGC
TGGCAGTTGATTTCTCTGCCGGGACTGCCGGGAAAACCCGGA
>OTU_2424
TGGTAGTCCACGCCGTAAACGATGAGGACTGGCTGTTGGAAACCTACGGGTTTTTAGTAGCGAAGCTAACGCGTTAAGTC
CTCCGCCTGGGGAGTACGGCCGCAAGGCTAAAACTCAAAGGAATTGACGGGGGCCCGCACAAGCGGTGGAGCATGTGGTT
TAATTCGACGCAACGCGAAGAACCTTACCTACCCTTGACATCCTCGGAACCTGGTAGAGATACCGGGGTGCCTTCGGGAA
CCGAGAGACAGGTGCTGCATGGCTGTCGTCAGCTCGTGTCGTGAGATGTTGGGTTAAGTCCCGTAACGAGCGCAACCCCT
ATTCTTAGTTGCCATCAGGTAAAGCTGGGAACTCTAGGGAGACTGCCGGTGATAAGCCGGA
>OTU_2429
TGGTAGTCCACGCCCTAAACGATGCATACTTGGTGTGAGCGATTCATTTCGTTCGTGCCGGAGCTAACGCGTTAAGTATG
CCGCCTGGGGAGTACGGTCGCAAGGCTGAAACTCAAAGGAATTGACGGGGGCCCGCACAAGCGGTGGAGCATGTGGTTCA
ATTCGACGCAACGCGAAGAACCTTACCTGGGCTCGAACGGCTTAAGACCGTCTTTGAAAGAAGATTTTCTCGCAAGAGAC
TTGAGTCGAGGTGCTGCATGGCTGTCGTCAGCTCGTGTCGTGAGATGTTGGGTTAAGTCCCGCAACGAGCGCAACCCCTG
TCCTGTGTTGCCACCCCGCAAGGGAGCACTCTCAGGAGACCGCCAGCGATAAGTTGGA
>OTU_2438
TGGTAGTCCACGCCCTAAACGATGTCTACTTGCTGTTGGGGGTAAAACCTAAGTAGCGAAGCTAACGCGAGAAGTAGACC
GCCTGGGGAGTACGGTCGCAAGATTAAAACTCAAAGGAATTGACGGGGACCCGCACAAGCGGTGGATGATGTGGATTAAT
TCGATGCAACGCGAAAAACCTTACCTGCTCTTGACATGCCAGGAAGATCTGAGAGATTAGATTGTGCCTTCGGGAACCTG
GGCACAGGTGCTGCATGGCTGTCGTCAGCTCGTGTCGTGAGATGTTGTCTTAAGTGACGCAACGAGCGCAACCCTTACTA
CTAGTTGCCCTAATTAAGTTTGGAACTCTAGTGGGACTGCCGGTGTTAAACCGGA
>OTU_2440
TGGTAGTCCACGCTGTAAACGATGAGTGCTAGGTGTTGGGGGTATCATGCCCTCGGTGCCGAAGTTAACACATTAAGCAC
TCCGCCTGGGGAGTACGGTCGCAAGACTGAAACTCAAAGGAATTGACGGGGACCCGCACAAGCAGTGGAGTATGTGGTTT
AATTCGAAGCAACGCGAAGAACCTTACCAGGTCTTGACATCCCAATGAATCACCTAGAGATAGGTGCGGCCTTCGGGACA
TTGGAGACAGGTGGTGCATGGTTGTCGTCAGCTCGTGTCGTGAGATGTTGGGTTAAGTCCCGCAACGAGCGCAACCCTTG
AACTTAGTTGCCAGCACGTTAAGGTGGGCACTCTAGGTTGACTGCCGGTGACAAACCGGA
>OTU_2444
TGGTAGTCCACGCTGTAAACGATGATCACTAGACGTTGGTTCTGCCTAGCAGAATTAGTGTCGTAGCTAACGCGATAAGT
GATCCGCCTGGGGAGTACGGTCGCAAGACTAAAACTTAAAGAAATTGACGGGGGTCCGCACAAGCGGTGGAACATGTGGT
TTAATTCGACACTACGCGAGAAACCTTACCTAGGCTTGACATGTTTTTGACTATCGTAGAAATACGATTTTCCAAGTCTT
TGACTTGGACAAATTCACAGGTGCTGCATGGCTGTCGTCAGCTCGTGTCGTGAGATGTTGGGTTAAGTCCTTTAACGAGC
GCAACTCTTGCCGCCAGTTGCTATTTCGCAAGAAAGCACTCTGGTGGGACTGCCTGGGAAACCAGGA
>OTU_2446
TGGTAGTCCTAGCCGTAAACGGTGCACGTTTGCTGTGAGAGGAATCGACCCCTCTCGTGGCGAAGCTAACGCGATAAACG
TGCCGCCTGGGAAGTACGGTCGCAAGATTAAAACTCAAAGAAATTGACGGGGGCCTGCACAAGCGGTGGAGTATGTGGCT
TAATTCGATGCAACGCGAAGAACCTTACCTGGCCTTGACATGCAGGTGGTAGGAGCCTGAAAGGGTAACGACCCCGCAAG
GGGAGCCTGCACAGGTGCTGCATGGCTGTCGTCAGCTCGTGTCGTGAGATGTTGGGTTAAGTCCCGCAACGAGCGCAACC
CCTGTGTCCTGTTGCCACCCCGGCGAGAGCCGGGAGCACTCTGGACAGACTGCCTCGCTTAAACGAGGA
>OTU_2447
TGGTAGTCCTTGCCGTAAACTATGTATACTTGGTGTAGCCGGAATCAACCCTGGCTGTGCCGGAGCTAACGCGTTAAGTA
TACCGCCTGGGGAGTACAGTCGCAAGGCCGAAACTCAAAAGAATTGACGGGGACCCGCACAAGCAGTGGAGCATGTGGTT
TAATTCGATGCAACGCGAAGAACCTTACCCAGGCTTGACATGCAGTAGACAGCTCCAGAGATGGAGTCTTCCTTCGGGAC
TGCTGCACAGGTGCTGCATGGCTGTCGTCAGCTCGTGCCGTGAGGTGTTGGGTTAAGTCCCGCAACGAGCGCAACCCTTA
TCATTAGTTGCCAACATTTAAGGTGGGAACTCTAATGAGACTGCCTGGGTTAACCAGGA
>OTU_2448
TGGTAGTCCACGCCGTAAACGATGAGTGCTAGGTGTTGGGGGGTACCACCCTCAGTGCCGAAGGAAACCCAATAAGCACT
CCGCCTGGGGAGTACGGTCGCAAGACTGAAACTCAAAGGAATTGACGGGGGCCCGCACAAGCGGTGGAGCATGTGGTTTA
ATTCGAAGCAACGCGAAGAACCTTACCAGGGCTTGACATCCCACTGACCGGTGTAGAGATACGCCTTTCCTTCGGGACAG
TGGAGACAGGTGGTGCATGGTTGTCGTCAGCTCGTGTCGTGAGATGTTGGGTTCAGTCCCGCAACGAGCGCAACCCTTAT
CCTTAGTTGCCAGCAGGTAAAGCTGGGCACTCTAAAGAGACAGCCGGTGAAAGCCGGA
>OTU_2452
TGGTAGTCCACGCTGTAAACGATGCATACTAGATGTAGTCGGATTCAACCCTGACTGTGTCGAAGCTAACGCGATAAGTA
TGCCGCCTGGGAAGTACGTTCGCAAGGATGAAACTCAAAAGAATTGACGGGGGCCCGCACAAGCAGTGGAGCATGTGGTT
TAATTCGATGCAACGCGAAGAACCTTACCCAGGCTCGAAATGTAGAGGACAGTGTTGGAAACAACATCTCCCGAAAGGGT
CTCTATATAGGTGCTGCATGGCTGTCGTCAGCTCGTGCCGTGAGGTGTTGGGTTAAGTCCCGCAACGAGCGCAACCCCTA
TCGTTAGTTGCCAACAGTTCGGCTGGGAACTCTAACGAGACTGCCTGGGTTAACCAGGA
>OTU_2456
TGGTAGTCCACGCCGTAAACGATGGATACTAGGTGTAGGGGGTATCGACCCCCCCTGTGCCGGAGTTAACGCAATAAGTA
TCCCGCCTGGGGAGTACGGCCGCAAGGTTGAAACTCAAAGGAATTGACGGGGGCCCGCACAAGCAGCGGAGCATGTGGTT
TAATTCGAAGCAACGCGAAGAACCTTACCAGGACTTGACATCCCTCTGAAAGGTATAGAGATATATCCCTTCTTCGGAAC
AGAGGAGACAGGTGGTGCATGGTTGTCGTCAGCTCGTGTCGTGAGATGTTGGGTTAAGTCCCGCAACGAGCGCAACCCTT
ATGATTAGTTGCCAGCAGGTAAAGCTGGGCACTCTAATGAGACTGCCGGGGATAACTCGGA
>OTU_2464
TGGTAGTCCACGCCCTAAACGATGTCGACTGGATGTTGGGTGCAACTTGGCACTCAGTATCGAAGCTAACGCGTTAAGTC
GACCGCCTGGGGAGTACGCGCGCAAGCGTGAAACTCAAAGGAATTGACGGGGGCCCGCACAAGCGGTGGAGTATGTGGTT
TAATTCGATGCAACGCGCAGAACCTTACCTGGTCTTGACATGTCGAGAACCTTTCAGAGATGAGAGGGTGCCTTCGGGAA
CTCGAACACAGGTGCTGCATGGCTGTCGTCAGCTCGTGTCGTGAGATGTTGGGTTAAGTCCCGCAACGAGCGCAACCCTT
GTCCTTAGTTGCCAGCACGTAATGGTGGGAACTCTAAGGAGACTGCCGGTGACAAACCGGA
>OTU_2470
TGGTAGTCCTAGCCCTAAACGATGATCGCTTGGTGTGACGGGTACCCAATCCCGCCGTGCCGTAGCTAACGCGTTAAGCG
ATCCGCCTGGGGAGTACGGTCGCAAGGCTGAAACTCAAAGGAATTGACGGGGGCCCGCACAAGCGGTGGAGCATGTGGTT
TAATTCGACGCAACGCGAAGAACCTTACCTGGGCTCGAAATGTAGAGGAATCCGGTGGAAACATCGGCGCCTAGCAATAG
GCCTCTATATAGGTGCTGCATGGCTGTCGTCAGCTCGTGTCGTGAGATGTTGGGTTAAGTCCCGCAACGAGCGCAACCCT
TATTACCAGTTGCTACCATTTAGTTGAGCACTCTGGTGAGACTGCCTCGGATAACGGGGA
>OTU_2475
TGGTAGTCCACGCCGTAAACGTTGGGCGCTAGGTGTGGGGAACATTCCACGTTCTCCGTGCCGCAGCTAACGCATTAAGC
GCCCCGCCTGGGGAGTACGGCCGCAAGGCTAAAACTCAAAGGAATTGACGGGGGCCCGCACAAGCGGCGGAGCATGCGGC
TTAATTCGACGCAACGCGAAGAACCTTACCAAGGCTTGACATATAGGGAAATCTCACAGAGATGTGAGGTCCGCAAGGGC
CCTATACAGGTGGTGCATGGTTGTCGTCAGCTCGTGTCGTGAGATGTTGGGTTAAGTCCCGCAACGAGCGCAACCCTCGT
TCAATGTTGCCAGCACGTAATGGTGGGGACTCATTGGAGACTGCCGGGGTCAACTCGGA
>OTU_2477
TGGTAGTCCACGCCGTAAACGATGAGCACTAGGTAGCGGCCGGATCCGACCGGTCGCTGCTGACGGAAATCCATTAAGTG
CTCCGCCTGGGGAGTATGGTCGCAAGGCTGAAACTCAAAGGAATTGACGGGGGCTCACACAAGCGGTGGAGGATGTTGCT
CAATTCGAAGCAACGCGAAGAACCTTACCAGGGTTTGACATGCTGGGATTAACTCGGTGAAAGCCGAGGGATTGCCTTCG
GGTGTAACCAGCACAGGTGTTGCATGGCTGTCGTCAGCTCGTGCCTTGAGGTGTTGGGTTAAGTCCCCTAACGAGCGAAA
CCCCTGTCGTTAGTTGCCAACGGGTAAAGCCGGGCACTCTAGCGAGACTGCCGGTGTCAAACCGGA
>OTU_2481
TGGTAGTCCACGCCGTAAACGTTGGGCGCTAGGTGTGGGGGCCATTCCACGGTCTCCGTGCCGCAGCTAACGCATTAAGC
GCCCCGCCTGGGGAGTACGGCCGCAAGGCTAAAACTCAAAGGAATTGACGGGGGCCCGCACAAGCGGCGGAGCATGTTGC
TTAATTCGATGCAACGCGAAGAACCTTACCTAGGCTTGACATGCACGGAAATCTCGCAGAGATGCGGGGTGCCTTTGGCG
TCGTGCACAGGTGGTGCATGGTTGTCGTCAGCTCGTGTCGTGAGATGTTGGGTTAAGTCCCGCAACGAGCGCAACCCTCG
TTCCATGTTGCCAGCACGTAATGGTGGGGACTCATGGGAGACTGCCGGGGTCAACTCGGA
>OTU_2483
TGGTAGTCCACGCCGTAAACGATGAATGCCAGCCGTTGGGGAGCTTGCTCTTCAGTGGCGCAGCTAACGCTTTAAGCATT
CCGCCTGGGGAGTACGGTCGCAAGATTAAAACTCAAAGGAATTGACGGGGGCCCGCACAAGCGGTGGAGCATGTGGTTTA
ATTCGAAGCAACGCGCAGAACCTTACCAGCCTTTGACATGTCCTGGATTGTTGGCAGAGATGCCTCCGTCTCTTCGGAGC
CGGGAACACAGGTGCTGCATGGCTGTCGTCAGCTCGTGTCGTGAGATGTTGGGTTAAGTCCCGCAACGAGCGCAACCCTC
GCCCCTAGTTGCCATCATTCAGTTGGGCACTCTAGGGGGACTGCCGGTGATAAGCCGCGA
>OTU_2488
TGGTAGTCCACGCCGTAAACGATGAGTGCTAGATGTCGTGGGTATTGACCCCTACGGCGTCGAAGCTAACGCGTTAAGCA
CTCCGCCTGGGGAGTACGGCCGCAAGGCTAAAACTCAAAGGAATTGACGGGGGCCCGCACAAGCGGTGGAGCATGTGGTT
CAATTCGACGCAACGCGCAGAACCTTACCTGGGTTAAATCCACTGGAACCTTCCAGAGATGGAGGGGTGCCCTTCGGGGA
ATCAGTGAGACGGTGCTGCATGGCTGTCGTCAGCTCGTGTCGTGAGATGTTGGGTTAAGTCCCGCAACGAGCGCAACCTC
TGTCGTCAGTTGCTAACAGGAAAGCTGAGCACTCTGGCGAGACTGCCGACGTTAAGTCGGA
>OTU_2493
TGGTAGTCCACGCCGTAAACGATGATAACTAGCTGTCGGGGCTCTTAGAGCTTCGGTGGCGCAGCTAACGCATTAAGTTA
TCCGCCTGGGGAGTACGGCCGCAAGGTTAAAACTCAAATGAATTGACGGGGGCCTGCACAAGCGGTGGAGCATGTGGTTT
AATTCGAAGCAACGCGCAGAACCTTACCAGCGTTTGACATGGCTAGTATGATTTCCAGAGATGGATTTCTTCAGTTCGGC
TGGCTAGCACACAGGTGCTGCATGGCTGTCGTCAGCTCGTGTCGTGAGATGTTGGGTTAAGTCCCGCAACGAGCGCAACC
CTCGTCCTTAGTTGCCATCATTAAGTTGGGCACTCTAAGGAAACCGCCGGTGATAAGCCGGA
>OTU_2497
GGGTAGTCCTAGCCGTAAACGTTGGATACTAGGTGTGGGAGGTATCGACCCCTTCCGTGCCGCAGCAAACGCATTAAGTA
TCCCGCCTGGGGAGTACGGTCGCAAGACTGAAACTCAAAAGAATTGACGGGGGCCCGCACAAGCGGTGGAGCATGTGGTT
TAATTCGACGCAACGCGAAGAACCTTACCAGGGTTTGACATGTAGGTAGTAGAAAGCTGAAAGGCCGACGATGCTGTAGT
AATACAGTGAGCTTACACAGGTGCTGCATGGCTGTCGTCAGCTCGTGTCGTGAGATGTTGGGTTAAGTCCCGCAACGAGC
GCAACCCTTATCTTTAGTTGCCACCAGGCCGTAAGGCGCTGAGCACTCTAGAGAGACTGCCCCGTATAACGGGGA
>OTU_2500
TGGTAGTCCACACTGTAAACGATGATTACTCGATGTTGGCGATACACAGCCAGCGTCTTAGCGAAAGCGATAAGTAATCC
ACCTGGGGAGTACGCCGGCAACGGTGAAACTCAAAGGAATTGACGGGGGTCCGCACAAGCGGTGGAGCATGTGGTTTAAT
TCGATGGTACGCGAGGAACCTTACCTGGGCTAGAATGCCCTTGACAGATGCAGAGATGTGTTTTTCCGCAAGGACAAGGA
GCAAGGTGCTGCATGGCTGTCGTCAGCTCGTGCCGTGAGGTGTTGGGTTAAGTCCCGCAACGAGCGCAACCCCTACTTTT
AGTTGCCAACAGGTTAAGCTGGGGACTCTAGAAGGACTGCCTGCGCAAGCAGAGA
>OTU_2510
TGGTAGTCCACGCCGTAAACGATGAGAACTAGGTGTCGTGGGAGTTGACCCCCGCGGTGCCGTAGCTAACGCATTAAGTT
CTCCGCCTGGGAAGTACGGTCGCAAGACTAAAACTCAAAGGAATTGACGGGGGCCCGCACAAGCGGTGGAGCATGTGGTT
TAATTCGACGCAACGCGCAGAACCTTACCTGGTCTTGACATCCTCGGAATGTTTCAGAGATGAGACAGTGCTCGCAAGAG
AGCCGAGAGACAGGTGCTGCATGGCTGTCGTCAGCTCGTGTCGTGAGATGTTGGGTTAAGTCCCGCAACGAGCGCAACCC
TCGCCTTCAGTTGTCGCGCAAGCGAATCTCTGGAGGGACTGCCGGTGTTAAACCGGA
>OTU_2511
TGGTAGTCCACACTGTAAACGATGATCACTCGATGTTGGCGATAGACAGCCAGCGTCCAAGCAAAAGCGTTAAGTGATCC
ACCTGGGGAGTACGCCCGCAAGGGTGAAACTCAAAGGAATTGACGGGGGTCCGCACAAGCGGTGGAGCATGTGGTTTAAT
TCGATGATACGCGAGGAACCTTACCTGGGCTAGAATGCGAGGGAAGGGTGCAGAAATGTGCCCGTCTTCGGACCCAAAGC
AAGGTGCTGCATGGCTGTCGTCAGCTCGTGCCGTGAGGTGTTGGGTTAAGTCCCGCAACGAGCGCAACCCCTATCTTTAG
TTGCCAGCACGTAATGGTGGGGACTCTAGAGAGACTGCCTGCGTAAGCAGAGA
>OTU_2512
TGGTAGTCCACGCCATAAACGATGGGCACTAGGTGTCGCGGGTATTGACCCCTGCGGTGCCGCAGCTAACGCATTAAGTG
CCCCGCCTGGGGACTACGGCCGCAAGGTTAAAACTCAAAGGAATTGACGGGGGCCCGCACAAGCGGTGGAGCATGTGGTT
CAATTCGACGCAACGCGAAGAACCTTACCTGGGCTAGACAACACCGGACAGCCCCAGAGATGGGGTCTTCCCTTCGGGGA
CCGGTGGTTCAGGTGCTGCATGGCTGTCGTCAGCTCGTGTCGTGAGATGTTGGGTTAAGTCCCGCAACGAGCGCAACCCT
TGCCCTTAGTTGCCATCAGGTAAAGCTGGGCACTCTAGGGGGACTGCCGGCGTTAAGCAGGA
>OTU_2521
TGGTAGTCCACGCTGTAAACGATCGGTACTAGGTTAAGTGGGTATTGACCCCTGCTGAGCCGGAGCTAACGCGATAAGTA
CCGCGCCTGGGGAGTACGGTCGCAAGACTAAAACTCAAAGGAATTGACGGGGGCCCGCACAAGCGGTGGATCATGTGGTT
TAATTCGAAGCAACGCGAAGAACCTTACCTGGGTTTGACATCCCCTGACAGCTGTAGAAATACAGTCTCTGTAGCAATAC
AGCAGGGAGACAGGTGCTGCATGGCTGTCGTCAGCTCGTGGGGTGACCTGTTGGGTTAAGTCCCGCAACGAGCGCAACCC
TTGTCCTTAGTTGCCAGCATTAAGTTGGGCTCTCTAAGGAGACTGCCGTGGTTAACACGGA
>OTU_2528
TGGTAGTCCACGCCGTAAACGATGGGTACTAGTTGCGGGGGGTGTCGACTCCCTCCGTGACGTCGCTAACGCATTAAGTA
CCCCGCCTGGGGAGTACGGCCGCAAGGCTAAAACTCAAAGGAATTGACGGGGGCCCGCACAAGCAGCGGAGCATGTGGTT
TAATTCGATGCAACGCGAAGAACCTTACCTGGGTTTGACATGTTGCCGACCGGTATGGAAACATACCTTCCCTTCGGGGC
GGCATCACAGGTGGTGCATGGCTGTCGTCAGCTCGTGTCGTGAGATGTTGGGTTAAGTCCCGCAACGAGCGCAACCCCCG
TCCTATGTTGCCAGCATTCAGTTGGGGACTCATAGGAGACTGCCGGTGACAAACCGGA
>OTU_2542
TGGTAGTCCACGCCCTAAACGATGCGAACTGGAGGTTGGGTGCAACTTGGCACTCAGTCTCGAAGCTAACGCGTTAAGTT
CGCCGCCTGGGGAGTACGGTCGCAAGACTGAAACTCAAAGGAATTGACGGGGGCCCGCACAAGCGGTGGAGTATGTGGTT
TAATTCGATGCAACGCGAAGAACCTTACCTGGTCTTGACATGTCCGGAACTGCCCAGAGATGGGCGGGTGCCTTCGGGAA
TCGGAACACAGGTGCTGCATGGCTGTCGTCAGCTCGTGTCGTGAGATGTTGGGTTAAGTCCCGCAACGAGCGCAACCCTT
GTCCTTAGTTGCCAGCACGTAATGGTGGGAACTCTAAGGAGACTGCCGGTGACAAACCGGA
>OTU_2560
TGGTAGTCCACGCCCTAAACGATGTCTACTAGTTGTCGGGTCTTAATTGACTTGGTAACGCAGCTAACGCGTGAAGTAGA
CCGCCTGGGGAGTACGGTCGCAAGATTAAAACTCAAAGGAATTGACGGGGACCCGCACAAGCGGTGGATGATGTGGATTA
ATTCGATGCAACGCGAAAAACCTTACCTACCCTTGACATGTCAGGAATCCTTGAGAGATCAGGGAGTGCCCGAAAGGGAG
CCATAACACAGGTGCTGCATGGCTGTCGTCAGCTCGTGTCGTGAGATGTTGGGTTAAGTCCCGCAACGAGCGCAACCCTT
GTCCCTAGTTGCTACGCAAGAGCACTCTAGGGAGACTGCCGGTGACAAACCGGA
>OTU_2569
TGGTAGTCCACGCCGTAAACGATGAGTGCTAGGTGTCGGGGGTTTCGATACCCGCGGTGCCGAAGTTAACGCAATAAGCA
CTCCGCCTGGGGAGTACGCTCGCAAGAGTGAAACTCAAAGGAATTGACGGGGACCCGCACAAGCAGTGGAGTATGTGGTT
TAATTCGAAGCAACGCGAAGAACCTTACCAGGTCTTGACATCCCTCTGACCGGTGCAGAGATGTGCCTTTCCTTCGGGAC
AGAGGAGACAGGTGGTGCATGGTTGTCGTCAGCTCGTGTCGTGAGATGTTGGGTTAAGTCCCGCAACGAGCGCAACCCTT
AGCTTTAGTTGCCAGCATGAGAGATGGGCACTCTAGAGCGACTGCCGGTGACAAACCGGA
>OTU_2571
TGGTAGTCCTAGCCGTAAACGATGTATACTTGGTGTAACTGGACTCAACCCCAGTTGTGCCGTAGCTAACGCGATAAGTA
TACCGCCTGGGGAGTACAGTCGCAAGGCTGAAACTCAAAAGAATTGACGGGGACCCGCACAAGCAGTGGAGCATGTGGTT
TAATTCGATGCAACGCGAAGAACCTTACCCAGGCTTGACATGCAGTAGACAGTACTAGAAATAGTATCTTCCTTCGGGAC
TGCTGCACAGGTGCTGCATGGCTGTCGTCAGCTCGTGCCGTGAGGTGTTTGGTTAAGTCCAGCAACGAGCGCAACCCTTA
TCATTAGTTGCCAACACGTAATGGTGGGAACTCTAATGAGACTGCCCGGGTTAACCGGGA
>OTU_2576
TGGTAGTCCTAGCCCTAAACGATGCTCATTAGATGTGGGAGGTATCGACCCCTTCCGCGTCGCAGCTAACGCATTAAATG
AGCCGCCTGGGGAGTACGGCCGCAAGGTTGAAACTCAAAGGAATTGACGGGGGCCCGCACAAGCGGTGGAACATGTGGTT
TAATTCGACGCAACGCGAAGAACCTTACCTGGGCTTGAACTACAGATGGTAAGTCCCTAGAAACAGGGGCTGACCCGCAA
GGGAGTCTGCAGAGGTGCTGCATGGTTGTCGTCAGCTCGTGTCGTGAGATGTTGGGTTAAGTCCCGCAACGAGCGCAACC
CCTATTCGATGTTGCTAATCCCGCAAGGGATGCACTCTTCGAAAACTGCCTTCGATAAGAAGGA
>OTU_2577
TGGTAGTCCACGCCGTAAACGATGAATGTTAGCCGTCGGGCAGTTTACTGTTCGGTGGCGCAGCTAACGCATTAAACATT
CCGCCTGGGGAGTACGGTCGCAAGATTAAAACTCAAAGGAATTGACGGGGGCCCGCACAAGCGGTGGAGCATGTGGTTTA
ATTCGAAGCAACGCGCAGAACCTTACCAGCTCTTGACATCCCGATCGCGGACAGTGGAGACATTGTCCTTCAGTTAGGCT
GGATCGGTGACAGGTGCTGCATGGCTGTCGTCAGCTCGTGTCGTGAGATGTTGGGTTAAGTCCCGCAACGAGCGCAACCC
TTATTTTTAGTTGCCAGCACATAATGGTGGGGACTCTAAAAAGACTGCCCGCGCAAGCGGAGA
>OTU_2580
TGGTAGTCCTTGCCGTAAACGATGTATACTTGATGTAACTGGATTCAACCCCGGTTGTGTCGGAGCTAACGCGATAAGTA
TACCGCCTGGGGAGTACGCTCGCAAGGGTGAAACTCAAAAGAATTGACGGGGACCCGCACAAGCAGTGGAGCATGTGGTT
TAATTCGATGCAACGCGAAGAACCTTACCCAGACTTGACATGCAGTGGACGATGGTAGAGATATCATTTCCCTTCGGGGC
CGCTGCACAGGTGCTGCATGGCTGTCGTCAGCTCGTGCCGTGAGGTGTTGGGTTAAGTCCCGCAACGAGCGCAACCCTTA
TTGTTAGTTGCCAACACGTAATGGTGGGAACTCTAGCAAGACTGCCTGGGTTAACCAGGA
>OTU_2583
TGGTAGTCCTTGCCGTAAACGATGTATACTTGATGTAATCGGACTCAACCCCGATTGTGTCGAAGCTAACGCGATAAGTA
TACCGCCTGGGGAGTACGCTCGCAAGGGTGAAACTCAAAAGAATTGACGGGGACCCGCACAAGCAGTGGAGCATGTGGTT
TAATTCGATGCAACGCGAAGAACCTTACCCAGGCTTGACATGCAGAGGAAGTTATTAGAGATAGTAACGCCCTTCGGGGC
TTCTGCACAGGTGCTGCATGGCTGTCGTCAGCTCGTGCCGTGAGGTGTTGGGTTAAGTCCCGCAACGAGCGCAACCCTTA
TCGTTAGTTGCCAACAGGTAATGCTGGGAACTCTAGCGAGACTGCCTGGGTTAACCAGGA
>OTU_2587
TGGTAGTCCGCACTGTAAACGATGGATACTTGCCGTTGGAGGTATTGACCCCTTCAGTGGCGAAGCTAACGCGTTAAGTA
TCCCGCCTGGGGAGTACGGTCGCAAGATTAAAACTCAAAGAAATTGACGGGGGCCCGCACAAGCGGTGGAGCATGTGGTT
TAATTCGATGCAACGCGAAGAACCTTACCTGGTCTTGACATGTACTGGAAGACTGCCGGAGACGGCGTCGCCCGCAAGGG
CCGGTACACAGGTGCTGCATGGCTGTCGTCAGCTCGTGTCGTGAGATGTTGGGTTAAGTCCCGCAACGAGCGCAACCCTT
GCTTTTAGTTGCCAGCATTTAGTTGGGCACTCTAGAAGGACTGCCGACGTTAAGTCGGA
>OTU_2588
TGGTAGTCCACGCTGTAAACGATGATCATTAGATGTTGGGTCCGCTTTAGGGCTCAGTGTCGCAGCTAACGCATTAAATG
ATCCGCCTGGGAAGTACGGTCGCAAGATTAAAACTTAAAGGAATTGACGGGGGTCCGCACAAGCGGTGGAACATGTGGTT
TAATTCGACACTACGCGAGAAACCTTACCTAGACTTGACATGTATTTGACAGCAACGGAAACGTTGTCTTCTAAGCTTCG
GTTTAGACATTTGCACAGGTGCTGCATGGCTGTCGTCAGCTCGTGTCGTGAGATGTTTGGTTAAGTCCTCTAACGAGCGC
AACTCCTATCACTAGTTGCAACCCTTTATTGGGGCACTCTAGTGAAACTGCCTGGGAAACCAGGA
>OTU_2589
TGGTAGTCCACGCCCTAAACGATGCGAACTGGATGTTGGGTGCAACTAGGCACTCAGTATCGAAGCTAACGCGTTAAGTT
CGCCGCCTGGGGAGTACGGTCGCAAGACTGAAACTCAAAGGAATTGACGGGGGCCCGCACAAGCGGTGGAGTATGTGGTT
TAATTCGATGCAACGCGAAGAACCTTACCTGGCCTTGACATCCACGGAACTTTCCAGAGATGGATTGGTGCCTTCGGGAA
CCGTGAGACAGGTGCTGCATGGCTGTCGTCAGCTCGTGTCGTGAGATGTTGGGTTAAGTCCCGCAACGAGCGCAACCCTT
ATTTTTAGTTGCCAGCACATAATGGTGGGGACTCTAAAAAGACTGCCCGCGCAAGCGGAGA
>OTU_2595
TGGTAGTCCTTGCCGTAAACTATGTATACTTGGTGTAGCTGGAATCAACCCTGGCTGTGCCGTAGCGAACGCGATAAGTA
TACCGCCTGGGGAGTACACTCGCAAGGGTGAAACTCAAAAGAATTGACGGGGACCCGCACAAGCAGTGGAGCATGTGGTT
TAATTCGATGCAACGCGAAGAACCTTACCCAGTCTTGACATGCAGAGGAAATTAGCAGAAATGTTAATGCCCTTCGGGGC
CTTTGCACAGGTGCTGCATGGCTGTCGTCAGCTCGTGCCGTGAGGTGTTGGGTTAAGTCCCGCAACGAGCGCAACCCTTA
TCATTAGTTGCCAGCATATAAGGTGGGAACTCTAATGAGACTGCCTGGGTTAACCAGGA
>OTU_2606
TGGTAGTCCACGCCGTAAACGATGATCACTAGACGTTAGTTCCGCTTGCGGAATTAGTGTCGTAGCTAACGCGTTAAGTG
ATCCGCCTGGGGATTACGGTCGCAAGACTAAAACTCAAAGGAATTGACGGGGACCCGCACAAGCGGTGGAACATGTGGTT
TAATTCGACAATACGCGAGGAACCTTACCTAGGCTTGACATGCTTTGGACAGTCGTAGAAATACGATCTCTCGGGCTTCG
GTTCGAGCCATTGCACAGGTGCTGCATGGCTGTCGTCAGCTCGTGTCGTGAGATGTTGGGTTAAGTCCTTTAACGAGCGC
AACCCTTGCCGCCAGTTGCTATTGCGTGAGCAAGCACTCTGGTGGGACTGCCTGGGAAACCAGGA
>OTU_2607
TGGTAGTCCACGCGGTAAACGATGAATACTAGCCGATGGGGTGTTAAAGCCTTAGTGGCGCAGCAAACGCGATAAGTATT
CCGCCTGGGAAGTACGGCCGCAAGGTTAAAACTCAAAGGAATTGACGGGGGCCCGCACAAGCGGTGGAGTATGTGGTTTA
ATTCGATGCAACGCGAAGAACCTTACCTACTCTTGACATGGTGGGAATCTGGCAGAGATGTCGGAGTGCCGAAAGGAACC
CACACACAGGTGCTGCATGGCTGTCGTCAGCTCGTGTCGTGAGATGTTGTCTTAAGTGACGCAACGAGCGCAACCCTTGC
CCTTAGTTACCATCATTTAGTTGGGGACTCTAAGGGGACTGCTGGCCTATGGCCGGA
>OTU_2617
GGGTAGTCCACGCTGTAAACGATGAGTACTAGGTGTCGGGGGTATCGACCCCCTCGGTGCCGAAGCTAACGCGATAAGTA
CTCCGCCTGGGGACTACGGCCGCAAGGCTAAAACTCAAAGGAATTGACGGGGGCCCGCACAAGCAGCGGAGCGTGTGGTT
TAATTCGACGCAACGCGAAGAACCTTACCTGGGCTTGACATGCGTGTGGTAAAACCGTGAAAGCGGAATGACCCGCAAGG
GAGCACGCACAGATGCTGCATGGCTGTCGTCAGCTCGTGCCGTGAGGTGTTGGGTTAAGTCCCGCAACGAGCGCAACCCT
CGCTGCCAGTTACCATGTCTGGCGGGACCGCCGGGTCCAACCCGGA
>OTU_2618
TGGTAGTCCACGCCGTAAACGATGGGCACTAGGCGTCGGGGGGAGCGACCCTCCCGGTGCCGTCGCTAACGCAGTAAGTG
CCCCGCCTGGGGAGTACGGCCGCAAGGCTGAAACTCAAAGGAATTGACGGGGGCCCGCACAAGCGGTGGAGCATGTGGTT
TAATTCGAAGCAACGCGAAGAACCTTACCTGGGCTTGACATGCACGGGAAAGCCGGTGGAAACATCGGCCCCTCTTCGGA
GTCCGTGCACAGGTGCTGCATGGCTGTCGTCAGCTCGTGTCGTGAGATGTTGGGTTAAGTCCCGCAACGAGCGCAACCCT
TGTCATTAGTTGCTACGCAAGAGCACTCTAATGAGACTGCCGGTGACAAACCGGA
>OTU_2641
TGGTAGTCCACGCCGTAAACGATGAATGCTAGCTGTTGGGGTGCTTGCACCGCAGTAGCGCAGCTAACGCTTTAAGCATT
CCGCCTGGGGAGTACGGTCGCAAGATTAAAACTCAAAGGAATTGACGGGGGCCCGCACAAGCGGTGGAGCATGTGGTTTA
ATTCGAAGCAACGCGCAGAACCTTACCATCCCTTGACATGTCGTGCCATCCGGAGAGATCCGGGGTTCCCTTCGGGGACG
CGAACACAGGTGCTGCATGGCTGTCGTCAGCTCGTGTCGTGAGATGTTGGGTTAAGTCCCGCAACGAGCGCAACCCACGT
CCTTAGTTGCCATCATTCAGTTGGGCACTCTAGGGAGACTGCCGGTGATAAGCCGCGA
>OTU_2645
TGGTAGTCCACGCCCTAAACGATGTCGACTGGTTGTTGGGGGTTTGACACTCTCAGTAACGAAGCTAACGCGTGAAGTCG
ACCGCCTGGGGAGTACGGCCGCAAGGTTAAAACTCAAAGGAATTGACGGGGACCCGCACAAGCGGTGGATTATGTGGATT
AATTCGATGCAACGCGAAAAACCTTACCTACCCTTGACATGTCCGGAAGCCTGAAGAGATTTAGGTGTGCCCGAAAGGGA
ACTGGAACACAGGTGCTGCATGGCTGTCGTCAGCTCGTGTCGTGAGATGTTGGGTTAAGTCCCGCAACGAGCGCAACCCT
TGTCATTAGTTGCTCCATTAAGTTGAGCACTCTAATGAGACTGCCGGTGACAAACCGGA
>OTU_2647
TGGTAGTCCACGCTGTAAACGATGAGTGCTAGGTGTTGGCCAGCGATGGTCAGTGCCGAAGTTAACACAATAAGCACTCC
GCCTGGGGAGTACGGTCGCAAGACTGAAACTCAAAGGAATTGACGGGGACCCGCACAAGCAGCGGAGCATGTGGTTTAAT
TCGAAGCAACGCGAAGAACCTTACCAAGGCTTGACATCCCCTTGACCAGTGCAGAGATGTACTCTCTCCTTCGGGAGCAA
GGGTGACAGGTGGTGCATGGTTGTCGTCAGCTCGTGTCGTGAGATGTTGGGTTAAGTCCCGCAACGAGCGCAACCCTTAT
CATTAGTTGCCAGCAGGTTAAGCTGGGCACTCTAATGAGACTGCCGATGATAAATCGGA
>OTU_2650
TGGTAGTCCTTGCCCTAAACTATGTATACTTGGTGTTGTTAGGCTCAACCCTGACAGTACCGTAGCGAACGCGTTAAGTA
TACCGCCTGGGGAGTACGCTCGCAAGGGTAAAACTCAAAAGAATTGACGGGGACCCGCACAAGCAGTGGAGCATGTGGTT
TAATTCGATGCAACGCGAAGAACCTTACCTGGACTTGACATGCAGATGACCGACGTAGAAATACGTAATTCTCGCAAGAG
ACATTTGCACAGGTGCTGCATGGCTGTCGTCAGCTCGTGCCGTGAGGTGTTGGGTTAAGTCCCGCAACGAGCGCAACCCT
TGTCGTTAGTTGCCAACATGTAATGGTGGGCACTCTAGCGAGACTGCCTAGGTTAACTAGGA
>OTU_2652
TGGTAGTCCACGCCCTAAACGATGGATACTAGGCGTCGGGGGTATCGACCCCCCCGGTGCCGCAGCAAACGCATTAAGTA
TCCCGCCTGGGGAGTACGGCCGCAAGGTTGAAACTCAAATGAATTGACGGGGACCCGCACAAGCGGTGGAGCATGTGGAT
TAATTCGATACTAACCGAAGAACCTTACCCACTCTTGACATTGAAGGAAAGCTCTAGAGATAGGGCCCTCCCCCACAAGG
GGACCTGAAAACAGATGTTGCATGGCTGTCGTCAGCTCGTGCCGTGAGGTGTACGGTTAAGTCCGCCAACGAGCGCAACC
CTCGTCTTGTGTTACCAGCGAGTAATGTCGGGCACTCACAAGAGACCGCCGGTGTAAGCCGGA
>OTU_2655
TGGTAGTCCACGCCGTAAACGATGAGTGCTAGATGTTGGCGGGCTTGCCCGTCGGTGTCGCAGCTAACGCGTTAAGCACT
CCGCCTGGGGAGTACGGTCGCAAGATTAAAACTCAAAGGAATTGACGGGGGCCCGCACAAGCGGTGGAGCATGTGGTTTA
ATTCGAAGCAACGCGCAGAACCTTACCAGCCCTTGACATGGGACGTTTGGGGTCCAGAGATGGACTCCTTCACTTCTGGT
GGCGTCCACACAGGTGCTGCATGGCTGTCGTCAGCTCGTGTCGTGAGATGTTGGGTTAAGTCCCGCAACGAGCGCAACCC
TCGTCTTCAGTTGCCATCAGGTAAGGCTGGGCACTCTGGAGAAACTGCCGGTGACAAGCCGGA
>OTU_2657
TGGTAGTCCTAGCCCTAAACGATGGATGCTTGGTGTGTCGGGTACCCAATCCCGACGTGCCGTAGCTAACGCGTTAAGCA
TCCCGCCTGGGGAGTACGGTCGCAAGGCTGAAACTCAAAGGAATTGACGGGGGCCCGCACAAGCGGTGGAGCATGTGGTT
CAATTCGACGCAACGCGAAGAACCTTACCTGGGCTCGAAATGGAGTGGAATGGGGTAGAAATATCCTCGTCTCGCAAGAG
ACTGCTCTATAGGTGCTGCATGGCTGTCGTCAGCTCGTGTCGTGAGATGTTGGGTTAAGTCCCGCAACGAGCGCAACCCT
TATCGTTAGTTGCCATCAGGTCAAGCTGGGCACTCTAGCGAAACCGCCTCGGATAACGGGGA
>OTU_2662
TGGTAGTCCTAGCCGTAAACGGTGCACGTTTGCTGTAAAAGGAATCGACCCCTTTTGTGGCGTAGCCAACGCGTTAAACG
TGCCGCCTGGGAAGTACGGTCGCAAGATTAAAACTCAAAGAAATTGACGGGGGCCTGCACAAGCGGTGGAGTATGTGGCT
CAATTCGATGCAACGCGAAGAACCTTACCTGGCCTTGACATGTATGTAGTAGAAGGGTGAAAGCCTGACGACCTCGCAAG
AGGAGCATACACAGGTGCTGCATGGCTGTCGTCAGCTCGTGTCGTGAGATGTTGGGTTAAGTCCCGCAACGAGCGCAACC
CTTGTGTCCTGTTGCCACTCCCATGAAAGTGGGAAGCACTCTGGACAGACTGCCTCGCTTAAACGAGGA
>OTU_2666
TGGTAGTCCACGCCGTAAACGATGTGCGCTGGATGTTGGGTGACCTAGTCACTCAGTGTCGTAGCTAACGCGATAAGCGC
ACCGCCTGGGGAGTACGGCCGCAAGGTTGAAACTCAAAGGAATTGACGGGGGCCCGCACAAGCGGTGGAGCATGTGGTTT
AATTCGAAGCAACGCGCAGAACCTTACCAGGACTTGACATGGGGAGGACGCAGCCAGAGATGGCTGTTCCCGCAAGGGCC
TCCTGCACAGGTGCTGCATGGCTGTCGTCAGCTCGTGTCGTGAGATGTTGGGTTAAGTCCCGCAACGAGCGCAACCCTCG
CCTTCAGTTGCCAGCACGTTTGGGTGGGCACTCTGAAGGAACTGCCGGTGACAAGCCGGA
>OTU_2684
TGGTAGTCCTAGCCGTAAACGGTGCGTATTTGCTGTAAAAGGAATCGACCCCTTTTGTGGCGTAGCTAACGCGATAAATA
CGCCGCCTGGGAAGTACGGTCGCAAGATTAAAACTCAAAGAAATTGACGGGGGCCTGCACAAGCGGTGGAGTATGTGGCT
TAATTCGATGCAACGCGAAGAACCTTACCTGGCCTTGACATGCACATAGTAGAAGCCTGAAAGGGTGACGAGGTAGCAAT
ACCAGTGTGCACAGGTGCTGCATGGCTGTCGTCAGCTCGTGTCGTGAGATGTTGGGTTAAGTCCCGCAACGAGCGCAACC
CCTGTGTCCTGTTGCCACCCCTTAATTGGGAGCACTCTGGACAGACTGCCTCATTTTAATGAGGA
>OTU_2685
TGGTAGTCCTTACCTTAAACTATGTATACTTGGCGTAGCTGGTCTCAACCCCAGCTGTGCCGGAGCGAACGCGTTAAGTA
TACCGCCTGGGGAGTACAGTCGCAAGGCTGAAACTCAAAAGAATTGACGGGGACCCGCACAAGCAGTGGAGCATGTGGTT
CAATTCGATGCAACGCGAAGAACCTTACCTGGGCTTGACATGCAAGTGACAGCGGCAGAAATGTCGTCTTTCCGCAAGGA
ACATTTGCACAGGTGCTGCATGGCTGTCGTCAGCTCGTGCCGTGAGGTGTTGGGTTAAGTCCCGCAACGAGCGCAACCCT
TGTCGTTAGTTGCCAGCACGTAATGGTGGGCACTCTAACGAGACTGCCTGGGTTAACCAGGA
>OTU_2689
TGGTAGTCCACGCTGTAAACGATGGATACTAGGTGTGGGAGGTATCGACCCCTTCCGTGCCGCAGTTAACGCAATAAGTA
TCCCGCCTGGGGAGTACGGCCGCAAGGTTGAAACTCAAAGGAATTGACGGGGGCCCGCACAAGCAGCGGAGCATGTGGTT
TAATTCGAAGCAACGCGAAGAACCTTACCAGAGCTTGACATCGTCTGAATTACCCGTAATGGGGGAAGTCCTTCGGGACA
GACAGACAGGTGGTGCATGGTTGTCGTCAGCTCGTGTCGTGAGATGTTGGGTTAAGTCCCGCAACGAGCGCAACCCCTAT
TGCTAGTTGCCATCATTAAGTTGGGCACTCTAGTGAGACTGCCGGAGACAATTCGGA
>OTU_2691
TGGTAGTCCACGCCGTAAACGATGGGCACTAGATGCCGGGCGGATCGACCCGTTCGGTGTCGTAGCTAACGCGTTAAGTG
CCCCGCCTGGGGAGTACGGCCGCAAGGCTGAAACTCAAAGGAATTGACGGGGGCCCGCACAAGCGGTGGAGCATGTGGTT
TAATTCGAAGCAACGCGAAGAACCTTACCTGGACTTGACATGCTGGTGAAACTCCGGTGAAAGCCGGAGCCCCCTTCGGG
GCACCAGCACAGGTGCTGCATGGCTGTCGTCAGCTCGTGTCGTGAGATGTTGGGTTAAGTCCCGCAACGAGCGCAACCCT
TGCCTGCTGTTGCTAACGGGTGATGCCGAGGACTCTGCAGGGACTGCCGGTGATAAACCGGA
>OTU_2695
TGGTAGTCCTAGCCCTAAACGATGAATGCTTGGTGTGATCGGTACCCAATCCGATCGTGCCGCAGCTAACGCGATAAGCA
TTCCGCCTGGGGAGTACGGTCGCAAGACTGAAACTCAAAGGAATTGACGGGGGCCCGCACAAGCGGTGGAGCATGTGGTT
CAATTCGACGCAACGCGAAGAACCTTACCTGGGCTCGAAATGTAGTGCATCGGGGTAGAAATATCCCTTCCCGCAAGGGG
TGCTATATAGGTGCTGCATGGCTGTCGTCAGCTCGTGTCGTGAGATGTTGGGTTAAGTCCCGCAACGAGCGCAACCCTTA
TTGCCAGTTGCCATCATTCAGTTGGGCACTCTGGCGAGACTGCCGGTGATAAACCGGA
>OTU_2696
TGGTAGTCCACGCCGTAAACGATGAGTGCTAGGTGTCGGGGATTCGATTTCTCGGTGCCGAAGTTAACACAGTAAGCACT
CCGCCTGGGGAGTACGCTCGCAAGAGTGAAACTCAAAGGAATTGACGGGGACCCGCACAAGCAGTGGAGTATGTGGTTTA
ATTCGAAGCAACGCGAAGAACCTTACCAGGTCTTGACATCCCCATGAAAGCACTAGAGATAGTGCCCCTCTTCGGAGCAT
GGGAGACAGGTGGTGCATGGTTGTCGTCAGCTCGTGTCGTGAGATGTTGGGTTAAGTCCCGCAACGAGCGCAACCCTTGA
TCTTAGTTGCCAGCATGTTATGGTGGGCACTCTAAGATGACTGCCGGTGACAAACCGGA
>OTU_2701
TGGTAGTCTTGGCCATAAACGATGTTCACTAGGTGTCGGGGCGTAAGCTTCGGTGCCGCAGCTAACGCATTAAGTGAACC
GCCTGGGGACTACGGCCGCAAGGTTGAAACTCAAAGGAATTGGCGGGGGCCCGCACAAGCGGTGGAGCATGTGGCTTAAT
TCGATGCAACGCGAAGAACCTTACCAGGGCTTGACATGGAGCTGCAAGCTCGTGAAAGCGAGTCGCTTTCGAAGGTGCTT
CACAGGTGGTGCATGGCTGTCGTCAGCTCGTGTTGTGAAATGTTGGGTTAAGTCCCGCAACGAGCGCAACCCTCATGTTT
TGTTGCCAGCGGTTAAAGCCGGGTACTCGAAACAAACTGCCGCTGTAAAGCGGA
>OTU_2704
TGGTAGTCCTAGCAGTAAACGATGGGCACTAGGTGTGGGGGGTCATCAACTCCCTCCGTGCCGCAGCTAACGCATTAAGT
GCCCCGCCTGGGGAGTACGACCGCAAGGTTAAAACTCAAAGGAATTGACGGGGGCCCGCACAAGCAGCGGAGCATGTGGC
TTAATTCGACGCAACGCGAAGAACCTTACCAAGGCTTGACATGCAGGGAAAAGCGGCGGAAACGTCGTGTCCGCAAGGGC
CCTGCACAGGTGGTGCATGGCTGTCGTCAGCTCGTGTCGTGAGATGTTGGGTTAAGTCCCGCAACGAGCGCAACCCCTGT
CCTATGTTGCCAGCATTAAGTTGGGGACTCATAGGAGACTGCCGGCGTCAAGCCGGA
>OTU_2706
TGGTAGTCCACGCCGTAAACGATGAATGCTAGGTGTTAGGGGTTTCGATACCCTTGGTGCCGAAGTTAACACATTAAGCA
TTCCGCCTGGGGAGTACGGTCGCAAGACTGAAACTCAAAGGAATTGACGGGGACCCGCACAAGCAGTGGAGTATGTGGTT
TAATTCGAAGCAACGCGAAGAACCTTACCAGGTCTTGACATCCCGATGCAAACTCTAGAGATAGAGTCCTTCTTCGGAAC
ATTGGAGACAGGTGGTGCATGGTTGTCGTCAGCTCGTGTCGTGAGATGTTGGGTTAAGTCCCGCAACGAGCGCAACCCTT
GATCTTAGTTGCCAGCAGGTTAAGCTGGGCACTCTAAGGTGACTGCCGGTGACAAACCGGA
>OTU_2710
TGGTAGTCCACGCCGTAAACGATGATGACTAGCTGTCGGGGCGCTTGGCGTTTCGGTGGCGCAGCTAACGCGTTAAGTCA
TCCGCCTGGGGAGTACGGCCGCAAGGTTAAAACTCAAAGAAATTGACGGGGGCCTGCACAAGCGGTGGAGCATGTGGTTT
AATTCGAAGCAACGCGCAGAACCTTACCAGCGTTTGACATGGTAGGACGGTTTCTGGAGACAGATTCCTTCCCTTACGGG
ACCTACACACAGGTGCTGCATGGCTGTCGTCAGCTCGTGTCGTGAGATGTTGGGTTAAGTCCCGCAACGAGCGCAACCCT
CGTCTTTAGTTGCCATCATTTAGTTGGGCACTTTATTGGGACTGCCGGTGACAAACCGGA
>OTU_2717
TGGTAGTCCACGCCGTAAACGATGTATGCTAGGTGTCAGGGGTTTCGATGCCCTTGGTGCCGAAGTTAACACAGTAAGCA
TACCGCCTGGGGAGTACGCTCGCAAGAGTGAAACTCAAAGGAATTGACGGGGACCCGCACAAGCAGTGGAGTATGTGGTT
TAATTCGAAGCAACGCGAAGAACCTTACCAGGTCTTGACATCCCTCTGCAAGCTCTAGAGATAGGGCCCTCCTTCGGGAC
AGAGGAGACAGGTGGTGCATGGTTGTCGTCAGCTCGTGTCGTGAGATGTTGGGTTAAGTCCCGCAACGAGCGCAACCCTT
GATCTTAGTTGCCAGCACTTCGGGTGGGCACTCTAAGATGACTGCCGGTGACAAACCGGA
>OTU_2718
TGGTAGTCCATGCCGTAAACGATGTATACTTGATGTAGTTGGGCTCAACCCCGACTGTGTCGAAGCTAACGCGATAAGTA
TACCGCCTGAGGAGTACGCTCGCAAGGGTGAAACTCAAAAGAATTGACGGGGGCCCGCACAAGCAGTGGAGCATGTGGTT
TAATTCGATGCAACGCGAAGAACCTTACCCAGATTTGAAATACAGAGGACCGTCTTAGAAATAAGATTTCCCGTAAGGGT
CTCTGAACAGGTGCTGCATGGCTGTCGTCAGCTCGTGCCGTGAGGTGTTGGGTTAAGTCCCGCAACGAGCGCAACCCTTA
TCATTAGTTGCCAACATTTAAGGTGGGAACTCTAGTGAGACTGCCCGGGTTAACCGGGA
>OTU_2719
TGGTAGTCCACGCCGTAAACGTTGGGCGCTAGGTGTGGGGATCATTCCACGGTCTCTGTGCCGCAGCTAACGCATTAAGC
GCCCCGCCTGGGGAGTACGGCCGCAAGGCTAAAACTCAAAGGAATTGACGGGGGCCCGCACAAGCGGCGGAGCATGTGGA
TTAATTCGATGCAACGCGAAGAACCTTACCTGGGTTTGACATGCACTAGACGCGTCCAGAGATGGGCGTTCCCTTGTGGC
TGGTGTGCAGGTGGTGCATGGCTGTCGTCAGCTCGTGTCGTGAGATGTTGGGTTAAGTCCCGCAACGAGCGCAACCCCTG
TTCCATGTTGCCAGCGCGTAATGGCGGGGACTCATGGGAGACTGCCGGGGTCAACTCGGA
>OTU_2731
TGGTAGTCCACGCTGTAAACGATGATCACTGGATGTCGGTTTCGCTTTGCGAGATCGGTATCGAAGCTAACGCGTTAAGT
GATCCGCCTGGGAAGTACGGTCGCAAGATTAAAACTCAAAGGAATTGACGGGGGTCCGCACAAGCGGTGGAACATGTGGT
TTAATTCGACACTACGCGAGGAACCTTACCTGGGCTTGACATGCTCTTGACAGCTGTAGAAATACAGTCTTTTGAGCTTC
GGTTCAAACGGGAGCACAGGTGCTGCATGGCTGTCGTCAGCTCGTGTCGTGAGATGTTTGGTTAAGTCCTCTAACGAGCG
CAACCCCTACTGTTAGTTGCAACTGCGTAAGCAGGCACTCTAACGGGACTGCCTGGGAAACCAGGA
>OTU_2732
TGGTAGTCCACGCCCTAAACGATGTCAACTGGTTGTTGGGTCTTCACTGACTCAGTAACGAAGCTAACGCGTGAAGTTGA
CCGCCTGGGGAGTACGGCCGCAAGGTTGAAACTCAAAGGAATTGACGGGGACCCGCACAAGCGGTGGATTATGTGGATTA
ATTCGATGCAACGCGAAAAACCTTACCTACCCTTGACATGTACGGAACCCTCCAGAGATGGAGGGGTGCCCGAAAGGGAG
CCGTAACACAGGTGCTGCATGGCTGTCGTCAGCTCGTGTCGTGAGATGTTGGGTTAAGTCCCGCAACGAGCGCAACCCTT
GCCATTAGTTGCTACATTCAGTTGGGCACTCTAATGGGACTGCCGGTGACAAACCGGA
>OTU_2739
TGGTAGTCCACGCCCTAAACGATGGCAACTGGGTGTTGGGGAAGCGATTCCTTGGTACCGCAGCTAACGCGTGAAGTTGC
CCGCCTGGGGAGTACGGCCGCAAGGTTAAAACTCAAAGGAATTGACGGGGACCCGCACAAGCGGTGGATGATGTGGATTA
ATTCGATGCAACGCGAACAACCTTACCTACCCTTGACATGTCCGGAACCCCATTGAGAGGTGGGGGTGCCCGAAAGGGAA
TCGGAACACAGGTGCTGCATGGCTGTCGTCAGCTCGTGTCGTGAGATGTTGGGTTAAGTCCCGCAACGAGCGCAACCCTT
GTCCCTAGTTGCTACGCAAGGGCACTCTAGGGAGACTGCCGGTGACAAACCGGA
>OTU_2743
TGGTAGTCCACGCCCTAAACGATGCATACTTGGTGTCGGCCATTCAGTTGGTCGGTGCCGGAGCTAACGCGTTAAGTATG
CCGCCTGGGGAGTACGTTCGCAAGGATGAAACTCAAAGGAATTGACGGGGGCCCGCACAAGCGGTGGAGCATGTGGTTTA
ATTCGACGCAACGCGAAGAACCTTACCTGGGCTCGAACGGCTTTAGATCGCCGGTGGAAACACTGGCTTTCCCGCAAGGG
ACTGGAGTCGAGGTGCTGCATGGCTGTCGTCAGCTCGTGTCGTGAGATGTTGGGTTAAGTCCCGCAACGAGCGCAACCCT
TGTCCTGTGTTGCTAACCCCTTAAAAGGTGCACTCTCAGGAGACCGCCAGCGATAAGTTGGA
>OTU_2745
TGGTAGTCCTTGCCGTAAACGATGTATACTTGATGTAGTTAGGCTCAACCCTGACTGTGTCGAAGCTAACGCGATAAGTA
TACCGCCTGGGGAGTACGCTCGCAAGGGTGAAACTCAAAAGAATTGACGGGGGCCCGCACAAGCAGTGGAGCATGTGGTT
TAATTCGATGCAACGCGAAGAACCTTACCCAGGCTCGAAATGTAGAGGGCGATACTAGAGATAGTATTTTCCGTAAGGAC
CTTTATATAGGTGCTGCATGGCTGTCGTCAGCTCGTGCCGTGAGGTGTTTGGTTAAGTCCAGCAACGAGCGCAACCCTTA
TCATTAGTTGCCAGCATTTTAGGTGGGGACTCTAATGAGACTGCCTGGGTTAACCAGGA
>OTU_2748
GGGTAGTCCACGCCCTAAACGATGGGTACTCGGTGTGTGCGGTCTCGACCCCGTACGCGCCTAAGCTAACGCGTTAAGTA
CCCCGCCTGGGAAGTACGGCCGCAAGGCTAAAACTCAAAGGAATTGACGGGGATCCACACAAGCGGTGGAGCATGTGGTT
TAATTCGACACTAAGCGAAGGACCTCACCAGGGCTTGACATCTCTGGAACACCCTAGAAATAGGGTGGTGCCCGCAAGGG
AGCCAGATGACAGGTGCTGCATGGTCGTCGTCAGCTCGTGTCGTGAGATGTCGGGTTAAGTCCCCCAACGAGCGCAACCC
TCACTGTATGTTGTATTTCTCATACAGGACTGCCTCCGTAAGGAGGA
>OTU_2751
TGGTAGTCCACGCCGTAAACGATGAGTGCTAGGTGTTGGGGGTTTCCGCCCTCTGTGCCGAAGGTAACCCAATAAGCACT
CCGCCTGGGGAGTACGGCCGCAAGGCTGAAACTCAAAGGAATTGACGGGGGCCCGCACAAGCGGTGGAGCATGTGGTTTA
ATTCGAAGCAACGCGAAGAACCTTACCAGGTCTTGACATCCCGCTGATCGGTGTAGAGATATGCCTTTCCTTCGGGACAG
CGGTGACAGGTGGTGCATGGTTGTCGTCAGCTCGTGTCGTGAGATGTTGGGTTCAGTCCCGCAACGAGCGCAACCCTTGT
CGTCAGTTGCCAGCACGTAGAGGTGGGCACTCTGGCGAGACGGCCGGTGAAAGCCGGA
>OTU_2755
TGGTAGTCCACGCCGTAAACGATGAATGCTAGCCGTCGGTGGGCATGCCCTTCGGTGGCGCAGCTAACGCTTTAAGCATT
CCGCCTGGGGAGTACGATCGCAAGATTAAAACTCAAAGGAATTGACGGGGGCCCGCACAAGCGGTGGAGCATGTGGTTTA
ATTCGACGCAACGCGAAGAACCTTACCAGGCCTTGACATGTCCAGTATGGTCGCCAGAAACGGCTTCCTTCCCGCAAGGG
GCTGGAACACAGGTGCTGCATGGCTGTCGTCAGCTCGTGTCGTGAGATGTTGGGTTAAGTCCCGCAACGAGCGCAACCCT
CGCCCTTAGTTGCCATCATTTAGTTGGGCACTCTAAGGGGACTGCCGGTGATAAGCCGCGA
>OTU_2758
TGGTAGTCCTAGCCCTAAACGATGCTCATTAGATGTGGGAGGTATCGACCCCTTCCGCGTCGCAGCTAACGCATTAAATG
AGCCGCCTGGGGAGTACGGCCGCAAGGTTGAAACTCAAAGGAATTGACGGGGGCCCGCACAAGCGGTGGAACATGTGGTT
TAATTCGACGCAACGCGAAGAACCTTACCTGGGCTTGAACTACTGGTAGTAAGTCCCTAGAAACAGGGGCTGATCCGCAA
GGAAGCCAGCAGAGGTGCTGCATGGTTGTCGTCAGCTCGTGTCGTGAGATGTTGGGTTAAGTCCCGCAACGAGCGCAACC
CCTATCCAATGTTGCTAATCCCGTAAGGGATGCACTCTTTGGAAACTGCCTTCGATAAGAAGGA
>OTU_2760
TGGTAGTCCACGCCGTAAACGATGAATGCTAGGTGTTAGGGGTTTCGATACCCTTGGTGCCGAAGTTAACACATTAAGCA
TTCCGCCTGGGGAGTACGGTCGCAAGACTGAAACTCAAAGGAATTGACGGGGACCCGCACAAGCAGTGGAGTATGTGGTT
TAATTCGAAGCAACGCGAAGAACCTTACCAGGTCTTGACATCCCCCTGATCGGTCTAGAGATAGATCTTTCCTTCGGGAC
AGGGGAGACAGGTGGTGCATGGTTGTCGTCAGCTCGTGTCGTGAGATGTTGGGTTAAGTCCCGCAACGAGCGCAACCCTT
ATGCTTAGTTGCCAGCAGGTCAAGCTGGGCACTCTAAGCAGACTGCCGGTGACAAACCGGA
>OTU_2773
TGGTAGTCCACGCTGTAAACGATGAGTACTAGGCTTCGTGGGTCTTGACCCCTACGGAGCCGGCGCTAACGCAATAAGTA
CTCCGCCTGGGAAGTACGGTCGCAAGACTAAAACTCAAAGGAATTGACGGGGGCCCGCACAAGCGGTGGATCATGTGGTT
TAATTCGAAGCAACGCGAAGAACCTTACCTGGGTTTGACATCCTCTGACATCCGTAGAGATACGGCTTTCGTAGCAATAC
GACAGAGAGACAGGTGCTGCATGGCTGTCGTCAGCTCGTGTGGTGACATGTTGGGTTAAGTCCCGCAACGAGCGCAACCC
TTGTCTTTAGTTGCCAGCATTCAGTTGGGCACTCTAAAGAGACTGCCGTGGTTAACACGGA
>OTU_2774
TGGTAGTCCACGCTGTAAACTATGTGTGCTTGACGTCAGAGGGCATAGCCCCCTGGTGTCGGAGCTAACGCGGTAAGCAC
ACCGCCTGGGGAGTACGGTCGCAAGATTAAAACTCAAAGGAATTGACGGGGGCCCGCACAAGCGGTGGAGCATGTGGTTC
AATTCGATGCAACGCGCAGAACCTTACCAGCCCTTGACATGGGAAGTATGGAATGGAGAGATCTATTCCTTCAGTTCGGC
TGGCTTCCACACAGGTGCTGCATGGCTGTCGTCAGCTCGTGTCGTGAGATGTTGGGTTAAGTCCCGCAACGAGCGCAACC
CTCACCTTCAGTTGCCATCAGGTTAAGCTGGGCACTCTGAAGGAACTGCCGGTGACAAGCCGGA
>OTU_2778
TGGTAGTCCACGCCGTAAACGTTGGGAACTAGGTGTGGGCGACATTCCACGTTGTCCGTGCCGCAGCTAACGCATTAAGT
TCCCCGCCTGGGGAGTACGGCCGCAAGGCTAAAACTCAAAGGAATTGACGGGGGCCCGCACAAGCGGCGGAGCATGTGGC
TTAATTCGACGCAACGCGAAGAACCTTACCAAGGCTTGACATGCATCAGATCGCCGTAGAGATACGGTTTCCCTTTGGGC
TGGTGTACAGGTGGTGCATGGCTGTCGTCAGCTCGTGTCGTGAGATGTTGGGTTAAGTCCCGCAACGAGCGCAACCCCTG
TCCTGTGTTGCCAGCAGGCCCTTGTGGTGCTGGGGACTCACAGGAGACCGCCGGGGTCAACTCGGA
>OTU_2780
TGGTAGTCCACGCTGTAAACGATGAGAACTAGCTGTTGGTGGGGTAAGACCTGTCAGTAGCGAAGTGAACGCGATAAGTT
CTCCGCCTGGGGAGTACGGCCGCAAGGTTGAAACTCAAAGGAATTGACGGGGGCCCGCACAAGCGGTGGAGCATGTGGTT
TAATTCGATGCAACGCGAAGAACCTTACCTACCCTTGACATCCTAGGAATCCTGCTGAGAAGCGGGAGTGCCTTTGGGAG
CCTAGAGACAGGTGCTGCATGGCTGTCGTCAGCTCGTGTCGTGAGATGTTGGGTTAAGTCCCGTAACGAGCGCAACCCTT
GCCCTTAGTTGCTAACAGGTAAAGCTGAGCACTCTAGGGGGACTGCTGGTGATAAACCGGA
>OTU_2784
TGGTAGTCCCAGCCGTAAACGATGTCCACCAGGTGCTGGGCGGATCGACCCGTTCAGTGCCGCAGCTTACGTGATGAGTG
GACCGCCTGGGGAGTACGGCCGCAAGGTTGAAACTCAAAGGAATTGACGGGGGCCCGCACAAGCAGCGGAGTGTGTGGTT
TAATTCGATGCGACGCGAAGAACCTTACCTGGGCTTGACATGCGGATGCACCAGGGGTAACGCCCTGTCCGCTTCGGCGG
CGTCCGCACAGGTGCTGCATGGCTGTCGTCAGCTCGTGCCGTGAGGTGTTGGGTTAAGTCCCCTAACGAGCGCAACCCTC
GGGGTCCGTTGAAGATGTTTCGGGCCCGACTGCCGCGCGCAACGCGGA
>OTU_2786
TGGTAGTCCACGCCGTAAACGATGGGAGCTAGGTGTGGCGGGGCTTGACCCTCGCCGTGCCGCAGCTAACGCATTAAGCT
CCCCGCCTGGGAAGTACGGCCGCAAGGTTAAAACTCAAAGGAATTGACGGGGGCCCGCACAAGCGGTGGAGCATGTGGTT
TAATTCGACGCAACGCGCAGAACCTTACCTGGTCTTGACATCCTCGGAACTTTCCAGAGATGGAGAGGTGCTCGCAAGAG
AGCCGAGAGACAGGTGCTGCATGGCTGTCGTCAGCTCGTGTCGTGAGATGTTGGGTTAAGTCCCGCAACGAGCGCAACCC
CCGCCTTTAGTTGCCAGCATTCAGTTGGGCACTCTAGAGGGACTGCCGGTGTTAAACCGGA
>OTU_2787
TGGTAGTCCACGCCGTAAACGATGAATGTTAGCCGTCGGCATGCATGCATGTCGGTGGCGCAGCTAACGCATTAAACATT
CCGCCTGGGGAGTACGGTCGCAAGATTAAAACTCAAAGGAATTGACGGGGGCCCGCACAAGCGGTGGAGCATGTGGTTTA
ATTCGAAGCAACGCGCAGAACCTTACCAGCCCTTGACATGCCGGTCGCGGACAGTGGAGACATTGTCCTTCAGTTAGGCT
GGACCGGACACAGGTGCTGCATGGCTGTCGTCAGCTCGTGTCGTGAGATGTTGGGTTAAGTCCCGCAACGAGCGCAACCC
TTATTTTTAGTTGCCAGCACATAATGGTGGGGACTCTAAAAAGACTGCCCGCGCAAGCGGAGA
>OTU_2792
TGGTAGTCCTTGCCGTAAACGATGTATACTTGATGTAGTTAGGCTCAACCCTGACTGTGTCGAAGCTAACGCGATAAGTA
TACCGCCTGGGGAGTACGCTCGCAAGGGTGAAACTCAAAAGAATTGACGGGGGCCCGCACAAGCAGTGGAGCATGTGGTT
TAATTCGATGCAACGCGAAGAACCTTACCCAGGCTCGAAATGTAATGGACATCTTCAGAGATGAAGAGTTCCGCAAGGAC
TGTTATATAGGTGCTGCATGGCTGTCGTCAGCTCGTGCCGTGAGGTGTTTGGTTAAGTCCAGCAACGAGCGCAACCCTTA
TCATTAGTTGCCAACACTTGAGGTGGGGACTCTAATGAGACTGCCTAGGTTAACTAGGA
>OTU_2825
TGGTAGTCCTTGCCGTAAACGATGTATACTTGATGTAGCTGGGCTCAACCCCGGCTGTGTCGGAGCTAACGCGTTAAGTA
TACCGCCTGAGGAGTACGCTCGCAAGGGTGAAACTCAAAAGAATTGACGGGGGCCCGCACAAGCAGTGGAGCATGTGGTT
TAATTCGATGCAACGCGAAGAACCTTACCCAGGTTAGAAGTGCAGGGGAAGATAGCAGAGATGTTATCGTCCGCAAGGAC
CGCTGCATAGGTGCTGCATGGCTGTCGTCAGCTCGTGCCGTGAGGTGTTGGGTTAAGTCCCGCAACGAGCGCAACCCTTA
TCATTAGTTGCCAACACGTAAGGTGGGGACTCTAGTGAGACTGCCTAGGTTAACTAGGA
>OTU_2830
TGGTAGTCCTAGCCCTAAACGATGCTCATTAGATGTGGGAGGTATCGACCCCTTCCGCGTCGCAGCTAACGCATTAAATG
AGCCGCCTGGGGAGTACGGCCGCAAGGTTGAAACTCAAAGGAATTGACGGGGGCCCGCACAAGCGGTGGAACATGTGGTT
TAATTCGACGCAACGCGAAGAACCTTACCTGGGCTTGAACTACGGATGGTAAGTTGTTGGAAACAGTGACTGACCCGCAA
GGGAGTCCGCAGAGGTGCTGCATGGTTGTCGTCAGCTCGTGTCGTGAGATGTTGGGTTAAGTCCCGCAACGAGCGCAACC
CCTATCCGATGTTGCTACTCCCGCAAGGGAGGCACTCTTCGGAAACTGCCTTCGATAAGAAGGA
>OTU_2833
TGGTAGTCCACGCTGTAAACGATGGGCACTAGGCGCCGGGGGGAGCGACCCTCTCGGTGCCGTCGCTAACGCAATAAGTG
CCCCGCCTGGGGAGTACGGCCGCAAGGTTGAAACTCAAAGGAATTGACGGGGGCCCGCACAAGCGGTGGAGCATGTGGTT
TAATTCGATGCAACGCGAAGAACCTTACCTGGGCTTGACATGCACGTGAAAGTCCGTGGAAACACGGATCCTCCTTCGGG
ACGCGTGCACAGGTGCTGCATGGCTGTCGTCAGCTCGTGTCGTGAGATGTTGGGTTAAGTCCCGCAACGAGCGCAACCCT
CGCTCCCAGTTGCCAGCGGTTCGGCCGGGGACTCTGGGGGGACTGCCGGTGCCAAACCGGA
>OTU_2834
TGGTAGTCCACGCCGTAAACGTTGGGCACTAGGTGTGGGCTCCAACCAACGGAGTCCGTGCCGTCGCTAACGCATTAAGT
GCCCCGCCTGGGGAGTACGGCCGCAAGGCTAAAACTCAAAGGAATTGACGGGGCCCCGCACAAGCAGCGGAGCGTGTTGC
TTAATTCGATGCGACGCGAAGAACCTTACCTGGGCTTGACATGCAGGGAAAAGCCGTAGAGATACGGTGTCCTTCGGGGC
CTTGCACAGGTGGTGCATGGCTGTCGTCAGCTCGTGTCGTGAGATGTTGGGTTAAGTCCCGCAACGAGCGCAACCCTTGT
CCTATGTTGCCAGCGGATTATGCCGGGGACTCGTAGGAGACTGCCGGGGTCAACTCGGA
>OTU_2839
TGGTAGTCCACGCCGTAAACGATGAGTGCTAGGTGTTGGGGGCTTCCACGCCCTCTGTGCCGAAGGAAACCCAATAAGCA
CTCCGCCTGGGGAGTACGGCCGCAAGGCTGAAACTCAAAGGAATTGACGGGGGCCCGCACAAGCGGTGGAGCATGTGGTT
TAATTCGAAGCTACGCGAAGAACCTTACCAGGGCTTGACATCCCGCTGACCGGTGTAGAGATACACCTTCCCTTCGGGGC
AGCGGTGACAGGTGGTGCATGGTTGTCGTCAGCTCGTGTCGTGAGATGTTGGGTTAAGTCCCGCAACGAGCGCAACCCTT
GTTGTCAGTTGCCAGCACGTAATGGTGGGCACTCTGGCGAGACAGCCGGTGAAAGCCGGA
>OTU_2847
TGGTAGTCCACGCTGTAAACGATGTGTGCTAGACGTTGGGGAGCCTAGCTCTTCGGTGTCGCAGCTAACGCGGTAAGCAC
ACCGCCTGGGGAGTACGGCCGCAAGGTTAAAACTCAAAGGAATTGACGGGGGCCCGCACAAGCGGTGGAGCATGTGGTTT
AATTCGACGCAACGCGAAGAACCTTACCAGCCCTTGACATGTCCCGTATGGGGTCGAGAGATCGGCTTCTTCAGTTCGGC
TGGCGGGAACACAGGTGCTGCATGGCTGTCGTCAGCTCGTGTCGTGAGATGTTGGGTTAAGTCCCGCAACGAGCGCAACC
CCCATCTTCAGTTGCCATCGGGTAGAGCCGGGCACTCTGGAGAAACTGCCGGTGACAAGCCGGA
>OTU_2860
TGGTAGTCCACGCCCTAAACGATGCATACTTGGTGTGAGCCATTCATTTGGTTTGTGCCGGAGCTAACGCGTTAAGTATG
CCGCCTGGGGAGTACGGTCGCAAGGCTGAAACTCAAAGGAATTGACGGGGGCCCGCACAAGCGGTGGAGCATGTGGTTTA
ATTCGACGCAACGCGAAGAACCTTACCTGGGCTCGAACGGCTTCAGAAATCGGTAGAAATACTGCTTTCCCGCAAGGGAC
TGGAGTCGAGGTGCTGCATGGCTGTCGTCAGCTCGTGTCGTGAGATGTTGGGTTAAGTCCCGCAACGAGCGCAACCCTTG
TCCTGTGTTGCCATCATTTAGTTGGGCACTCGCAGGAGACCGCCAGCGATAAGTTGGA
>OTU_2863
TGGTAGTCCTTGCTGTAAACGATGTATACTTGGTGTAACCGGACTCAACCCTGGTTGTGCCGTAGCTAACGCGATAAGTA
TACCGCCTGGGAAGTACGCTCGCAAGGGTGAAACTCAAAAGAATTGACGGGGACCCGCACAAGCAGTGGAGCATGTGGTT
TAATTCGATGCAACGCGAAGAACCTTACCCAGGCTTGACATACAGAGGAATATGGGAGAAATTTCATAGCCCGCAAGGGT
CTCTGTACAGGTGCTGCATGGCTGTCGTCAGCTCGTGCCGTGAGGTGTTGGGTTAAGTCCCGCAACGAGCGCAACCCTTA
TCATTAGTTGCCAGCACGTAATGGTGGGAACTCTAGTGAGACTGCCCGGGTTAACCGGGA
>OTU_2864
TGGTAGTCCACGCCGTAAACGATGAGTGCTAAGTGTTAGAGGGCTTCCACCCTTTAGTGCTGCAGCTAACGCATTAAGCA
CTCCGCCTGGGGAGTACGGCCGCAAGGCTGAAACTCAAAGGAATTGACGGGGGCCCGCACAAGCGGTGGAGCATGTGGTT
TAATTCGAAGCAACGCGAAGAACCTTACCAGGTCTTGACATCCTTCGCTACCTCTAGAGATAGAGGGTTCCCCTTCGGGG
GACGGAGTGACAGGTGGTGCATGGTTGTCGTCAGCTCGTGTCGTGAGATGTTGGGTTAAGTCCCGCAACGAGCGCAACCC
TTGACCTTAGTTGCCAGCATTCAGTTGGGCACTCTAAGGTGACTGCCGGTGACAAACCGGA
>OTU_2867
TGGTAGTCCACGCCATAAACGATGAGAACTGGATGTCGGAGGGGTCTGCCCTTCGGTGTCGTAGCTAACGCGTTAAGTTC
TCCGCCTGGGGAGTACGGCCGCAAGGTTGAAACTCAAATGAATTGACGGGGACCCGCACAAGCGGTGGAGCATGTGGTTT
AATTCGATGCAACGCGAAGAACCTTACCTGGTCTTGACATGTCTGGAATTCTGCAGAGATGCGGAAGTGCCTTCGGGAAC
CAGAACACAGGTGCTGCATGGCTGTCGTCAGCTCGTGTCGTGAGATGTTGGGTTAAGTCCCGCAACGAGCGCAACCCTTG
CCCTTAGTTGCCAGCATTTAGTTGGGAACTCTAAGGGGACCGCCGGTGACAAACCGGA
>OTU_2870
TGGTAGTCCACGCCGTAAACGGTGGGCACTAGGTGTGGGCAACATTCCACGTTGTCCGTGCCGCAGCTAACGCATTAAGT
GCCCCGCCTGGGGAGTACGGCCGCAAGGCTAAAACTCAAAGGAATTGACGGGGGCCCGCACAAGCGGCGGAGCATGTGGC
TTAATTCGACGCAACGCGAAGAACCTTACCAAGGCTTGACATACACCGGAAACGGCCAGAGATGGTCGCCCCCTTGTGGT
CGGTGTACAGGTGGTGCATGGCTGTCGTCAGCTCGTGTCGTGAGATGTTGGGTTAAGTCCCGCAACGAGCGCAACCCTTG
TCCCGTGTTGCCAGCAAGCCCCTTCGGGGGTGTTGGGGACTCACGGGAGACCGCCGGGGTCAACTCGGA
>OTU_2871
TGGTAGTCCACGCTGTAAACGATGAGTGCTAGGCGTCGTGGGTATTGACCCCCGCGGTGCCGAAGTTAACACGTTAAGCA
CTCCGCCTGGGGAGTACGGTCGCAAGATTAAAACTCAAAGGAATTGACGGGGGCCCGCACAAGCGGTGGAGCATGTGGTT
TAATTCGACGCAACGCGCAGAACCTTACCTGGGTTTGAACTGCAGTGGACCGGTGTAGAGATACACTTTCCCTTCGGGGC
TGCTGTAGAGGTGCTGCATGGCTGTCGTCAGCTCGTGTCGTGAGATGTTGGGTTAAGTCCCGCAACGAGCGCAACCCCTG
CCGATAGTTGCTAGCGGTTCGGCCGAGCACTCTATCGGGACTGCCGATGTGAAATCGGA
>OTU_2882
TGGTAGTCCACGCCGTAAACTATGGGTGCTAGCCGTCGGGGAGCTTGCTCTTCGGTGGCGCAGCAAACGCATTAAGCACC
CCGCCTGGGGAGTACGGTCGCAAGATTAAAACTCAAAGGAATTGACGGGGGCCCGCACAAGCGGTGGAGCATGTGGTTTA
ATTCGAGGCAACGCGAAGAACCTTACCAGCCCTTGACTTCCCGATCGGGGCTCCGGAGACGGAGCTCTTCAATTGGTCGG
TGACAGGTGCTGCATGGCTGTCGTCAGCTCGTGTCGTGAGATGTTGGGTTAAGTCCCGCAACGAGCGCAACCCTTGCCAA
TAATTGCCATCATTTAGTTGGGCACTTTATTGGGACTGCCGGTGACAAACCGGA
>OTU_2883
TGGTAGTCCACGCCGTAAACGATGAGTGCTAGACGTTGGGGGACTCAGTCCCTTGGTGTCGCAGCTAACGCATGAAGCAC
TCCGCCTGGGGAGTACGGCCGCAAGGTTAAAACTCAAAGGAATTGACGGGGGCCCGCACAAGCGGTGGAGCATGTGGTTT
AATTCGACGCAACGCGCAGAACCTTACCAGCTCTTGACATGGGAAGTATGGGATCGGGCGACTGATCCCTTCAGTTCGGC
TGGCTTCCACACAGGTGCTGCATGGCTGTCGTCAGCTCGTGTCGTGAGATGTTGGGTTAAGTCCCGCAACGAGCGCAACC
CCTATCTTTAGTTGCCATCAGGTCAAGCTGGGCACTCTAGAGAAACCGCCGGTGACAAGCCGGA
>OTU_2892
TGGTAGTCCACGCCATAAACGATGAGGACTAGACGTTGAGAGGGTAAGCCTCCCAGTGTCGCAGCTAACGCGATAAGTCC
TCCGCCTGGGGAGTACGGCCGCAAGGTTGAAACTCAAAGGAATTGACGGGGACCCGCACAAGCGGTGGAGCATGTGGTTT
AATTCGATGCAACGCGAAGAACCTTACCTGGCCTTGACATCCTGTGAACCCTGAAGAGATTTGGGGGTGCCGCAAGGAGC
ACAGAGACAGGTGCTGCATGGCTGTCGTCAGCTCGTGTCGTGAGATGTTGGGTTAAGTCCCGCAACGAGCGCAACCCTTG
TCCTTAGTTGCCAGCATTAAGTTGGGCACTCTAAGGAGACCGCCGGTGACAAACCGGA
>OTU_2902
TGGTAGTCCACACCGTAAACGATGGATACTAGATGTCGGAAGTTCTTACCCTTTCGGTGTCGAAGCTAACGCGTTAAGTA
TCCCGCCTGGGGAGTACGGCCGCAAGGTTAAAACTCAAAGAAATTGACGGGGGCCCGCACAAGCGGTGGATTATGTGGTT
TAATTCGATGCAACGCGCAAAACCTTACCTAGGCTTGACATCCCGCGCATAGCTGTGAAAGCAGTGAAATCCCTTCGGGG
ACGCGGTGACAGGTGCTGCATGGCTGTCGTCAGCTCGTGTCGTGAGATGTTGGGTTAAGTCCCGCAACGAGCGCAACCCT
TGTGGTTAGTTGCCAGCATTAAGTTGGGCACTCTAGCCAGACCGCTTGCCGATAAGGCAGA
>OTU_2904
GGGTAGTCCACGCCGTAAACGATGAGCACTAGGTGTCGGGGGTATCGACCCCCCCGGTGCCGTCGCTAACGCAATAAGTG
CTCCGCCTGGGGACTACGGCCGCAAGGCTAAAACTCAAAGGAATTGACGGGGGCCCGCACAAGCAGCGGAGCGTGTGGTT
TAATTCGATGCAACGCGAAGAACCTTACCTAGGCTTGACATGCACGTGGTAAAACCTGGAAACAGGGATGACCCGCAAGG
GAGCGTGCACAGATGCTGCATGGCTGTCGTCAGCTCGTGCCGTGAGGTGTTGGGTTAAGTCCCGCAACGAGCGCAACCCT
CGCTGCCAGTTACCATGTCTGGCGGGACCGCCGGGTCCAACCCGGA
>OTU_2910
TGGTAGTCCTAGCCGTAAACGGTGCACGTTTGCTGTAAAAGGAATCGACCCCTTTTGTGGCGTAGCCAACGCGTTAAACG
TGCCGCCTGGGAAGTACGGTCGCAAGATTAAAACTCAAAGAAATTGACGGGGGCCTGCACAAGCGGTGGAGTATGTGGCT
CAATTCGATGCAACGCGAAGAACCTTACCTGGCCTTGACATGTACGTAGTAGAAGGGTGAAAGCCTGACGAGCTCGCAAG
AGCAGCGTACACAGGTGCTGCATGGCTGTCGTCAGCTCGTGTCGTGAGATGTTGGGTTAAGTCCCGCAACGAGCGCAACC
CCTGTGTCCTGTTGCTACCCTGATGAAAGTCGGGGGCACTCTGGACAGACTGCCTCGCTTAAACGAGGA
>OTU_2916
TGGTAGTCCACGCCCTAAACGATGTCAACTAGTTGTTGGGGATTCATTTCCTCAGTAACGTAGCTAACGCGTGAAGTTGA
CCGCCTGGGGAGTACGGTCGCAAGATTAAAACTCAAAGGAATTGACGGGGACCCGCACAAGCGGTGGATGATGTGGTTTA
ATTCGATGCAACGCGAAAAACCTTACCCACCTTTGACATGTACGGAATTCGCCAGAGATGGCTTAGTGCTCGAAAGAGAA
AGTGGACACAGGTGCTGCATGGCTGTCGTCAGCTCGTGTCGTGAGATGTTGGGTTAAGTCCCGCAACGAGCGCAACCCTT
GTCTCTAGTTGCTACGAAAGGGCACTCTAGAGAGACTGCCGGTGACAAACCGGA
>OTU_2918
TTTTCTTCCCCTCCGTCCCCTCTGCTTTCTCTTTGTCGGGCTGCATGCAGTTCGGTGACGCAGCTAACGCATTAAGCAAT
CCGCCTGGGGAGTACGGTCGCAAGATTAAAACTCAAAGGAATTGACGGGGGCCCGCACAAGCGGTGGAGCATGTGGTTTA
ATTCGAAGCAACGCGCAGAACCTTACCACCTTTTGACATGCCTGGACCGCCAGAGAGATCTGGCTTTCCCTTCGGGGACT
AGGACACAGGTGCTGCATGGCTGTCGTCAGCTCGTGTCGTGAGATGTTGGGTTAAGTCCCGCAACGAGCGCAACCCTCGC
CATTAGTTGCCATCATTTAGTTGGGAACTCTAATGGGACTGCCGGTGCTAAGCCGGA
>OTU_2928
TGGTAGTCCACGCCGTAAACGATGTCAACTAGCCGTTGGGAGCCTTGAGCTCTTAGTGGCGCAGCTAACGCATTAAGTTG
ACCGCCTGGGGAGTACGGCCGCAAGGTTAAAACTCAAATGAATTGACGGGGGCCCGCACAAGCGGTGGAGCATGTGGTTT
AATTCGATGCAACGCGAAGAACCTTACCAAGGCTTGACATCCCGAGAATCCTGTAGAAATACGGGAGTGCCGCAAGGAAT
TCGGAGACAGGTGGTGCATGGCTGTCGTCAGCTCGTGTCGTGAGATGTTGGGTTAAGTCCCGCAACGAGCGCAACCCTCG
ATGCCAGTTGCCAACGGGTAAAGCCGGGCACTCTGGCGTGACTGCCGGTGACAAACCGGA
>OTU_2934
TGGTAGTCCTTGCTGTAAACGATGTATACTTGGTGTAACTGGACTCAACCCCGGTTGTGCCGTAGCAAACGCGATAAGTA
TACCGCCTGAGGAGTACACTCGCAAGGGTGAAACTCAAAAGAATTGACGGGGACCCGCACAAGCAGTGGAGCATGTGGTT
TAATTCGATGCAACGCGAAGAACCTTACCCAGGTTTGACATGCAGAGGAATCTACCAGAGATGGTAGCGCCCTTCGGGGT
CTCTGCACAGGTGCTGCATGGCTGTCGTCAGCTCGTGCCGTGAGGTGTTGGGTTAAGTCCCGCAACGAGCGCAACCCTTA
TCGTTAGTTGCCAACAGGTAATGCTGGGAACTCTAGCGAGACTGCCTGGGTTAACCAGGA
>OTU_2946
TGGTAGTCCACGCCATAAACGATGAGAGCTAGCTGTTGCGGGTGTTGACCCCTGCAGTGGCGAAGCCAACGCATTAAGCT
CTCCGCCTGGGAAGTACGGCCGCAAGGCTAAAACTCAAAGGAATTGACGGGGGCCCGCACAAGCGGTGGAGCATGTGGTT
TAATTCGACGCAACGCGCAGAACCTTACCTGGTCTTGACATCCACGGAGCCCGCCAGAGATGGTGGGGTGCCCGCAAGGG
AGCCGTGAGACAGGTGCTGCATGGCTGTCGTCAGCTCGTGTCGTGAGATGTTGGGTTAAGTCCCGCAACGAGCGCAACCC
CTGCCTTTAGTTGCCATCATTCAGTTGGGCACTCTAGAGGGACTGCCGGTGTCAAACCGGA
>OTU_2959
TGGTAGTCCTTGCCGTAAACTATGTATACTTGGTGTAGCTGGAATCAACCCTGGCTGTGCCGTAGCTAACGCGATAAGTA
TACCGCCTGGGGAGTACAGTCGCAAGGCTGAAACTCAAAAGAATTGACGGGGACCCGCACAAGCAGTGGAGTATGTGGTT
TAATTCGATGCAACGCGAAGAACCTTACCCAGACTTGACATGCAGTAGACAGTACTAGAAATAGTATCTTCCTTCGGGAC
TGCTGCACAGGTGCTGCATGGCTGTCGTCAGCTCGTGCCGTGAGGTGTTGGGTTAAGTCCCGCAACGAGCGCAACCCTTA
TCATTAGTTGCCAACACGTAAAGGTGGGAACTCTAATGAGACTGCCTGGGTTAACCAGGA
>OTU_2960
TGGTAGTCCACGCCGTAAACGATGATGACTAGCTGTCGGGGCTCATGGAGTTTCGGTGGCGCAGCTAACGCGTTAAGTCA
TCCGCCTGGGGAGTACGGCCGCAAGGTTAAAACTCAAAGAAATTGACGGGGGCCTGCACAAGCGGTGGAGCATGTGGTTT
AATTCGAAGCAACGCGCAGAACCTTACCAGCGTTTGACATGGTAGGACGGTTTCCAGAGATGGATTCCTTCCCTTACGGG
ACCTACACACAGGTGCTGCATGGCTGTCGTCAGCTCGTGTCGTGAGATGTTGGGTTAAGTCCCGCAACGAGCGCAACCCT
CGTCTCCAGTTGCCATCAGGTTATGCTGGGCACTTTGGAGAAACTGCCGGTGACAAGCCGGA
>OTU_2964
TGGTAGTCCACGCCCTAAACGATGTCAACTGGTTGTCGGGGGATTAATTCCCTTGGTAACGAAGCTAACGCGTGAAGTTG
ACCGCCTGGGGAGTACGGCCGCAAGGTTAAAACTCAAAGGAATTGACGGGGACCCGCACAAGCGGTGGATTATGTGGATT
AATTCGATGCAACGCGAAAAACCTTACCTACCCTTGACTTGTACGGAATCCTCCAGAGATGGAGGAGTGCCCGAAAGGGA
ACCGTAACACAGGTGCTGCATGGCTGTCGTCAGCTCGTGTCGTGAGATGTTGGGTTAAGTCCCGCAACGAGCGCAACCCT
TGTCATTAGTTGCCACATTCAGTTGGGCACTCTAATGAGACTGCCGGTGACAAACCGGA
>OTU_2967
TGGTAGTCCACGCCGTAAACGATGATTGCTAGCCGTTGGGCAGCTTGCTGTTCAGTGGCGCAGCTAACGCATTAAGCAAT
CCGCCTGGGGAGTACGGCCGCAAGGTTGAAACTCAAAGGAATTGACGGGGGCCCGCACAAGCGGTGGAGCATGTGGTTTA
ATTCGACGCAACGCGCAGAACCTTACCAGGGTTTGACATCCCAAGACCGCCCTCTAACAGGGGTTTCCCCGCAAGGGGCT
TGGAGACAGGTGCTGCATGGCTGTCGTCAGCTCGTGTCGTGAGATGTTGGGTTAAGTCCCGCAACGAGCGCAACCCTCGC
CTTTAGTTGCCATCATTAAGTTGGGCACTCTAGAGGGACCGCCGGCGACAAGCCGGA
>OTU_2969
TGGTAGTCCATGCCGTAAACGTTGGGCACTAGGTGTGGGGCTCATTCCACGAGTTCCGTGCCGCAGCAAACGCATTAAGT
GCCCCGCCTGGGGAGTACGGCCGCAAGGCTAAAACTCAAAGGAATTGACGGGGGCCCGCACAAGCGGCGGAGCATGCGGA
TTAATTCGATGCAACGCGAAGAACCTTACCAAGGCTTGACATGCACGGGAAGCCACCAGAGATGGTGGTCTCTTTGGACA
CTCGTGCACAGGTGGTGCATGGTTGTCGTCAGCTCGTGTCGTGAGATGTTGGGTTAAGTCCCGCAACGAGCGCAACCCTC
GTCCCATGTTGCCAGCGGGTTATGCCGGGGACTCATGGGAGACTGCCGGGGTCAACTCGGA
>OTU_2971
TTTTCTTCCCCTCCGTCCCCTCTGCTCCCTCTTTTTTGGATTTTCGGATTCAGAGACTAAGCGAAAGTGATAAGTTAGCC
ACCTGGGGAGTACGTTCGCAAGAATGAAACTCAAAGGAATTGACGGGGGCCCGCACAAGCGGTGGATTATGTGGTTTAAT
TCGATGATACGCGAGGAACCTTACCAAGGCTTAAATGGGAAATGACAGGTTTAGAAATAGACTTTTCTTCGGACATTTTT
CAAGGTGCTGCATGGTTGTCGTCAGCTCGTGCCGTGAGGTGTTAGGTTAAGTCCTGCAACGAGCGCAACCCCTGTCACTA
GTTGCCATCATTAAGTTGGGGACTCTAGTGAGACTGCCTACGCAAGTAGAGA
>OTU_2997
TGGTAGTCCACGCCGTAAACGATGAGTGCTAGGTGTTAGAGGTTTTGAACCTTTAGTGCCGAAGTTAACACATTAAGCAC
TCCGCCTGGGGAGTACGGTCGCAAGACTGAAACTCAAAGGAATTGACGGGGGCCCGCACAAGCGGTGGAGCATGTGGTTT
AATTCGAAGCAACGCGAAGAACCTTACCAGGGCTTGACATCCCTCTGACCCTCCTAGAGATAGGAGCTCCCTTCGGGGCA
GAGGTGACAGGTGGTGCATGGTTGTCGTCAGCTCGTGTCGTGAGATGTTGGGTTAAGTCCCGCAACGAGCGCAACCCTTG
TCCTTAGTTGCCAGCATTGAGTTGGGCACTCTAGGGAGACTGCCGGTGACAAACCGGA
>OTU_3000
TGGTAGTCCACGCCGTAAACGATGAGTACTGGGTGTCGCGGGTAGTTGACCCCTGCGGTGCCGTAGCTAACGCGTTAAGT
ACTCCGCCTGGGGATTACGGTCGCAAGATTAAAACTCAAAGGAATTGACGGGGGCCCGCACAAGCGGTGGAGCATGTGGT
TTAATTCGACGCAACGCGAAGAACCTTACCTGGGCTAGACAACGGTGGACCGGTCTAGAGATAGATCTTTCCCTTCGGGG
ACTGCCGGTTCAGGTGCTGCATGGCTGTCGTCAGCTCGTGTCGTGAGATGTTGGGTTAAGTCCCGCAACGAGCGCAACCC
CCGCCTTTAGTTGCTACCATTCAGTTGAGCACTCTAAAGGGACCGCCGGCGTTAAGCCGGA
>OTU_3013
TGGTAGTCCACGCCGTAAACGATGAATGCTAGGTGTTAGGGGTTTCGATACCCTTGGTGCCGAAGTTAACACATTAAGCA
TTCCGCCTGGGGAGTACGGTCGCAAGACTGAAACTCAAAGGAATTGACGGGGACCCGCACAAGCAGTGGAGTATGTGGTT
TAATTCGAAGCAACGCGAAGAACCTTACCAGGTCTTGACATGCCTCTGACCGTCCTAGAGATAGGGCTTCTCTTCGGAGC
AGGGGACACAGGTGGTGCATGGTTGTCGTCAGCTCGTGTCGTGAGATGTTGGGTTAAGTCCCGCAACGAGCGCAACCCCT
AATGTTAGTTGCCAGCAGGTTAAGCTGGGCACTCTAACGTGACTGCCGGTGACAAACCGGA
>OTU_3015
TGGTAGTCCACGCTGTAAACGATGATCACTAGACGTTAGTCGCGCTTGCGCGATTAGTGTCGCAGCTAACGCGTTAAGTG
ATCCGCCTGGGGAGTACGGTCGCAAGATTAAAACTCAAAGGAATTGACGGGGGTCCGCACAAGCGGTGGAACATGTGGTT
TAATTCGACACTACGCGAGGAACCTTACCTAGGCTTGACATACATATGACAGCCCTAGAAACAGGGTCTTCCATGCGAAA
GCATGGACATATGCACAGGTGCTGCATGGCTGTCGTCAGCTCGTGTCGTGAGATGTTGGGTTAAGTCCTTTAACGAGCGC
AACTCTTGCCGTCAGTTGCTATTCCGTAAGGAAGCACTCTGATGGGACTGCCTGGGAAACCAGGA
>OTU_3021
TGGTAGTCCATGCCGTAAACGTTGGGCACTAGGTGTGGGGGACATTCCACGTTTTCCGCGCCGTAGCTAACGCATTAAGT
GCCCCGCCTGGGGAGTACGGCCGCAAGGCTAAAACTCAAAGGAATTGACGGGGGCCCGCACAAGCGGCGGAGCATGCGGA
TTAATTCGATGCAACGCGAAGAACCTTACCAAGGCTTGACATATACCGGATCGTTCCAGAGATGGTTCTTCCCCTTTGGG
GTCGGTATACAGGTGGTGCATGGTTGTCGTCAGCTCGTGTCGTGAGATGTTGGGTTAAGTCCCGCAACGAGCGCAACCCT
CGTTCCATGTTGCCAGCACGTGATGGTGGGGACTCATGGGAGACTGCCGGGGTCAACTCGGA
>OTU_3023
TGGTAGTCCACGCCGTAAACGATGAACACTAGGTGGATGTCGAGCTATCGATGTCCGCCGGAGGCAATTTGGTAAGTGTT
CCGCCTGGGGAGTATGGTCGCAAGGCTGAAACTCAAAGGAATTGACGGGGGCTCACACAAGCGGTGGAGGATGTGGTTTA
ATTCGAAGCAACGCGAAGAACCTTACCAGGTCTTGACATTCCGGGATTAACTGCGTGAAAGCGCGGGGATTGCCCTCAAG
GTGTAACCGGAACAGGTGCTGCATGGCTGTCGTCAGCTCGTGCCGTGAGGTGTTAGGTTAAGTCCTTTAACGAGCGAAAC
CCCTACGGTTAGTTACCAGCGCGTAATGGCGGGGACTCTAGCCGGACTGCCGCGAAAGTAGGA
>OTU_3026
TGGTAGTCCACGCTGTAAACGATGAGTGCTAGGTGTTGGGGACTCCAATCCTCAGTGCCGCAGCTAACGCAATAAGCACT
CCGCCTGGGGAGTACGGCCGCAAGGCTGAAACTCAAAGGAATTGACGGGGACCCGCACAAGCGGTGGAGCATGTGGTTTA
ATTCGAAGCAACGCGAAGAACCTTACCAGGGCTTGACATCCCTCTGAAACCTCTAGAGATAGAGGCTCTCTTCGGAGCAG
AGGTGACAGGTGGTGCATGGTTGTCGTCAGCTCGTGTCGTGAGATGTTGGGTTAAGTCCCGCAACGAGCGCAACCCTTGT
CCTTAGTTGCCAGCATTTAGTTGGGCACTCTAAGGAGACTGCCGTCGACAAGACGGA
>OTU_3028
TGGTAGTCCACGCCGTAAACGATGATAACTAGCTGTCAGGGCCCTTAGGGTTTTGGTGGCGCAGCTAACGCATTAAGTTA
TCCGCCTGGGGAGTACGGCCGCAAGGTTAAAACTCAAAGAAATTGACGGGGGCCTGCACAAGCGGTGGAGCATGTGGTTT
AATTCGAAGCAACGCGCAGAACCTTACCAGCGTTTGACATCCTCATCGCGGGTTCCAGAGATGGATCCCTTCAGTTCGGC
TGGATGAGTGACAGGTGCTGCATGGCTGTCGTCAGCTCGTGTCGTGAGATGTTGGGTTAAGTCCCGCAACGAGCGCAACC
CTCGTCCTTAGTTGCGACCATTTAGTTGAGCACTCTAAGGAAACCGCCGGTGATAAGCCGGA
>OTU_3033
TGGTAGTCCACGCCGTAAACGATGAGAACTAGGTGTCGTGGGTGTTGACCCCCGCGGTGCCGTAGCTAACGCATTAAGTT
CTCCGCCTGGGAAGTACGGTCGCAAGACTAAAACTCAAAGGAATTGACGGGGGCCCGCACAAGCGGTGGAGCATGTGGTT
TAATTCGACGCAACGCGCAGAACCTTACCTGGTCTTGACATCCTGGAAACCTGCTAGAGATAGCGGGGTGCCCGCAAGGG
AATCCAGAGACAGGTGCTGCATGGCTGTCGTCAGCTCGTGTCGTGAGATGTTGGGTTAAGTCCCGCAACGAGCGCAACCC
TCGCCTTTAGTTGCCACGCAAGTGGATCTCTAGAGGGACTGCCGGTGTTAAACCGGA
>OTU_3045
TGGTAGTCCACTGCTGTAAACGATGAGCGCTAGATGTCGGGGGGCTTGCCCCTCGGTGTCGCAGCTAACGCATTAAGCGC
TCCGCCTGGGAAGTACGGCCGCAAGGTTAAAACTCAAAGGAATTGACGGGGGCCCGCACAAGCGGTGGAGCATGTGGTTT
AATTCGACGCAACGCGAAGAACCTTACCAGCCCTTGACATGGGGAGTTTGGGTCGCAGAGATGTGGCCCTTCAGTTCGGC
TGGCTCCCACACAGGTGCTGCATGGCTGTCGTCAGCTCGTGTCGTGAGATGTTGGGTTAAGTCCCGCAACGAGCGCAACC
CTCATCTTCAGTTGCCAGCGGTCCGGCCGGGCACTCTGAAGAAACTGCCGGTGACAAACCGGA
>OTU_3048
TGGTAGTCCACGCCGTAAACGATGGATGCTAGCCGTTGGTGAGCTTGCTCATCAGTGGCGCAGCTAACGCATTAAGCATC
CCGCCTGGGGAGTACGGTCGCAAGATTAAAACTCAAAGGAATTGACGGGGGCCCGCACAAGCGGTGGAGCATGTGGTTCA
ATTCGAAGCAACGCGAAGAACCTTACCAGCTTTTGACATGTCCTGTATGAGAAACAGAAATGTATCTCTTCACTTCGGGT
GGCAGGAACACAGGTGCTGCATGGCTGTCGTCAGCTCGTGTCGTGAGATGTTGGGTTAAGTCCCGCAACGAGCGCAACCC
TCGCCCTTAGTTGCCATCATTCAGTTGGGCACTCTAAGGGGACTGCCGGTGATAAGCCGCGA
>OTU_3059
TGGTAGTCCTTGCCGTAAACGATGTATACTTGATGTAGTTAGGCTCAACCCTGACTGTGTCGTAGCTAACGCGATAAGTA
TACCGCCTGAGGAGTACGCTCGCAAGGGTGAAACTCAAAAGAATTGACGGGGGCCCGCACAAGCAGTGGAGCATGTGGTT
TAATTCGATGCAACGCGAAGAACCTTACCTGGGTTTGAAATACAGAGGAAGTTGTCAGAGATGACAACGCCCGCAAGGGC
TTTTGTACAGGTGCTGCATGGCTGTCGTCAGCTCGTGCCGTGAGGTGTTGGGTTAAGTCCCGCAACGAGCGCAACCCTTA
TCATTAGTTGCCAACATTTAAGGTGGGGACTCTAATGAGACTGCCTGGGTTAACCAGGA
>OTU_3076
TGGTAGTCCACGCCGTAAACGTTGGGCGCTAGGTGTGGGGTCCTTCCACGGACTCCGTGCCGCAGCTAACGCATTAAGCG
CCCCGCCTGGGGAGTACGGCCGCAAGGCTAAAACTCAAAGGAATTGACGGGGGCCCGCACAAGCGGCGGAGCATGTTGCT
TAATTCGATGCAACGCGAAGAACCTTACCTAGGTTTGACATGCAGGGAAAAGCTGTAGAGATACGGTGTCCGTAAGGGTC
CTGCACAGGTGGTGCATGGCTGTCGTCAGCTCGTGTCGTGAGATGTTGGGTTAAGTCCCGCAACGAGCGCAACCCTCGTT
CTATGTTGCCAGCGGTTCGGCCGGGAACTCATAGGAGACTGCCGGGGTCAACTCGGA
>OTU_3084
TGGTAGTCCACGCCGTAAACGATGGATACTAGGTGTAGAGGGTATCGACCCCCTCTGTGCCGTAGCTAACGCGTTAAGTA
TCCCGCCTGGGGAGTACGGTCGCAAGGCTGAAACTCAAAGGAATTGACGGGGGCCCGCACAAGCGGTGGAGCATGTGGTT
TAATTCGATGCAACGCGAAGAACCTTACCAAGGCTTGACATGTCGTGAACCCTGCGGAAACGCGGGGGTGCCTTCGGGAG
CACGAACACAGGTGGTGCATGGCTGTCGTCAGCTCGTGTCGTGAGATGTTGGGTTAAGTCCCGCAACGAGCGCAACCCTT
GTCATTAGTTGCTACGAAAGGGCACTCTAATGAGACTGCCGGTGACAAACCGGA
>OTU_3093
TGGTAGTCCACGCCGTAAACGATGAGTGCTAAGTGTTAGAGGGTTTCCGCCCTTTAGTGCTGCAGTTAACGCATTAAGCA
CTCCGCCTGGGGAGTACGGCCGCAAGGCTGAAACTCAAAGGAATTGACGGGGGCCCGCACAAGCGGTGGAGCATGTGGTT
TAATTCGAAGCAACGCGAAGAACCTTACCAGGTCTTGACATCCCGCTGACCGGTCTAGAGATAGATCTTTCCCTTCGGGG
ACAGCGGTGACAGGTGGTGCATGGTTGTCGTCAGCTCGTGTCGTGAGATGTTGGGTTAAGTCCCGTAACGAGCGCAACCC
TTGACCTTAGTTGCCAGCATTCAGTTGGGCACTCTAAGGTGACTGCCGGTGACAAATCGGA
>OTU_3094
TGGTAGTCCATGCCTTAAACGATGCATACTAGATGTAAGAGGGCTCAACCCCCCTTGTATCGGAGCTAACGCATTAAGTA
TGCCGCCTGGGGAGTACGCTCGCAAGGGTGAAACTCAAAAGAATTGACGGGGGCCCGCACAAGCAGTGGAGCATGTGGTT
TAATTCGATGCAACGCGAAGAACCTTACCTGGGCTCGAAATGTAGAGGACGACGTCAGAGATGACGTTTCTCGAAAGGGT
CTCTATATAGGTGCTGCATGGCTGTCGTCAGCTCGTGCCGTGAGGTGTTTGGTTAAGTCCAGCAACGAGCGCAACCCTTA
TCGTTAGTTGCCAACGCGTAAAGGCGGGAACTCTAACGAGACTGCCTGGGTTAACCAGGA
>OTU_3095
TGGTAGTCCACGCTGTAAACGATGAGTACTAGGTGTGGGGGGCGAAGCCCTCTGTGCCGCAGTTAACACAATAAGTACTC
CGCCTGGGAAGTACGATCGCAAGATTAAAACTCAAAGGAATTGACGGGGGCCCGCACAAGCAGCGGAGCATGTGGTTTAA
TTCGACGCAACGCGAAGAACCTTACCAGGGCTTGACATCTACAGAATCCCGTGGAAACATGGGAGTGCCCTTCGGGGAAC
TGTAAGACAGGTGGTGCATGGTTGTCGTCAGCTCGTGTCGTGAGATGTTGGGTTAAGTCCCGCAACGAGCGCAACCCCTA
TTGTTAGTTGCCAGCATTAAGTTGGGCACTCTAGCGAGACTGCCGAGGTCAACTCGGA
>OTU_3098
TGGTAGTCCACACCGTAAACGATGTATACTTGATGTAAATCGGCTCAACCCGGTTTGTATCGTAGCTAACGCGATAAGTA
TACCGCCTGGGAAGTACACTCGCAAGGGTGAAACTCAAAAGAATTGACGGGGGCTCGCACAAGCGGTGGAGCATGTGGTT
TAATTCGATGGTACGCGAAGAACCTTACCTAGACTTGACATACAGTAGACAGATACAGAAATGTATTCTTCCGAAAGGAC
TGCTGAACAGGTGCTGCATGGCTGTCGTCAGCTCGTGCCGTGAGGTGTTGGGTTAAGTCCCGCAACGAGCGCAACCCTTG
TCATTAGTTGCCATCACGTTAAGGTGGGCACTCTAGTGAGACTGCCTGGGTTAACCAGGA
>OTU_3100
GGGTAGTCCACGCCCTAAACGATGTCAACTAGGTGTTGGGAGCGCAAGTTCTCAGTACCGCAGCTAACGCGTGAAGTTGA
CCGCCTGGGGAGTACGGTCGCAAGATTAAAACTCAAAGGAATTGACGGGGACCCGCACAAGCGGTGGATGATGTGGATTA
ATTCGATGCAACGCGAACAACCTTACCTACCCTTGACATGTCCGGAAGCCCGGTGAAAGCTGGGGGTGCTCGCAAGAGAA
CCGGAACACAGGTGCTGCATGGCTGTCGTCAGCTCGTGTCGTGAGATGTTGGGTTAAGTCCCGCAACGAGCGCAACCCTT
GTCCTTAGTTGCTACGCAAGGGCACTCTAAGGAGACTGCCGGTGACAAACCGGA
>OTU_3108
TGGTAGTCCACGCCGTAAACGATGATTGCTAGCCGTTGGTAAGCATGCTTATCAGTGGCGCAGCTAACGCATTAAGCAAT
CCGCCTGGGGAGTACGGCCGCAAGGTTGAAACTCAAAGGAATTGACGGGGGCCCGCACAAGCGGTGGAGCATGTGGTTTA
ATTCGACGCAACGCGCAGAACCTTACCAGGGTTTGACATCCTGTGCTCACCGGAGAGATCCGGTTTCCCCGCAAGGGGCG
CAGAGACAGGTGCTGCATGGCTGTCGTCAGCTCGTGTCGTGAGATGTTGGGTTAAGTCCCGCAACGAGCGCAACCCTCGC
CTTTAGTTGCCACCATTCAGTTGGGCACTCTAAAGGGACCGCCGGCGACAAGCCGGA
>OTU_3115
TGGTAGTCCACGCTGTCAACGATGAGAACTAGACGTTGGGGGTACACCTCCTAGTGTCGAAGCTAACGCGTTAAGTTCTC
CGCCTGGGGAGTACGGCCGCAAGGTTAAAACTCAAAGGAATTGACGGGGGCTCGCACAAGCGGTGGAGCATGTGGTTTAA
TTCGATGCAACGCGAAGAACCTTACCTACTCTTGACATCCTCGGAATCCCCTAGAAATAGGGGAGTGCCTTCGGGAATCG
AGTGACAGGTGCTGCATGGCTGTCGTCAGCTCGTGTCGTGAGATGTTGGGTTAAGTCCCGTAACGAGCGCAACCCCTACC
CTTAGTTGCCATCGGCTAGGCCGGGAACTCTAAGGGGACTGCCGGTGATAAACCGGA
>OTU_3122
TGGTAGTCCACGCCATAAACGATGATAACTAGGTGTTGGGGGAGTTGACCCCCTCAGTACCGTAGCTCACGCGCTAAGTT
ATCCGCCTGGGGAGTACGACCGCAAGGTTAAAACTCAAAGGAATTGACGGGGGCCCGCACAAGAGGTGGAGTATGTGGTT
TAATTCGAAGCAACGCGAAGAACCTTACCTGGGTTTGACATCCCATGAAAAGCGCAGAGATGCGTAATAGCCGCAAGGCA
CATGGAGACAGGTGCTGCATGGCTGTCGTCAGCTCGTGTCGTGAGATGTTGGGTTAAGTCCCGCAACGAGCGCAACCCTT
TCCCTTATTTGCCAGCATTAAGTTGGGCACTCTAGGGGTACTGCCGATGATAAATCGGA
>OTU_3124
TGGTAGTCCTTGCTGTAAACGATGTGTACTAGATGTAGTTGGGCTCAACCCTGACTGTGTCGTAGCGAACGCGTTAAGTA
CACCGCCTGAGTAGTACGCTCGCAAGTGTGAAACTCAAAAGAATTGACGGGGGCCCGCACAAGCAGTGGAGCATGTGGTT
TAATTCGATGCTACACGAAGAACCTTACCCAGGCTTGACATGCAGAGGACAGTCCCAGAAATGGGATCTCCCGAAAGGGT
CTCTGCACAGGTGCTGCATGGCTGTCGTCAGCTCGTGCCGTGAGGTGTTTGGTTAAGTCCAGCAACGAGCGCAACCCTTA
TCATCAGTTGCCAACATGTAATGGTGGGGACTCTGATGAGACTGCCCGGGTTAACCGGGA
>OTU_3141
TGGTAGTCCACGCCCTAAACGATGTCTACTAGTTGTTGGTGGAGTAAAATCCATTAGTAACGCAGCTAACGCGTGAAGTA
GACCGCCTGGGGAGTACGGTCGCAAGATTAAAACTCAAAGGAATTGACGGGGACCCGCACAAGCGGTGGATTATGTGGAT
TAATTCGATGCAACGCGAAAAACCTTACCTACCCTTGACATGTACGGAACCCTCCAGAGATGGAGGGGTGCCCGAAAGGG
AGCCGTAACACAGGTGCTGCATGGCTGTCGTCAGCTCGTGTCGTGAGATGTTGGGTTAAGTCCCGCAACGAGCGCAACCC
TTGCCATTAGTTGCTACATTCAGTTGGGCACTCTAATGGGACTGCCGGTGACAAACCGGA
>OTU_3145
TGGTAGTCCACGCTGTAAACGATGAGAACTGGCTGTGTGTAGAGGTTAAACTCTGTGCGTAGCGAAGCTAACGCGTTAAG
TTCTCCGCCTGGGGAGTACGGTCGCAAGATTAAAACTCAAAGGAATTGACGGGGGCCCGCACAAGCGGTGGAGCATGTGG
TTTAATTCGATGCAACGCGAAGAACCTTACCTACCCTTGACATGTTGCGAACCTGGCTGAAAGGCTGGGGTGCCGAAAGG
AGCGCAAACACAGGTGCTGCATGGCTGTCGTCAGCTCGTGTCGTGAGATGTTGGGTTAAGTCCCGTAACGAGCGCAACCC
CTGTTCTTCGTTGCCATCAGGTAATGCTGGGCACTCGAAGAAGACTGCCGGTGACAAACCGGA
>OTU_3157
TGGTAGTCCACGCCGTAAACTATGATTACTAGGTGTCCGGGATGTTAACCTCCTGGGTACCGGAGCTCACGCATTAAGTA
ATCCGCCTGGGGAGTACGGTCGCAAGACTAAAACTCAAAGGAATTGACGGGGGCCCGCACAAGCGGTGGAGTATGTGGTT
TAATTCGAAGCAACGCGCAGAACCTTACCTGGGCTTAACATCCACTGATATCCCCAGAGATGGGGCTTCTCCTTCGGGAG
CAGTGAGATAGGTGCTGCATGGCTGTCGTCAGCTCGTGTCGTAAGATGTTGGGTTAAGTCCCGCAACGAGCGCAACCCTT
GCCTTTAGTTGCCACCATTAAGTTGGGCACTCTGAAGGGACTGCCGGTGTTAAACCGGA
>OTU_3165
TGGTAGTCCACGCCGTAAACGTTGGGCACTAGGTGTGGGTCTCAACCAACGAGATCCGCGCCGTCGCTAACGCATTAAGT
GCCCCGCCTGGGGAGTACGGCCGCAAGGTTAAAACTCAAAGGAATTGACGGGGGCCCGCACAAGCAGCGGAGCGTGTTGC
TTAATTCGATGCAACGCGAAGAACCTTACCTGGGCTTGACATGTACGGAAAAGCCGTAGAGATACGGTGTCCTTCGGGGT
CGTACACAGGTGGTGCATGGCTGTCGTCAGCTCGTGTCGTGAGATGTTGGGTTAAGTCCCGCAACGAGCGCAACCCTTAT
TCTATGTTGCCAGCGGATTATGCCGGGGACTCGTAGGAGACTGCCGGGGTCAACTCGGA
>OTU_3171
TGGTAGTCCTTGCCGTAAACGATGTATACTTGGTGTAACCGGACTCAACCCTGGTTGTGCCGTAGCTAACGCGATAAGTA
TACCGCCTGAGGAGTACGCTCGCAAGGGTGAAACTCAAAAGAATTGACGGGGACCCGCACAAGCAGTGGAGCATGTGGTT
TAATTCGATGCAACGCGAAGAACCTTACCCAGGCTTGACATACAGTAGACGATAGTAGAAATACTATTTCCCTTCGGGGC
TGCTGAACAGGTGCTGCATGGCTGTCGTCAGCTCGTGCCGTGAGGTGTTTGGTTAAGTCCAGCAACGAGCGCAACCCTTA
TCACTAGTTGCCAACATTTTAGGTGGGAACTCTAGTGAGACTGCCTGGGTTAACCAGGA
>OTU_3173
TGGTAGTCCACGCCCTAAACGATGTCTACTAGTTGTCGGGTTTTAATTAACTTGGTAACGCAGCTAACGCGTGAAGTAGA
CCGCCTGGGGAGTACGGTCGCAAGATTAAAACTCAAAGGAATTGACGGGGACCCGCACAAGCGGTGGATGATGTGGTTTA
ATTCGATGCAACGCGAAAAACCTTACCCACCTTTGACATGTCTGGAATTCCGCAGAGATGTGGAAGTGCCCGAAAGGGAG
CCAGAACACAGGTGCTGCATGGCTGTCGTCAGCTCGTGTCGTGAGATGTTGGGTTAAGTCCCGCAACGAGCGCAACCCTT
GTCATTAGTTGCTACATTTAGTTGGGCACTCTAATGAGACTGCCGGTGACAAACCGGA
>OTU_3182
TGGTAGTCCACGCCGTAAACGATGATAACTAGCTGTCCGGGCACTTGGTGCTTGGGTGGCGCAGCTAACGCATTAAGTTA
TCCGCCTGGGGAGTACGGTCGCAAGATTAAAACTCAAAGGAATTGACGGGGGCCCGCACAAGCGGTGGAGCATGTGGTTT
AATTCGAAGCAACGCGCAGAACCTTACCAGCCCTTGACATGCCGGTCGCGGACAGTGGAGACATTGTCCTTCAGTTAGGC
TGGACCGGACACAGGTGCTGCATGGCTGTCGTCAGCTCGTGTCGTGAGATGTTGGGTTAAGTCCCGCAACGAGCGCAACC
CTCGCCTCTAGTTGCCATCATTCAGTTGGGCACTCTAGAGGGACTGCCGGTGATAAGCCGAGA
>OTU_3187
TGGTAGTCCACGCCGTAAACGATGAATGCCAGACGTCGGGCAGCATGCTGTTCGGTGTCACACCTAACGGATTAAGCATT
CCGCCTGGGGAGTACGGTCGCAAGATTAAAACTCAAAGGAATTGACGGGGGCCCGCACAAGCGGTGGAGCATGTGGTTTA
ATTCGAAGCAACGCGCAGAACCTTACCAACCCTTGACATCCCAGGACATCCCCAGAGATGGGGCTTCCACTTCGGTGGCC
TGGAGACAGGTGCTGCATGGCTGTCGTCAGCTCGTGTCGTGAGATGTTCGGTTAAGTCCGGCAACGAGCGCAACCCACGT
CCCCAGTTGCCAGCATTCAGTTGGGCACTCTGTGGAAACTGCCGATGATAAGTCGGA
>OTU_3190
TGGTAGTCCACGCTGTAAACGTTGAGGACTAGGTGTCGGCTCGTTTAGAGTCGGTGCCGCAGGTAACCCATTAAGTCCTC
CACCTGGGGAGTACGTCCGCAAGGATGAAACTCAAAGGAATTGACGGGGGCCCGCACAAGCGGTGGAACATGTGGTTCAA
TTCGACGCTACGCGTAGAACCTCACCTAGGTTTGACATGCTAGAAGTACTGAAGTGAAAGCGGATGGACTCGTCAAGTCG
AGAGCTAGCACAGGTGGTGCATGGCTGTCGTCAGCTCGTGCTGTGAAGTGTTGGGTTAAGTCCCGCAACGAGCGCAACCC
ACGTCTGTTGTTGCCACCGAGGTCCGAAAGGGCTTCGAGCACTCTACAGAGACTGCCGGTGATAAACTGGA
>OTU_3198
TGGTAGTCCACGCTGTAAACGATGTGTGCTAGACGTTGGGGAGCCTAGCTCTTCGGTGTCGCAGCTAACGCGGTAAGCAC
ACCGCCTGGGGAGTACGGCCGCAAGGTTAAAACTCAAAGGAATTGACGGGGGCCCGCACAAGCGGTGGAGCATGTGGTTT
AATTCGACGCAACGCGAAGAACCTTACCAGCTCTTGACATGTCTCGTATGGGTGGGGGAGACCGCACCCTTCGGTTCGGC
CGGCGGGAACACAGGTGCTGCATGGCTGTCGTCAGCTCGTGTCGTGAGATGTTGGGTTAAGTCCCGCAACGAGCGCAACC
CCCATCTTCAGTTGCCAGCGGTTTGGCCGGGCACTCTGAAGAAACTGCCGGTGACAAGCCGGA
>OTU_3206
GGGTAGTCCACGCCGTAAACGGTGGATGCTAGGTGTGGGGGGTATCGACCCCCTCCGTGCCGGCGCGAACGCAGGAAGCA
TCCCGCCTGGGGAGTACGGCCGCAAGGCTAAAACTCAAAGGAATTGACGGGGGCCCGCACAAGCAGCGGAGCGTGTGGTT
TAATTCGATGCAACGCGAAGAACCTTACCAGGGCTCGACATCCCGTGTTCAGTCGGTGAAAGCCGGTGCCCGCAAGGGGA
ACGGGACAGGTGCTGCATGGCTGTCGTCAGCTCGTGCCGTGAGGTGTTGGGTTAAGTCCCGCAACGAGCGCAACCCCCGG
GGCTAGTTAGGTTCCTAGCCCGACTGCCGGGACCAACCCGGA
>OTU_3225
TGGTAGTCCACGCCGTAAACGATGTGTGCTAGACGTTGGGGAGCCTAGCTCTTCGGTGTCGCAGCTAACGCTTTAAGCAC
ACCGCCTGGGGAGTACGGCCGCAAGGTTAAAACTCAAAGGAATTGACGGGGGCCCGCACAAGCGGTGGAGCATGTGGTTT
AATTCGACGCAACGCGAAGAACCTTACCAGCCCTTGACATGTCCGGTGTGGGCGGGGGAGACCCCGTCCTTCAGTTCGGC
TGGCCGGAACACAGGTGCTGCATGGCTGTCGTCAGCTCGTGTCGTGAGATGTTGGGTTAAGTCCCGCAACGAGCGCAACC
CTCATCTTCAGTTGCCACCGGGTAGAGCCGGGCACTCTGAAGAAACTGCCGGTGACAAGCCGGA
>OTU_3238
TGGTAGTCCACGCCATAAACGATGAGAACTAGACGTTGGAGGGGTAAGCCCTTCAGTGTCGCAGCTAACGCGCTAAGTTC
TCCGCCTGGGGAGTACGGCCGCAAGGTTGAAACTCAAAGGAATTGACGGGGACCCGCACAAGCGGTGGAGCATGTGGTTT
AATTCGATGCAACGCGAAGAACCTTACCTGGTCTTGACATGTCTGGAATCCCGAAGAGATTTGGGAGTGCCGCAAGGAAC
CAGAACACAGGTGCTGCATGGCTGTCGTCAGCTCGTGTCGTGAGATGTTGGGTTAAGTCCCGCAACGAGCGCAACCCTTG
TCCTTAGTTGCCATCATTCAGTTGGGCACTCTAAGGAGACCGCCGGTGACAAACCGGA
>OTU_3253
TGGTAGTCCACGCCGTAAACGATGATAACTAGCTGTCTGGGCTCTTGGAGCTTAGGTGGCGCAGCTAACGCATTAAGTTA
TCCGCCTGGGGAGTACGGCCGCAAGGTTAAAACTCAAAGAAATTGACGGGGGCCTGCACAAGCGGTGGAGCATGTGGTTT
AATTCGAAGCAACGCGCAGAACCTTACCAACGTTTGACATCCTCATCGCGGATCGTGGAGACACTTTCCTTCAGTTCGGC
TGGATGAGTGACAGGTGCTGCATGGCTGTCGTCAGCTCGTGTCGTGAGATGTTGGGTTAAGTCCCGCAACGAGCGCAACC
CTCGTCCTTAGTTGCCATCATTGAGTTGGGCACTCTAAGGAAACCGCCGGTGATAAGCCGGA
>OTU_3264
TGGTAGTCCTAGCCGTAAACGATGACCACTAGATGTGCGGGGTATCGACCCCCTGCGTGTCGGAGCAAACGTTTTAAGTG
GTCCGCCTGGGGAGTACGGTCGCAAGATTAAAACTCAAAGGAATTGACGGGGACCCGCACAAGCAGCGGAGCGTGTGGTT
TAATTCGATGCGACGCGAAGAACCTTACCAGGGCTTGACATGTAGTGGACCATCCTAGAGATAGGACTTCCTTCGGGACC
GCTGCACAGGTGCTGCATGGCTGTCGTCAGCTCGTGCCGTGAGGTGTTGGGTTAAGTCCCGCAACGAGCGCAACCCCTAT
[truncated: 247,611 more chars]
