# Supplementary material for: Shared features and reciprocal complementation of the Chlamydomonas and Arabidopsis microbiota
Source: Nat Commun. 2022 Jan 20;13:406. doi: 10.1038/s41467-022-28055-8 (PMC8776852; doi:10.1038/s41467-022-28055-8)
Supplement: Supplementary file 9 — Source Data [file 41467_2022_28055_MOESM9_ESM.zip › source_data/fig_1/taxonomy_NC.txt]

ID	kingdom	phylum	class	order	family	genus	species
f4a1a17d61628c4d2593dbde13ba4337	Bacteria	Proteobacteria	Gammaproteobacteria	Burkholderiales	Methylophilaceae
bd797c368962e36c66f5b134c30960da	Bacteria	Proteobacteria	Gammaproteobacteria	Pseudomonadales	Pseudomonadaceae	Pseudomonas	
ca238ac75951426e89841bb359ca387e	Bacteria	Proteobacteria	Gammaproteobacteria	Burkholderiales	Burkholderiaceae	Ralstonia	
e4ec0e8d6113a23b59b761bcdc7c304a	Bacteria	Bacteroidota	Bacteroidia	Sphingobacteriales	Sphingobacteriaceae	Sphingobacterium	
e4863da6be0629643aa486ea3d35dd68	Bacteria	Proteobacteria	Gammaproteobacteria	Burkholderiales	Methylophilaceae
2f3738fb2d962f75c65c36ae5b9e0313	Bacteria	Bacteroidota	Bacteroidia	Cytophagales	Microscillaceae		
5e87ec2e2aebaba32fe8246efde8adf8	Bacteria	Proteobacteria	Gammaproteobacteria	Pseudomonadales	Pseudomonadaceae	Pseudomonas	
7731520b6133efb806080b9656a769a0	Bacteria	Proteobacteria	Gammaproteobacteria	Burkholderiales	Oxalobacteraceae
5f0326bc85dfaf6ba06c098ac4d63069	Bacteria	Firmicutes	Bacilli	Paenibacillales	Paenibacillaceae	Paenibacillus	
2d4cb571a445781df3927261ee215efc	Bacteria	Bacteroidota	Bacteroidia	Sphingobacteriales	env.OPS_17		
89483accd1cbdb9172f0ce30bf389c17	Bacteria	Proteobacteria	Alphaproteobacteria	Sphingomonadales	Sphingomonadaceae	Sphingomonas	
3ea18ed68d6f64c03dd8055b974aa806	Bacteria	Proteobacteria	Gammaproteobacteria	Burkholderiales	Comamonadaceae	Rhizobacter	
8f0eff0b4eabe183b3960f6fa853a788	Bacteria	Bacteroidota	Bacteroidia	Sphingobacteriales	env.OPS_17		
fb82597b8a8d877a887da0460e4daf2a	Bacteria	Bdellovibrionota	Bdellovibrionia	Bacteriovoracales	Bacteriovoracaceae	Peredibacter	
caf09476de3548fac0554e02a28f222c	Bacteria	Firmicutes	Bacilli	Paenibacillales	Paenibacillaceae	Paenibacillus	
35e7d7be0dbb2842b1d777e9b1443874	Bacteria	Proteobacteria	Gammaproteobacteria	Burkholderiales	Oxalobacteraceae
e3ec021309532068e30618f60ce2edf9	Bacteria	Proteobacteria	Alphaproteobacteria	Rhizobiales	Rhizobiaceae
085bf993f4bdc23f7d48171d65f99ec7	Bacteria	Proteobacteria	Gammaproteobacteria	Burkholderiales	Oxalobacteraceae	Massilia	
77ee2be4eb0733220f096971426d8738	Bacteria	Bacteroidota	Bacteroidia	Flavobacteriales	Flavobacteriaceae	Flavobacterium	
698b6e7a46745f54b25ae9bb01f62f16	Bacteria	Proteobacteria	Gammaproteobacteria	Burkholderiales	Comamonadaceae
bd0f99dc3b14aa201b181e4c41b2e72b	Bacteria	Proteobacteria	Gammaproteobacteria	Burkholderiales	Comamonadaceae
1c87bad9d57434d3e9f7864e405904c0	Bacteria	Proteobacteria	Alphaproteobacteria	Sphingomonadales	Sphingomonadaceae	Sphingomonas	
1ca2c6fbcfef42c0e6e825af037c1f4b	Bacteria	Proteobacteria	Gammaproteobacteria	Xanthomonadales	Rhodanobacteraceae	Tahibacter	
d93d2a2e7b0c2ed96ca6074a717a8a4d	Bacteria	Actinobacteriota	Actinobacteria	Micrococcales	Micrococcaceae	Arthrobacter	
730a06f4558a21698c85f06d49a5a2b9	Bacteria	Bacteroidota	Bacteroidia	Chitinophagales	Chitinophagaceae
8206bcf48f89dafd01e9ae81e69ae89b	Bacteria	Proteobacteria	Gammaproteobacteria	Pseudomonadales	Pseudomonadaceae	Pseudomonas	
bf2dc0918772095409db3bae33ad5306	Bacteria	Proteobacteria	Alphaproteobacteria	Rhizobiales	Methyloligellaceae		
816acacec24c7939d395a8b163b96278	Bacteria	Firmicutes	Bacilli	Bacillales	Bacillaceae	Bacillus	
50a45ddab4657b3c30e5fbda16ddf545	Bacteria	Proteobacteria	Alphaproteobacteria	Rhizobiales	Devosiaceae	Devosia	
5fb5b66d1a5665d3c6ee40f89bd51c41	Bacteria	Proteobacteria	Alphaproteobacteria	Rhizobiales	Rhizobiaceae
68b41361b56d4b8d0d2015c39c876261	Bacteria	Nitrospirota	Nitrospiria	Nitrospirales	Nitrospiraceae	Nitrospira	
66fc857624746b714f5cec0eaa0c495b	Bacteria	Firmicutes	Bacilli	Paenibacillales	Paenibacillaceae	Paenibacillus	
dedb415217399d9b2fa2b4ae5fa32954	Bacteria	Proteobacteria	Gammaproteobacteria	Pseudomonadales	Pseudomonadaceae	Pseudomonas	
34a7f74aec0d10c5894e353d11b6fa78	Bacteria	Proteobacteria	Gammaproteobacteria	Burkholderiales	Oxalobacteraceae
684be34faae29716d1340f20a8792c3f	Bacteria	Proteobacteria	Gammaproteobacteria	Xanthomonadales	Xanthomonadaceae
7ca7e35b1d746439d07e5797e582f59f	Bacteria	Proteobacteria	Gammaproteobacteria	Xanthomonadales	Xanthomonadaceae
b465849ba2884c40f969346e0846f0f2	Bacteria	Proteobacteria	Alphaproteobacteria	Sphingomonadales	Sphingomonadaceae	Sphingomonas	
6e83d3681f2d21abc4d03fe890fe201e	Bacteria	Bacteroidota	Bacteroidia	Flavobacteriales	Flavobacteriaceae	Flavobacterium	
b652a0de8ee3818667ae6b108d73e37e	Bacteria	Bacteroidota	Bacteroidia	Cytophagales	Microscillaceae
0038cfd5b102d324998be74c405bf980	Bacteria	Bacteroidota	Kapabacteria	Kapabacteriales			
cbb30697bcc2aab732f33d455d70cadd	Bacteria	Proteobacteria	Gammaproteobacteria	Burkholderiales	Oxalobacteraceae
be66e6b26028300cc7b63de1caf3e8d0	Bacteria	Proteobacteria	Gammaproteobacteria	Burkholderiales	Oxalobacteraceae	Massilia	
574d17be5cd699bba2867597658944fd	Bacteria	Proteobacteria	Alphaproteobacteria	Rhizobiales	Xanthobacteraceae	Pseudolabrys	
1b777ecc83727f2c4ea5f161ba34e7c8	Bacteria	Bacteroidota	Bacteroidia	Cytophagales	Microscillaceae
e7f1338a15030471294c4c6188efbd92	Bacteria	Proteobacteria	Alphaproteobacteria	Sphingomonadales	Sphingomonadaceae	Altererythrobacter	
81e02f374fcd0d344cf0b448f676ab11	Bacteria	Patescibacteria	Saccharimonadia	Saccharimonadales	Saccharimonadaceae	TM7a	
f7ce02f79670e335e8af7eb622ae4d5e	Bacteria	Proteobacteria	Alphaproteobacteria	Rhizobiales	Xanthobacteraceae	Rhodopseudomonas	
809775cbb9eec62549c2330bfca3ec68	Bacteria	Proteobacteria	Alphaproteobacteria	Rhizobiales	Rhizobiaceae
8eada08b3fdfb1f9706fe5240f37b1b8	Bacteria	Proteobacteria	Alphaproteobacteria	Rhizobiales	Xanthobacteraceae	Bradyrhizobium	
cd9c0982ced00304ca8446d0798e53ce	Bacteria	Bdellovibrionota	Bdellovibrionia	Bacteriovoracales	Bacteriovoracaceae	Peredibacter	
89cb97e01abe8c40a11f0e82ce6f8e04	Bacteria	Proteobacteria	Gammaproteobacteria	Xanthomonadales	Xanthomonadaceae
fca661a60cfccd85f8f8ce0970e5960d	Bacteria	Proteobacteria	Gammaproteobacteria	Burkholderiales	Comamonadaceae
35ba33e6ac8bde699cef6a326b3b45a7	Bacteria	Proteobacteria	Gammaproteobacteria	Burkholderiales	Oxalobacteraceae
0f3b90a3bdc65f231f15aa844c59d33f	Bacteria	Proteobacteria	Gammaproteobacteria	Burkholderiales	Comamonadaceae	Caenimonas	
2c637b4e7d9ffebbd93e43d101706bf8	Bacteria	Proteobacteria	Gammaproteobacteria	Burkholderiales	Oxalobacteraceae
37cb46a80ce73d50181555a8258e82a8	Bacteria	Bacteroidota	Bacteroidia	Flavobacteriales	Flavobacteriaceae	Flavobacterium	
0368f96e7f25ebcc7fc0ce0def219dfc	Bacteria	Proteobacteria	Gammaproteobacteria	Burkholderiales	TRA3-20		
bd54cdde92c9729991f2130849672d54	Bacteria	Proteobacteria	Gammaproteobacteria	Burkholderiales	Comamonadaceae	Polaromonas	
3afc14d4551b43c0e9f9835de8d58802	Bacteria	Bacteroidota	Bacteroidia	Chitinophagales	Chitinophagaceae	Flavisolibacter	
c656a5b767904e3bf9fc0847ecd400b0	Bacteria	Proteobacteria	Gammaproteobacteria	Xanthomonadales	Xanthomonadaceae
60aa1dd445c0c0ac041cc1c1dcb84087	Bacteria	Actinobacteriota	Actinobacteria	Streptosporangiales	Thermomonosporaceae	Actinocorallia	
fcd783fd4ce019b2a3dca900baab4f3e	Bacteria	Actinobacteriota	Actinobacteria	Propionibacteriales	Nocardioidaceae	Nocardioides	
93dc525e75546bbf4e316b5310b516ca	Bacteria	Firmicutes	Bacilli	Paenibacillales	Paenibacillaceae	Paenibacillus	
e4b6e04c47cc7ba3ccba2a06b41581dc	Bacteria	Proteobacteria	Alphaproteobacteria	Sphingomonadales	Sphingomonadaceae	Sphingomonas	
492820b8f2e1a80cd186507f9fd69352	Bacteria	Proteobacteria	Gammaproteobacteria	Burkholderiales	Oxalobacteraceae	Pseudoduganella	
071c0a0d4ef27634caad2c6ea319de05	Bacteria	Actinobacteriota	Actinobacteria	Micrococcales	Micrococcaceae	Arthrobacter	
5065ff3e1b8e06daf6b3e9db51899b7f	Bacteria	Bacteroidota	Bacteroidia	Flavobacteriales	Flavobacteriaceae	Flavobacterium	
47acab01c3546cdb63dd5725ffc42c0c	Bacteria	Proteobacteria	Alphaproteobacteria	Rhizobiales	Devosiaceae	Devosia	
6fe2aa0f6dc8788eec0eefb2b863f6a2	Bacteria	Proteobacteria	Alphaproteobacteria	Rhizobiales	Devosiaceae	Devosia	
eb30727d82e7019e23264feb801b39f8	Bacteria	Bacteroidota	Kapabacteria	Kapabacteriales			
0f3a1d4e793abff2dc8d133a9db3c4b1	Bacteria	Proteobacteria	Gammaproteobacteria	Burkholderiales	Oxalobacteraceae
63f29ca70632940603cf1509697998be	Bacteria	Bacteroidota	Bacteroidia	Cytophagales	Hymenobacteraceae	Adhaeribacter	
57239adb61a598bf70012ec64c6c6f3e	Bacteria	Proteobacteria	Gammaproteobacteria	Burkholderiales	Comamonadaceae
c01c00e17dc25f56f1dec3d33854940b	Bacteria	Actinobacteriota	Actinobacteria	Propionibacteriales	Propionibacteriaceae	Microlunatus	
37d425b1c16e6290943647113e8c7cae	Bacteria	Acidobacteriota	Subgroup_11				
54fd5708c853273ad7d1bdfe0a04b40a	Bacteria	Proteobacteria	Gammaproteobacteria	Burkholderiales	Oxalobacteraceae	Massilia	
59e1bc69facd3c141fe51176dc9cb1d5	Bacteria	Proteobacteria	Gammaproteobacteria	Salinisphaerales	Solimonadaceae	Solimonas	
71fd34007ecaa91a3d803e6272f5387b	Bacteria	Proteobacteria	Gammaproteobacteria	Pseudomonadales	Pseudomonadaceae	Pseudomonas	
98d4b7bc8986e31200e397b915eb14f4	Bacteria	Bacteroidota	Bacteroidia	Sphingobacteriales	Sphingobacteriaceae
2c0cebf884b7793780113aa1aa57b0e6	Bacteria	Firmicutes	Bacilli	Paenibacillales	Paenibacillaceae	Paenibacillus	
13223f847e65a8a9cd9796e3bfba5a8a	Bacteria	Proteobacteria	Gammaproteobacteria	Xanthomonadales	Xanthomonadaceae	Arenimonas	
cf0a6d2e374ea7130ded979d8070ec51	Bacteria	Proteobacteria	Gammaproteobacteria	Burkholderiales	Oxalobacteraceae	Massilia	
443dfbb7770d1f88eefb34af33286991	Bacteria	Proteobacteria	Alphaproteobacteria	Rhizobiales	Rhizobiaceae	Allorhizobium-Neorhizobium-Pararhizobium-Rhizobium	
e2fe182b589816609a32e5b2a35a807d	Bacteria	Bdellovibrionota	Bdellovibrionia	Bacteriovoracales	Bacteriovoracaceae	Peredibacter	
512b90bc4044758653f65b91a58669fd	Bacteria	Proteobacteria	Gammaproteobacteria	Burkholderiales	Comamonadaceae
9f8dbce11e122abac0037c78e7c7000d	Bacteria	Proteobacteria	Gammaproteobacteria	Burkholderiales	Oxalobacteraceae
0187959d7096fc35a87a26ad3b7227b9	Bacteria	Proteobacteria	Gammaproteobacteria	Burkholderiales	Oxalobacteraceae	Massilia	
34461770ac6e6655153de427475476e3	Bacteria	Proteobacteria	Alphaproteobacteria	Sphingomonadales	Sphingomonadaceae	Sphingomonas	
23ba57086bbb98e9e8fab4355a205c59	Bacteria	Proteobacteria	Gammaproteobacteria	Burkholderiales	Oxalobacteraceae
f63a385ba1131b1ecf507b428cbfe8e3	Bacteria	Patescibacteria	Saccharimonadia	Saccharimonadales			
aaeb3a581623701e00e8ac5c3570355b	Bacteria	Proteobacteria	Gammaproteobacteria	Burkholderiales	SC-I-84		
758d250d54f639ed39891c3fbd4ecb6f	Bacteria	Proteobacteria	Gammaproteobacteria	Burkholderiales	SC-I-84		
4c52451506950de7c1512d33500e38bb	Bacteria	Proteobacteria	Alphaproteobacteria	Rhizobiales	Rhizobiaceae
512e83f72390e426f879801e07df69b0	Bacteria	Actinobacteriota	Actinobacteria	Propionibacteriales	Nocardioidaceae	Nocardioides	
c8732f2e8da1f4e5127dc8fdeb76aa2f	Bacteria	Actinobacteriota	MB-A2-108				
3ae83fac9871c76c316052d01a98570f	Bacteria	Acidobacteriota	Acidobacteriae	Acidobacteriales			
0fa05dbde612a0a8fb53116d092f43af	Bacteria	Proteobacteria	Alphaproteobacteria	Dongiales	Dongiaceae	Dongia	
c90689764371f7b826cf79c3d13d96c5	Bacteria	Actinobacteriota	Actinobacteria	Streptosporangiales	Thermomonosporaceae	Actinocorallia	
f467e4f87505c7a74dd07c3475dd16b0	Bacteria	Firmicutes	Bacilli	Paenibacillales	Paenibacillaceae	Paenibacillus	
65e962b7eef3fc1966495fa65d0df071	Bacteria	Firmicutes	Bacilli	Paenibacillales	Paenibacillaceae	Paenibacillus	
7d22dc9f61efb1aaa5f7d25fee9695ec	Bacteria	Proteobacteria	Gammaproteobacteria	Burkholderiales	Comamonadaceae
c117b76490cbb0218ef9a03f1308efb3	Bacteria	Firmicutes	Bacilli	Paenibacillales	Paenibacillaceae	Paenibacillus	
01d855b7b679dd81179723e5aac904eb	Bacteria	Proteobacteria	Alphaproteobacteria	Rhizobiales	Devosiaceae	Devosia	
32cf6efde239ae1d0d726a80a4d70085	Bacteria	Proteobacteria	Alphaproteobacteria	Rhizobiales	Rhizobiaceae
a2d508afa580769d10606eaa4d77e240	Bacteria	Proteobacteria	Alphaproteobacteria	Rhizobiales	Devosiaceae	Devosia	
3fadb5b4238f2c44b54f6cfe82fb5930	Bacteria
35855dc45a961ebf9622030c83fc4c56	Bacteria	Verrucomicrobiota	Verrucomicrobiae	Pedosphaerales	Pedosphaeraceae		
68d74d2f21f79e3e18c30df792d98fae	Bacteria	Bacteroidota	Bacteroidia	Chitinophagales	Chitinophagaceae		
270372b3aba0c5ed86c71b28725b295f	Bacteria	Proteobacteria	Gammaproteobacteria	Xanthomonadales	Xanthomonadaceae	Arenimonas	
be5954c21757d250f2186986c76bc99a	Bacteria	Proteobacteria	Gammaproteobacteria	Xanthomonadales	Xanthomonadaceae
664200703a999f476d40c5d6ce30e351	Bacteria	Proteobacteria	Gammaproteobacteria	Burkholderiales	Comamonadaceae
55c53532f8a47bb5d5990791ede457cf	Bacteria	Proteobacteria	Alphaproteobacteria	Sphingomonadales	Sphingomonadaceae	Altererythrobacter	
92f95c54ddef5ebaf57f34f085ad79d6	Bacteria	Proteobacteria	Alphaproteobacteria	Rhizobiales	Xanthobacteraceae	Pseudolabrys	
d9a1b2d5db222a69ef655a550d1be41b	Bacteria	Proteobacteria	Gammaproteobacteria	PLTA13			
4dcb96f9ef0c5858c8ef0b16edaf305f	Bacteria	Proteobacteria	Gammaproteobacteria	Xanthomonadales	Xanthomonadaceae
089740168abc36e23659ecbb84c2f815	Bacteria	Actinobacteriota	Actinobacteria	Streptosporangiales	Thermomonosporaceae	Actinocorallia	
52827ead00a6374aac3c44f4be293116	Bacteria	Actinobacteriota	Actinobacteria	Corynebacteriales	Mycobacteriaceae	Mycobacterium	
8e9bebfbf7bed43ad99e2b6f049c178f	Bacteria	Proteobacteria	Gammaproteobacteria	Burkholderiales	Comamonadaceae	Piscinibacter	
c438342019399dc830cc54e743124658	Bacteria	Actinobacteriota	Actinobacteria	Micrococcales	Intrasporangiaceae
9ed3b83c524c6301873b20cc16b83532	Bacteria	Actinobacteriota	Actinobacteria	Propionibacteriales	Nocardioidaceae	Nocardioides	
6794ac19210478c202f6b11842a1adc4	Bacteria	Bacteroidota	Bacteroidia	Sphingobacteriales	Sphingobacteriaceae	Sphingobacterium	
e00365d73bf047b3167760e222cc978a	Bacteria	Proteobacteria	Gammaproteobacteria	Salinisphaerales	Solimonadaceae	Alkanibacter	
9acbecf24624385a4dfedecbc79bc0ba	Bacteria	Proteobacteria	Gammaproteobacteria	Xanthomonadales	Xanthomonadaceae	Arenimonas	
57fbdc09ff1e45571c164160d1433561	Bacteria	Proteobacteria	Gammaproteobacteria	Burkholderiales	Oxalobacteraceae
a1e41d883fcf4a43a2ac848a70c28543	Bacteria	Bacteroidota	Bacteroidia	Flavobacteriales	Flavobacteriaceae	Flavobacterium	
608e74de29b3adffb8f87c3c44ae47e5	Bacteria	Proteobacteria	Alphaproteobacteria	Sphingomonadales	Sphingomonadaceae	Sphingomonas	
4705f23c1f4647264f331b4a91ddda17	Bacteria	Proteobacteria	Gammaproteobacteria	Burkholderiales	Neisseriaceae		
e78c6e0e52ec0b9a060033a861d16f28	Bacteria	Bacteroidota	Bacteroidia	Cytophagales	Hymenobacteraceae	Adhaeribacter	
67373dfbad4e231d0312f2268f2018a8	Bacteria	Myxococcota	Polyangia	Polyangiales	BIrii41		
f7313e490e75b531182876d574b5e6a4	Bacteria	Proteobacteria	Gammaproteobacteria	Burkholderiales	Oxalobacteraceae	Massilia	
51285b1a61af84b309eb4bdaf94c1118	Bacteria	Proteobacteria	Gammaproteobacteria	Burkholderiales	Comamonadaceae	Piscinibacter	
eda2e6374862582e9e441a397f8d8409	Bacteria	Proteobacteria	Alphaproteobacteria	Sphingomonadales	Sphingomonadaceae	Sphingomonas	
d64faa480a7a25eab290cc63a13547f6	Bacteria	Proteobacteria	Gammaproteobacteria	Xanthomonadales	Xanthomonadaceae
f5ce6a8ac1c13fcdf2647e31e209492d	Bacteria	Acidobacteriota	Subgroup_5				
03a8a831391cb02ddd4a82c2432eb103	Bacteria	Firmicutes	Bacilli	Paenibacillales	Paenibacillaceae	Paenibacillus	
5a6726f99d961133fe473add65692b30	Bacteria	Verrucomicrobiota	Verrucomicrobiae	Pedosphaerales	Pedosphaeraceae
36d152ade5576217b77b12bc9329f447	Bacteria	Proteobacteria	Gammaproteobacteria	Pseudomonadales	Pseudomonadaceae	Pseudomonas	
fe320fa380dec5aae3b4befd19a9dfd7	Bacteria	Proteobacteria	Gammaproteobacteria	Burkholderiales	Methylophilaceae	Methylotenera	
915fb88389d8de32f914854053bed3b3	Bacteria	Bacteroidota	Bacteroidia	Chitinophagales	Chitinophagaceae	Chitinophaga	
7860f95a65acde79e4ca385e4d98a031	Bacteria	Proteobacteria	Gammaproteobacteria	Burkholderiales	Comamonadaceae	Rhizobacter	
7e5085eb50826731db2c5e02d3573231	Bacteria	Proteobacteria	Alphaproteobacteria	Reyranellales	Reyranellaceae	Reyranella	
9e31a7fa3665e438407af10d9cb1bc63	Bacteria	Proteobacteria	Gammaproteobacteria	Burkholderiales	Oxalobacteraceae
91c1b7e8a9961073c4033c217d9f90a8	Bacteria	Firmicutes	Bacilli	Bacillales	Bacillaceae	Bacillus	
b8a56f1d08c1ae604b5913b211d50ea0	Bacteria	Proteobacteria	Gammaproteobacteria	Salinisphaerales	Solimonadaceae	Nevskia	
111f6b649b44ce9825ea9d1f4b025d08	Bacteria	Firmicutes	Bacilli	Paenibacillales	Paenibacillaceae	Paenibacillus	
91232af97973a27d962af8f2883a6018	Bacteria	Proteobacteria	Alphaproteobacteria	Caulobacterales	Caulobacteraceae	Brevundimonas	
8f99f495539c9c06961f23a9e2f03639	Bacteria	Bdellovibrionota	Oligoflexia	0319-6G20			
bd0b6d1df9ca4e894da70eaa378783e3	Bacteria	Actinobacteriota	Actinobacteria	Streptomycetales	Streptomycetaceae	Streptomyces	
2a95045450516b983471a5da35300762	Bacteria	Proteobacteria	Alphaproteobacteria	Sphingomonadales	Sphingomonadaceae	Altererythrobacter	
e2a1cf37fd2287984b57092d9bfc538c	Bacteria	Proteobacteria	Alphaproteobacteria	Sphingomonadales	Sphingomonadaceae	Sphingomonas	
bc639d208b08d8d0894a50856014ecc9	Bacteria	Bacteroidota	Bacteroidia	Sphingobacteriales	KD3-93		
11d73e95a3ba81484fc73b9c3971870a	Bacteria	Firmicutes	Bacilli	Paenibacillales	Paenibacillaceae	Paenibacillus	
8bdc002ba8f108eb9eef2046dcb58e90	Bacteria	Proteobacteria	Gammaproteobacteria	Pseudomonadales	Pseudomonadaceae	Pseudomonas	
a753aa4c176480c406536412a1e6a9dd	Bacteria	Proteobacteria	Gammaproteobacteria	Xanthomonadales	Xanthomonadaceae
569fba3761c138cf6ef5c60ee8d8a745	Bacteria	Gemmatimonadota	Longimicrobia	Longimicrobiales	Longimicrobiaceae		
9debcf43fe83df2a545bdcfa019e696d	Bacteria	Proteobacteria	Gammaproteobacteria	Burkholderiales	Oxalobacteraceae
1b726970c4684a45da7bcf82280fcf64	Bacteria	Proteobacteria	Alphaproteobacteria	Rhizobiales	Devosiaceae	Devosia	
b4c5afc4ee0cb646d9870a2589a7d29e	Bacteria	Proteobacteria	Gammaproteobacteria	Burkholderiales	Oxalobacteraceae
f322aa425fe68fa126d32503a58990c7	Bacteria	Proteobacteria	Gammaproteobacteria	Burkholderiales	Comamonadaceae
2b23eef25f555e2517dfbe3222156826	Bacteria	Proteobacteria	Alphaproteobacteria	Sphingomonadales	Sphingomonadaceae	Altererythrobacter	
23aad53baec0c0dc86654f28bb11dba6	Bacteria	Gemmatimonadota	Gemmatimonadetes	Gemmatimonadales	Gemmatimonadaceae		
8d57bd677bdaae4149ea03147f8e8f9a	Bacteria	Proteobacteria	Gammaproteobacteria	Pseudomonadales	Pseudomonadaceae	Pseudomonas	
f37c0feb481093543071083171d0dfa2	Bacteria	Proteobacteria	Gammaproteobacteria	Pseudomonadales	Pseudomonadaceae	Pseudomonas	
e47791f24dfb32b02a76b61870d18808	Bacteria	Bdellovibrionota	Oligoflexia	0319-6G20			
e3b91a34d91bb1d2da93b9d16fa020f6	Bacteria	Firmicutes	Bacilli	Paenibacillales	Paenibacillaceae	Paenibacillus	
9053d1784a189f5972fece877a62dc2d	Bacteria	Proteobacteria	Gammaproteobacteria	Burkholderiales	Comamonadaceae	Rhizobacter	
ae22e9901c76f6587746787702e147b5	Bacteria	Proteobacteria	Alphaproteobacteria	Sphingomonadales	Sphingomonadaceae	Sphingomonas	
49c021fba5f6e3f58984830b1ba2dd6a	Bacteria	Proteobacteria	Gammaproteobacteria	Burkholderiales	Methylophilaceae	Methylotenera	
00fb5375c6212c100fc603fc4deff2e3	Bacteria	Proteobacteria	Gammaproteobacteria	Burkholderiales	Oxalobacteraceae	Massilia	
377531a9c379861489a8b05bae32a536	Bacteria	Proteobacteria	Gammaproteobacteria	Burkholderiales	Oxalobacteraceae
a32bd33e970651af3cae05d83ecd1327	Bacteria	Proteobacteria	Gammaproteobacteria	Burkholderiales	Oxalobacteraceae	Massilia	
039124d135b705abb9a7abafe5535783	Bacteria	Bacteroidota	Bacteroidia	Sphingobacteriales	Sphingobacteriaceae
35a98b57510ad075eb63fcd979fbf508	Bacteria	Patescibacteria	Saccharimonadia	Saccharimonadales	Saccharimonadaceae	TM7a	
1ed603ef613d72302203745ef82e08a7	Bacteria	Bacteroidota	Bacteroidia	Cytophagales	Cytophagaceae	Sporocytophaga	
b273bd2ec0957cc54eda027d8c8ea8aa	Bacteria	Proteobacteria	Gammaproteobacteria	Salinisphaerales	Solimonadaceae	Panacagrimonas	
a208e9866759984ec7bcacd8796690d4	Bacteria	Bacteroidota	Bacteroidia	Cytophagales	Microscillaceae
350d007a84c64985c8b9ade5c9148c70	Bacteria	Proteobacteria	Gammaproteobacteria	Burkholderiales	Methylophilaceae	Methylotenera	
311bf7757c89f3858158d3ca8d3e6e00	Bacteria	Bacteroidota	Bacteroidia	Chitinophagales	Chitinophagaceae	Flavitalea	
b0c60498447d0049c1a0bc3913cfb592	Bacteria	Gemmatimonadota	Gemmatimonadetes	Gemmatimonadales	Gemmatimonadaceae		
81bd4416043d323a64156aba9ea92763	Bacteria	Proteobacteria	Alphaproteobacteria	Caulobacterales	Caulobacteraceae	Brevundimonas	
00b2ae43015bddc6eb4fc9fd9676dae9	Bacteria	Proteobacteria	Gammaproteobacteria	Burkholderiales	Comamonadaceae
edc4e710de3f0724c56f51e33a538562	Bacteria	Firmicutes	Bacilli	Bacillales	Bacillaceae	Bacillus	
57931bb3b0cf254273609f9886815cd7	Bacteria	Proteobacteria	Alphaproteobacteria	Rhizobiales	Devosiaceae	Devosia	
a2daa9536f487e5335d234399a0704ef	Bacteria	Proteobacteria	Alphaproteobacteria	Sphingomonadales	Sphingomonadaceae	Sphingomonas	
4f691e852c8c3d785f0a7ea65dab4064	Bacteria	Firmicutes	Bacilli	Paenibacillales	Paenibacillaceae	Paenibacillus	
1c55bc979bc99e9949fc8c347e5aef3c	Bacteria	Proteobacteria	Alphaproteobacteria	Rhizobiales	Methyloligellaceae		
0bfd28f41b42a14ee82092e8c489e824	Bacteria	Patescibacteria	Saccharimonadia	Saccharimonadales			
27bae41a149c2933e0a1c32f4bcc8582	Bacteria	Proteobacteria	Alphaproteobacteria	Rhizobiales	Devosiaceae	Devosia	
bde9a4bfd8597d611e3d1bc979492a25	Bacteria	Proteobacteria	Gammaproteobacteria	Burkholderiales	A21b		
c924bc8578390ad664f7cb22fa3496c3	Bacteria	Proteobacteria	Alphaproteobacteria	Sphingomonadales	Sphingomonadaceae	Altererythrobacter	
2b68a2e4c2d450a23ce8d3146c4131d1	Bacteria	Proteobacteria	Gammaproteobacteria	Burkholderiales	Methylophilaceae	Methylotenera	
3c7fdad3ab40d2d7da8e4f4e3fde5d6d	Bacteria	Actinobacteriota	Actinobacteria	Streptosporangiales	Thermomonosporaceae	Actinocorallia	
1d6a121ae45d6c8a00c99617934b1527	Bacteria	Proteobacteria	Alphaproteobacteria	Azospirillales			
bd59927d3967e00e21d1d4c9cd4ea7f0	Bacteria	Actinobacteriota	Actinobacteria	Micrococcales	Micrococcaceae	Glutamicibacter	
8aaa32cca8b9f44a5b148e25eac53618	Bacteria	Proteobacteria	Alphaproteobacteria	Sphingomonadales	Sphingomonadaceae	Sphingomonas	
effecf3bc36878ff539c5a5c9d9b3e6a	Bacteria	Proteobacteria	Gammaproteobacteria	Burkholderiales	Oxalobacteraceae	Massilia	
286e2d2a20f64c97f2235e946f2d0bf1	Bacteria	Verrucomicrobiota	Verrucomicrobiae	Pedosphaerales	Pedosphaeraceae		
b3291edb337a9d47e24b498d77955565	Bacteria	Proteobacteria	Gammaproteobacteria	Xanthomonadales	Xanthomonadaceae
0f24bb033cceb1abcb72bb6b67fa05fc	Bacteria	Gemmatimonadota	Gemmatimonadetes	Gemmatimonadales	Gemmatimonadaceae
dbd0184d62d1ce4760eb6782e8e4fdcb	Bacteria	Proteobacteria	Alphaproteobacteria	Rickettsiales	SM2D12		
565573c992a033884f18df23253529c3	Bacteria	Proteobacteria	Gammaproteobacteria	Burkholderiales	Oxalobacteraceae
fd93b54bd32c461733d45c4db31d6a9d	Bacteria	Firmicutes	Bacilli	Bacillales	Bacillaceae	Bacillus	
798632fd17ef8973e0605454f02495a8	Bacteria	Proteobacteria	Alphaproteobacteria	Sphingomonadales	Sphingomonadaceae	Sphingopyxis	
5cd2323b5bc954f7179c77a42b85f4c5	Bacteria	Proteobacteria	Alphaproteobacteria	Rhizobiales	Devosiaceae	Devosia	
63563586da7a4c26fbb4a3dc4ec61e68	Bacteria	Bacteroidota	Bacteroidia	Flavobacteriales	Flavobacteriaceae
db11e45d51843a86503a372aa013748e	Bacteria	Gemmatimonadota	Gemmatimonadetes	Gemmatimonadales	Gemmatimonadaceae		
fb98dc9aef8d59d385df83d8cd68f1fd	Bacteria	Gemmatimonadota	Gemmatimonadetes	Gemmatimonadales	Gemmatimonadaceae		
9260776b5b9ffccdbdac097cd390e2ac	Bacteria	Proteobacteria	Gammaproteobacteria	Burkholderiales	Oxalobacteraceae	Massilia	
d396142eae852f770ff803e357101fdf	Bacteria	Proteobacteria	Alphaproteobacteria	Dongiales	Dongiaceae	Dongia	
62919d6e7f842c459ebfcf186c1359b6	Bacteria	Firmicutes	Bacilli	Bacillales	Bacillaceae	Bacillus	
4a786fb6b7a8bfb810de31e4a11b3977	Bacteria	Firmicutes	Bacilli	Paenibacillales	Paenibacillaceae	Paenibacillus	
6691cf940843c0f48e29828b82eeb400	Bacteria	Proteobacteria	Gammaproteobacteria	Burkholderiales	Oxalobacteraceae
4befcc3e9e61c12a507488a1faa20620	Bacteria	Proteobacteria	Alphaproteobacteria	Rhizobiales	Devosiaceae	Devosia	
e20d0b451e4ed0516eafb10c1050594a	Bacteria	Bdellovibrionota	Bdellovibrionia	Bacteriovoracales	Bacteriovoracaceae	Bacteriovorax	
71748b392d36b3087d0c60917c09dd1a	Bacteria	Bacteroidota	Bacteroidia	Sphingobacteriales	Sphingobacteriaceae	Sphingobacterium	
15fafd1efd1c086eee9646039e7fcf87	Bacteria	Bacteroidota	Bacteroidia	Chitinophagales	Chitinophagaceae	Chitinophaga	
7f90d698d471fd24bddf730b6d93b289	Bacteria	Proteobacteria	Gammaproteobacteria	Gammaproteobacteria_Incertae_Sedis	Unknown_Family	Acidibacter	
a2273c828f1108707843cb9902ca0497	Bacteria	Proteobacteria	Alphaproteobacteria	Rhizobiales	Devosiaceae	Devosia	
56079cbdfb30660adb08adc12f487fe9	Bacteria	Verrucomicrobiota	Verrucomicrobiae	Pedosphaerales	Pedosphaeraceae		
7a87b755be671f0dad3d20745752486c	Bacteria	Gemmatimonadota	Gemmatimonadetes	Gemmatimonadales	Gemmatimonadaceae	Gemmatimonas	
8976637ce0e1d34c93bf2a507a8a6f72	Bacteria	Bdellovibrionota	Oligoflexia	0319-6G20			
e18cd73217380604c39710a99a034c33	Bacteria	Proteobacteria	Alphaproteobacteria	Rhodospirillales	Rhodospirillaceae		
b39647a5df6d1dfd30e9b4b78b42076a	Bacteria	Acidobacteriota	Blastocatellia	11-24			
f30e8e4ca76f52faee689a937525e046	Bacteria	Acidobacteriota	Holophagae	Subgroup_7			
53386236425b40b1a3a5940816010504	Bacteria	Proteobacteria	Gammaproteobacteria	Burkholderiales	Neisseriaceae		
41d384b0fa21f012ecb6ae5ba52c4321	Bacteria	Proteobacteria	Gammaproteobacteria	Burkholderiales	Oxalobacteraceae	Massilia	
28f0cafbd0df2ff06d4d02323f02cbd3	Bacteria	Bdellovibrionota	Bdellovibrionia	Bacteriovoracales	Bacteriovoracaceae	Peredibacter	
e5d08ec24c13ef8b9fa6c92905f61c56	Bacteria	Bacteroidota	Bacteroidia	Flavobacteriales	Flavobacteriaceae
5295eed5b747f9a87b89f95301d576ba	Bacteria	Proteobacteria	Alphaproteobacteria	Caedibacterales	Caedibacteraceae	Candidatus_Nucleicultrix	
f284574210c78c71c298f30584bc1e7a	Bacteria	Proteobacteria	Gammaproteobacteria	Burkholderiales	Oxalobacteraceae
aeafc46ad3c44df2c597bf5bfe2a8d19	Bacteria	Gemmatimonadota	Gemmatimonadetes	Gemmatimonadales	Gemmatimonadaceae	Gemmatimonas	
731aac8c9f2c8275571ccb8f10a3cc12	Bacteria	Proteobacteria	Gammaproteobacteria	Burkholderiales	Burkholderiaceae	Burkholderia-Caballeronia-Paraburkholderia	
7fe2c527b1233100202740470e6a36cf	Bacteria	Proteobacteria	Alphaproteobacteria	Sphingomonadales	Sphingomonadaceae	Sphingomonas	
deed4bbeef4ff45eb45b9496ac014574	Bacteria	Proteobacteria	Gammaproteobacteria	Xanthomonadales	Xanthomonadaceae
e400539b8556a3c6f67eb575d494039d	Bacteria	Firmicutes	Bacilli	Bacillales	Sporolactobacillaceae
f7b27b4e841f0c65438f1ee6bd699c57	Bacteria	Proteobacteria	Gammaproteobacteria	Oceanospirillales	Pseudohongiellaceae	BIyi10	
ac39ba0d08931f62cadd6ea9abeb9ead	Bacteria	Bacteroidota	Bacteroidia	Chitinophagales	Chitinophagaceae	Edaphobaculum	
6294977f8e115dd91919ff35441342a6	Bacteria	Actinobacteriota	Thermoleophilia	Gaiellales
24d978bf0eb4bdd11130f4f2dadd9ad8	Bacteria	Bdellovibrionota	Oligoflexia	Silvanigrellales	Silvanigrellaceae
86075c0b66efddef2d458f844a5958fa	Bacteria	Firmicutes	Bacilli	Paenibacillales	Paenibacillaceae	Paenibacillus	
1aa3dcd3c28a51016f51516adfc4968f	Bacteria	Proteobacteria	Gammaproteobacteria	Burkholderiales	Oxalobacteraceae
96d7c67c7ce85f17dae7508b8383f283	Bacteria	Acidobacteriota	Acidobacteriae	Solibacterales	Solibacteraceae	Candidatus_Solibacter	
9f2f9d23bd7505f54c553fe7eaef6b7f	Bacteria	Firmicutes	Bacilli	Paenibacillales	Paenibacillaceae	Paenibacillus	
686cc6ebb3b5381441dac127c4a9348e	Bacteria	Nitrospirota	Nitrospiria	Nitrospirales	Nitrospiraceae	Nitrospira	
d31beadd4fa965c07d645b0aec73e275	Bacteria	Actinobacteriota	Actinobacteria	Micrococcales	Micrococcaceae	Arthrobacter	
63d11c148043e72a3d91cc3471f53101	Bacteria	Proteobacteria	Gammaproteobacteria	Burkholderiales	Oxalobacteraceae
9ddf9ede3880e419f102c5032272c84d	Bacteria	Actinobacteriota	MB-A2-108				
023589894f7d7cf5364540bdd0081314	Bacteria	Proteobacteria	Gammaproteobacteria	Pseudomonadales	Pseudomonadaceae	Pseudomonas	
c930b6e5843f591ad5459e5fa4ed4f73	Bacteria	Proteobacteria	Gammaproteobacteria	Burkholderiales	TRA3-20		
51ae5bb75baa9c5e10eed8a0da69b904	Bacteria	Proteobacteria	Gammaproteobacteria	Burkholderiales	Oxalobacteraceae	Noviherbaspirillum	
03af104aad9bfdb68f754feb9a4bc5b5	Bacteria	Actinobacteriota	Actinobacteria	Propionibacteriales	Nocardioidaceae	Nocardioides	
4feeb82d081d6cb51e5d5bdbfe4640dc	Bacteria	Firmicutes	Bacilli	Paenibacillales	Paenibacillaceae	Paenibacillus	
0a95f2326032901611339f3bc0b7ca44	Bacteria	Proteobacteria	Gammaproteobacteria	Burkholderiales	Comamonadaceae	Polaromonas	
42322a101bdd7354f6c71a0f00b0b9d2	Bacteria	Firmicutes	Bacilli	Bacillales	Bacillaceae
745802b7fcc8cd8403683ff6e87dbab1	Bacteria	Proteobacteria	Gammaproteobacteria
bd57446343ddaf02178c5dd669d2ff98	Bacteria	Actinobacteriota	Actinobacteria	Micrococcales	Intrasporangiaceae	Knoellia	
6d2eacbf7d150de7b39d981efa371b2a	Bacteria	Proteobacteria	Alphaproteobacteria	Rhizobiales	Xanthobacteraceae		
224a79ccad3e76557f810f93f4ca1e5d	Bacteria	Proteobacteria	Alphaproteobacteria	Sphingomonadales	Sphingomonadaceae	Sphingomonas	
ebaee4253ec0f56d2dbee344ad3aed01	Bacteria	Acidobacteriota	Holophagae	Subgroup_7			
d713c458c81477a2562cb188b36d8c32	Bacteria	Proteobacteria	Gammaproteobacteria	Burkholderiales	Comamonadaceae	Caenimonas	
b3bb62efb02370a21a8f20c26867ea8c	Bacteria	Actinobacteriota	Actinobacteria	Streptomycetales	Streptomycetaceae	Streptomyces	
aed5cab12f865c1b7e25efb82e2f6a99	Bacteria	Bdellovibrionota	Bdellovibrionia	Bdellovibrionales	Bdellovibrionaceae	OM27_clade	
354da2b3affb9fbb13f843e78b8e777c	Bacteria	Actinobacteriota	Thermoleophilia	Gaiellales	Gaiellaceae	Gaiella	
ec10dc742b9e73e0f0e8d02800dde947	Bacteria	Actinobacteriota	Actinobacteria	Propionibacteriales	Propionibacteriaceae	Microlunatus	
9f7f02aa2e0e7ba791bf47a68e8c0d39	Bacteria	Bdellovibrionota	Bdellovibrionia	Bacteriovoracales	Bacteriovoracaceae	Peredibacter	
e62ac98c98638b2a99ba7422ae480004	Bacteria	Proteobacteria	Gammaproteobacteria	PLTA13			
97d477d4dc233163d54ffea2ce76caed	Bacteria	Proteobacteria	Gammaproteobacteria	Xanthomonadales
16190c7ce16e9225d084e1ff36cfe073	Bacteria	Dependentiae	Babeliae	Babeliales			
4af147c2eeba433c2257f2aab158533b	Bacteria	Proteobacteria	Alphaproteobacteria	Sphingomonadales	Sphingomonadaceae	Altererythrobacter	
5c3315e6f4ad647f201f436e146c09f6	Bacteria	Bacteroidota	Bacteroidia	Flavobacteriales	Flavobacteriaceae	Flavobacterium	
f0dc9f9c546bab9f762a2ec0ad96bd92	Bacteria	Proteobacteria	Gammaproteobacteria	Steroidobacterales	Steroidobacteraceae	Steroidobacter	
fee1521d5f4b226160754e52e7b7b9c5	Bacteria	Proteobacteria	Alphaproteobacteria	Rhizobiales	Devosiaceae	Devosia	
f9923c80d0195051585775fba4b644a3	Bacteria	Firmicutes	Bacilli	Paenibacillales	Paenibacillaceae	Paenibacillus	
7f11f8d2e6e349fe14c77602b76ec376	Bacteria	Verrucomicrobiota	Verrucomicrobiae	Pedosphaerales	Pedosphaeraceae		
293e6a8959cf1849dd2bc354b4f06470	Bacteria	Acidobacteriota	Acidobacteriae	Solibacterales	Solibacteraceae	Candidatus_Solibacter	
d5ec584a682b065d21f82c86dadf25cf	Bacteria	Actinobacteriota	Actinobacteria	Propionibacteriales	Nocardioidaceae	Kribbella	
aa9e333415ce1b96af8cfd6bfddbfda3	Bacteria	Firmicutes	Bacilli	Paenibacillales	Paenibacillaceae	Paenibacillus	
0ec1a8ef2f9e898e76e1f65ee62c7974	Bacteria	Firmicutes	Bacilli	Paenibacillales	Paenibacillaceae	Paenibacillus	
e56a0754f7dfe040e61e4a461f15a30f	Bacteria	Bacteroidota	Bacteroidia	Cytophagales	Hymenobacteraceae	Adhaeribacter	
1f3caee6023680eb6930e2964aad829b	Bacteria	Actinobacteriota	Actinobacteria	Propionibacteriales	Nocardioidaceae	Nocardioides	
cc732f1d777e54236c66669ed070da4a	Bacteria	Firmicutes	Bacilli	Bacillales	Bacillaceae	Bacillus	
01ed2c5378fa41a0d227c8c08980a8d0	Bacteria	Firmicutes	Bacilli	Paenibacillales	Paenibacillaceae	Paenibacillus	
f94f1ffde4420c28cd448c8e0c171ee9	Bacteria	Proteobacteria	Alphaproteobacteria	Rickettsiales	SM2D12		
643d25dc881ebfce982db69b26f23078	Bacteria	Myxococcota	Polyangia	Haliangiales	Haliangiaceae	Haliangium	
6392877d84afc65217b9b1955ab9e8b2	Bacteria	Proteobacteria	Gammaproteobacteria	Burkholderiales	Comamonadaceae
a20f500706b0005fe884f0ecf17a8d8c	Bacteria	Proteobacteria	Alphaproteobacteria	Rhizobiales	Rhizobiaceae	Mesorhizobium	
85b71260ca845d929af7472fc74e6c26	Bacteria	Proteobacteria	Alphaproteobacteria	Sphingomonadales	Sphingomonadaceae	Sphingomonas	
eab621dedc935b9946deeb9fa907b246	Bacteria	Proteobacteria	Alphaproteobacteria	Paracaedibacterales	Paracaedibacteraceae	Candidatus_Paracaedibacter	
9813cde82e65107fc53776da8ad0252d	Bacteria	Actinobacteriota	Actinobacteria	Micrococcales	Micrococcaceae
5fd9f7b7d3c06dbab7336083e5062fb6	Bacteria	Firmicutes	Bacilli	Paenibacillales	Paenibacillaceae	Paenibacillus	
7355debd337f91fe84b9ec29ae1e16f7	Bacteria	Proteobacteria	Alphaproteobacteria	Caulobacterales	Caulobacteraceae	Asticcacaulis	
4117c541398b32f3bdadce379bbb30d9	Bacteria	Bacteroidota	Bacteroidia	Flavobacteriales	Flavobacteriaceae	Flavobacterium	
d70d8409b89f7c8b0ce516f26bd1dcbc	Bacteria	Proteobacteria	Gammaproteobacteria	Burkholderiales	Burkholderiaceae	Limnobacter	
ab1b5b7cc8f3dacd365ea00ee382b4c2	Bacteria	Patescibacteria	Saccharimonadia	Saccharimonadales			
b48a66fe83d54867f449b610946f832f	Bacteria	Proteobacteria	Gammaproteobacteria	Burkholderiales	Oxalobacteraceae
a4ca48b669bddcc027d1fdebbea2ab9d	Bacteria	Proteobacteria	Gammaproteobacteria	Burkholderiales	Oxalobacteraceae	Massilia	
909f4bebddf3d860258ec0cfcc9bcf80	Bacteria
1a5031b224972ce4d0157065d37ef97f	Bacteria	Proteobacteria	Alphaproteobacteria	Sphingomonadales	Sphingomonadaceae	Sphingomonas	
e767d6407e86b415c6802851bbccb02d	Bacteria	Gemmatimonadota	Gemmatimonadetes	Gemmatimonadales	Gemmatimonadaceae	Roseisolibacter	
d39c94f71eb3ba36b665c2aad20e18af	Bacteria	Actinobacteriota	Thermoleophilia	Gaiellales			
17a5afced009010520fa6b32a2e6d033	Bacteria	Gemmatimonadota	Gemmatimonadetes	Gemmatimonadales	Gemmatimonadaceae	Gemmatimonas	
4a6d7ccada425ca99dba53fc902f88fe	Bacteria	Chloroflexi	Chloroflexia	Chloroflexales
6e91f59e4f9d4057b129d3018da8615b	Bacteria	Bacteroidota	Bacteroidia	Sphingobacteriales	env.OPS_17		
625ae6c29689b6d96a695916b121043b	Bacteria	Bdellovibrionota	Bdellovibrionia	Bacteriovoracales	Bacteriovoracaceae	Peredibacter	
17fef038c51fec85069233e35ec1e99e	Bacteria	Proteobacteria	Gammaproteobacteria	Burkholderiales	Nitrosomonadaceae	MND1	
99f08d3afa45e9daa1cff1e16b53d662	Bacteria	Acidobacteriota	Acidobacteriae	Bryobacterales	Bryobacteraceae	Bryobacter	
d8aaa2878d2463cd20dc142a0babde4c	Bacteria	Chloroflexi	Chloroflexia	Chloroflexales	Roseiflexaceae		
869ebb32d8a2622206ada8c6236738b5	Bacteria	Bacteroidota	Kapabacteria	Kapabacteriales			
d8ebf30ebe23dce36dbca3bd1cdc72ba	Bacteria	Proteobacteria	Gammaproteobacteria	Burkholderiales	Nitrosomonadaceae	mle1-7	
1bc5876b9a77a68fda28bb4c0e672d3e	Bacteria	Proteobacteria	Gammaproteobacteria	Burkholderiales	Oxalobacteraceae
68dd3ea640916aac89c50dbdc0047c32	Bacteria	Acidobacteriota	Subgroup_5				
c87e38d71ef5cb2c1d54f942a7b4e0ab	Bacteria	Proteobacteria	Gammaproteobacteria	Burkholderiales	Oxalobacteraceae
fe2c96d7939c24814b4fa72433655837	Bacteria	Nitrospirota	Nitrospiria	Nitrospirales	Nitrospiraceae	Nitrospira	
4d1a9146377f18e58c642afadad2cec8	Bacteria	Proteobacteria	Gammaproteobacteria	Burkholderiales	Oxalobacteraceae	Massilia	
f98c88526d9048e0c95acd390099591e	Bacteria	Proteobacteria	Gammaproteobacteria	Burkholderiales	Comamonadaceae	Rhizobacter	
077f70eb3e78240f83e8e390f2aafe71	Bacteria	Acidobacteriota	Acidobacteriae	Acidobacteriales			
bdfd9f41f8eda8f3a5e6bd9af8298a07	Bacteria	Proteobacteria	Alphaproteobacteria	Rickettsiales	Mitochondria		
7ad45e318cd517b9f4b19daf240f143a	Bacteria	Proteobacteria	Alphaproteobacteria	Sphingomonadales	Sphingomonadaceae	Sphingopyxis	
f2443f31ea9cb06fd15495215112534e	Bacteria	Proteobacteria	Gammaproteobacteria	Pseudomonadales	Pseudomonadaceae	Pseudomonas	
8932c34fb84d8d673f9d6b30d2db3c3a	Bacteria	Bacteroidota	Bacteroidia	Flavobacteriales	Weeksellaceae	Chryseobacterium	
b46e320af4d2da78ad95c8ef7f24a863	Bacteria	Proteobacteria	Gammaproteobacteria	Burkholderiales	Oxalobacteraceae
25f064270128b2c559018fa84bd4520e	Bacteria	Actinobacteriota	Actinobacteria	Micrococcales	Intrasporangiaceae	Terrabacter	
ba504a68fa008f7c7f0bcac81e309346	Bacteria	Proteobacteria	Gammaproteobacteria	Burkholderiales	Burkholderiaceae	Limnobacter	
168a33d8635dab7a6856a47dcfad0ee8	Bacteria	Gemmatimonadota	Gemmatimonadetes	Gemmatimonadales	Gemmatimonadaceae		
cbd50bbfab64382b5160ddaa07b800dc	Bacteria	Actinobacteriota	Acidimicrobiia	IMCC26256			
1b0628f1dea2d6b1a139332ab45e945f	Bacteria	Bacteroidota	Bacteroidia	Sphingobacteriales	KD3-93		
40ef1b16092f524df55da0a18dd7cd20	Bacteria	Bdellovibrionota	Bdellovibrionia	Bacteriovoracales	Bacteriovoracaceae	Peredibacter	
b8a13e453a72d65761d62773d25e6bf7	Bacteria
9cde82ea5dc02d94f1eb2b39aba50a10	Bacteria	Proteobacteria	Gammaproteobacteria	Xanthomonadales	Xanthomonadaceae
543e338c749e4cc43c5529c617d66dbd	Bacteria	Actinobacteriota	Thermoleophilia	Gaiellales	Gaiellaceae	Gaiella	
97507f796254cd23d6deee0de194421e	Bacteria	Bacteroidota	Bacteroidia	Chitinophagales	37-13		
98f3ea4b26a52ca9656cd30176fa34b8	Bacteria	Proteobacteria	Alphaproteobacteria	Micropepsales	Micropepsaceae		
4268d2c01290f6d8d709a4c1c7cbff04	Bacteria	Firmicutes	Bacilli	Bacillales	Bacillaceae	Bacillus	
4a2b476538be86b44d299ff7380cffaf	Bacteria	Proteobacteria	Alphaproteobacteria	Sphingomonadales	Sphingomonadaceae	Altererythrobacter	
7a58a1785df76f535b63e5c7a5f3e2a9	Bacteria	Gemmatimonadota	Gemmatimonadetes	Gemmatimonadales	Gemmatimonadaceae		
277672fe5d395295ae2e280f33c1bb85	Bacteria	Firmicutes	Bacilli	Paenibacillales	Paenibacillaceae	Paenibacillus	
e04840d9fa4adb9573ef81009103502e	Bacteria	Actinobacteriota	Actinobacteria	Propionibacteriales	Nocardioidaceae	Nocardioides	
5604e8c0d9b6a03df0fb8954acc25d7f	Bacteria	Acidobacteriota	Subgroup_5				
590496df32f3afeed764474d25592030	Bacteria	Firmicutes	Bacilli	Paenibacillales	Paenibacillaceae	Paenibacillus	
827ff82a3715b3a3be72aa0789f1e66e	Bacteria	Proteobacteria	Alphaproteobacteria	Rhizobiales	Devosiaceae	Devosia	
1008e055dc6a21bcfab991ff01b4da9b	Bacteria	Proteobacteria	Gammaproteobacteria
0e52d45ff402dbe30d682b9902a1a3ae	Bacteria	Proteobacteria	Alphaproteobacteria	Caulobacterales	Caulobacteraceae	Brevundimonas	
fd20bdf653287dd3de85661cd7eb5cc8	Bacteria	Proteobacteria	Alphaproteobacteria	Rhizobiales	Rhizobiaceae	Aminobacter	
c9dff9b6a02c0e5994d02052f094cb8e	Bacteria	Actinobacteriota	Thermoleophilia	Solirubrobacterales	67-14		
bbda1296833d9f58d9adffbee37c86ad	Bacteria	Acidobacteriota	Acidobacteriae	Acidobacteriales			
79dff2ce5b1d3dd16587dd9fcd68cdc6	Bacteria	Proteobacteria	Alphaproteobacteria	Rhizobiales	Xanthobacteraceae
982c975608351c0df30e5bb1fb3f0006	Bacteria	Firmicutes	Bacilli	Paenibacillales	Paenibacillaceae	Paenibacillus	
1dc02bde1acc532af72c0c519c3c5f78	Bacteria	Proteobacteria	Gammaproteobacteria	Burkholderiales	Oxalobacteraceae	Massilia	
b8ad813db202f4f09d38d2bde2842c7d	Bacteria	Bdellovibrionota	Oligoflexia	Oligoflexales			
644f9b3e6c9c042e85cb19a4bad99c48	Bacteria
bc00e62baca4d7422195bc9b2e962db4	Bacteria	Proteobacteria	Alphaproteobacteria	Rhizobiales	Devosiaceae	Devosia	
200ab6e038ec81539a9ce7197f39c269	Bacteria	Bacteroidota	Bacteroidia	Flavobacteriales	Flavobacteriaceae	Flavobacterium	
2cd41ecab16f9ad6ed54cd7c96252edb	Bacteria	Proteobacteria	Gammaproteobacteria	Burkholderiales	Nitrosomonadaceae	Ellin6067	
daaeb443b76e028c4f8308b320c72c28	Bacteria	Proteobacteria	Gammaproteobacteria	Burkholderiales	Methylophilaceae	Methylophilus	
28d3250dc226b8c784f0b7472670f3ed	Bacteria	Proteobacteria	Gammaproteobacteria	Burkholderiales	Oxalobacteraceae	Noviherbaspirillum	
f1a15b5fbe2df64db06e547ea522feba	Bacteria	Bacteroidota	Bacteroidia	Cytophagales	Microscillaceae	Ohtaekwangia	
88e7f7360a47706f2c4b0b165e376ff0	Bacteria	Gemmatimonadota	Gemmatimonadetes	Gemmatimonadales	Gemmatimonadaceae	Gemmatimonas	
0d70148f2ab50467940c834d92ea6ace	Bacteria	Bacteroidota	Bacteroidia	Chitinophagales	Chitinophagaceae
aeac764198c26aa282eb2789f21a40ac	Bacteria	Acidobacteriota	Acidobacteriae	Bryobacterales	Bryobacteraceae	Bryobacter	
0145d96ab88695c4ca7badc4668a29e9	Bacteria	RCP2-54					
a43d71de599450a09409ddbec5aa8e42	Bacteria	Proteobacteria	Gammaproteobacteria	Burkholderiales	Comamonadaceae
61a5993a0b0d9f45c54dbfaf4235e841	Bacteria	Bacteroidota	Bacteroidia	Sphingobacteriales	env.OPS_17		
fa9345fe60a9a2b65f258f60036cca5a	Bacteria	Gemmatimonadota	Gemmatimonadetes	Gemmatimonadales	Gemmatimonadaceae		
fb8fc7265c6180c30e79c081fb19c7be	Bacteria	Proteobacteria	Gammaproteobacteria	Burkholderiales	Comamonadaceae
58e1592ba5ebc765047019d3a295a5a9	Bacteria	Bdellovibrionota	Bdellovibrionia	Bacteriovoracales	Bacteriovoracaceae	Peredibacter	
145b5bc38c3804d8e3808900d14882d9	Bacteria	Proteobacteria	Alphaproteobacteria	Holosporales	Holosporaceae		
fc5b8f430e908644f01864a34221ad4b	Bacteria	Acidobacteriota	Subgroup_5				
918cec191a67bbe425bb17f6fbc1aad5	Bacteria	Proteobacteria	Alphaproteobacteria	Sphingomonadales	Sphingomonadaceae
da75d475ee18b67ab703ccc071a4fe02	Bacteria	Proteobacteria	Alphaproteobacteria	Rhizobiales	Rhizobiales_Incertae_Sedis	Nordella	
cc82d8105024b11331961ccaeefbd507	Bacteria	Proteobacteria	Gammaproteobacteria	Burkholderiales	A21b		
bdda9055f8c79c6c3931a80350473260	Bacteria	Bacteroidota	Bacteroidia	Flavobacteriales	Flavobacteriaceae	Flavobacterium	
2a2142273921454754792b25ada0c1f5	Bacteria	Bacteroidota	Bacteroidia	Chitinophagales	Chitinophagaceae	Flavisolibacter	
e002e6b7a405bd92414d1db71fc176d0	Bacteria	Proteobacteria	Gammaproteobacteria	Pseudomonadales	Pseudomonadaceae	Pseudomonas	
193f67ec964936dfe71fb3d3be3a03b3	Bacteria	Firmicutes	Bacilli	Paenibacillales	Paenibacillaceae	Paenibacillus	
7effe4faa1f26bf9ff911521e0e52d57	Bacteria	Proteobacteria	Gammaproteobacteria	Burkholderiales	Oxalobacteraceae	Massilia	
a679fe6c24dc73fdbd1c118ee8c3ff3e	Bacteria	Firmicutes	Bacilli	Paenibacillales	Paenibacillaceae	Paenibacillus	
0edfa3e202c03f8c3449ace22c7e1930	Bacteria	Proteobacteria	Gammaproteobacteria	Burkholderiales	Oxalobacteraceae
05f982b8c86399fdc9bddc21bae848f8	Bacteria	Proteobacteria	Gammaproteobacteria	Steroidobacterales	Steroidobacteraceae		
222f671dfe353bc87ce2cec7269330b1	Bacteria	Actinobacteriota	Thermoleophilia	Solirubrobacterales	Solirubrobacteraceae	Solirubrobacter	
19fc096d3bb4a329caad0bfc274afe72	Bacteria	Gemmatimonadota	Gemmatimonadetes	Gemmatimonadales	Gemmatimonadaceae	Gemmatimonas	
3d39a45ad46ffb745bfb4baed4340b86	Bacteria	Firmicutes	Bacilli	Paenibacillales	Paenibacillaceae	Paenibacillus	
fad969ab0fc2aabb5a4b41a362c511ac	Bacteria	Proteobacteria	Alphaproteobacteria	Rhizobiales	Rhizobiaceae
4d039dfc831157f57c0c43b4f2b146fc	Bacteria	Proteobacteria	Alphaproteobacteria	Rhizobiales	Methyloligellaceae		
6829bd06e6ee658a836f5327c8c11719	Bacteria	Proteobacteria	Gammaproteobacteria	Burkholderiales	Oxalobacteraceae	Massilia	
9b01e1f6cb0ddba834fd735bf4b2d0dc	Bacteria	Verrucomicrobiota	Verrucomicrobiae	Pedosphaerales	Pedosphaeraceae
a88b54df200cd2c8689f842f003d0baf	Bacteria	Proteobacteria	Alphaproteobacteria	Sphingomonadales	Sphingomonadaceae	Sphingomonas	
9c65e7ad44eab66ca635d47a85c65e9b	Bacteria	Proteobacteria	Gammaproteobacteria	Burkholderiales	Oxalobacteraceae
43265098fe65b429412cca71dc9574c5	Bacteria	Proteobacteria	Alphaproteobacteria	Rhizobiales	Xanthobacteraceae		
8e266d1c2502a685ae0b74a34f0d3d4a	Bacteria	Actinobacteriota	Actinobacteria	Streptomycetales	Streptomycetaceae	Streptomyces	
dc88cbe851dde9d7ad9c5d9493c60f27	Bacteria	Bacteroidota	Bacteroidia	Cytophagales	Cytophagaceae	Sporocytophaga	
0d6d65732210c4e1d2ea913455245388	Bacteria	Proteobacteria	Alphaproteobacteria	Rhodobacterales	Rhodobacteraceae
fc8e53c899c570354a8215bc2bff1e67	Bacteria	Proteobacteria	Gammaproteobacteria	Burkholderiales	Oxalobacteraceae	Massilia	
0e2ac4bcad6d1ec5085095a2f7b00ff6	Bacteria	Chloroflexi	Chloroflexia	Chloroflexales	Roseiflexaceae		
f9562ec8195301ede2664da7747dbd36	Bacteria	Proteobacteria	Gammaproteobacteria	Burkholderiales	Comamonadaceae
af5a04c273c855817be2e65494cbbfd2	Bacteria	Proteobacteria	Gammaproteobacteria	Xanthomonadales	Xanthomonadaceae	Stenotrophomonas	
70305068c1bd0616d64f5766e6b4d9d7	Bacteria	Proteobacteria	Alphaproteobacteria	Rhizobiales	Devosiaceae	Devosia	
aac6334666367a6a47cb996b12c63a4e	Bacteria	Proteobacteria	Alphaproteobacteria	Sphingomonadales	Sphingomonadaceae	Sphingomonas	
e497f00797318e113005a8c87fa84521	Bacteria	Actinobacteriota
ceafbe320eb2436a0c315fdbf0cbe636	Bacteria	Proteobacteria	Gammaproteobacteria	Pseudomonadales	Pseudomonadaceae	Pseudomonas	
95f911d158cc98784a78b2c33470dd7f	Bacteria	Proteobacteria	Alphaproteobacteria	Rhizobiales	Rhizobiales_Incertae_Sedis	Nordella	
4ea40f29b8ed6f0d17f777e526415c44	Bacteria	Verrucomicrobiota	Verrucomicrobiae	Pedosphaerales	Pedosphaeraceae		
ac030c864de3517f65058d17c3733bcb	Bacteria	Proteobacteria	Alphaproteobacteria	Holosporales	Holosporaceae		
18435ce99cc3284b88f9f128f32b1569	Bacteria	Chloroflexi	Chloroflexia	Chloroflexales	Roseiflexaceae		
b955aa604eb5d177f1fc43667e4e556b	Bacteria	Bacteroidota	Bacteroidia	Sphingobacteriales	Sphingobacteriaceae
aaf33f4e09d52ce0849c96c7a174f450	Bacteria
9e6ff04edcdd25d5060c26b92b88cfdd	Bacteria	Proteobacteria	Gammaproteobacteria	Burkholderiales	Oxalobacteraceae
a9179a7d610402b27fe00fd37d83a606	Bacteria	Bacteroidota	Bacteroidia	Chitinophagales	Chitinophagaceae	Flavisolibacter	
8c181d78294c4a423c0bfb019b1f0477	Bacteria	Firmicutes	Bacilli	Paenibacillales	Paenibacillaceae	Paenibacillus	
8795257ad8ffc91bd23d146ec8d2eac3	Bacteria	Proteobacteria	Alphaproteobacteria	Caulobacterales	Caulobacteraceae	Brevundimonas	
5ae52dbd09704de13b43a8c0e90701bc	Bacteria	Proteobacteria	Alphaproteobacteria	Sphingomonadales	Sphingomonadaceae
21066d1fb9cdc889c48193c8697f7fef	Bacteria	Acidobacteriota	Acidobacteriae	Solibacterales	Solibacteraceae	Candidatus_Solibacter	
39e1425259dcad1c4d08356244554f3e	Bacteria	Proteobacteria	Gammaproteobacteria	Burkholderiales	SC-I-84		
bfedbfe1eafc168fa95c096452104ae1	Bacteria	Gemmatimonadota	S0134_terrestrial_group				
dc092774442a67db8a212e393c62f99f	Bacteria	Chloroflexi	Chloroflexia	Chloroflexales	Roseiflexaceae		
12571dd97071fb8dbdfc95d3bbc09014	Bacteria	Actinobacteriota	Thermoleophilia	Solirubrobacterales	67-14		
bb4fd3b88781120479e531945c2fb930	Bacteria	Firmicutes	Bacilli	Paenibacillales	Paenibacillaceae
a84ef97cbd5757e24275cff44b846c0b	Bacteria	Actinobacteriota	Actinobacteria	Corynebacteriales	Nocardiaceae	Rhodococcus	
7b3be20125578922fdcae7df72bb2b51	Bacteria	Proteobacteria	Gammaproteobacteria	Xanthomonadales	Xanthomonadaceae
00118f6670c550b6fce75797dddb9924	Bacteria	Bacteroidota	Bacteroidia	Sphingobacteriales	env.OPS_17		
c5db5dbfe2bd38de239d3b7f97bb07a3	Bacteria	Proteobacteria	Alphaproteobacteria	Caulobacterales	Caulobacteraceae	Phenylobacterium	
b787a300e44183a4fae48ba70cf52112	Bacteria	Proteobacteria	Alphaproteobacteria
fdd4b0fa8894f0528574754f5d5178c2	Bacteria	Verrucomicrobiota	Verrucomicrobiae	Pedosphaerales	Pedosphaeraceae		
945a14a27a2f53b40befaaabeb355cee	Bacteria	Proteobacteria	Gammaproteobacteria	Burkholderiales	Oxalobacteraceae	Massilia	
3933f6eaad8fe18cb3a558ec7979db69	Bacteria	Desulfobacterota	Desulfuromonadia	Geobacterales	Geobacteraceae
70a8f71e1303586657c62adacc4992fc	Bacteria	Gemmatimonadota	Gemmatimonadetes	Gemmatimonadales	Gemmatimonadaceae		
413e9d1c6e9f4efad5b503af8ab3670b	Bacteria	Acidobacteriota	Subgroup_5				
89f0ffeb5f89392d23e6414b488d9db9	Bacteria
73389b84cf25d361737b497a0794ef2c	Bacteria	Proteobacteria	Gammaproteobacteria	Burkholderiales	Oxalobacteraceae	Massilia	
133d7286afcf5b8a253d7809009dabc0	Bacteria	Chloroflexi	Chloroflexia	Chloroflexales	Roseiflexaceae	Kouleothrix	
08e192b1210e7ecde6271a132c10c88a	Bacteria	Proteobacteria	Alphaproteobacteria	Rhizobiales	Rhizobiaceae	Allorhizobium-Neorhizobium-Pararhizobium-Rhizobium	
0656e566567864b8dc2ed3865bc030b5	Bacteria	Proteobacteria	Gammaproteobacteria	Burkholderiales	Oxalobacteraceae	Noviherbaspirillum	
30f3a125ac14497b7960e6a0054b94d5	Bacteria	Bacteroidota	Bacteroidia	Cytophagales	Microscillaceae
c816d00e4c481415fceaeb12a3f66f04	Bacteria	Proteobacteria	Gammaproteobacteria	Burkholderiales	Comamonadaceae	Piscinibacter	
9eeb95f077f28fa89e1ece23dca5a412	Bacteria	Proteobacteria	Gammaproteobacteria	Burkholderiales	Oxalobacteraceae	Oxalicibacterium	
f13504c170d26c8b2d299523399f8f12	Bacteria	Firmicutes	Bacilli	Bacillales	Bacillaceae	Bacillus	
b229c7d652489b814d8afaa0b9c6dd51	Bacteria	Proteobacteria	Gammaproteobacteria	Burkholderiales	Oxalobacteraceae
1fce8c3d34e666463c33305830f2a411	Bacteria	Proteobacteria	Gammaproteobacteria	Steroidobacterales	Steroidobacteraceae	Steroidobacter	
6c705624fd7e1cc6fe7b2cad0a019958	Bacteria	Acidobacteriota	Acidobacteriae	Subgroup_2			
a9188c44815509e2b3fe41ee2d39f17d	Bacteria	Proteobacteria	Gammaproteobacteria	Burkholderiales	SC-I-84		
392c7cd8b52464bd72d1844c8da6a1b2	Bacteria	Firmicutes	Bacilli	Paenibacillales	Paenibacillaceae	Paenibacillus	
5a0da0536d1153e192c8b96f3a5e8d4a	Bacteria	Desulfobacterota					
2f4ee22a21b9115e8f37b2eda126d70c	Bacteria	Proteobacteria	Alphaproteobacteria	Sphingomonadales	Sphingomonadaceae	Sphingomonas	
1bbd0dea4dfcb2678740b442cc8b6d62	Bacteria	Proteobacteria	Gammaproteobacteria	Xanthomonadales	Xanthomonadaceae
9d8def7cf99c6fcf37f628c33d566937	Bacteria	Acidobacteriota	Acidobacteriae	Bryobacterales	Bryobacteraceae	Bryobacter	
38a2fc456a38a309413e82dcc5914cbf	Bacteria	Acidobacteriota	Acidobacteriae	Solibacterales	Solibacteraceae	Candidatus_Solibacter	
aac6051f0f7add4d2f16ec358b280a57	Bacteria	Firmicutes	Clostridia	Clostridiales	Clostridiaceae	Clostridium_sensu_stricto_13	
66a1ca2a1fb75886e2838c66d7d001bd	Bacteria	Proteobacteria	Gammaproteobacteria	Burkholderiales
3b34aa17d3cf1be28be06b78631e8d5f	Bacteria	Proteobacteria	Gammaproteobacteria	Burkholderiales	Oxalobacteraceae
00fc52fccbcc7c6c77dd9b110925de65	Bacteria	Verrucomicrobiota	Verrucomicrobiae	Pedosphaerales	Pedosphaeraceae	Ellin517	
96aa5ff65903a96dabd1399485c57a0b	Bacteria	Proteobacteria	Gammaproteobacteria	Pseudomonadales	Pseudomonadaceae	Pseudomonas	
01b1187aaac689c9e64685788fb4c9f6	Bacteria	Bacteroidota	Bacteroidia	Flavobacteriales	Flavobacteriaceae	Flavobacterium	
c3509624d2dbde8207683a6794d9059a	Bacteria	Acidobacteriota	Subgroup_5				
1c0df0ece464ef1e20ccd0eeb8dbe35b	Bacteria	Proteobacteria	Alphaproteobacteria	Caulobacterales	Caulobacteraceae	Asticcacaulis	
eff349a72de843e69da6850dd593a7c9	Bacteria	Actinobacteriota	Actinobacteria	Corynebacteriales	Mycobacteriaceae	Mycobacterium	
5d960dfa04b05e7b9f5f218adaa1de0f	Bacteria	Myxococcota	bacteriap25				
3c863cf67a014692d9f01d71cba0f7fb	Bacteria	Proteobacteria	Gammaproteobacteria	Xanthomonadales	Rhodanobacteraceae
3b4a68f7bb9e04c23f4a2d30ab1d2ffc	Bacteria	Nitrospirota	Nitrospiria	Nitrospirales	Nitrospiraceae	Nitrospira	
edc9f05b520dff40c9992e70484277f6	Bacteria	Actinobacteriota	Actinobacteria	Frankiales	Geodermatophilaceae
2c36039a7150fac52a30a2f45388f185	Bacteria	Proteobacteria	Gammaproteobacteria	Gammaproteobacteria_Incertae_Sedis	Unknown_Family	Acidibacter	
6f578fe7158563f9068d6b09d069098f	Bacteria	Verrucomicrobiota	Verrucomicrobiae	Pedosphaerales	Pedosphaeraceae	Ellin517	
6202f4e9607782953885ad734be93ab5	Bacteria	Gemmatimonadota	Gemmatimonadetes	Gemmatimonadales	Gemmatimonadaceae	Gemmatimonas	
ccb1c78c758d6f600bd58d89cc4de7e8	Bacteria	Proteobacteria	Alphaproteobacteria	Caulobacterales	Caulobacteraceae	Phenylobacterium	
2ca08da8b08f8a670ac16867f194164e	Bacteria	Verrucomicrobiota	Verrucomicrobiae	Pedosphaerales	Pedosphaeraceae		
f3c1304476e7d90f440ede796ec1f55b	Bacteria	Verrucomicrobiota	Verrucomicrobiae	Pedosphaerales	Pedosphaeraceae		
4185b70be2157c816e52d84184f1dd19	Bacteria	Proteobacteria	Gammaproteobacteria	Burkholderiales	Comamonadaceae
26d33e60c1ea0cdf53a3df98abc410cd	Bacteria	Myxococcota	Polyangia	Haliangiales	Haliangiaceae	Haliangium	
c7f9fb08b5b29dc934945b7461462cce	Bacteria	Gemmatimonadota	Gemmatimonadetes	Gemmatimonadales	Gemmatimonadaceae
d903eda3cf93dd20c7d87586ca9179c9	Bacteria	Bacteroidota	Bacteroidia	Chitinophagales	Chitinophagaceae		
7dd319f44ec075117a7aadbc45533172	Bacteria	Firmicutes	Bacilli	Paenibacillales	Paenibacillaceae	Paenibacillus	
2ead02405202ac1873c21d363ed7a4c6	Bacteria	Bacteroidota	Bacteroidia	Chitinophagales	Chitinophagaceae	Edaphobaculum	
353f7e9fdad6f61934872fde8e6a2ab2	Bacteria	Verrucomicrobiota	Verrucomicrobiae	Pedosphaerales	Pedosphaeraceae		
d5f8fd5c1fc9ece0cdda7f516a0d621b	Bacteria	Proteobacteria	Gammaproteobacteria	Xanthomonadales	Xanthomonadaceae	Thermomonas	
559ece0b32cc40fc67c04f126a797c9f	Bacteria	Proteobacteria	Alphaproteobacteria	Sphingomonadales	Sphingomonadaceae	Sphingomonas	
e990caece06458ee8234ca0b99bf74ae	Bacteria	Acidobacteriota	Holophagae	Subgroup_7			
8ed4fc9a59d73326b528b367a94aecce	Bacteria	Proteobacteria	Gammaproteobacteria	Burkholderiales	SC-I-84		
6415c79d208f7e1db5111efa029f18bb	Bacteria	Proteobacteria	Alphaproteobacteria	Rhizobiales	Rhizobiaceae	Shinella	
1931f4cecbec3a0027b3cf5e42f57adb	Bacteria	Proteobacteria	Alphaproteobacteria	Rhizobiales	Beijerinckiaceae	Microvirga	
15446a9b3f325836cf424b8e2c96b046	Bacteria	Nitrospirota	Nitrospiria	Nitrospirales	Nitrospiraceae	Nitrospira	
7cc0fa777a3332411ba45d572a75f9c4	Bacteria	Bacteroidota	Bacteroidia	Sphingobacteriales	env.OPS_17		
0d0eebe70d0136413b6bdb85c13e4f0f	Bacteria	Actinobacteriota	Thermoleophilia	Gaiellales			
abd549b485361429ebb75092e4dc0a12	Bacteria	Bacteroidota	Bacteroidia	Flavobacteriales	Flavobacteriaceae	Flavobacterium	
1d579bcc7df251a024b02d1434766f78	Bacteria	Proteobacteria	Gammaproteobacteria	Burkholderiales	SC-I-84		
c9011040d8dc4573248f0289da30c607	Bacteria	Bacteroidota	Kapabacteria	Kapabacteriales			
67dab12fda0c0a0e835405f0d4efdd4b	Bacteria	Acidobacteriota	Acidobacteriae	Acidobacteriales			
4ff35c54d939cde11aa459ecc5e983e2	Bacteria	Firmicutes	Bacilli	Paenibacillales	Paenibacillaceae	Paenibacillus	
020188049753935f2bc6a571dbc0f1c1	Bacteria	Firmicutes	Bacilli	Alicyclobacillales	Alicyclobacillaceae	Tumebacillus	
022138de94de202135c5464a18ccb6fc	Bacteria	Actinobacteriota	Actinobacteria	Micrococcales	Micrococcaceae
427613e23b402bd73e29e047e50b8fae	Bacteria	Proteobacteria	Alphaproteobacteria	Sphingomonadales	Sphingomonadaceae	Sphingomonas	
6dc0c76024ae5cc7e4ce6461fe519fcc	Bacteria	Bacteroidota	Bacteroidia	Chitinophagales	Chitinophagaceae	Niastella	
5728763d3c20408241440871ae597deb	Bacteria	Acidobacteriota	Subgroup_5				
0cd89bee1c89ca080e8e2525d347bd82	Bacteria	Dependentiae	Babeliae	Babeliales
6e5631e4d46ab2aced356c248be44548	Bacteria	Acidobacteriota	Thermoanaerobaculia	Thermoanaerobaculales	Thermoanaerobaculaceae	Subgroup_10	
1b5d19c4a2e8938523bbbaea947a795d	Bacteria	Chloroflexi	TK10				
82b4e9811f1aa3fab7ddc2f84e51862f	Bacteria	Actinobacteriota	Actinobacteria	Frankiales	Geodermatophilaceae	Blastococcus	
554fdc7bb7c4893deba00cf18efbb9d9	Bacteria	Actinobacteriota	Actinobacteria	Micrococcales	Microbacteriaceae	Gryllotalpicola	
b014f844598928c4597582f9a9d347d7	Bacteria	Actinobacteriota	Thermoleophilia	Gaiellales			
df3e7f1dd6d26a9131997f209d3e9c29	Bacteria	Proteobacteria	Gammaproteobacteria	Burkholderiales	Oxalobacteraceae	Pseudoduganella	
06418477ed0b341be1838d67c63579fb	Bacteria	Proteobacteria	Gammaproteobacteria	Burkholderiales	Oxalobacteraceae
840b5d884aef13e6def3ec5766c7cfc5	Bacteria	Firmicutes	Bacilli	Paenibacillales	Paenibacillaceae	Paenibacillus	
82e513b1ba5b2fa349050b3a36bc7413	Bacteria	Firmicutes	Bacilli	Paenibacillales	Paenibacillaceae	Paenibacillus	
454706766fa8af925fb9da3605907190	Bacteria	Gemmatimonadota	Gemmatimonadetes	Gemmatimonadales	Gemmatimonadaceae
08fc0181f6dcfbc17f0ea2d46761b541	Bacteria	Actinobacteriota	Thermoleophilia	Solirubrobacterales	67-14		
e98894814505c2dfe708df436d6a658a	Bacteria	Actinobacteriota	MB-A2-108				
c594e3a10d40737c22f81d18a0449fae	Bacteria	Bacteroidota	Bacteroidia	Sphingobacteriales	NS11-12_marine_group		
ca6348fcc8eee87613fa44ddc810c8d2	Bacteria	Proteobacteria	Alphaproteobacteria	Rhizobiales	Hyphomicrobiaceae	Hyphomicrobium	
c436a55e9f0a8ef812cd197e6de9b037	Bacteria	Bacteroidota	Bacteroidia	Flavobacteriales	Flavobacteriaceae
106088b2d69e72cc286d23670e1bcdd5	Bacteria	Actinobacteriota	Actinobacteria	Micrococcales	Micrococcaceae
650ba43a84742a66cb195db1b0d5a3a8	Bacteria	Chloroflexi	Chloroflexia	Chloroflexales	Roseiflexaceae
0c019a23aa88ab5993055c74e4959ff3	Bacteria	Actinobacteriota	Actinobacteria	Micrococcales	Intrasporangiaceae
931aace644ba21225af9770bc7d78c9d	Bacteria	Bacteroidota	Bacteroidia	Flavobacteriales	Flavobacteriaceae	Flavobacterium	
8f3660c31425733829ba04d46de0353d	Bacteria	Verrucomicrobiota	Verrucomicrobiae	Pedosphaerales	Pedosphaeraceae	Ellin517	
9dd43b18a48d6387f08c9e56c239b53b	Bacteria	Proteobacteria	Alphaproteobacteria	Rhizobiales	Rhizobiaceae	Allorhizobium-Neorhizobium-Pararhizobium-Rhizobium	
c043a243d938bfa077372ac4eb850249	Bacteria	Bacteroidota	Bacteroidia	Flavobacteriales	Flavobacteriaceae
f815339a5caf7b50e7d1cea903ff6174	Bacteria	Bacteroidota	Bacteroidia	Chitinophagales	Chitinophagaceae
6b00ab2aa3893cc40b09b5ef73a1cc9a	Bacteria	Proteobacteria	Alphaproteobacteria	Rhizobiales	Xanthobacteraceae	Pseudolabrys	
8b5bd9582a705d69198639813946293b	Bacteria	Bdellovibrionota	Oligoflexia	0319-6G20			
e4af8b73b47cafc531fcf1aea0581279	Bacteria	Armatimonadota	Armatimonadia	Armatimonadales			
aca478f0da47a2fa0d9700d5396d9300	Bacteria	Proteobacteria	Gammaproteobacteria	Burkholderiales	Oxalobacteraceae
812d8a64f25da183be8fba12c3350e03	Bacteria	Acidobacteriota	Holophagae	Subgroup_7			
6983af9387085b361df4d6ec10d8a801	Bacteria	Proteobacteria	Alphaproteobacteria	Rhizobiales	Rhizobiaceae	Mesorhizobium	
48387cc26ffc55907a2d4280034c0b4f	Bacteria	Proteobacteria	Gammaproteobacteria	Burkholderiales	TRA3-20		
76691f36e5a02e5a6b6dc3c54b6484d6	Bacteria	Actinobacteriota	Actinobacteria	Frankiales	Sporichthyaceae
e1b851556f11adb0a79a3452e9079ab3	Bacteria	Bacteroidota	Bacteroidia	Sphingobacteriales	env.OPS_17		
e6ef2552608207b584bd1380e69fa7a5	Bacteria	Proteobacteria	Alphaproteobacteria	Rhizobiales	Xanthobacteraceae
7e2843eaf32253f11a99b11a02424f73	Bacteria	Proteobacteria	Alphaproteobacteria	Rhizobiales	Devosiaceae	Devosia	
08455cc38cb85dc6affdc69cdcd77f42	Bacteria
6504c69225b37f2ef74ae50065d9d47c	Bacteria	Proteobacteria	Alphaproteobacteria	Sphingomonadales	Sphingomonadaceae	Sphingomonas	
cc229926d145e7530300961b670f131b	Bacteria	Proteobacteria	Gammaproteobacteria	Burkholderiales	SC-I-84		
520b0eebb590dda25f359346a2210418	Bacteria	Proteobacteria	Gammaproteobacteria	Burkholderiales	Oxalobacteraceae
113e5e5579584924acaabdcd77112b48	Bacteria	Firmicutes	Bacilli	Paenibacillales	Paenibacillaceae	Paenibacillus	
1f581196ec27f3bd45b451c7074d680e	Bacteria	Proteobacteria	Alphaproteobacteria	Sphingomonadales	Sphingomonadaceae	Sphingomonas	
013ee78247a514ac3a52b6adaa3eedbe	Bacteria	Proteobacteria	Gammaproteobacteria	Burkholderiales	Oxalobacteraceae	Massilia	
37bd49bb8e94d5412afd0532080ecc0e	Bacteria	Proteobacteria	Gammaproteobacteria	Xanthomonadales	Xanthomonadaceae	Arenimonas	
b578a15872102dfffc6656661ac0a6e3	Bacteria	Proteobacteria	Alphaproteobacteria	Rhizobiales	Rhizobiaceae
d195d5482a89267597847267c273d482	Bacteria	Proteobacteria	Gammaproteobacteria	Burkholderiales	SC-I-84		
5b013c2150db9ca3d9fd1a959762519d	Bacteria	Actinobacteriota	Thermoleophilia	Gaiellales	Gaiellaceae	Gaiella	
c53b0187195cd1bf7dda2f0575023463	Bacteria	Proteobacteria	Alphaproteobacteria	Caulobacterales	Caulobacteraceae	Caulobacter	
f558a5064e98e5c70ee929eeb93aadf2	Bacteria	Proteobacteria	Alphaproteobacteria	Rickettsiales	Mitochondria		
69b526ae24e7e7d66b01fe4d7f9be302	Bacteria	Proteobacteria	Gammaproteobacteria	Burkholderiales	SC-I-84		
ef8a97f3d9f5d9dcef258a65ed45b26d	Bacteria	Proteobacteria	Gammaproteobacteria	Xanthomonadales
cdd1c70ddd77b6af3794f4bf0554cae3	Bacteria	Proteobacteria	Alphaproteobacteria	Reyranellales	Reyranellaceae	Reyranella	
d75cbc32fc2cd2bf40f73a4a78dd8d42	Bacteria	Actinobacteriota	Thermoleophilia	Gaiellales			
0a0ca359dec860e0a856fae5ba9794a8	Bacteria	Bacteroidota	Bacteroidia	Sphingobacteriales	KD3-93		
05633f4060fa62592e427a5b44f9cb92	Bacteria	Firmicutes	Bacilli	Paenibacillales	Paenibacillaceae	Paenibacillus	
1d4d4faebf609c36c9bb86a2c5533f49	Bacteria	Firmicutes	Bacilli	Paenibacillales	Paenibacillaceae	Paenibacillus	
72b21d905100fa549a5321a4526e6e25	Bacteria	Proteobacteria	Gammaproteobacteria	Burkholderiales	Alcaligenaceae
ccd8849dccb84f6c12b790a4eda00e1f	Bacteria	Actinobacteriota	Acidimicrobiia	Actinomarinales			
2a0c24fe3151050523f6ea5fade5f6a1	Bacteria	Proteobacteria	Alphaproteobacteria	Paracaedibacterales	Paracaedibacteraceae	Candidatus_Paracaedibacter	
9f15cb769e0fff69c5d1d2f437cb904d	Bacteria	Proteobacteria	Gammaproteobacteria	Burkholderiales	Oxalobacteraceae	Massilia	
acd8b17c653f5f24d8bc4271c4decdc1	Bacteria	Firmicutes	Bacilli	Bacillales	Bacillaceae
21b4e231e3f0ad7dd5003a2b1c570147	Bacteria	Firmicutes	Bacilli	Paenibacillales	Paenibacillaceae	Paenibacillus	
6d2501bea7a3689f9602ceac8c43992e	Bacteria	Proteobacteria	Alphaproteobacteria	Rhizobiales	Rhizobiaceae
4832f7b121ca3078a8ceaf3b8cb8fa95	Bacteria	Firmicutes	Bacilli	Paenibacillales	Paenibacillaceae	Cohnella	
94936434adbf38da044dee8e516b0cdb	Bacteria	Verrucomicrobiota	Chlamydiae	Chlamydiales	Simkaniaceae	Candidatus_Rhabdochlamydia	
bd90faaa34a776a589d0517a4c28901a	Bacteria	Actinobacteriota	Actinobacteria	Streptomycetales	Streptomycetaceae	Streptomyces	
a488881e5b53d6aa406a8c08129a632b	Bacteria	Gemmatimonadota	S0134_terrestrial_group				
58aa5f101e8af92034fd4eaf7ca26a90	Bacteria	MBNT15					
b99cef2c7771cbca386410b61e5494b5	Bacteria	Proteobacteria	Alphaproteobacteria	Dongiales	Dongiaceae	Dongia	
08cd5a9250da21bcd54093e444271618	Bacteria	Firmicutes	Bacilli	Paenibacillales	Paenibacillaceae	Paenibacillus	
953475a7973af3e12c5a3e524580f330	Bacteria	Firmicutes	Bacilli	Paenibacillales	Paenibacillaceae	Paenibacillus	
4220f825b744d4188d9acad58b863237	Bacteria	Proteobacteria	Alphaproteobacteria	Rhizobiales	Beijerinckiaceae	Bosea	
c6a9f97f3d0954d47d32ce512d4f50cf	Bacteria	Actinobacteriota	Thermoleophilia	Gaiellales			
0239ce09f107a370d656902738c9fb0d	Bacteria	Myxococcota	Polyangia	Haliangiales	Haliangiaceae	Haliangium	
b616d7c78517cb5603598308556e3cd1	Bacteria	Proteobacteria	Gammaproteobacteria	Burkholderiales	Burkholderiaceae	Burkholderia-Caballeronia-Paraburkholderia	
1f2325f2a46485e8bcbf1e11768f888e	Bacteria	Actinobacteriota	Acidimicrobiia	Microtrichales	Ilumatobacteraceae	CL500-29_marine_group	
fa72df9d6d273e38f3e767c8be4821bc	Bacteria	Proteobacteria	Gammaproteobacteria	Burkholderiales	Oxalobacteraceae	Massilia	
0d774f566672a4fee358b27a2c810f50	Bacteria	Proteobacteria	Gammaproteobacteria	Burkholderiales	Methylophilaceae
536a2995399b6fabc74dd7c17d916bb9	Bacteria	Bacteroidota	Bacteroidia	Sphingobacteriales	env.OPS_17		
723070e258091aad4d417cc9fa6b2b9a	Bacteria	Bacteroidota	Kapabacteria	Kapabacteriales			
fb11755902865403874540da295455ac	Bacteria	Bacteroidota	Bacteroidia	Chitinophagales	Chitinophagaceae
1b0244e4a2546bd05b48299308663881	Bacteria	Actinobacteriota	Acidimicrobiia	Microtrichales	Ilumatobacteraceae		
ae72b7af01863eb238d408275cd3bc68	Bacteria	Proteobacteria	Alphaproteobacteria	Rhizobiales	Rhizobiales_Incertae_Sedis	Nordella	
e07c32f8a7f195fe83f6e75aace50fa3	Bacteria	Actinobacteriota	Actinobacteria	Propionibacteriales	Nocardioidaceae	Nocardioides	
4cc181d05afed424e2900ff55df64772	Bacteria	Bdellovibrionota
f68f505a4d25ddf966c958f0150856a0	Bacteria	Proteobacteria	Alphaproteobacteria	Caulobacterales	Caulobacteraceae	Asticcacaulis	
eed1f935281dfd4fe6abe076ba9b15e1	Bacteria	Proteobacteria	Gammaproteobacteria	Steroidobacterales	Steroidobacteraceae	Steroidobacter	
d0fd5695324eceabe52230a13003fe2e	Bacteria	Proteobacteria	Gammaproteobacteria	Burkholderiales	Methylophilaceae
4fa30d358fd747bf99d0a133b70cc24b	Bacteria	Actinobacteriota	Thermoleophilia	Gaiellales	Gaiellaceae	Gaiella	
5fc5d56e86e3c8d92ace1580ffc6f912	Bacteria	Proteobacteria	Gammaproteobacteria	Burkholderiales	Oxalobacteraceae	Massilia	
60ea08b856e660e40559d7e15c273f19	Bacteria	Proteobacteria	Gammaproteobacteria	Burkholderiales	SC-I-84		
a7d7968dddf908e26953f4d805735134	Bacteria	Proteobacteria	Gammaproteobacteria	Gammaproteobacteria_Incertae_Sedis	Unknown_Family	Acidibacter	
ea2b5b721c983918a29d59beee6cb6fd	Bacteria	Proteobacteria	Alphaproteobacteria	Rhizobiales	Devosiaceae	Devosia	
8596effb959986ced6dd8de1a0bfca03	Bacteria	Proteobacteria	Gammaproteobacteria	Xanthomonadales	Xanthomonadaceae	Arenimonas	
efed1e153bfedeaece1f4efb002309b2	Bacteria	Verrucomicrobiota	Chlamydiae	Chlamydiales	Parachlamydiaceae	Neochlamydia	
57796308e234c0cd788495d7c09bddbf	Bacteria	Actinobacteriota	Actinobacteria	Micromonosporales	Micromonosporaceae	Dactylosporangium	
1fbf8be0c6a006f1f87cb7aadf274764	Bacteria	Proteobacteria	Gammaproteobacteria	Burkholderiales	Comamonadaceae	Piscinibacter	
5394314b604e03f6a07122b1e02fcf47	Bacteria	Actinobacteriota	Actinobacteria	Corynebacteriales	Mycobacteriaceae	Mycobacterium	
291a58ac54b2011dacb098ccf128aea9	Bacteria	Proteobacteria	Alphaproteobacteria	Rhizobiales	Rhizobiaceae
d5792602f5bb8cee0aef0c75a9e42a53	Bacteria	Bdellovibrionota	Oligoflexia	Oligoflexales	Oligoflexales_fa	Oligoflexus	
d48ac361a4e4fbecb406454149ffe6e3	Bacteria	Firmicutes	Bacilli	Paenibacillales	Paenibacillaceae	Cohnella	
ba5cf3d48ce067595ee8afb363656dde	Bacteria	Proteobacteria	Alphaproteobacteria	Rhizobiales	Rhizobiaceae	Allorhizobium-Neorhizobium-Pararhizobium-Rhizobium	
77c3cd9560a3adae1a27bd5a72a7d51c	Bacteria	Acidobacteriota	Subgroup_5				
5f2ea1764d9a86fd528f7262b6358ad6	Bacteria	Firmicutes	Bacilli	Paenibacillales	Paenibacillaceae	Paenibacillus	
88cd36f783c5ca65a5e5c1fa1e8d9931	Bacteria	Chloroflexi	Chloroflexia	Chloroflexales	Roseiflexaceae		
a5163f0d9cb5afc54a92560185726ea0	Bacteria	Acidobacteriota	Acidobacteriae	Acidobacteriales	Koribacteraceae	Candidatus_Koribacter	
2e7d71fb178bd579b96ea79320587bc4	Bacteria	Proteobacteria	Alphaproteobacteria	Elsterales			
d4dafe4ac10e564fdff53d27dc0de8a6	Bacteria	Bacteroidota	Bacteroidia	Sphingobacteriales	env.OPS_17		
7d16634a2c74de2f0c0668f34ff3377c	Bacteria	Actinobacteriota	Actinobacteria	Micrococcales	Microbacteriaceae	Agromyces	
fa7ebc19ea21de38662e41170e8746dd	Bacteria	Proteobacteria	Gammaproteobacteria	Burkholderiales	SC-I-84		
108c734f395401bc8a308c77df3b4dd9	Bacteria	Proteobacteria	Alphaproteobacteria	Holosporales	Holosporaceae		
c30cc55b221580507a9ae76d70eeb61e	Bacteria	Proteobacteria	Gammaproteobacteria	Burkholderiales	Comamonadaceae
5f373abdfdc07439475fb3f1f60497c1	Bacteria	Proteobacteria	Gammaproteobacteria	Steroidobacterales	Steroidobacteraceae	Steroidobacter	
ff9bdd36fd96dd6c59d5b53baa59d8af	Bacteria	Proteobacteria	Alphaproteobacteria	Rhizobiales	Xanthobacteraceae	Pseudolabrys	
e7b6ed1c71ea1d568e019a3a52a0e62c	Bacteria	Proteobacteria	Gammaproteobacteria	Burkholderiales	Oxalobacteraceae
82ff85afddd6a3343f9f41f597083ea8	Bacteria	Proteobacteria	Alphaproteobacteria	Rhizobiales	Rhizobiaceae	Neorhizobium	
319b0dbe82f38dc4492e90e9fe801caa	Bacteria	Actinobacteriota	Thermoleophilia	Solirubrobacterales	67-14		
c5388654cac4661cd5dc897de10c2180	Bacteria	Bacteroidota	Bacteroidia	Chitinophagales	Chitinophagaceae	Flavisolibacter	
5a5a523e3e01ee4f54ca074dbf54576f	Bacteria	Firmicutes	Bacilli	Bacillales	Bacillaceae	Fictibacillus	
f426edbfb775d16848fdf629af561dac	Bacteria	Actinobacteriota	Actinobacteria	Frankiales	Geodermatophilaceae	Blastococcus	
c7968302d721a822423758d6be1c046f	Bacteria	Chloroflexi	Dehalococcoidia	S085			
4ecc8e6f70595cc238d9e78f699c52ff	Bacteria	Proteobacteria	Gammaproteobacteria	Steroidobacterales	Steroidobacteraceae		
bf5cf2ebbc8320b5781b1aae693f8ec6	Bacteria	Proteobacteria	Gammaproteobacteria	Steroidobacterales	Steroidobacteraceae	Steroidobacter	
8bb9ea58b20f5aabb7884140a5a2cdc4	Bacteria	Proteobacteria	Alphaproteobacteria	Sphingomonadales	Sphingomonadaceae	Novosphingobium	
9bc6791ac643996277ab0eba4ecea6cc	Bacteria	Bacteroidota	Bacteroidia	Flavobacteriales	Weeksellaceae	Chryseobacterium	
2461b3d2310b224bb0da8eebd07fc0e9	Bacteria	Proteobacteria	Gammaproteobacteria	Burkholderiales	Nitrosomonadaceae	Ellin6067	
d3403eaa520a530a106b8ef71a186e61	Bacteria	Proteobacteria	Gammaproteobacteria	KI89A_clade			
f0d09529b4a5f23a0838a9e7a5f523f6	Bacteria	Cyanobacteria	Sericytochromatia				
3a472fbf2fb303acf03c7899e409ea1c	Bacteria	Acidobacteriota	Subgroup_5				
ab8685eb45ab00ad9e9159ef84c50fb7	Bacteria
2986bbe3f695af4fc3f5835346fb6877	Bacteria	Proteobacteria	Gammaproteobacteria	Burkholderiales	Comamonadaceae	Rhizobacter	
35f086fc7d72a712d17b836b00b95668	Bacteria	Actinobacteriota	Actinobacteria	Propionibacteriales	Nocardioidaceae	Nocardioides	
b4e322226095bbba765cb621f6eb07f0	Bacteria	Gemmatimonadota	Gemmatimonadetes	Gemmatimonadales	Gemmatimonadaceae		
98d85ad338dffb6ded1d496bb1ef177c	Bacteria	Nitrospirota	Nitrospiria	Nitrospirales	Nitrospiraceae	Nitrospira	
bfb1542afcdb55d9aab8df41bd6b9552	Bacteria	Proteobacteria	Gammaproteobacteria	Burkholderiales	Oxalobacteraceae	Massilia	
64b8cd820d281ad6942a6c0bea6703b1	Bacteria	Acidobacteriota	Holophagae	Subgroup_7			
41a69058a07e923fdc0e10485ccdc3b2	Bacteria	Actinobacteriota	Actinobacteria	Corynebacteriales	Mycobacteriaceae	Mycobacterium	
dabbc0980f614e7bbc8e0a57c4fbfb8a	Bacteria	Actinobacteriota	Actinobacteria	Propionibacteriales	Nocardioidaceae	Nocardioides	
9e5e141b5d4a88a01ba853ef17a3527a	Bacteria	Proteobacteria	Gammaproteobacteria	Steroidobacterales	Steroidobacteraceae	Steroidobacter	
2acbb21fe92a9368c7408529cfc42861	Bacteria	Proteobacteria	Gammaproteobacteria	Oceanospirillales	Pseudohongiellaceae	BIyi10	
b4f93f532f97ca5bdeb6441a3702d629	Bacteria	Acidobacteriota	Acidobacteriae	Bryobacterales	Bryobacteraceae	Bryobacter	
4cedb28845569f0ac45f889d7c729c20	Bacteria	Proteobacteria	Gammaproteobacteria	Burkholderiales	Methylophilaceae	Methylobacillus	
475dd1ccdd1dca4242181ec2ecd03a4f	Bacteria	Actinobacteriota	Actinobacteria	0319-7L14			
2ca072e3cf7885633b4fdf3e65e5e9f4	Bacteria	Actinobacteriota	Acidimicrobiia	Microtrichales			
6201584f0c9e77e321dab16fa134c067	Bacteria	Proteobacteria	Alphaproteobacteria	Sphingomonadales	Sphingomonadaceae	Croceicoccus	
b4bb1d35e62199a037fa95626f534898	Bacteria	Proteobacteria	Gammaproteobacteria	Burkholderiales	Nitrosomonadaceae	MND1	
7060b807aff018b3b0cff22c696ccc62	Bacteria
3805e5cd4631b0369c823065b5ff9b8e	Bacteria	Gemmatimonadota	Gemmatimonadetes	Gemmatimonadales	Gemmatimonadaceae
3e22cab02bb1c72d00694c15f60d4dad	Bacteria	Myxococcota	Polyangia	Polyangiales	Sandaracinaceae		
61ac44230c429a6bf59858b72cda3b27	Bacteria	Proteobacteria	Gammaproteobacteria	Burkholderiales	Oxalobacteraceae
ceb2e3cb2ddef29e167e5a1879330365	Bacteria	Proteobacteria	Alphaproteobacteria	Rickettsiales	Mitochondria		
76d0038845c05cdcb49a8c6d6a44d01f	Bacteria	Bacteroidota	Bacteroidia	Chitinophagales	Chitinophagaceae	Edaphobaculum	
cfd4f5420bea12ca745f6bd13868aba6	Bacteria	Gemmatimonadota	Gemmatimonadetes	Gemmatimonadales	Gemmatimonadaceae
596cfd286c1e6e79511e960121ffc10e	Bacteria	Verrucomicrobiota	Verrucomicrobiae	Pedosphaerales	Pedosphaeraceae		
8e98636c1d8c75d11b79d0e5e5713b01	Bacteria	Proteobacteria	Alphaproteobacteria	Rickettsiales	Mitochondria		
b29fb41e3fc20187f1b4208fe0c119b0	Bacteria	Entotheonellaeota	Entotheonellia	Entotheonellales	Entotheonellaceae		
849181bec5d745cfb5064ae1cb5182ff	Bacteria	Proteobacteria	Gammaproteobacteria	Burkholderiales
cb4392b81c46bf94612e41fb3d6724c5	Bacteria	Acidobacteriota	Acidobacteriae	Solibacterales	Solibacteraceae	Candidatus_Solibacter	
135f762185c9a86740a897cc903a567d	Bacteria	Firmicutes	Bacilli	Paenibacillales	Paenibacillaceae	Paenibacillus	
105c944402a806af1c0911e0d2736007	Bacteria	Proteobacteria	Alphaproteobacteria	Rhizobiales	Rhizobiaceae	Neorhizobium	
77e7c5b3860b36dc755f116e24f55ff5	Bacteria	Bacteroidota	Bacteroidia	Chitinophagales	37-13		
f754f3de818707ec4110361b6597a0a7	Bacteria	Actinobacteriota	Thermoleophilia	Gaiellales			
3cd9afe5b678c0da59152eb2991f5344	Bacteria	Verrucomicrobiota	Verrucomicrobiae	Pedosphaerales	Pedosphaeraceae		
3d164f094774f633b5668c92321a42c8	Bacteria	Firmicutes	Bacilli	Staphylococcales	Staphylococcaceae	Staphylococcus	
770e277c58fc7fcf14c29ee43362b7a8	Bacteria	Bacteroidota	Bacteroidia	Chitinophagales	Chitinophagaceae	Terrimonas	
c5096b5f7593708e94313229fd4da05d	Bacteria	Firmicutes	Bacilli	Paenibacillales	Paenibacillaceae	Cohnella	
31e7980da56169fd2520d609ba4067b1	Bacteria	Proteobacteria	Gammaproteobacteria	211ds20			
5eff8aa553797cb4679718fa76973bc9	Bacteria	Proteobacteria	Alphaproteobacteria	Rhizobiales	Rhizobiaceae
a23ce9481e0dce8d30ded357f08059d1	Bacteria	Acidobacteriota	Acidobacteriae	Bryobacterales	Bryobacteraceae	Bryobacter	
eab334f66e02a6749195ddce19e091ff	Bacteria	Gemmatimonadota	Gemmatimonadetes	Gemmatimonadales	Gemmatimonadaceae		
87a8a9ce3d3fc5c62b518f624981fa44	Bacteria	Gemmatimonadota	Longimicrobia	Longimicrobiales	Longimicrobiaceae		
6bf9b4e0ab9d6da58bcf1afc696c1841	Bacteria	Proteobacteria	Gammaproteobacteria	Burkholderiales	Nitrosomonadaceae	mle1-7	
b8b02c2dc218ad2bbe29e2cfd1e3459b	Bacteria	Verrucomicrobiota	Verrucomicrobiae	Pedosphaerales	Pedosphaeraceae		
64a9934a014c73610f4af7284535a3cb	Bacteria	Proteobacteria	Gammaproteobacteria	Burkholderiales	Comamonadaceae
5f5701928e88467671039458ff74d719	Bacteria	Actinobacteriota	Thermoleophilia	Solirubrobacterales	67-14		
ce4b506a97c1f76aca3331d96e4bd035	Bacteria	Proteobacteria	Gammaproteobacteria	Burkholderiales	Methylophilaceae
cc6d3e47c80dc89bd3e94c1041f917c3	Bacteria	Abditibacteriota	Abditibacteria	Abditibacteriales	Abditibacteriaceae	Abditibacterium	
6c9a963cb18fbc03a20219b8b64f2a5a	Bacteria	Firmicutes	Bacilli	Bacillales	Bacillaceae	Bacillus	
ac5a173012ff1784d244fc0d413afe4a	Bacteria	Acidobacteriota	Thermoanaerobaculia	Thermoanaerobaculales	Thermoanaerobaculaceae	Subgroup_10	
6ef2908fd11eaa7afef68bfc8a657e45	Bacteria	Fibrobacterota	Fibrobacteria	Fibrobacterales	Fibrobacteraceae	possible_genus_04	
3e2fffdd9a0e4965e43b80b1fda5e295	Bacteria	Proteobacteria	Alphaproteobacteria	Caulobacterales	Caulobacteraceae	Caulobacter	
aac035e3cf5402a00e6f1619b2b06640	Bacteria	Proteobacteria	Alphaproteobacteria				
d931bc4e0b758be49313c385cce245ed	Bacteria	Proteobacteria	Alphaproteobacteria	Rickettsiales	Rickettsiales_fa	Candidatus_Jidaibacter	
f38714a33d9e369ac381bf1c3676356a	Bacteria	Bacteroidota	Bacteroidia	Sphingobacteriales	env.OPS_17		
60e2475019139c509dbe69d20c190ccb	Bacteria
fb1bbe6c1c0e66b535d1e2b217cdc33c	Bacteria	Gemmatimonadota	Gemmatimonadetes	Gemmatimonadales	Gemmatimonadaceae		
8b77e5843dfd0f36463bb6431940f429	Bacteria	Proteobacteria	Gammaproteobacteria	Xanthomonadales	Xanthomonadaceae	Pseudoxanthomonas	
9d984bbe88f5a19401a843d4083dc9fb	Bacteria	Proteobacteria	Alphaproteobacteria	Rhizobiales	Rhizobiaceae	Allorhizobium-Neorhizobium-Pararhizobium-Rhizobium	
f041badb84b6cd9f6d887e3ea0ef0644	Bacteria	Actinobacteriota	Actinobacteria	Propionibacteriales	Nocardioidaceae	Kribbella	
b89ed584c831e9bfece4f904c358f2ea	Bacteria	Proteobacteria	Gammaproteobacteria	Burkholderiales	Oxalobacteraceae	Massilia	
1d965e2d26e21e11ec84d33945c290a5	Bacteria	Proteobacteria	Gammaproteobacteria	Burkholderiales	Oxalobacteraceae
834adc5d6c8ad3eb6eb70cbc4b25cc78	Bacteria	Bacteroidota	Bacteroidia	Chitinophagales	Chitinophagaceae
53dc34aa8bec561da72076429af83411	Bacteria	Acidobacteriota	Subgroup_25				
aba209827b4f53441b472041d074a10f	Bacteria	Proteobacteria	Alphaproteobacteria	Sphingomonadales	Sphingomonadaceae	Sphingomonas	
d814f104ec7997410950b52b7d05a541	Bacteria	Proteobacteria	Gammaproteobacteria	Steroidobacterales	Steroidobacteraceae		
139588dcb5934317229e660a83d8c589	Bacteria	Bdellovibrionota	Bdellovibrionia	Bacteriovoracales	Bacteriovoracaceae	Peredibacter	
8c5a09530b48914428599dc78020d49d	Bacteria	Bacteroidota	Bacteroidia	Chitinophagales	Chitinophagaceae	Terrimonas	
2b00f9816e7d76166d6e92555de00f6b	Bacteria	Actinobacteriota	Actinobacteria	Propionibacteriales	Nocardioidaceae	Marmoricola	
f065e9efaf41bc8b814610c3483c7205	Bacteria	Acidobacteriota	Acidobacteriae	Acidobacteriales			
4a478b2bb12cef918a2158bc028e3ad7	Bacteria	Gemmatimonadota	Gemmatimonadetes	Gemmatimonadales	Gemmatimonadaceae	Gemmatimonas	
6b221bc48760456732a2832e817b0d4d	Bacteria	Gemmatimonadota	Gemmatimonadetes	Gemmatimonadales	Gemmatimonadaceae	Gemmatimonas	
2f810d051cf2a5cbc1265d238b3628ee	Bacteria	Bdellovibrionota	Oligoflexia	0319-6G20			
01abb81d18e859bdba3bf8995fe8bbb5	Bacteria	Acidobacteriota	Acidobacteriae	Solibacterales	Solibacteraceae	Candidatus_Solibacter	
319b0c20c7040ba5a6dd225804146edc	Bacteria	Proteobacteria	Gammaproteobacteria	Burkholderiales	SC-I-84		
9bbfa6d2acb65afb6aff7a0dbe0ed30b	Bacteria	Proteobacteria	Alphaproteobacteria	Rhodobacterales	Rhodobacteraceae	Gemmobacter	
e35ce85b9a7e4a16d04f9b615ae32ff9	Bacteria	Bacteroidota	Bacteroidia	Chitinophagales	Chitinophagaceae	Flavisolibacter	
dfeb1f0ee206c3db797f81893a2a6ec3	Bacteria	Verrucomicrobiota	Verrucomicrobiae	Pedosphaerales	Pedosphaeraceae	ADurb.Bin063-1	
9593e5473a2afacf660fcebc879e595b	Bacteria	Actinobacteriota	Actinobacteria	Streptomycetales	Streptomycetaceae	Streptomyces	
42b54bfdc66773d14e4abbd2426da8e4	Bacteria
b8ea617b5bbdf3aaecd857a35e4a628d	Bacteria	Proteobacteria	Alphaproteobacteria	Sphingomonadales	Sphingomonadaceae	Sphingomonas	
4f848dff80c365063b4b0c50559c48ac	Bacteria	Chloroflexi	Dehalococcoidia	S085			
dbe5d71445dd79f55be5c5d6b0a873f0	Bacteria	Bdellovibrionota	Oligoflexia	Oligoflexales
2c15c987b61ec6be520b3ae37067af20	Bacteria	Verrucomicrobiota	Verrucomicrobiae	Pedosphaerales	Pedosphaeraceae	Ellin516	
fae8037168e36daa0773e20550cf932b	Bacteria	Proteobacteria	Alphaproteobacteria	Paracaedibacterales	Paracaedibacteraceae	Candidatus_Paracaedibacter	
747310e40a8b3109f1453c1f62763f14	Bacteria	Proteobacteria	Gammaproteobacteria	Burkholderiales	SC-I-84		
1fd146d6b209fe15b535268f0c1e1d9c	Bacteria	Proteobacteria	Alphaproteobacteria	Paracaedibacterales	Paracaedibacteraceae		
8d856aeeb79643c4763534a872653788	Bacteria	Proteobacteria	Gammaproteobacteria	Xanthomonadales	Xanthomonadaceae	Arenimonas	
fbf539d406173b02672f1c08ea4d2022	Bacteria	Fibrobacterota	Fibrobacteria	Fibrobacterales	Fibrobacteraceae	possible_genus_04	
6cc0d8df0439fe2b5ccfce062d3690f4	Bacteria	Gemmatimonadota	Gemmatimonadetes	Gemmatimonadales	Gemmatimonadaceae		
c5c2f468ed0c84f898045623856679cf	Bacteria	Actinobacteriota	Actinobacteria	Streptomycetales	Streptomycetaceae	Streptomyces	
d3fb29db2538d28b24be0816c275137b	Bacteria
0fa33ac83252dbe9546f32e4e7654e76	Bacteria	Proteobacteria	Alphaproteobacteria	Sphingomonadales	Sphingomonadaceae	Sphingomonas	
8b883d9f504eee27085fb409c6d673da	Bacteria	Bacteroidota	Bacteroidia	Flavobacteriales	Flavobacteriaceae
aea0e0dd1f5be41492cd9ad3ed815bd1	Bacteria	Proteobacteria	Alphaproteobacteria	Rhizobiales	Devosiaceae	Devosia	
356d71efb25a99e659a99a41fb7acdab	Bacteria	Firmicutes	Bacilli	Paenibacillales	Paenibacillaceae	Paenibacillus	
c2aecf2db94ede15aaad4e8185026814	Bacteria	Proteobacteria	Gammaproteobacteria	Burkholderiales	Oxalobacteraceae	Massilia	
5c570bab8392ede0f2bd31dc0413f8fa	Bacteria	Actinobacteriota	Acidimicrobiia	Microtrichales
7c78d9702cc1b6e945edcec7f1d163ca	Bacteria	Proteobacteria	Alphaproteobacteria	Rhizobiales	Hyphomicrobiaceae
61270ef7eb09717a97e5b2e7c0a57844	Bacteria	Actinobacteriota	Thermoleophilia	Gaiellales			
c47318aa19898eda32488a6489ed15c4	Bacteria	Gemmatimonadota	S0134_terrestrial_group				
9af634f022495e9657e6119fbcad6af0	Bacteria	Proteobacteria	Alphaproteobacteria	Rickettsiales	Mitochondria		
85a8cbcfbdeb66afc7fc3bb2e626988b	Bacteria	Proteobacteria	Gammaproteobacteria	Oceanospirillales	Pseudohongiellaceae	BIyi10	
f2e051d1cc70f8fa34f667916ddae8d3	Bacteria	Proteobacteria	Alphaproteobacteria	Rhizobiales	Xanthobacteraceae	Rhodoplanes	
abbfbf98f519eed1667342329ec6f8c3	Bacteria	Proteobacteria	Gammaproteobacteria	Burkholderiales	Comamonadaceae	Caenimonas	
2c83911897b060fa9d4a2640c67cb753	Bacteria	Actinobacteriota	Actinobacteria	Pseudonocardiales	Pseudonocardiaceae	Pseudonocardia	
32c8e8b219076f3468106f4b54154a3f	Bacteria	Gemmatimonadota	Gemmatimonadetes	Gemmatimonadales	Gemmatimonadaceae
e3ebe03c36947eff18d724c964576bc3	Bacteria	Acidobacteriota	Subgroup_5				
0d478bc0f1441d6cffaed81497f7a5ba	Bacteria	Proteobacteria	Gammaproteobacteria	Burkholderiales	Methylophilaceae
a6e9b296b92582a8b99c1bdb57415b04	Bacteria	Firmicutes	Bacilli	Paenibacillales	Paenibacillaceae	Paenibacillus	
2e769e324300f249e1985d6f1406f792	Bacteria	Acidobacteriota	Acidobacteriae	Solibacterales	Solibacteraceae	Candidatus_Solibacter	
da32d28b8d04d973c20e01d661fa1018	Bacteria	Acidobacteriota	Subgroup_5				
509d1961c44adf2a12275ac72126672c	Bacteria	Actinobacteriota	MB-A2-108				
ac7b294a99d24df19f45d0683015f83b	Bacteria	Acidobacteriota	Acidobacteriae	Bryobacterales	Bryobacteraceae	Bryobacter	
06dd6b6f9f445467949c3427b7d3f5a6	Bacteria	Gemmatimonadota	Gemmatimonadetes	Gemmatimonadales	Gemmatimonadaceae	Gemmatimonas	
cd6c027a509da12317553a03a1fcc14b	Bacteria	Proteobacteria	Gammaproteobacteria	Burkholderiales	Oxalobacteraceae
bb88f72f91e12690fb4ba1477c6a12d5	Bacteria	Proteobacteria	Alphaproteobacteria	Rhizobiales	Rhizobiales_Incertae_Sedis	Nordella	
55a1b4c9199e54ff65d07496ada4023b	Bacteria	Proteobacteria	Gammaproteobacteria	Burkholderiales	Burkholderiaceae	Burkholderia-Caballeronia-Paraburkholderia	
386039e8aa86855dd6942f0269830720	Bacteria	Proteobacteria	Gammaproteobacteria	Burkholderiales	Oxalobacteraceae	Massilia	
4b4ccfdf7ebd46a1f51b24977c60fd48	Bacteria	Actinobacteriota	Actinobacteria	Corynebacteriales	Mycobacteriaceae	Mycobacterium	
23a16465ef683efd5a3a8757e7eb4d34	Bacteria	Proteobacteria	Alphaproteobacteria	Rhodobacterales	Rhodobacteraceae	Rubellimicrobium	
68fc0d2c0016c7bd45b08fbd8dcca594	Bacteria	Bacteroidota	Bacteroidia	Cytophagales	Microscillaceae	Ohtaekwangia	
1f79d0fa5d4a1329bc29eb0446c9b27a	Bacteria	Gemmatimonadota	Gemmatimonadetes	Gemmatimonadales	Gemmatimonadaceae		
79493b663b0b4211ef579380872d575a	Bacteria	Verrucomicrobiota	Verrucomicrobiae	Pedosphaerales	Pedosphaeraceae		
2ea58787e89290370fda7f53fc113482	Bacteria	Proteobacteria	Gammaproteobacteria	Burkholderiales	Comamonadaceae
735f2af260eac60c0459184dfbe4d2da	Bacteria	Bdellovibrionota	Oligoflexia	Silvanigrellales	Silvanigrellaceae	Silvanigrella	
647995a886ab19ff370ec317cf6a169e	Bacteria	Proteobacteria	Gammaproteobacteria	Burkholderiales	Oxalobacteraceae
69714a73b342a924b9da671fd6900ca1	Bacteria	Actinobacteriota	Actinobacteria	Micrococcales	Intrasporangiaceae	Phycicoccus	
e214c235bbcdea4a2854f05f9338e646	Bacteria	Proteobacteria	Gammaproteobacteria	Burkholderiales	Comamonadaceae	Ideonella	
890d9910e94297d6b6bf3a201b44622c	Bacteria	Chloroflexi	Chloroflexia	Chloroflexales	Roseiflexaceae		
017a44292c3852bf771eb1c3defae391	Bacteria	Proteobacteria	Gammaproteobacteria	Burkholderiales	Oxalobacteraceae
13a853ec9eb31219ac059a4c5a32acff	Bacteria	Bacteroidota	Bacteroidia	Cytophagales	Microscillaceae		
63b3b2a9ae408b0d900d9f938191abb7	Bacteria	Acidobacteriota	Subgroup_5				
1bb95444c32252a4f068d74e4f38f303	Bacteria	Firmicutes	Bacilli	Paenibacillales	Paenibacillaceae	Paenibacillus	
f07922ed32abd4ddf7c2ba285074c84d	Bacteria	Bacteroidota	Bacteroidia	Cytophagales	Hymenobacteraceae	Adhaeribacter	
2b29cc1e819a3d272fc493f77da2023d	Bacteria	Bdellovibrionota	Bdellovibrionia	Bacteriovoracales	Bacteriovoracaceae	Peredibacter	
35d9cb142303ef7dbe07bb80fffa56d0	Bacteria	Actinobacteriota	Actinobacteria	Propionibacteriales	Nocardioidaceae	Nocardioides	
7da38517b94cd8b00a047b92ada1f352	Bacteria	Firmicutes	Bacilli	Paenibacillales	Paenibacillaceae	Paenibacillus	
bbc367193faa404a810ce17530a45e95	Bacteria	Actinobacteriota	Thermoleophilia	Gaiellales	Gaiellaceae	Gaiella	
a30fb1e2861b16cb89ac671504982266	Bacteria	Firmicutes	Bacilli	Paenibacillales	Paenibacillaceae	Paenibacillus	
3c9dd10bd39a16c7e2703d1222c68eff	Bacteria	Proteobacteria	Gammaproteobacteria	Burkholderiales	Nitrosomonadaceae	Nitrosospira	
a05ab241854d83dcee2d411e9beb1345	Bacteria	Proteobacteria	Gammaproteobacteria	Burkholderiales	Oxalobacteraceae
e2d5c9e0f9f3d476365181c4ae4c48f8	Bacteria	Proteobacteria	Gammaproteobacteria	Burkholderiales	Oxalobacteraceae	Noviherbaspirillum	
7fd23010e3f61e2c35ffe2f5b5b89141	Bacteria	Proteobacteria	Alphaproteobacteria	Sphingomonadales	Sphingomonadaceae	Sphingomonas	
927e5f7c2664aab9b5c04164bbb38dfa	Bacteria	Proteobacteria	Alphaproteobacteria	Defluviicoccales			
39a8128582b7e9fba6ed5e452d50bf31	Bacteria	Bacteroidota	Bacteroidia	Flavobacteriales	Flavobacteriaceae	Flavobacterium	
6e1499197e83c116824c2e986439d087	Bacteria	Proteobacteria	Gammaproteobacteria
59a23072bee8ff4eb49652211c60a555	Bacteria	Proteobacteria	Gammaproteobacteria	Burkholderiales	Oxalobacteraceae	Massilia	
3a7f1560201799a430e246a3fde6eed8	Bacteria	Proteobacteria	Gammaproteobacteria	Gammaproteobacteria_Incertae_Sedis	Unknown_Family	Acidibacter	
a953ee38680011690c6684dc94f49ec7	Bacteria	Myxococcota	Polyangia	Haliangiales	Haliangiaceae	Haliangium	
662ee9e4b421a9b7604948ebf7ab49f8	Bacteria	Acidobacteriota	Acidobacteriae	Solibacterales	Solibacteraceae	Candidatus_Solibacter	
a2a909ec99dc43164b5508e0fe6754c4	Bacteria	Proteobacteria	Gammaproteobacteria	Burkholderiales	Oxalobacteraceae
16390128160e23d134d309f27e634187	Bacteria	Proteobacteria	Gammaproteobacteria	Xanthomonadales	Xanthomonadaceae
72d17f5b97f0b37916b418195e50586e	Bacteria	Nitrospirota	Nitrospiria	Nitrospirales	Nitrospiraceae	Nitrospira	
29e6adaabbdc8f1d5ac19924d0a47443	Bacteria	Gemmatimonadota	Gemmatimonadetes	Gemmatimonadales	Gemmatimonadaceae		
b67e2b5f74c08a37749ce1ded4b45b7c	Bacteria	Bacteroidota	Bacteroidia	Cytophagales	Hymenobacteraceae	Adhaeribacter	
9b5087d2e7e235884d047a44b48a354d	Bacteria	Chloroflexi	Chloroflexia	Chloroflexales	Roseiflexaceae		
b74b6074bc1633b43771ae37860d03da	Bacteria	Desulfobacterota					
1db42e7c75b12d00e62b1a0a73c7ff07	Bacteria	Proteobacteria	Alphaproteobacteria	Sphingomonadales	Sphingomonadaceae
717f61f9452067ce2efbaa863bac5989	Bacteria	Firmicutes	Bacilli	Paenibacillales	Paenibacillaceae	Paenibacillus	
02227285bdb9537b5c6c3758187996de	Bacteria	Chloroflexi	TK10				
7b3d35d8eda680d009f02c63d06b6861	Bacteria	Proteobacteria	Gammaproteobacteria	Burkholderiales	Comamonadaceae
608b303b3693cc14544a6c0ffda64476	Bacteria	Bacteroidota	Bacteroidia	Flavobacteriales	Flavobacteriaceae
890ec5dd4c24cf4c602e0494909aec91	Bacteria	Actinobacteriota	Actinobacteria	Streptosporangiales	Thermomonosporaceae	Actinocorallia	
1f692c98a9dc89c65d4858d4d4511bba	Bacteria	Proteobacteria	Alphaproteobacteria	Rhizobiales	Methyloligellaceae		
95f51d0e56e5ddd9b28ef94192948e9c	Bacteria	Myxococcota	Myxococcia	Myxococcales	Myxococcaceae
a01799d8200978fff27f37c0e839a7f7	Bacteria	Gemmatimonadota	Gemmatimonadetes	Gemmatimonadales	Gemmatimonadaceae	Gemmatimonas	
a4128420faff9dafcfb06d0aa780ad7c	Bacteria	Proteobacteria	Alphaproteobacteria	Rhizobiales	Beijerinckiaceae	Microvirga	
cf93fcf2e02dadebfb506919c2787a14	Bacteria	Proteobacteria	Gammaproteobacteria	Burkholderiales	Burkholderiaceae	Burkholderia-Caballeronia-Paraburkholderia	
43ef5c2a9903776d73b4c0e89b90451c	Bacteria	Verrucomicrobiota	Verrucomicrobiae	Pedosphaerales	Pedosphaeraceae	ADurb.Bin063-1	
80a918fc898e0a85ba9bd02d4d0afa16	Bacteria	Verrucomicrobiota	Verrucomicrobiae	Pedosphaerales	Pedosphaeraceae		
8017850c626da6d9084db2f724d0168f	Bacteria	Verrucomicrobiota	Verrucomicrobiae	Pedosphaerales	Pedosphaeraceae	ADurb.Bin063-1	
97d87106d3800e0af1c98876af6de857	Bacteria	Verrucomicrobiota	Verrucomicrobiae	Pedosphaerales	Pedosphaeraceae		
6cb408bc0d5b1bbc1f81c30aef37cfb8	Bacteria	Proteobacteria	Gammaproteobacteria	Salinisphaerales	Solimonadaceae	Panacagrimonas	
83240478905f84afdb907ae672774700	Bacteria	Acidobacteriota	Acidobacteriae	Acidobacteriales	Acidobacteriaceae_(Subgroup_1)	Occallatibacter	
13e85c342655c759ace9861a8775ef27	Bacteria	Proteobacteria	Gammaproteobacteria	Burkholderiales	Oxalobacteraceae	Massilia	
422d1e5c87deee5c5c39f1a1e8194f55	Bacteria	Proteobacteria	Gammaproteobacteria	Burkholderiales	Nitrosomonadaceae	Nitrosospira	
369986dbe46d0401c41837e4420e2832	Bacteria	Bdellovibrionota	Bdellovibrionia	Bacteriovoracales	Bacteriovoracaceae	Peredibacter	
810a5b8b505b9071ab04adc228b2813f	Bacteria	Chloroflexi	TK10				
a108ceb849fa9af3e1ad6eac0b146c0b	Bacteria	Proteobacteria	Alphaproteobacteria
f50961def9deedcebe2fc578dda46f0f	Bacteria	Proteobacteria	Gammaproteobacteria
2f11d4d92419eff7f5fa9553cc8f173e	Bacteria	Proteobacteria	Gammaproteobacteria	Xanthomonadales	Rhodanobacteraceae
2b67c5d62abf0a80354d48e66f6bd388	Bacteria	Proteobacteria	Gammaproteobacteria	Burkholderiales	Oxalobacteraceae	Massilia	
ca755d93f47953037a314cf1047b8c1a	Bacteria	Verrucomicrobiota	Chlamydiae	Chlamydiales	cvE6		
95f6ad5a17bfdbc64b7f269d7628b4d4	Bacteria	Proteobacteria	Gammaproteobacteria	Burkholderiales	Oxalobacteraceae
d61901c45a894faa58a7684eb9c18ac0	Bacteria	Proteobacteria	Gammaproteobacteria	Salinisphaerales	Solimonadaceae	Panacagrimonas	
1040a2e0fff0a97423ab71f64f7f55c8	Bacteria	Proteobacteria	Alphaproteobacteria	Rickettsiales	Rickettsiaceae		
c37ed8e1754f269c3e4aa5d2ca4b8a5d	Bacteria	Gemmatimonadota	Gemmatimonadetes	Gemmatimonadales	Gemmatimonadaceae
89f9897383e96a050a8898b77e42c378	Bacteria	Proteobacteria	Gammaproteobacteria	Burkholderiales	Comamonadaceae	Rhizobacter	
e0c86e91e0fc9fc777d17fc673476713	Bacteria	Proteobacteria	Gammaproteobacteria	Burkholderiales	Nitrosomonadaceae	mle1-7	
f2cf4023392d304e78b820ef27553411	Bacteria	Proteobacteria	Gammaproteobacteria	Xanthomonadales	Xanthomonadaceae	Arenimonas	
46bcc7ca4a0e9993b44a740c36076f11	Bacteria	Proteobacteria	Gammaproteobacteria	Burkholderiales	Oxalobacteraceae	Massilia	
523c15a58a38930aafcda79781cb86ab	Bacteria	Verrucomicrobiota	Verrucomicrobiae	Pedosphaerales	Pedosphaeraceae		
48387e8d4db7d90064bcaf6926227ced	Bacteria	Proteobacteria	Gammaproteobacteria	Burkholderiales	Oxalobacteraceae	Massilia	
b9db31ec8eb307949fa3f603887b05f6	Bacteria	Actinobacteriota	Thermoleophilia	Gaiellales	Gaiellaceae	Gaiella	
3979f6cdd11f17b7f4f6465b5ecefbdf	Bacteria	Proteobacteria	Alphaproteobacteria	Rhizobiales	Rhizobiaceae	Shinella	
3642bb428a78133cc0ffb32ee40aab0e	Bacteria	Actinobacteriota	Thermoleophilia	Gaiellales	Gaiellaceae	Gaiella	
a70e315dfbcd90dc1fc11c63d52e3fd8	Bacteria	Bdellovibrionota	Oligoflexia	0319-6G20			
2bd237afea78a3d703ecb462fd84cbb0	Bacteria	Proteobacteria	Gammaproteobacteria	Burkholderiales	Oxalobacteraceae
fb0deb236711e7bac0858005cf92b49e	Bacteria	Proteobacteria	Alphaproteobacteria	Caulobacterales	Caulobacteraceae	Phenylobacterium	
63041aa0853c88f174f5d8bde5a4669d	Bacteria	Actinobacteriota	Thermoleophilia	Solirubrobacterales	Solirubrobacteraceae	Solirubrobacter	
167ead93c3bf2f288e599ccea5cd6bfa	Bacteria	Acidobacteriota	Holophagae	Subgroup_7			
bba8167391f045e1e3e64eec805b7ed3	Bacteria	Verrucomicrobiota	Verrucomicrobiae	Pedosphaerales	Pedosphaeraceae		
947b80c32029c30e3386ffe25c508586	Bacteria	Actinobacteriota	Actinobacteria	Micromonosporales	Micromonosporaceae
57a85f2be12101be80eedcf5e39d6450	Bacteria	Acidobacteriota	Subgroup_5				
7f414ded3276e3f6305136deea3c046c	Bacteria	Chloroflexi	Chloroflexia	Chloroflexales	Roseiflexaceae		
16b0ef1fc2d17d7bf0fb51a61f81ba7b	Bacteria	Proteobacteria	Gammaproteobacteria	Burkholderiales	TRA3-20		
d1d6885b3085079e52c041a7dcbb58c2	Bacteria	Proteobacteria	Alphaproteobacteria	Rhizobiales	Devosiaceae	Devosia	
b6cb4756128a5f66a244bfcd3c848704	Bacteria	Proteobacteria	Gammaproteobacteria	Diplorickettsiales	Diplorickettsiaceae		
21c3d45c82721c175506d8d8ceb79d8a	Bacteria	Chloroflexi	Chloroflexia	Chloroflexales	Roseiflexaceae		
8b5798887d855f4fc77c77fb61120547	Bacteria	Bacteroidota	Bacteroidia	Chitinophagales	Chitinophagaceae	Flavitalea	
ccf07a59001478538393eb8c087b4a03	Bacteria	Bacteroidota	Bacteroidia	Chitinophagales	Chitinophagaceae	Edaphobaculum	
3f80362e15de4a0f1d8b955052620b37	Bacteria	Actinobacteriota	Actinobacteria	Propionibacteriales	Nocardioidaceae	Nocardioides	
f31bdef7233be28172ad86a5fee77dd7	Bacteria	Proteobacteria	Alphaproteobacteria	Sphingomonadales	Sphingomonadaceae
30baa0b30389efc49b9e6ae2c2023757	Bacteria	Actinobacteriota	Actinobacteria	Propionibacteriales	Nocardioidaceae	Nocardioides	
ae61b491b243e0bc8b90aa40ba002fa7	Bacteria	Bacteroidota	Bacteroidia	Flavobacteriales	Flavobacteriaceae	Flavobacterium	
ec0a2444022beadda7235abe901b3bfa	Bacteria	Bdellovibrionota	Bdellovibrionia	Bdellovibrionales	Bdellovibrionaceae	OM27_clade	
5c61db277310d62f7a42a8360bbaad5f	Bacteria	Actinobacteriota	Actinobacteria	Micrococcales	Intrasporangiaceae	Oryzihumus	
bb095d446ee80b5c5f4b4c2739704bab	Bacteria	Proteobacteria	Gammaproteobacteria	Salinisphaerales	Solimonadaceae	Nevskia	
69baac7be9217215ad78d32f79fc1cca	Bacteria	Proteobacteria	Alphaproteobacteria	Caulobacterales	Hyphomonadaceae	Hirschia	
1c855c6d414d6107a0cf9c469be4db73	Bacteria	Firmicutes	Bacilli	Bacillales	Bacillaceae
c36bcfc0f3f8a879a1a1678ae423f477	Bacteria	Bacteroidota	Bacteroidia	Flavobacteriales	Flavobacteriaceae
4a6a3b83cffa7d120ff78c5a69d97ba6	Bacteria	Actinobacteriota	MB-A2-108				
ee55322bd3ccfb8008a5d6e46d9ac3ed	Bacteria	Abditibacteriota	Abditibacteria	Abditibacteriales	Abditibacteriaceae	Abditibacterium	
9cf428e98e21d69216ce139bc0936ecc	Bacteria	Proteobacteria	Gammaproteobacteria	Xanthomonadales	Rhodanobacteraceae
c82afc9bf60ae66109b01fde57b2303c	Bacteria	Actinobacteriota	Actinobacteria	Frankiales	Nakamurellaceae	Nakamurella	
b4121f38deb70dea850a3a5b55b408eb	Bacteria	Actinobacteriota	Thermoleophilia	Gaiellales			
5d2a4d5660989a7b1d6ac5dc153310ba	Bacteria	Desulfobacterota					
8b0b78bc2598521bde8612c15b213300	Bacteria	Proteobacteria	Gammaproteobacteria	Xanthomonadales	Xanthomonadaceae
94c8e28bfd6fdb61b70f035cbb28addc	Bacteria	Actinobacteriota	Actinobacteria	Corynebacteriales	Mycobacteriaceae	Mycobacterium	
bd37ec773ccab6e8037f239ff590025e	Bacteria	Proteobacteria	Gammaproteobacteria	Steroidobacterales	Steroidobacteraceae	Steroidobacter	
a1c2a1f4bb98e233c949fc8be9ab0d22	Bacteria	Gemmatimonadota	Gemmatimonadetes	Gemmatimonadales	Gemmatimonadaceae	Gemmatimonas	
402d0910277e6d959885ed027a09f03c	Bacteria	Abditibacteriota	Abditibacteria	Abditibacteriales	Abditibacteriaceae	Abditibacterium	
9b35f88f13f303323dade12a9c8b0ba9	Bacteria	Proteobacteria	Alphaproteobacteria	Rhizobiales	KF-JG30-B3		
e2619b8874ddf4375a2ff188429f044a	Bacteria	Proteobacteria	Gammaproteobacteria	Burkholderiales	Nitrosomonadaceae	Ellin6067	
36de6a2d15e2979af480c764cee13248	Bacteria	Proteobacteria	Gammaproteobacteria	Burkholderiales	Nitrosomonadaceae	MND1	
10804deefe8c8dbc5e70b0902749c338	Bacteria	Bdellovibrionota	Bdellovibrionia	Bacteriovoracales	Bacteriovoracaceae	Bacteriovorax	
1e15f863cb4bb14e85a62d0ebee4b22f	Bacteria	Acidobacteriota	Acidobacteriae	Bryobacterales	Bryobacteraceae	Bryobacter	
7d6220d5daba1c37449c739d73456bc3	Bacteria	Verrucomicrobiota	Verrucomicrobiae	Pedosphaerales	Pedosphaeraceae		
c021106ebcfaa58ce284274f892a4506	Bacteria	Proteobacteria	Alphaproteobacteria	Micropepsales	Micropepsaceae		
1239542da68fee921f9e4a5d2e46e27e	Bacteria	Proteobacteria	Alphaproteobacteria	Sphingomonadales	Sphingomonadaceae
c70afcf41410c6291477746722875313	Bacteria	Verrucomicrobiota	Verrucomicrobiae	Pedosphaerales	Pedosphaeraceae	Ellin517	
c49468601e528ac05808798f1ddfb522	Bacteria	Acidobacteriota	Acidobacteriae	Acidobacteriales			
3b886b0e8740e1a69dbf559473ecc4bd	Bacteria	Proteobacteria	Alphaproteobacteria	Sphingomonadales	Sphingomonadaceae	Sphingomonas	
44f9484fb5dd6a9170dbd23972eebf84	Bacteria	Bacteroidota	Bacteroidia	Cytophagales	Hymenobacteraceae	Adhaeribacter	
900a1bc6be29ba31dfc4e9a9a247cf29	Bacteria	Proteobacteria	Gammaproteobacteria	Burkholderiales	Burkholderiaceae	Burkholderia-Caballeronia-Paraburkholderia	
0c0757c1ba12d743930083af4d01b170	Bacteria	Proteobacteria	Alphaproteobacteria	Caedibacterales	Caedibacteraceae	Candidatus_Nucleicultrix	
841d0c317ea049a9336f35da9edd0b4c	Bacteria	Gemmatimonadota	Gemmatimonadetes	Gemmatimonadales	Gemmatimonadaceae	Gemmatimonas	
5d13801bedb4e6fb70d52e20949ce212	Bacteria	Verrucomicrobiota	Chlamydiae	Chlamydiales	Chlamydiaceae		
8a5d232c6927a9d40da16d73c776c591	Bacteria	Proteobacteria	Gammaproteobacteria	Burkholderiales	Oxalobacteraceae	Massilia	
f9b2e5078cb4c56008f292125b7003cc	Bacteria	Firmicutes	Bacilli	Paenibacillales	Paenibacillaceae	Paenibacillus	
1e4b2d26cd06f00d58a87a57805993cc	Bacteria	Actinobacteriota	Actinobacteria	Propionibacteriales	Nocardioidaceae	Nocardioides	
5a6ca9b9c54fd2ef7c6f68f53763e20e	Bacteria	Chloroflexi
5c3d052abed5dd282f2a5887d07848e5	Bacteria	Myxococcota	Polyangia	Haliangiales	Haliangiaceae	Haliangium	
987f5bcf3fd84b6c5af5f4facdafa463	Bacteria	Actinobacteriota	Actinobacteria	Streptosporangiales	Thermomonosporaceae	Actinocorallia	
807ff5874310ca945b5897c5498bd276	Bacteria	Patescibacteria	Saccharimonadia	Saccharimonadales
94883faf503af14cd95c07169dc531cc	Bacteria	Acidobacteriota	Thermoanaerobaculia	Thermoanaerobaculales	Thermoanaerobaculaceae	Subgroup_10	
aaaea3638de5040ac64fb48e4e3788c9	Bacteria	Proteobacteria	Gammaproteobacteria	CCD24			
2f3c8db3e3f9f3e31f959432accbbd25	Bacteria	Proteobacteria	Alphaproteobacteria	Caulobacterales	Caulobacteraceae	Phenylobacterium	
6c84f330b35f29be071eb2fbede00215	Bacteria	Bacteroidota	Bacteroidia	Flavobacteriales	Flavobacteriaceae	Flavobacterium	
9c25e79690f7a9300f3c5d6410cffea9	Bacteria	Firmicutes	Bacilli	Bacillales	Bacillaceae	Bacillus	
beaf6e08e992127ff43d3be5ce5adb1e	Bacteria	Patescibacteria	Saccharimonadia	Saccharimonadales			
139a898757d6d1108b58044e646ad0ba	Bacteria	Proteobacteria	Gammaproteobacteria	Burkholderiales	Comamonadaceae
8230eb5dc3bd61efc9d55144d53e6609	Bacteria	Firmicutes	Bacilli	Bacillales	Bacillaceae	Bacillus	
8998b598a95d0b8b493309c24895717a	Bacteria	Actinobacteriota	Actinobacteria	Propionibacteriales	Nocardioidaceae	Nocardioides	
f44a03a4793821acea68f73a274e53c1	Bacteria	Proteobacteria	Gammaproteobacteria	Salinisphaerales	Solimonadaceae	Solimonas	
964069a3f10c48a69a8632c08741afc1	Bacteria	Proteobacteria	Gammaproteobacteria	Burkholderiales	SC-I-84		
d87a99a45d8e7d43503177cb6f128abf	Bacteria	Firmicutes	Bacilli	Paenibacillales	Paenibacillaceae	Paenibacillus	
741954853f8a6e0e3d52bb8692303ecb	Bacteria	Bacteroidota	Bacteroidia	Sphingobacteriales	env.OPS_17		
cfab55e18193bf8ba9289028eadf1eb6	Bacteria	Firmicutes	Bacilli	Bacillales	Bacillaceae	Bacillus	
0ec2428f2e44f92fa8c99f48f6d7f4d7	Bacteria	Proteobacteria	Gammaproteobacteria	Xanthomonadales	Xanthomonadaceae
99b9b6d9d63c242154bdbadb0048b9aa	Bacteria	Proteobacteria	Gammaproteobacteria	Burkholderiales	Alcaligenaceae
d5cf4540fda5564ae61e80d1d3e0d73d	Bacteria	Proteobacteria	Gammaproteobacteria
55ca0d1fba71c256a1de4ad45eb9445d	Bacteria	Actinobacteriota	Actinobacteria	Propionibacteriales	Nocardioidaceae	Nocardioides	
699c1e49d9d64390097411d936dba714	Bacteria	Proteobacteria	Alphaproteobacteria	Rickettsiales	SM2D12		
7d1b40f5a675ed548ab5586db35f33b2	Bacteria	Actinobacteriota	Actinobacteria	Micrococcales	Microbacteriaceae	Gryllotalpicola	
1b204cced11a868579fac92a7a20f6fa	Bacteria	Fibrobacterota	Fibrobacteria	Fibrobacterales	Fibrobacteraceae	possible_genus_04	
39f00cba72ab734318389961bb37736a	Bacteria	Proteobacteria	Alphaproteobacteria
9752cd260b3a10e07f5a57067442d467	Bacteria	Proteobacteria	Gammaproteobacteria	Burkholderiales	Nitrosomonadaceae	MND1	
832e3c096c6b6321fac350b9e694b6aa	Bacteria	Actinobacteriota	Actinobacteria	Propionibacteriales	Nocardioidaceae	Nocardioides	
bf467cfd7b38ba54085fac51461e9976	Bacteria	Proteobacteria	Gammaproteobacteria	Burkholderiales	Oxalobacteraceae	Massilia	
39da3e0d9afd3582183853c6f9d5d12d	Bacteria	Chloroflexi	TK10				
1e2955262cdf1752876471921390d32a	Bacteria	Gemmatimonadota	Gemmatimonadetes	Gemmatimonadales	Gemmatimonadaceae
d21dbbe6b3f3ef78d35b4f3b28dcfbbe	Bacteria	Actinobacteriota	Thermoleophilia	Gaiellales			
cdc279fcac8e441ffc4509c1f9d9a169	Bacteria	Actinobacteriota	Acidimicrobiia
5a5b1dad64e150fb58de4373d130f970	Bacteria	Acidobacteriota	Acidobacteriae	Acidobacteriales			
e0c584bd07ac6bdba387ab288a80bf2e	Bacteria	Actinobacteriota	Acidimicrobiia	Microtrichales	Ilumatobacteraceae	Ilumatobacter	
cc8e8a26a6104bc8a4e2ed61dabec833	Bacteria	Cyanobacteria	Sericytochromatia				
94026d15805e679cb2619792abf88fde	Bacteria	Bacteroidota	Bacteroidia	Chitinophagales	Chitinophagaceae
4d5406d8383103f779d19a5f7158b8ee	Bacteria	Proteobacteria	Gammaproteobacteria	Burkholderiales	Comamonadaceae	Ramlibacter	
1eef79f478a4f7ece802450b93c67d9d	Bacteria	Acidobacteriota	Acidobacteriae	Acidobacteriales			
a4b59f70ebf7289dbdb01f34183b6a3b	Bacteria	Bacteroidota	Bacteroidia	Chitinophagales	Chitinophagaceae	Flavisolibacter	
af4ff96cb06ab90619ec225eb0a90d77	Bacteria	Bdellovibrionota	Bdellovibrionia	Bdellovibrionales	Bdellovibrionaceae	OM27_clade	
2477eb846955576006a8c714bde3a947	Bacteria	Actinobacteriota	Acidimicrobiia
12b8b0bdb790bc614709747c2733b2fe	Bacteria	Chloroflexi	Chloroflexia	Chloroflexales	Roseiflexaceae		
083573be2e629dba9a4fc1eae9d5212c	Bacteria	Bdellovibrionota	Bdellovibrionia	Bacteriovoracales	Bacteriovoracaceae	Peredibacter	
a393af00ec7eb266bcfc616aa5679391	Bacteria	Firmicutes	Bacilli	Paenibacillales	Paenibacillaceae	Paenibacillus	
cade31cede541e3b6a88afbe61e8d145	Bacteria	Proteobacteria	Gammaproteobacteria	Burkholderiales	Oxalobacteraceae
ec9e28e20f6c839fb7b9a9d3b7d3d6de	Bacteria	Chloroflexi	Dehalococcoidia	S085			
6f03ae25021a9b887ab46b56650291d9	Bacteria	Proteobacteria	Gammaproteobacteria	Burkholderiales	Oxalobacteraceae	Massilia	
ec9f25972e08ab402440ed605dd7fd71	Bacteria	Firmicutes	Bacilli	Paenibacillales	Paenibacillaceae	Paenibacillus	
33d7585f589c33ec52ccc6e280be4554	Bacteria	Proteobacteria	Gammaproteobacteria	Burkholderiales	Oxalobacteraceae
eaaf4708556b2824b112141a77022045	Bacteria	Actinobacteriota	Thermoleophilia	Solirubrobacterales	Solirubrobacteraceae	Solirubrobacter	
3ec26aad9789d53b2e00622fdbbf6de4	Bacteria	Chloroflexi	TK10				
a6766295087d900b3fea7ea0ca84c25a	Bacteria	Proteobacteria	Gammaproteobacteria	Burkholderiales	Nitrosomonadaceae	MND1	
696b5d04e15020af65c1172dab177a95	Bacteria	Actinobacteriota	Actinobacteria	Corynebacteriales	Nocardiaceae	Rhodococcus	
a9766614d8654ae8194d77019b7aa158	Bacteria	Gemmatimonadota	Gemmatimonadetes	Gemmatimonadales	Gemmatimonadaceae	Roseisolibacter	
dfb3f55c8c955dd9144a1b45d79c90e1	Bacteria	Actinobacteriota	MB-A2-108				
86bcfcbd6c700c118ed4dc511bf0a6e5	Bacteria	Proteobacteria	Gammaproteobacteria	Burkholderiales	SC-I-84		
1731c5e00ffb33e4a53ef542ecca95cc	Bacteria	Proteobacteria	Gammaproteobacteria	Burkholderiales	Oxalobacteraceae	Noviherbaspirillum	
ddc6f02bd04da1d2f33bc8e4c65f5f64	Bacteria	Proteobacteria	Gammaproteobacteria	Burkholderiales	Oxalobacteraceae	Massilia	
9ac0264bfbdd4f31ca68e8e0ff48c0a3	Bacteria	Proteobacteria	Gammaproteobacteria	Burkholderiales	Oxalobacteraceae
2180ea37091945d8ba9dd5331ada7be1	Bacteria	Proteobacteria	Alphaproteobacteria	Rhizobiales	Devosiaceae	Devosia	
56e8642f9d94d8681308f64ce47df451	Bacteria	Chloroflexi	Chloroflexia	Chloroflexales	Roseiflexaceae		
a9a32ab8455141e40a8f355949b0ec14	Bacteria	Bdellovibrionota	Bdellovibrionia	Bdellovibrionales	Bdellovibrionaceae	Bdellovibrio	
dce212831f92895cfc0310f91e3d7483	Bacteria	Bdellovibrionota	Bdellovibrionia	Bdellovibrionales	Bdellovibrionaceae	Bdellovibrio	
9c5eda5ad7b4cedcef725c781219f733	Bacteria	Firmicutes	Bacilli	Paenibacillales	Paenibacillaceae	Paenibacillus	
200a3b666db474edf9b292f4db0f1e11	Bacteria	Bacteroidota	Bacteroidia	Cytophagales	Microscillaceae
312da732b44357e953ec4d6f54d2e0aa	Bacteria	RCP2-54					
26353e050431fc0f2f54b48782ae76ad	Bacteria	Firmicutes	Bacilli	Bacillales	Planococcaceae	Paenisporosarcina	
a502e9472d12201647d748df0bc52814	Bacteria	Actinobacteriota	Acidimicrobiia	IMCC26256			
7a9fe1b168859807c3f38a1abe36993a	Bacteria	Proteobacteria	Gammaproteobacteria	Burkholderiales	Nitrosomonadaceae	MND1	
94033af2db9f72d91c0f2576d7d39b95	Bacteria	Proteobacteria	Alphaproteobacteria	Sphingomonadales	Sphingomonadaceae	Sphingomonas	
d6bdf5b3d2d326a4a843b02f04a7f15b	Bacteria	Proteobacteria	Gammaproteobacteria	Burkholderiales	Oxalobacteraceae
4757c2e94d12bf746a0a9f579d3e4c6d	Bacteria	Gemmatimonadota	Gemmatimonadetes	Gemmatimonadales	Gemmatimonadaceae	Gemmatimonas	
66037da5077bbe4a48113c69d5f53f01	Bacteria	Verrucomicrobiota	Verrucomicrobiae	Pedosphaerales	Pedosphaeraceae	ADurb.Bin063-1	
392cc730b98b9dd65026ec79d2af25d3	Bacteria	Proteobacteria	Alphaproteobacteria	Rhizobiales	KF-JG30-B3		
a12216ff066f4249fe8ca0b270b5e2d8	Bacteria	Proteobacteria	Alphaproteobacteria	Dongiales	Dongiaceae	Dongia	
f9dc3b2c9dd333830c92317d42220969	Bacteria	Proteobacteria	Alphaproteobacteria	Rhizobiales	Devosiaceae	Devosia	
3fc47d6431d93da4b010baeb767d346a	Bacteria	Acidobacteriota	Subgroup_5				
1907225b331cf47048a53bb59b100918	Bacteria	Actinobacteriota	Actinobacteria	Streptosporangiales	Streptosporangiaceae	Nonomuraea	
d3c2cf8fe0073956bfffd220ebc80c56	Bacteria	Proteobacteria	Alphaproteobacteria	Rickettsiales	AB1		
041c75981ff6ce6ca8a4fa511ed07d83	Bacteria	Chloroflexi	Chloroflexia	Chloroflexales	Roseiflexaceae		
b843d41703fb53055c8cea1d3d634ab8	Bacteria	Proteobacteria	Gammaproteobacteria	Burkholderiales	Oxalobacteraceae
91c0814a523ac6cf8a45b5d1f1b19066	Bacteria	Gemmatimonadota	Gemmatimonadetes	Gemmatimonadales	Gemmatimonadaceae	Gemmatimonas	
bfd8c4cf21144944a42bf26842bb495e	Bacteria	Acidobacteriota	Subgroup_5				
f419f4a2d9b706bf93f1c6ed341572ec	Bacteria	Proteobacteria	Alphaproteobacteria	Rhizobiales	Rhizobiaceae	Allorhizobium-Neorhizobium-Pararhizobium-Rhizobium	
b9c585a563ae8197aee5cc9806bf4d7a	Bacteria	Proteobacteria	Alphaproteobacteria	Rhizobiales	Rhizobiaceae
fd47f3f337495cb95450801c9bd0039f	Bacteria	Proteobacteria	Gammaproteobacteria	Burkholderiales	Oxalobacteraceae
4adbeaf31dd603e6d6d99ed07da6059d	Bacteria	Proteobacteria	Gammaproteobacteria	Burkholderiales	Oxalobacteraceae
3efb6acf61af75e4f6330e7d2cb50359	Bacteria	Verrucomicrobiota	Verrucomicrobiae	Pedosphaerales	Pedosphaeraceae		
0c28a71ae1ea72d93b6ecb26d83e2672	Bacteria	Actinobacteriota	Acidimicrobiia	IMCC26256			
5089fc7784b402a00ca58a440965e722	Bacteria	Actinobacteriota	Acidimicrobiia	Acidimicrobiales	Acidimicrobiaceae		
d18c72080ebfd1b9c3f5eed8a5a01c0c	Bacteria	Acidobacteriota	Subgroup_5				
c57a5777a5d048dc24c7cfae21733c6e	Bacteria	Actinobacteriota	Actinobacteria	Pseudonocardiales	Pseudonocardiaceae	Umezawaea	
93bb48697476998c4f279e23b3d79cd9	Bacteria	Bacteroidota	Bacteroidia	Chitinophagales	Chitinophagaceae	Flavitalea	
585011e59b86e652fd340c5bd16a4d12	Bacteria	Bacteroidota	Bacteroidia	Cytophagales	Cytophagaceae	Sporocytophaga	
b108c1a1ac39572daeb2f81b4187fd9b	Bacteria	Bacteroidota	Bacteroidia	Chitinophagales	Chitinophagaceae	Terrimonas	
b9eb4aff57fa994697e5f34d12588074	Bacteria	Proteobacteria	Alphaproteobacteria	Rhizobiales	Xanthobacteraceae	Pseudolabrys	
761e84370a03cece171eaa51dc8a9794	Bacteria	Proteobacteria	Gammaproteobacteria	Burkholderiales	Rhodocyclaceae	Azoarcus	
e0de45afe2f7b641a7d07b7aab2e3de1	Bacteria	Proteobacteria	Alphaproteobacteria	Rhizobiales	KF-JG30-B3		
f367978d406582dc08e86ed03dd7d3f2	Bacteria	Actinobacteriota	MB-A2-108				
1d2953f4bd8c6f5bf71c95b1619ab2f6	Bacteria	Acidobacteriota	Acidobacteriae	Acidobacteriales			
5148bc6717f06acc888b723431c36359	Bacteria
fb533d113391b2204b8fa9fb8473e90d	Bacteria	Proteobacteria	Alphaproteobacteria	Rhizobiales	Rhizobiaceae	Allorhizobium-Neorhizobium-Pararhizobium-Rhizobium	
537088fa6002e013a79be8004fbf6028	Bacteria	Acidobacteriota	Acidobacteriae	Acidobacteriales	Koribacteraceae	Candidatus_Koribacter	
896cadd7517add908cf32af986933984	Bacteria	Proteobacteria	Alphaproteobacteria	Rhizobiales	Rhizobiaceae
383329fce143633adc691ff0bda98fa8	Bacteria	Bacteroidota	Bacteroidia	Chitinophagales	Chitinophagaceae	Edaphobaculum	
85f526c1ab7d260eda08c9e0d9e2763f	Bacteria	Myxococcota	Polyangia	Haliangiales	Haliangiaceae	Haliangium	
f27dc9e9b10e3a62d3e75d2fc1e738f9	Bacteria	Patescibacteria	Saccharimonadia	Saccharimonadales			
90208bad6fff89ead11afb4b0cd45a62	Bacteria	Actinobacteriota	MB-A2-108				
39b581bfd219e622360b4d18a9a03604	Bacteria	Proteobacteria	Gammaproteobacteria	Xanthomonadales	Rhodanobacteraceae	Rhodanobacter	
22926f1b7b92dc3a338d1fe46ea36a84	Bacteria	Actinobacteriota	Actinobacteria	Streptomycetales	Streptomycetaceae	Streptomyces	
bf7a9350314a674b1e6daa7803ee1637	Bacteria	Verrucomicrobiota	Verrucomicrobiae	Pedosphaerales	Pedosphaeraceae	ADurb.Bin063-1	
330f60eeafc3aee5264fc3cec925a66d	Bacteria	Firmicutes	Bacilli	Paenibacillales	Paenibacillaceae	Paenibacillus	
5f2c46877ccb194e77d991c36ecb47d8	Bacteria	Gemmatimonadota	Longimicrobia	Longimicrobiales	Longimicrobiaceae		
25bfd3b0efe0fd032207f8a9d6690800	Bacteria	Acidobacteriota	Acidobacteriae	Subgroup_2			
40ec27693c8a109d5760312f4ac5d18c	Bacteria
8d73f97c5e0885f2c0603d4b768ef72e	Bacteria	Bdellovibrionota	Oligoflexia	0319-6G20			
99c31352f62c6ae511b0f49514cde05e	Bacteria	Actinobacteriota	Actinobacteria	Micrococcales	Microbacteriaceae
3a5d5f67cacd83e026283a1d7263a960	Bacteria	Acidobacteriota	Acidobacteriae	Solibacterales	Solibacteraceae	Candidatus_Solibacter	
1eff3c581c77ecb2a222d6c3d70e7e15	Bacteria	Proteobacteria	Gammaproteobacteria	Burkholderiales	Oxalobacteraceae	Noviherbaspirillum	
753d01c39213921f145d8f1ddd2b306a	Bacteria	Proteobacteria	Gammaproteobacteria	Xanthomonadales	Rhodanobacteraceae
c17d8263f17e2cc683256316150933de	Bacteria	Proteobacteria	Alphaproteobacteria	Rhizobiales	Devosiaceae	Devosia	
143e387fa798ef8f66c294f3721b53b9	Bacteria	Proteobacteria	Gammaproteobacteria	Burkholderiales	SC-I-84		
4e366b80193d424af4835611a58c28b4	Bacteria	Proteobacteria	Alphaproteobacteria	Caulobacterales	Caulobacteraceae	Phenylobacterium	
50536576ad6e974c960a4c06d348f8eb	Bacteria	Proteobacteria	Gammaproteobacteria	Burkholderiales	SC-I-84		
195680836b035ed8fdf7e75a14911791	Bacteria	Proteobacteria	Alphaproteobacteria	Rhizobiales	Rhizobiaceae	Allorhizobium-Neorhizobium-Pararhizobium-Rhizobium	
a006dd12af8cadf344ff6a994c86d482	Bacteria	Acidobacteriota	Subgroup_11				
f8c1d7c7091223b69a584666253b4764	Bacteria	Verrucomicrobiota	Verrucomicrobiae	Pedosphaerales	Pedosphaeraceae		
7f75954de4817545c79be46b964a8984	Bacteria
cb0a2b05251a1d890474ba8090983793	Bacteria	Acidobacteriota	Subgroup_5				
8d50ad049f0404d7ef71e0d2869daf0a	Bacteria	Latescibacterota					
ea588b18a7c30f82c2c83fd1741ab6db	Bacteria	Firmicutes	Bacilli	Paenibacillales	Paenibacillaceae	Paenibacillus	
33b1238118135d14e78693fd6522d92c	Bacteria	Proteobacteria	Alphaproteobacteria	Azospirillales	Azospirillaceae	Skermanella	
48ea9d0ec45cf9b2f0448a06d79be5ca	Bacteria	Verrucomicrobiota	Verrucomicrobiae	Pedosphaerales	Pedosphaeraceae	Ellin517	
73082bfdcad38cf5f7d610580232ed42	Bacteria	Proteobacteria	Gammaproteobacteria	Steroidobacterales	Steroidobacteraceae		
2d7d0f4ed075b3254de8180f4318b2c3	Bacteria	Bdellovibrionota	Oligoflexia	0319-6G20			
8e6eced289fac5d2f67cb354d5aa1e99	Bacteria	Patescibacteria	Saccharimonadia	Saccharimonadales			
2670d2f1018f4839197b5caf55b7020b	Bacteria	Proteobacteria	Gammaproteobacteria	Diplorickettsiales	Diplorickettsiaceae		
b05f8d4038489832ae986ad01d693436	Bacteria	Bdellovibrionota	Oligoflexia	0319-6G20			
365751554abe0ddc308ab36045e76c3d	Bacteria	Proteobacteria	Gammaproteobacteria	Burkholderiales	Comamonadaceae
367f6b32d420624ad38b39ea4ab3ab3f	Bacteria	Verrucomicrobiota	Verrucomicrobiae	Pedosphaerales	Pedosphaeraceae		
4bc8084c6d9488115982cf885834b7da	Bacteria	Proteobacteria	Alphaproteobacteria	Sphingomonadales	Sphingomonadaceae	Sphingomonas	
96f7256c56c07e5abc9d5d72cfbdc950	Bacteria	Bacteroidota	Bacteroidia	Cytophagales	Microscillaceae	Ohtaekwangia	
96c50136e4dfbc19a4f2b4a641943bb9	Bacteria	Bacteroidota	Bacteroidia	Flavobacteriales	Flavobacteriaceae
61d0266674536ea62b4b986c8b4bc43b	Bacteria	Proteobacteria	Gammaproteobacteria	Burkholderiales	Oxalobacteraceae	Pseudoduganella	
0b9f7ca48118d7bd436ea9b78ad851c1	Bacteria	Verrucomicrobiota	Verrucomicrobiae	Pedosphaerales	Pedosphaeraceae		
13457190a6fc616807147e1e9444bfba	Bacteria	Firmicutes	Bacilli	Bacillales	Bacillaceae	Bacillus	
9ac4f11ad91ac1c261475665467ab190	Bacteria	Proteobacteria	Gammaproteobacteria	Burkholderiales	Nitrosomonadaceae	MND1	
5bba640bf434564e7e51be960945f741	Bacteria	Proteobacteria	Gammaproteobacteria	Burkholderiales	Oxalobacteraceae	Massilia	
9dd9d5d8e9cacbe50d31baf196f04273	Bacteria
41730346744e6ef112b71d41a985fb8d	Bacteria	Verrucomicrobiota	Verrucomicrobiae	Pedosphaerales	Pedosphaeraceae		
cf7b11a510c1595e22e8c2d9bd276a5e	Bacteria	Bacteroidota	Bacteroidia	Flavobacteriales	Flavobacteriaceae	Flavobacterium	
001ec92175c4dccc1fde09959d02bc68	Bacteria	Bacteroidota	Bacteroidia	Flavobacteriales	Crocinitomicaceae	Fluviicola	
c2a0935e98fa56a9ad57a6df61e18bc9	Bacteria	Abditibacteriota	Abditibacteria	Abditibacteriales	Abditibacteriaceae	Abditibacterium	
85d4dd5d9dd8ee154a9c43bd9a02a4ee	Bacteria	Proteobacteria	Gammaproteobacteria	Enterobacterales	Morganellaceae	Xenorhabdus	
4fed62c58df53f2468a66eac5369cff6	Bacteria	Firmicutes	Clostridia	Peptostreptococcales-Tissierellales	Peptostreptococcaceae	Romboutsia	
d875ea3733794ac9c13831552a071bfd	Bacteria	Bacteroidota	Bacteroidia	Sphingobacteriales	KD3-93		
48a470d30883fb45a15fd13ab1dfbf4e	Bacteria	Acidobacteriota	Subgroup_5				
a5a6111ffb26c31b02a66f3bed7e7725	Bacteria	Proteobacteria	Alphaproteobacteria	Caulobacterales	Caulobacteraceae	Caulobacter	
ac1ad9ef4368b65e8b006c94a79397fc	Bacteria
911a3983c4636ddb483dbf661b05f455	Bacteria	Proteobacteria	Alphaproteobacteria	Rhizobiales	Xanthobacteraceae
dd951e2436602b38a19df3006ce4e30b	Bacteria	Proteobacteria	Gammaproteobacteria	Burkholderiales	Oxalobacteraceae
0a806ff1794279d6ff3e879a25a6e620	Bacteria	Actinobacteriota	Actinobacteria	Corynebacteriales	Mycobacteriaceae	Mycobacterium	
6d9b1a5c3a88eb13ed18ca4c96dddbcd	Bacteria	Proteobacteria	Alphaproteobacteria	Rhizobiales	Xanthobacteraceae	Pseudolabrys	
bbeb2467db2806241b1a60d76467938e	Bacteria	Proteobacteria	Gammaproteobacteria	Burkholderiales	TRA3-20		
c1ecc4d49e5f4479cdd3d9caf60f5dd7	Bacteria	Proteobacteria	Gammaproteobacteria
25d3de3bdd9f0a3c15cc7fe929b14091	Bacteria	Proteobacteria	Gammaproteobacteria	Burkholderiales	Oxalobacteraceae	Massilia	
767d66bb0992e1f73c80702d763d01a9	Bacteria	Proteobacteria	Gammaproteobacteria	Xanthomonadales	Xanthomonadaceae
33421b4edb2c3c208dab3e2588ac84c2	Bacteria	Acidobacteriota	Acidobacteriae	Subgroup_2			
964e88817f6706b11c47e28f095de695	Bacteria	Nitrospirota	Nitrospiria	Nitrospirales	Nitrospiraceae	Nitrospira	
f0ca79fc5fdf793c944effa28c36dca4	Bacteria	Proteobacteria	Alphaproteobacteria	Rhodospirillales	Rhodospirillaceae		
1281fac5db082b4153386a84b0973785	Bacteria	Verrucomicrobiota	Verrucomicrobiae	Pedosphaerales	Pedosphaeraceae		
25dd8a848786ee66716348287dfc275d	Bacteria	Proteobacteria	Gammaproteobacteria	Burkholderiales	Rhodocyclaceae	Candidatus_Accumulibacter	
1a5bf1d6ccf8bd8719660839b41b967f	Bacteria	Proteobacteria	Alphaproteobacteria	Azospirillales	Azospirillaceae	Azospirillum	
e801665bad4aa8444d46d030060655eb	Bacteria	Proteobacteria	Alphaproteobacteria	Azospirillales	Azospirillaceae	Skermanella	
fe2b14fb6d114b0059dcc2b40b5149e9	Bacteria	Acidobacteriota	Subgroup_5				
1c3127de48b07315f2a5a2cfd71be0f9	Bacteria	Proteobacteria	Alphaproteobacteria	Sphingomonadales	Sphingomonadaceae	Sphingomonas	
a9ed45b38eafd0e2bf4550ccc69963d1	Bacteria	Proteobacteria	Gammaproteobacteria	Burkholderiales	TRA3-20		
487a385f494ba5ee39219699c4dee13a	Bacteria	Bacteroidota	Kapabacteria	Kapabacteriales			
de8c7cd79817d1da57440c26d80dbef6	Bacteria
9e203a552d335d28de6aa20888f3544c	Bacteria	Bacteroidota	Bacteroidia	Chitinophagales	Chitinophagaceae	Chitinophaga	
f5136793fe5ea00807e6e01fe90263af	Bacteria	Proteobacteria	Gammaproteobacteria	Steroidobacterales	Steroidobacteraceae		
76271372d2166e8005cdad860308200d	Bacteria	Proteobacteria	Alphaproteobacteria	Dongiales	Dongiaceae	Dongia	
911bd1bad7383afed83cfc83c00925a7	Bacteria	Proteobacteria	Gammaproteobacteria	Burkholderiales	Oxalobacteraceae
7c7edffabf7a28b611865014e446f9b5	Bacteria	Myxococcota	Polyangia	Polyangiales	BIrii41		
d40b75c634fe2449591e1d4a79c3fd73	Bacteria	Bacteroidota	Bacteroidia	Chitinophagales	Chitinophagaceae	Flavitalea	
f70aa37281e95e8e8a7d5cb9ed2ae63f	Bacteria	Actinobacteriota	MB-A2-108				
d6df44d977adab918935e6cddb11db74	Bacteria	Desulfobacterota	Desulfuromonadia	Geobacterales	Geobacteraceae
704b0ccbe2c114db9b8bb5e447c8086d	Bacteria	Actinobacteriota	Acidimicrobiia	Microtrichales
8f79edbaa8c27da2c5ccecbbb4f28fc5	Bacteria	Proteobacteria	Gammaproteobacteria	Burkholderiales	Nitrosomonadaceae	mle1-7	
8f281f12d81eb25c6ba2bdb2c234cab9	Bacteria	Patescibacteria	Saccharimonadia	Saccharimonadales			
89813803d14866d98356f0428e4d97c4	Bacteria	Bdellovibrionota	Bdellovibrionia	Bacteriovoracales	Bacteriovoracaceae	Peredibacter	
d59c8d84e07fe7127b51e4a813d0b337	Bacteria	Proteobacteria	Alphaproteobacteria	Rhizobiales	Rhizobiaceae	Allorhizobium-Neorhizobium-Pararhizobium-Rhizobium	
1b304176805713c59b6fb4d4118fcbd3	Bacteria	Actinobacteriota	Thermoleophilia	Gaiellales	Gaiellaceae	Gaiella	
a0e48ddf1559df83f097eba72192a5a2	Bacteria
660831fa828616a90a9edd62f6ac4986	Bacteria	Acidobacteriota	Subgroup_22				
6844baa9412872dd1eef7cfc94b4cd40	Bacteria	Proteobacteria	Alphaproteobacteria	Sphingomonadales	Sphingomonadaceae	Sphingomonas	
cec904dafa237f7795a7906eeb9a86da	Bacteria	Bacteroidota	Bacteroidia	Chitinophagales	Chitinophagaceae	Edaphobaculum	
6d8a118617477f5a4d57cfa42631089f	Bacteria	Myxococcota	Polyangia	Nannocystales	Nannocystaceae
d8ef169077e0dc4ae423ed7faa347404	Bacteria	Proteobacteria	Gammaproteobacteria	Gammaproteobacteria_Incertae_Sedis	Unknown_Family	Candidatus_Ovatusbacter	
1b8365add8208df55e5fdbfa7a2bd454	Bacteria	Proteobacteria	Gammaproteobacteria	Burkholderiales	Oxalobacteraceae
eaac5a1a3f3529d1e4680e1b1e09327a	Bacteria	Verrucomicrobiota	Verrucomicrobiae	Pedosphaerales	Pedosphaeraceae
5d93e861058c82d08f6033f7cbe60aa9	Bacteria	Acidobacteriota	Acidobacteriae	Solibacterales	Solibacteraceae	Candidatus_Solibacter	
3aad992d03a47170b847c37eca0e8b89	Bacteria	Myxococcota	Polyangia	Polyangiales	Sandaracinaceae		
ec7a30df880fdf87d15c553a00631d63	Bacteria	Proteobacteria	Gammaproteobacteria	Pseudomonadales	Pseudomonadaceae	Pseudomonas	
02499d0212d5890d49cd04525bab73ab	Bacteria	Verrucomicrobiota	Chlamydiae	Chlamydiales	Simkaniaceae		
c0eb4a9acc54a1e6606e8f867b2d5b2c	Bacteria	Actinobacteriota	MB-A2-108				
4a644d65678020e361638dda05bfe7b5	Bacteria	Chloroflexi	TK10				
03fec8852c5c1141bdcedb820d089d38	Bacteria	Proteobacteria	Gammaproteobacteria	Burkholderiales	TRA3-20		
963e97253f4208a8b1dadc02369518e6	Bacteria	Actinobacteriota	Actinobacteria	Corynebacteriales	Nocardiaceae	Rhodococcus	
52e032b419143aa57c38b2ea701a4ed5	Bacteria	Acidobacteriota	Holophagae	Subgroup_7			
6c9c25eb71682cf9b4c13f768f2730e0	Bacteria	Desulfobacterota					
d829ba158a061c45660c4f0514ff58eb	Bacteria	Bacteroidota	Bacteroidia	Sphingobacteriales
1e0827bf704be755d637f23388ecd842	Bacteria	Proteobacteria	Alphaproteobacteria	Rickettsiales	AB1		
084b3ee2cb01257e983eaff7989a9fcc	Bacteria	Bacteroidota	Bacteroidia	Chitinophagales	Chitinophagaceae	Edaphobaculum	
a6a91867baa6f5073412e8f0608ef748	Bacteria	Proteobacteria	Gammaproteobacteria	Steroidobacterales	Steroidobacteraceae		
5b936e021dde296b0d7e0bea9a1865b9	Bacteria	Patescibacteria
905c978c219daf598994ecf555cc5e36	Bacteria	Actinobacteriota	Thermoleophilia				
ed292ea9ed31ff62fa6179aaf5b9cfa8	Bacteria	Proteobacteria	Gammaproteobacteria	Burkholderiales	Burkholderiaceae	Burkholderia-Caballeronia-Paraburkholderia	
902f8bb97385163cba5f408e4738c5a7	Bacteria	Proteobacteria	Alphaproteobacteria	Rhizobiales	Rhizobiaceae	Mesorhizobium	
4a700eaba2e6aa41ca333843e4213338	Bacteria	Actinobacteriota	Thermoleophilia	Solirubrobacterales	67-14		
0165bba842b695f3322ab3c8d7e8b096	Bacteria	Bacteroidota	Bacteroidia	Flavobacteriales	Flavobacteriaceae
8822d3c9d3edc2b1e324213d13f14b17	Bacteria	Acidobacteriota	Acidobacteriae	Bryobacterales	Bryobacteraceae	Bryobacter	
059af6323601dc8db944613558ab738d	Bacteria	Proteobacteria	Alphaproteobacteria	Sphingomonadales	Sphingomonadaceae	Sphingomonas	
7753db18f86147462f641df44a2b37f5	Bacteria	Actinobacteriota	Thermoleophilia	Solirubrobacterales
5ed7a53be4f15617fc9efef385810c79	Bacteria	Actinobacteriota	Actinobacteria	Frankiales	Nakamurellaceae	Nakamurella	
a8d60f5010d4e555f0104dbceeb16a9b	Bacteria	Proteobacteria	Gammaproteobacteria	Burkholderiales	Comamonadaceae
baeac35aa7d7ee03e2eaba18f05a3a26	Bacteria	Proteobacteria	Alphaproteobacteria	Micropepsales	Micropepsaceae		
488ec20a4a27de77c5b9317987444a27	Bacteria	Patescibacteria	Saccharimonadia	Saccharimonadales			
6b5eca1f63f4a62643b2f71e3821252f	Bacteria	Gemmatimonadota	Gemmatimonadetes	Gemmatimonadales	Gemmatimonadaceae		
3aac2bea904e345db79ae739f98d1951	Bacteria	Proteobacteria	Gammaproteobacteria	Burkholderiales	Comamonadaceae
2c38c9598724e9da02fcdca7057db8ee	Bacteria	Verrucomicrobiota	Chlamydiae	Chlamydiales	Parachlamydiaceae	Neochlamydia	
ab2d65307322de722711f3298da70d0e	Bacteria
b2efdec406a8ab4eac51c36c5c04e92f	Bacteria	Actinobacteriota	Actinobacteria	Streptosporangiales	Streptosporangiaceae	Streptosporangium	
36cd5418da42ff024295583185825522	Bacteria	Acidobacteriota	Acidobacteriae	Bryobacterales	Bryobacteraceae	Bryobacter	
dd02dcc6cd9e0c7ae15b8e80ecf2bbaa	Bacteria	Bdellovibrionota	Oligoflexia	0319-6G20			
1a25303ccc0b06098634e3eb222f935b	Bacteria	Proteobacteria	Alphaproteobacteria	Sphingomonadales	Sphingomonadaceae	Sphingomonas	
48607bf04bac467fad90c3c4a6bc8dfa	Bacteria	Proteobacteria	Gammaproteobacteria	Burkholderiales	Oxalobacteraceae
0d4eadc2716d39f60fe0cb11d0e9b1ee	Bacteria	Proteobacteria	Gammaproteobacteria	Burkholderiales	Rhodocyclaceae
ef2d8a09a7e7f8c39161d3daed106711	Bacteria	Proteobacteria	Alphaproteobacteria	Rhizobiales	Rhizobiaceae	Allorhizobium-Neorhizobium-Pararhizobium-Rhizobium	
a7ef99753191eda980d9ac307396729e	Bacteria	Acidobacteriota	Subgroup_5				
bcee4942ee79493207ddb4b4737ce2aa	Bacteria	Proteobacteria	Alphaproteobacteria	Dongiales	Dongiaceae	Dongia	
af8b227f0c016b1998cf79e8f0ea5c7a	Bacteria	Myxococcota	Polyangia	Polyangiales	Polyangiaceae
f946e3179aa2e437b45a6561329ddbe9	Bacteria	Bacteroidota	Bacteroidia	Flavobacteriales	Crocinitomicaceae	Fluviicola	
ae7f312af834209b28e0ac8ab756e4fc	Bacteria	Bacteroidota	Bacteroidia	Cytophagales	Microscillaceae	Ohtaekwangia	
62b08fa3382d70fcdf863d9d9e512b15	Bacteria	Actinobacteriota	Actinobacteria	Pseudonocardiales	Pseudonocardiaceae	Pseudonocardia	
db2c4b787b90ce6956a45ce9a9e10849	Bacteria	Proteobacteria	Alphaproteobacteria	Rhizobiales	Rhizobiaceae	Phyllobacterium	
08a3e75bc258b24a5602a8dd6b5d1dd9	Bacteria	Acidobacteriota	Subgroup_11				
8a6e3c8548459d851abf01afbf4a08d5	Bacteria	Gemmatimonadota	Gemmatimonadetes	Gemmatimonadales	Gemmatimonadaceae
375332f2944b70014b502716d54966e4	Bacteria	Chloroflexi	Dehalococcoidia	S085			
217ac83638c0f6978fccda7723b3d9f8	Bacteria	Actinobacteriota	Actinobacteria	Micrococcales	Micrococcaceae
bf39315446ef994172c30e8844812faf	Bacteria	Proteobacteria	Alphaproteobacteria	Sphingomonadales	Sphingomonadaceae	Sphingomonas	
e928eae601adc7afb6922c7d14c2176a	Bacteria	Acidobacteriota	Blastocatellia	11-24			
c655cd680f845f166e54495ab35094f2	Bacteria	Proteobacteria	Gammaproteobacteria	Burkholderiales	Oxalobacteraceae
35c6f754723bc593e28850051a20a6f9	Bacteria	Actinobacteriota	Actinobacteria	Frankiales	Nakamurellaceae	Nakamurella	
544b1184d45ae250a8cda3433c85ce52	Bacteria	Chloroflexi	TK10				
706845ade05d085d8f51d5ea2358ee80	Bacteria	Proteobacteria	Gammaproteobacteria
ff6c16d95058dea3813725a8ee8a5e2c	Bacteria	Gemmatimonadota	Gemmatimonadetes	Gemmatimonadales	Gemmatimonadaceae	Gemmatimonas	
34857f5894e296e86699ec7a33cbb244	Bacteria	Chloroflexi	Chloroflexia	Chloroflexales	Roseiflexaceae
faad24578c9d3946ad2e95b3e3ebadf0	Bacteria	Actinobacteriota	Actinobacteria	Propionibacteriales	Nocardioidaceae	Nocardioides	
b82cfd6d9879791d60a3268b95102b3a	Bacteria	Proteobacteria	Gammaproteobacteria	Burkholderiales	Comamonadaceae	Rhizobacter	
d60f9427926bc6f0e3bb7dbc41a329dc	Bacteria	Proteobacteria	Alphaproteobacteria	Rickettsiales	Rickettsiaceae	Rickettsia	
2a1a7574a2dd45f08ec9a03306a64d70	Bacteria	Proteobacteria	Gammaproteobacteria	Burkholderiales	Neisseriaceae		
a76c50d84350383765fc362c1b2e8aae	Bacteria	Proteobacteria	Gammaproteobacteria	Xanthomonadales	Rhodanobacteraceae
84466e308698358d1b3de486b32ad44f	Bacteria	Cyanobacteria	Sericytochromatia				
a1658e4b2e2d4aa8c0ad1028cb6de40d	Bacteria	Proteobacteria	Gammaproteobacteria	Burkholderiales	SC-I-84		
cbe6fcb8d0a8aa0f77c330e45fea20f6	Bacteria	Firmicutes	Bacilli	Bacillales	Bacillaceae	Bacillus	
2ea0cf394b2aaffa15e0683bba1ac8fc	Bacteria	Bacteroidota	Bacteroidia	Sphingobacteriales	Sphingobacteriaceae	Sphingobacterium	
f14ea729afdb8de45a02015cfb840093	Bacteria	Bacteroidota	Bacteroidia	Chitinophagales	Chitinophagaceae	Flavitalea	
7c704cdfdb4fae82c4ec1a4c8ad9a05a	Bacteria	Proteobacteria	Gammaproteobacteria	Gammaproteobacteria_Incertae_Sedis	Unknown_Family	Candidatus_Berkiella	
3f4de64e92339da9c6d7d1c8ccea2061	Bacteria	Proteobacteria	Gammaproteobacteria	Burkholderiales	Oxalobacteraceae
0195f8481d0947f0247ae6c978ea57c5	Bacteria	Proteobacteria	Alphaproteobacteria	Rhizobiales	Rhizobiaceae	Allorhizobium-Neorhizobium-Pararhizobium-Rhizobium	
d00b823b94b82d443e3ebbfd31eaee6b	Bacteria	Proteobacteria	Alphaproteobacteria	Rhizobiales	Devosiaceae	Devosia	
0e95f6c1bfeb759e5211c3f25cbfcf5b	Bacteria	Actinobacteriota	Actinobacteria	Pseudonocardiales	Pseudonocardiaceae	Pseudonocardia	
ac0071691de1dd461e5cfc7e5fbd443f	Bacteria	Verrucomicrobiota	Verrucomicrobiae	Pedosphaerales	Pedosphaeraceae
1384816c16dea631e7ed90dbe1a3c820	Bacteria	Bdellovibrionota	Bdellovibrionia	Bacteriovoracales	Bacteriovoracaceae	Peredibacter	
49e1cc7f93955b0b5eccb3b1b45b1c70	Bacteria	Actinobacteriota	Actinobacteria	Frankiales	Acidothermaceae	Acidothermus	
bc23d64d8da102abd5a90b48ef1a2f69	Bacteria	Proteobacteria	Gammaproteobacteria	Burkholderiales	Methylophilaceae
58c410f02295664d688780cc37f2553d	Bacteria	Desulfobacterota					
879ff8607bcd6c20b637fbc178b236ef	Bacteria	Actinobacteriota	Actinobacteria	Pseudonocardiales	Pseudonocardiaceae	Pseudonocardia	
d6b9b86a7b99fa3b163724c2163db85d	Bacteria	Proteobacteria	Alphaproteobacteria	Paracaedibacterales	Paracaedibacteraceae		
5150ce40dffb48b0fa9b80d2e8ccd6f3	Bacteria	Acidobacteriota	Subgroup_22				
9b8fa132b801a0ff949f2ad09b836dcc	Bacteria	Proteobacteria	Alphaproteobacteria	Rickettsiales	Mitochondria		
db9c29458c295da25c2b18ab54704484	Bacteria	Bacteroidota	Bacteroidia	Sphingobacteriales	env.OPS_17		
ea1b99801c8a91850351b8f02d230e5a	Bacteria	Gemmatimonadota	Gemmatimonadetes	Gemmatimonadales	Gemmatimonadaceae	Gemmatimonas	
dc34da4360b0a59985366412eefbcf1d	Bacteria	Acidobacteriota	Acidobacteriae	Acidobacteriales	Acidobacteriaceae_(Subgroup_1)	Granulicella	
f367714ba620b104f7397a016fcd6321	Bacteria	Proteobacteria	Gammaproteobacteria
919e4c89cd4200affc2e9b3fc5673909	Bacteria	Myxococcota	Polyangia	Haliangiales	Haliangiaceae	Haliangium	
5599c6d77b553fa051ea70ed545ab100	Bacteria	Desulfobacterota					
47223929668bbac06ec0e4f34c230e31	Bacteria	Proteobacteria	Alphaproteobacteria	Azospirillales	Azospirillaceae	Skermanella	
375b08cdfe1836d14bed7aabbebbb2b6	Bacteria	Myxococcota	Polyangia	mle1-27			
0cf5968abe760378d8422bc6d464f263	Bacteria	Proteobacteria	Gammaproteobacteria	Burkholderiales	Oxalobacteraceae
416e98f49be35083540f9978fb99d038	Bacteria	Proteobacteria	Gammaproteobacteria	Burkholderiales	Comamonadaceae	Rhizobacter	
0f62a3f2608f3165db8209f6fd4aef5f	Bacteria	Proteobacteria	Gammaproteobacteria	Burkholderiales	SC-I-84		
dc616794efb7f843736a0a16e3e7d096	Bacteria	Verrucomicrobiota	Verrucomicrobiae	Pedosphaerales	Pedosphaeraceae		
9016376103b202b4930db28d40073cda	Bacteria	Myxococcota	Polyangia	Polyangiales	BIrii41		
f2dcc631b33d7659948b778c6301beae	Bacteria	Proteobacteria	Gammaproteobacteria	Burkholderiales	Comamonadaceae
ed229e818040ff93a39e5dc3bd58c304	Bacteria	Bacteroidota	Bacteroidia	Chitinophagales			
88b2cff8d286dbb398643bdd9c766bc3	Bacteria	Bdellovibrionota	Oligoflexia	Oligoflexales			
5eb183a5eb227a06005fc3ee9647a29f	Bacteria	Bdellovibrionota	Bdellovibrionia	Bdellovibrionales	Bdellovibrionaceae	OM27_clade	
99b5a8bac810e27a3c9a058a37e67fd5	Bacteria	Actinobacteriota	Thermoleophilia	Gaiellales			
cce2c78f4a782f0874d460841306c3bf	Bacteria	Bacteroidota	Bacteroidia	Cytophagales	Microscillaceae
475c536e8b71c86c00b6c70e70ce731b	Bacteria	Gemmatimonadota	Gemmatimonadetes	Gemmatimonadales	Gemmatimonadaceae
caf5dd30bc03e6db5d41d97ff3d0e021	Bacteria	Actinobacteriota	Actinobacteria	Propionibacteriales	Nocardioidaceae	Nocardioides	
2e9ac04aa3ed9b17650a602a63492b7f	Bacteria	Proteobacteria	Alphaproteobacteria	Rhizobiales	Rhizobiaceae	Allorhizobium-Neorhizobium-Pararhizobium-Rhizobium	
0299691f9dec0616cf6f4aa91f6307c3	Bacteria	Proteobacteria	Alphaproteobacteria	Rhizobiales	Devosiaceae	Devosia	
a06467d0f5a9c5dd18aa8c1645e3b066	Bacteria	Bacteroidota	Bacteroidia	Flavobacteriales	Flavobacteriaceae
ff0d0f090b1feb6c5c3d9d93ec5288ef	Bacteria	Bacteroidota	Bacteroidia	Chitinophagales			
36cb88e1350d6a59699977c22aecd342	Bacteria	Bacteroidota	Bacteroidia	Sphingobacteriales	Sphingobacteriaceae	Sphingobacterium	
c1c386cad26f5f2aea152f0047c2d71b	Bacteria	Firmicutes	Bacilli	Bacillales
6c155463e720ee227afa613c1fe3285b	Bacteria
b3c878a74f5dc0615987761ccf263018	Bacteria	Myxococcota	Polyangia	Polyangiales	Polyangiaceae	Sorangium	
541c5cc3d29daa6ae72a68139067bf33	Bacteria	Proteobacteria	Gammaproteobacteria	Burkholderiales	Oxalobacteraceae
f299fef33a9252e83e2f36c741198222	Bacteria
c84deb1cc48f72bad0a489b018df7dd2	Bacteria	Proteobacteria	Alphaproteobacteria	Rhizobiales	Beijerinckiaceae	Microvirga	
f6840f43fc9f4782784db2e7cbf7fe6c	Bacteria	Firmicutes	Clostridia	Clostridiales	Clostridiaceae	Clostridium_sensu_stricto_1	
e14309eeab8702e4911b4b072539193b	Bacteria	Proteobacteria	Alphaproteobacteria	Rhizobiales	Xanthobacteraceae
96d56e3c72d1b262c510481bbf2b2a6f	Bacteria	Proteobacteria	Alphaproteobacteria	Sphingomonadales	Sphingomonadaceae	Sphingopyxis	
e04d65b2df002e842af59ce3203d9f74	Bacteria	Bacteroidota	Bacteroidia	Chitinophagales	Chitinophagaceae	Chitinophaga	
5fdc4c9ea011f2fc663df5b1559ceb51	Bacteria	Proteobacteria	Alphaproteobacteria	Rickettsiales	AB1		
71dddb641ae4fcb7071cc77be34c4988	Bacteria	Acidobacteriota	Acidobacteriae	Solibacterales	Solibacteraceae	Candidatus_Solibacter	
956f6d57eed3122484f11ab9afac6875	Bacteria	Actinobacteriota	Actinobacteria	Propionibacteriales	Nocardioidaceae	Nocardioides	
d0aee1bdfe070a9b144487824766dee1	Bacteria	Proteobacteria	Gammaproteobacteria	Burkholderiales	Oxalobacteraceae	Pseudoduganella	
f975e5e18621c9c80a77c59d2e0cefdc	Bacteria	Gemmatimonadota	Longimicrobia	Longimicrobiales	Longimicrobiaceae		
0140d6a9e9e112be4e55195336aa6c12	Bacteria	Acidobacteriota	Subgroup_5				
3aa7f85740081f2899f1d5d19c3c39c5	Bacteria	Proteobacteria	Alphaproteobacteria	Rhizobiales	Devosiaceae	Devosia	
db1c84a043095a8651db0c75924549cf	Bacteria	Actinobacteriota	Acidimicrobiia	Microtrichales			
90b65bce6d894f02426543706b8ffafe	Bacteria	Actinobacteriota	Thermoleophilia	Gaiellales	Gaiellaceae	Gaiella	
fdacd02980c53c9d904822dd9119f6b1	Bacteria	Bacteroidota	Bacteroidia	Cytophagales	Hymenobacteraceae	Adhaeribacter	
a36e342b5d65b1282f0d25785f3e40c3	Bacteria	Acidobacteriota	Blastocatellia	11-24			
4d61d4b4ebc2db32f63cac1ee31a61d8	Bacteria	Gemmatimonadota	Gemmatimonadetes	Gemmatimonadales	Gemmatimonadaceae		
24667a53efd36dd8373ff37ae1a32b11	Bacteria	Bacteroidota	Bacteroidia	Sphingobacteriales	Sphingobacteriaceae
0a6500988522bc9d6aee2776322a6db1	Bacteria	Proteobacteria	Alphaproteobacteria	Rhizobiales	Rhizobiaceae	Ensifer	
cb008766a4a8f34d377476d61f773e08	Bacteria	Firmicutes	Bacilli	Bacillales	Bacillaceae
da90a48d5b41e8424aa3a3d55a85205a	Bacteria	Proteobacteria	Alphaproteobacteria	Sphingomonadales	Sphingomonadaceae	Sphingomonas	
9d0a414a5f45aff844baebd1c15e53fd	Bacteria	Gemmatimonadota	Gemmatimonadetes	Gemmatimonadales	Gemmatimonadaceae	Gemmatimonas	
c3c986f947ef0114dbbf9cb70770a37d	Bacteria	Bacteroidota	Bacteroidia	Sphingobacteriales	env.OPS_17		
ecd7cd9ccdc4348f677e202af6719109	Bacteria	Acidobacteriota	Subgroup_5				
e01c7bdd253695579a86db05516b8670	Bacteria	Proteobacteria	Alphaproteobacteria	Rhizobiales	Beijerinckiaceae	Microvirga	
9ab0f2d98886b5ad07a6af51f2f81ab6	Bacteria	Bacteroidota	Bacteroidia	Chitinophagales			
ae5a5ddbd6f69024e2f1648f043dc6fb	Bacteria	Actinobacteriota	Actinobacteria	Micrococcales	Microbacteriaceae	Microbacterium	
c08026d0d8e187af12df54e2ec9f6b17	Bacteria	Proteobacteria	Alphaproteobacteria	Sphingomonadales	Sphingomonadaceae	Sphingomonas	
a6d6d4c5fc395cfe726867558da4c080	Bacteria	Proteobacteria	Alphaproteobacteria	Rhodospirillales			
2e5c9cf308812f09a80f82c2e8947e60	Bacteria	Verrucomicrobiota	Verrucomicrobiae	Pedosphaerales	Pedosphaeraceae
8da14e444c0f2c89573e13ec64720644	Bacteria	Bacteroidota	Bacteroidia	Chitinophagales	Chitinophagaceae
6d20690338edbc970d6d6a62bfa6487c	Bacteria	Proteobacteria	Gammaproteobacteria	Burkholderiales	Oxalobacteraceae
4fe3ff8f1b95d17e6a4ddd19f0d7126f	Bacteria	Proteobacteria	Alphaproteobacteria	Rhizobiales	Rhizobiaceae
e036ddd0005ff72ff70a73f9ad0399fd	Bacteria	Proteobacteria	Alphaproteobacteria	Sphingomonadales	Sphingomonadaceae	Sphingoaurantiacus	
8a4beb1d958ef9ea5e60d9f609ddd74e	Bacteria	Actinobacteriota	Thermoleophilia	Gaiellales			
38a1642db1b0a7382a2aa754f6c7499c	Bacteria	Firmicutes	Bacilli	Paenibacillales	Paenibacillaceae	Cohnella	
5d724ec73e0015a5318dce94f7590a69	Bacteria	Proteobacteria	Alphaproteobacteria	Rhodobacterales	Rhodobacteraceae	Rubellimicrobium	
9fdc9003819d134088429ccf846530aa	Bacteria	Proteobacteria	Gammaproteobacteria	Burkholderiales	Oxalobacteraceae	Massilia	
8e875f0cadbf24813d0b91a8937c8492	Bacteria	Proteobacteria	Alphaproteobacteria	Sphingomonadales	Sphingomonadaceae	Altererythrobacter	
097d69af0203f0e4801713cc02326995	Bacteria	Actinobacteriota	Actinobacteria	Micromonosporales	Micromonosporaceae
dd12547706e73f3695be99b6a64cadd1	Bacteria	Gemmatimonadota	Gemmatimonadetes	Gemmatimonadales	Gemmatimonadaceae		
c1f8f71307f018f3bd2c34fc98201d23	Bacteria	Proteobacteria	Alphaproteobacteria	Rhizobiales	Rhizobiaceae	Neorhizobium	
b0a7251fee23db3fd205e76bbb5d1f33	Bacteria	Actinobacteriota	Thermoleophilia	Gaiellales	Gaiellaceae	Gaiella	
846f89c931e21ae87d332b26bab62976	Bacteria	Proteobacteria	Gammaproteobacteria	Burkholderiales	Oxalobacteraceae
2091cb3f1b7d29c95f4cad104941c59a	Bacteria	Proteobacteria	Gammaproteobacteria	Xanthomonadales	Rhodanobacteraceae
69104f10eea2c8aa8cbedaf87393f1ec	Bacteria	Proteobacteria	Alphaproteobacteria	Rickettsiales	Rickettsiaceae	Candidatus_Megaira	
cf79e41da72ea0487c86502690bded9a	Bacteria	Actinobacteriota	Actinobacteria	Frankiales	Geodermatophilaceae	Blastococcus	
82ba31ace1e9b38710c10610aaf7a247	Bacteria	Chloroflexi	Chloroflexia	Chloroflexales	Roseiflexaceae		
3a2b5c9fa88e6b4a12e4d650f009d968	Bacteria	Proteobacteria	Gammaproteobacteria	Xanthomonadales	Xanthomonadaceae	Arenimonas	
2b237b1577b0cf24618bbcdc4953ff19	Bacteria	Proteobacteria	Gammaproteobacteria	Burkholderiales	Oxalobacteraceae	Massilia	
55a35a80eccccf28a748c4739a74a964	Bacteria	Gemmatimonadota	Gemmatimonadetes	Gemmatimonadales	Gemmatimonadaceae	Gemmatimonas	
7a1b4392c088c502d28a5ee696a6040e	Bacteria	Proteobacteria	Alphaproteobacteria	Rhizobiales	Rhizobiales_Incertae_Sedis		
503985cc1ff8451c2813f6f0db9d20d0	Bacteria	Bacteroidota	Bacteroidia	Chitinophagales	Chitinophagaceae	Edaphobaculum	
2aff3f38ba55361dff38cb6fc0a029e6	Bacteria	Acidobacteriota	Acidobacteriae	Acidobacteriales	Koribacteraceae	Candidatus_Koribacter	
89314f2de8555c64042a0774d1e71967	Bacteria	Proteobacteria	Gammaproteobacteria	Xanthomonadales	Xanthomonadaceae
885d80c9f8e894686670787fe030675c	Bacteria	Actinobacteriota	Actinobacteria	Micrococcales	Intrasporangiaceae	Janibacter	
3a10093e6c9c79045d5a0aae578cd2ff	Bacteria	Chloroflexi	Chloroflexia	Chloroflexales	Roseiflexaceae		
972679d6aee88a1bbbcad63fb47bdcaa	Bacteria	Actinobacteriota	Acidimicrobiia
b5fba037906a2c217d3bbb98873327c4	Bacteria	Proteobacteria	Alphaproteobacteria	Rhizobiales	Xanthobacteraceae	Rhodoplanes	
311f5d31c225b0642f7be9ebc71c7450	Bacteria	Actinobacteriota	Actinobacteria	0319-7L14			
e3e9c48b606971f73861254a14333568	Bacteria	Gemmatimonadota	Gemmatimonadetes	Gemmatimonadales	Gemmatimonadaceae	Gemmatimonas	
d20a121aef70345c6692458526be1a7f	Bacteria	Fibrobacterota	Fibrobacteria	Fibrobacterales	Fibrobacteraceae	possible_genus_04	
9cc5d8fc52503a099461b3af44bc7da0	Bacteria
02c8f03e04529a0f7d1c57b0ca47c689	Bacteria	Bacteroidota	Bacteroidia	Cytophagales	Microscillaceae	Ohtaekwangia	
e241df862513b7b684dea6aa0516591c	Bacteria	Verrucomicrobiota	Verrucomicrobiae	Pedosphaerales	Pedosphaeraceae		
164ecd33ef6d54801fcb27932f16e5d3	Bacteria	Firmicutes	Bacilli	Paenibacillales	Paenibacillaceae	Paenibacillus	
8f18249b446c504ebe2645ad8885559a	Bacteria	Proteobacteria	Alphaproteobacteria	Micropepsales	Micropepsaceae		
c5309a4e9d354611485452d6fc51a75a	Bacteria	Proteobacteria	Gammaproteobacteria	Steroidobacterales	Steroidobacteraceae	Steroidobacter	
248f686bdd6646098cfcc7991e2949a7	Bacteria	Proteobacteria	Gammaproteobacteria	Burkholderiales	Comamonadaceae
7b9b2ed723adcbf4cfe52b68604dd1d5	Bacteria	Bdellovibrionota	Bdellovibrionia	Bdellovibrionales	Bdellovibrionaceae	OM27_clade	
8edb75113628bdcb8eab15daf28ede45	Bacteria	Proteobacteria	Gammaproteobacteria
e34eb9a2f5bcf6d3da3afff691dc58ee	Bacteria	Bacteroidota	Bacteroidia	Chitinophagales	Chitinophagaceae	Chitinophaga	
f053d09aba151f73146b2ac48ee1d4f2	Bacteria	Actinobacteriota	Thermoleophilia	Gaiellales
07eda4e787b0e5a7e1079d36e17dc059	Bacteria	Actinobacteriota	Actinobacteria	Micrococcales	Microbacteriaceae	Cryobacterium	
d85d3237d15ab11b787c6a7c723bd0f8	Bacteria	Gemmatimonadota	Longimicrobia	Longimicrobiales	Longimicrobiaceae		
f547a0545f1910c0dc42ce9af87da8bd	Bacteria	Gemmatimonadota	Gemmatimonadetes	Gemmatimonadales	Gemmatimonadaceae		
5343b3e4f7421364ba05a5dd03b8b5b1	Bacteria	Bdellovibrionota	Bdellovibrionia	Bdellovibrionales	Bdellovibrionaceae	Bdellovibrio	
9483e4ded80bc51447776f8d216ead32	Bacteria	Proteobacteria	Gammaproteobacteria	KI89A_clade			
7243a0c150e94034bdb160d5142d55ca	Bacteria	Proteobacteria	Alphaproteobacteria	Rhizobiales	Hyphomicrobiaceae	Pedomicrobium	
6651384da9ffb9f91497e5aeccd9871e	Bacteria	Bacteroidota	Bacteroidia	Sphingobacteriales	env.OPS_17		
1d1e1f304db0e4f326789c107f148838	Bacteria	Verrucomicrobiota	Chlamydiae	Chlamydiales	Simkaniaceae
d3cebf79938aca40008fc3626bdd0688	Bacteria	Proteobacteria	Gammaproteobacteria	Burkholderiales	Oxalobacteraceae
30093cdd6a28476c1614532f379ed6fc	Bacteria	Proteobacteria	Alphaproteobacteria	Sphingomonadales	Sphingomonadaceae	Altererythrobacter	
cc2b700a6c844e637b1e597e043f3444	Bacteria	Bacteroidota	Bacteroidia	Flavobacteriales	Flavobacteriaceae	Flavobacterium	
c059d987e3fbf784fa64e5c7ab3f35b8	Bacteria	Actinobacteriota	Thermoleophilia	Solirubrobacterales	67-14		
8be7958d6523a050ec7172f4cc5cbe4e	Bacteria	Proteobacteria	Alphaproteobacteria	Sphingomonadales	Sphingomonadaceae	Sphingobium	
86d3767785d364b959f4297617d2f86e	Bacteria	Proteobacteria	Alphaproteobacteria	Rickettsiales	Rickettsiaceae	Rickettsia	
0d56dda4c8da9792a28167fc4ca61fad	Bacteria	Proteobacteria	Gammaproteobacteria	Burkholderiales	Oxalobacteraceae
e958e3b3451c04eb47995ed724df246d	Bacteria	Verrucomicrobiota	Verrucomicrobiae	Pedosphaerales	Pedosphaeraceae		
94d29e33fe3bac151c3424813c441fdc	Bacteria	Firmicutes	Bacilli	Paenibacillales	Paenibacillaceae	Paenibacillus	
0f0fac5355f8e6ab7508348329131947	Bacteria	Proteobacteria	Gammaproteobacteria	Burkholderiales	Nitrosomonadaceae	MND1	
3c3e121f4314677c35415677a96a453d	Bacteria
f745e20dc658e9cadd09e1920242e3cc	Bacteria	Firmicutes	Bacilli	Paenibacillales	Paenibacillaceae	Paenibacillus	
79694327d340302763b51e19c8780bcb	Bacteria	Gemmatimonadota	Gemmatimonadetes	Gemmatimonadales	Gemmatimonadaceae	Gemmatimonas	
65375c6e38f73c3d8c722524934e393f	Bacteria	Acidobacteriota	Acidobacteriae	Acidobacteriales			
a6fb83ee87b0759d0dd863751f482c77	Bacteria	Proteobacteria	Alphaproteobacteria	Sphingomonadales	Sphingomonadaceae	Sphingomonas	
2f844b220b8d6ec692e79f758d5a1ba4	Bacteria	Firmicutes	Bacilli	Paenibacillales	Paenibacillaceae
83f7b9568646a386b50f80e434add6b7	Bacteria	Proteobacteria	Gammaproteobacteria	Burkholderiales	SC-I-84		
4135853125f3959af5fa641aa70aefa8	Bacteria	Actinobacteriota	Actinobacteria	Streptomycetales	Streptomycetaceae	Streptomyces	
77f631db66d7ec8c2ed82aa90577951e	Bacteria	Armatimonadota	Fimbriimonadia	Fimbriimonadales	Fimbriimonadaceae		
f9d6f75dd16d5fd200b0207496016789	Bacteria	Latescibacterota					
60e2f439a2d610b09091c9fdd5a5cc7d	Bacteria	Proteobacteria	Alphaproteobacteria	Rickettsiales	AB1		
aebd112fc211f03c92c9b8c8c6796bf3	Bacteria	Actinobacteriota	Actinobacteria	0319-7L14			
7f374bfee9315bdebef67fd74466a8fb	Bacteria	Actinobacteriota	MB-A2-108				
4c2104f1a56334c8d6bf3d4eb1401304	Bacteria	Actinobacteriota	Rubrobacteria	Rubrobacterales	Rubrobacteriaceae	Rubrobacter	
4728770760d26187b947316401ba443b	Bacteria	Actinobacteriota	Thermoleophilia	Solirubrobacterales	67-14		
cb30c12fa6713844af976cae6e9c11ea	Bacteria	Acidobacteriota	Acidobacteriae	Bryobacterales	Bryobacteraceae	Bryobacter	
c45f96acb51d8cc917b506722cd6d5bb	Bacteria	Chloroflexi	Chloroflexia	Chloroflexales	Roseiflexaceae		
5f548247f8eb1562e74d0cb1ded0b787	Bacteria	Bdellovibrionota	Oligoflexia	Silvanigrellales	Silvanigrellaceae	Silvanigrella	
53681cb2410f6c482ead4a100c598f91	Bacteria	Proteobacteria	Alphaproteobacteria	Rhizobiales	Rhizobiaceae	Shinella	
48919eafa9a3852221db6d4914524302	Bacteria	Proteobacteria	Alphaproteobacteria	Caulobacterales	Hyphomonadaceae	SWB02	
e213c141dc5e8edcf3e97a9310c09159	Bacteria	Myxococcota	Polyangia	Haliangiales	Haliangiaceae	Haliangium	
8b6be35eca4094cb23b5455e15f72a02	Bacteria	Bdellovibrionota	Bdellovibrionia	Bacteriovoracales	Bacteriovoracaceae	Bacteriovorax	
4834b0d44b631ee4508238145923c8ad	Bacteria	Bacteroidota	Bacteroidia	Sphingobacteriales	env.OPS_17		
53903acc9ff228ca53d350dc9de7aed5	Bacteria	Acidobacteriota	Acidobacteriae	Acidobacteriae_or	Acidobacteriae_fa	Paludibaculum	
266bcd95d4a25cc5f1b5b23c014908f0	Bacteria	Acidobacteriota	Holophagae	Subgroup_7			
64f173e6bf80fc55355af381afc321cf	Bacteria	Entotheonellaeota	Entotheonellia	Entotheonellales	Entotheonellaceae		
4979a2b9913bee2e2d89cf20032ae4f1	Bacteria	Proteobacteria	Alphaproteobacteria	Rhizobiales	Rhizobiaceae	Allorhizobium-Neorhizobium-Pararhizobium-Rhizobium	
25729d385593375a322d28c668c95884	Bacteria	Proteobacteria	Gammaproteobacteria	Burkholderiales	Neisseriaceae		
a5a9cc2b8113e368674ede2a1c18f404	Bacteria	Proteobacteria	Gammaproteobacteria	Burkholderiales	Nitrosomonadaceae	Ellin6067	
adbc60e035fae9020f6446180f346319	Bacteria	Bacteroidota	Bacteroidia	Flavobacteriales	Weeksellaceae	Chryseobacterium	
b6e9c032ad369f333b1432eb4be52d78	Bacteria	Actinobacteriota	Thermoleophilia	Gaiellales	Gaiellaceae	Gaiella	
fe241f404bf302c9c31e842158017c06	Bacteria	Acidobacteriota	Subgroup_5				
0d674c449ee4a143768a11d70ab33066	Bacteria	Bacteroidota	Bacteroidia	Cytophagales	Microscillaceae	Ohtaekwangia	
260994072ffc741e18d2389f29f1bdcd	Bacteria	Proteobacteria	Alphaproteobacteria	Rhizobiales	Rhizobiaceae
0c18eb5f44b267ff464a705f8647797e	Bacteria	Firmicutes	Bacilli	Paenibacillales	Paenibacillaceae	Paenibacillus	
381bbb5a6a824c8218e7b21c1b823078	Bacteria
ce6e2907b10abaef44c73c4589347863	Bacteria	Nitrospirota	Nitrospiria	Nitrospirales	Nitrospiraceae	Nitrospira	
f25dbf0ebdbf871d1e38a9926929635d	Bacteria	Proteobacteria	Gammaproteobacteria	Xanthomonadales	Rhodanobacteraceae	Dokdonella	
4f83ced6f55b8b894195011f514075aa	Bacteria	Bacteroidota	Bacteroidia	Flavobacteriales	Flavobacteriaceae	Flavobacterium	
66f6d826a8462c32f20fe36e46e16424	Bacteria	Bdellovibrionota	Oligoflexia	Silvanigrellales	Silvanigrellaceae	Silvanigrella	
7935e1b42d382b9c58ad3b268c17e8bf	Bacteria	Firmicutes	Bacilli	Paenibacillales	Paenibacillaceae	Paenibacillus	
842ea6a347435e69138a3f4da98ea724	Bacteria	Fibrobacterota	Fibrobacteria	Fibrobacterales	Fibrobacteraceae	possible_genus_04	
030f92028854c3050b62abf0de08d78c	Bacteria	Firmicutes	Bacilli	Alicyclobacillales	Alicyclobacillaceae	Tumebacillus	
ce656e417eebdf35ae68697bb74bb144	Bacteria	Firmicutes	Bacilli	Paenibacillales	Paenibacillaceae	Paenibacillus	
84b9c43a3f5395341ac015996e4a87fe	Bacteria	Proteobacteria	Gammaproteobacteria	Gammaproteobacteria_Incertae_Sedis	Unknown_Family	Acidibacter	
98f019119f58d7d1b5f03f9e487bdc2a	Bacteria	Bdellovibrionota	Bdellovibrionia	Bdellovibrionales	Bdellovibrionaceae	Bdellovibrio	
9cda1cabd5ece2c319a18e032a5e79e2	Bacteria	Desulfobacterota					
9f1e3904ea85590a03c4d16daa2c6071	Bacteria	Nitrospirota	Nitrospiria	Nitrospirales	Nitrospiraceae	Nitrospira	
a6a3bc1ebe059ce70a86eeb898d884e2	Bacteria	Proteobacteria	Gammaproteobacteria	Burkholderiales	Oxalobacteraceae	Noviherbaspirillum	
2bad23b8d322b2cca1aeee410ff1dfb0	Bacteria	Verrucomicrobiota	Verrucomicrobiae	Pedosphaerales	Pedosphaeraceae
18194936e318ab3f3e057a5b37828d77	Bacteria
0d21c0c9e703ad0d5fe986a044a935ca	Bacteria	Actinobacteriota	Acidimicrobiia	IMCC26256			
24026d53300b512c93cc378f7d8f4309	Bacteria	Acidobacteriota	Acidobacteriae	Bryobacterales	Bryobacteraceae	Bryobacter	
219dfd536eae57dd38cd5ba39d8ad465	Bacteria	Bacteroidota	Bacteroidia	Chitinophagales	Chitinophagaceae		
435150bc68e5f4062c288731c6ddd52e	Bacteria	Proteobacteria	Gammaproteobacteria	Xanthomonadales	Xanthomonadaceae	Arenimonas	
aac52c53f3876c3631864c37d48487d5	Bacteria	Dependentiae	Babeliae	Babeliales	Vermiphilaceae		
302c95aff2d4d9695ea723bdf3ae6741	Bacteria	Firmicutes	Bacilli	Paenibacillales	Paenibacillaceae	Paenibacillus	
ebb66d6b7f8ea2b6423e379273a994e1	Bacteria	Acidobacteriota	Acidobacteriae	Acidobacteriales	Acidobacteriaceae_(Subgroup_1)	Granulicella	
8f5700edb35805f0bf1ad327877d107c	Bacteria	Actinobacteriota	Acidimicrobiia	Microtrichales	Iamiaceae	Iamia	
060d761c219b712a8174e8d96d3d2e8e	Bacteria	Verrucomicrobiota	Verrucomicrobiae	Pedosphaerales	Pedosphaeraceae	Ellin517	
d628c80f46e6d609b4e4c15255a09fc8	Bacteria	Proteobacteria	Alphaproteobacteria	Sphingomonadales	Sphingomonadaceae	Sphingomonas	
999e38b9faf723ef003d95e3ab076535	Bacteria	Firmicutes	Bacilli	Paenibacillales	Paenibacillaceae	Paenibacillus	
969d52e68e048d95fa464d657e758504	Bacteria	Firmicutes	Bacilli	Bacillales	Planococcaceae
292d59871597fbff0efefd8836370ecb	Bacteria
817475dde6cd7d617c4f2a6de730fb2c	Bacteria	Bacteroidota	Bacteroidia	Chitinophagales	Chitinophagaceae
ed0d3d55f3f7ed0ac4e8cf8e047ce2cf	Bacteria	Proteobacteria	Alphaproteobacteria	Rickettsiales	Mitochondria		
952c22ffab8dd1acf82b03798e3980d8	Bacteria	Proteobacteria	Alphaproteobacteria	Acetobacterales	Acetobacteraceae	Belnapia	
3fbe451b977468648e3e32f80fd8bd65	Bacteria	Myxococcota	Polyangia	Polyangiales	Polyangiaceae	Pajaroellobacter	
3908c6bd2b57d8473ea6fcee34ecc56c	Bacteria	Bdellovibrionota	Oligoflexia	Oligoflexales			
c03a6f0d0267516d13ba43d288e791c6	Bacteria	Gemmatimonadota	Gemmatimonadetes	Gemmatimonadales	Gemmatimonadaceae	Gemmatimonas	
e4490cf9087190123728fc6f49187179	Bacteria	Proteobacteria	Alphaproteobacteria	Sphingomonadales	Sphingomonadaceae	Sphingomonas	
0a58c039fc49133a883bdcfb910f660e	Bacteria	Acidobacteriota	Acidobacteriae	Acidobacteriales			
56d53671b022f8ed9b46c46df90a0446	Bacteria	Acidobacteriota	Acidobacteriae	Solibacterales	Solibacteraceae	Candidatus_Solibacter	
4602a678f3a1aee96bad7a1bb9555d75	Bacteria	Acidobacteriota	Acidobacteriae	Bryobacterales	Bryobacteraceae	Bryobacter	
35f8041d8e17a62d8a232afc038ef736	Bacteria	Chloroflexi	Chloroflexia	Chloroflexales	Roseiflexaceae		
e42f19d8f5b33ff8e5ed75d43213ebfa	Bacteria	Bdellovibrionota	Bdellovibrionia	Bacteriovoracales	Bacteriovoracaceae	Peredibacter	
6201e4f23c609c7e48d9cbbe1e66361e	Bacteria	Actinobacteriota	Actinobacteria	Micromonosporales	Micromonosporaceae	Luedemannella	
f349a31025f5f3d247126998fff3588b	Bacteria	Firmicutes	Clostridia	Clostridiales	Clostridiaceae	Clostridium_sensu_stricto_13	
6a963dc34f0f53c115234a9d75484191	Bacteria	Acidobacteriota	Subgroup_5				
3d7e9dcb62ece53f622c10dc2010c78a	Bacteria	Abditibacteriota	Abditibacteria	Abditibacteriales	Abditibacteriaceae	Abditibacterium	
5ae6665e24344da1401bc3e9d9c3902a	Bacteria	Proteobacteria	Alphaproteobacteria	Holosporales	Holosporaceae		
d415e43e82adff1e334e425ea829becd	Bacteria	Proteobacteria	Gammaproteobacteria	CCD24			
ed444b75762025c7203452f2bbae321b	Bacteria	Proteobacteria	Gammaproteobacteria	Burkholderiales	Methylophilaceae
521f004dfcc0b8a8d54a8826b45ba32b	Bacteria	Proteobacteria	Alphaproteobacteria	Rhizobiales
4056c5d4305fbebdf47f5e8db2f26fd3	Bacteria	Verrucomicrobiota	Verrucomicrobiae	Pedosphaerales	Pedosphaeraceae		
2235c18b6afbbf513863ed97edd5a8f1	Bacteria	Armatimonadota	Fimbriimonadia	Fimbriimonadales	Fimbriimonadaceae
3586ca20d7f0174a286b79ddb884fc18	Bacteria	Gemmatimonadota	Gemmatimonadetes	Gemmatimonadales	Gemmatimonadaceae		
9a2278ff4ccf6dbb49e74b6c653be1de	Bacteria	Proteobacteria	Alphaproteobacteria	Sphingomonadales	Sphingomonadaceae	Sphingomonas	
a5f610f7f8e9be4143f8d6e85d6416a9	Bacteria	Gemmatimonadota	Longimicrobia	Longimicrobiales	Longimicrobiaceae		
e651b002be8ee234deb2d66506823a02	Bacteria	Actinobacteriota	Actinobacteria	Corynebacteriales	Nocardiaceae	Williamsia	
3a28d3c3f510d3ab90fc0c5c70c91cb0	Bacteria	Proteobacteria	Alphaproteobacteria	Thalassobaculales	Thalassobaculaceae	Thalassobaculum	
f8c550071a3ccdec231856984b135413	Bacteria	Proteobacteria	Alphaproteobacteria	Sphingomonadales	Sphingomonadaceae	Sphingomonas	
a7034ae11c961e0e4a07fbcd2836c2ea	Bacteria	Bacteroidota	Bacteroidia	Sphingobacteriales	Sphingobacteriaceae	Sphingobacterium	
abcb3c6dc69bac24c204e0b8dfa9503c	Bacteria	Actinobacteriota	Actinobacteria	Micrococcales	Micrococcaceae
6212917cb35d1d71444296718e1e8302	Bacteria	Proteobacteria	Alphaproteobacteria	Sphingomonadales	Sphingomonadaceae	Sphingomonas	
9eeb167ca91572ec1e323df6275c75ed	Bacteria	Proteobacteria	Gammaproteobacteria	Burkholderiales	SC-I-84		
cbd7e75b4fa48d2f46ec1519ed676fe4	Bacteria	Bacteroidota	Bacteroidia	Sphingobacteriales	KD3-93		
b8b2c4ae67f1e0c0f2eefde92d86603c	Bacteria	Actinobacteriota	Acidimicrobiia	IMCC26256			
58538cc8922548a2d6c190e9cf6fc80d	Bacteria	Actinobacteriota	Actinobacteria	Pseudonocardiales	Pseudonocardiaceae	Umezawaea	
f1320ca888b7a24b9b2af7dabf2bf7ac	Bacteria	Firmicutes	Clostridia	Clostridia_or	Gracilibacteraceae	Lutispora	
c009f05eff57cfbd5133ced7498e7d73	Bacteria	Chloroflexi	TK10				
2cc60dacd3fb9b0a023eaa065fcf945f	Bacteria	Proteobacteria	Gammaproteobacteria	Burkholderiales	SC-I-84		
27ca4c2c542106b76b64b210dde896bb	Bacteria	Bdellovibrionota	Bdellovibrionia	Bacteriovoracales	Bacteriovoracaceae	Peredibacter	
258d17351b877d8836d4ecf475c6b020	Bacteria	Bdellovibrionota	Oligoflexia	0319-6G20			
cd3e2875c954b6e549c697a886442cb1	Bacteria	Proteobacteria	Alphaproteobacteria	Rhodospirillales	Rhodospirillaceae		
50d49cefbbf3d0dc8622a8afcf64a5d4	Bacteria	Proteobacteria	Gammaproteobacteria	Xanthomonadales	Xanthomonadaceae	Arenimonas	
034e4e77c2379c9acb6fa0592f4d6815	Bacteria	Firmicutes	Bacilli	Exiguobacterales	Exiguobacteraceae	Exiguobacterium	
8820dfab77321e30957cce9a79d281cf	Bacteria	Gemmatimonadota	Longimicrobia	Longimicrobiales	Longimicrobiaceae	YC-ZSS-LKJ147	
3803fe19ad689d7171477280836ebce5	Bacteria	Actinobacteriota	Actinobacteria	Propionibacteriales	Nocardioidaceae	Nocardioides	
a30f54f1703f2c4db7505e7fcd5496f3	Bacteria	Firmicutes	Bacilli	Bacillales	Bacillaceae
6bbc653b2bf98fb0589c81400a922b9f	Bacteria	Actinobacteriota	Actinobacteria	Micrococcales	Intrasporangiaceae		
b03f29e6f1de80ee9843ef0571c0a836	Bacteria	Armatimonadota	Armatimonadia	Armatimonadales			
277fff1a8239bde67c06ef220aca260a	Bacteria	Proteobacteria	Gammaproteobacteria	Burkholderiales	Oxalobacteraceae	Massilia	
5a35bccd250f807d6f650fd69e48a911	Bacteria	Proteobacteria	Gammaproteobacteria	Cellvibrionales	Cellvibrionaceae	Cellvibrio	
d0bd54c4e7723e9b08aa4a155e39b1ad	Bacteria	Patescibacteria	Saccharimonadia	Saccharimonadales
6d37bf723a6bc838187f63ce7703d8f4	Bacteria
979cbc16bbe759e1a21e1ecc66c0808d	Bacteria	Myxococcota	Polyangia	Haliangiales	Haliangiaceae	Haliangium	
6a52f280f5a468f78d2a2432d9a5445f	Bacteria	Actinobacteriota	Thermoleophilia	Gaiellales
90bdcc5da83a878c1bace700aad0e484	Bacteria	Verrucomicrobiota	Verrucomicrobiae	Pedosphaerales	Pedosphaeraceae		
c1613a8ce5259c46c53904b0c83115f7	Bacteria	Acidobacteriota	Acidobacteriae	Subgroup_15			
4a232da2b5d5846c020e707d7c258bfc	Bacteria	Firmicutes	Bacilli	Paenibacillales	Paenibacillaceae	Paenibacillus	
61f7e1587f7720288a819a5734364512	Bacteria	Proteobacteria	Alphaproteobacteria	Rhizobiales	Beijerinckiaceae	Microvirga	
eb9ecafc56b73c761f0c904b0b345acd	Bacteria	Acidobacteriota	Acidobacteriae
67d388e82a58848b7a725fdf67d3b9d2	Bacteria	Chloroflexi	Chloroflexia	Chloroflexales	Roseiflexaceae		
4bd4548be7d1840003f7a6ec213dd09b	Bacteria	Bacteroidota	Bacteroidia	Sphingobacteriales
77be60534caf010bc0da5e97c23c1f0f	Bacteria	Gemmatimonadota	Gemmatimonadetes	Gemmatimonadales	Gemmatimonadaceae
b65e50ae4af3b27de371f8749d96be78	Bacteria	Myxococcota	Polyangia	mle1-27			
d2711a712a26413e544f9addc28c7f0b	Bacteria	Proteobacteria	Alphaproteobacteria	Sphingomonadales	Sphingomonadaceae	Sphingomonas	
acbab30d260f11e90fb9714fac6f650e	Bacteria	Proteobacteria	Gammaproteobacteria	Xanthomonadales	Xanthomonadaceae
d7c71bbd2c7a6e092382dcff3115debf	Bacteria	Bacteroidota	Bacteroidia	Cytophagales	Microscillaceae
607928d4e5d8a512d74cf905d6c7bb1a	Bacteria	Acidobacteriota	Acidobacteriae	Bryobacterales	Bryobacteraceae	Bryobacter	
eae003b1981e5a0cf52d917a9d0ead89	Bacteria	Proteobacteria	Gammaproteobacteria	Burkholderiales	Nitrosomonadaceae	MND1	
6aee2939d332ddc493ffc6a5874a9420	Bacteria	Myxococcota	Polyangia	Polyangiales	BIrii41		
61060530b77bdd116e50f3c5cb4f909b	Bacteria	Actinobacteriota	Thermoleophilia	Solirubrobacterales	67-14		
09bc127acf76e0932288fa04f016c025	Bacteria	Gemmatimonadota	AKAU4049				
d0dcd30046aaf806cc3f6ffb9269ced8	Bacteria	Verrucomicrobiota	Verrucomicrobiae	Pedosphaerales	Pedosphaeraceae	Ellin517	
1ec108ad1313bc438ff0c6f16520d1cf	Bacteria	Actinobacteriota	Actinobacteria	Corynebacteriales	Mycobacteriaceae	Mycobacterium	
07bb735b41b048adcb2eceda320f98ba	Bacteria	Desulfobacterota					
bfe076484238e1fc576a791440db6183	Bacteria	Acidobacteriota	Subgroup_11				
df941e904d418504fea55e9350487fe9	Bacteria	Verrucomicrobiota	Chlamydiae	Chlamydiales	Simkaniaceae
0ecc4640d1f6917c615d95cf85eda3ab	Bacteria	Planctomycetota	vadinHA49				
a8796c7ea07d65f1282fad0ad01a0915	Bacteria	Acidobacteriota	Acidobacteriae	Solibacterales	Solibacteraceae	Candidatus_Solibacter	
da98ac6e3876c562a71e28403d1ab0a5	Bacteria	Actinobacteriota	Actinobacteria	Propionibacteriales	Nocardioidaceae	Nocardioides	
51abc764baa29f5f82e191c97a1b6d00	Bacteria	Latescibacterota					
8e1d306e23d5150417a980c30d4994d9	Bacteria	Actinobacteriota	Thermoleophilia	Gaiellales			
7de2b643c256ffdbf5b498c9d7b6d21d	Bacteria	Proteobacteria	Alphaproteobacteria	Caulobacterales	Caulobacteraceae	Brevundimonas	
e67f27890a56e69a307e54d43a90ff93	Bacteria	Planctomycetota	vadinHA49				
c9d380625a1d09926d9a1e65be39c04a	Bacteria	Proteobacteria	Gammaproteobacteria	Xanthomonadales	Xanthomonadaceae	Stenotrophomonas	
6535eca17cf4d4005e47a30bd7ffd8e6	Bacteria	Bdellovibrionota	Bdellovibrionia	Bdellovibrionales	Bdellovibrionaceae	OM27_clade	
37eb9d8fc9d9142be24c8cd1494c0e11	Bacteria	Proteobacteria	Gammaproteobacteria	Pseudomonadales	Pseudomonadaceae	Pseudomonas	
4389709ecdc8df70410e3545ff47213b	Bacteria	Actinobacteriota	Acidimicrobiia	Microtrichales	Ilumatobacteraceae	CL500-29_marine_group	
e90bbe5e638b5032cd246a9bfbf58d01	Bacteria	Proteobacteria	Gammaproteobacteria	Xanthomonadales	Rhodanobacteraceae
5f5f6c47d9a292a4df94d6c6c9c95b8f	Bacteria	Actinobacteriota	Actinobacteria	Propionibacteriales	Nocardioidaceae	Nocardioides	
358d3a45350b3f7913ae2dfc03c9b6da	Bacteria	Proteobacteria	Alphaproteobacteria	Sphingomonadales	Sphingomonadaceae	Sphingomonas	
5a3e194043823269ab4b31f639861236	Bacteria	Acidobacteriota	Acidobacteriae	Solibacterales	Solibacteraceae	Candidatus_Solibacter	
3980f3341652ffb8794f3641f2e6be69	Bacteria	Patescibacteria	Saccharimonadia	Saccharimonadales			
64ad5371fa5eb06c8ce5ac287a6eb32f	Bacteria	Patescibacteria	Saccharimonadia	Saccharimonadales	Saccharimonadaceae	TM7a	
a4f235e7d9b52e55345f9ee86deb6f8e	Bacteria	Chloroflexi	Chloroflexia	Chloroflexales	Roseiflexaceae		
9addb375199d7d1b7c1add5415b774e8	Bacteria	Proteobacteria	Gammaproteobacteria	Steroidobacterales	Steroidobacteraceae	Steroidobacter	
63f806e5e60b1703d725426ecac031d0	Bacteria	Myxococcota	Polyangia	Nannocystales	Nannocystaceae	Nannocystis	
0b0e4313ddeb502f04f136090314063d	Bacteria	Firmicutes	Bacilli	Paenibacillales	Paenibacillaceae	Paenibacillus	
d7cc0b78046c0e4546eb4128012a4b5d	Bacteria	Proteobacteria	Alphaproteobacteria	Rhizobiales	Devosiaceae	Devosia	
b72e931e9af86b1701bc2f5bab559574	Bacteria	Proteobacteria	Gammaproteobacteria	Burkholderiales	Oxalobacteraceae
60535ab7af4b9310db99a230e3928de3	Bacteria	Verrucomicrobiota	Verrucomicrobiae	Pedosphaerales	Pedosphaeraceae		
83304083d76f82d282506c29614b39bd	Bacteria	Actinobacteriota	Thermoleophilia	Solirubrobacterales	67-14		
582fbaaa83951d32ffb79f6279c7936b	Bacteria	Proteobacteria	Alphaproteobacteria	Rickettsiales	Rickettsiales_fa	Candidatus_Jidaibacter	
13ae4faa49d158c23028f22aa6929079	Bacteria	Acidobacteriota	Acidobacteriae	Acidobacteriales			
8c94386c904bd9e60f9791935c07a8e8	Bacteria	Patescibacteria	Saccharimonadia	Saccharimonadales			
a804f4b553302ad6c688cc65c4a5271a	Bacteria	Bdellovibrionota	Bdellovibrionia	Bdellovibrionales	Bdellovibrionaceae	OM27_clade	
fd4d8f7194d4d46693adda7a51383955	Bacteria	Patescibacteria	Saccharimonadia	Saccharimonadales			
8d2061a34a2d6c4c5e549a9773d40e85	Bacteria	Proteobacteria	Alphaproteobacteria	Rhizobiales	Beijerinckiaceae	Bosea	
6ded517e17ede3ab3479a1d464a1ea81	Bacteria	Proteobacteria	Alphaproteobacteria	Rhodobacterales	Rhodobacteraceae
6b900696e7acf4fb820ad9c17bbf234b	Bacteria	Bacteroidota	Bacteroidia	Cytophagales	Hymenobacteraceae	Adhaeribacter	
e93158c558ee064ee5b24e54a795c018	Bacteria	Actinobacteriota	Actinobacteria	Micrococcales	Cellulomonadaceae	Cellulomonas	
30baa5c63a084e1f6823f3c24836da52	Bacteria	Gemmatimonadota	Gemmatimonadetes	Gemmatimonadales	Gemmatimonadaceae
14f79dff5ddf197937784e2f3474d7c9	Bacteria	Proteobacteria	Gammaproteobacteria	Burkholderiales	Oxalobacteraceae	Massilia	
2d9f02611ecd3868f4f1754c6205df8a	Bacteria	Proteobacteria	Gammaproteobacteria	Burkholderiales	TRA3-20		
2494c6f60bdf92790f5685f9d638d60e	Bacteria	Proteobacteria	Alphaproteobacteria	Holosporales	Holosporaceae		
1da2c17a55bc3b96021dcfdade744927	Bacteria	Proteobacteria	Alphaproteobacteria
5c504243d7e595c2b7d2d8c98ddf5f88	Bacteria	Actinobacteriota	Actinobacteria	Corynebacteriales	Mycobacteriaceae	Mycobacterium	
c0e1f93a7097857264ffda59afcb39ef	Bacteria	Actinobacteriota	Actinobacteria	Propionibacteriales	Nocardioidaceae	Nocardioides	
906205d2a825879a959e0e6376618bfe	Bacteria	Firmicutes	Bacilli	Paenibacillales	Paenibacillaceae	Paenibacillus	
759a55d690ca7579423d8d663bab401a	Bacteria	Actinobacteriota	Actinobacteria	Frankiales			
d62ccf98b98fcde1d5515d8e33bef2d7	Bacteria	Firmicutes	Bacilli	Paenibacillales	Paenibacillaceae	Paenibacillus	
abbbdc25f765716071ca50aab8579976	Bacteria	Proteobacteria	Gammaproteobacteria	Burkholderiales	Nitrosomonadaceae	MND1	
b8bcc77c41fbf6c0188e7dacf9f2d391	Bacteria	Verrucomicrobiota	Verrucomicrobiae	Pedosphaerales	Pedosphaeraceae	Ellin516	
eb0dd9afa14e35e3747bd6270293569c	Bacteria	Actinobacteriota	Actinobacteria	Micromonosporales	Micromonosporaceae
33cafc6d2e1a183432747c661d74c4df	Bacteria	Proteobacteria	Alphaproteobacteria	Sphingomonadales	Sphingomonadaceae	Sphingomonas	
8e6ecfb2d3391b885ce498264d34a13f	Bacteria	Proteobacteria	Alphaproteobacteria	Rhizobiales	Hyphomicrobiaceae	Pedomicrobium	
b9f3712f245a5006911e0833962eb6fa	Bacteria	Proteobacteria	Alphaproteobacteria	Rhizobiales	KF-JG30-B3		
79c050ea6a222a53670efa516334f64f	Bacteria	Proteobacteria	Alphaproteobacteria	Sphingomonadales	Sphingomonadaceae
f484fe6b9c453e3e0b831c475f68f5fc	Bacteria	Firmicutes	Bacilli	Bacillales	Planococcaceae	Solibacillus	
4c40236148c5f115dd6a3542f7c3c876	Bacteria	Proteobacteria	Gammaproteobacteria	Burkholderiales	Comamonadaceae
da69c71873f82c7af531902bf41b9113	Bacteria	Proteobacteria	Gammaproteobacteria	Pseudomonadales	Moraxellaceae		
d9cbb137e8a9d332dfe73f4389c722b6	Bacteria	Myxococcota	Polyangia	Haliangiales	Haliangiaceae	Haliangium	
4eedc1ee589b4a44ca5ec809d8558aab	Bacteria	Proteobacteria	Gammaproteobacteria	Burkholderiales	Comamonadaceae
47407da9c09619289351f755cf2e625b	Bacteria	Bacteroidota	Bacteroidia	Chitinophagales	Chitinophagaceae
0f23502d0ea6eb07d08c252597faa13a	Bacteria	Actinobacteriota	Actinobacteria	Propionibacteriales	Nocardioidaceae	Nocardioides	
255f5d49e2be5a9ef567ae82593c73b3	Bacteria	Desulfobacterota	Desulfuromonadia	Geobacterales	Geobacteraceae	Citrifermentans	
939428aeaef80e9ff6f70e6f5dc60bd6	Bacteria	Acidobacteriota	Subgroup_5				
ae682cc542dfc31c4adcb3d7f7a195ed	Bacteria	Proteobacteria	Gammaproteobacteria	Steroidobacterales	Steroidobacteraceae	Steroidobacter	
3655bbe15e80c4ee84eee2dfcf12f045	Bacteria	Bdellovibrionota	Bdellovibrionia	Bdellovibrionales	Bdellovibrionaceae	OM27_clade	
63638799855544fd8d916563c9d195a7	Bacteria	Proteobacteria	Gammaproteobacteria	Burkholderiales	Oxalobacteraceae
a3af7f6bc2e02aaa29d26b895f06e61b	Bacteria	Gemmatimonadota	S0134_terrestrial_group				
d824db81585651d5512027b033dd45d3	Bacteria	Actinobacteriota	Actinobacteria	Corynebacteriales	Mycobacteriaceae	Mycobacterium	
1d5ad5547a15733b68b7c1bdb15efd01	Bacteria	Bacteroidota	Kapabacteria	Kapabacteriales			
2573a1724a1b67d9f6a8ef1514bd0ce7	Bacteria	Firmicutes	Bacilli	Paenibacillales	Paenibacillaceae	Paenibacillus	
9b0062732e2b846c2b5081f0f2acfea3	Bacteria	Bacteroidota	Bacteroidia	Cytophagales	Microscillaceae	Chryseolinea	
eee131986335026b4f6f1b9a783b7d0e	Bacteria	Myxococcota	Polyangia	Polyangiales	Polyangiaceae	Sorangium	
83cba7c96284026cf9952ca29a600994	Bacteria	Proteobacteria	Gammaproteobacteria	Burkholderiales	Oxalobacteraceae	Massilia	
3d2dd35f65ff25b59990598e5111f420	Bacteria	Myxococcota	Polyangia	Polyangiales	Polyangiaceae	Pajaroellobacter	
b67d6dab15288d9b2a23adbde2b470cb	Bacteria	Proteobacteria	Alphaproteobacteria				
26acb1eb210c8a643ef6cca89dab3dca	Bacteria	Patescibacteria	Saccharimonadia	Saccharimonadales			
ddfc5e7f9a034a5a9f38172efce6703c	Bacteria	Bdellovibrionota	Oligoflexia	Oligoflexales			
6b7a99ce1ee0f28aa94c4e578e0b7f6e	Bacteria	Proteobacteria	Gammaproteobacteria	Burkholderiales	Comamonadaceae	Rhizobacter	
c929e9707af4e9f2dd180d318ed9702a	Bacteria	Chloroflexi	Chloroflexia	Chloroflexales	Roseiflexaceae		
b7840b04ecd89453c56c474e3bd16f30	Bacteria	Firmicutes	Bacilli	Alicyclobacillales	Alicyclobacillaceae	Tumebacillus	
9c32877614bb1f8464cadf78720295c8	Bacteria	Proteobacteria	Alphaproteobacteria	Azospirillales	Azospirillaceae	Skermanella	
135b9950a7486b2f876242448d38dc69	Bacteria	Chloroflexi	Chloroflexia	Chloroflexales	Roseiflexaceae		
287d7fe64bc23ea6ccd88430ed2c95f5	Bacteria	Proteobacteria	Gammaproteobacteria	Burkholderiales	Nitrosomonadaceae	Ellin6067	
e81fa321454c680effe326e3ab2ec288	Bacteria	Gemmatimonadota	Longimicrobia	Longimicrobiales	Longimicrobiaceae		
194fa4f8e3078e857dac39451d73f694	Bacteria	Proteobacteria	Alphaproteobacteria	Reyranellales	Reyranellaceae	Reyranella	
8bf072e944520fe65724109d72567358	Bacteria	Actinobacteriota	Actinobacteria	Micromonosporales	Micromonosporaceae	Dactylosporangium	
b187e2351ce803fa52da4fb67baf2cc0	Bacteria	Proteobacteria	Gammaproteobacteria	Burkholderiales	Rhodocyclaceae	Sulfuritalea	
55084cb48d2bd068850e7eeb7e2abdbc	Bacteria	Firmicutes	Bacilli	Bacillales	Bacillaceae
0f82b54e80ad1efdabfb1a8a0d2c3225	Bacteria	Proteobacteria	Gammaproteobacteria	Xanthomonadales	Xanthomonadaceae	Arenimonas	
020422806f50b597665819d3a6d2dcb4	Bacteria	Bdellovibrionota	Bdellovibrionia	Bacteriovoracales	Bacteriovoracaceae	Peredibacter	
481578535e64c377453693cb74affe48	Bacteria	Actinobacteriota	Actinobacteria	Streptomycetales	Streptomycetaceae	Streptomyces	
081eb8254d9a9722b5248222944dc3ac	Bacteria	Firmicutes	Bacilli	Paenibacillales	Paenibacillaceae
a5fe425ae4e5778c78f3fa6c756a048b	Bacteria	Bacteroidota	Kapabacteria	Kapabacteriales			
0eb0067f2ea2ec0ae1a5b57134f24068	Bacteria	Chloroflexi	Chloroflexia	Chloroflexales	Roseiflexaceae		
8c4c427737c8c8e13dd376750e71cd24	Bacteria	Firmicutes	Bacilli	Paenibacillales	Paenibacillaceae	Paenibacillus	
3b788479266de6b673bb91e8731be416	Bacteria	Bdellovibrionota	Bdellovibrionia	Bacteriovoracales	Bacteriovoracaceae	Peredibacter	
b3963e56d1ca895144be69dca740562e	Bacteria	Bacteroidota	Bacteroidia	Flavobacteriales	Flavobacteriaceae	Flavobacterium	
fdc21d833f3704a4d6e8b0ea446e77ae	Bacteria	Bacteroidota	Bacteroidia	Chitinophagales	Chitinophagaceae
1212641dbabc341bb414b2824e8f75fc	Bacteria	Proteobacteria	Alphaproteobacteria	Rhizobiales	Rhizobiales_Incertae_Sedis		
4c0a7e16a28e0fc229527baef156d783	Bacteria	Gemmatimonadota	Gemmatimonadetes	Gemmatimonadales	Gemmatimonadaceae	Gemmatimonas	
1ed6c5b30bd8a38a71db40c04800c4ec	Bacteria	Actinobacteriota	Thermoleophilia	Solirubrobacterales	67-14		
be7ee91f281e617a59e8d14d6e855c3b	Bacteria	Proteobacteria	Alphaproteobacteria	Rhodospirillales	Rhodospirillaceae		
745bdf371de119c517ae98f5ef23c286	Bacteria	Bacteroidota	Bacteroidia	Chitinophagales	Chitinophagaceae	Segetibacter	
ad4c88ca19010e38be63d44ca14c17f9	Bacteria	Proteobacteria	Gammaproteobacteria
e72602261811bd4117e3193df38adc26	Bacteria	Acidobacteriota	Thermoanaerobaculia	Thermoanaerobaculales	Thermoanaerobaculaceae	Subgroup_10	
21cb0d32cc22aec5b5572a4229877108	Bacteria	Myxococcota	Myxococcia	Myxococcales	Myxococcaceae
a983c8ce0df2a9784f77274de90cfd0a	Bacteria	Proteobacteria	Gammaproteobacteria	Burkholderiales	Methylophilaceae
4d8f37fb6c6b656252948a187a09a498	Bacteria	Bacteroidota	Bacteroidia	Cytophagales	Cytophagaceae	Sporocytophaga	
c0106ef57ee0b97ed93f7cc92622d501	Bacteria	Proteobacteria	Alphaproteobacteria	Rickettsiales	Rickettsiaceae	Candidatus_Megaira	
d910068163ddafb43b6d26fa75619f18	Bacteria	Proteobacteria	Alphaproteobacteria	Sphingomonadales	Sphingomonadaceae	Sphingomonas	
b992ab0e61de739df05934c166361398	Bacteria	Bacteroidota	Bacteroidia	Cytophagales	Cytophagaceae
b04db8e49c3bf3ed414b25ee42278858	Bacteria	Bacteroidota	Bacteroidia	Sphingobacteriales	Sphingobacteriaceae	Sphingobacterium	
0ccf9e3c1256c0e8641e6132734a7301	Bacteria	Acidobacteriota	Acidobacteriae	Solibacterales	Solibacteraceae	Candidatus_Solibacter	
b743916ea95401062c6d8018e91f67db	Bacteria	Proteobacteria	Alphaproteobacteria	Rhizobiales	Devosiaceae	Devosia	
66c548bc5778e746506262cc909ebbc3	Bacteria	Proteobacteria	Alphaproteobacteria	Rhizobiales	Rhizobiaceae
2ea562cd481faac9e90361f9f9ebd28a	Bacteria	Verrucomicrobiota	Verrucomicrobiae	Pedosphaerales	Pedosphaeraceae		
f20f9faa019f0d0bce66aed475f14ece	Bacteria	Proteobacteria	Gammaproteobacteria	Burkholderiales	Comamonadaceae
3080224d2988db1c4ed9056d303f6a4c	Bacteria	Proteobacteria	Gammaproteobacteria	Diplorickettsiales	Diplorickettsiaceae		
292581005d72cb9d8f712b3d4278060a	Bacteria	Proteobacteria	Alphaproteobacteria	Rhizobiales
cc34d20d35b9b52ce7cb0b65301b4791	Bacteria	Actinobacteriota	Thermoleophilia	Solirubrobacterales	67-14		
07a97d3279a4cf3f1cae541f6f0ca1b1	Bacteria	Firmicutes	Bacilli	Paenibacillales	Paenibacillaceae	Paenibacillus	
2048b1506469ac46b75ae0d9ce2f115c	Bacteria	Actinobacteriota	Acidimicrobiia
858058453e15267191e1e1be9335957f	Bacteria	Firmicutes	Bacilli	Paenibacillales	Paenibacillaceae	Paenibacillus	
9099d25bd420adfe11c0984327eea125	Bacteria	Proteobacteria	Alphaproteobacteria	Rickettsiales	SM2D12		
c7084bf0076136f70a74dbac4b86f5fd	Bacteria	Bdellovibrionota	Oligoflexia	0319-6G20			
6087912b979ced8a47b16d9b40252915	Bacteria	Verrucomicrobiota	Verrucomicrobiae	Pedosphaerales	Pedosphaeraceae		
8a3c13453b33625d7764c07a004abbea	Bacteria	Proteobacteria	Gammaproteobacteria	Burkholderiales	SC-I-84		
0a05db7d0606de0fe3fc94ec1789535f	Bacteria	Firmicutes	Bacilli	Paenibacillales	Paenibacillaceae	Paenibacillus	
63c693ad0d3fa963b39341fb07d35363	Bacteria	Bacteroidota	Bacteroidia	Sphingobacteriales	KD3-93		
202aa98803293f1b34529efadfa81b32	Bacteria	Proteobacteria	Alphaproteobacteria	Rhizobiales	Rhizobiaceae	Shinella	
89aac4c536791490cf5ed8e314a98107	Bacteria	Chloroflexi	Ktedonobacteria	C0119			
779897e37db2427357c93f1211a4ccc5	Bacteria	Bacteroidota	Bacteroidia	Cytophagales	Microscillaceae	Ohtaekwangia	
f257b7a06692a387e9e9348f6bc53665	Bacteria	Actinobacteriota	Actinobacteria	Micrococcales	Microbacteriaceae	Agromyces	
1ddad24c935a85b3621bac284c7fb1e6	Bacteria	Bacteroidota	Bacteroidia	Flavobacteriales	Flavobacteriaceae	Flavobacterium	
c9e4f6df94cafed63ec6d80772d26b18	Bacteria	Acidobacteriota	Subgroup_5				
681022e0ae3a18723587cf81576ec412	Bacteria	Patescibacteria	Saccharimonadia	Saccharimonadales			
c21e2bcdf66efc4a2921f5ff81fbbf09	Bacteria	Actinobacteriota	Thermoleophilia	Gaiellales			
b1f6791fcb8a6e908cf2fa907245f96f	Bacteria	Proteobacteria	Gammaproteobacteria	Burkholderiales	Comamonadaceae	Ramlibacter	
587a8f3d9c1c1e909a2773b0bac9ae1b	Bacteria	Actinobacteriota	Actinobacteria	Micrococcales	Microbacteriaceae	Microbacterium	
0a7c4967daf64b1148e7f727e301240e	Bacteria	Proteobacteria	Gammaproteobacteria	Burkholderiales	Oxalobacteraceae	Noviherbaspirillum	
98b719a52668b602cb142e96b5b45517	Bacteria	Proteobacteria	Alphaproteobacteria	Sphingomonadales	Sphingomonadaceae	Sphingomonas	
50fed7334340dcf184b8f61f37aa9104	Bacteria	Proteobacteria	Gammaproteobacteria	Pseudomonadales	Pseudomonadaceae	Pseudomonas	
b19b12e7e4d438b80e01392fcd2dd435	Bacteria	Firmicutes	Clostridia	Clostridiales	Clostridiaceae	Clostridium_sensu_stricto_10	
c39a870d6b3b1eccd29becf806b5be59	Bacteria	Chloroflexi	Chloroflexia	Chloroflexales	Roseiflexaceae		
e52553836c43690d089ed7ac2d0f067e	Bacteria	Actinobacteriota	Actinobacteria	Propionibacteriales	Nocardioidaceae	Nocardioides	
9da0ad4d4e183c82bcad7cfefcbaa4cc	Bacteria	Abditibacteriota	Abditibacteria	Abditibacteriales	Abditibacteriaceae	Abditibacterium	
43230b7d3aac8ebd35ac07d66968be9f	Bacteria	Actinobacteriota	Acidimicrobiia	Microtrichales
1774129a47fe9a3413994a36b4983ef2	Bacteria	Actinobacteriota	Actinobacteria	Frankiales	Geodermatophilaceae	Blastococcus	
76b894b2613f2ea8e3f3baa2a7c42acd	Bacteria	Myxococcota	Polyangia	Haliangiales	Haliangiaceae	Haliangium	
2a89d0cad6bf6c5b4e5932a9bc453685	Bacteria	Actinobacteriota	Acidimicrobiia
d646ad19f20d8cf8b99572c24f2cf825	Bacteria	Bacteroidota	Bacteroidia	Cytophagales	Microscillaceae	Ohtaekwangia	
a00a1d4963c024468b72b695433fa6e4	Bacteria	Firmicutes	Bacilli	Paenibacillales	Paenibacillaceae	Paenibacillus	
835a1f6cfd845d25aeb0fb24f1247957	Bacteria	Proteobacteria	Alphaproteobacteria	Caulobacterales	Caulobacteraceae		
d62e90a4a80d83943e7ebeab339b3721	Bacteria	Nitrospirota	Nitrospiria	Nitrospirales	Nitrospiraceae	Nitrospira	
053501f646ff99dd3bc29475fcade7c5	Bacteria	Proteobacteria	Gammaproteobacteria	Burkholderiales	SC-I-84		
5d96cff229173664048ef3f593c325b8	Bacteria	Chloroflexi	TK10				
bbcaf519b959d4130a1217be2a15c69f	Bacteria	Bacteroidota	Bacteroidia	Chitinophagales			
3948cb5e526947d0daa1646ea7acf122	Bacteria	Proteobacteria	Gammaproteobacteria	Burkholderiales	Nitrosomonadaceae	MND1	
b905466a5a343f55a8ab614358e4803a	Bacteria	Myxococcota	bacteriap25				
afff941d5a9c5a83bb02ec7ea502cadf	Bacteria	Proteobacteria	Gammaproteobacteria	Burkholderiales	Comamonadaceae
e5d47ec8d46c6172eaf7c10e0d65a69d	Bacteria	Proteobacteria	Alphaproteobacteria	Micropepsales	Micropepsaceae		
175611fef00302f9334d577d86e2d49b	Bacteria	Proteobacteria	Alphaproteobacteria	Rhizobiales	Devosiaceae	Devosia	
36d1e52e1cc3d5c48dbbaf4ed27f7bcf	Bacteria	Proteobacteria	Gammaproteobacteria	Burkholderiales	Comamonadaceae
a8f04395d25f1909e6ef869bf9c39ca7	Bacteria	Acidobacteriota	Acidobacteriae	Acidobacteriales			
aa405995b2012f7711886a9232d9f367	Bacteria	Proteobacteria	Alphaproteobacteria	Sphingomonadales	Sphingomonadaceae	Sphingopyxis	
15d572ece44c37081714c1cac836b969	Bacteria	Proteobacteria	Gammaproteobacteria	Burkholderiales	Oxalobacteraceae
3d5b3cbff8371031c8e8f3c7ffc8655d	Bacteria	Proteobacteria	Alphaproteobacteria	Dongiales	Dongiaceae	Dongia	
03fe50c6d6f4cc31aece6448798a68eb	Bacteria	Armatimonadota	Fimbriimonadia	Fimbriimonadales	Fimbriimonadaceae		
d722b5fed421bbafa38e9b11b4b37067	Bacteria	Firmicutes	Bacilli	Paenibacillales	Paenibacillaceae	Paenibacillus	
f95a67257279564ad78811431dcd38b4	Bacteria	Gemmatimonadota	Gemmatimonadetes	Gemmatimonadales	Gemmatimonadaceae		
eed46d9a991ed52375b99b6384373fa9	Bacteria	Proteobacteria	Gammaproteobacteria	Pseudomonadales	Pseudomonadaceae	Pseudomonas	
880dce64579bc387764eb3e23a685bec	Bacteria	Firmicutes	Bacilli	Paenibacillales	Paenibacillaceae	Paenibacillus	
ba83532559ce5454bd6dda257a0b7a68	Bacteria	Proteobacteria	Gammaproteobacteria	Xanthomonadales	Xanthomonadaceae	Arenimonas	
cec748d1d3e0861ea9e9cbd7a47410c4	Bacteria	Latescibacterota					
4bbbeb8ff95351d75d15bb9574309903	Bacteria	Proteobacteria	Alphaproteobacteria	Caulobacterales	Caulobacteraceae	Phenylobacterium	
c1495f46f3f1d12db59fa5b73c4758e0	Bacteria	Acidobacteriota	Acidobacteriae	Bryobacterales	Bryobacteraceae	Bryobacter	
e78162eeb588bc067a2a4a13a5264078	Bacteria	Actinobacteriota	Actinobacteria	Frankiales	Geodermatophilaceae	Blastococcus	
e968d2f7783487183878b3bea53f4af5	Bacteria	Proteobacteria	Gammaproteobacteria	Burkholderiales	Nitrosomonadaceae	MND1	
75a02525e8a320a6b7a981f772b0fc79	Bacteria	Acidobacteriota	Holophagae	Subgroup_7			
29ee5315e6f1cdf344088b3509072dc7	Bacteria	Bacteroidota	Bacteroidia	Cytophagales	Hymenobacteraceae	Adhaeribacter	
85c28be38cb690839dda5d2db07c1583	Bacteria	Proteobacteria	Alphaproteobacteria	Rhizobiales	Methyloligellaceae		
f31203ec7090ea19014543160af780e5	Bacteria	Proteobacteria	Gammaproteobacteria	Burkholderiales	Oxalobacteraceae	Massilia	
924c74f16a3e7bc3ad4fb8978c5c4bb1	Bacteria	Desulfobacterota	Desulfuromonadia	Geobacterales	Geobacteraceae
455952949cc6d0ac172481d8b72dbc6f	Bacteria	Acidobacteriota	Acidobacteriae	Bryobacterales	Bryobacteraceae	Bryobacter	
3fd097ae9ac4073bb1b2ea80ee02f9fa	Bacteria	Proteobacteria	Gammaproteobacteria	Gammaproteobacteria_Incertae_Sedis	Unknown_Family	Acidibacter	
3c563bfd10a36ae96faaddecd665c10e	Bacteria	Proteobacteria	Alphaproteobacteria	Rhizobiales	Devosiaceae	Devosia	
990ef713db5370864007b78f82dace36	Bacteria	Proteobacteria	Alphaproteobacteria	Micavibrionales			
af839abe44bb2f1d64e40ff209412a74	Bacteria	Myxococcota	Polyangia	Polyangiales	Polyangiaceae
82dd0320af2fc7a544ce63e4734115f8	Bacteria	Acidobacteriota	Acidobacteriae	Bryobacterales	Bryobacteraceae	Bryobacter	
9c776bef6ea83514b86056b42efd147f	Bacteria	Chloroflexi	TK10				
a4bb5ce4dd40c8a3f7318dfcf53fe4b3	Bacteria	Proteobacteria	Gammaproteobacteria	Xanthomonadales	Xanthomonadaceae	Arenimonas	
eded081e1ecd206c89ac5360a696b1d2	Bacteria	Acidobacteriota	Subgroup_5				
5ce241497541df819aeb457941816f76	Bacteria	Bacteroidota	Bacteroidia	Chitinophagales	Chitinophagaceae	Edaphobaculum	
653099e3b4c72843a33f74e11bdda4cd	Bacteria	Patescibacteria	Saccharimonadia	Saccharimonadales			
6cbcf5ba306f40806a7bd0eae2217ef8	Bacteria	Proteobacteria	Alphaproteobacteria	Elsterales			
7e130ec97dad8dae9e2474ed70cc4f63	Bacteria	Actinobacteriota	Thermoleophilia	Solirubrobacterales	67-14		
6212233ccc28f43e2e1478d85c32c577	Bacteria	Proteobacteria	Gammaproteobacteria	Burkholderiales	TRA3-20		
c6b6306fa77ac5ff348de3fd482dee5f	Bacteria	Chloroflexi	Chloroflexia	Chloroflexales	Roseiflexaceae		
9b7e0757cbbbc47dcb2596385b8ac6c3	Bacteria	Proteobacteria	Alphaproteobacteria	Rhizobiales	Xanthobacteraceae	Pseudorhodoplanes	
98d4832379d127cd423ba78386a34358	Bacteria	Proteobacteria	Gammaproteobacteria	Burkholderiales	Nitrosomonadaceae	mle1-7	
540b0afbd7a03d42b1c945f21931ba1d	Bacteria
197734f16ef0d78a2c6da7939f02055a	Bacteria	Acidobacteriota	Subgroup_11				
3bbe3db6a7da5700357f325aaa7afb18	Bacteria	Verrucomicrobiota	Verrucomicrobiae	Pedosphaerales	Pedosphaeraceae	ADurb.Bin063-1	
0ff74d1235d923348b8761cb54dc7fae	Bacteria	Chloroflexi	Chloroflexia	Chloroflexales	Roseiflexaceae		
751fbc5cd1f281ea7503e9293a3456e8	Bacteria	Acidobacteriota	Acidobacteriae	Acidobacteriae_or	Acidobacteriae_fa	Paludibaculum	
e30fbcdcffeb261f4f9b233bd6c38713	Bacteria	Proteobacteria	Gammaproteobacteria	Burkholderiales	Methylophilaceae
9336725273de999ad2aa517ed78f7298	Bacteria	Firmicutes	Clostridia	Clostridiales	Clostridiaceae	Clostridium_sensu_stricto_1	
57045e49cd1564d0e6e2d0512800f4d1	Bacteria
c97614dde57374bce68772f07344663d	Bacteria	Proteobacteria	Alphaproteobacteria	Sphingomonadales	Sphingomonadaceae	Sphingopyxis	
79c2ad2ca3adbfb49cba05c162e7e7a7	Bacteria	Gemmatimonadota	Gemmatimonadetes	Gemmatimonadales	Gemmatimonadaceae	Gemmatimonas	
02386c53611a049775753718c99d4e40	Bacteria	Bacteroidota	Bacteroidia	Flavobacteriales	Crocinitomicaceae	Fluviicola	
e94301010c5199a2269dd03ab2810a4c	Bacteria	Actinobacteriota	Thermoleophilia	Solirubrobacterales	67-14		
2813e43168d2a5f7f41d855067c33f63	Bacteria	MBNT15					
3af349a59769c36967308066674b0cdf	Bacteria	Bacteroidota	Bacteroidia	Cytophagales	Hymenobacteraceae	Adhaeribacter	
3c001c37b06275b8d9bdc7f85bdcff8b	Bacteria	Abditibacteriota	Abditibacteria	Abditibacteriales	Abditibacteriaceae	Abditibacterium	
26a100b176cd72e6c894e53b9faa53d8	Bacteria	Proteobacteria	Alphaproteobacteria	Sphingomonadales	Sphingomonadaceae	Sphingomonas	
f900c93763953b2c84031dd0300348fc	Bacteria	Firmicutes	Clostridia	Clostridiales	Clostridiaceae	Clostridium_sensu_stricto_1	
180c34af5d1eab7e42ea4f6cd5772322	Bacteria	Myxococcota	Myxococcia	Myxococcales	Myxococcaceae
eecc05ee711daf3032ca98a5e3a29780	Bacteria	Bacteroidota	Bacteroidia	Cytophagales	Hymenobacteraceae	Adhaeribacter	
3fa7a90f0ce578c1fd5a45cacf14d962	Bacteria	Proteobacteria	Gammaproteobacteria	Burkholderiales	Nitrosomonadaceae	Ellin6067	
0a8c6b510b964ad14ab59ccf405579ac	Bacteria	Chloroflexi	TK10				
3eb3afdac97a519aad07e08dfbc4263c	Bacteria	Proteobacteria	Alphaproteobacteria	Defluviicoccales			
ff3f38983fbd8cfdb62eaf94c9a0e3b7	Bacteria	Proteobacteria	Alphaproteobacteria	Rhizobiales	Xanthobacteraceae
9d23159ecb5adbf994d158891de818a0	Bacteria	Proteobacteria	Alphaproteobacteria	Rhodospirillales	Magnetospiraceae		
3c8076bd50524d4391995007e1164652	Bacteria	Verrucomicrobiota	Verrucomicrobiae	Pedosphaerales	Pedosphaeraceae		
de20f7a396cdfb5428c9de73821e78e7	Bacteria	Actinobacteriota	Thermoleophilia				
5bd39a4cdb3500d75883c64f70988518	Bacteria	Proteobacteria	Gammaproteobacteria	Burkholderiales	Oxalobacteraceae
64558ca1601acd72bd8a040b0c8e910e	Bacteria	Proteobacteria	Alphaproteobacteria	Rhizobiales	Rhizobiaceae
aaba1c25c60cb2799ab3e745104577cd	Bacteria	Actinobacteriota	Actinobacteria	Propionibacteriales	Nocardioidaceae	Nocardioides	
cb4718fca2b13ebd0a7d946dda025995	Bacteria	Myxococcota	Polyangia	Polyangiales	BIrii41		
f337027c17e627393027f13ec95a14ea	Bacteria	Gemmatimonadota	Gemmatimonadetes	Gemmatimonadales	Gemmatimonadaceae	Gemmatimonas	
4a4541f3ba6057e808875a6392033788	Bacteria	Proteobacteria	Gammaproteobacteria
24e06f8cb1943c574e2cb0af066f636d	Bacteria	Bdellovibrionota	Bdellovibrionia	Bacteriovoracales	Bacteriovoracaceae	Peredibacter	
4f3d7b8835d12fb68e150986c2ad29ab	Bacteria	Bdellovibrionota	Oligoflexia	Oligoflexales			
0921c3ffdb7b001f507d4ebdcedbb2e4	Bacteria	Chloroflexi	Anaerolineae
f571f4223d0f38994cc146cf5051eae7	Bacteria	Verrucomicrobiota	Verrucomicrobiae	Pedosphaerales	Pedosphaeraceae		
bd16a15aa12bbe55cdbdc5021bfeda89	Bacteria	Acidobacteriota	Subgroup_5				
0f03b2ba06801390dc82c9a0912fe015	Bacteria	Bacteroidota	Bacteroidia	Cytophagales	Cytophagaceae	Cytophaga	
7abec4df46b985aa0ed336e9c427458d	Bacteria	Chloroflexi	TK10				
e1a91d39436644140218605f3be50337	Bacteria	Verrucomicrobiota	Verrucomicrobiae	Pedosphaerales	Pedosphaeraceae	Ellin517	
1a767ac1092d259ec6cac55cf7615396	Bacteria	Actinobacteriota	Thermoleophilia	Gaiellales
c5d99e01abda976f5ce7931991b67679	Bacteria	Proteobacteria	Alphaproteobacteria	Rhizobiales	Devosiaceae	Devosia	
b9459b7cde9c35b93cb6b5beb5bae06b	Bacteria	Proteobacteria	Alphaproteobacteria	Sphingomonadales	Sphingomonadaceae	Sphingomonas	
bd6bcd06913999eb21fa54844ebd0d36	Bacteria	Myxococcota	Polyangia	Polyangiales	Phaselicystidaceae	Phaselicystis	
4a10f8965c58cd3c7dd430140b7363b6	Bacteria	Firmicutes	Bacilli	Exiguobacterales	Exiguobacteraceae	Exiguobacterium	
ff8060bf695ad1d4f9d05427fd96f649	Bacteria	Proteobacteria	Gammaproteobacteria	Burkholderiales	Oxalobacteraceae
d8a2a8a8574f76508ee4b57469c6b59b	Bacteria	Proteobacteria	Gammaproteobacteria	Burkholderiales	Comamonadaceae	Rhizobacter	
4214aa43cb6847ef15e7ba72a9445be1	Bacteria	Patescibacteria	Saccharimonadia	Saccharimonadales			
3ae223b9b5407b33673b77209415a83e	Bacteria	Firmicutes	Bacilli	Paenibacillales	Paenibacillaceae	Paenibacillus	
50ff883f02dd4ff2f1f3a160d31a665e	Bacteria	Proteobacteria	Gammaproteobacteria	Burkholderiales	Rhodocyclaceae	Georgfuchsia	
0fbba25b5e9fe2891ecf944d5ac8b45c	Bacteria	Acidobacteriota	Holophagae	Subgroup_7			
0534e6f670a03bd6902e316636326609	Bacteria	Firmicutes	Bacilli	Paenibacillales	Paenibacillaceae	Paenibacillus	
5ead813779772fa54cb4e0db4bc6cceb	Bacteria	Firmicutes	Bacilli	Bacillales	Bacillaceae	Bacillus	
22a7d0747f2ee7667ddf8581c6b7e2bb	Bacteria	Elusimicrobiota	Lineage_IIa				
ad2a8d29b55224f582b178cc90778239	Bacteria	Firmicutes	Bacilli	Paenibacillales	Paenibacillaceae	Paenibacillus	
e17ab0db65a14b11ca9c0aaf2783b54e	Bacteria	Proteobacteria	Gammaproteobacteria	Gammaproteobacteria_Incertae_Sedis	Unknown_Family	Acidibacter	
b51a90f4744fc223855e71730b126031	Bacteria	Actinobacteriota	Actinobacteria	Propionibacteriales	Nocardioidaceae	Nocardioides	
d111db2fe502c10e7fc99b23c5b55f2d	Bacteria	Bdellovibrionota	Oligoflexia	0319-6G20			
788ef81ad64d85e05500459de255e4c8	Bacteria	Proteobacteria	Gammaproteobacteria	Pseudomonadales	Pseudomonadaceae	Pseudomonas	
7511c2334b448f103f0f7395ca9bd28e	Bacteria	Proteobacteria	Gammaproteobacteria	Xanthomonadales	Rhodanobacteraceae
b5a4338e11d215d0c7c92c64b84ce248	Bacteria	Chloroflexi	TK10				
2967e17eed9e50ac2c47b196bdcc44f4	Bacteria	Proteobacteria	Gammaproteobacteria	Gammaproteobacteria_Incertae_Sedis	Unknown_Family	Candidatus_Ovatusbacter	
dc13a10ab53c759d9d268a4c83ae0a7c	Bacteria	Proteobacteria	Alphaproteobacteria	Sphingomonadales	Sphingomonadaceae	Sphingobium	
d6fb8ea50656bb00f0be042e019a129d	Bacteria	Abditibacteriota	Abditibacteria	Abditibacteriales	Abditibacteriaceae	Abditibacterium	
599f2b59939be402c107047c29028ea1	Bacteria	Proteobacteria	Gammaproteobacteria	Pseudomonadales	Pseudomonadaceae	Pseudomonas	
505fcad4c5b81a393dae04ba0eaec46e	Bacteria	Proteobacteria	Gammaproteobacteria	Burkholderiales	Comamonadaceae
559b23eedaacfe3af2759c501e1b8136	Bacteria	Firmicutes	Bacilli	Paenibacillales	Paenibacillaceae	Paenibacillus	
46a92f401dc44dd3630589e3e2275e3a	Bacteria	Firmicutes	Bacilli	Paenibacillales	Paenibacillaceae	Paenibacillus	
4819f0e771edfe8ec8b5283280d56111	Bacteria	Bdellovibrionota	Bdellovibrionia	Bdellovibrionales	Bdellovibrionaceae	Bdellovibrio	
c34cb87c43a979f08da81f3ccd5d7bd9	Bacteria	Firmicutes	Bacilli	Paenibacillales	Paenibacillaceae	Paenibacillus	
5822aed4b575de5f588056f3837e6881	Bacteria	Proteobacteria	Gammaproteobacteria	Salinisphaerales	Solimonadaceae
a242fdcfef114a52ccca47a7287d450a	Bacteria	Actinobacteriota	Thermoleophilia	Gaiellales	Gaiellaceae	Gaiella	
eb5cda6757c5d2732ee07ad9a052b53f	Bacteria	Bacteroidota	Bacteroidia	Chitinophagales	Saprospiraceae		
070e54200d174c8e49a31bd8c84c2353	Bacteria	NB1-j					
7dc8097eb004cdec56d6f6770fa89bad	Bacteria	Actinobacteriota	Thermoleophilia	Gaiellales			
e12af4f6cee43c65b8122f26c908bd75	Bacteria	Bacteroidota	Bacteroidia	Cytophagales	Hymenobacteraceae	Adhaeribacter	
b63fdbfd0cae96d72e8759f11653a1c8	Bacteria	Proteobacteria	Gammaproteobacteria	Burkholderiales	Nitrosomonadaceae
f17edd33fa1996b66b4d08efa69113fa	Bacteria	Firmicutes	Bacilli	Paenibacillales	Paenibacillaceae	Paenibacillus	
0b7c055b0c48760b3c5613779f98205a	Bacteria	Bacteroidota	Bacteroidia	Chitinophagales	Chitinophagaceae
bc9e32bc8e8c2222e186b9ce1c3c0149	Bacteria	Bdellovibrionota	Oligoflexia	0319-6G20			
cfb40ea077b62a1db3c34d78a928d7ce	Bacteria	Actinobacteriota	Acidimicrobiia
4e9215d30e9ec2a613cdd8f3ccb64db4	Bacteria	Bacteroidota	Bacteroidia	Flavobacteriales	Weeksellaceae	Chryseobacterium	
1c97d5fa87cc9542833df28843e46378	Bacteria	Bdellovibrionota	Oligoflexia	Oligoflexales			
57af4007fd9c4bb6c2543658cae82bb6	Bacteria	Proteobacteria	Alphaproteobacteria	Rhodospirillales			
0be2510b6ead722430488874f4b342ca	Bacteria	Verrucomicrobiota	Verrucomicrobiae	Pedosphaerales	Pedosphaeraceae	ADurb.Bin063-1	
cfb7fb07160662fd5e9b011c2ecc7708	Bacteria	Proteobacteria	Gammaproteobacteria	Burkholderiales	Oxalobacteraceae	Massilia	
e634d26a84fe538fb46294d96ef6ad63	Bacteria	Proteobacteria	Gammaproteobacteria	Diplorickettsiales	Diplorickettsiaceae		
6d152bea2b1e5d1bfd50dc7b12445ac0	Bacteria	Verrucomicrobiota	Chlamydiae	Chlamydiales	Simkaniaceae
6435683e6339091e17f00b6d27de65f0	Bacteria	Verrucomicrobiota	Verrucomicrobiae	Pedosphaerales	Pedosphaeraceae	Ellin516	
7aad2f07193b3f1aa71516df8b66575d	Bacteria	Proteobacteria	Alphaproteobacteria	Paracaedibacterales	Paracaedibacteraceae	Candidatus_Paracaedibacter	
3ca89698b92690646de8f61a2de1a9d7	Bacteria	Proteobacteria	Gammaproteobacteria	Burkholderiales	Oxalobacteraceae
2a4d804158dd8737189a39df9a8498a2	Bacteria	Proteobacteria	Alphaproteobacteria	Rhizobiales	Devosiaceae	Devosia	
29ff00d2f3ab349cf7ca21ab55c98b3b	Bacteria	Actinobacteriota	Thermoleophilia	Solirubrobacterales	67-14		
8175e5312a37404cf19407919c36d28f	Bacteria	Bacteroidota	Bacteroidia	Sphingobacteriales
b70c43dd6cc934226b6d3c166e788503	Bacteria	Proteobacteria	Gammaproteobacteria	Burkholderiales	TRA3-20		
cbb72442d5cdb490687256c085d61250	Bacteria	Patescibacteria	Saccharimonadia	Saccharimonadales			
802e602dbf45fa6fbd7d029a80b51de8	Bacteria	Proteobacteria	Gammaproteobacteria	Burkholderiales	Oxalobacteraceae	Massilia	
d9b18d47973af799aade071d138984e5	Bacteria	Chloroflexi	Chloroflexia	Chloroflexales	Roseiflexaceae		
7e5ec99e8915fbc49a134b62630c0273	Bacteria	Firmicutes	Bacilli	Paenibacillales	Paenibacillaceae	Paenibacillus	
98d6cc1868c16f6dee2e1cf19afbbe4e	Bacteria	Actinobacteriota	Actinobacteria	Frankiales			
a3effea13f5254c3702848d8d4b1e296	Bacteria	Firmicutes	Bacilli	Paenibacillales	Paenibacillaceae	Paenibacillus	
1b1d768af5f1f263a47c7b88eba458f6	Bacteria	Actinobacteriota	Actinobacteria	Propionibacteriales	Nocardioidaceae	Nocardioides	
f3836a3c1ce7d1c70c49f870084c2807	Bacteria	Desulfobacterota	Desulfuromonadia	Geobacterales	Geobacteraceae		
a7e43e4c0bb0094d6cfd90dfe8191c92	Bacteria	Bacteroidota	Bacteroidia	Cytophagales	Microscillaceae
34ef4dc3368a71f6bfb4c9d05980e4c9	Bacteria	Actinobacteriota	Acidimicrobiia
7422a178fba1c3b1364f4d92632fd0e5	Bacteria	Nitrospirota	Nitrospiria	Nitrospirales	Nitrospiraceae	Nitrospira	
66defd738356b5ea2b82c2aa5b8d09d7	Bacteria	Actinobacteriota	Actinobacteria	Propionibacteriales	Nocardioidaceae	Aeromicrobium	
5227b4a3d05a1b25ba69017a3134fe74	Bacteria	Gemmatimonadota	Gemmatimonadetes	Gemmatimonadales	Gemmatimonadaceae	Gemmatimonas	
24d91a04079334e68dc6c7d825a2a647	Bacteria	Gemmatimonadota	Gemmatimonadetes	Gemmatimonadales	Gemmatimonadaceae	Gemmatimonas	
9fe2e11eefae5a8ba1040d13e2eb81f4	Bacteria	Myxococcota	Polyangia	Polyangiales	BIrii41		
44cfa12f442bbd3cf6f6da329929ed24	Bacteria	Proteobacteria	Alphaproteobacteria	Rhizobiales	Beijerinckiaceae
efffcfe82e9e32883f262190307b740e	Bacteria	Actinobacteriota	Actinobacteria	Micromonosporales	Micromonosporaceae	Micromonospora	
dfdf31e362269c5cceb9f8bdf7c0dd7f	Bacteria	Bacteroidota	Bacteroidia	Chitinophagales	37-13		
da9eecb2cfff5c61623deec42a2b7efd	Bacteria	Myxococcota	Polyangia	Haliangiales	Haliangiaceae	Haliangium	
76e7740bfba5aacfdc75320afaf949e8	Bacteria	Acidobacteriota	Acidobacteriae	Acidobacteriales
98d7a5a13f0505b45666dd2337431963	Bacteria	Firmicutes	Bacilli	Paenibacillales	Paenibacillaceae	Paenibacillus	
6eb9b510fdc041bdb9eaa6b066bb6065	Bacteria	Proteobacteria	Gammaproteobacteria	Burkholderiales	TRA3-20		
8e42fa1c9a4ad5aeebe37f6f90069232	Bacteria	Actinobacteriota	Thermoleophilia	Gaiellales
64580c175be10f7dcd950c42533bcaf1	Bacteria	Proteobacteria	Alphaproteobacteria	Rhizobiales	Hyphomicrobiaceae	Pedomicrobium	
00363d246a01be951a3c90526ab66198	Bacteria	Proteobacteria	Alphaproteobacteria	Sphingomonadales	Sphingomonadaceae
e162d9b2aebfa17369e18b1f6463bd46	Bacteria	Bdellovibrionota	Oligoflexia	Oligoflexales			
5fe997da06a32bd8f9ad4c6534208edb	Bacteria	Proteobacteria	Gammaproteobacteria	Burkholderiales	Oxalobacteraceae
921aa66423cca29f32e9c6c4f3cdd810	Bacteria	Proteobacteria	Alphaproteobacteria	Rhizobiales	Devosiaceae	Devosia	
cc5632480fa65c55d881ac697df12174	Bacteria	Actinobacteriota	Thermoleophilia	Solirubrobacterales	Solirubrobacteraceae	Solirubrobacter	
6a11468fa0a2e4106b63e39bea86bc84	Bacteria	Proteobacteria	Gammaproteobacteria	Xanthomonadales	Xanthomonadaceae	Lysobacter	
47b02eae4e385bd1392fb49bdda90638	Bacteria	Proteobacteria	Alphaproteobacteria	Tistrellales	Geminicoccaceae	Candidatus_Alysiosphaera	
bc279c792f980fa4a235305fbe9b7bf6	Bacteria	Chloroflexi	TK10				
93d9f8adac85429caceda6ef292df57c	Bacteria	Myxococcota	Polyangia	Polyangiales	Phaselicystidaceae	Phaselicystis	
67a4f37b430b17d6ce27f6292bbff7c7	Bacteria	Patescibacteria	Saccharimonadia	Saccharimonadales			
fb600f9943864549cbe4439daf94f3b7	Bacteria	Bacteroidota	Bacteroidia	Chitinophagales	Chitinophagaceae	Edaphobaculum	
381aefd20b8b65f7972be1ad518e0a4b	Bacteria	Acidobacteriota	Holophagae	Subgroup_7			
1b7512e57d7fd28fea42c792faf12b43	Bacteria	Bdellovibrionota	Oligoflexia	0319-6G20			
773271fdc652c46ce2c38bd7852500f6	Bacteria	Proteobacteria	Gammaproteobacteria	Burkholderiales	Nitrosomonadaceae	MND1	
e89da324664d615edebb787e7a050f55	Bacteria	Bacteroidota	Bacteroidia	Sphingobacteriales	AKYH767		
21758f90ef8fc47674604d8c2030fb02	Bacteria	Bacteroidota	Bacteroidia	Cytophagales	Microscillaceae
b65f5fe4fe71f9ccbf96a559eb392069	Bacteria	Proteobacteria	Gammaproteobacteria	Burkholderiales	A21b		
5a9bc375bc006ff0635a30630ed9aac6	Bacteria	Actinobacteriota	Actinobacteria	Propionibacteriales	Nocardioidaceae	Nocardioides	
210a0b972fb81071fcee10e087cb27de	Bacteria	Actinobacteriota	Thermoleophilia	Gaiellales			
096bb3f4046806afbf0002070eb5b14b	Bacteria	Proteobacteria	Alphaproteobacteria	Rhizobiales	Devosiaceae	Devosia	
6c5b9c2173b49a95d6f49c5c4a8bdc6c	Bacteria	Proteobacteria	Alphaproteobacteria	Rhizobiales	Devosiaceae	Devosia	
10c124a67469db2ccd505cd88e7e92fd	Bacteria	Proteobacteria	Gammaproteobacteria	Burkholderiales	Comamonadaceae
c496d0da67355c5ea6e89d32449b87c7	Bacteria	Proteobacteria	Gammaproteobacteria	Burkholderiales	Rhodocyclaceae
ceae36994616ffea68a97c47bb0ba598	Bacteria	Proteobacteria	Gammaproteobacteria	Burkholderiales	Oxalobacteraceae	Noviherbaspirillum	
0e21f046d99589738999caa00ae0964b	Bacteria	Acidobacteriota	Acidobacteriae	Acidobacteriales	Acidobacteriaceae_(Subgroup_1)	Acidipila	
6e68e0107495c5c65ab15ab1c04e8d06	Bacteria	Bacteroidota	Bacteroidia	Chitinophagales	Chitinophagaceae	Aurantisolimonas	
35969e24a3706507e351bfe4945d1211	Bacteria	Proteobacteria	Gammaproteobacteria	Steroidobacterales	Steroidobacteraceae	Steroidobacter	
462fa2d5744657c2841392034a7bc88e	Bacteria	Verrucomicrobiota	Verrucomicrobiae	Pedosphaerales	Pedosphaeraceae		
0e8580667249a24a903941a11b476aff	Bacteria	Chloroflexi	Chloroflexia	Chloroflexales	Roseiflexaceae		
8df6d3e39d9f89d311039bea9d18cf5e	Bacteria	Proteobacteria	Alphaproteobacteria	Sphingomonadales	Sphingomonadaceae	Sphingomonas	
b9c2ce69d16f4c6f0cce2fa1588dba31	Bacteria	Proteobacteria	Gammaproteobacteria	Burkholderiales	Oxalobacteraceae
e0723717aa19d10c9f051fc4a199bad9	Bacteria	Actinobacteriota	Actinobacteria	Pseudonocardiales	Pseudonocardiaceae	Pseudonocardia	
d000b0d4292da0bf74f1366b82ab6081	Bacteria	Bdellovibrionota	Bdellovibrionia	Bdellovibrionales	Bdellovibrionaceae	Bdellovibrio	
7932ce31ae246e590a1fbd4926261f9b	Bacteria	Bacteroidota	Bacteroidia	Flavobacteriales	Flavobacteriaceae	Flavobacterium	
746ae09df0ecd6d36b034f51390bdd8e	Bacteria	Proteobacteria	Alphaproteobacteria
4342997028ed84c5a2cc9de902d10f39	Bacteria
0e87948d2f92ad9c3ed51e445a1e448e	Bacteria	Firmicutes	Bacilli	Bacillales	Bacillaceae	Fictibacillus	
8367185d308d944ed69c9f3b97c2e620	Bacteria	Actinobacteriota	Acidimicrobiia
b2274daa19a9e7c2038d1d2a44c5d36b	Bacteria	Actinobacteriota	Thermoleophilia	Gaiellales			
df1fc730d3c34dac303d4b132ca25065	Bacteria	Proteobacteria	Gammaproteobacteria	Steroidobacterales	Steroidobacteraceae	Steroidobacter	
33df4dd569846049f754f874f94a1f00	Bacteria	Actinobacteriota	Thermoleophilia	Solirubrobacterales	Solirubrobacteraceae	Solirubrobacter	
6d13b2836c95a08562f28294d31a52b2	Bacteria	Actinobacteriota	Thermoleophilia	Gaiellales			
743151db8d835de2388583436acdd4e3	Bacteria	Proteobacteria	Gammaproteobacteria	Pseudomonadales	Pseudomonadaceae	Pseudomonas	
d9c64e98918a9d6978b151cb22e9be28	Bacteria	Chloroflexi	TK10				
165c4953ff55b9d5ea0abc219c82a66e	Bacteria	Bacteroidota	Bacteroidia	Cytophagales	Hymenobacteraceae	Adhaeribacter	
a68f6755374c5ef359e7ca24656a7d46	Bacteria	Firmicutes	Clostridia	Clostridiales	Clostridiaceae	Clostridium_sensu_stricto_12	
b4b814cd95bbe36ee83a345c01b42ce1	Bacteria	Firmicutes	Bacilli	Paenibacillales	Paenibacillaceae	Cohnella	
e4f3a2e40102e22cc6ed27b7f4e69db6	Bacteria	Proteobacteria	Alphaproteobacteria	Rhizobiales	Devosiaceae	Devosia	
aaa855c8f2e11dc6e096d2576186e048	Bacteria	Proteobacteria	Alphaproteobacteria
4e4a59ecccbb1095974263cd39487737	Bacteria	Gemmatimonadota	Gemmatimonadetes	Gemmatimonadales	Gemmatimonadaceae		
ddb681b4b5a4da17cbf3cbee371cd74b	Bacteria	Bacteroidota	Bacteroidia	Cytophagales	Microscillaceae		
62765d387a14a29e63333848ad78c517	Bacteria	Actinobacteriota	Actinobacteria	Micrococcales	Intrasporangiaceae
d81f599b30e4b87d312934d53f1b014e	Bacteria	Firmicutes	Bacilli	Bacillales	Bacillaceae	Bacillus	
9d77653fd9fc7ca114391657d45ce423	Bacteria	Actinobacteriota	Actinobacteria	Micrococcales	Micrococcaceae	Pseudarthrobacter	
3216fa869f01e25c281db5eec888416a	Bacteria	Proteobacteria	Alphaproteobacteria	Paracaedibacterales	Paracaedibacteraceae	Candidatus_Paracaedibacter	
a65a41889bfe30921973e694435ffe7d	Bacteria	Actinobacteriota	Thermoleophilia	Gaiellales	Gaiellaceae	Gaiella	
c711f4c7c67255ccc139564e386af905	Bacteria	Acidobacteriota	Subgroup_5				
34f0ebb32d8f248e7daddac9a696c947	Bacteria	Proteobacteria	Alphaproteobacteria	Micropepsales	Micropepsaceae		
79acd5d16270adfc145c80aa40822b07	Bacteria	Chloroflexi	Chloroflexia	Chloroflexales	Roseiflexaceae		
d08e018cb48b7423929a30e9b48f2394	Bacteria	Proteobacteria	Gammaproteobacteria	Salinisphaerales	Solimonadaceae
bd76ee733cebd37c2ef545e6133d0f03	Bacteria	Firmicutes	Bacilli	Paenibacillales	Paenibacillaceae
c458933493b1de16902bf48d6136a31f	Bacteria	Firmicutes	Bacilli	Paenibacillales	Paenibacillaceae	Paenibacillus	
3088bfbbedb879d134e3841722439318	Bacteria	Proteobacteria	Gammaproteobacteria	Burkholderiales	Oxalobacteraceae
ec65e5910e7c7de998cc98a2584d399a	Bacteria	Proteobacteria	Gammaproteobacteria	Salinisphaerales	Solimonadaceae
c384f46049334c6bb493ae8162894921	Bacteria	Verrucomicrobiota	Verrucomicrobiae	Pedosphaerales	Pedosphaeraceae	Ellin516	
9cd2573b395b3f35c334aaa9db2b45a1	Bacteria	Proteobacteria	Alphaproteobacteria	Rhizobiales	Rhizobiaceae	Mesorhizobium	
9f44ca7ecb1c83ce91c7de46bab97bf8	Bacteria	Proteobacteria	Gammaproteobacteria	Oceanospirillales	Pseudohongiellaceae	BIyi10	
63423370f978be87ee0fa6fc1a8e48e6	Bacteria	Firmicutes	Bacilli	Paenibacillales	Paenibacillaceae	Cohnella	
067341c4e465152ef55cd2ed7121158c	Bacteria	Proteobacteria	Gammaproteobacteria
f5041c1c5cf42909e3ca7231a0915843	Bacteria	Bacteroidota	Bacteroidia	Cytophagales	Microscillaceae	Ohtaekwangia	
4214da38ed2b45810d22f03e19727968	Bacteria	Proteobacteria	Gammaproteobacteria
052afd667e4736bb15e59df01ffaad72	Bacteria	Gemmatimonadota	Longimicrobia	Longimicrobiales	Longimicrobiaceae		
3018beae17effeee347f342d78c0a5e9	Bacteria	Actinobacteriota	Actinobacteria	Propionibacteriales	Propionibacteriaceae	Cutibacterium	
99e95ee338eacaba62b44d27eae477d2	Bacteria	Actinobacteriota	Actinobacteria	Frankiales	Acidothermaceae	Acidothermus	
1e653d72e0e3036f0935184ea187c127	Bacteria	Verrucomicrobiota	Verrucomicrobiae	Pedosphaerales	Pedosphaeraceae	Ellin517	
34abbb7985592ec268c5395b4b4fa10d	Bacteria	Firmicutes	Bacilli	Paenibacillales	Paenibacillaceae		
b9928c63192b0a5dffc215443b0ee56c	Bacteria	Proteobacteria	Gammaproteobacteria	Burkholderiales	Oxalobacteraceae
51978f336038df552fa6d723e6d49d10	Bacteria	Firmicutes	Bacilli	Paenibacillales	Paenibacillaceae	Paenibacillus	
ad4c7fcfaf74c4e06b5825831125306c	Bacteria	Gemmatimonadota	Gemmatimonadetes	Gemmatimonadales	Gemmatimonadaceae		
797f6167ff86492854609397809464c3	Bacteria	Proteobacteria	Gammaproteobacteria	Burkholderiales	Neisseriaceae		
35a08dbe879b534a1492aa0f95ea003e	Bacteria	Verrucomicrobiota	Verrucomicrobiae	Pedosphaerales	Pedosphaeraceae		
fa537204d30cf83c9727528e515dad8e	Bacteria	Acidobacteriota	Subgroup_11				
245c3b2a8a11b17a3c79155ecb0dfd49	Bacteria	Verrucomicrobiota	Verrucomicrobiae	Pedosphaerales	Pedosphaeraceae		
f3adba8e4579c3dbb680c2920f833cc5	Bacteria	Gemmatimonadota	Longimicrobia	Longimicrobiales	Longimicrobiaceae	YC-ZSS-LKJ147	
9504c6b764be57647e1c7e21d6d3d155	Bacteria	Proteobacteria	Gammaproteobacteria	Burkholderiales	Oxalobacteraceae	Noviherbaspirillum	
ef168e341ed5575ea14b025b7c188ce6	Bacteria	Firmicutes	Bacilli	Paenibacillales	Paenibacillaceae	Paenibacillus	
3a744676319f5bece3deb72052cd8269	Bacteria	Bdellovibrionota	Bdellovibrionia	Bacteriovoracales	Bacteriovoracaceae	Peredibacter	
de4e91f1d4809230da2602483b4d9737	Bacteria	Firmicutes	Clostridia	Clostridiales	Clostridiaceae	Clostridium_sensu_stricto_10	
ad98c5b5324a8dd1fcdfb6f07a438d6d	Bacteria	Bdellovibrionota	Oligoflexia	Oligoflexales			
58b2ca47c34c07728f5735457e5213ca	Bacteria	Patescibacteria	Saccharimonadia	Saccharimonadales
358f4501af2b140c68aae282ebcc2b21	Bacteria	Gemmatimonadota	BD2-11_terrestrial_group				
991569b00bfbdc092345d5fc90c86679	Bacteria	Proteobacteria	Alphaproteobacteria	Rhizobiales			
688c9e5ec46ed496101c91042de6f138	Bacteria	Bdellovibrionota	Bdellovibrionia	Bdellovibrionales	Bdellovibrionaceae	Bdellovibrio	
4bb646fd533716f82159201012847305	Bacteria	Actinobacteriota	Actinobacteria	Micrococcales	Microbacteriaceae	Cryobacterium	
1117626a90c54417c291fbdf39f90e4e	Bacteria	Acidobacteriota	Acidobacteriae	Solibacterales	Solibacteraceae	Candidatus_Solibacter	
40f54819b39bc261197031d2c65e9f6c	Bacteria	Proteobacteria	Gammaproteobacteria	Burkholderiales	Sutterellaceae		
ac0f59734c61259279cab8774a177306	Bacteria	Actinobacteriota	Thermoleophilia	Gaiellales			
c5a803016214bade4ae031dbfc4a5a20	Bacteria	Proteobacteria	Gammaproteobacteria	Burkholderiales	Oxalobacteraceae	Massilia	
b3a7b6f2c9887fc54366c81c3c7c40d3	Bacteria	Actinobacteriota	Thermoleophilia	Solirubrobacterales	Solirubrobacteraceae	Solirubrobacter	
618d1c6eec2ddc073cb4edbd385400d5	Bacteria	Chloroflexi	TK10				
b96424b7166981a9602839bf9b23c76a	Bacteria	Bacteroidota	Bacteroidia	Chitinophagales	Chitinophagaceae	Edaphobaculum	
5e9b7f5c355d879b46899b9841e540b8	Bacteria	Dependentiae	Babeliae	Babeliales			
c14e5c324944e124de019af8520b12ee	Bacteria	Acidobacteriota	Acidobacteriae	Solibacterales	Solibacteraceae	Candidatus_Solibacter	
ff33d9d1d1ac698f696a4db5c267acd1	Bacteria	Actinobacteriota	Thermoleophilia	Solirubrobacterales	67-14		
30067dfb35d066c24b75b29df3cbad05	Bacteria	Actinobacteriota	Acidimicrobiia	Microtrichales
e188c50af372f82067e0e72642ac303d	Bacteria	Actinobacteriota	Actinobacteria	Propionibacteriales	Nocardioidaceae	Nocardioides	
19e3f7444fd92563b91b7976d199a14b	Bacteria	Actinobacteriota	Actinobacteria	Streptosporangiales	Thermomonosporaceae	Actinocorallia	
9e334e357d261c670fb81f6c2970db85	Bacteria	Actinobacteriota	Actinobacteria	Frankiales			
3472991627c1d76c4c1bf8deecbc9192	Bacteria	Verrucomicrobiota	Verrucomicrobiae	Pedosphaerales	Pedosphaeraceae
f29ce17cfaf043f25cc332cc0d09324c	Bacteria	Bacteroidota	Bacteroidia	Chitinophagales	Chitinophagaceae	Edaphobaculum	
54948bb602924fecc48f6299add08bdd	Bacteria	Proteobacteria	Alphaproteobacteria	Rhizobiales	Rhizobiales_Incertae_Sedis	Nordella	
545b94cb98248066d2dbf6af9b21ea5b	Bacteria	Bacteroidota	Bacteroidia	Sphingobacteriales	env.OPS_17		
74f545e6b6c7727466a98354b1c9e07c	Bacteria	Proteobacteria	Gammaproteobacteria	Gammaproteobacteria_Incertae_Sedis	Unknown_Family	Candidatus_Berkiella	
84d6952a93209b74d19e4d62ac43c2b0	Bacteria	Proteobacteria	Gammaproteobacteria
e3711b87e2df2b0b5fff01fb71c9c589	Bacteria	Fibrobacterota	Fibrobacteria	Fibrobacterales	Fibrobacteraceae	possible_genus_04	
bf031948982d6b823cf4347f79554384	Bacteria	Bdellovibrionota	Bdellovibrionia	Bdellovibrionales	Bdellovibrionaceae	Bdellovibrio	
93b35fdfa92fb16d8f4be6dfd3a24ce7	Bacteria	Acidobacteriota	Acidobacteriae	Bryobacterales	Bryobacteraceae	Bryobacter	
6417a117ee83d8b214fc695ff304e513	Bacteria	Proteobacteria	Gammaproteobacteria	Burkholderiales	TRA3-20		
fd1013ec08bf71e7a34f5c3c04d1acc1	Bacteria	Bdellovibrionota	Bdellovibrionia	Bdellovibrionales	Bdellovibrionaceae	Bdellovibrio	
32d17e22e90ed93a9348bd50c0562a1c	Bacteria	Gemmatimonadota	Gemmatimonadetes	Gemmatimonadales	Gemmatimonadaceae	Gemmatimonas	
761098d5e73f42ee615bc415e653e8b4	Bacteria	Bacteroidota	Bacteroidia	Flavobacteriales	Flavobacteriaceae	Flavobacterium	
6c0d9ca17a5a4a2ef9fef932c9399096	Bacteria	Bacteroidota	Bacteroidia	Cytophagales	Microscillaceae	Chryseolinea	
793c5b2446cea199a7777e3141b50e58	Bacteria	Proteobacteria	Alphaproteobacteria	Caulobacterales	Caulobacteraceae	Caulobacter	
b6b16c61715d6bfead6dd8cdfe797d02	Bacteria	Proteobacteria	Alphaproteobacteria	Azospirillales			
121888153d3fd0e6e6ada603335e96b7	Bacteria	Actinobacteriota	Actinobacteria	Propionibacteriales	Nocardioidaceae	Nocardioides	
6faf3894f2bd9df964e544b5cf020c0f	Bacteria	Actinobacteriota	Thermoleophilia	Solirubrobacterales	Solirubrobacteraceae	Solirubrobacter	
545bb1d915be61219adaad89a9d3f8f5	Bacteria	Bacteroidota	Bacteroidia	Cytophagales	Microscillaceae
42e2734094788603a45aba845870fbeb	Bacteria	Proteobacteria	Alphaproteobacteria	Rickettsiales	Mitochondria		
514f43c6841fa0002413a4c67d596b8a	Bacteria	Bacteroidota	Bacteroidia	Cytophagales	Microscillaceae		
72905b06a9795f57c03bef7119b7cb7b	Bacteria	Acidobacteriota	Acidobacteriae	Bryobacterales	Bryobacteraceae	Bryobacter	
871c6e810f8ef288bee9ed4875ab4985	Bacteria	Proteobacteria	Alphaproteobacteria	Sphingomonadales	Sphingomonadaceae	Ellin6055	
c9331a6f1632ddb02de483d0d1f7d65b	Bacteria	Verrucomicrobiota	Verrucomicrobiae	Pedosphaerales	Pedosphaeraceae		
26dcc46dc491b2fe8f671a79fa0e89e7	Bacteria	Actinobacteriota	Thermoleophilia	Gaiellales			
94e2c44f1e715064046184c018f7e6ef	Bacteria	Actinobacteriota	Acidimicrobiia
667a0c2c8b6488305f8fa54f1b26f0df	Bacteria	Actinobacteriota	Actinobacteria	Micrococcales	Micrococcaceae	Arthrobacter	
6d2e0e35136cc2e92b03d46ab06006b8	Bacteria	Firmicutes	Bacilli	Bacillales	Bacillaceae	Bacillus	
3be8d5c441364c6fe63ce2fef2c9625c	Bacteria	Proteobacteria	Gammaproteobacteria	Burkholderiales	Comamonadaceae	Rhizobacter	
557c82d63b147f06ddff605bc39bff6b	Bacteria	Proteobacteria	Gammaproteobacteria
76de0fd22c34df2c5a25686a44c47e3e	Bacteria	Firmicutes	Bacilli	Paenibacillales	Paenibacillaceae	Paenibacillus	
301bf1e5ad22b20ce3c832aa088476e3	Bacteria
0962e4b50c7bbb759a48028890076e92	Bacteria	Acidobacteriota	Thermoanaerobaculia	Thermoanaerobaculales	Thermoanaerobaculaceae	Subgroup_10	
5ac32002aa7957e151f7f5ed6e9f6c04	Bacteria	Actinobacteriota	Actinobacteria	Micromonosporales	Micromonosporaceae	Rhizocola	
d6f7b67a5f23663960fa56cc0140e698	Bacteria	Actinobacteriota	Acidimicrobiia	IMCC26256			
ee93cc9bf48d8e131b7e8f8471235c91	Bacteria	Chloroflexi	TK10				
32ffea17449fffde4721f9b342d79de7	Bacteria	Proteobacteria	Gammaproteobacteria	Oceanospirillales	Pseudohongiellaceae	BIyi10	
c95508b6aa56796232198b29fbcd385d	Bacteria	Proteobacteria	Alphaproteobacteria	Rickettsiales	SM2D12		
47a0cff31699e6cf2a46503311e81ae0	Bacteria	Verrucomicrobiota	Verrucomicrobiae	Pedosphaerales	Pedosphaeraceae
b9093d581bed8b667627c05f1df3eecb	Bacteria	Proteobacteria	Gammaproteobacteria	Burkholderiales	Oxalobacteraceae
d7c016cf05837ce18e92bc01396081f8	Bacteria	Verrucomicrobiota	Verrucomicrobiae	Pedosphaerales	Pedosphaeraceae		
423e7f54e0a192820379a4afe94cfa59	Bacteria	Firmicutes	Bacilli	Bacillales	Planococcaceae	Paenisporosarcina	
08992ecd95f3543c31ec61c664893145	Bacteria	Proteobacteria	Alphaproteobacteria	Sphingomonadales	Sphingomonadaceae	Sphingopyxis	
74fb93bb997b3bba1baf5ff577ee4e63	Bacteria	Proteobacteria	Alphaproteobacteria	Rhizobiales	Devosiaceae	Devosia	
d388e26a81522f316a8341505b7df4be	Bacteria	Proteobacteria	Gammaproteobacteria	Steroidobacterales	Steroidobacteraceae		
6ff47a9ea40845291aed8eb57503d170	Bacteria	Actinobacteriota	Thermoleophilia	Gaiellales			
59a92329ebd2cf9cb395d35345b965c1	Bacteria	Verrucomicrobiota	Verrucomicrobiae	Pedosphaerales	Pedosphaeraceae
1ca0269d6f5e771c7514d38e082a78db	Bacteria	Bacteroidota	Bacteroidia	Sphingobacteriales	env.OPS_17		
819dba3f837338a2365f0c7e849b718a	Bacteria	Proteobacteria	Alphaproteobacteria	Sphingomonadales	Sphingomonadaceae	Sphingomonas	
7898da9f2c95b7d96aa6dbe68d3f7c00	Bacteria	Firmicutes	Bacilli	Paenibacillales	Paenibacillaceae	Paenibacillus	
316ca6db4581bd75a35ce6bf1723ef25	Bacteria	Gemmatimonadota	Gemmatimonadetes	Gemmatimonadales	Gemmatimonadaceae	Gemmatimonas	
445be82e51fc0509a83ec27534d10174	Bacteria	Proteobacteria	Gammaproteobacteria	R7C24			
9dd4b431162e6f0e9040fea4c466026a	Bacteria	Proteobacteria	Gammaproteobacteria	Burkholderiales	Comamonadaceae	Rhizobacter	
35d4dcd8529161a823a55cdb19d75f73	Bacteria	Firmicutes	Bacilli	Paenibacillales	Paenibacillaceae	Paenibacillus	
823b7067cf88a4cc5324935a6f15d883	Bacteria	Bacteroidota	Bacteroidia	Flavobacteriales	Flavobacteriaceae	Flavobacterium	
010ab43feaf48dce594271550875b58e	Bacteria	Firmicutes	Bacilli	Paenibacillales	Paenibacillaceae	Paenibacillus	
40760b623959be511dbf31f1cdc769dd	Bacteria	Desulfobacterota					
33f6319f7f711ed2aa1bc12b66414022	Bacteria	Actinobacteriota	Acidimicrobiia	IMCC26256			
e83dccbedbc8694f778d7fa49bbde866	Bacteria	Patescibacteria	Saccharimonadia	Saccharimonadales	S32	TM7	
b9a630254b289da502b888527013cf42	Bacteria	Actinobacteriota	Acidimicrobiia	IMCC26256			
cb04ba72dfe5447fdcf39116152160f1	Bacteria	Bdellovibrionota	Bdellovibrionia	Bdellovibrionales	Bdellovibrionaceae	Bdellovibrio	
5f8208306b7bbff9553b1df7ed4feff4	Bacteria	Bdellovibrionota	Oligoflexia	Oligoflexales			
b8a8403d9c456020d58348c17d257313	Bacteria	Gemmatimonadota	Longimicrobia	Longimicrobiales	Longimicrobiaceae		
20c9cff532fb5baf3a9cb2a62ea0c5c4	Bacteria	Myxococcota	Polyangia	Haliangiales	Haliangiaceae	Haliangium	
1f0fa82556de1670872587cf01231794	Bacteria	Proteobacteria	Gammaproteobacteria	Burkholderiales	Oxalobacteraceae	Massilia	
35b5679ab2a60985186a509dd0f3e6c3	Bacteria	Proteobacteria	Alphaproteobacteria	Rhizobiales	Devosiaceae	Devosia	
caff0a9453a482d5f6020b2bbc9eac63	Bacteria	Firmicutes	Bacilli	Paenibacillales	Paenibacillaceae	Paenibacillus	
a36e55ad2183ee8073559bdd23b1f114	Bacteria	Bacteroidota	Bacteroidia	Chitinophagales	Chitinophagaceae
4cbce5ee471ad88f5a22b0de170412b7	Bacteria	Proteobacteria	Gammaproteobacteria	Burkholderiales	Oxalobacteraceae
7405628f28a6e52337e533276a8d14ca	Bacteria	Actinobacteriota	Actinobacteria	Micromonosporales	Micromonosporaceae	Allocatelliglobosispora	
158edc8541af04ad1f77e84fcc5315e8	Bacteria	Myxococcota	Polyangia	Blfdi19			
07c2d42ac37e54c0d7c38c3c69abbb0a	Bacteria	Firmicutes	Bacilli	Paenibacillales	Paenibacillaceae	Cohnella	
7a61f0be29af2c11fa774d7cde86ba3f	Bacteria	Proteobacteria	Alphaproteobacteria	Sphingomonadales	Sphingomonadaceae	Sphingomonas	
9b63461518017e66732c965f8de4747b	Bacteria	Proteobacteria	Gammaproteobacteria	Salinisphaerales	Solimonadaceae	Panacagrimonas	
1977ae4f7c159657ec4e680ad253890e	Bacteria	Proteobacteria	Gammaproteobacteria	Cellvibrionales	Cellvibrionaceae	Cellvibrio	
b7baacace23fcefeff551d9e2588f21c	Bacteria	Bacteroidota	Bacteroidia	Sphingobacteriales	Sphingobacteriaceae	Pedobacter	
d2e07b4ffdaeee226d9670b7112e1054	Bacteria	Myxococcota	Polyangia	Nannocystales	Nannocystaceae	Nannocystis	
862ef2ae8c6966b17e221752048d2c18	Bacteria	Proteobacteria	Alphaproteobacteria	Sphingomonadales	Sphingomonadaceae	Novosphingobium	
bbad5ee3af11bc8b9c27e0e682576d36	Bacteria	Firmicutes	Clostridia	Lachnospirales	Lachnospiraceae	Herbinix	
91d35b48f8567ad084c113a071b35070	Bacteria	Proteobacteria	Alphaproteobacteria
2c5f6475b7004e3c3e80a8050f2e4252	Bacteria	Proteobacteria	Alphaproteobacteria	Sphingomonadales	Sphingomonadaceae	Ellin6055	
bd177551e148eb2d7fe8ddffa336d93c	Bacteria	Actinobacteriota	MB-A2-108				
fc0f476ccad1cbee90fc5d942e619c23	Bacteria	Actinobacteriota	Actinobacteria	Micrococcales	Intrasporangiaceae	Terrabacter	
4196bc7a89610aeb559ed1d59d4597d9	Bacteria	Gemmatimonadota	Gemmatimonadetes	Gemmatimonadales	Gemmatimonadaceae	Gemmatimonas	
01a304e07bbd7c7059c4947de18d725d	Bacteria	Proteobacteria	Gammaproteobacteria	Burkholderiales	Oxalobacteraceae
e5a9b62006a018b59e682725c5af0876	Bacteria	Patescibacteria	Saccharimonadia	Saccharimonadales			
8eb8dd444d2485e812c47fdffaa61a4d	Bacteria	Actinobacteriota	Thermoleophilia	Gaiellales			
0d5fdc530c86f2e471d32e5e8c9d9526	Bacteria	Chloroflexi	Chloroflexia	Chloroflexales	Roseiflexaceae		
4fe8546ed9bd8f05e10cc82839c9aafb	Bacteria	Bdellovibrionota	Oligoflexia	Oligoflexales			
da428a51f5d829920251914697f60274	Bacteria	Actinobacteriota	Actinobacteria	Catenulisporales	Catenulisporaceae	Catenulispora	
60680e80ae3b2517d10b5a094633ae9c	Bacteria	Proteobacteria	Gammaproteobacteria	Gammaproteobacteria_Incertae_Sedis	Unknown_Family	Acidibacter	
fc4ce9fbcb319ee89fbe6043b85cf6cf	Bacteria	Actinobacteriota	Actinobacteria	Streptomycetales	Streptomycetaceae	Streptomyces	
ac53160b1821ba876361f77a6081d13f	Bacteria	Actinobacteriota	Actinobacteria	Streptomycetales	Streptomycetaceae	Streptomyces	
cacf988a511bfb4ecdf6279eff4fea7c	Bacteria	Proteobacteria	Gammaproteobacteria	Burkholderiales	Sutterellaceae		
26c10f0f0792b4e23cea0027953a44b0	Bacteria	Bacteroidota	Bacteroidia	Chitinophagales	Chitinophagaceae
15638b5c68219db32c091d6161f6125f	Bacteria	Proteobacteria	Gammaproteobacteria	Xanthomonadales	Xanthomonadaceae	Lysobacter	
12a227d6430972a80e2c44ed586bc99d	Bacteria	Verrucomicrobiota	Verrucomicrobiae	Pedosphaerales	Pedosphaeraceae		
0e81d95dc0f9c494190da8dc153dbfd8	Bacteria	Proteobacteria	Gammaproteobacteria	Burkholderiales	TRA3-20		
3e6627b86a7089016a09f6109bd3589a	Bacteria	Proteobacteria	Gammaproteobacteria	Burkholderiales	Oxalobacteraceae	Massilia	
2cec5c063a2ca0d7fdf086c74ce72629	Bacteria	Acidobacteriota	Acidobacteriae	Bryobacterales	Bryobacteraceae	Bryobacter	
394473cdaed7dbcd353178bdb1e6e7a9	Bacteria	Chloroflexi	Chloroflexia	Chloroflexales	Roseiflexaceae		
f36a39fa232a8125dfd08aae3c258e74	Bacteria	Patescibacteria	Saccharimonadia	Saccharimonadales	Saccharimonadaceae	TM7a	
eaef57aee2e3f5f8c33166fc2bdc4fe9	Bacteria	Myxococcota	Polyangia	Haliangiales	Haliangiaceae	Haliangium	
e6b00ee6f9648c961814befea727c4a4	Bacteria	Proteobacteria	Gammaproteobacteria	Cellvibrionales	Cellvibrionaceae	Cellvibrio	
6382a6e79c76985fb8270f59d470c5f2	Bacteria	Gemmatimonadota	Gemmatimonadetes	Gemmatimonadales	Gemmatimonadaceae	Gemmatimonas	
8877ed3c7717afe0a2a7cfacc9444f1c	Bacteria	Bacteroidota	Bacteroidia	Sphingobacteriales
721bc340ce5263dad01313a3386889bd	Bacteria	Myxococcota	Myxococcia	Myxococcales	Myxococcaceae
25fe511fe48a919b0e663e5200da95f3	Bacteria	Bacteroidota	Bacteroidia	Chitinophagales	Chitinophagaceae
734f00b25b1630215f0683bd45772653	Bacteria	Firmicutes	Bacilli	Paenibacillales	Paenibacillaceae	Cohnella	
cd7813a9a9361a20fd0a4195a03921a4	Bacteria	Verrucomicrobiota	Verrucomicrobiae	Pedosphaerales	Pedosphaeraceae		
21bf01f677629be67177e7d74087ae54	Bacteria	Myxococcota	Polyangia	Polyangiales	Phaselicystidaceae	Phaselicystis	
f5a1065b63daa93f4908a14e97ff7d40	Bacteria	Proteobacteria	Alphaproteobacteria	Sphingomonadales	Sphingomonadaceae	Sphingomonas	
8e402c9d1d9fb4a03a75a106aee02958	Bacteria	Proteobacteria	Alphaproteobacteria	Sphingomonadales	Sphingomonadaceae	Sphingomonas	
713b94e1aaa43da536421388a6b0c8bd	Bacteria
692157793689aa35d22c45ed8e4a24df	Bacteria	Myxococcota	Polyangia	Polyangiales	Polyangiaceae
5b1efa2496c66237e8029536d3ec419d	Bacteria	Gemmatimonadota	Gemmatimonadetes	Gemmatimonadales	Gemmatimonadaceae	Gemmatimonas	
0f4580fd392fedd042557262f0004b5a	Bacteria	Actinobacteriota	Actinobacteria	Frankiales	Nakamurellaceae	Nakamurella	
7d0abfd4fc1f69026ec36b27c96322ea	Bacteria	Patescibacteria	Saccharimonadia	Saccharimonadales	Saccharimonadaceae	TM7a	
07748aaa84fa4a198c09423943893563	Bacteria	Gemmatimonadota	Gemmatimonadetes	Gemmatimonadales	Gemmatimonadaceae	Gemmatimonas	
f652a34dd8813e5101448bcf71955f40	Bacteria	Proteobacteria	Gammaproteobacteria	Burkholderiales	Comamonadaceae	Rhizobacter	
2d8775a012261aca0de1ae61299888b4	Bacteria	Acidobacteriota	Subgroup_25				
390d553976ea6b0ab5038dc99cdb391e	Bacteria	Actinobacteriota	Actinobacteria	Micromonosporales	Micromonosporaceae
dc46b59846576346463525f41e667e8a	Bacteria	Proteobacteria	Gammaproteobacteria	Burkholderiales	Nitrosomonadaceae	mle1-7	
775fe5fd9c78cfc9cb378ad396cac60a	Bacteria	Proteobacteria	Alphaproteobacteria	Acetobacterales	Acetobacteraceae	Roseomonas	
8f12cf72a7e1de27ebc5af877ff469b4	Bacteria	Proteobacteria	Alphaproteobacteria	Micropepsales	Micropepsaceae		
41df2a3b545f9aee062e8360a7a81b0a	Bacteria	Actinobacteriota	Thermoleophilia	Solirubrobacterales	67-14		
97d92dd43b69701192f4e6ff2da7c795	Bacteria	Dependentiae	Babeliae	Babeliales	UBA12409		
2c66411df64f2fe85a6f8b040cd7f8b5	Bacteria	Firmicutes	Bacilli	Paenibacillales	Paenibacillaceae	Paenibacillus	
0fd5f146038411daca1ef9091bcdef27	Bacteria	Actinobacteriota	Actinobacteria	Micromonosporales	Micromonosporaceae	Catellatospora	
f480a4b6e8643a48a0f8f5ade6a2cdf3	Bacteria	Proteobacteria	Gammaproteobacteria	Burkholderiales	Nitrosomonadaceae	mle1-7	
7a07991cb41d77c6a0bc525aae69355d	Bacteria	Bdellovibrionota	Bdellovibrionia	Bdellovibrionales	Bdellovibrionaceae	Bdellovibrio	
8ee085bc4214353d198a2cc9bcbc2ae9	Bacteria	Firmicutes	Bacilli	Bacillales	Bacillaceae	Geobacillus	
3ad5387eed9c3438b124212199271afa	Bacteria	Gemmatimonadota	Gemmatimonadetes	Gemmatimonadales	Gemmatimonadaceae		
4510cffa267ac47708e937fd7294f500	Bacteria	Fibrobacterota	Fibrobacteria	Fibrobacterales	Fibrobacteraceae	possible_genus_04	
b33db9e22e89e9e004a3547b006344cd	Bacteria	Actinobacteriota	Actinobacteria	Micrococcales	Micrococcaceae	Arthrobacter	
538484ea80912bdae7f457ceeb357df5	Bacteria	Gemmatimonadota	Gemmatimonadetes	Gemmatimonadales	Gemmatimonadaceae		
f10a41e92e92e82b56b6ac4643f0a260	Bacteria	Acidobacteriota	Acidobacteriae	Solibacterales	Solibacteraceae	Candidatus_Solibacter	
c35f64ae52e98d37a17179af4740590a	Bacteria	Proteobacteria	Alphaproteobacteria	Azospirillales	Azospirillaceae	Skermanella	
77b377c602e9ee04a581d592129a6362	Bacteria	Proteobacteria	Gammaproteobacteria	Gammaproteobacteria_Incertae_Sedis	Unknown_Family	Acidibacter	
7a259368eb67229874be14471fb0cfec	Bacteria	Proteobacteria	Gammaproteobacteria	Burkholderiales	Nitrosomonadaceae	IS-44	
dd02a81c41f8cd3a68439899277a4e5a	Bacteria	Actinobacteriota	Thermoleophilia	Gaiellales			
4c40ff5dd80e1211f3e1555a785e01b1	Bacteria	Proteobacteria	Alphaproteobacteria	Rhizobiales	Xanthobacteraceae	Pseudolabrys	
89fca18c3086892ac21e4c69c64a92a2	Bacteria	Verrucomicrobiota	Verrucomicrobiae	Pedosphaerales	Pedosphaeraceae		
9cc7ba87ae69902c3f01373cfbd84040	Bacteria	Chloroflexi
a2af57b0245faef08173b9f8f5e35b42	Bacteria
8781a55fc1fb121e6b8e7e4ab262ddbc	Bacteria	Verrucomicrobiota	Verrucomicrobiae	Pedosphaerales	Pedosphaeraceae		
b4501dcfca3fc765bf200373ae1142d5	Bacteria	Firmicutes	Bacilli	Paenibacillales	Paenibacillaceae
2c16cd528d658782d34d0ca7188071b0	Bacteria	Bdellovibrionota	Bdellovibrionia	Bacteriovoracales	Bacteriovoracaceae	Peredibacter	
85886028e8a527c503992e5ab21f7ee9	Bacteria	Gemmatimonadota	Gemmatimonadetes	Gemmatimonadales	Gemmatimonadaceae	Gemmatimonas	
96a0c6f52ac2925cdb955a8a38536e5f	Bacteria	Acidobacteriota	Subgroup_5				
3e5eb38606ef83770c1abe63601c2e74	Bacteria	Actinobacteriota	Actinobacteria	Frankiales	Frankiaceae
21b6df6625d7a08c3a82f7d3d8e0539e	Bacteria	Firmicutes	Bacilli	Paenibacillales	Paenibacillaceae	Paenibacillus	
eb1a82db9589b26f3d76ffac3dd349f1	Bacteria	Myxococcota	Myxococcia	Myxococcales	Myxococcaceae	Archangium	
155a9c94cd0a6bf63c791c91d874af99	Bacteria	Proteobacteria	Gammaproteobacteria	Burkholderiales	Oxalobacteraceae
2e6189845752d8e2e98fea58f14e3f5b	Bacteria	Proteobacteria	Gammaproteobacteria	Diplorickettsiales	Diplorickettsiaceae		
43316450a843ad4c7f54e3bf5002cc38	Bacteria	Proteobacteria	Gammaproteobacteria	Xanthomonadales	Xanthomonadaceae
95ad41b6391b1f9d139232880ff97629	Bacteria	Nitrospirota	Nitrospiria	Nitrospirales	Nitrospiraceae	Nitrospira	
3131a7479b744a9789174001435338fd	Bacteria	Proteobacteria	Alphaproteobacteria	Sphingomonadales	Sphingomonadaceae	Altererythrobacter	
081cffb22e381a22ea06979f09a9d966	Bacteria	Bdellovibrionota	Oligoflexia	Oligoflexales			
4ab4b82a687ed03f4468a67ec6335aca	Bacteria	Proteobacteria	Gammaproteobacteria	Burkholderiales	Comamonadaceae	Pseudorhodoferax	
145190ade279f0d4fe8d50364e088fed	Bacteria	Proteobacteria	Alphaproteobacteria	Sphingomonadales	Sphingomonadaceae
07a95a95b08260bd10fe8bed04ece0f1	Bacteria	Bacteroidota	Bacteroidia	Flavobacteriales	Crocinitomicaceae	Fluviicola	
964e04a58468e785c4dc13b887c979f7	Bacteria	Proteobacteria	Alphaproteobacteria	Rickettsiales	SM2D12		
86e087cd230866945094360ac40191c6	Bacteria	Actinobacteriota	Actinobacteria	Propionibacteriales	Nocardioidaceae	Nocardioides	
9062a410145c38d7dfc85f1cd7a52460	Bacteria	Acidobacteriota	Acidobacteriae	Acidobacteriales	Acidobacteriaceae_(Subgroup_1)	Granulicella	
b8987bd0bc0a93562953de1fb7d9dfd2	Bacteria	Bacteroidota	Bacteroidia	Chitinophagales	Chitinophagaceae
4abd49ab139f8692495bf3ff5426bb80	Bacteria	Proteobacteria	Gammaproteobacteria	Salinisphaerales	Solimonadaceae	Panacagrimonas	
d20d996b285863762ce2b1ba15669af1	Bacteria	Bacteroidota	Bacteroidia	Cytophagales	Hymenobacteraceae	Adhaeribacter	
41ab56c5af41f35436b628c5897e69b0	Bacteria	Acidobacteriota	Holophagae	Subgroup_7			
da7487b216f2ee168113910bf0adceac	Bacteria	Verrucomicrobiota	Verrucomicrobiae	Pedosphaerales	Pedosphaeraceae	Ellin517	
c02c5147035f1bb489bd91209a6ece07	Bacteria	Actinobacteriota	Actinobacteria	Frankiales	Sporichthyaceae		
028e77003b7e13d9b380ba682efe372c	Bacteria	Bacteroidota	Bacteroidia	Cytophagales	Microscillaceae	Ohtaekwangia	
9e56f93f3d84f90072d430b25bdf3bf8	Bacteria	Actinobacteriota	Actinobacteria	Streptomycetales	Streptomycetaceae	Streptomyces	
08e6d6cbaf4e9b80d95d6c4ddbe4fc34	Bacteria	Acidobacteriota	Acidobacteriae	Solibacterales	Solibacteraceae	Candidatus_Solibacter	
87e4c04e84f7d3992107794e90dd72f8	Bacteria	Proteobacteria	Gammaproteobacteria	Burkholderiales	Nitrosomonadaceae	Ellin6067	
73c9a86084e616b040c95bc651c8f681	Bacteria	Proteobacteria	Alphaproteobacteria	Acetobacterales	Acetobacteraceae
8cc1e3ee774182cb50ee13de8b572000	Bacteria	Proteobacteria	Alphaproteobacteria				
7bdd96796b0d769a59c49133cbbc5c97	Bacteria	Proteobacteria	Alphaproteobacteria	Sphingomonadales	Sphingomonadaceae	Sphingomonas	
cc1e8b956678231a4f8498ccfad8d441	Bacteria	Proteobacteria	Gammaproteobacteria	Gammaproteobacteria_Incertae_Sedis	Unknown_Family	Candidatus_Ovatusbacter	
dfe930beda0b58c74fb02e35390bcdf9	Bacteria	Proteobacteria	Alphaproteobacteria	Rhizobiales	Xanthobacteraceae	Bradyrhizobium	
4ba911d080b9de8f8c50558f733bd917	Bacteria	Bdellovibrionota	Bdellovibrionia	Bacteriovoracales	Bacteriovoracaceae	Peredibacter	
96f5d552d375b2f9a3cd0d5a5004c65b	Bacteria	Acidobacteriota	Subgroup_25				
75614daeaa8707ab1ca80d8a759fea8c	Bacteria	Proteobacteria	Gammaproteobacteria	Burkholderiales	Comamonadaceae
2ee8c2bdf5561d9e6558b970738f7394	Bacteria	Proteobacteria	Alphaproteobacteria	Rhizobiales	Devosiaceae	Devosia	
d51286509dc3c8ce65b575f34fb15605	Bacteria	Proteobacteria	Alphaproteobacteria	Rhizobiales	Rhizobiales_Incertae_Sedis		
7d5c8c0e24c0df0976d98b0ec8fee184	Bacteria	Bacteroidota	Bacteroidia	Cytophagales	Microscillaceae
a0a32989979c79bb90400fb5b60aa82a	Bacteria	Proteobacteria	Gammaproteobacteria	Burkholderiales	Oxalobacteraceae	Noviherbaspirillum	
fdbf4274a29e1206fecc0e5c125bb714	Bacteria	Bdellovibrionota	Oligoflexia	Oligoflexales	Oligoflexales_fa	Oligoflexus	
ec0d1623ca5da985ebe91ebac18fc024	Bacteria	Actinobacteriota	Actinobacteria	Pseudonocardiales	Pseudonocardiaceae	Pseudonocardia	
94df558da584df7bebdca1e66dad64f6	Bacteria	Gemmatimonadota	S0134_terrestrial_group				
a03e572b89dbfd4dda871effa0e24514	Bacteria	Proteobacteria	Gammaproteobacteria	Salinisphaerales	Solimonadaceae	Alkanibacter	
4fb6b4479fc1c19d27faea21f0cad0b2	Bacteria	Proteobacteria	Gammaproteobacteria	Burkholderiales	Oxalobacteraceae
87c644396315e6636a7707a013c31f31	Bacteria	Verrucomicrobiota	Verrucomicrobiae	Pedosphaerales	Pedosphaeraceae
f4ea87d961b60f7c149d09f57f975d3b	Bacteria	Proteobacteria	Alphaproteobacteria	Rickettsiales	Rickettsiaceae		
4c690438af233ed57f2680b6681afff6	Bacteria	Proteobacteria	Gammaproteobacteria	Burkholderiales	Oxalobacteraceae
c37b29d82f7b601ef1f12d9431ab9b85	Bacteria	Proteobacteria	Gammaproteobacteria	Burkholderiales	Sutterellaceae		
64c970fb41fae9e1344fe368128eb486	Bacteria	Patescibacteria	Saccharimonadia	Saccharimonadales
3aa65407a63d8ca65068cb3983edf551	Bacteria	Bacteroidota	Bacteroidia	Chitinophagales	Chitinophagaceae	Flavitalea	
048317efec665997214cce1255467b0f	Bacteria	Actinobacteriota	Actinobacteria	Corynebacteriales	Mycobacteriaceae	Mycobacterium	
6e33adca4be4971ede7f4f01de87b94c	Bacteria	Gemmatimonadota	Gemmatimonadetes	Gemmatimonadales	Gemmatimonadaceae	Gemmatimonas	
66ab46a091361f7ae142dfca7fe057e8	Bacteria	Firmicutes	Bacilli	Paenibacillales	Paenibacillaceae	Paenibacillus	
10b660c1e5bb71fa194efdda697dd659	Bacteria	Bdellovibrionota	Bdellovibrionia	Bacteriovoracales	Bacteriovoracaceae	Bacteriovorax	
f75d62e83f8d55fc7b207b999562ab2d	Bacteria	Myxococcota	Myxococcia	Myxococcales	Myxococcaceae	P3OB-42	
c9f82a0fef4dc8d2ee2ca04c28fdea2a	Bacteria	Verrucomicrobiota	Chlamydiae	Chlamydiales	Simkaniaceae		
0d59de7887d8e2675a599c8f35709bc1	Bacteria	Proteobacteria	Gammaproteobacteria	Steroidobacterales	Steroidobacteraceae		
19079d073dd87d4580758f0dc6120ef2	Bacteria	Bacteroidota	Bacteroidia	Flavobacteriales	Flavobacteriaceae	Flavobacterium	
172790ac09a55cbd9b1fed1b9cbd34c7	Bacteria	Chloroflexi	Chloroflexia	Chloroflexales	Roseiflexaceae		
a41a30cd8c6a6828ce95adae215d549e	Bacteria	Acidobacteriota	Acidobacteriae	Solibacterales	Solibacteraceae	Candidatus_Solibacter	
c495aefaee1661ea659970bd3d3f2fd5	Bacteria	Bacteroidota	Bacteroidia	Chitinophagales	Chitinophagaceae	Flavisolibacter	
b77c32b2d0946314b44d4476a98fac12	Bacteria	Chloroflexi	JG30-KF-CM66				
272671cda1a504ede8a051c9cc92fb83	Bacteria	Desulfobacterota	Desulfuromonadia	Geobacterales	Geobacteraceae	Geobacter	
893ab4953961335c7bec7197e51e212f	Bacteria	Actinobacteriota	Acidimicrobiia	Microtrichales	Ilumatobacteraceae		
e50c5a38c76572be5d3d7224da5f52ed	Bacteria	Firmicutes	Clostridia	Clostridiales	Clostridiaceae	Clostridium_sensu_stricto_12	
8db5ec782c338ffbf55394a37a9eea76	Bacteria	Abditibacteriota	Abditibacteria	Abditibacteriales	Abditibacteriaceae	Abditibacterium	
bf8bceb298dfaeffeb89d5a9aef01f2d	Bacteria	Actinobacteriota	Actinobacteria	Propionibacteriales	Nocardioidaceae	Nocardioides	
8d41e1351af3fff0db8e65d0a7a81185	Bacteria	Proteobacteria	Alphaproteobacteria	Rickettsiales	Rickettsiaceae	Rickettsia	
859f7aed0cfdb0d5559a10b1b67d1728	Bacteria	Bacteroidota	Bacteroidia	Chitinophagales	Chitinophagaceae
c208d8a3383459f8dd0233db6a8a3ce3	Bacteria	Proteobacteria	Alphaproteobacteria	Rhizobiales	Xanthobacteraceae	Rhodoplanes	
fc0c3514011599cf5328c9af3fcdfa0d	Bacteria	Actinobacteriota	Thermoleophilia	Solirubrobacterales	67-14		
1b0d4b749260706c20a2d15f7ba64b09	Bacteria	Proteobacteria	Alphaproteobacteria	Azospirillales	Azospirillaceae	Azospirillum	
e040df0df5c1ba0ff3a1e5897f310538	Bacteria	Bacteroidota	Bacteroidia	Cytophagales	Microscillaceae	Ohtaekwangia	
86124dd793af42ae990bb58333fecb6e	Bacteria	Proteobacteria	Gammaproteobacteria	Diplorickettsiales	Diplorickettsiaceae		
dbc9fdd6ab339808a30587458b6a06a7	Bacteria	Proteobacteria	Alphaproteobacteria	Rhizobiales	Beijerinckiaceae	Microvirga	
b631b9a158445a512d12b8e8724c574b	Bacteria	Bdellovibrionota	Oligoflexia	Oligoflexales			
4b2c97bdf7934c8742e4d2bf603cd854	Bacteria	Bdellovibrionota	Bdellovibrionia	Bdellovibrionales	Bdellovibrionaceae	OM27_clade	
2d96860e087d4157afd96ec7e8408392	Bacteria	Bdellovibrionota	Bdellovibrionia	Bdellovibrionales	Bdellovibrionaceae	Bdellovibrio	
4caccf0637f57159fd73328b814727b0	Bacteria	Proteobacteria	Alphaproteobacteria	Dongiales	Dongiaceae	Dongia	
1e7c89c7ba77bfb25c79f0720a9b5e74	Bacteria	Firmicutes	Clostridia	Clostridiales	Clostridiaceae	Clostridium_sensu_stricto_13	
e7de48bcbce3f6ba89ca5eb9e0815f39	Bacteria	Proteobacteria	Alphaproteobacteria	Defluviicoccales			
aef7aa58e4366f8e3fb387482b4e0dda	Bacteria	Myxococcota
cc41d2ecae75a914c95374facc378151	Bacteria	Actinobacteriota	Actinobacteria	Propionibacteriales	Nocardioidaceae	Nocardioides	
b9deb075109b0f1dc6eb281aa952d04d	Bacteria	Bdellovibrionota	Bdellovibrionia	Bdellovibrionales	Bdellovibrionaceae	Bdellovibrio	
c64d5a6abd3a3f17b76a63ed723b8394	Bacteria	Proteobacteria	Gammaproteobacteria	PLTA13			
f3fd9a6bcc0a2a4be4f31dad00464b90	Bacteria	Proteobacteria	Alphaproteobacteria	Rhizobiales	Hyphomicrobiaceae	Pedomicrobium	
cba61422915aadc45a2824deffe162f3	Bacteria	Proteobacteria	Alphaproteobacteria	Rhizobiales	Rhizobiaceae
9c1008de77723a52c92e371a6b2196a5	Bacteria	Proteobacteria	Alphaproteobacteria	Sphingomonadales	Sphingomonadaceae	Sphingomonas	
3caa092018113946e4a63a95e79d6019	Bacteria	Chloroflexi	TK10				
071eefd3c173d1d09dcaf05ef08d0135	Bacteria	Bdellovibrionota	Oligoflexia	Oligoflexales			
96103ba2cff4891e3f816bc926efe56a	Bacteria	Desulfobacterota					
d80cfdd780afab43f42348d11014c0ac	Bacteria	Bacteroidota	Bacteroidia	Chitinophagales	Chitinophagaceae	Flavisolibacter	
6e6c113a31c92616af2a2509a63ea350	Bacteria	Proteobacteria	Gammaproteobacteria	Burkholderiales	Neisseriaceae		
df2c9bf640ecea0d7281b0d38e313924	Bacteria	Bacteroidota	Bacteroidia	Cytophagales	Cytophagaceae	Sporocytophaga	
852c6280e65de3b5801c785206c73eda	Bacteria	Myxococcota	Polyangia	Polyangiales	Sandaracinaceae		
933c0afc5fe76d38973eb6f5b146ad34	Bacteria	Cyanobacteria	Sericytochromatia				
3f0eea163da5cb51e486c28c936cc39d	Bacteria	Firmicutes	Bacilli	Paenibacillales	Paenibacillaceae
06f7e329a74a64456a319293ee344eb2	Bacteria	Myxococcota	Myxococcia	Myxococcales	Myxococcaceae		
5655ec4b07069e8471f8ba87d346857b	Bacteria	Actinobacteriota	Thermoleophilia	Solirubrobacterales	Solirubrobacteraceae
a2699854f8a440e70b881922062fe162	Bacteria	Acidobacteriota	Subgroup_5				
32ec2f1da6ffe23816868d41a92f9793	Bacteria	Gemmatimonadota	Gemmatimonadetes	Gemmatimonadales	Gemmatimonadaceae		
889aa86bdf3fed49ba6e6c286cea0fd3	Bacteria	Proteobacteria	Gammaproteobacteria	Burkholderiales	Oxalobacteraceae
1b1fdeaace57c33eb87932aed851e701	Bacteria	Firmicutes	Bacilli	Paenibacillales	Paenibacillaceae	Paenibacillus	
4ac9e72ed4e200530dd18f29fb542652	Bacteria	Actinobacteriota	Thermoleophilia	Gaiellales			
b7766c9fea749496705ea178250f9b9d	Bacteria	Bacteroidota	Bacteroidia	Chitinophagales	Chitinophagaceae
5cde24b85e5dc65f95068062d191d3ec	Bacteria	Actinobacteriota	Acidimicrobiia	IMCC26256			
e5044395d85b4a013065e998dc42eccf	Bacteria	Abditibacteriota	Abditibacteria	Abditibacteriales	Abditibacteriaceae	Abditibacterium	
abe1dcb5688b50c55b85b7e6778c30af	Bacteria	Proteobacteria	Gammaproteobacteria	Xanthomonadales	Xanthomonadaceae	Arenimonas	
964f670a9983baf761d71f8fe6b0905d	Bacteria	Proteobacteria	Alphaproteobacteria	Sphingomonadales	Sphingomonadaceae
44ea2f7cc4c5bdda266f17fc208bdf57	Bacteria	Proteobacteria	Alphaproteobacteria	Rhizobiales	Rhizobiales_Incertae_Sedis		
32e8ff2a20fd2a33fa05484b32d733bc	Bacteria	Acidobacteriota	Acidobacteriae	Bryobacterales	Bryobacteraceae	Bryobacter	
555eef30935d68a49dd041e1989657d3	Bacteria	Actinobacteriota	Actinobacteria	Micrococcales	Microbacteriaceae	Gryllotalpicola	
fc4a7a28ed0f10237059f8cc5d5cca1b	Bacteria	Proteobacteria	Alphaproteobacteria	Paracaedibacterales	Paracaedibacteraceae	Candidatus_Captivus	
3d273919b3f89785440f98ef6e05bc30	Bacteria	Firmicutes	Bacilli	Paenibacillales	Paenibacillaceae	Paenibacillus	
983292595292e7d01817f380a6b83d9d	Bacteria	Bacteroidota	Bacteroidia	Flavobacteriales	Flavobacteriaceae	Flavobacterium	
a026cd65b9545185390eff1479c88d6f	Bacteria	Proteobacteria	Gammaproteobacteria	Burkholderiales	Oxalobacteraceae	Massilia	
6836d3cc7d2aaf4f163d1ebeb4fdd518	Bacteria	Proteobacteria	Gammaproteobacteria	Cellvibrionales
5ef0dd575b273a142b32988b2029efe6	Bacteria	Actinobacteriota	Actinobacteria	Micromonosporales	Micromonosporaceae
c5e2a7b846987e53d1a875ef990ba924	Bacteria	Proteobacteria	Gammaproteobacteria	Xanthomonadales	Rhodanobacteraceae
d273e01f61741e725ce68661063e1aaa	Bacteria	Chloroflexi	TK10				
af2533d69efa284f4feac1135f3a15bb	Bacteria	Verrucomicrobiota	Chlamydiae	Chlamydiales	Parachlamydiaceae	Candidatus_Rubidus	
3246d7ccb1b0122ed747f4e2858816c4	Bacteria	Actinobacteriota	Actinobacteria	Corynebacteriales	Nocardiaceae	Rhodococcus	
964777f8c336cc507edddbe1ea5c4d95	Bacteria	Bacteroidota	Bacteroidia	Sphingobacteriales	env.OPS_17		
0d27e2b210d371f6649f6cbb93493860	Bacteria	NB1-j					
f9f3628dccb5366a60c456702fb1bc2a	Bacteria	Chloroflexi	Dehalococcoidia	SAR202_clade			
f985e6e3b4d258b7550a1811395805b0	Bacteria	Firmicutes	Bacilli	Bacillales	Bacillaceae	Bacillus	
369bace92bbb4baec1ebb9047a5a2981	Bacteria	Acidobacteriota	Acidobacteriae	Solibacterales	Solibacteraceae	Candidatus_Solibacter	
afe164fe131e09d5d1b72fca0d0db135	Bacteria	Firmicutes	Bacilli	Paenibacillales	Paenibacillaceae
c320889719f2bac19919149dd765ab8b	Bacteria	Actinobacteriota	Actinobacteria	Streptosporangiales	Thermomonosporaceae	Actinocorallia	
938360be2e752fe3fb9d60a14cae8d89	Bacteria	Proteobacteria	Gammaproteobacteria	Burkholderiales	Comamonadaceae
4cc9539c9a97dab6402ed981a9233bf0	Bacteria	Myxococcota	Polyangia	Polyangiales	Polyangiaceae	Polyangium	
c1c43eee34d8137574ffb8be04336bea	Bacteria	Acidobacteriota	Subgroup_5				
29f3d1efab60da145d9cb69a5acec9e4	Bacteria
4d9c44c6f43688be729b79ee423e457b	Bacteria	Chloroflexi	TK10				
ffab96c3e36381b30e36a5793abd00af	Bacteria	Proteobacteria	Gammaproteobacteria	Burkholderiales	Oxalobacteraceae
f8843c94f474276d7813217dbfbe58ff	Bacteria	Firmicutes	Bacilli	Paenibacillales	Paenibacillaceae	Paenibacillus	
8abdde39eedcbb7decf2530544348e79	Bacteria	Actinobacteriota	Actinobacteria	Propionibacteriales	Nocardioidaceae	Nocardioides	
c91ee5f593bd1e4bfe6dfe81f0451f33	Bacteria	Actinobacteriota	Actinobacteria	Micromonosporales	Micromonosporaceae
463741cc7e85e659527afc4401c529f2	Bacteria	Planctomycetota	Phycisphaerae	Phycisphaerales	Phycisphaeraceae	SM1A02	
6735235169175d52702c2acadd3eec1b	Bacteria	Acidobacteriota	Subgroup_22				
2feb8e2cba6bd102bf9300cb1288a6fc	Bacteria	Bdellovibrionota	Oligoflexia	0319-6G20			
65f00ceafde7a7ed4438739bebc36e08	Bacteria	Acidobacteriota	Subgroup_5				
658d2f339621925f57213db6cb10eacc	Bacteria	Proteobacteria	Gammaproteobacteria	Burkholderiales	Oxalobacteraceae	Massilia	
2d11cabe4342beb3ba0a122ed6cf0427	Bacteria	Actinobacteriota	MB-A2-108				
e963850fa69c2b84791a29ee41a5eeba	Bacteria	Myxococcota	Polyangia	Polyangiales	Polyangiaceae	Aetherobacter	
78308dfcb2dcf98bcbdbf49cbb448dd6	Bacteria	Proteobacteria	Alphaproteobacteria	Rhizobiales	Devosiaceae	Devosia	
6a92a0dcbfa53eb47bc2cfd357426452	Bacteria	Bacteroidota	Bacteroidia	Chitinophagales	Chitinophagaceae	Edaphobaculum	
889594989889d4f317f890a750e42b69	Bacteria	Actinobacteriota	Actinobacteria	Micromonosporales	Micromonosporaceae	Dactylosporangium	
bd57aa3e98b4214f8bd670f7e97730b7	Bacteria	Bdellovibrionota	Bdellovibrionia	Bdellovibrionales	Bdellovibrionaceae	OM27_clade	
82b135d130f9d5e10449b58a82f0e158	Bacteria	Actinobacteriota	Actinobacteria	Micrococcales	Intrasporangiaceae	Phycicoccus	
209f6386fb3da3b35facdb75a225949d	Bacteria	Proteobacteria	Alphaproteobacteria	Sphingomonadales	Sphingomonadaceae
b30c18b0b1e95b5079508929da425f2a	Bacteria	Proteobacteria	Alphaproteobacteria	Rhizobiales	Devosiaceae	Devosia	
0fe22625ff24041e9e5468728281806b	Bacteria	Proteobacteria	Alphaproteobacteria	Rhizobiales	Xanthobacteraceae	Pseudolabrys	
ed8cd79bade186ba27a66e8b0f1afc9f	Bacteria	Proteobacteria	Alphaproteobacteria	Rhizobiales	Hyphomicrobiaceae
d4eb95ca57a81c59fc23c56829cdc6de	Bacteria	Armatimonadota	Fimbriimonadia	Fimbriimonadales	Fimbriimonadaceae		
c1c700330c6ca6ff5555a638f7426cf7	Bacteria	Proteobacteria	Alphaproteobacteria	Rhizobiales	Devosiaceae	Devosia	
37b1ab74a9f5e56b1669edd508814b96	Bacteria	Verrucomicrobiota	Verrucomicrobiae	Pedosphaerales	Pedosphaeraceae	Ellin517	
7aadcb60b988d5bacfedf908f96e1f2e	Bacteria	Proteobacteria	Alphaproteobacteria	Caulobacterales	Caulobacteraceae	Caulobacter	
d90ef007ee0887695e67e118325a4cc3	Bacteria	Actinobacteriota
b0d20f7749bf591f604d5e0cf60a7809	Bacteria	Bdellovibrionota	Bdellovibrionia	Bdellovibrionales	Bdellovibrionaceae	Bdellovibrio	
623e2cd7c913c8fe2e56e66b3a3ddb32	Bacteria	Verrucomicrobiota	Verrucomicrobiae	Pedosphaerales	Pedosphaeraceae		
2e6f82dc35e360bb57456b108a920573	Bacteria	Abditibacteriota	Abditibacteria	Abditibacteriales	Abditibacteriaceae	Abditibacterium	
842d3b7d95ea87f36a5f78cfd8579243	Bacteria	Verrucomicrobiota	Verrucomicrobiae	Pedosphaerales	Pedosphaeraceae	Pedosphaera	
37125d7b0e21a048f8621b5c74b78559	Bacteria	Gemmatimonadota	Gemmatimonadetes	Gemmatimonadales	Gemmatimonadaceae
e46227a75e0d69b8bd08779e49211a05	Bacteria	Proteobacteria	Gammaproteobacteria	Burkholderiales	Nitrosomonadaceae	Ellin6067	
79aad4f859eae0ef9ee366a583c44864	Bacteria	Firmicutes	Bacilli	Paenibacillales	Paenibacillaceae	Paenibacillus	
2034dd18920b386110db5213c330f4d6	Bacteria	Bacteroidota	Bacteroidia	Flavobacteriales	Flavobacteriaceae	Flavobacterium	
b4076d13890c90d39fd996cae8fa875b	Bacteria	Verrucomicrobiota	Verrucomicrobiae	Pedosphaerales	Pedosphaeraceae		
b5953f9548c0abf14b823b2cf324710c	Bacteria	Proteobacteria	Alphaproteobacteria	Rickettsiales	Rickettsiaceae		
7d06c16ed7582d4a6d2390924a2f549d	Bacteria	Acidobacteriota	Acidobacteriae	Subgroup_15			
923c19febb8ee0fedda592fdf148703a	Bacteria	Gemmatimonadota	Gemmatimonadetes	Gemmatimonadales	Gemmatimonadaceae	Gemmatimonas	
560a4bf032da4a98f31404b3985683b2	Bacteria	Proteobacteria	Gammaproteobacteria	Burkholderiales	Nitrosomonadaceae	mle1-7	
d51218097348dd598cc66fe520f8f34d	Bacteria	Actinobacteriota	MB-A2-108				
0cb4eb49e064b666e582dbc9f2307ac2	Bacteria	Bdellovibrionota	Bdellovibrionia	Bdellovibrionales	Bdellovibrionaceae	Bdellovibrio	
0271f2c90f9411a3cbed4ec7175d7ba0	Bacteria	Firmicutes	Bacilli	Bacillales	Bacillaceae
ddefe3bb72f0d7bbf33694c8abe1c4d0	Bacteria	Proteobacteria	Gammaproteobacteria	Burkholderiales	Methylophilaceae	Methylotenera	
db56629bc45f2b49402c24280314ad9a	Bacteria	Bacteroidota	Bacteroidia	Cytophagales	Cytophagaceae	Rhodocytophaga	
4dc8f763a6a654f49a5c865511a1fc8d	Bacteria
fef4d7786bc6895b65ff4960d52e1ac8	Bacteria	Proteobacteria	Alphaproteobacteria	Tistrellales	Geminicoccaceae		
d0188e6cd6b1762c8f3455c3451c5922	Bacteria	Proteobacteria	Alphaproteobacteria	Rhodobacterales	Rhodobacteraceae	Rubellimicrobium	
004d2d60e8eec47cbdce3381565bf01c	Bacteria	Actinobacteriota	Actinobacteria	Corynebacteriales	Mycobacteriaceae	Mycobacterium	
c01924d07957b4eba30e86ce5964662a	Bacteria	Firmicutes	Bacilli	Paenibacillales	Paenibacillaceae	Paenibacillus	
bababed5e9993e9dff96f682da34ff87	Bacteria	Proteobacteria	Alphaproteobacteria	Rhizobiales	Xanthobacteraceae	Pseudolabrys	
1d8d26e3382fb813b541f50fe9dc19a6	Bacteria	Verrucomicrobiota	Chlamydiae	Chlamydiales	cvE6		
7f1abc3f7598e7b521b6d8d5a4bc7f00	Bacteria	Bdellovibrionota	Oligoflexia	Oligoflexales			
27cf74862e39fa02d3727f8444c9f38e	Bacteria	Proteobacteria	Alphaproteobacteria	Sphingomonadales	Sphingomonadaceae	Porphyrobacter	
d07e0a2f3035ca341f5bc2f21d67f156	Bacteria	Firmicutes	Clostridia	Clostridiales	Clostridiaceae	Clostridium_sensu_stricto_8	
f553f84dc6996d9ab64b63434dc293b4	Bacteria	Gemmatimonadota	Gemmatimonadetes	Gemmatimonadales	Gemmatimonadaceae	Gemmatimonas	
69d01ce9358e3fd8ef3b135e85ff95bc	Bacteria	Verrucomicrobiota	Verrucomicrobiae	Chthoniobacterales	Chthoniobacteraceae	Chthoniobacter	
9db7dc03785f79165ac8c3061d8e505c	Bacteria	Nitrospirota	Nitrospiria	Nitrospirales	Nitrospiraceae	Nitrospira	
ba0e671dd9e1dfaf4b0060e03a35288f	Bacteria	Chloroflexi	Chloroflexia	Chloroflexales	Roseiflexaceae		
b9ddf07886474ca3ea4e25fa76344c88	Bacteria	Proteobacteria	Alphaproteobacteria	Rhizobiales	Rhizobiaceae	Allorhizobium-Neorhizobium-Pararhizobium-Rhizobium	
d987da3ff141a111d14a843c4f11a69a	Bacteria	Firmicutes	Bacilli	Paenibacillales	Paenibacillaceae		
d61ca1387d89efa1498bb1f54c709f37	Bacteria	Actinobacteriota	Actinobacteria	Propionibacteriales	Nocardioidaceae	Nocardioides	
181caed3c040b7651e9354a71a5c66ca	Bacteria	Proteobacteria	Alphaproteobacteria	Rhizobiales	Xanthobacteraceae
3ed543b1173b1dae36989943924cb5a1	Bacteria	Verrucomicrobiota	Verrucomicrobiae	Pedosphaerales	Pedosphaeraceae		
08f7ece09330a88a3cf4f5129d6bf086	Bacteria	Firmicutes	Bacilli	Paenibacillales	Paenibacillaceae	Paenibacillus	
7600d6dcbdc62065f9b2678719f5589e	Bacteria	Proteobacteria	Alphaproteobacteria	Rhizobiales	Rhizobiaceae
4c85f493c9c17437ea6e22915a666500	Bacteria	Proteobacteria	Alphaproteobacteria	Sphingomonadales	Sphingomonadaceae	Sphingomonas	
66cb67bc6c9caa123e90c2604b0341f8	Bacteria	Cyanobacteria	Cyanobacteriia	Chloroplast			
7c7eb978619127843c5f5a605e4e5903	Bacteria	Cyanobacteria	Sericytochromatia				
a28c706943fde651683732dfb2b7284b	Bacteria	Verrucomicrobiota	Verrucomicrobiae	Pedosphaerales	Pedosphaeraceae		
78f67bed3114c9b73ed5a669d79bccde	Bacteria	Proteobacteria	Alphaproteobacteria	Sphingomonadales	Sphingomonadaceae	Altererythrobacter	
609dcf92609ab7ded1d84cb0e1944192	Bacteria	Chloroflexi	Chloroflexia	Chloroflexales	Roseiflexaceae	Kouleothrix	
6643df19d28b15a415cf9bc0623eed35	Bacteria	Acidobacteriota	Acidobacteriae	Solibacterales	Solibacteraceae	Candidatus_Solibacter	
e2ee1dc627b35e40151cf28f18faae82	Bacteria	Proteobacteria	Gammaproteobacteria	Burkholderiales	SC-I-84		
2c2e34f513edeacd73d6e7006da4a2c9	Bacteria	Chloroflexi	JG30-KF-CM66				
b6d6bf330518b06fd22943de5c8aa993	Bacteria	Acidobacteriota	Subgroup_5				
cd68920c65c2ff03af2b521e58f526f1	Bacteria	Bacteroidota	Bacteroidia	Sphingobacteriales	Sphingobacteriaceae
f5427f15d4b19c07f02a5c1a857c5d15	Bacteria	Proteobacteria	Alphaproteobacteria	Acetobacterales	Acetobacteraceae	Roseomonas	
df37ac546d96983cf7bd526097281b3f	Bacteria	Firmicutes	Bacilli	Paenibacillales	Paenibacillaceae
452f8957b1e574d5d1dbc0ae81fec920	Bacteria	Proteobacteria	Alphaproteobacteria	Rhizobiales	Xanthobacteraceae	Bradyrhizobium	
36477aad83566b7e47a51719bfe29ff8	Bacteria	Firmicutes	Bacilli	Paenibacillales	Paenibacillaceae	Paenibacillus	
1e285685bfa91176e2f7141af9be48db	Bacteria	Proteobacteria	Gammaproteobacteria	Burkholderiales	Oxalobacteraceae
4940ac74ceefe7635608a4c1123ac1e7	Bacteria	Chloroflexi	Chloroflexia	Chloroflexales	Roseiflexaceae		
d037224c481dc0476248999b126bdfa1	Bacteria	Verrucomicrobiota	Verrucomicrobiae	Pedosphaerales	Pedosphaeraceae		
c34612f2528a72232f0f94420a250abc	Bacteria	Bacteroidota	Bacteroidia	Chitinophagales	Chitinophagaceae	Chitinophaga	
14a3239368c4bc142efb3f54e208e847	Bacteria	Bdellovibrionota	Oligoflexia	0319-6G20			
6e532b66a46ead2c9adc6c4f8941f608	Bacteria	Proteobacteria	Gammaproteobacteria	Burkholderiales	Nitrosomonadaceae	MND1	
8f8e10c2d3232a6055757414a21a76ce	Bacteria	Actinobacteriota	Thermoleophilia	Gaiellales	Gaiellaceae	Gaiella	
c8024dc24b162284a6c170ea24e879e8	Bacteria	Acidobacteriota	Acidobacteriae	Solibacterales	Solibacteraceae	Candidatus_Solibacter	
f0d4353ac57c66c46eef39b132ff5394	Bacteria	Bacteroidota	Bacteroidia	Chitinophagales	Chitinophagaceae
a69f02c1e1297dfff817436e84f469ed	Bacteria	Proteobacteria	Alphaproteobacteria	Rickettsiales	Mitochondria		
8eeded0f59b7915df38124637fe016ef	Bacteria	Acidobacteriota	Holophagae	Subgroup_7			
149d766243c6c1dfb4ec6cce520e2fd7	Bacteria	Proteobacteria	Gammaproteobacteria	Burkholderiales	SC-I-84		
5d8a97e82598f12447c3f2932fddec95	Bacteria	Gemmatimonadota	Gemmatimonadetes	Gemmatimonadales	Gemmatimonadaceae	Gemmatimonas	
7c90345aa0c7ff1bc009b38f02d36513	Bacteria	Proteobacteria	Gammaproteobacteria	Gammaproteobacteria_Incertae_Sedis	Unknown_Family	Acidibacter	
6b4d0cf6c35eb0fec53158281f6cc011	Bacteria	Myxococcota	Myxococcia	Myxococcales	Myxococcaceae	P3OB-42	
d01caf761e8b00021cc0b4dcb1c70e9a	Bacteria	Proteobacteria	Gammaproteobacteria	Burkholderiales	Nitrosomonadaceae
422ec7ad4bc1fadcc1d1710205cffbba	Bacteria	Bacteroidota	Bacteroidia	Chitinophagales	Chitinophagaceae	Flavisolibacter	
d0b12d1c6e9acbf579755dbb441782d2	Bacteria	Chloroflexi	Chloroflexia	Chloroflexales	Roseiflexaceae		
760c01fdc993c235441f14c990196728	Bacteria	Proteobacteria	Gammaproteobacteria	Burkholderiales	Oxalobacteraceae
74350485bc481a4dc5ee25e22e263e8d	Bacteria	Firmicutes	Bacilli	Paenibacillales	Paenibacillaceae	Cohnella	
3dc8d2f167ca0c78f5eee9a5aaf55b5c	Bacteria	Chloroflexi	Ktedonobacteria	C0119			
288e13fc9e45add5bcb3f7767266bd36	Bacteria	Firmicutes	Bacilli	Bacillales	Bacillaceae	Geobacillus	
e74a8650d6a67e3749854411719f6d21	Bacteria	Verrucomicrobiota	Verrucomicrobiae	Pedosphaerales	Pedosphaeraceae	ADurb.Bin063-1	
41521adde319f5935b7c982a8ef01e9d	Bacteria	Verrucomicrobiota	Chlamydiae	Chlamydiales	Simkaniaceae
82a5e145c8a0f6db928b099bef1c1fe1	Bacteria	Actinobacteriota	MB-A2-108				
b16383fd3008b0237e975600b1ee3544	Bacteria	Actinobacteriota	Actinobacteria	Streptomycetales	Streptomycetaceae	Streptomyces	
6d00ed6d93f531db09ad50cf967a2fc4	Bacteria	Proteobacteria	Gammaproteobacteria	Oceanospirillales	Pseudohongiellaceae	BIyi10	
bcf8b156b3cde968f33c9cb115e58f62	Bacteria	Armatimonadota	Fimbriimonadia	Fimbriimonadales	Fimbriimonadaceae		
43d5144acd6e7ebd6a8db2405b5fd273	Bacteria	Verrucomicrobiota	Verrucomicrobiae	Pedosphaerales	Pedosphaeraceae	Pedosphaera	
e44b9f1d5303f73ef562fc78f117db63	Bacteria	Verrucomicrobiota	Verrucomicrobiae	Pedosphaerales	Pedosphaeraceae		
d841ffe33a68c300b1e346e284f61351	Bacteria	Actinobacteriota	Acidimicrobiia
4b84ced06bbf5bc8424775be9cb0615b	Bacteria	Verrucomicrobiota	Verrucomicrobiae	Pedosphaerales	Pedosphaeraceae		
533ac41de180c8d0f18fbbb206ff09cd	Bacteria	Chloroflexi	Chloroflexia	Chloroflexales	Roseiflexaceae		
975ee7bb3adc2a8fa1a0bf3c849ae39c	Bacteria	Bacteroidota	Bacteroidia	Chitinophagales	Chitinophagaceae	Edaphobaculum	
78e245d63fc4602e48950477c12db247	Bacteria	Proteobacteria	Alphaproteobacteria	Azospirillales			
9dd5049c658b7699419745764db7fc9e	Bacteria	Verrucomicrobiota	Verrucomicrobiae	Pedosphaerales	Pedosphaeraceae		
e0ed8381812f5096697f7f12d9bba141	Bacteria	Bacteroidota	Bacteroidia	Cytophagales	Hymenobacteraceae	Adhaeribacter	
d602cdb5ddc8c1b38d2ec54cc5f50d94	Bacteria	Abditibacteriota	Abditibacteria	Abditibacteriales	Abditibacteriaceae	Abditibacterium	
04929503e179733910c42c57ecf0c4d5	Bacteria	Proteobacteria	Alphaproteobacteria	Holosporales	Holosporaceae		
179c25870733a4a258a589a3b6fc9cad	Bacteria	Acidobacteriota	Subgroup_5				
fb2bacc6b949159cbce3cc87a6f3e4c7	Bacteria	Bacteroidota	Bacteroidia	Sphingobacteriales	env.OPS_17		
6b4eb3e983ef728a7e12db23a6e68f4f	Bacteria	Patescibacteria	Saccharimonadia	Saccharimonadales			
0088dd551c3f28127605fa8bc9c6d18f	Bacteria	Proteobacteria	Alphaproteobacteria	Rickettsiales	SM2D12		
78a30d2100e4e45762c1570958014103	Bacteria	Actinobacteriota	Actinobacteria	Propionibacteriales	Nocardioidaceae	Nocardioides	
41fa24fab86c1355981ac03556440d25	Bacteria	Proteobacteria	Gammaproteobacteria	Burkholderiales	Comamonadaceae
2b9f69cfd8d3acc6bc1b4240737c4102	Bacteria	Proteobacteria	Gammaproteobacteria	Burkholderiales	Rhodocyclaceae	Sulfuritalea	
076bc9accd83d2b99da57d020e64b4d6	Bacteria	Proteobacteria	Gammaproteobacteria	Burkholderiales	Nitrosomonadaceae	mle1-7	
0b915a2537b952662b0c1501e86b80af	Bacteria	Firmicutes	Bacilli	Paenibacillales	Paenibacillaceae	Paenibacillus	
8d7bd099dbb6f435c6d1693b070e502f	Bacteria	Chloroflexi	TK10				
b365ac66b31656c148bbacb301dc8a47	Bacteria	Proteobacteria	Alphaproteobacteria	Sphingomonadales	Sphingomonadaceae	Sphingomonas	
d7e977ed9ce01ca6316569641600ceee	Bacteria	Bacteroidota	Bacteroidia	Flavobacteriales	Flavobacteriaceae	Flavobacterium	
a52f10d5f4ec5a583974c265352b1e7b	Bacteria	Proteobacteria	Gammaproteobacteria	Burkholderiales	Nitrosomonadaceae	Ellin6067	
cf60a5f929bb759beddd5501a20fcb29	Bacteria	Gemmatimonadota	Longimicrobia	Longimicrobiales	Longimicrobiaceae		
1784f53a4e5b013b45704583610a4230	Bacteria	Proteobacteria	Alphaproteobacteria	Elsterales			
af95fd5c8b5c2c2d58674c8445780cd7	Bacteria	Actinobacteriota	Thermoleophilia	Gaiellales	Gaiellaceae	Gaiella	
5f11792e936c8bf8e785fbdd1ce2c0ad	Bacteria	Verrucomicrobiota	Verrucomicrobiae	Pedosphaerales	Pedosphaeraceae		
8f46fd7c5175f3f671b18a34fbff8970	Bacteria	Proteobacteria	Gammaproteobacteria	Burkholderiales	Oxalobacteraceae
6b9619b396e2d0d4ae088c904f9973a8	Bacteria	Bacteroidota	Bacteroidia	Chitinophagales	Chitinophagaceae	Edaphobaculum	
6ac77677d3b52c374d4014c3136710f4	Bacteria	Myxococcota	Polyangia	Haliangiales	Haliangiaceae	Haliangium	
cd98b2a5b593b4db85260b2b50bffa51	Bacteria	Gemmatimonadota	Gemmatimonadetes	Gemmatimonadales	Gemmatimonadaceae
eec15d9a99450ecc8a5afd2bb1d030dd	Bacteria	Bacteroidota	Bacteroidia	Cytophagales	Microscillaceae	Ohtaekwangia	
a81adcb4eeb60ea701a7f3769e11b4b0	Bacteria	Proteobacteria	Gammaproteobacteria	Burkholderiales	Comamonadaceae	Ramlibacter	
c7458db4a4d85c133bf0b01cc8f159dc	Bacteria	Proteobacteria	Gammaproteobacteria	Gammaproteobacteria_Incertae_Sedis	Unknown_Family	Acidibacter	
d4adcccd4a1b761f847588d3514348ba	Bacteria	Bacteroidota	Bacteroidia	Chitinophagales	Chitinophagaceae	Flavisolibacter	
f8c50382198c8133d93c472ff2ce7efc	Bacteria	Bacteroidota	Bacteroidia	Chitinophagales	Chitinophagaceae	Terrimonas	
ffcc6fa949d42454763f8db510102c9a	Bacteria	Proteobacteria	Gammaproteobacteria	Burkholderiales	Oxalobacteraceae
ba462c87dfe4bfd53f6ee8b02da5b7e5	Bacteria	Bacteroidota	Bacteroidia	Chitinophagales			
2a8303093b9db7070ad742057a28222d	Bacteria	Proteobacteria	Gammaproteobacteria	Burkholderiales	Nitrosomonadaceae	IS-44	
1b3d6335171d073efe7de93e3fae1a8e	Bacteria	Proteobacteria	Alphaproteobacteria	Rhizobiales
2b6f32170bc4968dd8ee258242921b9d	Bacteria	Proteobacteria	Alphaproteobacteria				
81a1165f89766282f3290cba4946d882	Bacteria	Proteobacteria	Gammaproteobacteria	Burkholderiales	Comamonadaceae
a974b4bf5630198a5ea52db910a69df7	Bacteria	Verrucomicrobiota	Verrucomicrobiae	Pedosphaerales	Pedosphaeraceae		
788a0d882a160b281275743eb29c4faa	Bacteria	Bacteroidota	Bacteroidia	Sphingobacteriales	env.OPS_17		
527ef9fa044ae728e0877f6705488458	Bacteria	Verrucomicrobiota	Verrucomicrobiae	Pedosphaerales	Pedosphaeraceae
dff8c618bd43b73bcceaa96907ed92e4	Bacteria	Proteobacteria	Alphaproteobacteria	Rhizobiales	Rhizobiaceae
b7ba93db224b4b9a9410821c9fe9bed8	Bacteria	Acidobacteriota	Acidobacteriae	Bryobacterales	Bryobacteraceae	Bryobacter	
6afb3537c87895070d8b82dceaadd0ca	Bacteria	Chloroflexi	TK10				
be152612bb6bd233c69c8c216918b808	Bacteria	Actinobacteriota	Actinobacteria	Frankiales			
61ffe72b41c2fb8b9a56e08430363631	Bacteria	Chloroflexi	Chloroflexia
18cfa03e98dd22b487c5b6e79c257982	Bacteria	Gemmatimonadota	Gemmatimonadetes	Gemmatimonadales	Gemmatimonadaceae	Gemmatimonas	
227d595ccd5122a10faaf491681d12c0	Bacteria	Actinobacteriota	Thermoleophilia	Solirubrobacterales	67-14		
94cf10d0c5db535c1a4c6d465a4a1195	Bacteria	Fibrobacterota	Fibrobacteria	Fibrobacterales	Fibrobacteraceae	possible_genus_04	
0bd11985860585072d6f7cec498fed0c	Bacteria	Proteobacteria	Alphaproteobacteria	Rhizobiales	Xanthobacteraceae	Rhodoplanes	
b24944915b2889ec2f536cc7ee4c3ac3	Bacteria	Bdellovibrionota	Bdellovibrionia	Bdellovibrionales	Bdellovibrionaceae	OM27_clade	
7a1934b33c23ee0d0bdcbc1e03dc5936	Bacteria	Verrucomicrobiota	Verrucomicrobiae	Pedosphaerales	Pedosphaeraceae	ADurb.Bin063-1	
7b9394e4c29a1670cbb55ee06e92b00e	Bacteria	Bdellovibrionota	Oligoflexia	Oligoflexales			
978a46e84358bbd9100068e9904f21f3	Bacteria	Firmicutes	Bacilli	Paenibacillales	Paenibacillaceae	Paenibacillus	
a721d74051c2f9f97b460089c949eac3	Bacteria	Proteobacteria	Alphaproteobacteria	Reyranellales	Reyranellaceae	Reyranella	
5e43e87a660db2dde1e7c1c45b348bb5	Bacteria	Actinobacteriota	Acidimicrobiia
4dcf823a381f24369855fe837cea5b54	Bacteria	Proteobacteria	Gammaproteobacteria	Gammaproteobacteria_Incertae_Sedis	Unknown_Family	Acidibacter	
6cf4360d1213cc7facb19f0308f543b1	Bacteria	Proteobacteria	Alphaproteobacteria	Rhizobiales	Devosiaceae	Devosia	
f62ff53108f933af6984931c11c14d06	Bacteria	Bdellovibrionota	Bdellovibrionia	Bdellovibrionales	Bdellovibrionaceae	OM27_clade	
ea2a77dc994098f2114f784e81a920a6	Bacteria	Proteobacteria	Alphaproteobacteria	Dongiales	Dongiaceae	Dongia	
ac19260a3dec6fa26709c9c162a2254d	Bacteria	Firmicutes	Bacilli	Paenibacillales	Paenibacillaceae	Paenibacillus	
cf07c2ccf3234e969da8d9fe355c8935	Bacteria	Proteobacteria	Alphaproteobacteria	Elsterales			
261538d77ecaa9c3e872390bfbc15ae1	Bacteria	Actinobacteriota	Thermoleophilia	Gaiellales			
187dec14850d344ceb149b829e4eaeb6	Bacteria	Proteobacteria	Gammaproteobacteria	Burkholderiales	Burkholderiaceae	Burkholderia-Caballeronia-Paraburkholderia	
c2154e8e3c28e489fe6d029ddaeedda1	Bacteria	Actinobacteriota	Acidimicrobiia	Microtrichales
84182260acff6a895d01c16203ec68d2	Bacteria	Acidobacteriota	Acidobacteriae	Solibacterales	Solibacteraceae	Candidatus_Solibacter	
a8d7f19d32608c9d095e96fd6e57daf5	Bacteria	Proteobacteria	Alphaproteobacteria	Acetobacterales	Acetobacteraceae
1ee7d20001e737ea61bd3715f219d8fd	Bacteria	Actinobacteriota	MB-A2-108				
315d65c57fc4c01687b49073e7991c57	Bacteria	Proteobacteria	Gammaproteobacteria	Burkholderiales	Oxalobacteraceae
b402192c4d1f8b5f2434f691fbff11e8	Bacteria	Firmicutes	Bacilli	Bacillales	Bacillaceae	Bacillus	
f413938eac08c36a52a0b3507c48aa2b	Bacteria	Bacteroidota	Bacteroidia	Chitinophagales	Chitinophagaceae
bb16537c78c4b2a910a65634d013d14b	Bacteria	Proteobacteria	Gammaproteobacteria	Burkholderiales	Methylophilaceae	MM2	
10ca9fe7800d6e8771a090ca599868f7	Bacteria	Firmicutes	Bacilli	Paenibacillales	Paenibacillaceae	Paenibacillus	
54c9842667a72760f194a4d18cbf43d4	Bacteria	Proteobacteria	Gammaproteobacteria	Burkholderiales	Comamonadaceae	Polaromonas	
37df3d5ad3db438ceb42e04e57ea9249	Bacteria	Actinobacteriota	Thermoleophilia	Solirubrobacterales	Solirubrobacteraceae	Solirubrobacter	
a18b9b0516bb8b3d2b503186f3046e03	Bacteria	Gemmatimonadota	S0134_terrestrial_group				
00a1f7072bfa56fb93d0b425fdaa9514	Bacteria	Cyanobacteria	Sericytochromatia				
535988a2a20fac8a70d1479bd78accbd	Bacteria	Acidobacteriota	Subgroup_5				
fdcc09c51e1788cfd13d4fd32b1065b3	Bacteria	Bacteroidota	Bacteroidia	Sphingobacteriales	env.OPS_17		
dc853ce3636cd3bb43d6bb31a5a02f6e	Bacteria	Proteobacteria	Gammaproteobacteria	Burkholderiales	Oxalobacteraceae	Massilia	
9834bcadd00280a62962805b31c87ced	Bacteria	Proteobacteria	Alphaproteobacteria	Rhizobiales	Devosiaceae	Devosia	
bd1fd1cafb79bad0ad9abd449727a556	Bacteria	Firmicutes	Bacilli	Paenibacillales	Paenibacillaceae	Paenibacillus	
a226c505a01eb41ad5ac1c909b960fa8	Bacteria	Bacteroidota	Bacteroidia	Chitinophagales	Chitinophagaceae	Flavihumibacter	
40d28580fdaff892a417f2c88135f80c	Bacteria	Proteobacteria	Alphaproteobacteria	Rickettsiales	Mitochondria		
4994da0ac8d06fdfaa6d13d9ecbefa92	Bacteria	Proteobacteria	Alphaproteobacteria	Caulobacterales	Caulobacteraceae	Phenylobacterium	
b610f1872f11e419a60c4c1156affdeb	Bacteria	Bacteroidota	Bacteroidia	Chitinophagales	Chitinophagaceae
eb72fd443bbe963c38c594163cf46680	Bacteria	Actinobacteriota	Thermoleophilia	Gaiellales			
6d16b221bb15320ab707d54147588e33	Bacteria	Gemmatimonadota	Gemmatimonadetes	Gemmatimonadales	Gemmatimonadaceae	Gemmatimonas	
d655eec54b976a49ef877bcd433081df	Bacteria	Bacteroidota	Bacteroidia	Chitinophagales	Chitinophagaceae	Flavitalea	
17949e3dd0c44ffa5f70acb36bbc5423	Bacteria	Actinobacteriota	Actinobacteria	Micrococcales	Microbacteriaceae	Galbitalea	
9a9ffa85cd03de212b837cbfe31fa375	Bacteria	Proteobacteria	Alphaproteobacteria	Rhizobiales	Xanthobacteraceae
309e6c37108f9e4b509b32751633ae20	Bacteria	Acidobacteriota	Thermoanaerobaculia	Thermoanaerobaculales	Thermoanaerobaculaceae	Subgroup_10	
9eebf0279b39ff07efeeca7fce0ee683	Bacteria	Chloroflexi	Chloroflexia	Chloroflexales	Roseiflexaceae		
98378985f5058e120d781b92aa91afd9	Bacteria	Actinobacteriota	Thermoleophilia				
f0c33040a00acaf95032d39997b09426	Bacteria	Actinobacteriota	Actinobacteria	Corynebacteriales	Nocardiaceae		
d99a6a4ef975aecba8625206a618520a	Bacteria	Acidobacteriota	Holophagae	Subgroup_7			
df90f65c5bf26738ea21ba814347bd59	Bacteria	Proteobacteria	Alphaproteobacteria	Caulobacterales	Caulobacteraceae
ebf36090a4fc3ebce74d1269a7ce79ad	Bacteria	Desulfobacterota					
75376b34c8d92b7e917e6ca86d2698d5	Bacteria	Proteobacteria	Gammaproteobacteria	Burkholderiales	TRA3-20		
6ac4e939c58220983fff27c5a90fe8b2	Bacteria	Actinobacteriota	Actinobacteria	Corynebacteriales	Nocardiaceae	Rhodococcus	
444b0c20e31307c1b0bf67f62eeadbe7	Bacteria	Bdellovibrionota	Oligoflexia	Oligoflexales			
739d34579d98b5d2f501302094f83824	Bacteria	Proteobacteria	Alphaproteobacteria	Sphingomonadales	Sphingomonadaceae	Sphingopyxis	
8684e761c32b6575e823bf7511a1751c	Bacteria	Proteobacteria	Gammaproteobacteria	Gammaproteobacteria_Incertae_Sedis	Unknown_Family	Acidibacter	
393799550c294783f8e95adc579ae20b	Bacteria	MBNT15					
901a0dd9d0cb081c30c03c98f67cfdef	Bacteria	Dependentiae	Babeliae	Babeliales
6c7deeb4165ccbf44bd74e851ac0ea2f	Bacteria	Acidobacteriota	Acidobacteriae	Subgroup_2			
240e17d9e975ee5ab11efed6e1d11725	Bacteria	Verrucomicrobiota	Chlamydiae	Chlamydiales	Parachlamydiaceae	Neochlamydia	
64fa86fb986e1725f2593bbbdde5e0e2	Bacteria	Firmicutes	Bacilli	Paenibacillales	Paenibacillaceae	Cohnella	
9c6aaf2aabc6aecc918ef843349f9056	Bacteria	Firmicutes	Bacilli	Paenibacillales	Paenibacillaceae	Paenibacillus	
e62a707ebad6de339f374877f01bd84b	Bacteria	Proteobacteria	Alphaproteobacteria	Rhizobiales	Rhizobiaceae
2d5cb03280f0834942714db8c9822299	Bacteria	Myxococcota	Myxococcia	Myxococcales	Anaeromyxobacteraceae	Anaeromyxobacter	
904d159d0e50689577489d1565120f96	Bacteria	Actinobacteriota	Actinobacteria	Frankiales			
8aeafa6e64836b1e3dc6a91179cae682	Bacteria	Myxococcota	Myxococcia	Myxococcales	Myxococcaceae
d394e7e0d0b707f5bef5a6ab7f7133d3	Bacteria	Proteobacteria	Alphaproteobacteria	Rhizobiales	Xanthobacteraceae	Rhodoplanes	
1f036c61cf01af74d5e33ab02120a359	Bacteria	Verrucomicrobiota	Verrucomicrobiae	Pedosphaerales	Pedosphaeraceae		
b8242544d3906714ab2869e9ce771ce2	Bacteria	Bdellovibrionota	Bdellovibrionia	Bdellovibrionales	Bdellovibrionaceae	Bdellovibrio	
9b69a01ad475cd4db55ceea62740ac43	Bacteria	Proteobacteria	Gammaproteobacteria	Burkholderiales	Oxalobacteraceae	Massilia	
068404159e475adbd4cbe4b96f1a581e	Bacteria	Actinobacteriota	Actinobacteria	Pseudonocardiales	Pseudonocardiaceae	Pseudonocardia	
beb90f55c0770d4aa95f8796146be571	Bacteria	Proteobacteria	Alphaproteobacteria	Rhizobiales	Xanthobacteraceae	Pseudolabrys	
10c8b50636ae475232b98abd7c8ed6a5	Bacteria	Actinobacteriota	Acidimicrobiia	IMCC26256			
451daf16df42373ffb68284c4ba42009	Bacteria	Bdellovibrionota	Oligoflexia	Oligoflexales
69e2a9bbfcfaf5aeb32e1de6c70e005e	Bacteria	Gemmatimonadota	Gemmatimonadetes	Gemmatimonadales	Gemmatimonadaceae
19ba390b1087f81ab10f6e7f4dff5d8d	Bacteria	Proteobacteria	Gammaproteobacteria	Burkholderiales	Oxalobacteraceae	Massilia	
ed3983b491a4be8431d6dfa0995fd3b6	Bacteria	Proteobacteria	Alphaproteobacteria	Sphingomonadales	Sphingomonadaceae	Sphingomonas	
b955a691fc59943d9dc555d125bbb035	Bacteria	Actinobacteriota	Thermoleophilia	Gaiellales
16b5e901ce47665d53df2c74508dcfc3	Bacteria	Chloroflexi	JG30-KF-CM66				
e178d2a50e24ad64837c4d67ef76be9c	Bacteria	Proteobacteria	Gammaproteobacteria	Xanthomonadales	Xanthomonadaceae	Arenimonas	
e9f7c8cdbdf2f53dbcd3437f55c31a7a	Bacteria	Proteobacteria	Alphaproteobacteria	Rickettsiales	SM2D12		
99194cee6ce1d3d9780a6fafd9050488	Bacteria	Proteobacteria	Alphaproteobacteria	Rickettsiales	Rickettsiaceae		
9801891a0a988440703b73dc6767e65b	Bacteria	Bdellovibrionota	Oligoflexia	0319-6G20			
96b1355551f5dc0509396351cd09dcd3	Bacteria	Proteobacteria	Alphaproteobacteria	Rhizobiales	Xanthobacteraceae	Pseudorhodoplanes	
bb9e8bf695df8cf1837f79451c998826	Bacteria	Bacteroidota	Bacteroidia	Cytophagales	Microscillaceae	Ohtaekwangia	
e1c42b4c0cc7c63f99a3666f8dbe9186	Bacteria	Bacteroidota	Bacteroidia	Chitinophagales	Chitinophagaceae
2661ead6426593e53f8159fc4c0dade3	Bacteria	Bdellovibrionota	Oligoflexia	0319-6G20			
5a06093c0f59ded7939e779bc31119cc	Bacteria	Proteobacteria	Alphaproteobacteria	Sphingomonadales	Sphingomonadaceae	Sphingomonas	
24b716507cc81d34dd6cadafa531b1ca	Bacteria	Proteobacteria	Gammaproteobacteria	Burkholderiales	SC-I-84		
ccb19053fa668a32c96974ef50532163	Bacteria	Actinobacteriota	Actinobacteria	Pseudonocardiales	Pseudonocardiaceae	Pseudonocardia	
d3edb2deb84397984efdea58315e6765	Bacteria	Actinobacteriota	Actinobacteria	Frankiales	Geodermatophilaceae	Blastococcus	
cd9ae7f58b7467bdec084f2d2bb6f93d	Bacteria	Firmicutes	Bacilli	Paenibacillales	Paenibacillaceae	Cohnella	
86d548131a5a2e0d952dacc065ab8eb5	Bacteria	Proteobacteria	Gammaproteobacteria	Burkholderiales	Oxalobacteraceae	Massilia	
095466c18d918f2e130a01ae6f81bbaa	Bacteria	Myxococcota	Polyangia	Polyangiales	Polyangiaceae	Pajaroellobacter	
30012b1e407c540ab4710419f9814d77	Bacteria	Proteobacteria	Gammaproteobacteria	Burkholderiales	Comamonadaceae
5fcf53d78cef7a59a7915d4141629c57	Bacteria	Firmicutes	Bacilli	Exiguobacterales	Exiguobacteraceae	Exiguobacterium	
6e7a051e9396e3f68fd1667b3ed60a69	Bacteria	Gemmatimonadota	Longimicrobia	Longimicrobiales	Longimicrobiaceae	YC-ZSS-LKJ147	
28b2f6ea4eec38467f4008c87f7801bc	Bacteria	Actinobacteriota	Actinobacteria	Corynebacteriales	Mycobacteriaceae	Mycobacterium	
7b1706000b30e32e42d19fd9013c0a6c	Bacteria	Proteobacteria	Gammaproteobacteria	F9P41300-M23			
ffb3eceb870c0f24c5a22f785354661f	Bacteria	Proteobacteria	Alphaproteobacteria	Rhizobiales	Beijerinckiaceae	Microvirga	
3ee414fe72d1cf9997df48e743f755b2	Bacteria	Bacteroidota	Bacteroidia	Chitinophagales	Chitinophagaceae	Aurantisolimonas	
37a81942dd6f5c286b4169d995efb46b	Bacteria	Gemmatimonadota	S0134_terrestrial_group				
dd433782740d72f12836a3ec36284351	Bacteria	Elusimicrobiota	Lineage_IIa				
aa247cfb49c77cbf30498c65dd9a1b43	Bacteria	Myxococcota	Polyangia	Blfdi19			
6f104e483a0737dd7479b48654965ddc	Bacteria	Firmicutes	Bacilli	Paenibacillales	Paenibacillaceae	Paenibacillus	
1c9c8c4cb3b1e4a0d0cd9511a37d7999	Bacteria	Cyanobacteria	Sericytochromatia				
dd8efe070208b6c1dcae97f3a0d32c09	Bacteria	Desulfobacterota					
c27ad4adaf05d897d808542e1726dfc6	Bacteria	Bacteroidota	Bacteroidia	Cytophagales	Hymenobacteraceae	Adhaeribacter	
2ac711ba6e65dccaadd92afc3d11c148	Bacteria	Verrucomicrobiota	Verrucomicrobiae	Pedosphaerales	Pedosphaeraceae	Ellin516	
87dfc85f0657b02cbccb1624e8bd2efc	Bacteria	Proteobacteria	Alphaproteobacteria	Rhizobiales	Xanthobacteraceae		
122cde1ba97ff83c9800caa193f1be50	Bacteria	Acidobacteriota	Acidobacteriae	Bryobacterales	Bryobacteraceae	Bryobacter	
59dc91b376ae54964d697fe5003f65b3	Bacteria	Proteobacteria	Alphaproteobacteria	Caulobacterales	Caulobacteraceae	Phenylobacterium	
7684e77f41d2e47e75eb3bb2e89df55a	Bacteria	Gemmatimonadota	Gemmatimonadetes	Gemmatimonadales	Gemmatimonadaceae
05ff3a5f4aac7fe1a9a0a01728adee17	Bacteria	Proteobacteria	Gammaproteobacteria
841fd5fe7b399524dce732666f888bbc	Bacteria	Abditibacteriota	Abditibacteria	Abditibacteriales	Abditibacteriaceae	Abditibacterium	
9997b8bbec20049f9483c411cd7a9f5d	Bacteria	Firmicutes	Bacilli	Bacillales	Planococcaceae
19a152ab44dbb115cbcd451cfcb4759f	Bacteria	Actinobacteriota	Actinobacteria	Streptomycetales	Streptomycetaceae	Streptomyces	
ade0820fcc81a27f455b687296edba5e	Bacteria	Acidobacteriota	Holophagae	Subgroup_7			
d3145bc6f88ce3c39277d12c02da9f30	Bacteria	Proteobacteria	Alphaproteobacteria	Rhodobacterales	Rhodobacteraceae	Amaricoccus	
01812daf12abd5420badb98f5c61aebe	Bacteria	Abditibacteriota	Abditibacteria	Abditibacteriales	Abditibacteriaceae	Abditibacterium	
00bc45c3246f6e7161f5bcc3dc09b3e0	Bacteria	Gemmatimonadota	Gemmatimonadetes	Gemmatimonadales	Gemmatimonadaceae	Gemmatimonas	
205d545af94f271d050b5de45ff2a15a	Bacteria	Patescibacteria	Saccharimonadia	Saccharimonadales	S32	TM7	
4a7eda727b54c122e10debbfda7ac70b	Bacteria	Planctomycetota	OM190				
9a0b9d44197f072360fe934457013dee	Bacteria	Actinobacteriota	Thermoleophilia				
9aef802a440f17b4ce808820172202b9	Bacteria	Proteobacteria	Gammaproteobacteria	Steroidobacterales	Steroidobacteraceae		
e6f48f8277000e1bea5454f29f9a5695	Bacteria	Proteobacteria	Gammaproteobacteria	Burkholderiales	Comamonadaceae	Caenimonas	
f8c86a226275376803d3b9096faa780e	Bacteria	Bacteroidota	Bacteroidia	Chitinophagales	Chitinophagaceae	Edaphobaculum	
aebce642838c1b4791d8aebc893959c7	Bacteria	Patescibacteria	Saccharimonadia	Saccharimonadales			
5b5eec038e28ed4e42daa7940460c689	Bacteria	Proteobacteria	Alphaproteobacteria	Sphingomonadales	Sphingomonadaceae	Sphingomonas	
4693e4f0640a13cbd4a66894081e9b64	Bacteria	Acidobacteriota	Subgroup_11				
bf154d2f3dd7a4b670b738203a856194	Bacteria	Acidobacteriota	Acidobacteriae	Acidobacteriales	Koribacteraceae	Candidatus_Koribacter	
7b2ac622b8976fd5d8bbb59e76fe2791	Bacteria	Latescibacterota	Latescibacteria	Latescibacterales	Latescibacteraceae		
4244a103f82cc30333d2873b3f577875	Bacteria	Proteobacteria	Alphaproteobacteria	Sphingomonadales	Sphingomonadaceae	Sphingomonas	
6a131e3721d9ebbbf7ecef45792761b0	Bacteria	Chloroflexi	Anaerolineae	SBR1031	A4b		
6777e16dc92a987643be93854e155973	Bacteria	Bacteroidota	Bacteroidia	Flavobacteriales	Flavobacteriaceae
cb078e2fb4f8df5b4fb80405aa3cfc88	Bacteria	Proteobacteria	Gammaproteobacteria	Burkholderiales	B1-7BS		
883c2bca8a40c539466506b7d1988ce2	Bacteria
1b794ecc103b67ae4a38f35ec602f38f	Bacteria	Verrucomicrobiota	Verrucomicrobiae	Pedosphaerales	Pedosphaeraceae	Ellin516	
6c6d3f646a274d106c08b682d3e83388	Bacteria	Proteobacteria	Alphaproteobacteria	Rhizobiales	Xanthobacteraceae
e8450679fda4c10f63ffa47bfa6e52bd	Bacteria	Bacteroidota	Bacteroidia	Chitinophagales	Chitinophagaceae	Niastella	
91e5c77f643f1907466d488151882f13	Bacteria	Myxococcota	Polyangia	Polyangiales	BIrii41		
06b478852716a8b926e00e49e8aa692e	Bacteria	Actinobacteriota	Actinobacteria	Propionibacteriales	Nocardioidaceae	Nocardioides	
4532d10d438c5bf7ffa4fa6cb05f2072	Bacteria	Proteobacteria	Gammaproteobacteria	Burkholderiales	Comamonadaceae	Ramlibacter	
e04cdba61c9e7bbe92bba636cff788d7	Bacteria	Bacteroidota	Bacteroidia	Chitinophagales			
7cc404e92d221c229e5169e66f4ef6bd	Bacteria	Proteobacteria	Gammaproteobacteria
53c2a29aaf728cfe3ff55fe712c5008a	Bacteria	Myxococcota	Myxococcia	Myxococcales	Myxococcaceae
08753050a581cb02efe284194d4b1eaf	Bacteria	Patescibacteria	Saccharimonadia	Saccharimonadales	Saccharimonadaceae	TM7a	
9bb464e32233cce288e6f4046e27f78a	Bacteria	Actinobacteriota	Actinobacteria	Micrococcales	Micrococcaceae	Pseudarthrobacter	
b6c7d31fef9445a2efee557caa43acd6	Bacteria	Actinobacteriota	Acidimicrobiia
24044c2045c4d570041c7490a13020be	Bacteria	Bacteroidota	Bacteroidia	Cytophagales	Microscillaceae		
07d8c3c9d54b143eb08b477c87b63a46	Bacteria	Bacteroidota	Bacteroidia	Chitinophagales	Chitinophagaceae	Edaphobaculum	
34b9498eb26ce3d46eeb190d6bfc9bd2	Bacteria	Proteobacteria	Alphaproteobacteria	Rhizobiales	Xanthobacteraceae	Rhodoplanes	
beacb81879e54b1691234e3adde47934	Bacteria	Proteobacteria	Gammaproteobacteria	Burkholderiales	Oxalobacteraceae	Massilia	
a7fda8f6c361c479e11f4bafe393bd11	Bacteria	Bacteroidota	Bacteroidia	Flavobacteriales	Flavobacteriaceae	Flavobacterium	
47b1507105364d65abb2f025b9dcd085	Bacteria	Proteobacteria	Gammaproteobacteria	Burkholderiales	Nitrosomonadaceae	Ellin6067	
4fd2887ec32533e9a0af45e16e67692a	Bacteria	Proteobacteria	Gammaproteobacteria	Burkholderiales	Comamonadaceae
6c8fa2c40551a301c92d29a58100fd0c	Bacteria	Actinobacteriota	Thermoleophilia	Solirubrobacterales	67-14		
b310a59f226d229bee75baaf3032b411	Bacteria	Gemmatimonadota	Gemmatimonadetes	Gemmatimonadales	Gemmatimonadaceae	Gemmatimonas	
e879d2319d177954b58071c2bfeb3266	Bacteria	Proteobacteria	Gammaproteobacteria	Diplorickettsiales	Diplorickettsiaceae		
1b020e9591f8ce0c93e175fee7186c4b	Bacteria	Proteobacteria	Alphaproteobacteria	Rickettsiales	SM2D12		
788f35ba525ba3a57de2eb6fe0aeec71	Bacteria	Proteobacteria	Gammaproteobacteria	Burkholderiales	Oxalobacteraceae
fe4bbbfd9bb4ce2fc7b9940e9465e951	Bacteria	Proteobacteria	Gammaproteobacteria	CCD24			
7a9075513a8138a449de432cc9ffeeae	Bacteria	Acidobacteriota	Acidobacteriae	Solibacterales	Solibacteraceae	Candidatus_Solibacter	
431b9d8622d484b14d8810e675fbd4ae	Bacteria	Bdellovibrionota	Bdellovibrionia	Bacteriovoracales	Bacteriovoracaceae	Peredibacter	
b59544dbfe88c4cdfcff587cfa3393d0	Bacteria	Proteobacteria	Alphaproteobacteria	Sphingomonadales	Sphingomonadaceae
f21848e76a82ca9056b30a441d6a10db	Bacteria	Proteobacteria	Alphaproteobacteria	Rhizobiales	Pleomorphomonadaceae	Chthonobacter	
d0b71d37afb9f3b77531eb21cd1d1bd3	Bacteria	Myxococcota	Myxococcia	Myxococcales	Anaeromyxobacteraceae	Anaeromyxobacter	
c957ca206f722c2d976ce57e8f6ecfdb	Bacteria	Actinobacteriota	Actinobacteria	Streptomycetales	Streptomycetaceae	Streptomyces	
713d8e48befd22e2dd38ec9ec94b2112	Bacteria	Actinobacteriota	Acidimicrobiia
bd5fd21b03fd6db7e1e4c30a35a57f4e	Bacteria	Proteobacteria	Gammaproteobacteria	Burkholderiales
4c03938afc2067975906353708aaea93	Bacteria	Bacteroidota	Bacteroidia	Cytophagales	Cytophagaceae	Sporocytophaga	
c2c92bf2b0a658ce2854ce58c3c58693	Bacteria	Actinobacteriota	Actinobacteria	Micrococcales	Micrococcaceae	Paenarthrobacter	
b46e33d404ad7d106b6436fb751b500b	Bacteria	Myxococcota	Myxococcia	Myxococcales	27F-1492R		
9eda592fea1ca4b3bd31922df6c88cf0	Bacteria	Proteobacteria	Alphaproteobacteria	Rhizobiales	Rhizobiales_Incertae_Sedis	Bauldia	
ffce896543b6292dfbb62bd70111c72c	Bacteria	Actinobacteriota	Actinobacteria	Pseudonocardiales	Pseudonocardiaceae	Pseudonocardia	
9eba1b6d2693b3a917a15c0969cf136d	Bacteria	Proteobacteria	Gammaproteobacteria	211ds20			
0f5c1b12fdca45ff25f188b5bbb604e8	Bacteria	Myxococcota	Myxococcia	Myxococcales	Myxococcaceae		
c221104f19f75acc6a4d6ba07b942c0e	Bacteria	Actinobacteriota	Actinobacteria	Frankiales	Nakamurellaceae	Nakamurella	
6dc5e179adef4b0b15d658ae75fabf90	Bacteria	Proteobacteria	Gammaproteobacteria
39366d1398e4ab62247666bf6882f91f	Bacteria	Proteobacteria
3ba336d93379be8e0f5e21ad89d66081	Bacteria	Proteobacteria	Alphaproteobacteria	Micropepsales	Micropepsaceae		
75aa2a804a8aa6db4023c213dc3b762b	Bacteria	Proteobacteria	Alphaproteobacteria	Micavibrionales			
2feebdf111287921c989596278d04d0a	Bacteria	Firmicutes	Bacilli	Paenibacillales	Paenibacillaceae	Paenibacillus	
61efddb02331884bf753d2371abaea96	Bacteria	Actinobacteriota	Actinobacteria	Frankiales	Geodermatophilaceae	Blastococcus	
210f4453551b20de81cf252beffc4d33	Bacteria	Proteobacteria	Gammaproteobacteria	Burkholderiales
047dd9c083eac3fbfe5ed520c1fcc448	Bacteria	Proteobacteria	Alphaproteobacteria	Rhizobiales	Rhizobiales_Incertae_Sedis		
8ab90591334fb818661c67f71171c8c8	Bacteria	Actinobacteriota	Thermoleophilia	Solirubrobacterales	67-14		
4a3b190f871d5c9c881a899adde6c677	Bacteria	Verrucomicrobiota	Verrucomicrobiae	Pedosphaerales	Pedosphaeraceae		
c9e0e55756b640c5caab5de97035cc12	Bacteria	Proteobacteria	Gammaproteobacteria	Burkholderiales	Nitrosomonadaceae	Ellin6067	
9f76753abdb0102ca138fd1983d2d02f	Bacteria	Actinobacteriota	Actinobacteria	Propionibacteriales	Nocardioidaceae	Nocardioides	
d7e3d1231cfba58c981009b405f7f629	Bacteria	Actinobacteriota	Acidimicrobiia	Microtrichales	Iamiaceae	Iamia	
abb9060f29f6ad13243d1077f9bf6873	Bacteria	Proteobacteria	Alphaproteobacteria	Rhizobiales	Rhizobiaceae
2de1df75e312c6f1d982091514a6a499	Bacteria	Proteobacteria	Alphaproteobacteria	Rhizobiales	Rhizobiaceae	Shinella	
6d9003923d2fb8d5dba5988e6e09518d	Bacteria	Bdellovibrionota	Bdellovibrionia	Bdellovibrionales	Bdellovibrionaceae	OM27_clade	
7a3f6de7fa9f55a3c26012ed7d6582d4	Bacteria	Actinobacteriota	Actinobacteria	Kineosporiales	Kineosporiaceae	Angustibacter	
9a159d91aa518669a9920d1e794c951f	Bacteria	Proteobacteria	Alphaproteobacteria	Rhizobiales	Xanthobacteraceae		
6c4800bf167faa9fd67f02c862af97f0	Bacteria	Entotheonellaeota	Entotheonellia	Entotheonellales	Entotheonellaceae		
545ccf8dfb63946e5888997a982d8d94	Bacteria	Bacteroidota	Bacteroidia	Sphingobacteriales	env.OPS_17		
e25d679973a94d9720d4c6c01d959ed3	Bacteria	Proteobacteria	Gammaproteobacteria	R7C24			
5e9411afcfe61c81fdc9877cf4a9087e	Bacteria	Proteobacteria	Alphaproteobacteria
596d2583d656e5f48b7c49c63fec6747	Bacteria	Bacteroidota	Bacteroidia	Sphingobacteriales	KD3-93		
b885c5a310795aa4597a142898ad3eed	Bacteria
8076ad72858aee3af02252a5f091c898	Bacteria	Proteobacteria	Gammaproteobacteria	Burkholderiales	Nitrosomonadaceae	Ellin6067	
25f8ccaa6526c0ed4a7bbae8a18d8aa9	Bacteria	Proteobacteria	Alphaproteobacteria	Rickettsiales	Rickettsiaceae		
f7f112177eb5c7d603c44c205ab2c2d2	Bacteria	Proteobacteria	Gammaproteobacteria	Burkholderiales	Oxalobacteraceae
7cf79efeb2c0b390326963db2f0d2d77	Bacteria	Patescibacteria	Saccharimonadia	Saccharimonadales			
5aeb355473d1ce2a96036bd1417e6e3c	Bacteria	Proteobacteria	Gammaproteobacteria	Burkholderiales	Nitrosomonadaceae	MND1	
24482af21667cbff44103e396085f4b3	Bacteria	Verrucomicrobiota	Verrucomicrobiae	Pedosphaerales	Pedosphaeraceae	Ellin517	
feb42efc264db2e05d0ed263ccd7e12c	Bacteria	Proteobacteria	Gammaproteobacteria	Burkholderiales	Neisseriaceae		
18c2f35a2cab330cebf03886ac68c2bb	Bacteria	Proteobacteria	Alphaproteobacteria	Rhizobiales	Rhizobiaceae	Allorhizobium-Neorhizobium-Pararhizobium-Rhizobium	
851dc8db4bb47b8bfb1e432b8a33706a	Bacteria	Actinobacteriota	Actinobacteria	Frankiales	Sporichthyaceae		
ae148a62acc0402d8added71ace1bc22	Bacteria	Actinobacteriota	Acidimicrobiia
9b5e3d750acff3ecfb49744698b4bc8e	Bacteria	Actinobacteriota	Acidimicrobiia
f64c24118995fe4f3474157bb0910e83	Bacteria	Proteobacteria	Gammaproteobacteria	Burkholderiales	Comamonadaceae
3037954356205fd1d1ff49c7db1cd5f7	Bacteria	Bacteroidota	Kapabacteria	Kapabacteriales			
b56ea0734defd4c85e96fe51e032ea41	Bacteria	Bdellovibrionota	Bdellovibrionia	Bdellovibrionales	Bdellovibrionaceae	Bdellovibrio	
dd0758dd412453f2a6343f136ad395b0	Bacteria	Patescibacteria	Saccharimonadia	Saccharimonadales	Saccharimonadaceae	TM7a	
80abe2c4d8eadc7746bd9c409839e999	Bacteria	Proteobacteria	Alphaproteobacteria	Rickettsiales	SM2D12		
dbec213a19b32ac2a631572dfb45cc0a	Bacteria	Proteobacteria	Alphaproteobacteria	Rhizobiales	Rhizobiales_Incertae_Sedis	Nordella	
4fb79452db02189e83d3a50bfb42a452	Bacteria	Actinobacteriota	Actinobacteria	Streptosporangiales	Thermomonosporaceae	Actinocorallia	
a2250bedecc56dec5ed6c2d292122548	Bacteria	Proteobacteria	Alphaproteobacteria	Caulobacterales	Caulobacteraceae	Phenylobacterium	
224fc4bddca5dc70caa1268d442f2715	Bacteria	Chloroflexi	Chloroflexia	Chloroflexales	Roseiflexaceae		
0cbbce7dc3e411165c2355bfc406ef40	Bacteria	Proteobacteria	Gammaproteobacteria	Burkholderiales	Oxalobacteraceae
c1d655927cc94262e11f2988826077d1	Bacteria	Acidobacteriota	Thermoanaerobaculia	Thermoanaerobaculales	Thermoanaerobaculaceae	Subgroup_10	
d1b297681c610e86364b5f00f4676e2a	Bacteria	Bdellovibrionota	Oligoflexia	0319-6G20			
c5b8225b7c87b600fb4682974fdc13b2	Bacteria	Proteobacteria	Alphaproteobacteria	Sphingomonadales	Sphingomonadaceae	Sphingopyxis	
a6665ba5fe7fb1f69e8da3cce253c397	Bacteria	Proteobacteria	Alphaproteobacteria	Azospirillales	Azospirillaceae	Azospirillum	
5d4e04c094e1b7ec246aad3655d43403	Bacteria	Bacteroidota	Bacteroidia	Flavobacteriales	Flavobacteriaceae	Flavobacterium	
f4dec6ca553951f4304ae63291c6f77d	Bacteria	Bacteroidota	Bacteroidia	Cytophagales	Microscillaceae	Ohtaekwangia	
aefd9f0d03f4c2794aab52de6497eeb4	Bacteria	Bacteroidota	Bacteroidia	Chitinophagales	Chitinophagaceae
8eb2537e278e545e2d39cd591b895322	Bacteria	Verrucomicrobiota	Chlamydiae	Chlamydiales	Parachlamydiaceae	Neochlamydia	
b3cdf718200fc377a7397d4b8bb887e8	Bacteria	Bacteroidota	Bacteroidia	Flavobacteriales	Crocinitomicaceae	Fluviicola	
9b54e790f1d45ee4804a38a42a54fa8a	Bacteria	Proteobacteria	Gammaproteobacteria	Burkholderiales	Comamonadaceae
a3185e645b2e322d826f9f2da14ef85c	Bacteria	Firmicutes	Bacilli	Paenibacillales	Paenibacillaceae	Paenibacillus	
60b32a6f4f61007b5781f5bfb5594b8b	Bacteria	Firmicutes	Bacilli	Paenibacillales	Paenibacillaceae	Paenibacillus	
0afd830a50bd4e45c8f40646a4e12d9b	Bacteria	Proteobacteria	Alphaproteobacteria	Rhizobiales	Devosiaceae	Devosia	
1f55b6eb2634ffef0b0b8d756b0b41cd	Bacteria	Bacteroidota	Bacteroidia	Cytophagales	Amoebophilaceae		
83a4b6b60e31c96e0b103f5a093e0ebd	Bacteria	Bdellovibrionota	Oligoflexia	Oligoflexales			
467778ef32d6cb52ae04809f1578e371	Bacteria	Actinobacteriota	Actinobacteria	Micrococcales	Micrococcaceae
0e8d10e463338c3981998a4877d71826	Bacteria	Proteobacteria	Gammaproteobacteria	Xanthomonadales	Xanthomonadaceae	Lysobacter	
f9b95688ef3fc9f49d4e4b9c96f15b90	Bacteria	Gemmatimonadota	Gemmatimonadetes	Gemmatimonadales	Gemmatimonadaceae	Gemmatimonas	
828d8753c4f211cba2a485542820b88b	Bacteria	Firmicutes	Bacilli	Paenibacillales	Paenibacillaceae	Paenibacillus	
3fddde62ac3a229e9ed0412ebdf6c837	Bacteria	Acidobacteriota	Subgroup_11				
4a39e050a39024292bfa71a151567188	Bacteria	Bacteroidota	Bacteroidia	Chitinophagales	Chitinophagaceae		
f2ad08efefb9b8b12c5146f4ca62e846	Bacteria	Chloroflexi	Chloroflexia	Chloroflexales	Roseiflexaceae		
fc289d15dcc81841caae475efc5d4b01	Bacteria	Firmicutes	Bacilli	Bacillales	Planococcaceae	Solibacillus	
9d967cbe8f9c988fc4cafa3e76697716	Bacteria	Bdellovibrionota	Oligoflexia	0319-6G20			
4940ec3f6e4a4709917859dcee290c57	Bacteria	Firmicutes	Bacilli	Alicyclobacillales	Alicyclobacillaceae	Tumebacillus	
a1e74488b85c5a15f3cf1fda6f657032	Bacteria	Proteobacteria	Gammaproteobacteria	Burkholderiales	Oxalobacteraceae
922dbb1ee198c8216b924debcbc0e349	Bacteria	Myxococcota	Myxococcia	Myxococcales	Myxococcaceae
cc95e44fa07ac7eb1ab17a7c84eb38ea	Bacteria	Proteobacteria	Gammaproteobacteria	Burkholderiales	Oxalobacteraceae	Noviherbaspirillum	
b236b4e17e1c7d9dd5ac555a81464025	Bacteria	Proteobacteria
ceddebeb4f3b6941e50835afd47e86c5	Bacteria	Bacteroidota	Bacteroidia	Flavobacteriales	Flavobacteriaceae	Subsaxibacter	
11c750619af99d5bea5d7d7aca0a38ad	Bacteria	Proteobacteria	Alphaproteobacteria	Rhizobiales	Rhizobiaceae	Ensifer	
e551b4d64fc3e5897c686f373f72f832	Bacteria	Firmicutes	Bacilli	Bacillales	Bacillaceae	Geobacillus	
1506e860ee9468c752f1d3949a5fc652	Bacteria	Actinobacteriota	Acidimicrobiia	IMCC26256			
a7fbce0d2beb573d245caabb1fac07fc	Bacteria	Proteobacteria	Alphaproteobacteria	Rhizobiales	Rhizobiaceae
b76bfd92556b01825922abce22ed8c56	Bacteria	Actinobacteriota	Acidimicrobiia
c6a9e31d4e9b84a69f15d5481392bd5e	Bacteria	Chloroflexi
7b34f5d1404498ac7d7add54b4e00834	Bacteria	Proteobacteria	Gammaproteobacteria	Burkholderiales	Oxalobacteraceae	Massilia	
9a828cc924e329a3731148a6a63f266d	Bacteria	Myxococcota	Polyangia	Haliangiales	Haliangiaceae	Haliangium	
40afbfe93a5f75c087cda9753b9b2c21	Bacteria	Bacteroidota	Bacteroidia	Flavobacteriales	Flavobacteriaceae	Flavobacterium	
6e726b324d8f36aaa131f15e0f49b413	Bacteria	Firmicutes	Bacilli	Bacillales	Planococcaceae	Psychrobacillus	
9f97a610923d51d9758d217698b5712c	Bacteria	Firmicutes	Bacilli	Paenibacillales	Paenibacillaceae	Paenibacillus	
d5246a871406e69bab24119631660755	Bacteria	Chloroflexi
848952bed2054350d568a6a82b32ce26	Bacteria	Proteobacteria	Gammaproteobacteria	Burkholderiales	Oxalobacteraceae
43bf31e06ac7be6dd41e54796f79f0b4	Bacteria	Proteobacteria	Alphaproteobacteria	Elsterales			
1533a54dbe21e17902d30b5c331d5f6a	Bacteria	Actinobacteriota	Acidimicrobiia	Microtrichales	Ilumatobacteraceae		
90c121ce43b1839c184a65b8a6cd1710	Bacteria	Gemmatimonadota	Gemmatimonadetes	Gemmatimonadales	Gemmatimonadaceae	Gemmatimonas	
25bd8e3991c0996a9f0ff2dd1006c8f4	Bacteria	Firmicutes	Bacilli	Paenibacillales	Paenibacillaceae	Paenibacillus	
8a973abefa54a55cda44f52d2f7f42a9	Bacteria	Firmicutes	Bacilli	Bacillales
4c1de1be96c47727c35f5baec108773d	Bacteria	Patescibacteria	Saccharimonadia	Saccharimonadales			
497151e4a4ab9094b674cfdfba59a392	Bacteria	Actinobacteriota	Thermoleophilia	Solirubrobacterales	67-14		
1b9fb27d830f255bbed29e82093d0f2d	Bacteria	Firmicutes	Bacilli	Paenibacillales	Paenibacillaceae	Paenibacillus	
2b4e115208556a7a29903a3da1da13f9	Bacteria
e24309362f7ea58f94e859fec1334072	Bacteria
173abcddea4129276e5bcf8396c570a4	Bacteria	Actinobacteriota	Actinobacteria	Corynebacteriales	Mycobacteriaceae	Mycobacterium	
b83020ffa49a3c5e56dc75cd08e86c3d	Bacteria	Actinobacteriota	Thermoleophilia	Gaiellales			
19cbc680f0ea862a84ba460c85a3f07d	Bacteria	Firmicutes	Bacilli	Bacillales	Bacillaceae	Bacillus	
49980c229717563b621b2efdaa22a726	Bacteria	Firmicutes	Bacilli	Paenibacillales	Paenibacillaceae	Paenibacillus	
f0da0b968019f42e95ca0a79bf4b3c32	Bacteria	Firmicutes	Bacilli	Paenibacillales	Paenibacillaceae		
4b167efad9bd22a06977d5985dd6d115	Bacteria	Firmicutes	Bacilli	Paenibacillales	Paenibacillaceae	Cohnella	
9553d670b8a5c94f14cc290c3ec97718	Bacteria	Proteobacteria	Gammaproteobacteria	Burkholderiales	Neisseriaceae		
c37115bdc34e64f542f5b52deb2b958c	Bacteria	Bacteroidota	Bacteroidia	Sphingobacteriales	env.OPS_17		
25999d9d72ee4bca1034af1209727db8	Bacteria	Bacteroidota	Bacteroidia	Cytophagales	Microscillaceae		
2272662193596999029b340789f0367c	Bacteria	Proteobacteria	Alphaproteobacteria	Rhizobiales	Rhizobiaceae	Allorhizobium-Neorhizobium-Pararhizobium-Rhizobium	
a1820333da79de8b3244ed990c777afd	Bacteria	Proteobacteria	Gammaproteobacteria	Oceanospirillales	Pseudohongiellaceae	BIyi10	
d1b753acb3ef257692020f61ae8e9c4c	Bacteria	Nitrospirota	Nitrospiria	Nitrospirales	Nitrospiraceae	Nitrospira	
77f2e66555511acd3ce11c4c858afaa1	Bacteria	Bdellovibrionota	Oligoflexia	0319-6G20			
9338c615a3dd045282e7ec737c4133b5	Bacteria	Myxococcota	Polyangia	Polyangiales	Polyangiaceae	Pajaroellobacter	
e9d5258aa15bca3969ceeaa7763533e3	Bacteria	Firmicutes	Bacilli	Paenibacillales	Paenibacillaceae	Paenibacillus	
3a7537982688098a59cf18e3a3395673	Bacteria	Chloroflexi	Chloroflexia	Chloroflexales	Roseiflexaceae		
bb41e3394bec0a3afaa2ef27e0d1b384	Bacteria	Myxococcota	Polyangia	Polyangiales	BIrii41		
ef0f35a2a3c00938db21a0b6f7cf0df6	Bacteria	Bdellovibrionota	Bdellovibrionia	Bacteriovoracales	Bacteriovoracaceae		
d1a7f15c7f1bdfea631e87e9870e3e19	Bacteria
be21b8c47d92e05b8b484ac2b30ebb69	Bacteria	Gemmatimonadota	Longimicrobia	Longimicrobiales	Longimicrobiaceae		
22aa2cd6e81d2aea369152437bcfb469	Bacteria	Proteobacteria	Alphaproteobacteria	Caulobacterales	Caulobacteraceae	Phenylobacterium	
93d613e8f93fb4a353bc10e496aa6ef5	Bacteria	Proteobacteria	Alphaproteobacteria	Sphingomonadales	Sphingomonadaceae	Sphingomonas	
a1ee2b5bc5f22c3ec0b6ecb2734d2a4a	Bacteria	Proteobacteria	Alphaproteobacteria	Rhizobiales	Hyphomicrobiaceae	Pedomicrobium	
512804199b0f9b0ea821e1de7d0c8f39	Bacteria
0930166ff07ff0cbc79f5d9ba26fd078	Bacteria	Myxococcota	Polyangia	Haliangiales	Haliangiaceae	Haliangium	
9e0d4d638e492891f4ead02273e9f6b2	Bacteria	Bdellovibrionota	Oligoflexia	Oligoflexales			
c581bae1f40d17da45f65bfa2909db5b	Bacteria	Proteobacteria	Gammaproteobacteria	Burkholderiales	Procabacteriaceae	Procabacter	
4189d0bddd0aabc5833894c2a890748d	Bacteria	Actinobacteriota	Actinobacteria	Micrococcales	Microbacteriaceae	Agromyces	
a2429e4f1ec1a29f40ed89f317a52a3b	Bacteria	Proteobacteria	Gammaproteobacteria	Burkholderiales	Oxalobacteraceae	Massilia	
05875860cfc430f39e5da30b207b4477	Bacteria	Bdellovibrionota	Bdellovibrionia	Bacteriovoracales	Bacteriovoracaceae	Peredibacter	
3423b40ae2bcfa252c0bec6d97b46918	Bacteria	Proteobacteria	Gammaproteobacteria	Burkholderiales	TRA3-20		
14a20c7c3874850dbe89658e0433249b	Bacteria	Chloroflexi	JG30-KF-CM66				
e4f744d5f349af245cb5140e6f6003d1	Bacteria	Proteobacteria	Gammaproteobacteria	Pseudomonadales	Pseudomonadaceae	Pseudomonas	
ed06f35c56aa8de7b5a5d8ffacc3fcba	Bacteria	Proteobacteria	Alphaproteobacteria	Holosporales	Holosporaceae		
65d9201eb6d535c70bdca27e251349b2	Bacteria	Actinobacteriota	Actinobacteria	Corynebacteriales	Mycobacteriaceae	Mycobacterium	
7db23adea66eef75c5f67c10c880aab6	Bacteria	Gemmatimonadota	Gemmatimonadetes	Gemmatimonadales	Gemmatimonadaceae
6b276c74313088e50320065657639d8d	Bacteria	Bacteroidota	Bacteroidia	Flavobacteriales	Flavobacteriaceae	Flavobacterium	
092890b836b1d6c67fff11fbc6be1a5e	Bacteria	Actinobacteriota	Actinobacteria	Corynebacteriales	Mycobacteriaceae	Mycobacterium	
ccbcff971c9aad05829c238a2b8045f3	Bacteria	Proteobacteria	Alphaproteobacteria	Rhizobiales	Xanthobacteraceae	Pseudolabrys	
e2e567bbd1ffd8e2d8b2b29d8e3c0214	Bacteria	Actinobacteriota	Actinobacteria
ef0f6342d6c2c420417f3501dbd8ce25	Bacteria	Proteobacteria	Alphaproteobacteria	Sphingomonadales	Sphingomonadaceae	Sphingopyxis	
6c2c733a19e183c5f69dc9a1ff158878	Bacteria	Actinobacteriota	Actinobacteria	Micrococcales	Micrococcaceae	Pseudarthrobacter	
92f626d0813e559678571f504a055625	Bacteria	Proteobacteria	Alphaproteobacteria	Sphingomonadales	Sphingomonadaceae
789ee1eee7d9dc93be634a02dd0fd851	Bacteria	Chloroflexi	Chloroflexia	Kallotenuales	AKIW781		
c83ad8b3411024b82e5d276363dfe676	Bacteria	Firmicutes	Bacilli	Bacillales	Planococcaceae
214778496a1892f18639cebd86ad7219	Bacteria	Chloroflexi	SHA-26				
01ad095826a68b088105a8b06f94de5c	Bacteria	Chloroflexi	Chloroflexia	Chloroflexales	Roseiflexaceae		
44feaf3c90aee15b1d732d15cf25eb5d	Bacteria	Actinobacteriota	Actinobacteria	Frankiales	Sporichthyaceae		
aebfa7bef248151d9e442b70047c6bb5	Bacteria	Proteobacteria	Alphaproteobacteria	Sphingomonadales	Sphingomonadaceae	Sphingomonas	
e299b99a67e2fe6de3071cdf67b7eb70	Bacteria	Actinobacteriota	Thermoleophilia	Gaiellales	Gaiellaceae	Gaiella	
01f7adedfdb8e8faa1a3aed3ee4cbaab	Bacteria	Firmicutes	Bacilli	Bacillales	Bacillaceae	Bacillus	
e499a633717545d8950c951aee3f7398	Bacteria	Proteobacteria	Gammaproteobacteria
7ad04377f6c8a5919255bb1c5986efcf	Bacteria	Proteobacteria	Alphaproteobacteria	Caulobacterales	Caulobacteraceae	Phenylobacterium	
2c0fd6b26fe2424aaee9f9f44ef14ce3	Bacteria	Bacteroidota	Bacteroidia	Chitinophagales	Chitinophagaceae	Flavitalea	
1dcce316a615f0ae23d4865b962a668c	Bacteria	Actinobacteriota	Thermoleophilia	Solirubrobacterales	67-14		
0d46f4f6feb1d9b2865bfd8e83ef144c	Bacteria	Proteobacteria	Gammaproteobacteria	PLTA13			
c0dfb2af924be2b4424f696cd91784c9	Bacteria	Bacteroidota	Bacteroidia	Chitinophagales			
f843223ff6f2f53398f37c7ec42e247d	Bacteria	Actinobacteriota	Actinobacteria	Frankiales	Nakamurellaceae	Nakamurella	
9bf926c92da744da6d9d73ab6e67635c	Bacteria	Proteobacteria	Alphaproteobacteria
d80a9ba2ae8b203532200beca72eb3fe	Bacteria	Actinobacteriota	Actinobacteria	Corynebacteriales	Mycobacteriaceae	Mycobacterium	
4f4c043dec7d213d1c35b2fbb61333c8	Bacteria	Actinobacteriota	Thermoleophilia	Solirubrobacterales	Solirubrobacteraceae	Solirubrobacter	
fec5fdb12bf1c54c179e6fda0233be07	Bacteria	Proteobacteria	Gammaproteobacteria	Burkholderiales	Comamonadaceae
15540cee11ad7abc7b4e50406ea7e812	Bacteria	Proteobacteria	Gammaproteobacteria	Burkholderiales	TRA3-20		
32f3f72deac500e97f205971e49a8209	Bacteria	Proteobacteria	Alphaproteobacteria	Rickettsiales	Rickettsiales_fa	Candidatus_Jidaibacter	
567c723929a4a5583f425d3728bd73a5	Bacteria	Bdellovibrionota	Bdellovibrionia	Bdellovibrionales	Bdellovibrionaceae	Bdellovibrio	
3e67aea65ca5d358a530ad52e875fb1e	Bacteria	Myxococcota	Polyangia	Haliangiales	Haliangiaceae	Haliangium	
7e227d3576f72f7af9738aff5b9510e7	Bacteria	Proteobacteria	Alphaproteobacteria	Rickettsiales	Rickettsiaceae	Candidatus_Megaira	
0674dd1be685956fb179ed00d5e2b555	Bacteria	Bacteroidota	Bacteroidia	Chitinophagales			
2f1fdba86ee2ef111b82733e8ea0f94e	Bacteria	Planctomycetota	vadinHA49				
2255207acffeebf62ac2a95eb9c474c6	Bacteria	Verrucomicrobiota	Verrucomicrobiae	Pedosphaerales	Pedosphaeraceae	Ellin517	
9696a73bd0cc75069dfbea9e76891dc8	Bacteria	Actinobacteriota	Actinobacteria	Corynebacteriales	Mycobacteriaceae	Mycobacterium	
a192bfde7bbddd9c08c9bc4367af86a3	Bacteria	Proteobacteria	Gammaproteobacteria	Xanthomonadales	Xanthomonadaceae
c081bf9cb5dbd5c2e5facaafc08d3366	Bacteria	Proteobacteria	Alphaproteobacteria	Rickettsiales	Rickettsiaceae		
d0bc27ed98c5a13fbf139f43949b3693	Bacteria	Acidobacteriota	Thermoanaerobaculia	Thermoanaerobaculales	Thermoanaerobaculaceae	Subgroup_10	
f558f96c8adabe3645a5073392f3e859	Bacteria	Armatimonadota	Fimbriimonadia	Fimbriimonadales	Fimbriimonadaceae
aa9ea55abf26fd7b5b1495becf44fab1	Bacteria	Proteobacteria	Gammaproteobacteria	Xanthomonadales	Xanthomonadaceae	Lysobacter	
f57c1c1316bc21d9ed2acfd65354e216	Bacteria	Actinobacteriota	Actinobacteria	Propionibacteriales	Nocardioidaceae	Aeromicrobium	
555229aba1e6f1f6005b1a5a41710c80	Bacteria	Actinobacteriota	Acidimicrobiia
217726928569903b6730d254bd8dfb6f	Bacteria	Verrucomicrobiota	Verrucomicrobiae	Pedosphaerales	Pedosphaeraceae	Ellin517	
594ef85bc59dc15c9c82f6c86871a784	Bacteria	Chloroflexi	Chloroflexia	Chloroflexales	Roseiflexaceae		
35260d02b03ea0aa04da14894c66dbbf	Bacteria	Actinobacteriota	Actinobacteria	Micromonosporales	Micromonosporaceae	Hamadaea	
ac1f3291fe0b3efdf70d5c30e365d346	Bacteria	Acidobacteriota	Acidobacteriae	Solibacterales	Solibacteraceae	Candidatus_Solibacter	
85bba10e50f5885f70b59e4b51e23c33	Bacteria	Chloroflexi	Ktedonobacteria	C0119			
6fb0f7930895bcd48c5b8db722e9aa67	Bacteria	Chloroflexi	Chloroflexia	Chloroflexales	Roseiflexaceae		
c4dd2261c398ac78b5a596ecf1d105d4	Bacteria	Proteobacteria	Alphaproteobacteria	Caulobacterales	Caulobacteraceae	Phenylobacterium	
975cb109a2be1349dfad39aa559695a5	Bacteria	Acidobacteriota	Subgroup_22				
2d1608d23d741ff55d6fe4f88a5d8849	Bacteria	Bacteroidota	Bacteroidia	Cytophagales	Cytophagaceae	Sporocytophaga	
6fdd6817c332e6f55dd354cd0065fc6c	Bacteria	Proteobacteria	Alphaproteobacteria	Rhizobiales	Xanthobacteraceae
1abc45be244ca0f43e63e99250703c57	Bacteria	Patescibacteria	Saccharimonadia	Saccharimonadales			
8d993ef30b60a11b7c9323cd70da68cf	Bacteria	Actinobacteriota	Thermoleophilia	Gaiellales			
df42f503e3d019a5be2815bf5126da4f	Bacteria	Firmicutes	Bacilli	Bacillales	Planococcaceae	Psychrobacillus	
9ecabae545acdae93f46f01e09b6b041	Bacteria	Actinobacteriota	Actinobacteria	Propionibacteriales	Nocardioidaceae	Nocardioides	
233ab5caff4ae3c039e91acd4e424d32	Bacteria	Actinobacteriota	Actinobacteria	Propionibacteriales	Nocardioidaceae	Nocardioides	
cca3934085de778b8b212e8b9ad61960	Bacteria	Proteobacteria	Alphaproteobacteria	Sphingomonadales	Sphingomonadaceae	Sphingobium	
b654d519a775d0a833183c44de82addc	Bacteria	Actinobacteriota	Actinobacteria	Micrococcales	Microbacteriaceae
0b4bf8bd93c852d50cd40b63bab2bfac	Bacteria	Proteobacteria	Alphaproteobacteria	Paracaedibacterales	Paracaedibacteraceae		
5b22c77248908c56ea30da715b5fb6f2	Bacteria	Myxococcota	Myxococcia	Myxococcales	Myxococcaceae	P3OB-42	
38002ba86ae76605ee86f15a2dc95342	Bacteria	Patescibacteria	Saccharimonadia	Saccharimonadales	Saccharimonadaceae	TM7a	
0ab3a8687467a886fc8721152e7aa5cd	Bacteria	Actinobacteriota	Actinobacteria	Micrococcales	Cellulomonadaceae	Cellulomonas	
0e129dad85264aceea1607ce02369f7f	Bacteria	Firmicutes	Bacilli	Paenibacillales	Paenibacillaceae	Paenibacillus	
89788ce800ed7c7391df96135be9895c	Bacteria	Proteobacteria	Gammaproteobacteria	Burkholderiales	Rhodocyclaceae
7b26e7247c83393ff49bd6aa6aabadc3	Bacteria	Proteobacteria	Alphaproteobacteria	Rhizobiales	Rhizobiaceae
22c4ec61dc08c32da64324ec481afdd8	Bacteria	Acidobacteriota	Acidobacteriae	PAUC26f			
b388d9f7fc6817a3e199892409c47f8c	Bacteria	Proteobacteria	Alphaproteobacteria	Micavibrionales	Micavibrionaceae		
8f01db27151d19ac38d922f16376e2ec	Bacteria	Actinobacteriota	Thermoleophilia	Solirubrobacterales	67-14		
e0dcb44a20b76d687139b2185e7054de	Bacteria	Bdellovibrionota	Bdellovibrionia	Bdellovibrionales	Bdellovibrionaceae	Bdellovibrio	
70837f69f4c56847ca508586d7fd3335	Bacteria	Firmicutes	Bacilli	Paenibacillales	Paenibacillaceae	Paenibacillus	
258cd4ad3e25fe4a05839222f5a2b8b2	Bacteria	Firmicutes	Clostridia	Clostridiales	Clostridiaceae	Clostridium_sensu_stricto_10	
45846939691345b7187158ff072d5580	Bacteria	Actinobacteriota	Actinobacteria	Micromonosporales	Micromonosporaceae	Luedemannella	
4ff9d381b56ffd6852a29e69ec837116	Bacteria	Bdellovibrionota	Oligoflexia	0319-6G20			
f70aa02eb1c16c4002aa32ada3dbe45c	Bacteria	Gemmatimonadota	Gemmatimonadetes	Gemmatimonadales	Gemmatimonadaceae	Gemmatimonas	
10cc004890fc5ef771894c0c33551635	Bacteria	Verrucomicrobiota	Verrucomicrobiae	Pedosphaerales	Pedosphaeraceae		
7cebbf082498c9dbe4d5929079a62b4f	Bacteria	Gemmatimonadota	Gemmatimonadetes	Gemmatimonadales	Gemmatimonadaceae		
e7991035f8c5607209968d71207777e6	Bacteria	Proteobacteria	Alphaproteobacteria	Rickettsiales	Rickettsiaceae		
808f07d38d80798e59d9d486f6589f4e	Bacteria	Proteobacteria	Gammaproteobacteria	Burkholderiales	Oxalobacteraceae
6b48837d773ffe1257dc46145bd66fea	Bacteria	Chloroflexi	Ktedonobacteria	C0119			
9abe8c8de40672fd622e2177a31d49c0	Bacteria	Bdellovibrionota	Oligoflexia	Oligoflexales			
55b2cf4b23b8fc5789eaf03887103f4c	Bacteria	Gemmatimonadota	Longimicrobia	Longimicrobiales	Longimicrobiaceae	YC-ZSS-LKJ147	
db25a3b76103c3975b7ec6827cc681e0	Bacteria	Actinobacteriota	Actinobacteria	Streptosporangiales	Thermomonosporaceae	Actinocorallia	
3bbdde5bd460a3a32e424d4f813dc245	Bacteria	Proteobacteria	Alphaproteobacteria	Holosporales	Holosporaceae		
4f16fc7ac5ddc0af1f4be801c449b78f	Bacteria	Chloroflexi	TK10				
b2fcf7f70323153c94b987c945f6afaa	Bacteria	Proteobacteria	Gammaproteobacteria	Burkholderiales	Oxalobacteraceae
ec615836458feef2ce6003e00c2498e7	Bacteria	Proteobacteria	Alphaproteobacteria
60acab17c466ed21bf758bacf344660d	Bacteria	Actinobacteriota	Thermoleophilia	Gaiellales
38e2f84e203493718461b088efbd143a	Bacteria	Verrucomicrobiota	Verrucomicrobiae	Pedosphaerales	Pedosphaeraceae		
2edf8a2a85c5ddcffe9762c2bdec87e0	Bacteria
e998e8229ee872d15f54c2021189d7f0	Bacteria	Actinobacteriota	Actinobacteria	Propionibacteriales	Nocardioidaceae	Nocardioides	
cb3021d33c6d29d8a27d5db7989b19bc	Bacteria	Proteobacteria	Alphaproteobacteria	Rickettsiales	Rickettsiaceae
04878d66cf245d7774bc8a523bcb6491	Bacteria	Acidobacteriota	Acidobacteriae	Bryobacterales	Bryobacteraceae	Bryobacter	
d440c27f2bedb550d2122cdf45549ffd	Bacteria	Elusimicrobiota	Lineage_IIa				
54d780462a84b48894a661a6d3d2d9c5	Bacteria	Cyanobacteria	Sericytochromatia				
985dee6cbf1185b14edf5267d4b3c37f	Bacteria	Verrucomicrobiota	Verrucomicrobiae	Pedosphaerales	Pedosphaeraceae		
4d540d2ee922aa6afd22a2c0b61882dd	Bacteria	Proteobacteria	Gammaproteobacteria	Burkholderiales	SC-I-84		
eb5695d7d6eb7dc3eea5794b3e3f3975	Bacteria	Proteobacteria
d8d290b0bb5d7418b0fbc8a5ad2a99c6	Bacteria	Actinobacteriota	Actinobacteria	Propionibacteriales	Nocardioidaceae	Nocardioides	
f18770d28e403fcf58c7792e552d3a77	Bacteria	Firmicutes	Bacilli	Paenibacillales	Paenibacillaceae	Paenibacillus	
f25312a0a0fc35b77a9fc0be16b60b7d	Bacteria	Firmicutes	Clostridia	Clostridia_or	Hungateiclostridiaceae	Ruminiclostridium	
004e3ce204ee0333ba934575fc424975	Bacteria	Proteobacteria	Gammaproteobacteria	Burkholderiales	Nitrosomonadaceae	mle1-7	
12d1016f76cbdfd4e3118939ecb2281a	Bacteria	Proteobacteria	Alphaproteobacteria	Sphingomonadales	Sphingomonadaceae
68090e4bb319c0f1035d664f11df2948	Bacteria	Verrucomicrobiota	Verrucomicrobiae	Pedosphaerales	Pedosphaeraceae		
a01fe947466c6766a9c83183a2b0be7f	Bacteria	Actinobacteriota	Actinobacteria	Propionibacteriales	Nocardioidaceae	Nocardioides	
26ab981e43bfd62f86162f875fed8c4a	Bacteria	Proteobacteria	Alphaproteobacteria
934d461718ee192e85eb35d10cf14a4d	Bacteria	Firmicutes	Bacilli	Paenibacillales	Paenibacillaceae	Paenibacillus	
ab75fb097d1292d5988cbb267e7f61a6	Bacteria	Verrucomicrobiota	Verrucomicrobiae	Pedosphaerales	Pedosphaeraceae	ADurb.Bin063-1	
5ab5d58b7787bcaffbca41a0660ddfd8	Bacteria	Proteobacteria	Gammaproteobacteria	Burkholderiales	Alcaligenaceae
e858cc77460175675971578172071b04	Bacteria	Actinobacteriota	Actinobacteria	Frankiales	Frankiaceae	Jatrophihabitans	
756fe9c561d596d15c7452382316de52	Bacteria	Chloroflexi	TK10				
e19d475d387dc228a481cde7c89c66ad	Bacteria	Bacteroidota	Bacteroidia	Cytophagales	Hymenobacteraceae	Adhaeribacter	
1755eecd4553dc801dd39bf35ae44c4e	Bacteria	Actinobacteriota	Actinobacteria	Corynebacteriales	Mycobacteriaceae	Mycobacterium	
12e412cde9b186fe2b6a63dc9f982424	Bacteria	Proteobacteria	Gammaproteobacteria	Burkholderiales	Oxalobacteraceae
d75694f6347f525dbd7393b8892a626c	Bacteria	Acidobacteriota	Subgroup_5				
e2973e2d824b0a2ac66899ba0c8e66b9	Bacteria	Proteobacteria	Alphaproteobacteria	Sphingomonadales	Sphingomonadaceae
48438defb74e900b5405f10e3225321c	Bacteria	Bdellovibrionota	Oligoflexia	0319-6G20			
7f0061762fbf19578df7f1cc357be44b	Bacteria	Proteobacteria	Alphaproteobacteria	Rickettsiales	Rickettsiaceae		
920b1140fedc84f0f076e9e90109a2b6	Bacteria	Proteobacteria	Alphaproteobacteria	Sphingomonadales	Sphingomonadaceae	Sphingomonas	
d24335dc1b71b1957dcbc8029da4029e	Bacteria	Proteobacteria	Gammaproteobacteria	Xanthomonadales	Rhodanobacteraceae
9217d4677d5b5e3a4292c16fdcf3e068	Bacteria	Proteobacteria	Alphaproteobacteria	Sphingomonadales	Sphingomonadaceae
ecfc3c62c5d59c4586b98e99209ed689	Bacteria	Bdellovibrionota	Oligoflexia	0319-6G20			
7d7a0fde5a12566519e9790258592ede	Bacteria	Proteobacteria	Gammaproteobacteria	Burkholderiales	Rhodocyclaceae
341b70125805c961cd7f7f27eb580bdf	Bacteria	Bdellovibrionota	Oligoflexia	Oligoflexales			
08c677cf468b68738cbc4fc03bbe79da	Bacteria	Proteobacteria	Gammaproteobacteria	Burkholderiales	Comamonadaceae
423a57f1ddb14bd5ff40a722f860e77e	Bacteria	Actinobacteriota	Thermoleophilia	Solirubrobacterales	67-14		
8351801bce004787ff57461ff015494a	Bacteria	Bacteroidota	Bacteroidia	Sphingobacteriales	AKYH767		
7506ad03bfa948a50f94f4cceaa10bcd	Bacteria	Desulfobacterota					
30a6eebf34941e4719e5767cb0d8221a	Bacteria	Proteobacteria	Alphaproteobacteria	Rickettsiales	Mitochondria		
6a38ffd6f201422cc1feded4affdca12	Bacteria	Bacteroidota	Bacteroidia	Sphingobacteriales	env.OPS_17		
89033dbb3785a96374ec454a540a5bc8	Bacteria	Proteobacteria	Alphaproteobacteria	Rhizobiales	Rhizobiales_Incertae_Sedis	Nordella	
91af4ba6aaa66312e027ad5e378a9456	Bacteria	Proteobacteria	Gammaproteobacteria	Burkholderiales	Oxalobacteraceae	Massilia	
1341d945be6769ce928fc6e25726084c	Bacteria	Bdellovibrionota	Oligoflexia	Oligoflexales			
21d9be9e6497c34e568aebe7ad8f1c86	Bacteria	Firmicutes	Bacilli
ccb83d74f8e9ed6d9f443e1dca7f5277	Bacteria	Myxococcota	Myxococcia	Myxococcales	Anaeromyxobacteraceae	Anaeromyxobacter	
6e85cfed5b471be01b3e4efc3edde833	Bacteria	Proteobacteria	Alphaproteobacteria	Sphingomonadales	Sphingomonadaceae	Sphingomonas	
76a6ecfd58e8fe30e46263feb3d3c009	Bacteria	Gemmatimonadota	Longimicrobia	Longimicrobiales	Longimicrobiaceae		
43de64ff890213ccf0ef229be8c63e6a	Bacteria	Chloroflexi	Chloroflexia	Chloroflexales	Roseiflexaceae
295d4bca14f4c81b43388dd39749fce6	Bacteria	Actinobacteriota	Acidimicrobiia	IMCC26256			
8f86d4ef2927d6ce425a8c389a14eef1	Bacteria	Proteobacteria	Alphaproteobacteria	Sphingomonadales	Sphingomonadaceae	Sphingomonas	
da4baad52316c8cf15d36e83004a6c61	Bacteria	Firmicutes	Clostridia	Peptostreptococcales-Tissierellales	Peptostreptococcaceae	Sporacetigenium	
0e47c10b06eb5d6625dadfc1ad7f68a7	Bacteria	Actinobacteriota	Thermoleophilia	Solirubrobacterales	67-14		
701cf3af523bba0fdabc0c61899581a4	Bacteria	Dependentiae	Babeliae	Babeliales
c34cdfe56880aa149013ff178956bb87	Bacteria	Proteobacteria	Gammaproteobacteria	Pseudomonadales	Pseudomonadaceae	Pseudomonas	
46042f2a0fbe62db42265e88d35b79d2	Bacteria	Proteobacteria	Alphaproteobacteria	Sphingomonadales	Sphingomonadaceae	Ellin6055	
0f8c43031e6081120b253c96e27a265a	Bacteria	Verrucomicrobiota	Verrucomicrobiae	Pedosphaerales	Pedosphaeraceae		
7730b8b3bb0afc9ca85bebaaa1e2d3a9	Bacteria
2860ea7a0e019d219a70b112a7935119	Bacteria	Bacteroidota	Bacteroidia	Sphingobacteriales	env.OPS_17		
43bd2371e98b76013693a1da60416e0d	Bacteria	Actinobacteriota	Actinobacteria	Propionibacteriales	Nocardioidaceae	Nocardioides	
54e71fb47547aca643a39dc4a5731ce4	Bacteria	Myxococcota	Myxococcia	Myxococcales	Anaeromyxobacteraceae	Anaeromyxobacter	
d61f5d6e681937680ad031898a3609c1	Bacteria	Gemmatimonadota	Gemmatimonadetes	Gemmatimonadales	Gemmatimonadaceae		
7ad753fddcba9365dbf528a9bf911c59	Bacteria	Actinobacteriota	Actinobacteria	Streptomycetales	Streptomycetaceae	Streptomyces	
d1f1fa0b927020711188e8b34a1da70b	Bacteria	Actinobacteriota	Actinobacteria	Micrococcales	Microbacteriaceae
9f652dae20b1c307bce1cf770126d74d	Bacteria	Actinobacteriota	Thermoleophilia	Solirubrobacterales	67-14		
01d1e849ca3acddc971257f36d4ae400	Bacteria	Proteobacteria	Gammaproteobacteria	Burkholderiales	Oxalobacteraceae
e0ecb9525851d7dca284441174d10b8d	Bacteria	Actinobacteriota	Actinobacteria	Propionibacteriales	Nocardioidaceae	Nocardioides	
f0c3e2c6794bbda877f8892afd42a68f	Bacteria	Acidobacteriota	Acidobacteriae	Acidobacteriales	Acidobacteriaceae_(Subgroup_1)	Occallatibacter	
f7a8b89cc3119665f3d74b45d2f3ec3f	Bacteria	Bacteroidota	Bacteroidia	Chitinophagales	Chitinophagaceae
f0564dc2e13f98cc6a62bf07df11f57a	Bacteria	Gemmatimonadota	Gemmatimonadetes	Gemmatimonadales	Gemmatimonadaceae	Gemmatimonas	
a62eb8bd14dcda41977ef9998c5690ca	Bacteria	Actinobacteriota	Actinobacteria	Propionibacteriales	Nocardioidaceae	Nocardioides	
969eb83547c65d2f6c6d2d61332ccd6c	Bacteria	Actinobacteriota	Actinobacteria	Frankiales	Geodermatophilaceae	Blastococcus	
3f3fb4764babfc4658655f69d3443dfb	Bacteria	Actinobacteriota	Acidimicrobiia
672e4ec61a61a6aa11c1422815789abe	Bacteria
3303a24e1d273e6df19c87ce17b50fa8	Bacteria	Actinobacteriota	Actinobacteria	Streptomycetales	Streptomycetaceae	Streptomyces	
21c927d373963f140768151c47db61cc	Bacteria	Proteobacteria	Gammaproteobacteria	Burkholderiales	Rhodocyclaceae
eee8e01fbbc740d08080cf72a4eb9be9	Bacteria	Proteobacteria	Alphaproteobacteria	Sphingomonadales	Sphingomonadaceae	Novosphingobium	
ce47bf1708290fd8cbf10c9684cc0f4e	Bacteria	Proteobacteria	Gammaproteobacteria	Burkholderiales	Rhodocyclaceae	Zoogloea	
4a169e7fb4c6b18b35c5bfb08c733c0b	Bacteria	Proteobacteria	Gammaproteobacteria	Burkholderiales	Nitrosomonadaceae	IS-44	
a63f980373280d9e0df2e8b08a6010cb	Bacteria	Actinobacteriota	Actinobacteria
26545a059227fb90ba7106d03de2ea2c	Bacteria	Proteobacteria	Alphaproteobacteria	Rhizobiales	Beijerinckiaceae	Microvirga	
04c492b1625961977708ca0bb8498ee3	Bacteria	Actinobacteriota	Thermoleophilia	Gaiellales			
2624c31728d455db83fbbd7b8982542e	Bacteria	Bacteroidota	Bacteroidia	Chitinophagales	Chitinophagaceae	Edaphobaculum	
f281a9d6b5515585308c28548820be80	Bacteria	Bacteroidota	Bacteroidia	Chitinophagales	Chitinophagaceae	Edaphobaculum	
4dca6664354b0fd9fce5d6a8a99a98a8	Bacteria	Proteobacteria	Alphaproteobacteria	Rickettsiales
3431b9318e9029dd6f9d1ee0c831d038	Bacteria	Myxococcota	Polyangia	Haliangiales	Haliangiaceae	Haliangium	
2647b4f440bbbe7294e3703ef517b761	Bacteria	Bdellovibrionota	Oligoflexia	0319-6G20			
dd8553f608f7a2cded2d5039a484dd2c	Bacteria	Gemmatimonadota	Longimicrobia	Longimicrobiales	Longimicrobiaceae		
a862a6c9ae8de7b362df2f784e09088b	Bacteria	Proteobacteria	Alphaproteobacteria	Rhizobiales	Rhizobiaceae
f1f7cf7be493f030d0cfa13c1faeaaa1	Bacteria	Proteobacteria	Alphaproteobacteria	Paracaedibacterales	Paracaedibacteraceae	Candidatus_Paracaedibacter	
d7af14cfc8960b3ec92d73ecd39f5a0e	Bacteria	Desulfobacterota	Desulfuromonadia	Geobacterales	Geobacteraceae
fa064461f192f73b8793ca4f49e492dd	Bacteria
e8844aadd9dd03faa9dd2d19ef36e0c9	Bacteria	Proteobacteria	Gammaproteobacteria	Burkholderiales	Nitrosomonadaceae	IS-44	
a5b62fe905d2094b5f2350737f0ba048	Bacteria	Gemmatimonadota	Gemmatimonadetes	Gemmatimonadales	Gemmatimonadaceae	Gemmatimonas	
7d3afab6e8d26fc1c9bd9b07c656e875	Bacteria	Bdellovibrionota	Oligoflexia	Oligoflexales			
56a88c247c23dddc16abd31450c83558	Bacteria	Verrucomicrobiota	Chlamydiae	Chlamydiales	cvE6		
f22a828d4052dcbf742dd0d2aad941f1	Bacteria	Proteobacteria	Gammaproteobacteria	R7C24			
d20523e57266b61af220e32b25ce78af	Bacteria	Chloroflexi	Chloroflexia	Chloroflexales	Roseiflexaceae		
887434ef00200dfcc53dbb7f1eec35fd	Bacteria	Bdellovibrionota	Oligoflexia	Oligoflexales			
1f53df26264f9fff2690e307f56b69ac	Bacteria	Bdellovibrionota	Oligoflexia	0319-6G20			
72093f9c3c3c7897e6dc0b139baa933d	Bacteria	Bacteroidota	Bacteroidia	Chitinophagales	Chitinophagaceae
f4cdee62da929a6d565594ec4ddb6ade	Bacteria	Proteobacteria	Gammaproteobacteria	Xanthomonadales	Rhodanobacteraceae	Frateuria	
84aa2ffe85c0e6a322fb0b653264bbfd	Bacteria	Proteobacteria	Gammaproteobacteria	Burkholderiales	Oxalobacteraceae
5d6bf5180d35ac27af8bdcd4f5f3b673	Bacteria	Proteobacteria	Alphaproteobacteria	Rhizobiales	Hyphomicrobiaceae	Hyphomicrobium	
d35ed9d067b1a96b39af85f66daccc01	Bacteria	Proteobacteria	Gammaproteobacteria	Burkholderiales	Oxalobacteraceae	Noviherbaspirillum	
ab96683b0a92fa7a2b5977da6495c696	Bacteria	Gemmatimonadota	Gemmatimonadetes	Gemmatimonadales	Gemmatimonadaceae	Gemmatimonas	
784fad1496bf089ee6d85b10b25aaaf4	Bacteria	Bacteroidota	Bacteroidia	Cytophagales	Hymenobacteraceae	Adhaeribacter	
ad69eba4d76352d69738e5a456f4dc49	Bacteria	Proteobacteria	Gammaproteobacteria	Steroidobacterales	Steroidobacteraceae	Steroidobacter	
29060d05ffb8a2acfd8a57f3409ae9e2	Bacteria	Actinobacteriota	Actinobacteria	Micrococcales	Microbacteriaceae
02179cb8a3526c4d958a37cc442c8bcf	Bacteria	Cyanobacteria	Sericytochromatia				
60b214e5d3faedfa7c421d75e0d31165	Bacteria	Firmicutes	Bacilli	Paenibacillales	Paenibacillaceae	Paenibacillus	
66a6725bb472a804a8bbb93189cacc80	Bacteria	Firmicutes	Bacilli	Bacillales	Bacillaceae	Bacillus	
0df7630cb9780ae6db136a5499e1fc7f	Bacteria	Firmicutes	Clostridia	Clostridiales	Caloramatoraceae	Fonticella	
a014afd5ad8f1ad7d122240f2c030bb8	Bacteria	Gemmatimonadota	Gemmatimonadetes	Gemmatimonadales	Gemmatimonadaceae
e7a40979d3ff1d5140e373d16ea23174	Bacteria	Patescibacteria	Parcubacteria	Candidatus_Kaiserbacteria			
bee83e2fa00fd5e57af403be3cf560b5	Bacteria	Proteobacteria	Gammaproteobacteria
0b1134ffe3c0d1a8036cb87b6420824e	Bacteria	Proteobacteria	Alphaproteobacteria	Rhizobiales	Rhizobiaceae	Neorhizobium	
bc101570d27571d90729d7b2067ccbb4	Bacteria	Proteobacteria	Gammaproteobacteria	Burkholderiales	Oxalobacteraceae
3cb83d71ebe856e4d1378a074126b345	Bacteria	Firmicutes	Bacilli	Bacillales	Planococcaceae	Paenisporosarcina	
3a467fb7371db2ea6b8f329153aef87d	Bacteria	Proteobacteria	Alphaproteobacteria	Rickettsiales	SM2D12		
9fe90c002dface295e8a2f43473bb907	Bacteria	Proteobacteria	Gammaproteobacteria	Burkholderiales	B1-7BS		
90a5c454f5b728331d00d917df05ad2b	Bacteria	Chloroflexi	Chloroflexia	Chloroflexales	Roseiflexaceae		
594d6b00fa5764303b47facd431c4d5b	Bacteria	Proteobacteria	Alphaproteobacteria	Rhizobiales	Hyphomicrobiaceae	Pedomicrobium	
7cc0f044f5c51488b7a30fc3dd189e25	Bacteria	Firmicutes	Bacilli	Paenibacillales	Paenibacillaceae	Paenibacillus	
b3bd8700ec0e168c1ac9e3a8612c09e3	Bacteria	Proteobacteria	Gammaproteobacteria	Burkholderiales	Comamonadaceae	Piscinibacter	
ab825a8688aa412cf2c090e1f499d137	Bacteria	Proteobacteria	Alphaproteobacteria	Rhizobiales	Devosiaceae	Devosia	
869a4e555994c642f71a3e4a4542c731	Bacteria	Bacteroidota	Bacteroidia	Flavobacteriales	Flavobacteriaceae	Flavobacterium	
570816b2c27b70c766eeebcbc603553c	Bacteria	Actinobacteriota	Actinobacteria	Streptosporangiales	Thermomonosporaceae	Actinocorallia	
3701f7d02eb3cb76edff95c9db02fdbc	Bacteria	Actinobacteriota	Actinobacteria	Propionibacteriales	Nocardioidaceae	Marmoricola	
59cbd524766f50ac70577daa843f4887	Bacteria	Proteobacteria	Gammaproteobacteria	Burkholderiales	Oxalobacteraceae
aa8407e246f1adbb23b620aa4a038b29	Bacteria	Bacteroidota	Bacteroidia	Chitinophagales	Chitinophagaceae	Edaphobaculum	
42d2839ac7c06ffe2c1cfdd7c7165499	Bacteria	Proteobacteria	Alphaproteobacteria	Caulobacterales	Caulobacteraceae	Phenylobacterium	
7330e0f31f3c8669f92e47b104af6901	Bacteria	Bacteroidota	Bacteroidia	Sphingobacteriales	env.OPS_17		
222cab08145ed1524108e15c0362afb7	Bacteria	Proteobacteria	Alphaproteobacteria	Rhodospirillales			
782c198678bcf0501a9170c6a687fabc	Bacteria	Proteobacteria	Alphaproteobacteria	Sphingomonadales	Sphingomonadaceae	Sphingomonas	
2d7fe191fcf1e61bd5ed6e79c340f147	Bacteria	Firmicutes	Bacilli	Paenibacillales	Paenibacillaceae	Paenibacillus	
fd6af0826940cd09deb8f5e4cd7b4aa5	Bacteria	Actinobacteriota	Actinobacteria	Pseudonocardiales	Pseudonocardiaceae	Pseudonocardia	
797d6c4837939869dbc3e40354319304	Bacteria	Actinobacteriota	Actinobacteria	Propionibacteriales	Nocardioidaceae	Nocardioides	
a04616ee7eb0627f50970c0e9e504968	Bacteria	Firmicutes	Bacilli	Paenibacillales	Paenibacillaceae	Paenibacillus	
65f93d48f8e302aa1d8cb22f4b4726a6	Bacteria	Bdellovibrionota	Oligoflexia	0319-6G20			
ffc1cb1dc83d37418ae36d61d0057810	Bacteria	Actinobacteriota	MB-A2-108				
a97f22e2819594d900ca23256774a49a	Bacteria	Bacteroidota	Bacteroidia	Cytophagales	Microscillaceae		
1f172f95251fe8f12b4d9c97b99a5939	Bacteria	Proteobacteria	Alphaproteobacteria	Sphingomonadales	Sphingomonadaceae	Sphingopyxis	
742d1a06042072927eb55941f21af324	Bacteria	Actinobacteriota	Acidimicrobiia
373fa346b27b10b30ac77e741e5bd483	Bacteria	Proteobacteria	Alphaproteobacteria	Holosporales	Holosporaceae		
68345ecea48f6b56e727aa5f80e42a39	Bacteria	Bacteroidota	Bacteroidia	Chitinophagales	Chitinophagaceae	Edaphobaculum	
4e692c11572187fd028e72f26de591b8	Bacteria	Bacteroidota	Bacteroidia	Chitinophagales	Chitinophagaceae
ab089eb1e7bb51585d4479b7e9b9dcb7	Bacteria	Bacteroidota	Bacteroidia	Sphingobacteriales	Sphingobacteriaceae	Pedobacter	
b9c65ce4c83c49b15f2884eead39440a	Bacteria	Actinobacteriota	Thermoleophilia	Solirubrobacterales	67-14		
aa02117088ac28d07ea85ca42a3b2dc2	Bacteria	Actinobacteriota	Actinobacteria	Pseudonocardiales	Pseudonocardiaceae	Actinomycetospora	
69baa18cab8fdf23f5ff6e08515c254d	Bacteria	Patescibacteria	Saccharimonadia	Saccharimonadales	S32	TM7	
0bccd8d5879e8e4aa2373eb9aaf5e075	Bacteria	Proteobacteria	Gammaproteobacteria	Burkholderiales	A21b		
8b7913f27a19e08d02ff7bebb47f0719	Bacteria	Proteobacteria	Gammaproteobacteria	Burkholderiales	Oxalobacteraceae
6b834c4c9100c14b254c5d69e80dbd96	Bacteria	Bdellovibrionota	Oligoflexia	0319-6G20			
ba208aafb0da5abfc17a3bcf315c9bac	Bacteria	Actinobacteriota	Actinobacteria	Pseudonocardiales	Pseudonocardiaceae	Pseudonocardia	
bae3396e1612f76857f9ce16c3606c70	Bacteria	Myxococcota	Myxococcia	Myxococcales	Myxococcaceae
3480e10b9b8e52f345197b44e13e51e8	Bacteria	Acidobacteriota	Acidobacteriae	Solibacterales	Solibacteraceae	Candidatus_Solibacter	
70a00dd848416b7cc2c98c421696cad9	Bacteria	Myxococcota	Myxococcia	Myxococcales	Myxococcaceae
f4612dd7620c358784371ded88c9fcc1	Bacteria	Acidobacteriota	Thermoanaerobaculia	Thermoanaerobaculales	Thermoanaerobaculaceae	Subgroup_10	
ecac6d108cacd13de75819e9bcaa9c5c	Bacteria	Firmicutes	Bacilli	Paenibacillales	Paenibacillaceae	Paenibacillus	
b000f4329919d545e52c0d8ef091044e	Bacteria	Firmicutes	Bacilli	Paenibacillales	Paenibacillaceae	Paenibacillus	
6427d4c317027479a8f5cb47d0107b58	Bacteria	Verrucomicrobiota	Verrucomicrobiae	Pedosphaerales	Pedosphaeraceae		
1d7df5fd34ae9eaa43667ddbbd08a445	Bacteria	Firmicutes	Bacilli	Bacillales	Planococcaceae	Lysinibacillus	
5a778e095a5c739f49b88ec4c2203406	Bacteria	Gemmatimonadota	AKAU4049				
95edb88dc37c5f2093a35ed6c6d40cf0	Bacteria	Proteobacteria	Gammaproteobacteria	Burkholderiales	Comamonadaceae
5964fc8d58c0282924fa5751add68433	Bacteria	Actinobacteriota	Thermoleophilia	Gaiellales			
ea035da13848ebe0c19ec64d24162e52	Bacteria	Myxococcota	Polyangia	Polyangiales	Polyangiaceae
74b58558c025056e96d9ba0134aecd4a	Bacteria	Proteobacteria	Gammaproteobacteria	Xanthomonadales
7fbb2f1595c83bf3c2fc0b3f453f34a8	Bacteria	Acidobacteriota	Subgroup_5				
aa6f0f3048a63eaa716032f92db1743f	Bacteria	Bdellovibrionota	Oligoflexia	0319-6G20			
393503fa81713ccfb2852fba3ddbe9f7	Bacteria	Acidobacteriota	Acidobacteriae	Solibacterales	Solibacteraceae	Candidatus_Solibacter	
2dc95dba6f6285728cd0a9437dc42005	Bacteria	Myxococcota	Myxococcia	Myxococcales	Anaeromyxobacteraceae	Anaeromyxobacter	
829fcc2b83f75d5ee37f91697d46e9f1	Bacteria	Firmicutes	Bacilli	Paenibacillales	Paenibacillaceae	Paenibacillus	
6abc3bc2fe99e8c505936948bf5a9e33	Bacteria	Bacteroidota	Bacteroidia	Cytophagales	Cytophagaceae	Sporocytophaga	
f65de62a1e3c1a43a88369015a3d908f	Bacteria	Bacteroidota	Bacteroidia	Chitinophagales	Chitinophagaceae	Chitinophaga	
2e25c6e282dfcc60028fb688c2c14335	Bacteria	Proteobacteria	Gammaproteobacteria	Gammaproteobacteria_Incertae_Sedis	Unknown_Family	Acidibacter	
7471c375a1d4e7e81138b59c16ccc868	Bacteria	Firmicutes	Bacilli	Paenibacillales	Paenibacillaceae	Paenibacillus	
c9ad6bdf057d520d050a514808193380	Bacteria	Actinobacteriota	Thermoleophilia	Solirubrobacterales	67-14		
f28d7b291b0cb1af39e3c5676dd83d6a	Bacteria	Bacteroidota	Bacteroidia	Chitinophagales	Chitinophagaceae
b7f7eb96ab46e4f4a331bf6193be5c8b	Bacteria	Patescibacteria	Saccharimonadia	Saccharimonadales			
87b1a21082afdf7889ac1e1700980b13	Bacteria	Proteobacteria	Alphaproteobacteria	Rhizobiales	Rhizobiaceae
3a8971e869ff01aba281bca3f3e14250	Bacteria	Acidobacteriota	Blastocatellia	11-24			
566d118762fe7aac38da356324a84636	Bacteria	Actinobacteriota	Actinobacteria	Micrococcales	Intrasporangiaceae	Knoellia	
9021e688b7ed85ff954de6238b2a898c	Bacteria	Actinobacteriota	Thermoleophilia	Solirubrobacterales	Solirubrobacteraceae	Solirubrobacter	
f3858c4d615c8dbe255880ce0292d6d3	Bacteria	Firmicutes	Bacilli	Paenibacillales	Paenibacillaceae	Ammoniphilus	
1d5ff67e70bd4d0e2b4c111492a38e72	Bacteria	Proteobacteria	Gammaproteobacteria	Burkholderiales	Comamonadaceae
6abfb27429ed02a07ce9c2135d17b03a	Bacteria	Bdellovibrionota	Bdellovibrionia	Bdellovibrionales	Bdellovibrionaceae	Bdellovibrio	
91e22568d32eaae8e0f7afb58a3bffd7	Bacteria	Myxococcota	bacteriap25				
a828bb93d462243be9096be771fc5ed6	Bacteria	Acidobacteriota	Acidobacteriae	Subgroup_2			
22fbbbdfdf129d0d8849b54f46486716	Bacteria	Firmicutes	Bacilli	Paenibacillales	Paenibacillaceae	Paenibacillus	
c5457682c097771e5a1f1b93d97079eb	Bacteria	Myxococcota	Polyangia	Polyangiales	Sandaracinaceae		
216862f873f8aa8252b9ccbf1a466e68	Bacteria	Bacteroidota	Bacteroidia	Chitinophagales	Chitinophagaceae	Edaphobaculum	
4dabd3fed81a2acc5304bf3614b7c701	Bacteria	Bdellovibrionota	Oligoflexia	Oligoflexales			
06a8994e6a1ceafe441c162567030e11	Bacteria	Myxococcota	Polyangia	Nannocystales	Nannocystaceae	Nannocystis	
d2c9f1e445bfd946e550b9d6a3a8e4a8	Bacteria	Verrucomicrobiota	Verrucomicrobiae	Pedosphaerales	Pedosphaeraceae	Pedosphaera	
7a3499b4bbe0afe539854190fda1f19a	Bacteria	Firmicutes	Bacilli	Paenibacillales	Paenibacillaceae	Paenibacillus	
3d46beb594be0255358773fde282f816	Bacteria	Gemmatimonadota	Longimicrobia	Longimicrobiales	Longimicrobiaceae		
c5c4718049c2adda7d49f917b866f741	Bacteria	Actinobacteriota	Thermoleophilia	Solirubrobacterales	67-14		
2835f6e968724d77399357ef24634f14	Bacteria	Proteobacteria	Gammaproteobacteria	Burkholderiales	Oxalobacteraceae
b1b09d615c263e5d63d9c87c4be9cf82	Bacteria	Proteobacteria	Gammaproteobacteria	Burkholderiales	Oxalobacteraceae	Massilia	
204356df809928ae0a5ce9b9427c170a	Bacteria	Patescibacteria	Saccharimonadia	Saccharimonadales	S32	TM7	
58488113d651e8708b8152733df0864a	Bacteria	Acidobacteriota	Subgroup_5				
c53693eb36ff1ea0c382ba3d353372e7	Bacteria	Chloroflexi	Chloroflexia	Chloroflexales	Roseiflexaceae		
689469997d9f7711ed712336cdff5e81	Bacteria	Firmicutes	Bacilli	Paenibacillales	Paenibacillaceae	Paenibacillus	
d476f863086ec8e1ccf4f49cfb7ad0ab	Bacteria	Abditibacteriota	Abditibacteria	Abditibacteriales	Abditibacteriaceae	Abditibacterium	
174fd53f764c7667f5c2ae429903107d	Bacteria	Proteobacteria	Alphaproteobacteria	Rhizobiales	Xanthobacteraceae	Bradyrhizobium	
3e99344f38b0b0f09a259b1255f6f31b	Bacteria	Bdellovibrionota	Oligoflexia	0319-6G20			
2502f262456164f9017b136625074015	Bacteria	Fibrobacterota	Fibrobacteria	Fibrobacterales	Fibrobacteraceae	possible_genus_04	
46434b6ab677928cca918f4e799267ac	Bacteria	Bacteroidota	Bacteroidia	Flavobacteriales	Crocinitomicaceae	Fluviicola	
46e33d4e5f7fd03c40ee0b6fd4af52a3	Bacteria	Actinobacteriota	Actinobacteria	Micromonosporales	Micromonosporaceae	Micromonospora	
5312c46fd8b2601d44710c3e4ba417da	Bacteria	Proteobacteria	Alphaproteobacteria	Rhizobiales	Xanthobacteraceae	Rhodoplanes	
3bf36cc1ba70681abac3576119a7bea4	Bacteria	Bacteroidota	Bacteroidia	Chitinophagales	Chitinophagaceae	Parafilimonas	
5863115ecbd1178ab5242005334a9e64	Bacteria	Actinobacteriota	Actinobacteria	Kineosporiales	Kineosporiaceae	Angustibacter	
add58d43751aee8ff57896dd27f80583	Bacteria	Bdellovibrionota	Bdellovibrionia	Bdellovibrionales	Bdellovibrionaceae	OM27_clade	
c2cb8c875bdca80be01a2bab3ab410dd	Bacteria	Actinobacteriota	Actinobacteria	Propionibacteriales	Nocardioidaceae
5354ef1548477e5270d763ce934cdd8f	Bacteria	Proteobacteria	Alphaproteobacteria	Azospirillales	Azospirillaceae	Skermanella	
60de6306825aef1f1e1da358c405896e	Bacteria	Planctomycetota	Phycisphaerae	Phycisphaerales	Phycisphaeraceae	SM1A02	
b68dc9b7db049945bae1e1d59215acc6	Bacteria	Firmicutes	Bacilli	Paenibacillales	Paenibacillaceae	Paenibacillus	
0f2c17c60c551268e741627dec57997f	Bacteria	Patescibacteria	Saccharimonadia	Saccharimonadales			
08fe2aabcedf3d03cc53897b917ab448	Bacteria	Proteobacteria	Gammaproteobacteria	Xanthomonadales	Xanthomonadaceae
328dc0736cc165748943e3d6b5d97e1e	Bacteria	Bacteroidota	Bacteroidia	Cytophagales	Microscillaceae	Ohtaekwangia	
15fc41c530254b395db184a380a1501d	Bacteria	Chloroflexi	Chloroflexia	Chloroflexales	Roseiflexaceae		
b5ea63a4aa4c91fc55e7a5a9ac4b6dd4	Bacteria	Chloroflexi	Chloroflexia	Chloroflexales	Roseiflexaceae		
928c649cfb6a090bf4a709b5373a1941	Bacteria	Bacteroidota	Bacteroidia	Cytophagales	Cytophagaceae	Rhodocytophaga	
df08782cab7eb78a8153d5db5c62d882	Bacteria	Proteobacteria	Alphaproteobacteria	Rhizobiales	Xanthobacteraceae	Rhodoplanes	
f5317d6fca00baf25d3a616d0be4b7de	Bacteria	Actinobacteriota	Actinobacteria	Frankiales	Sporichthyaceae		
2afe35e994d473def481077d808b3d1a	Bacteria	Bacteroidota	Kapabacteria	Kapabacteriales			
65d05f521909c931f8fad2fcf9c91dca	Bacteria	Acidobacteriota	Thermoanaerobaculia	Thermoanaerobaculales	Thermoanaerobaculaceae	Subgroup_10	
fc6970239f8eb95d480e97de08829f29	Bacteria	Actinobacteriota	Acidimicrobiia	Microtrichales	Microtrichaceae	IMCC26207	
9485c6a394ad18a333aca4d1cf6cedb1	Bacteria	Bdellovibrionota	Oligoflexia	0319-6G20			
ae4bc5baf0317888b8d89bed9da6317b	Bacteria	Proteobacteria	Gammaproteobacteria	Burkholderiales	Oxalobacteraceae
17f65bdb14785348f8dd32b9edf4343d	Bacteria	Actinobacteriota	Actinobacteria	Propionibacteriales	Nocardioidaceae	Nocardioides	
cb3c52825c0c4e45463c626dc429a91f	Bacteria	Proteobacteria	Gammaproteobacteria	Burkholderiales	Oxalobacteraceae
7b638d17e3bd95b90aeb6f851cc406ff	Bacteria	Bacteroidota	Bacteroidia	Chitinophagales			
da2b6ae7a1659c87286a3a2c7cfae5be	Bacteria	Proteobacteria	Gammaproteobacteria	Burkholderiales	Oxalobacteraceae
23811553ef3c3712c99fb9f1d6c1d970	Bacteria	Proteobacteria	Alphaproteobacteria	Rhizobiales	Rhizobiales_Incertae_Sedis		
ad10136b6fe25cb52f8a5a2a7b9fce21	Bacteria	Bdellovibrionota	Bdellovibrionia	Bdellovibrionales	Bdellovibrionaceae	OM27_clade	
87ed6e53b44b65b0f91fe8dd97935aad	Bacteria	Firmicutes	Bacilli	Paenibacillales	Paenibacillaceae	Paenibacillus	
b9822bdd3cb3ca86f55a82a16b87ad51	Bacteria	Proteobacteria	Alphaproteobacteria	Tistrellales	Geminicoccaceae	Candidatus_Alysiosphaera	
02a189f69c80f369b07be11522671d6a	Bacteria	Proteobacteria	Gammaproteobacteria	Pseudomonadales	Pseudomonadaceae	Pseudomonas	
9524b3dd5cd3a0c4db8499bafbcfb4bd	Bacteria	Firmicutes	Bacilli	Bacillales	Bacillaceae	Bacillus	
f870c6ef26f3fad513190f1ba2dbc469	Bacteria	Acidobacteriota	Acidobacteriae	Subgroup_2			
b7ed7916c2a73daefa1364e72e65c25e	Bacteria	Actinobacteriota	Thermoleophilia	Gaiellales			
bceef4ee6c230186598a931bb0f1e70d	Bacteria	Firmicutes	Bacilli	Paenibacillales	Paenibacillaceae	Paenibacillus	
14fdcaf4bf608911d5ab2fe1efa545e7	Bacteria	Actinobacteriota	Actinobacteria	Propionibacteriales	Nocardioidaceae	Marmoricola	
18bef84b0a5d1fd01c23d45c8bc1d963	Bacteria	Firmicutes	Bacilli	Paenibacillales	Paenibacillaceae	Paenibacillus	
7e4a922c3383caeadd34deb6a89659c6	Bacteria	Proteobacteria	Alphaproteobacteria	Rhizobiales	Devosiaceae
03f0f34fec595b33b6791483e694cb32	Bacteria	Firmicutes	Bacilli	Paenibacillales	Paenibacillaceae	Paenibacillus	
bec93b96e4154997cf448dc218fba38f	Bacteria	Firmicutes	Bacilli	Paenibacillales	Paenibacillaceae	Paenibacillus	
0ec950285b65418f8fc13ba7340bd232	Bacteria	Proteobacteria	Alphaproteobacteria	Rickettsiales	Rickettsiales_fa	Candidatus_Jidaibacter	
f8b74770d2eeac6271828fa25e12f3c4	Bacteria	Proteobacteria	Gammaproteobacteria	Steroidobacterales	Steroidobacteraceae	Steroidobacter	
16afc3b5452dc2e7f7fb0dbc946dd6ff	Bacteria	Actinobacteriota	Actinobacteria	Frankiales			
ed950548e606b5ba0abc308e53af99b2	Bacteria	Proteobacteria	Gammaproteobacteria	Burkholderiales	Rhodocyclaceae
d9e742cf9cb09fb716a2c0c2242ba0ea	Bacteria	Actinobacteriota	Actinobacteria	Corynebacteriales	Mycobacteriaceae	Mycobacterium	
f74c739fc14dcc4fdde58e802120d100	Bacteria
023de53579e86c5228170a2af7f2fe5f	Bacteria	Bacteroidota	Bacteroidia	Cytophagales	Hymenobacteraceae	Adhaeribacter	
4b0a67eb8e8428fac79b3366d3ffd65b	Bacteria	Verrucomicrobiota	Chlamydiae	Chlamydiales	Parachlamydiaceae
d9d41e77b30183244cd58381f5aa2470	Bacteria	Acidobacteriota	Acidobacteriae	Bryobacterales	Bryobacteraceae	Bryobacter	
fad0f8ea9d2d069021e3f39224fe4d25	Bacteria	Bacteroidota	Bacteroidia	Chitinophagales			
748a2b07a9723ddabc7dc1a172b40099	Bacteria	Proteobacteria	Gammaproteobacteria	Burkholderiales	Oxalobacteraceae	Massilia	
2ca55b1b962a5f37d47245a8e90f9188	Bacteria	Acidobacteriota	Blastocatellia	11-24			
277c45d9436b6fc8d1d14b5376bbddfc	Bacteria	Bdellovibrionota	Bdellovibrionia	Bdellovibrionales	Bdellovibrionaceae	Bdellovibrio	
c9cc5a4746cbe16b845cf0c141980afc	Bacteria	Actinobacteriota	Actinobacteria	Micrococcales	Microbacteriaceae
553f1bfc17c18c17a735d5b72a4f47b0	Bacteria	Proteobacteria	Alphaproteobacteria	Rickettsiales	Mitochondria		
ec14db6677a1df8d85891b9ebba2ca73	Bacteria	Actinobacteriota	Actinobacteria	Pseudonocardiales	Pseudonocardiaceae	Lechevalieria	
a5c932fe8b394fe71a8ad1e68a77a38a	Bacteria	Acidobacteriota	Acidobacteriae	Solibacterales	Solibacteraceae	Candidatus_Solibacter	
b86976d601a7c2adfda37d008f91dcfc	Bacteria	Bdellovibrionota	Oligoflexia	Oligoflexales	Oligoflexales_fa	Oligoflexus	
e2990a80919576daebfc096ae3230c12	Bacteria	Bdellovibrionota	Oligoflexia	0319-6G20			
9873235b8f94853732388c5d0a5d7350	Bacteria	Acidobacteriota	Acidobacteriae	Solibacterales	Solibacteraceae	Candidatus_Solibacter	
7e908f55bae382a8a8c5b59f083cb17b	Bacteria	Gemmatimonadota	Gemmatimonadetes	Gemmatimonadales	Gemmatimonadaceae		
349fe8ac61052440b8ec784e1b735dd4	Bacteria	Firmicutes	Bacilli	Paenibacillales	Paenibacillaceae	Paenibacillus	
73cc7826d327d6e5621c5cdbc8d07e12	Bacteria	Actinobacteriota	Actinobacteria	Micromonosporales	Micromonosporaceae	Luedemannella	
3bc08ce4239805f70b46d94b2dc22096	Bacteria	Proteobacteria	Gammaproteobacteria	Pseudomonadales	Pseudomonadaceae	Pseudomonas	
3aa94d58b85ab139306aee1d13d59de6	Bacteria	Bacteroidota	Bacteroidia	Sphingobacteriales	Sphingobacteriaceae
c0f92e0bdc09a6560cbaf99ef47997a6	Bacteria	Bdellovibrionota	Bdellovibrionia	Bdellovibrionales	Bdellovibrionaceae	OM27_clade	
40ff718bd900f87930a85292a8d491ef	Bacteria	Firmicutes	Clostridia	Clostridiales	Clostridiaceae	Clostridium_sensu_stricto_1	
d14caec466ceb42aed8196ff299d4098	Bacteria	Proteobacteria	Alphaproteobacteria	Caulobacterales	Caulobacteraceae	Phenylobacterium	
f09ec088451f4497d12196907bef9d96	Bacteria	Actinobacteriota	Thermoleophilia	Gaiellales	Gaiellaceae	Gaiella	
970842ceab35e04bc47943cbc47704c4	Bacteria	Proteobacteria	Gammaproteobacteria	Burkholderiales	Burkholderiaceae
b247a4fecce337f89dbc0e7c9e141b09	Bacteria	Proteobacteria	Gammaproteobacteria
a599544dc729dc7bf4ede26ed7af5cf9	Bacteria	Actinobacteriota	Actinobacteria	Micromonosporales	Micromonosporaceae
7a1bea34826a57be990fd9075601d34c	Bacteria	Proteobacteria	Alphaproteobacteria	Acetobacterales	Acetobacteraceae		
4e4735a26cb5f5ee8da0efe2d1fa1eeb	Bacteria	Proteobacteria	Gammaproteobacteria	Xanthomonadales	Rhodanobacteraceae		
86c972175caf0a13abcc054950371f99	Bacteria	Firmicutes	Bacilli	Bacillales	Bacillaceae	Geobacillus	
49f7d6ad7e03c434abf663c374a826cf	Bacteria	Myxococcota	Polyangia	Haliangiales	Haliangiaceae	Haliangium	
66ab528a715d55907c5754592085ce22	Bacteria	Proteobacteria	Gammaproteobacteria	Burkholderiales	SC-I-84		
6ce381fef68609df63e510692a9caac2	Bacteria	Actinobacteriota	Thermoleophilia	Solirubrobacterales
5df3a4e1ff2a019d5b7051a15000de0d	Bacteria	Actinobacteriota	Actinobacteria	Propionibacteriales	Nocardioidaceae	Nocardioides	
d9ff7e5c0d38bc014a01be92fb6f08a3	Bacteria	Proteobacteria	Alphaproteobacteria	Rickettsiales	AB1		
ca21d2f239aaa7123db3bf54973c6f43	Bacteria	Actinobacteriota	Actinobacteria	Kineosporiales	Kineosporiaceae	Kineosporia	
2eb7d88b1914b6274319bee5ccd8f23a	Bacteria	Abditibacteriota	Abditibacteria	Abditibacteriales	Abditibacteriaceae	Abditibacterium	
f04ec7bdbf35b4c51f767c8f38377d6a	Bacteria	Actinobacteriota	Thermoleophilia	Solirubrobacterales	Solirubrobacteraceae
5fc21a56472421ac1c28b8583df0620c	Bacteria	Bacteroidota	Bacteroidia	Chitinophagales	Chitinophagaceae		
779ced8b4cf98534f060e005b281ca38	Bacteria	Myxococcota	Polyangia	Polyangiales	BIrii41		
7dd2863e5fc4eb1d8d221a92e68e148c	Bacteria	Proteobacteria	Gammaproteobacteria	Burkholderiales	Oxalobacteraceae
20657e972d91c2cb2dafdbb6b63a34f0	Bacteria	Firmicutes	Bacilli	Paenibacillales	Paenibacillaceae	Cohnella	
38984c0bba67707ebf68f49c978a72dc	Bacteria	Proteobacteria	Alphaproteobacteria	Sphingomonadales	Sphingomonadaceae	Sphingopyxis	
ac751ad92a0e595887710476cdfe1ffd	Bacteria	Proteobacteria	Gammaproteobacteria	Burkholderiales	Oxalobacteraceae	Noviherbaspirillum	
bf2702f1dd1ad80b1d46322912ea70d2	Bacteria	Bacteroidota	Bacteroidia	Chitinophagales	Chitinophagaceae	Edaphobaculum	
8efdaeb19ea60d17dcc2d59746ab6e76	Bacteria	Bacteroidota	Bacteroidia	Cytophagales	Microscillaceae	Ohtaekwangia	
157d4974f981ae0ddda0bd3c08189d8d	Bacteria	Bacteroidota	Bacteroidia	Cytophagales	Cytophagaceae	Cytophaga	
913ff899bbe23e94aabd16f02c3556da	Bacteria	Proteobacteria	Alphaproteobacteria	Caulobacterales	Caulobacteraceae	Caulobacter	
ba552040b395694799ea257c8a5c08a5	Bacteria	Firmicutes	Bacilli	Paenibacillales	Paenibacillaceae	Paenibacillus	
22521e93bca964b6b5b2ab69b0fd8a0f	Bacteria	Proteobacteria	Gammaproteobacteria	Gammaproteobacteria_Incertae_Sedis	Unknown_Family	Candidatus_Ovatusbacter	
abdbe6e175050ee64789c4b19df31261	Bacteria	Acidobacteriota	Acidobacteriae	Acidobacteriales
f9a2025fef66394f9723872552da3b11	Bacteria	Proteobacteria	Alphaproteobacteria	Tistrellales	Geminicoccaceae	Candidatus_Alysiosphaera	
07304368cc02721754037c987b73ad9c	Bacteria	Proteobacteria	Gammaproteobacteria	Burkholderiales	SC-I-84		
12b82408ca53f01155111503adbefc29	Bacteria	Actinobacteriota	Thermoleophilia	Solirubrobacterales	67-14		
894ab4c35272b96853e6a927279c5e56	Bacteria	Firmicutes	Bacilli	Paenibacillales	Paenibacillaceae	Paenibacillus	
dd562564e02ba9b9de48e19048497874	Bacteria	Bacteroidota	Bacteroidia
1756778fbd932122ee6d6442e96979a4	Bacteria	Proteobacteria	Gammaproteobacteria	Burkholderiales	Comamonadaceae
cf4dcce759763fb6ebda8b83fe25658f	Bacteria	Actinobacteriota	Actinobacteria	Frankiales	Sporichthyaceae		
55a14902ff744bb854fd220706a98fca	Bacteria	Proteobacteria	Gammaproteobacteria	Burkholderiales	Nitrosomonadaceae	MND1	
e8b82c1a7c015b77e09306aa51e802f8	Bacteria	Verrucomicrobiota	Verrucomicrobiae	Pedosphaerales	Pedosphaeraceae		
12109dbb922b1cc54c5396d62bea1dff	Bacteria	Bacteroidota	Bacteroidia	Chitinophagales	Chitinophagaceae	Flavisolibacter	
2a4e8ab0d9f1256f4e65cc63933012c9	Bacteria	Actinobacteriota	Thermoleophilia	Gaiellales			
2444812321769903c79ca6d7364f5f76	Bacteria	Bacteroidota	Bacteroidia	Cytophagales	Cytophagaceae	Rhodocytophaga	
8c6bc8743fce7acbd2fbcf84ff2d36f2	Bacteria	Proteobacteria	Gammaproteobacteria	Xanthomonadales	Rhodanobacteraceae
143e747946707ac562155206610ccd03	Bacteria	Actinobacteriota	Actinobacteria	Streptomycetales	Streptomycetaceae	Streptomyces	
1b7df6c30592f8aa651689c3512f7edd	Bacteria	Proteobacteria	Alphaproteobacteria	Micropepsales	Micropepsaceae		
4f0806d583ff078675ca8a34b0ca8032	Bacteria	Bacteroidota	Bacteroidia	Cytophagales	Microscillaceae
2ebbc11f0354245694d7dfad15c28ed7	Bacteria	Verrucomicrobiota	Verrucomicrobiae	Pedosphaerales	Pedosphaeraceae		
c298e6dbd6143c32b8eb59e2d036c3ad	Bacteria	Verrucomicrobiota	Verrucomicrobiae	Pedosphaerales	Pedosphaeraceae	Pedosphaera	
85bf0e37016c60a4d614810e412a3ce2	Bacteria	Proteobacteria	Gammaproteobacteria	KI89A_clade			
b85a23375bf0f2a138d71862b0109d06	Bacteria	Actinobacteriota	Thermoleophilia	Solirubrobacterales	Solirubrobacteraceae
bc58aeaa07fe6e94b4c5a70270201796	Bacteria	Proteobacteria	Gammaproteobacteria	PLTA13			
e6ead3debe4ce5f805fed43c83820a95	Bacteria	Firmicutes	Desulfitobacteriia	Desulfitobacteriales	Desulfitobacteriaceae	Desulfosporosinus	
2e99c9e86f9100de5d5e3110a9730d58	Bacteria	Chloroflexi	Chloroflexia	Chloroflexales	Roseiflexaceae		
ea1b2ae8fd4fa9081b3c5fde810af146	Bacteria	Bacteroidota	Bacteroidia	Cytophagales	Microscillaceae	Ohtaekwangia	
daf2e15fd88e39ed4e6012dc180c75d9	Bacteria	Myxococcota	Polyangia	Haliangiales	Haliangiaceae	Haliangium	
f7dd76fab1bed440c6105bd047164564	Bacteria	Proteobacteria	Alphaproteobacteria
e4f63ea037487977eb2dc7d9f54aeb43	Bacteria	Actinobacteriota	Thermoleophilia	Gaiellales	Gaiellaceae	Gaiella	
1ccb619f8738d2459f31567d0db979b5	Bacteria	Proteobacteria	Gammaproteobacteria	Burkholderiales	TRA3-20		
68e6836960cb5a7f2c691bf3c5f11526	Bacteria	Proteobacteria	Alphaproteobacteria
d992e14ddc900b3b70e20c699079fee5	Bacteria	Firmicutes	Bacilli	Paenibacillales	Paenibacillaceae
9257592d5ee51de4eaee04b1e216def0	Bacteria	Bacteroidota	Bacteroidia	Chitinophagales	Chitinophagaceae
65d7fb2374879a7a7fe4a4fb68fc6cb1	Bacteria	Actinobacteriota	Actinobacteria	Corynebacteriales	Nocardiaceae	Nocardia	
4e3379610ee9a506d4371ad63dce6b00	Bacteria	Myxococcota	Polyangia	Haliangiales	Haliangiaceae	Haliangium	
e497d765a23ed1437e06988030ada22f	Bacteria	Proteobacteria	Gammaproteobacteria	Burkholderiales	Rhodocyclaceae	Azoarcus	
0352ef5c5d6e136fc5382823c42ff01a	Bacteria	Proteobacteria	Alphaproteobacteria	Sphingomonadales	Sphingomonadaceae	Altererythrobacter	
483eadb0e94a788493d9878fd4e14766	Bacteria	Firmicutes	Bacilli	Thermoactinomycetales	Thermoactinomycetaceae	Thermoactinomyces	
b432d50f109fbba3443755ef0cfa3c7f	Bacteria	Proteobacteria	Gammaproteobacteria	Burkholderiales	Oxalobacteraceae
69836088c8ed2b5e6fe720659ce2a89f	Bacteria	Bacteroidota	Kapabacteria	Kapabacteriales			
3c6594b46d6399c48171410471825fa7	Bacteria	Actinobacteriota	Actinobacteria	Propionibacteriales	Nocardioidaceae	Marmoricola	
a4081eaf52566221a9460eb228465ba4	Bacteria	Proteobacteria	Gammaproteobacteria	Burkholderiales	Oxalobacteraceae
68acad8bde55bcb5a0e8192a5aa3dd14	Bacteria	Bdellovibrionota	Bdellovibrionia	Bdellovibrionales	Bdellovibrionaceae	OM27_clade	
901f564c1c93a546a1300b23ed3bdb53	Bacteria	Proteobacteria	Alphaproteobacteria	Micavibrionales			
29f11423c797ab0c6b951ed3083bd432	Bacteria	Acidobacteriota	Subgroup_22				
737426e34dce1237ff5cda0c38ba93a3	Bacteria	Verrucomicrobiota	Verrucomicrobiae	Pedosphaerales	Pedosphaeraceae		
88644b4f9324ff89b7f90c2487cf9e37	Bacteria	Actinobacteriota	Thermoleophilia	Gaiellales	Gaiellaceae	Gaiella	
523704b8304299ffc2aba5aa9b8f5f22	Bacteria	Proteobacteria	Alphaproteobacteria	Sphingomonadales	Sphingomonadaceae	Sphingomonas	
6ab6e6dafe261dc96e0bc272c5268bda	Bacteria	Actinobacteriota	Actinobacteria	Micromonosporales	Micromonosporaceae	Micromonospora	
7f40654e93f56148570f9d52bedd0b21	Bacteria	Proteobacteria	Gammaproteobacteria	Burkholderiales	Nitrosomonadaceae	Ellin6067	
c8992d36b948dfb971bd4784ba4ca37f	Bacteria	Bacteroidota	Bacteroidia	Cytophagales	Microscillaceae
f991a4c966cd8d5da715b0abeaae7e14	Bacteria	Proteobacteria	Gammaproteobacteria	Burkholderiales	Neisseriaceae		
0c58fea0c08ce2d59bc638fb9272252f	Bacteria	Proteobacteria	Alphaproteobacteria	Rhizobiales	Devosiaceae	Devosia	
f7879207f485091c29253ba2d64e2371	Bacteria	Actinobacteriota	Thermoleophilia	Gaiellales			
40d86c9aa296f1be34e11cca602a8472	Bacteria	Proteobacteria	Gammaproteobacteria	Burkholderiales	Comamonadaceae	Aquabacterium	
f07212be80868c53d20a6f748d76573a	Bacteria	Actinobacteriota	Acidimicrobiia	Microtrichales	Ilumatobacteraceae		
5c5ac383afb56727d79743baa914352c	Bacteria	Proteobacteria	Alphaproteobacteria	Sphingomonadales	Sphingomonadaceae	Sphingomonas	
50d1aea6daef25876cacabcf7c05b373	Bacteria	Proteobacteria	Gammaproteobacteria	Pseudomonadales	Pseudomonadaceae	Pseudomonas	
689e806b0a3ab2ce1360ec216792e1dd	Bacteria	Verrucomicrobiota	Verrucomicrobiae	Pedosphaerales	Pedosphaeraceae		
5b15fc3f84a94adcc913987275b64d7d	Bacteria	Proteobacteria	Alphaproteobacteria	Rhodospirillales	Magnetospirillaceae		
3c96dacc33b14d2d84c293c14a369064	Bacteria	Proteobacteria	Alphaproteobacteria	Rickettsiales	Mitochondria		
a10724f159eae30e5a03ced8f654bd89	Bacteria	Proteobacteria	Gammaproteobacteria	R7C24			
6aae706e03ee0df1084d644fa6d6bc9d	Bacteria	Actinobacteriota	Thermoleophilia	Solirubrobacterales	67-14		
42b92a950591a8ec1dc081d55f749cf2	Bacteria	Proteobacteria	Gammaproteobacteria	Burkholderiales	A21b		
ccebb739412bf3e28a684ee2969443c3	Bacteria	Actinobacteriota	Acidimicrobiia
8580d302bcb6a76725fbceb288240513	Bacteria	Proteobacteria	Alphaproteobacteria	Sphingomonadales	Sphingomonadaceae	Sphingomonas	
a914eb9d93f1e2eb05b57bc8d817be2f	Bacteria	Patescibacteria	Saccharimonadia	Saccharimonadales			
77c5edb36fe2fbb50a0af2413fffe4cc	Bacteria	Proteobacteria	Gammaproteobacteria	Burkholderiales	Comamonadaceae
6dfa1016488ac1c4b71487a487dc4380	Bacteria	Actinobacteriota	Thermoleophilia	Solirubrobacterales	Solirubrobacteraceae	Conexibacter	
000a04778b6d36391b37d811f0153232	Bacteria	Elusimicrobiota	Lineage_IIa				
f0882cfa8b9e4fea51d2a754618a208c	Bacteria	Desulfobacterota					
b9946ef0f9580748cf891d2cce3d5eb9	Bacteria	Proteobacteria	Alphaproteobacteria	Rhizobiales	Rhizobiales_Incertae_Sedis	Nordella	
fb5d5419a741779f8a968926794e4b9e	Bacteria	Proteobacteria	Alphaproteobacteria	Rickettsiales	Mitochondria		
9f5eb4dbb924e539b2205eb895d2c036	Bacteria	Proteobacteria	Alphaproteobacteria	Rhizobiales	Xanthobacteraceae	Pseudolabrys	
a880be7e780dcce7bb6fef3e08f585d3	Bacteria	Actinobacteriota	Actinobacteria	Frankiales			
9bb38e164bf85ec5ab2f404bd2e93d7c	Bacteria	Chloroflexi	Chloroflexia	Chloroflexales	Roseiflexaceae		
2f250b14ec933c11bbcaa8b3f83f9680	Bacteria	Bacteroidota	Bacteroidia	Sphingobacteriales	env.OPS_17		
237ebaa58db41c32e8ad0615f27f2aba	Bacteria	Planctomycetota	vadinHA49				
09d1500c2382666751967e214b4c5a72	Bacteria	Actinobacteriota	Actinobacteria	Propionibacteriales	Nocardioidaceae	Nocardioides	
16bbea14ca27957f09304f2f9654f0eb	Bacteria	Actinobacteriota	MB-A2-108				
ea274ffc5255706befdb994db08c8355	Bacteria	Verrucomicrobiota	Verrucomicrobiae	Pedosphaerales	Pedosphaeraceae		
f8553997a3b0a0c7cf129e01966ae23a	Bacteria	Proteobacteria	Gammaproteobacteria	Burkholderiales	Neisseriaceae		
b3235e0880df0f264f2768e7c2624a0c	Bacteria	Proteobacteria	Gammaproteobacteria	Beggiatoales	Beggiatoaceae		
8a4878b29deee383c624aaa1fd692924	Bacteria	Bacteroidota	Bacteroidia	Cytophagales	Microscillaceae	Chryseolinea	
f37477bbbefe8adbad15a0a24c1cc248	Bacteria	Proteobacteria	Alphaproteobacteria	Rickettsiales	Mitochondria		
58e55d1c0f15cb02c52fefadb29c784c	Bacteria	Chloroflexi	Chloroflexia	Chloroflexales	Roseiflexaceae		
4fbee917f9451f3acdf45108080ac617	Bacteria	Proteobacteria	Alphaproteobacteria	Rhodospirillales	Magnetospirillaceae		
2dfe5a56130225430e08bc897fa1f6eb	Bacteria	Proteobacteria	Alphaproteobacteria	Rhizobiales	Hyphomicrobiaceae	Pedomicrobium	
525970007015a26feea11b8733968932	Bacteria	Proteobacteria	Gammaproteobacteria	Burkholderiales
adb6542cc06bd02ed07c6bb6c352bb63	Bacteria	Proteobacteria	Alphaproteobacteria	Caulobacterales	Caulobacteraceae	Brevundimonas	
5a271984c92fb1cc560d016a50839d12	Bacteria	Proteobacteria	Alphaproteobacteria	Micavibrionales	Micavibrionaceae		
4b40018ed297064bfda31d7dd9a6da80	Bacteria	Firmicutes	Bacilli	Paenibacillales	Paenibacillaceae
cb711ce5ac4c4f448cb7f6cc9f40cd27	Bacteria	Gemmatimonadota	Gemmatimonadetes	Gemmatimonadales	Gemmatimonadaceae	Gemmatimonas	
e2d6aaa15b8994d75bd28c243702c1d2	Bacteria	Gemmatimonadota	BD2-11_terrestrial_group				
72b876c7293c77ebce1b31e9dbd1932a	Bacteria	Verrucomicrobiota	Verrucomicrobiae	Pedosphaerales	Pedosphaeraceae		
c2d4f8958e2f9652af80898cf7f29950	Bacteria	Proteobacteria	Gammaproteobacteria	Burkholderiales	Nitrosomonadaceae	mle1-7	
875720012c952ca9e69011061721494d	Bacteria	Actinobacteriota	Actinobacteria	Propionibacteriales	Nocardioidaceae	Nocardioides	
7ff2b20167016675954f7fc671162cc6	Bacteria	Firmicutes	Clostridia	Clostridiales	Clostridiaceae
0a1163f3134771f1c7835ca800e197af	Bacteria	Proteobacteria	Gammaproteobacteria	Burkholderiales	Comamonadaceae
14ef0350f036a8d25548775d3f02d7d7	Bacteria	Proteobacteria	Gammaproteobacteria	Burkholderiales	Nitrosomonadaceae	Ellin6067	
238afac92f5656056747df80d71c5526	Bacteria	Bacteroidota	Bacteroidia	Cytophagales	Microscillaceae	Ohtaekwangia	
648c05497b658d7744c551c37a175f02	Bacteria	Proteobacteria	Alphaproteobacteria
ece0eb0811bd064e537f49c346b29ddf	Bacteria	Proteobacteria	Gammaproteobacteria	Burkholderiales	Burkholderiaceae	Burkholderia-Caballeronia-Paraburkholderia	
9e2b5e7d43f02a2c99e0128bc1d2c88c	Bacteria	Proteobacteria	Alphaproteobacteria
8ee50b9b5b317391cab343224573e426	Bacteria	Bacteroidota	Bacteroidia	Cytophagales	Microscillaceae		
ae28e1da6d0bd437cd95f68710016b48	Bacteria	Fibrobacterota	Fibrobacteria	Fibrobacterales	Fibrobacteraceae	possible_genus_04	
813d60e15532f9d18930834269959882	Bacteria	Armatimonadota	Fimbriimonadia	Fimbriimonadales	Fimbriimonadaceae		
cae165cd21061b8b915d9f2fcfd53b5c	Bacteria	Acidobacteriota	Acidobacteriae	PAUC26f			
fb63f3b2b137734351be815f0dd0a5f4	Bacteria	Proteobacteria	Alphaproteobacteria	Elsterales			
f8e48aa9f4ba5419248321070faa8dd7	Bacteria	Chloroflexi	TK10				
b25c1939ec4cc7dccf6d1fd868d507f6	Bacteria	Chloroflexi	TK10				
a9dc8e26f5f649ef6ea4e165a7014a21	Bacteria	Proteobacteria	Gammaproteobacteria	Burkholderiales	Oxalobacteraceae	Massilia	
5ec8a9bc04621b34e09f11d0736e7690	Bacteria	Myxococcota	Polyangia	Haliangiales	Haliangiaceae	Haliangium	
9fc50aa361dfcec65caf7cfb5466aee1	Bacteria	Bdellovibrionota	Bdellovibrionia	Bdellovibrionales	Bdellovibrionaceae	Bdellovibrio	
5030c5a0c2810099a1ef40a68160c780	Bacteria	Proteobacteria	Gammaproteobacteria	Diplorickettsiales	Diplorickettsiaceae		
5cea556251fde8d37131c833d4c619df	Bacteria	Proteobacteria	Alphaproteobacteria	Rhizobiales	Rhizobiaceae	Mesorhizobium	
061b108f92b4164185d8f4810778f291	Bacteria	Proteobacteria	Gammaproteobacteria	Burkholderiales	Nitrosomonadaceae	mle1-7	
169013089bbfcf585808160e968bd244	Bacteria	Actinobacteriota	Thermoleophilia	Gaiellales			
4f4cb8d6f3048f3c9390c1837174c47a	Bacteria	Actinobacteriota	Thermoleophilia	Gaiellales			
00c44fb33614c0cff61ef6cd29ba605c	Bacteria	Bdellovibrionota	Oligoflexia	Oligoflexales			
3879627eb7be76ae3e551724a8eefdf3	Bacteria	Actinobacteriota	Thermoleophilia				
34cd5f13bcd68b2ac89e0ddf7c3789f5	Bacteria	Actinobacteriota	Actinobacteria	Frankiales	Acidothermaceae	Acidothermus	
581863e01c240797fd6f911fac8e3567	Bacteria	Actinobacteriota	Thermoleophilia	Solirubrobacterales	Solirubrobacteraceae	Solirubrobacter	
7257859ec472001d27e9a2da279155c6	Bacteria	Proteobacteria	Alphaproteobacteria	Rhizobiales	Rhizobiales_Incertae_Sedis		
cbb57eb5a3bc1329ae26dced52f6c984	Bacteria	Proteobacteria	Alphaproteobacteria	Rickettsiales	Mitochondria		
fa4c0e875c96905a97caff0ee86566ad	Bacteria	Proteobacteria	Alphaproteobacteria	Rhizobiales	Devosiaceae	Devosia	
adc1e0495c2363c5113859dfebe499d4	Bacteria	Proteobacteria	Alphaproteobacteria	Elsterales			
09399611cc4f31605771a23e7c14a21c	Bacteria	Firmicutes	Bacilli	Paenibacillales	Paenibacillaceae	Paenibacillus	
47496fde9ec3cc6d617b5c82b80548e8	Bacteria	Bacteroidota	Bacteroidia	Chitinophagales	Saprospiraceae		
de1f8d7aabb6c37383512611b9486a2e	Bacteria	Myxococcota	bacteriap25				
d1276e73224e6f7f0f3902287059e0de	Bacteria	Verrucomicrobiota	Verrucomicrobiae	Pedosphaerales	Pedosphaeraceae		
3858c15c2e37a5fec8cbaba2098f289c	Bacteria	Proteobacteria	Alphaproteobacteria
dfea77ead381b27e93817e3f3e997805	Bacteria	Proteobacteria	Alphaproteobacteria	Caulobacterales	Caulobacteraceae	Phenylobacterium	
86172751412d12d84001f721d105ea79	Bacteria	Firmicutes	Bacilli	Paenibacillales	Paenibacillaceae	Ammoniphilus	
f3a8a1effc4427bda6fc9cac2976c09c	Bacteria	Desulfobacterota					
cc91577d4bbd67c9708ef4e4852790c8	Bacteria	Desulfobacterota	Desulfuromonadia	Geobacterales	Geobacteraceae
8819a50d06e93fc39a19eb071f960f6b	Bacteria	Desulfobacterota	Desulfuromonadia	Geobacterales	Geobacteraceae
375ad868a89d092c99ec2a1c8c5cb7be	Bacteria	Myxococcota	Polyangia	Haliangiales	Haliangiaceae	Haliangium	
a13331c313062f248a308bffb9b30ec4	Bacteria	Planctomycetota	Pla4_lineage				
90e56beb7518457413ba262bb119e97b	Bacteria	Verrucomicrobiota	Verrucomicrobiae	Pedosphaerales	Pedosphaeraceae	Ellin517	
9e568e8c99cec8bee9988e495020754e	Bacteria	Chloroflexi	Chloroflexia	Chloroflexales	Roseiflexaceae		
a5e1ae2e03f6cffda1f963ec8c6e314a	Bacteria	Gemmatimonadota	Gemmatimonadetes	Gemmatimonadales	Gemmatimonadaceae	Gemmatimonas	
c54406aee151a9accde04cdf68f378de	Bacteria	Acidobacteriota	Acidobacteriae	Acidobacteriales
fea3a7b58529b10002d5624ff41e64ed	Bacteria	Firmicutes	Bacilli	Paenibacillales	Paenibacillaceae
7d0bb3a4a14edc144911c16e282a940e	Bacteria	Gemmatimonadota	Gemmatimonadetes	Gemmatimonadales	Gemmatimonadaceae		
2968d0ee10458eb31d79203aab8942f6	Bacteria	Bacteroidota	Bacteroidia	Chitinophagales	Chitinophagaceae	Edaphobaculum	
32e1733a984a4a8f4be12ad5cbf0a517	Bacteria	Firmicutes	Bacilli	Bacillales	Planococcaceae	Domibacillus	
76f38183c98efcfdac4410c624d49c82	Bacteria	Gemmatimonadota	Longimicrobia	Longimicrobiales	Longimicrobiaceae	YC-ZSS-LKJ147	
175e9fb34f17b11ae1bef4a16a8bfcaa	Bacteria	Proteobacteria	Gammaproteobacteria	Burkholderiales	Oxalobacteraceae	Massilia	
61972e2a22ed9ca0f9cc8748f5d95e28	Bacteria	Proteobacteria	Gammaproteobacteria	Burkholderiales	Alcaligenaceae	Advenella	
899ed9d5856add80d456485d1956881c	Bacteria	Proteobacteria	Alphaproteobacteria	Dongiales	Dongiaceae	Dongia	
6f5bcae10c82c56092623de992bbe941	Bacteria	Chloroflexi	Chloroflexia	Chloroflexales	Roseiflexaceae		
bcd0bb8407e78e872ce3732c984c01cf	Bacteria	Acidobacteriota	Acidobacteriae	Bryobacterales	Bryobacteraceae	Bryobacter	
adae30e75b18b3e583503b74c84e7b6f	Bacteria	Actinobacteriota	Actinobacteria	Micrococcales	Intrasporangiaceae
322dd2e78aa70c8a7331462f002c6558	Bacteria	Firmicutes	Clostridia	Peptostreptococcales-Tissierellales	Peptostreptococcaceae	Paraclostridium	
bc39e1976f9f327a089920c6f14aae12	Bacteria	Acidobacteriota	Acidobacteriae	Bryobacterales	Bryobacteraceae	Bryobacter	
a74916baba5ea1ffbe552d6ed3168237	Bacteria	Myxococcota	Myxococcia	Myxococcales	Myxococcaceae
3931d9732c2361f4007ec600481b504c	Bacteria	Firmicutes	Bacilli	Paenibacillales	Paenibacillaceae		
2d7b7d6f4c6e3c21fee710151f42435b	Bacteria	Actinobacteriota	Actinobacteria	Micromonosporales	Micromonosporaceae
993df3a49329a69ca12ec3067d196ba4	Bacteria	Myxococcota	Polyangia	Blfdi19			
097c398ba92b96fd13dcda11a2d8fe3c	Bacteria	Firmicutes	Clostridia	Eubacteriales
90ece15f15f9cf6f4f85d53445bca614	Bacteria	Chloroflexi	TK10				
d752d1d3804aa9a3c1a5b729efcb7607	Bacteria	Acidobacteriota	Holophagae	Subgroup_7			
2b27f10aac1f92feda217cc039ba9fcf	Bacteria	Nitrospirota	Nitrospiria	Nitrospirales	Nitrospiraceae	Nitrospira	
9ce8a950c802e9762c9f494dee996acd	Bacteria	Bacteroidota	Bacteroidia	Sphingobacteriales	Sphingobacteriaceae
94fe244f2f40085d5ecfbe58cb60306d	Bacteria	Bacteroidota	Bacteroidia	Cytophagales	Cyclobacteriaceae		
5b1937c693ea83d2e161c98435145d8f	Bacteria	Firmicutes	Bacilli	Paenibacillales	Paenibacillaceae	Paenibacillus	
9788bb2d00a50d71b0cfb07f4554125d	Bacteria	Bdellovibrionota	Bdellovibrionia	Bacteriovoracales	Bacteriovoracaceae	Peredibacter	
027cc586ce01ab856b086e07afd97e93	Bacteria	Proteobacteria	Alphaproteobacteria	Sphingomonadales	Sphingomonadaceae	Altererythrobacter	
a25730fb57fff51b1a4bcb19a8a0e08d	Bacteria	Proteobacteria	Alphaproteobacteria	Rhizobiales	Rhizobiaceae	Allorhizobium-Neorhizobium-Pararhizobium-Rhizobium	
6000c50b370c6ddca58a0f7876b8e41b	Bacteria	Proteobacteria	Gammaproteobacteria	Burkholderiales	Oxalobacteraceae
0def3f6145cad2432ae831c0a53e685b	Bacteria	Proteobacteria	Gammaproteobacteria	Diplorickettsiales	Diplorickettsiaceae		
d4a25a635b5c7581521ebee368c51051	Bacteria	Firmicutes	Clostridia	Clostridiales	Clostridiaceae	Clostridium_sensu_stricto_12	
68560fc86e1853b193a203fec8747c4d	Bacteria	Actinobacteriota	Actinobacteria	Propionibacteriales	Nocardioidaceae	Nocardioides	
3c0fa0864eeb45e04818f33738fe1e6c	Bacteria	Firmicutes	Bacilli	Paenibacillales	Paenibacillaceae	Paenibacillus	
28811e2b315e3a978dd41c6943b70303	Bacteria	Bacteroidota	Bacteroidia	Chitinophagales	Chitinophagaceae	Edaphobaculum	
3fe51ad42ca942efdae79288dd2bc110	Bacteria
f9b53188c1cd76d084f37270a22b6cab	Bacteria	Bacteroidota	Bacteroidia	Chitinophagales	Chitinophagaceae	Edaphobaculum	
2e7a8a17cb684c3d3c033843ddc56ca6	Bacteria	Bacteroidota	Bacteroidia	Chitinophagales	Chitinophagaceae	Aurantisolimonas	
c4310875f1565b8ef84a90f8b9dcdfaa	Bacteria	Proteobacteria	Alphaproteobacteria	Rickettsiales	AB1		
5911b35633f56fc095efb2ca3e00d818	Bacteria	Proteobacteria	Alphaproteobacteria	Sphingomonadales	Sphingomonadaceae
a8c73360cff620410d9b0e54f0028c99	Bacteria	Chloroflexi	Ktedonobacteria	C0119			
ba0b32dfa0bcbe96cb6e7936213e66d1	Bacteria	Verrucomicrobiota	Chlamydiae	Chlamydiales	Parachlamydiaceae	Neochlamydia	
4813ce962862634716f78afad5026dd9	Bacteria	Actinobacteriota	Acidimicrobiia	IMCC26256			
eb910ddb564a62947ebf6557753fa5ad	Bacteria	Proteobacteria	Alphaproteobacteria	Sphingomonadales	Sphingomonadaceae	Sphingomonas	
4bee68d9b27bb674eb3f41b37a8d1ae7	Bacteria	Proteobacteria	Gammaproteobacteria	Xanthomonadales
b316b217490c6dbdc6d87a2458839f9d	Bacteria	Bdellovibrionota	Oligoflexia	0319-6G20			
599250c9ab65bdadc80ef4503d7fdbdb	Bacteria	Proteobacteria	Gammaproteobacteria	Burkholderiales	Comamonadaceae
d15e524262615240a7d03714bbb5cfba	Bacteria	Myxococcota	Polyangia	Haliangiales	Haliangiaceae	Haliangium	
33730c3086fb4920d7f2c970b213cd78	Bacteria	Myxococcota	Polyangia	Polyangiales	Sandaracinaceae		
6be7cf1ea156d98547c63dc60293aa30	Bacteria	Actinobacteriota	Actinobacteria	Propionibacteriales	Nocardioidaceae	Marmoricola	
7df2861bfc85db90ffb129a9ceb065d1	Bacteria	Planctomycetota	Phycisphaerae	Phycisphaerales	Phycisphaeraceae	SM1A02	
d2e9ff8ef9a31e19d40f28e4fbb923b7	Bacteria	Chloroflexi	Dehalococcoidia
e8712922c7149d32cedc4734d9eb56d7	Bacteria	Proteobacteria	Alphaproteobacteria	Reyranellales	Reyranellaceae	Reyranella	
f07b66aca367351b94ececaeac42af75	Bacteria	Gemmatimonadota	Gemmatimonadetes	Gemmatimonadales	Gemmatimonadaceae		
f75b9ff84a3787f4918e9e3019e4e60a	Bacteria	Proteobacteria	Alphaproteobacteria	Sphingomonadales	Sphingomonadaceae
80fa36143d8f5caf0a2686ebf797b974	Bacteria	Proteobacteria	Alphaproteobacteria	Caulobacterales	Caulobacteraceae	Brevundimonas	
2f1410cab75e12ab76dbe862e6fae56a	Bacteria	Firmicutes	Bacilli	Paenibacillales	Paenibacillaceae	Paenibacillus	
b37258346dde5b0807dcb8fe0fef2a0c	Bacteria	Acidobacteriota	Subgroup_11				
0efd4b5d0bdb0819b4c1d974151aad02	Bacteria	Actinobacteriota	Actinobacteria	Propionibacteriales	Nocardioidaceae	Nocardioides	
5fc68c9d34623e3274562ae1bfa8e775	Bacteria	Firmicutes	Bacilli	Staphylococcales	Staphylococcaceae	Staphylococcus	
1b3f82cb98d8509de6af6f4faacc95f8	Bacteria
2f54190cadf5975b728aa59c7d340d3e	Bacteria	Firmicutes	Bacilli	Paenibacillales	Paenibacillaceae	Paenibacillus	
b98114b0c5d9391d2fdd4618ca5f477b	Bacteria	Elusimicrobiota	Lineage_IIa				
509ad0c46789bad43152cc128dac64b4	Bacteria	Actinobacteriota	Acidimicrobiia	Microtrichales	Ilumatobacteraceae	CL500-29_marine_group	
f438788477b67153667819a386c1ac9a	Bacteria	Proteobacteria	Gammaproteobacteria	PLTA13			
3fd557452d330a13dc286f55f89de096	Bacteria	Bacteroidota	Bacteroidia	Chitinophagales	Chitinophagaceae	Edaphobaculum	
c75ca97d503aadc1fc813c44b9626d3b	Bacteria	Proteobacteria	Gammaproteobacteria	Burkholderiales	Oxalobacteraceae
eeb80014d54f9c55d5e8103572871c8e	Bacteria	Actinobacteriota	Actinobacteria	Propionibacteriales	Nocardioidaceae	Nocardioides	
ba0881a6834dec0aed8ae00819f56377	Bacteria	Firmicutes	Bacilli	Paenibacillales	Paenibacillaceae	Paenibacillus	
48c1bdc6581b4d6d5b16d0c410959f32	Bacteria	Firmicutes	Clostridia	Clostridiales	Clostridiaceae	Clostridium_sensu_stricto_7	
497cfba49ec6b5543e6d6af1995193a7	Bacteria	Actinobacteriota	Actinobacteria	Kineosporiales	Kineosporiaceae	Kineosporia	
b99580fb32d53609c04f2142d2636d79	Bacteria	Actinobacteriota	Actinobacteria	Micrococcales	Intrasporangiaceae
0ad7bbf9d40e6acc7dccdafc38422be7	Bacteria	Proteobacteria	Alphaproteobacteria	Rhizobiales	Rhizobiaceae	Allorhizobium-Neorhizobium-Pararhizobium-Rhizobium	
625b587105d3718578d4e7da92e30965	Bacteria	Proteobacteria	Alphaproteobacteria	Rickettsiales	Mitochondria		
925816a1103a9ef5a8d2990d03c14e84	Bacteria	Actinobacteriota	Actinobacteria	Streptomycetales	Streptomycetaceae	Streptomyces	
69f2dccb2a5fc57904ac1007fb79c2d2	Bacteria	Actinobacteriota	Thermoleophilia				
91cddc2c8cd2fba6a973c6673c771069	Bacteria	Actinobacteriota	Actinobacteria	Propionibacteriales	Nocardioidaceae	Aeromicrobium	
a068bfcc81238e5310356282bd53d2c1	Bacteria	Verrucomicrobiota	Verrucomicrobiae	Pedosphaerales	Pedosphaeraceae		
17087fa0a3f319ab26b6844ceed8534c	Bacteria	Proteobacteria	Gammaproteobacteria	Burkholderiales	Oxalobacteraceae
2c295b07d807f3154a05b3ac3c4ad123	Bacteria	Acidobacteriota	Subgroup_5				
f20b8ff894f4f358dcb24fede53f2f69	Bacteria	Actinobacteriota	Actinobacteria	Micromonosporales	Micromonosporaceae
31f128c4b6983f15ba803b05825ca7bf	Bacteria	Proteobacteria	Alphaproteobacteria	Azospirillales	Azospirillaceae	Azospirillum	
8c0594b29b758019f29a61b39f7cbd2c	Bacteria	Actinobacteriota	Acidimicrobiia	IMCC26256			
175bb5f56573471331385ca850353132	Bacteria	Myxococcota	Myxococcia	Myxococcales	Anaeromyxobacteraceae	Anaeromyxobacter	
4bc291b0df0d4b53774246e983f0f2cd	Bacteria	Verrucomicrobiota	Verrucomicrobiae	Pedosphaerales	Pedosphaeraceae	Pedosphaera	
f4b1b0c0ba2330c90d78617fb0b022c2	Bacteria	Acidobacteriota	Subgroup_5				
12c83cf9683224fec518e1e3c1babed6	Bacteria	Gemmatimonadota	BD2-11_terrestrial_group				
e9c4ac9a2f8abbaac54f4baf339326e2	Bacteria	Proteobacteria	Gammaproteobacteria	Burkholderiales	Nitrosomonadaceae
74dbb0a553f236c9ca2c1415292a98dc	Bacteria	Patescibacteria	Saccharimonadia	Saccharimonadales
0b6da9538e0b2f227bb53fbe29b7334c	Bacteria	Bdellovibrionota	Bdellovibrionia	Bacteriovoracales	Bacteriovoracaceae	Peredibacter	
ec1cf5d800c9ccca9f1bb7dcbeb52669	Bacteria	Verrucomicrobiota	Chlamydiae	Chlamydiales	cvE6		
0aaa83cfcc3dfa6b2909d0526caf337d	Bacteria	Proteobacteria	Gammaproteobacteria	Burkholderiales	Procabacteriaceae	Procabacter	
a0d1585f0b71453f08f79dd4dfde7f3b	Bacteria	Firmicutes	Bacilli	Paenibacillales	Paenibacillaceae	Paenibacillus	
b0de8695ce5a9653c561550ee850c80e	Bacteria	Proteobacteria	Alphaproteobacteria	Rickettsiales	SM2D12		
ba15d6d054c27f5d3298bcb6a2720da6	Bacteria	Proteobacteria	Gammaproteobacteria	Burkholderiales	Oxalobacteraceae
da46838dfbbb291fc2f7cd788ae080d6	Bacteria	Proteobacteria	Gammaproteobacteria	Xanthomonadales	Rhodanobacteraceae
8d6c2ba0a3d88f4d218a250744d200b6	Bacteria	Myxococcota	Myxococcia	Myxococcales	Myxococcaceae
664fb4651b65aae21f9ffcac96e40983	Bacteria	Acidobacteriota	Subgroup_5				
376cfde33a6ddde42792333a61db488a	Bacteria	Acidobacteriota	Acidobacteriae	Solibacterales	Solibacteraceae	Candidatus_Solibacter	
624a845c9c6cab1c2a8309a263aa18de	Bacteria	Proteobacteria	Alphaproteobacteria	Sphingomonadales	Sphingomonadaceae	Sphingomonas	
d192f54aee857dda3815813ee787d678	Bacteria	Desulfobacterota	Desulfuromonadia	Desulfuromonadia_or	Desulfuromonadaceae	Desulfuromonas	
59f4bf5e35cd14dc61d451fbe39c57ac	Bacteria	Firmicutes	Bacilli	Thermoactinomycetales	Thermoactinomycetaceae	Planifilum	
9c2e09be9bf240a2cfa4a95c9f86066b	Bacteria	Firmicutes	Bacilli	Paenibacillales	Paenibacillaceae	Paenibacillus	
470ade89b631f9da23dbd976e58c67cb	Bacteria	Chloroflexi	Chloroflexia	Chloroflexales	Roseiflexaceae		
ce87be57bd2fdfbc593b0e6041bc1346	Bacteria	Bacteroidota	Bacteroidia	Flavobacteriales	Flavobacteriaceae
d0eed89908bbe822fa8eb06c11d75324	Bacteria	Firmicutes	Bacilli	Paenibacillales	Paenibacillaceae	Paenibacillus	
164ea63fed2acdae879ad2ebb7228564	Bacteria	Proteobacteria	Gammaproteobacteria	Burkholderiales	Comamonadaceae
8bd1018f077d12f0455b4a6168096ee4	Bacteria	Myxococcota	Polyangia	Polyangiales	Polyangiaceae		
1248f09015d327dce22c3263042b2906	Bacteria	Proteobacteria	Alphaproteobacteria	Caulobacterales	Caulobacteraceae	Caulobacter	
bd4f5c6c6895303c2dd30c3f350c14aa	Bacteria	Chloroflexi	Chloroflexia	Chloroflexales	Roseiflexaceae		
8a38316d0f8932a4c238a6f6cca08af2	Bacteria	Bdellovibrionota	Oligoflexia	0319-6G20			
24563bc53884e826a229e80366920fd0	Bacteria	Actinobacteriota	Actinobacteria	Frankiales	Frankiaceae	Jatrophihabitans	
6f8d279e4628da2893c4ec78c480a497	Bacteria	Firmicutes	Bacilli	Bacillales
944407c829af9dda66d40893ee3a7073	Bacteria	Actinobacteriota	Thermoleophilia	Solirubrobacterales	Solirubrobacteraceae
17419fb9339f0d7037ef5adf484bf30b	Bacteria	Proteobacteria	Gammaproteobacteria	Burkholderiales	SC-I-84		
1c8c768c3e16e01bae422db272a9e11f	Bacteria	Bdellovibrionota	Bdellovibrionia	Bdellovibrionales	Bdellovibrionaceae	OM27_clade	
46407cf192f0c083f31a239c59c1cbf9	Bacteria	Proteobacteria	Alphaproteobacteria	Reyranellales	Reyranellaceae	Reyranella	
fafe09ab52cb65f3b2d3fc4d1e664ab6	Bacteria	Latescibacterota					
617935338f2c740c0990c57a0d6f1844	Bacteria	Firmicutes	Bacilli	Paenibacillales	Paenibacillaceae	Paenibacillus	
12f92aa2bab913ff677a0d968c7322e1	Bacteria	Actinobacteriota	Thermoleophilia	Gaiellales	Gaiellaceae	Gaiella	
73490c17cddfdb894e2bb943cf7f61bd	Bacteria	Firmicutes	Bacilli	Bacillales	Planococcaceae
3771dc7c674d204183af50796b8ecea6	Bacteria	Proteobacteria	Alphaproteobacteria	Rhizobiales	Devosiaceae	Devosia	
b478dca5d273f8b81fb3ddf892f1249b	Bacteria	Bacteroidota	Bacteroidia	Chitinophagales	Chitinophagaceae		
181fb4296c4431aa032d9f7208654012	Bacteria	Gemmatimonadota	Longimicrobia	Longimicrobiales	Longimicrobiaceae		
814e0bb3e723b265b0d1f03017f7f213	Bacteria	Actinobacteriota	Actinobacteria	Micrococcales	Microbacteriaceae	Frondihabitans	
793c18234e5f328fbb6e1ebb68840c83	Bacteria	Firmicutes	Bacilli	Paenibacillales	Paenibacillaceae	Paenibacillus	
2ce1d76301d46420253bfa836e7e4923	Bacteria	Acidobacteriota	Acidobacteriae	Subgroup_15			
fc29ea216792a147daadc2bff9dd5f62	Bacteria	Firmicutes	Bacilli	Paenibacillales	Paenibacillaceae	Paenibacillus	
b2071c16f5e4220ae0f77b7e08496cda	Bacteria	Myxococcota	Polyangia	Polyangiales	Polyangiaceae
9e2a96908e66b02d81c4983c7e9681fe	Bacteria	Armatimonadota	Armatimonadia	Armatimonadales			
eed05b39d19349b9ac2d04f16fee4b44	Bacteria	Abditibacteriota	Abditibacteria	Abditibacteriales	Abditibacteriaceae	Abditibacterium	
d3566c8390a2ddb760e4c8c1750c451d	Bacteria	Gemmatimonadota	Gemmatimonadetes	Gemmatimonadales	Gemmatimonadaceae
54ebfd3ec6e6b47ad0ff19536efa8efd	Bacteria	Acidobacteriota	Acidobacteriae	Bryobacterales	Bryobacteraceae	Bryobacter	
c87cb6d6efc7032135df010a3edff266	Bacteria	RCP2-54					
3fb38b69a9f6e18c97be1b84d8159dfc	Bacteria	Bacteroidota	Bacteroidia	Cytophagales	Microscillaceae
30febda006ed9e1dcc9e16818b225b76	Bacteria	Chloroflexi	TK10				
78fadc8f558e0e52ba1ac397d17259a1	Bacteria	Actinobacteriota	Acidimicrobiia	IMCC26256			
2188ce338e088b81a7af936e872d0153	Bacteria	Abditibacteriota	Abditibacteria	Abditibacteriales	Abditibacteriaceae	Abditibacterium	
9a82a44cdacaa8a8001ef2a83252ed41	Bacteria	Proteobacteria	Gammaproteobacteria	Xanthomonadales	Xanthomonadaceae	Arenimonas	
a0c403fd69e78d6f8df0a8769834b2d1	Bacteria	Bdellovibrionota	Bdellovibrionia	Bdellovibrionales	Bdellovibrionaceae	Bdellovibrio	
c76e1c09eb701a2fce9e02fd826ed9e6	Bacteria	Proteobacteria	Alphaproteobacteria	Rhodospirillales			
eacc9e4040e95204b526dee133504103	Bacteria	Proteobacteria	Gammaproteobacteria	Burkholderiales	Comamonadaceae
b083627052754322612345a0c87b82cb	Bacteria	Firmicutes	Bacilli	Paenibacillales	Paenibacillaceae	Paenibacillus	
353bcbd835befe989e8864289eac451b	Bacteria	Proteobacteria	Alphaproteobacteria	Sphingomonadales	Sphingomonadaceae	Sphingomonas	
f297d77a9fd9698fc6794e27dd1aae9d	Bacteria	Proteobacteria	Alphaproteobacteria	Rhizobiales	Rhizobiaceae	Allorhizobium-Neorhizobium-Pararhizobium-Rhizobium	
2674736a6cf9133964ab2ef854166bae	Bacteria	Cyanobacteria	Sericytochromatia				
577f7d2b4a66738ca2fa1d49937e24df	Bacteria	Proteobacteria	Gammaproteobacteria	Pseudomonadales	Moraxellaceae		
7279921878922c83c16a63e17367b4d4	Bacteria	Proteobacteria	Alphaproteobacteria	Rhizobiales	Rhizobiaceae	Shinella	
832a1c02884206a049c7ac1dc97c7a01	Bacteria	Actinobacteriota	Actinobacteria	Streptomycetales	Streptomycetaceae	Streptomyces	
ec11748f65280fa39908c94ed4866a99	Bacteria	Myxococcota	Polyangia	Haliangiales	Haliangiaceae	Haliangium	
20dcdaa8ed7d0ef2f7e6a3f05b96a95e	Bacteria
71722c36794d31c1b8dcaca72feeac65	Bacteria	Actinobacteriota	Actinobacteria	Propionibacteriales	Nocardioidaceae	Nocardioides	
1a6f0ca4e042053683794d4d250a1d46	Bacteria	Firmicutes	Bacilli	Paenibacillales	Paenibacillaceae	Paenibacillus	
880105278a0ee36ae2a80d527eeaa6e4	Bacteria	Dependentiae	Babeliae	Babeliales	Vermiphilaceae		
98dc4f276ce2d29f4970b9f11320bb96	Bacteria	Firmicutes	Bacilli	Paenibacillales	Paenibacillaceae	Paenibacillus	
b754dc7108261fca31c464c901636233	Bacteria	Chloroflexi	Chloroflexia	Chloroflexales	Roseiflexaceae		
e5b828faf5c0982affbdef38280dd786	Bacteria	Actinobacteriota	Thermoleophilia	Solirubrobacterales	Solirubrobacteraceae	Conexibacter	
715c6f4771e817ff17c0d868a9c215db	Bacteria	Bacteroidota	Bacteroidia	Chitinophagales	Chitinophagaceae	Chitinophaga	
fa3fab2381c96313475e12cb80118831	Bacteria	Bacteroidota	Bacteroidia	Chitinophagales	Chitinophagaceae	Terrimonas	
ba24f0414f9c92c3134ab570bcbba299	Bacteria	Chloroflexi	Ktedonobacteria	Ktedonobacterales	JG30-KF-AS9		
dd3786d8ccf677c2b1bdcd67910a9cf8	Bacteria	Proteobacteria	Gammaproteobacteria	Burkholderiales	Oxalobacteraceae
7854ad30c3a6e3a91528a992f2e29a9d	Bacteria	Proteobacteria	Gammaproteobacteria	Gammaproteobacteria_Incertae_Sedis	Unknown_Family	Candidatus_Berkiella	
9a35657bb9f1109aca4f6ca1c16dd6e4	Bacteria	Bacteroidota	Bacteroidia	Chitinophagales	Chitinophagaceae	Puia	
2fdbf002aaa45afab3e2d264eee90913	Bacteria	Chloroflexi	TK10				
cf69d392e2bc770bfc382542303ee836	Bacteria	Myxococcota	Polyangia	Polyangiales	Phaselicystidaceae	Phaselicystis	
334c433ca60b83c37ee984d4e88f0a16	Bacteria	Proteobacteria	Gammaproteobacteria	Gammaproteobacteria_Incertae_Sedis	Unknown_Family	Candidatus_Ovatusbacter	
2bae059cde4af9850891c3bae6cb7e50	Bacteria	Actinobacteriota	Actinobacteria	Pseudonocardiales	Pseudonocardiaceae	Pseudonocardia	
e8f8a53a3a51d5338939bc7e666d6051	Bacteria	Chloroflexi	TK10				
308fdbe68715098ee7ed6ef2587a8f08	Bacteria	Proteobacteria	Alphaproteobacteria	Micavibrionales	Micavibrionaceae		
93d7a91f6e91ae66b7bae32abf301ec0	Bacteria	Bacteroidota	Bacteroidia	Flavobacteriales	Crocinitomicaceae	Fluviicola	
e621b79c8016ecf8583888afaee27322	Bacteria	Proteobacteria	Gammaproteobacteria	Burkholderiales	Comamonadaceae
a9c58df3a911a8bf0d8b97daa32f4fda	Bacteria	Actinobacteriota	Acidimicrobiia	Microtrichales	Microtrichaceae
998b1d80cfdbdc534b47d8b3d4780996	Bacteria	Actinobacteriota	Thermoleophilia	Solirubrobacterales	67-14		
d0331c97f1bcc99db07d2bbd8729a03b	Bacteria	Proteobacteria	Alphaproteobacteria	Rhizobiales	Rhizobiaceae	Phyllobacterium	
9a4a90772c188465dc9daa5f052572c8	Bacteria	Verrucomicrobiota	Chlamydiae	Chlamydiales	Simkaniaceae
ffea935339cb91f8fae01c031f246d85	Bacteria	Actinobacteriota	Actinobacteria	Streptomycetales	Streptomycetaceae	Streptomyces	
3849bb76701bed44716980ce125f4080	Bacteria	Cyanobacteria	Sericytochromatia				
fe91aa4f2b0fc7152770cc2f3f0e251f	Bacteria	Proteobacteria	Alphaproteobacteria	Dongiales	Dongiaceae	Dongia	
26cd7c09440a3bc80b99d1b4cbf92b5d	Bacteria	Chloroflexi	TK10				
78e7c9cac1d23d0f43aa3cc77798754d	Bacteria	Acidobacteriota	Acidobacteriae	Solibacterales	Solibacteraceae	Candidatus_Solibacter	
1746fe6b1b45a1f7ea70db3f0fb904e8	Bacteria	Bdellovibrionota	Oligoflexia	0319-6G20			
4afc423cf236de19cdd5a598b0689708	Bacteria	Bdellovibrionota	Bdellovibrionia	Bacteriovoracales	Bacteriovoracaceae	Bacteriovorax	
8f26bbbe3d25296984bdf98303aecfd9	Bacteria	Chloroflexi	Dehalococcoidia	SAR202_clade			
3226daea73423cb6167d4d444d1541cd	Bacteria	Actinobacteriota	Actinobacteria	Propionibacteriales	Nocardioidaceae	Nocardioides	
42cb94e788839d091f66d2fc29eb2c83	Bacteria	Bacteroidota	Bacteroidia	Cytophagales	Microscillaceae		
23dff3937098a4fc2d37c6aed5c8149f	Bacteria	Bacteroidota	Bacteroidia	Sphingobacteriales	env.OPS_17		
d2acebfcf3838f3c29337ec7ee0b5cbd	Bacteria	Proteobacteria	Alphaproteobacteria	Sphingomonadales	Sphingomonadaceae	Sphingomonas	
2da1f5cafbea1991a4b83af44d385e76	Bacteria	Proteobacteria	Gammaproteobacteria	Burkholderiales	Oxalobacteraceae
8adeff5e5768120c9c7e6e5d02073644	Bacteria	Firmicutes	Bacilli	Paenibacillales	Paenibacillaceae	Ammoniphilus	
9ea8477e045f5fe82d6013e617693f27	Bacteria	Bdellovibrionota	Oligoflexia	Oligoflexales			
7273cc172136e0ba6d908b7037b84bfd	Bacteria	Fibrobacterota	Fibrobacteria	Fibrobacterales	Fibrobacteraceae	possible_genus_04	
e22ff288a1c8e1fa0d64e588efaa3108	Bacteria	Actinobacteriota	Actinobacteria	Micromonosporales	Micromonosporaceae	Micromonospora	
c697bf66df211ef6f32000053ab8dc13	Bacteria	Myxococcota	Myxococcia	Myxococcales	Myxococcaceae
00334b70409424e431ea8cbcd768b36b	Bacteria	Proteobacteria	Gammaproteobacteria	Burkholderiales	Comamonadaceae
92e3c4c2e60bcde987893fcab61be556	Bacteria	Proteobacteria	Gammaproteobacteria	Burkholderiales	Nitrosomonadaceae	MND1	
02f8e851798aaf96a5e0c7ec7727ef69	Bacteria	Proteobacteria	Gammaproteobacteria	Burkholderiales	Comamonadaceae	Ramlibacter	
bffd1a6dcb4ea4c372d371b0d2e06794	Bacteria	Chloroflexi	Chloroflexia	Chloroflexales	Roseiflexaceae		
e7d652bf4174bb1fabcc4e9c3c8c5bde	Bacteria	Firmicutes	Bacilli	Paenibacillales	Paenibacillaceae	Paenibacillus	
9388a071709bae79514fdbb426155767	Bacteria	Proteobacteria	Alphaproteobacteria
cb776037a24626082d18d854f960e066	Bacteria	Bdellovibrionota	Oligoflexia	0319-6G20			
59647ad5bbbebfb7c5031978c077d058	Bacteria	Acidobacteriota	Blastocatellia	11-24			
f2242278954a4edcdf637c335b341504	Bacteria	Proteobacteria	Gammaproteobacteria	Burkholderiales	Oxalobacteraceae
028c84a68d004d410f9bd47d41deafdd	Bacteria	Myxococcota	Myxococcia	Myxococcales	Myxococcaceae	Cystobacter	
23c57ae2326187cb84bd49ebb23eba64	Bacteria	Proteobacteria	Gammaproteobacteria	Gammaproteobacteria_Incertae_Sedis	Unknown_Family	Acidibacter	
7dd2bb30e2a3a12fad221f314ed16e1e	Bacteria	Myxococcota	Polyangia	Polyangiales	Sandaracinaceae		
9d6ed7504fe70e4f8f56aa8c4156b733	Bacteria	Armatimonadota	Fimbriimonadia	Fimbriimonadales	Fimbriimonadaceae		
c6f3e7c2568d52a39684914b863c1ddc	Bacteria	Acidobacteriota	Subgroup_22				
4d7d8adb33f71facac7bf2d7a00295cd	Bacteria	Verrucomicrobiota	Verrucomicrobiae	Pedosphaerales	Pedosphaeraceae		
0dcc37cd06321399d32e06b61aa2353c	Bacteria	Armatimonadota	Fimbriimonadia	Fimbriimonadales	Fimbriimonadaceae		
46e4c5cd2805ac3de238d305975db111	Bacteria	Cyanobacteria	Sericytochromatia				
e8d28ab764f8edd4097d254ed4fd6226	Bacteria	Proteobacteria	Alphaproteobacteria	Rhizobiales	Rhizobiaceae
61d4f5f58f4b3e8faa3f97c87305030d	Bacteria	Firmicutes	Bacilli	Paenibacillales	Paenibacillaceae	Paenibacillus	
a59586a342391e8c44e7d43b2b8697bd	Bacteria	Bacteroidota	Bacteroidia	Sphingobacteriales	env.OPS_17		
b3976c591e6153d6846e748100179068	Bacteria	Verrucomicrobiota	Verrucomicrobiae	Pedosphaerales	Pedosphaeraceae
2854c9ab50f180b6abc452e7fd5d5735	Bacteria	Proteobacteria	Alphaproteobacteria	Sphingomonadales	Sphingomonadaceae	Altererythrobacter	
5ac257379fb5c089796692d4c31e7e1c	Bacteria	Elusimicrobiota	Lineage_IIb				
377d37ee676952717b8d7b278fc72f26	Bacteria	Proteobacteria	Gammaproteobacteria	Burkholderiales	Oxalobacteraceae
cf138a2b7ecc2a56f9885032b5e84829	Bacteria	Armatimonadota	Fimbriimonadia	Fimbriimonadales	Fimbriimonadaceae		
9d1ba14d46fd515bb97ad5d48c4d29f1	Bacteria	Actinobacteriota	Acidimicrobiia	Microtrichales	Ilumatobacteraceae		
54f83636bd413e094b035424c029205a	Bacteria	Proteobacteria	Alphaproteobacteria	Caulobacterales	Caulobacteraceae	Brevundimonas	
0a179f611c000476ddaab9dcde337466	Bacteria	Proteobacteria	Alphaproteobacteria	Rhizobiales	Xanthobacteraceae	Bradyrhizobium	
e835556fb7976f3f0109c6db75c7c814	Bacteria	Proteobacteria	Gammaproteobacteria	Burkholderiales	Oxalobacteraceae
8f5015e8b3dba1515bff81e25552b624	Bacteria	Actinobacteriota	Actinobacteria	Micromonosporales	Micromonosporaceae	Luedemannella	
bd7a44a26ba7294795aa4816fbd468c0	Bacteria	Chloroflexi	Chloroflexia	Chloroflexales	Roseiflexaceae		
1a92f50fef8768dce9acf058d107beba	Bacteria	Desulfobacterota					
4b64bd08483473d13e65d4d3f7e732e4	Bacteria	Proteobacteria	Gammaproteobacteria	Burkholderiales	Rhodocyclaceae	Sulfuritalea	
fe0eecd2b9f5b359eb7dc1e1b993ce2b	Bacteria	Acidobacteriota	Acidobacteriae	Acidobacteriae_or	Acidobacteriae_fa	Paludibaculum	
4f73081eb0ec65d6c66aad6b5c1adfe7	Bacteria	Bacteroidota	Bacteroidia	Sphingobacteriales	NS11-12_marine_group		
240d6fed97d8db78fc6fb150deb3aa11	Bacteria	Bdellovibrionota	Bdellovibrionia	Bdellovibrionales	Bdellovibrionaceae	OM27_clade	
09694ff4a920b7f19cfcec1aa7018156	Bacteria	Actinobacteriota	Actinobacteria	Corynebacteriales	Mycobacteriaceae	Mycobacterium	
559d06e7f5370a6e8bc45acaa6dcf72d	Bacteria	Proteobacteria	Alphaproteobacteria	Rickettsiales	SM2D12		
4d8d68ec25e9c2a3e3e52d331a42b2ef	Bacteria	Proteobacteria	Gammaproteobacteria	Burkholderiales	Oxalobacteraceae
348a395738863dd57d71f8ad34495612	Bacteria	Proteobacteria	Alphaproteobacteria	Caulobacterales	Caulobacteraceae	Phenylobacterium	
f4a844d90e83d335f6c5b19562573dce	Bacteria	Proteobacteria	Alphaproteobacteria	Rhizobiales			
1455a442d03322d9ee19d20a4d60eb99	Bacteria
818aba640936ded2c7748feb7d8e5302	Bacteria	Actinobacteriota	Actinobacteria	Frankiales			
0b4afeb54a5da1577b7edfa417fdd02f	Bacteria	Proteobacteria	Alphaproteobacteria	Sphingomonadales	Sphingomonadaceae	Sphingomonas	
958593d039704b308bcfb05bbb10f92c	Bacteria	Proteobacteria	Gammaproteobacteria	Diplorickettsiales	Diplorickettsiaceae		
faa92966ae22704ab73e9657485b51a7	Bacteria	Cyanobacteria	Sericytochromatia				
0b2d3bbca1f2670bd151135dcc8b64e1	Bacteria	Proteobacteria	Alphaproteobacteria	Caulobacterales	Caulobacteraceae
02d896234a3879925f775baa8f894ee7	Bacteria	Myxococcota	Polyangia	Polyangiales	BIrii41		
e349813bb499850324519b6cd1ff72a6	Bacteria	Firmicutes	Bacilli	Paenibacillales	Paenibacillaceae	Paenibacillus	
7694343b3610bebd56c683a891771701	Bacteria	Myxococcota	Myxococcia	Myxococcales	Myxococcaceae
46723706f7b8c2f6e0c20d0a87953d44	Bacteria	Cyanobacteria	Sericytochromatia				
0389200e76430ff86c2d06bdcf25f739	Bacteria	Verrucomicrobiota	Verrucomicrobiae	Pedosphaerales	Pedosphaeraceae		
9b9015c5f2a6b72675f5d6351c0941c6	Bacteria	Verrucomicrobiota	Verrucomicrobiae	Pedosphaerales	Pedosphaeraceae		
d0efb8b661e12b83713b328fdbdba200	Bacteria	Actinobacteriota	Acidimicrobiia	IMCC26256			
77735413df8911b9e37bc4443551371e	Bacteria	Bdellovibrionota	Bdellovibrionia	Bdellovibrionales	Bdellovibrionaceae	Bdellovibrio	
eb43c3fe53f03f4f2be3581086c7c485	Bacteria	Chloroflexi	TK10				
06ab4f9fc81e1aacb8007a6e4059d84b	Bacteria	Firmicutes	Bacilli	Thermoactinomycetales	Thermoactinomycetaceae	Thermoflavimicrobium	
c7986f9590d8c59c9e7b89c254630772	Bacteria	Proteobacteria	Alphaproteobacteria	Sphingomonadales	Sphingomonadaceae	Ellin6055	
6b1db62df74ce46187e9d58201da4f63	Bacteria	Patescibacteria	Saccharimonadia	Saccharimonadales	Saccharimonadaceae	TM7a	
17ce256b53487c7554972fef18a51855	Bacteria	Proteobacteria	Alphaproteobacteria	Rickettsiales	Rickettsiaceae		
1b803720a3785fe501267e504ad2487a	Bacteria	Proteobacteria	Alphaproteobacteria	Rhizobiales	Rhizobiaceae	Aureimonas	
a1d3ef8653d178c51e5af5f763a94359	Bacteria	Firmicutes	Bacilli	Paenibacillales	Paenibacillaceae	Paenibacillus	
94fb30663461e8b56f0ace25c2d196bc	Bacteria	Myxococcota	Polyangia	Polyangiales	Polyangiaceae	Pajaroellobacter	
f95e659d638774dd9cb686490309b29e	Bacteria	MBNT15					
0aebb0e8b73064ab369e2f049cde0b8e	Bacteria	Proteobacteria	Alphaproteobacteria	Reyranellales	Reyranellaceae	Reyranella	
e231dbff18684ab8e8ba60e9c2e3ffc1	Bacteria	Proteobacteria	Alphaproteobacteria	Rhodospirillales	Rhodospirillaceae		
6b53d65b6a7ff6463b437da983305752	Bacteria	Actinobacteriota	MB-A2-108				
9cda68ebf59a7aca1c8c495b38998361	Bacteria	Proteobacteria	Alphaproteobacteria	Rickettsiales
c3c546f2def5334493ae24c7593dc3ae	Bacteria	Actinobacteriota	Actinobacteria	Corynebacteriales	Nocardiaceae	Nocardia	
aea8d81cd55bcf47d54ee51c25805b92	Bacteria	Bacteroidota	Bacteroidia	Cytophagales	Hymenobacteraceae	Adhaeribacter	
7cb4765651c3c088e2d7afe3e98a3294	Bacteria	Bacteroidota	Bacteroidia	Flavobacteriales	Flavobacteriaceae	Flavobacterium	
c737960c784e91b3109254d05b2eb24f	Bacteria	Chloroflexi	JG30-KF-CM66				
8692699d2924f16bb2a1cc8b5d9a8999	Bacteria	Proteobacteria	Gammaproteobacteria	Burkholderiales	Oxalobacteraceae
4a632bd212af7eafe7aff9c8f539c861	Bacteria	Proteobacteria	Gammaproteobacteria	Burkholderiales	Burkholderiaceae	Burkholderia-Caballeronia-Paraburkholderia	
abeca1e49d0f0c5fa1b172503e2756e2	Bacteria	Actinobacteriota	Actinobacteria	Micrococcales	Intrasporangiaceae
8d6e8f4ee888a4a3ef3f7460a2109665	Bacteria	Actinobacteriota	Actinobacteria	Kineosporiales	Kineosporiaceae	Kineosporia	
c388d457530fb623299196ea2e45ad0c	Bacteria	Proteobacteria	Gammaproteobacteria	Salinisphaerales	Solimonadaceae		
7d6daabf572e38021e44b29f2e015262	Bacteria	Proteobacteria	Alphaproteobacteria	Sphingomonadales	Sphingomonadaceae	Novosphingobium	
cee75fedb92bd7889345c7958c38380e	Bacteria	Gemmatimonadota	Longimicrobia	Longimicrobiales	Longimicrobiaceae	YC-ZSS-LKJ147	
d2a20f414f5860790bd44b2f01d36146	Bacteria	Acidobacteriota	Acidobacteriae	Bryobacterales	Bryobacteraceae	Bryobacter	
47152f3c0a266a23f228d759f90e6b70	Bacteria	Proteobacteria	Gammaproteobacteria	Gammaproteobacteria_Incertae_Sedis	Unknown_Family	Acidibacter	
efc4f86b3b004006074bbd02f32fd931	Bacteria	Firmicutes	Bacilli	Paenibacillales	Paenibacillaceae	Paenibacillus	
d3a7efbd681c482efdfc0634f90e795d	Bacteria	Actinobacteriota	Actinobacteria	Streptomycetales	Streptomycetaceae	Streptomyces	
9fe85dd53f0e9c78ab0e3301585baaa1	Bacteria	Actinobacteriota	Thermoleophilia	Solirubrobacterales	Solirubrobacteraceae	Conexibacter	
cad7e9f29bfe5170eb8315e5b54ec972	Bacteria	Myxococcota	Polyangia	Haliangiales	Haliangiaceae	Haliangium	
fa485129570873e8d63e357dd500fff7	Bacteria	Verrucomicrobiota	Verrucomicrobiae	Pedosphaerales	Pedosphaeraceae	Ellin517	
067dfd0864d6dec38ba5269a7007ea1f	Bacteria	Proteobacteria	Alphaproteobacteria	Sphingomonadales	Sphingomonadaceae
35938ed35ae5eb30dc9f59ed461039fd	Bacteria	Actinobacteriota	Thermoleophilia	Solirubrobacterales	Solirubrobacteraceae	Solirubrobacter	
b8c04c55ab4e117265449837b4ba0105	Bacteria	Proteobacteria	Gammaproteobacteria	Burkholderiales	Nitrosomonadaceae	MND1	
074e71eff8fcdead2488e86e27b46ed8	Bacteria	Proteobacteria	Alphaproteobacteria	Holosporales	Holosporaceae		
fa92ec5f56288cc9cd4710e6328750d0	Bacteria	Myxococcota	Polyangia	Polyangiales	Sandaracinaceae		
06fcd10c6c213b91912f5a67f84c864e	Bacteria	Gemmatimonadota	S0134_terrestrial_group				
2e73c3939ec0cfb5292783afacc2ab68	Bacteria	Myxococcota	Polyangia	Haliangiales	Haliangiaceae	Haliangium	
842df059e388a280ad93f310b2ebdaef	Bacteria	Abditibacteriota	Abditibacteria	Abditibacteriales	Abditibacteriaceae	Abditibacterium	
8db3fedc3f8ecc16f67cc68a969d2b47	Bacteria	Actinobacteriota	Actinobacteria	Micrococcales	Microbacteriaceae	Lysinimonas	
dc38f67101d8b3eb438493fd91ecf014	Bacteria	Proteobacteria	Alphaproteobacteria	Reyranellales	Reyranellaceae	Reyranella	
1c699e26b17071e869b6a0e2609386ea	Bacteria	Desulfobacterota	Desulfuromonadia	Geobacterales	Geobacteraceae
441e9845f7ad04aeae45fa7c6fc2744d	Bacteria	Actinobacteriota	Actinobacteria	Micromonosporales	Micromonosporaceae
3f1638ef86a4cf47a085f4eea2040b13	Bacteria	Proteobacteria	Gammaproteobacteria	Burkholderiales	Oxalobacteraceae	Massilia	
cb1f8dcdf938e57a33e48a85c3056609	Bacteria	Proteobacteria	Gammaproteobacteria	Burkholderiales	Oxalobacteraceae	Massilia	
79527f8ac23089e61a5a6ee3b9a06254	Bacteria	Proteobacteria	Alphaproteobacteria	Rhodobacterales	Rhodobacteraceae	Amaricoccus	
0a1d84347369abe655815d28b71be6fc	Bacteria	Proteobacteria	Gammaproteobacteria	Burkholderiales	Alcaligenaceae
2adb379d4f9235545f6f94340c3cec4c	Bacteria	Firmicutes	Bacilli	Paenibacillales	Paenibacillaceae	Paenibacillus	
206a786e8fadcd45c61321bb1d1d7ea5	Bacteria	Bacteroidota	Bacteroidia	Cytophagales	Microscillaceae	Ohtaekwangia	
4222345d89abfeec7cc7adbaec59de46	Bacteria	Verrucomicrobiota	Chlamydiae	Chlamydiales	Simkaniaceae	Candidatus_Rhabdochlamydia	
7b11a2dd9ed8a9391f761d62e92fdd8a	Bacteria	Proteobacteria	Alphaproteobacteria
54e7e142f0ff6dbb4fec226f9271bfb4	Bacteria	Proteobacteria	Alphaproteobacteria	Sphingomonadales	Sphingomonadaceae	Novosphingobium	
a9a74cf1f16cf0ea8633871244710bbc	Bacteria	Firmicutes	Bacilli	Paenibacillales	Paenibacillaceae	Paenibacillus	
578f422452e4b330046bd92f18e047f7	Bacteria	Acidobacteriota	Acidobacteriae	Solibacterales	Solibacteraceae	Candidatus_Solibacter	
6a490a9847eead8951dfc7e6cd418571	Bacteria	Firmicutes	Bacilli	Paenibacillales	Paenibacillaceae	Paenibacillus	
99f3918725e651d23e553e319fb1d492	Bacteria	Proteobacteria	Alphaproteobacteria	Rhizobiales	Devosiaceae	Devosia	
cfab01722603c1146b198baaab06be34	Bacteria	Actinobacteriota	Actinobacteria	Micromonosporales	Micromonosporaceae
a49347f4ac9882b29d07cb516bc5b039	Bacteria	Firmicutes	Bacilli	Paenibacillales	Paenibacillaceae		
35fc425c59c3efab304dec7eacc5254c	Bacteria	Bacteroidota	Bacteroidia	Chitinophagales	Saprospiraceae		
bd7d88c176c897c2595319d4b8b7970a	Bacteria	Actinobacteriota	Actinobacteria	Micrococcales	Intrasporangiaceae		
4bcb3248446ebcdfc155620b8c83a455	Bacteria	Firmicutes	Bacilli	Bacillales	Bacillaceae	Bacillus	
40df8b9b9151a7db7335cd8ddf7dd1c4	Bacteria	Proteobacteria	Alphaproteobacteria	Micropepsales	Micropepsaceae		
69bddbe8613da925798aeb30dc4edc41	Bacteria	Gemmatimonadota	Longimicrobia	Longimicrobiales	Longimicrobiaceae		
3c8c3b88df58d48d5378ccc0c57f2ee0	Bacteria	Patescibacteria	Saccharimonadia	Saccharimonadales
eeab16c12024e2944ecf1790932fa7d9	Bacteria	Desulfobacterota					
53a2f8b059e8ba8b93273ee5b6c2583a	Bacteria	Elusimicrobiota	Lineage_IIb				
52ca51634cfbf2f856f5644b5c05163f	Bacteria	Proteobacteria	Gammaproteobacteria	Xanthomonadales	Xanthomonadaceae	Arenimonas	
c51a3b152591cf5638cbf364939e7529	Bacteria	Planctomycetota	Phycisphaerae	Phycisphaerales	Phycisphaeraceae	SM1A02	
99366cfa8a8a93eb1e3e805cf652b04f	Bacteria	Bacteroidota	Bacteroidia	Sphingobacteriales	env.OPS_17		
cac2a0c207ce17799db0662b0428e5fe	Bacteria	Chloroflexi	TK10				
456203685029dcd8ffbf4fd51d1947ed	Bacteria	Actinobacteriota	Thermoleophilia	Gaiellales	Gaiellaceae	Gaiella	
ff0f8e4b5646503a6fb2e180b3d87f3d	Bacteria	Actinobacteriota	Actinobacteria	Propionibacteriales	Nocardioidaceae	Nocardioides	
3a1fa35912b1e67fb852e11c27bc6d01	Bacteria	Proteobacteria	Alphaproteobacteria	Sphingomonadales	Sphingomonadaceae	Altererythrobacter	
24c5a7fc7ae6a6c2110267efc97ede53	Bacteria	Proteobacteria	Gammaproteobacteria	Gammaproteobacteria_Incertae_Sedis	Unknown_Family	Candidatus_Ovatusbacter	
90af2bc9c33c88a339c6c839f35b1b1b	Bacteria	Myxococcota	Polyangia	Haliangiales	Haliangiaceae	Haliangium	
addc7d68f19096efb92a1f1bfd522bd6	Bacteria	Myxococcota	Polyangia	Polyangiales	Polyangiaceae	Polyangium	
83816fff64f2215ab90c16cea3361adf	Bacteria	Proteobacteria	Gammaproteobacteria	Burkholderiales	A21b		
7e741645fbaf232aa4ddaa86706bfc16	Bacteria	Chloroflexi	Chloroflexia	Chloroflexales	Roseiflexaceae		
6a1cfa30189b18ce2224c89eb1766fc4	Bacteria	Gemmatimonadota	Gemmatimonadetes	Gemmatimonadales	Gemmatimonadaceae		
86adcc36bd891a034cf56fd578f86f8e	Bacteria	Proteobacteria	Alphaproteobacteria	Reyranellales	Reyranellaceae	Reyranella	
74e47ccfe007fb0743489f92af24192d	Bacteria	Proteobacteria	Gammaproteobacteria	Burkholderiales	Oxalobacteraceae	Noviherbaspirillum	
c358b35a6dec9ce874e645442aa0dc26	Bacteria	Bacteroidota	Bacteroidia	Sphingobacteriales	env.OPS_17		
2518e6ae86ff476794778ad3950d86dc	Bacteria	Bacteroidota	Bacteroidia	Chitinophagales	Chitinophagaceae
f7853fde4917eab60d30c5538eb08ea5	Bacteria	Firmicutes	Bacilli	Bacillales	Bacillaceae
c4270c9d98029dd329b65cee720145f2	Bacteria	Bacteroidota	Bacteroidia	Chitinophagales	Chitinophagaceae
d14607f3466035e24e429cbda745542a	Bacteria	Bacteroidota	Bacteroidia	Cytophagales	Microscillaceae	Ohtaekwangia	
1d694318aabc033cfe3a7501ae1b452e	Bacteria	Bacteroidota	Bacteroidia	Flavobacteriales	Weeksellaceae	Chryseobacterium	
e45fc224d84353f996a6dcce7e626add	Bacteria	Bdellovibrionota	Oligoflexia	Silvanigrellales	Silvanigrellaceae	Silvanigrella	
a554d638d0f96d94805ebec8719ce98b	Bacteria	Patescibacteria	Saccharimonadia	Saccharimonadales	S32	TM7	
81c03d82b756c92e8e23b391002ef5b0	Bacteria	Desulfobacterota	Desulfuromonadia	Geobacterales	Geobacteraceae
c0bf2b7ed13bf78611fd39806fdfdd3f	Bacteria	Verrucomicrobiota	Chlamydiae	Chlamydiales	Parachlamydiaceae	Candidatus_Protochlamydia	
58c2d083f30b83f91aef9bbc2a8186e1	Bacteria	Verrucomicrobiota	Verrucomicrobiae	Pedosphaerales	Pedosphaeraceae		
9c77a73a59fbee95c743abbc9ce16d98	Bacteria	MBNT15					
e84e2bba9b5147467f190343238d3796	Bacteria	Firmicutes	Bacilli	Paenibacillales	Paenibacillaceae	Paenibacillus	
cd8127c7d45a81526b63cfa7dde4f081	Bacteria	Bdellovibrionota	Oligoflexia	0319-6G20			
7b981200cdd6ba3cfc19c39812d48b47	Bacteria	Elusimicrobiota	Elusimicrobia	Lineage_IV			
8f5a46c7c25c8ea79f9ef14d30286ef7	Bacteria	Firmicutes	Bacilli	Exiguobacterales	Exiguobacteraceae	Exiguobacterium	
ace0df1fa6ffa5b878b257ed70e38e6b	Bacteria	Gemmatimonadota	Gemmatimonadetes	Gemmatimonadales	Gemmatimonadaceae	Gemmatimonas	
0c93b127809ebd5c2902c73da6f10e4f	Bacteria	Acidobacteriota	Acidobacteriae	Solibacterales	Solibacteraceae	Candidatus_Solibacter	
56b34542a4109b0092dfee185b9945f8	Bacteria	Actinobacteriota	Thermoleophilia	Gaiellales			
bf85bbb595b8ef417cd28af712830742	Bacteria	Proteobacteria	Gammaproteobacteria
b5adf7337b9f1f3bc12a8536b197b2e8	Bacteria	Dependentiae	Babeliae	Babeliales	Vermiphilaceae		
fc7b4d8ee8b75bb95a0d00cec6c8b467	Bacteria	Proteobacteria	Alphaproteobacteria	Rhodobacterales	Rhodobacteraceae
465addc340d350624ae7e3973e73eecc	Bacteria	Actinobacteriota	Actinobacteria	Micrococcales	Intrasporangiaceae	Terrabacter	
05c91ce9c9b10ed5515893394f9a564c	Bacteria	Acidobacteriota	Acidobacteriae	Acidobacteriales
e6bff32bb0452534c27d092b93fff8df	Bacteria	Acidobacteriota	Acidobacteriae	Acidobacteriales			
ae78339f96b76e3f951c5fec4b8de8be	Bacteria	Actinobacteriota	Actinobacteria	Micromonosporales	Micromonosporaceae	Micromonospora	
ca69e5686be436c863653d88419ba419	Bacteria	Verrucomicrobiota	Chlamydiae	Chlamydiales	cvE6		
2ac5fba7ac7a2f455682266e0c4b681c	Bacteria	Chloroflexi	TK10				
b12232287193d93eeda82a94327f0088	Bacteria	Acidobacteriota	Acidobacteriae	Solibacterales	Solibacteraceae	Candidatus_Solibacter	
6bb8d2b6568dde23b0df7541796c1ab8	Bacteria	Proteobacteria	Gammaproteobacteria	PLTA13			
d22ffafae786bb57bb085e7cff4d1ff3	Bacteria	Gemmatimonadota	BD2-11_terrestrial_group				
1c4cc164ced8910ad686ef1830bda094	Bacteria	Planctomycetota	vadinHA49				
089b8272f46e0f9a7b819173e64e8e22	Bacteria	Firmicutes	Bacilli	Bacillales	Planococcaceae	Lysinibacillus	
d349c075f528f4c5e0224f2fe687321f	Bacteria	Firmicutes	Bacilli	Paenibacillales	Paenibacillaceae	Paenibacillus	
9d42469bc5d9c478389cb9b93290b021	Bacteria	Proteobacteria	Alphaproteobacteria	Rhizobiales	Devosiaceae	Devosia	
02fdeb77c4cadb407ae94acbef210831	Bacteria	Proteobacteria	Gammaproteobacteria	Burkholderiales	Oxalobacteraceae	Massilia	
63db0b47c5b666de318e254ff84a864e	Bacteria	Acidobacteriota	Holophagae	Subgroup_7			
f3191f673ff4b37ce89ef7e4b8690617	Bacteria	Actinobacteriota	Actinobacteria	Micromonosporales	Micromonosporaceae
9f45499d49965250b7b278c08cd8c6ef	Bacteria	Verrucomicrobiota	Chlamydiae	Chlamydiales	Parachlamydiaceae	Candidatus_Protochlamydia	
2e3a7e20fa96ac4ce0127fee0b6e4e45	Bacteria	Myxococcota	Polyangia	Haliangiales	Haliangiaceae	Haliangium	
7ec591d100702b1ba7fcd9466256fbdf	Bacteria	Elusimicrobiota	Lineage_IIa				
028d7df3058e7760472da6f67de8a021	Bacteria	Gemmatimonadota	S0134_terrestrial_group				
be306b337a662bedf051a1514d618a7f	Bacteria	Proteobacteria	Alphaproteobacteria	Rhizobiales	Rhizobiaceae
723671d0a8a31eac40df541aee55adaf	Bacteria	Proteobacteria	Alphaproteobacteria	Rhizobiales	Hyphomicrobiaceae	Hyphomicrobium	
774d15a2bc9a5947d582951d17b93ad9	Bacteria
d8a8026c46b8e5574ebb883c29717734	Bacteria	Actinobacteriota	Actinobacteria	Propionibacteriales	Nocardioidaceae	Nocardioides	
92635897f220679cbb1538b48fa10f53	Bacteria	Firmicutes	Bacilli	Paenibacillales	Paenibacillaceae	Paenibacillus	
ed6e582b174eb1b666ec8f439a3ed82d	Bacteria	Proteobacteria	Alphaproteobacteria	Rhizobiales	Rhizobiaceae
a0ae525dca73d2d5afdc4018920b4db4	Bacteria	Bacteroidota	Bacteroidia	Sphingobacteriales	Sphingobacteriaceae	Sphingobacterium	
8404ff129a237640958d021142c2bed3	Bacteria	Gemmatimonadota	Gemmatimonadetes	Gemmatimonadales	Gemmatimonadaceae	Gemmatimonas	
44a4dc8e7df0d1efb554e2c62a9c15e8	Bacteria	Firmicutes	Bacilli	Paenibacillales	Paenibacillaceae	Paenibacillus	
974440b8aab354ffcc0d959cb5fd9d59	Bacteria	Firmicutes	Bacilli	Bacillales	Bacillaceae	Bacillus	
e58e359a331095ae47390b4dcf818864	Bacteria	Bdellovibrionota	Bdellovibrionia	Bdellovibrionales	Bdellovibrionaceae	Bdellovibrio	
30c3bfcb68ea42139627d2d8961c7fb5	Bacteria	Proteobacteria	Alphaproteobacteria	Caulobacterales	Hyphomonadaceae	SWB02	
7edcfd6ac7a3bc9be66e40e99ccd95cc	Bacteria	Myxococcota	Myxococcia	Myxococcales	Myxococcaceae		
6260c51e1b168349696f23d7a60b6dc1	Bacteria	Proteobacteria	Alphaproteobacteria	Sphingomonadales	Sphingomonadaceae
b5251d99550a4305d84cd49362348675	Bacteria	Abditibacteriota	Abditibacteria	Abditibacteriales	Abditibacteriaceae	Abditibacterium	
9dc41894747765565326507217c13d20	Bacteria	Firmicutes	Bacilli	Paenibacillales	Paenibacillaceae
05cfb47e615c005205382264983d4fae	Bacteria	Firmicutes	Bacilli	Paenibacillales	Paenibacillaceae	Paenibacillus	
eb451c1bc2e6d39a85e65c20b6180b74	Bacteria	Proteobacteria	Gammaproteobacteria	Burkholderiales	Oxalobacteraceae
097ca648332c4bee3db3f8ede9897858	Bacteria	Verrucomicrobiota	Chlamydiae	Chlamydiales	Parachlamydiaceae	Neochlamydia	
b9c0a40cd5650a4a179cdf70a3fea5f0	Bacteria	Actinobacteriota	Thermoleophilia	Solirubrobacterales	Solirubrobacteraceae	Conexibacter	
01acb0f0100ea78de79fc0645ffa22ec	Bacteria	Actinobacteriota	Thermoleophilia	Gaiellales			
b86cab3af6e600f863244706c1115fb9	Bacteria	Proteobacteria	Gammaproteobacteria	Burkholderiales	A21b		
fde3510c45e99dccba8d475835fa8635	Bacteria	Firmicutes	Clostridia	Peptostreptococcales-Tissierellales	Peptostreptococcaceae
d25bbd2d5bf9c61bc9a9bcfef857c44d	Bacteria	Actinobacteriota	Thermoleophilia	Solirubrobacterales	67-14		
0a27404e09865f4c2bd90a1509d64bea	Bacteria	Proteobacteria	Alphaproteobacteria	Rhizobiales	Xanthobacteraceae
515ed0e4945f0e423351f1e84e7535b0	Bacteria	Myxococcota	Myxococcia	Myxococcales	Vulgatibacteraceae	Vulgatibacter	
180e3acb9dbbf510ed092afb5dc6c06d	Bacteria	Actinobacteriota	Actinobacteria	Streptomycetales	Streptomycetaceae	Streptomyces	
07dab30e910705d2d13256d83cbf8f9e	Bacteria	Bdellovibrionota	Oligoflexia	0319-6G20			
cbc1d05d76ec656d69da8430f7184f07	Bacteria	Bacteroidota	Bacteroidia	Cytophagales	Microscillaceae		
56f6330c409d90c22f20767fc66a98ba	Bacteria	Firmicutes	Bacilli	Paenibacillales	Paenibacillaceae	Paenibacillus	
a7932c0baf67083ceec90854595d2e89	Bacteria	Chloroflexi	Dehalococcoidia	S085			
64465e194d6c67523a77922d1e408558	Bacteria	Bacteroidota	Bacteroidia	Cytophagales	Microscillaceae
130ff150f9a9575df9ad5b79fc899c26	Bacteria	Bacteroidota	Bacteroidia	Cytophagales	Microscillaceae		
37e79f6ea58dd279d3bd86b4231cce6c	Bacteria	Actinobacteriota	Acidimicrobiia
b910b43694a6b4e3d54003c3d8e1abb5	Bacteria	MBNT15					
9e7f38b70a53daac63a8b2b68cc711c3	Bacteria	Bacteroidota	Bacteroidia	Chitinophagales	Chitinophagaceae	Edaphobaculum	
645dd47072ea54d0e4771985cb17eba0	Bacteria
98af80e6411e78a572232e1a6e66eaf5	Bacteria	Myxococcota	Polyangia	Haliangiales	Haliangiaceae	Haliangium	
92783d82d70daaecde5cc2faab737914	Bacteria	Myxococcota	Polyangia	Polyangiales	Sandaracinaceae		
93fd1d391960bcd4e8aba6b7a3d39848	Bacteria	Actinobacteriota	Actinobacteria	Micrococcales	Microbacteriaceae	Pseudoclavibacter	
29c0cb37fa2a61972d708eb39793e972	Bacteria	Proteobacteria	Alphaproteobacteria	Rhizobiales	Labraceae	Labrys	
473c2550503ddbca2c5e145128c2a63c	Bacteria	Proteobacteria	Gammaproteobacteria	Burkholderiales	Nitrosomonadaceae	MND1	
eb1c8a33e9d484bd83cf78454b237714	Bacteria	Proteobacteria	Gammaproteobacteria	Acidiferrobacterales	Acidiferrobacteraceae	Sulfurifustis	
ac7b1c0dc41eb8303497e674a9e0d71c	Bacteria	Proteobacteria	Alphaproteobacteria	Rhizobiales	Beijerinckiaceae	Microvirga	
04ebe300698bce1bfe7032f73b1e4138	Bacteria	Desulfobacterota					
c44c6310e099fd277f9a1fadf5808180	Bacteria	Proteobacteria	Alphaproteobacteria	Rhizobiales	Rhizobiales_Incertae_Sedis	Bauldia	
29b67a24c7d96bc49944495c736f92e9	Bacteria	Bacteroidota	Bacteroidia	Flavobacteriales	Flavobacteriaceae	Flavobacterium	
7dfc5692355dad781258e2e52349945d	Bacteria	Bacteroidota	Bacteroidia	Chitinophagales	Chitinophagaceae	Edaphobaculum	
546011f1376c726ce42e388c42f38007	Bacteria	Chloroflexi	Chloroflexia	Chloroflexales	Roseiflexaceae		
8487f20791797c224b91086be41ffbe2	Bacteria	Firmicutes	Bacilli	Paenibacillales	Paenibacillaceae
dd61342e5c678644c87bf401594f7339	Bacteria	Bacteroidota	Bacteroidia	Chitinophagales	37-13		
1e165c8815aa189c0297bf742448dbef	Bacteria	Actinobacteriota	Acidimicrobiia
4f1626bb139aaa7d6a494ef60000f94b	Bacteria	Myxococcota	Myxococcia	Myxococcales	Myxococcaceae		
f84deb44803dfa26c56271c3c0af0eb6	Bacteria	Verrucomicrobiota	Verrucomicrobiae	Pedosphaerales	Pedosphaeraceae		
567e77bb62a3060016b03fb78ae28872	Bacteria	Gemmatimonadota	S0134_terrestrial_group				
461229a1c60d98d97d57fb2176f1e382	Bacteria	Proteobacteria	Alphaproteobacteria	Sphingomonadales	Sphingomonadaceae	Sphingobium	
7f67c21ad36f2ee8400c3263772e8af0	Bacteria	Myxococcota	Polyangia	Polyangiales	BIrii41		
dec16198f2af00f0032874390b6c694c	Bacteria	Bacteroidota	Bacteroidia	Sphingobacteriales	Sphingobacteriaceae
318c84e68573fb566beb4c2e63b6d1cc	Bacteria	Bacteroidota	Bacteroidia	Flavobacteriales	Flavobacteriaceae	Flavobacterium	
762383e72f461fac7e0490161cde0d21	Bacteria	Firmicutes	Clostridia	Peptostreptococcales-Tissierellales	Sedimentibacteraceae	Sedimentibacter	
4a54a5c39af22ff94225f2a66973b462	Bacteria	Verrucomicrobiota	Chlamydiae	Chlamydiales	Simkaniaceae		
af84af441f7c8a5b74eee943ba4fca98	Bacteria	Verrucomicrobiota	Verrucomicrobiae	Pedosphaerales	Pedosphaeraceae		
1adcdfe74e5a1d20486736529ded0251	Bacteria	Myxococcota	Myxococcia	Myxococcales	Myxococcaceae		
b09ef34e8fc12db0b2a2c19520850b90	Bacteria	Proteobacteria	Alphaproteobacteria	Rhizobiales	Xanthobacteraceae	Pseudolabrys	
7c5554c7960ab881ad3af7de8a3f35b8	Bacteria	Proteobacteria	Gammaproteobacteria
9826e15790e71bd8ff4970713ad3dc5e	Bacteria	Proteobacteria	Gammaproteobacteria	Burkholderiales	Alcaligenaceae
122f58cb3991b3912774465a6cd40e71	Bacteria	Proteobacteria	Gammaproteobacteria	Burkholderiales	SC-I-84		
4c9f495047d1b3a0c2d684fe4e0a499c	Bacteria	Actinobacteriota	Actinobacteria	Streptosporangiales	Thermomonosporaceae	Actinocorallia	
9fc5a0977af77642b74c387e513a6d6c	Bacteria	Firmicutes	Bacilli	Paenibacillales	Paenibacillaceae	Cohnella	
73322a2efa4a705d544ce4cea8c0323e	Bacteria	Bacteroidota	Bacteroidia	Sphingobacteriales	env.OPS_17		
b19664518f19709cc30fac9984da2c6e	Bacteria	Proteobacteria	Alphaproteobacteria	Rhizobiales	Rhizobiales_Incertae_Sedis	Nordella	
8d4c03e8940e8a26ac0e7a797f17d784	Bacteria	Actinobacteriota	Thermoleophilia	Gaiellales			
f69aa408cd8414340519cba10c091cd3	Bacteria	Bdellovibrionota	Bdellovibrionia	Bdellovibrionales	Bdellovibrionaceae	OM27_clade	
d06b1a11dd55078d48a7b788f436f269	Bacteria	Bdellovibrionota	Oligoflexia	0319-6G20			
372e4c36f7955478a740e704658e9e6b	Bacteria	Proteobacteria	Gammaproteobacteria	Burkholderiales	SC-I-84		
67cedbed448f674c9fd7aef98c081dc4	Bacteria	Dependentiae	Babeliae	Babeliales
e10320ba5cd7684303faa6a1e308163d	Bacteria	Proteobacteria	Gammaproteobacteria	Burkholderiales	Methylophilaceae
68423e28839d198f89e0c142f2ac2b81	Bacteria	Proteobacteria	Alphaproteobacteria	Micropepsales	Micropepsaceae		
b1465ba7466c494883a829f6375ccf1a	Bacteria	Bacteroidota	Bacteroidia	Sphingobacteriales	KD3-93		
14b18a1a8c88be58712bf05112aa82a3	Bacteria	Chloroflexi	Chloroflexia	Chloroflexales	Roseiflexaceae		
0e62e4df944b78e700b276ed7b0c55ff	Bacteria	Chloroflexi	TK10				
4cf81c61827cdfae78fa4fcac7522e24	Bacteria	Bdellovibrionota	Oligoflexia	0319-6G20			
7b408c6f6eda5b1aec631e62bb0f3c3b	Bacteria	Proteobacteria	Alphaproteobacteria	Rhizobiales	Devosiaceae	Devosia	
aacc23794c263589be6f06a32b35993a	Bacteria	Proteobacteria	Alphaproteobacteria	Rickettsiales	Mitochondria		
27106aff0555adb4fe932079d9eedab9	Bacteria	Proteobacteria	Alphaproteobacteria	Rhizobiales	Beijerinckiaceae	alphaI_cluster	
925238487ebd22ff7090dd5a67efc865	Bacteria	Proteobacteria	Alphaproteobacteria	Rhizobiales	Rhizobiaceae
be97b080df9b5839d29e3fd4df534f69	Bacteria	Actinobacteriota	Thermoleophilia	Solirubrobacterales	67-14		
be68dfbf29c4f293b421487e97f88646	Bacteria	Bacteroidota	Bacteroidia	Flavobacteriales	Flavobacteriaceae
f84ae33eda09aa3a7a0c57247a725479	Bacteria	Proteobacteria	Alphaproteobacteria	Rhizobiales	Rhizobiaceae
6efaba79e422c239d6100a4bc5234ebb	Bacteria	Acidobacteriota	Holophagae	Subgroup_7			
b183e3ca953c3a3483b2f0c85c6dc0c7	Bacteria	Proteobacteria	Gammaproteobacteria	Burkholderiales	Oxalobacteraceae	Massilia	
d6e58d131d809ce0684c0ec6d1bc40ac	Bacteria	Verrucomicrobiota	Chlamydiae	Chlamydiales	Simkaniaceae
b5ee96e4951af4080cf80aecc5cacc23	Bacteria	Actinobacteriota	Actinobacteria	Micrococcales	Microbacteriaceae
bd7bc5bee640169802d78324cac4d289	Bacteria	Gemmatimonadota	AKAU4049				
206807ddaa4b8354c09dbe165674e5ae	Bacteria	Myxococcota	bacteriap25				
372546f0eda4de43128123f104ffd635	Bacteria	Proteobacteria	Alphaproteobacteria	Rhizobiales	Rhizobiaceae	Allorhizobium-Neorhizobium-Pararhizobium-Rhizobium	
f97f0ff7f60505f31d5b85d39e104381	Bacteria	Actinobacteriota	Actinobacteria	Corynebacteriales	Nocardiaceae	Nocardia	
b701481a03f7b044ff75743d5706994a	Bacteria	Chloroflexi
8859024dee02f7d82f821a47ef38db4e	Bacteria	Actinobacteriota	Actinobacteria	Streptomycetales	Streptomycetaceae	Streptomyces	
60ed2b45f4e1850dd4831b03460b933c	Bacteria	Actinobacteriota	Thermoleophilia	Solirubrobacterales	67-14		
91ea01166c140a4f0f9884f006291221	Bacteria	Acidobacteriota	Thermoanaerobaculia	Thermoanaerobaculales	Thermoanaerobaculaceae	Subgroup_10	
7eff5014758ca4e372f8ad6284cd0a6b	Bacteria	Actinobacteriota	Thermoleophilia	Solirubrobacterales	67-14		
bd5c6ee7b5da43d6004f714834e157b8	Bacteria	Proteobacteria	Gammaproteobacteria	Salinisphaerales	Solimonadaceae	Fontimonas	
0dbbd6b6650633b3ca3aa0f513f5b16a	Bacteria	Proteobacteria	Gammaproteobacteria
d0fd1aa5c18f64e3b4b4b337555b2058	Bacteria	Bacteroidota	Bacteroidia	Chitinophagales	Chitinophagaceae	Edaphobaculum	
59a33a9aa49dd80d179b87a33d480734	Bacteria	Proteobacteria	Alphaproteobacteria	Caulobacterales	Caulobacteraceae	Phenylobacterium	
891ce478201b0d7ac411140b3312f959	Bacteria	Myxococcota	Myxococcia	Myxococcales	Myxococcaceae	Melittangium	
038c3576b4b047aa19ee4797d411f9f9	Bacteria	Proteobacteria	Alphaproteobacteria	Rhizobiales	Rhizobiaceae	Allorhizobium-Neorhizobium-Pararhizobium-Rhizobium	
005fc902b72c65702ba6a6abfb478b1c	Bacteria
fd144860ade1fe9af5dc56ef271f8742	Bacteria	Proteobacteria	Alphaproteobacteria	Caulobacterales	Caulobacteraceae	Brevundimonas	
a55ff71ad5f9575c3c985f43669f4b3f	Bacteria	Proteobacteria	Alphaproteobacteria	Caulobacterales	Caulobacteraceae	Caulobacter	
8c2de4ce0919561aa912d929a7c509ae	Bacteria	Proteobacteria	Alphaproteobacteria
0005791324c2b336e376ab1485b5c8bb	Bacteria	Proteobacteria	Alphaproteobacteria	Sphingomonadales	Sphingomonadaceae	Sphingomonas	
d55c5a906fea1b26980f08216f9d8546	Bacteria	Acidobacteriota	Acidobacteriae	Subgroup_12			
59a1cc82ef7b2aaae1ddf93ba74edda0	Bacteria	Myxococcota	Polyangia	Polyangiales	Polyangiaceae	Pajaroellobacter	
f008bad20373e9c04714ba2ce3ae297e	Bacteria	Myxococcota	bacteriap25				
ca30c5202d45fbf89a070ad13b3adb72	Bacteria	Gemmatimonadota	Gemmatimonadetes	Gemmatimonadales	Gemmatimonadaceae		
c1372013f0e51f7f5e91bb87477752c4	Bacteria	Proteobacteria	Alphaproteobacteria	Rhizobiales	Devosiaceae	Devosia	
90b0a24b84b421a012148977b4746677	Bacteria	Firmicutes	Clostridia	Clostridiales	Clostridiaceae	Clostridium_sensu_stricto_9	
63b8f7633c688a1e4f9fbb80ea24f362	Bacteria	Firmicutes	Bacilli	Paenibacillales	Paenibacillaceae	Paenibacillus	
5de2b31c8eb6954bc75d077b4d6199d9	Bacteria	Chloroflexi	Chloroflexia	Chloroflexales	Roseiflexaceae		
0bdf35f746c2548e506cb674f8d2a655	Bacteria	Proteobacteria	Gammaproteobacteria	Diplorickettsiales	Diplorickettsiaceae		
2a13de71ca891c5566292514a31f1d9d	Bacteria	Proteobacteria	Gammaproteobacteria	Burkholderiales	Alcaligenaceae
bcda3c03b5d21d829a267f46efebab8a	Bacteria	Actinobacteriota	Actinobacteria	Frankiales	Frankiaceae	Jatrophihabitans	
84f123a7b09a8b896faa3e0da09b4a1e	Bacteria	Proteobacteria	Alphaproteobacteria	Rhizobiales	Hyphomicrobiaceae	Hyphomicrobium	
dd6ef5c4943139de3fc48b4a9fdd531d	Bacteria	Myxococcota	Polyangia	Haliangiales	Haliangiaceae	Haliangium	
e1d60a4a8b5634e53e7791aee47cdf6b	Bacteria	Bacteroidota	Bacteroidia	Chitinophagales	Chitinophagaceae	Terrimonas	
b1219e0cb8c3b0fc1d70497fb177fc6f	Bacteria	Bacteroidota	Bacteroidia	Cytophagales	Microscillaceae	Ohtaekwangia	
4b1fdd8f0c9b4870697974538fa2bef2	Bacteria	Chloroflexi	Chloroflexia	Chloroflexales	Roseiflexaceae		
a6cf8674fd6c392f189783961ab35650	Bacteria	Acidobacteriota	Acidobacteriae	Solibacterales	Solibacteraceae	Candidatus_Solibacter	
e1fb15ba84804d3ece450b1a1dcc101a	Bacteria	Actinobacteriota	Acidimicrobiia
d01eb491748c76c55884b3604b2da67d	Bacteria	Bdellovibrionota	Bdellovibrionia	Bdellovibrionales	Bdellovibrionaceae	Bdellovibrio	
097f13ebd0647ef99f4ba706c9b83b14	Bacteria	Abditibacteriota	Abditibacteria	Abditibacteriales	Abditibacteriaceae	Abditibacterium	
5d0f8db9cde4ab8bef3f70eaabefeab6	Bacteria	Proteobacteria	Gammaproteobacteria	Diplorickettsiales	Diplorickettsiaceae		
2709f9b283871aab5cfab96b5c1541d5	Bacteria	Proteobacteria	Alphaproteobacteria	Azospirillales			
e9908693246d476b1f6960fea39f21d7	Bacteria	Bacteroidota	Bacteroidia	Sphingobacteriales	Sphingobacteriaceae	Pedobacter	
20a5efb1e306f988644a1b34c1bee129	Bacteria	Actinobacteriota	Actinobacteria	Propionibacteriales	Nocardioidaceae	Nocardioides	
225496e24a4a0ad2a17cf986a8d0931d	Bacteria	Bacteroidota	Bacteroidia	Flavobacteriales	Crocinitomicaceae	Crocinitomix	
18e888550783a91ba9943957307f7658	Bacteria	Actinobacteriota	Actinobacteria	Micrococcales	Microbacteriaceae
d29192e1e018db9f4dc43ca56606c28c	Bacteria	Actinobacteriota	Actinobacteria	Pseudonocardiales	Pseudonocardiaceae	Amycolatopsis	
04a4d1b42d59c4dc2abcee0ec32549d6	Bacteria	Bdellovibrionota	Bdellovibrionia	Bdellovibrionales	Bdellovibrionaceae	OM27_clade	
85ed519d1eb0d68e9b99cfe45945912d	Bacteria	Firmicutes	Bacilli	Bacillales	Bacillaceae	Bacillus	
7fbe3a1cd4ec1ec22afd4cc1d52828be	Bacteria	Actinobacteriota	Thermoleophilia	Gaiellales
f4760675f0cd75602cf4cb034278c8c3	Bacteria	Bdellovibrionota	Oligoflexia	0319-6G20			
ff748259b8beb7883a4d2302ff4e473d	Bacteria	Proteobacteria	Alphaproteobacteria	Rhizobiales	Rhizobiaceae	Mesorhizobium	
0c8efeaa338083896b557b921d11a7b5	Bacteria	Gemmatimonadota	Gemmatimonadetes	Gemmatimonadales	Gemmatimonadaceae	Gemmatimonas	
4455682f7584819a52d7b9e25ce7fe72	Bacteria	Proteobacteria	Gammaproteobacteria	Oceanospirillales	Pseudohongiellaceae	BIyi10	
5ae4335a33e4ca5d017637d6a4c26470	Bacteria	Proteobacteria	Alphaproteobacteria	Paracaedibacterales	Paracaedibacteraceae	Candidatus_Paracaedibacter	
7b13caf59da418de6f834565f69dd545	Bacteria	Bacteroidota	Bacteroidia	Flavobacteriales	Flavobacteriaceae	Subsaxibacter	
88bc6201c1016e1672f9aec6e8e57ed8	Bacteria
a384c8ba6602e796a93aaa7eb726c5f1	Bacteria	Verrucomicrobiota	Verrucomicrobiae	Pedosphaerales	Pedosphaeraceae		
b24f2002cfbf10e643c0ebd2d03e74a3	Bacteria	Cyanobacteria	Sericytochromatia				
30142264f8f010cacd44e34ac84b6046	Bacteria	Gemmatimonadota	Gemmatimonadetes	Gemmatimonadales	Gemmatimonadaceae	Gemmatimonas	
43ca0d3cbd0f2df35b1faf5302af5d21	Bacteria	Verrucomicrobiota	Chlamydiae	Chlamydiales	Parachlamydiaceae	Neochlamydia	
948000253e5a945a8fce96704666f6f4	Bacteria	Gemmatimonadota	Longimicrobia	Longimicrobiales	Longimicrobiaceae		
ef29c350e33ef3d50e67d6d3eb2f5422	Bacteria	Bacteroidota	Bacteroidia	Cytophagales	Hymenobacteraceae	Adhaeribacter	
915062ef8ec08ade3d5372750b6e0e7c	Bacteria	Firmicutes	Bacilli	Alicyclobacillales	Alicyclobacillaceae	Tumebacillus	
c7ba74fe85c21f9e6e2c3609e472b359	Bacteria	Bdellovibrionota	Bdellovibrionia	Bdellovibrionales	Bdellovibrionaceae	OM27_clade	
0f350c220edb57115cc06255c30187a0	Bacteria	Chloroflexi	Chloroflexia	Chloroflexales	Roseiflexaceae		
90401467168620aea9b91e9b2889fa53	Bacteria	Actinobacteriota	Actinobacteria	Micrococcales	Microbacteriaceae	Microbacterium	
ef356bd182b0b46efe88f03084927038	Bacteria	Patescibacteria	Saccharimonadia	Saccharimonadales			
e8509fe3b479543e38bfbd064b7e6b1e	Bacteria	Actinobacteriota	Actinobacteria	Corynebacteriales	Nocardiaceae	Nocardia	
a1dc9ef311461cf0594e5900ed5ebeb0	Bacteria	Actinobacteriota	Acidimicrobiia	Microtrichales
3cbb924e6a39009811471c1fad457997	Bacteria	Proteobacteria	Alphaproteobacteria	Sphingomonadales	Sphingomonadaceae	Ellin6055	
e9db3d3bf31cfbd6215dd186bfbd6d88	Bacteria	Proteobacteria	Gammaproteobacteria	Cellvibrionales	Halieaceae
61faf9feffd55810781207eb230aba0f	Bacteria	Acidobacteriota	Subgroup_5				
e149045560602110fc4e74f31fd26338	Bacteria	Bdellovibrionota	Bdellovibrionia	Bdellovibrionales	Bdellovibrionaceae	Bdellovibrio	
84964bbfa994d63306e55da4a6107023	Bacteria	Firmicutes	Bacilli	Paenibacillales	Paenibacillaceae	Paenibacillus	
651a013b86d24c6dc57faf9dfc2f7eba	Bacteria	Proteobacteria	Gammaproteobacteria	Burkholderiales	Procabacteriaceae	Procabacter	
358ed7a6365dd35ac235afb32e27b6dd	Bacteria	Abditibacteriota	Abditibacteria	Abditibacteriales	Abditibacteriaceae	Abditibacterium	
6c5fa6eaf81b2c5d090a28d4d0d1b80b	Bacteria	Proteobacteria	Alphaproteobacteria	Rhizobiales	Beijerinckiaceae	Methylorosula	
d6f44a5df6a64aec0cda8149ba2b2323	Bacteria	Proteobacteria	Alphaproteobacteria	Rhizobiales	Rhizobiales_Incertae_Sedis		
bc1caa27f0505d4783c4b1b1f4f31163	Bacteria	Patescibacteria	Saccharimonadia	Saccharimonadales	Saccharimonadaceae	TM7a	
619e9ba3df4bb808f1db777154240734	Bacteria	Firmicutes	Bacilli	Paenibacillales	Paenibacillaceae	Paenibacillus	
d533f4b290c33c248ea1511423b24220	Bacteria	Bacteroidota	Bacteroidia	Chitinophagales	Chitinophagaceae	Edaphobaculum	
54474b8998a9f222422f955747f11fbf	Bacteria	Proteobacteria	Gammaproteobacteria	Burkholderiales	Comamonadaceae	Piscinibacter	
77ffdfeec538b5113549440c26ab8393	Bacteria	Actinobacteriota	Actinobacteria	Micrococcales	Cellulomonadaceae	Cellulomonas	
bebc6bd2cc6f36ca8a4ab655a1c03e0a	Bacteria	Firmicutes	Bacilli	Alicyclobacillales	Alicyclobacillaceae	Tumebacillus	
becf289c35cd0229d13344b785d2e2f7	Bacteria	Proteobacteria	Gammaproteobacteria	Gammaproteobacteria_Incertae_Sedis	Unknown_Family	Candidatus_Ovatusbacter	
51fcff72d038f037b938319455a1b8fa	Bacteria	Proteobacteria	Alphaproteobacteria	Sphingomonadales	Sphingomonadaceae	Sphingobium	
b50bcf5bec93cbd57e2644ae21f2ce6b	Bacteria	Armatimonadota	Fimbriimonadia	Fimbriimonadales	Fimbriimonadaceae		
132d0237a69db419dcd66c1573ada4a1	Bacteria	Acidobacteriota	Subgroup_5				
206fb5c1437fb4a1685105a6f74426cf	Bacteria	Firmicutes	Bacilli	Paenibacillales	Paenibacillaceae	Paenibacillus	
1d5dce5edbbe0a9ec1c0bac55b836926	Bacteria
79303e8f5a8c563a2dad1c74eb107cf5	Bacteria	Acidobacteriota	Subgroup_25				
b66fe10df53a2dc8c0be53f5e0b1e84f	Bacteria	Acidobacteriota	Blastocatellia	11-24			
4b12231dac5d3405bbbf988fbc43cd6e	Bacteria	Gemmatimonadota	BD2-11_terrestrial_group				
dc3a3563a2d6f7a52e3de33a73b0c486	Bacteria	Chloroflexi	Chloroflexia	Chloroflexales	Roseiflexaceae		
69bc4a47d56972c5e8db5ce70d1f8faa	Bacteria	Bacteroidota	Bacteroidia	Cytophagales	Hymenobacteraceae	Adhaeribacter	
b0c5f8ab0de061f6a2ddd65cbab4a3bf	Bacteria	Myxococcota	Myxococcia	Myxococcales	Myxococcaceae		
1c6812fae76ff56619f742b55a364394	Bacteria	Acidobacteriota	Thermoanaerobaculia	Thermoanaerobaculales	Thermoanaerobaculaceae	Subgroup_10	
4d1683c78da1a36a9650bd094af8af7d	Bacteria	NB1-j					
5980ca6772d15d18847b2ccfbf172a3c	Bacteria	Acidobacteriota	Subgroup_5				
3d88ade05c1a21201ab17fffb8e06085	Bacteria	Armatimonadota	Fimbriimonadia	Fimbriimonadales	Fimbriimonadaceae		
8c5dcda6943a2a3c2b7d99103dbcaca6	Bacteria	Myxococcota	Polyangia	Nannocystales	Nannocystaceae		
1428f958773f0d61775c51b31737e607	Bacteria	Bacteroidota	Bacteroidia	Sphingobacteriales	env.OPS_17		
a023e42ee248c5d603b5a2a9f9dff085	Bacteria	Proteobacteria	Alphaproteobacteria	Rhizobiales	Xanthobacteraceae	Rhodoplanes	
080af729c518310218ceccec7e99b40d	Bacteria	Proteobacteria	Alphaproteobacteria	Caulobacterales	Caulobacteraceae	Caulobacter	
46b6e3b4a971101c38acc1917c135e8a	Bacteria	Verrucomicrobiota	Verrucomicrobiae	Pedosphaerales	Pedosphaeraceae
035e5d0e106c7f84976fa6a2cb9c1ef1	Bacteria	Proteobacteria	Alphaproteobacteria	Paracaedibacterales	Paracaedibacteraceae	Candidatus_Paracaedibacter	
04acd38af4715bd32c8354b3959bcba5	Bacteria	Verrucomicrobiota	Verrucomicrobiae	Pedosphaerales	Pedosphaeraceae		
bbed50343ea4401d08db5cef402ed60f	Bacteria	Bdellovibrionota	Oligoflexia	Oligoflexales			
39633d8f8b51c1448a6d1ce02c23af10	Bacteria	Myxococcota	Myxococcia	Myxococcales	Myxococcaceae	P3OB-42	
b23883e4d60250e99543615c3267d957	Bacteria	Proteobacteria	Gammaproteobacteria	Burkholderiales	Burkholderiaceae	Burkholderia-Caballeronia-Paraburkholderia	
96220b402e2e15d214f8995a1e6e59df	Bacteria	Actinobacteriota	Thermoleophilia				
cc1013a8e7c479543d263b4502c63165	Bacteria	Actinobacteriota	MB-A2-108				
809d0f2c1b35010025b650ece99a8898	Bacteria	Myxococcota	bacteriap25				
2eea36274b4356fdcb8f4c9551f1ce2d	Bacteria	Firmicutes	Bacilli	Thermoactinomycetales	Thermoactinomycetaceae	Shimazuella	
3fcba39bef40e69a7d5d60c60d39ee5d	Bacteria	Proteobacteria	Alphaproteobacteria	Rhodobacterales	Rhodobacteraceae	Rhodobacter	
d7cde8a24ecbcfb32ee8439dec505b9e	Bacteria	Firmicutes	Bacilli	Paenibacillales	Paenibacillaceae	Paenibacillus	
b0064694a8d081d2bb93e2ae2b81646e	Bacteria	Bacteroidota	Bacteroidia	Sphingobacteriales	env.OPS_17		
3915f2d5d106012ada9a55c50e3be6cd	Bacteria	Bacteroidota	Bacteroidia	Chitinophagales	Chitinophagaceae	Segetibacter	
c74d07ffedffdc5a2c21f77427507a2c	Bacteria	Acidobacteriota	Acidobacteriae	Acidobacteriales			
a5b1b11b70c1c65cc180a8b4f3280d60	Bacteria	Bacteroidota	Bacteroidia	Cytophagales	Hymenobacteraceae	Adhaeribacter	
14f72b090c0c8c0d080ffd61fd7e8310	Bacteria	Firmicutes	Bacilli	Paenibacillales	Paenibacillaceae	Paenibacillus	
1918eb508158cf4366e82ffad1810253	Bacteria	Chloroflexi	TK10				
c8717be13302e8c851186726c311a3e4	Bacteria	Chloroflexi	Ktedonobacteria	C0119			
af37bcfab078336748768feec9a2fe87	Bacteria	Bdellovibrionota	Oligoflexia	Oligoflexales			
578d72dba2fcc3b2940462a34e62a844	Bacteria	Verrucomicrobiota	Chlamydiae	Chlamydiales	Parachlamydiaceae
5dca13222eb77fcc7034b50b7181592f	Bacteria	Bacteroidota	Bacteroidia	Chitinophagales			
6d32abd3ad119ae0909d2d79011fb01a	Bacteria	Proteobacteria	Alphaproteobacteria	Tistrellales	Geminicoccaceae		
8cca56c73665ebe2303cb829fb7aa5c2	Bacteria	Proteobacteria	Alphaproteobacteria	Rhizobiales	Rhizobiales_Incertae_Sedis	Bauldia	
bb1c12b6d620bce5b1409cf533576a30	Bacteria	Proteobacteria	Alphaproteobacteria	Rhodobacterales	Rhodobacteraceae	Rubellimicrobium	
9adb4a58400e21d4df51a9bef532911d	Bacteria	Verrucomicrobiota	Verrucomicrobiae	Pedosphaerales	Pedosphaeraceae		
85eeee3f0da12e29455e137eb857f499	Bacteria	Actinobacteriota	Acidimicrobiia	Microtrichales
8eef6dd63094ef5c599939d6a3372bc4	Bacteria	Chloroflexi	JG30-KF-CM66				
3dffd43df72532b00bcad434dfcdb044	Bacteria	Cyanobacteria	Sericytochromatia				
1f5f9c3b6127dab370d579a5776556f7	Bacteria	Proteobacteria	Gammaproteobacteria	Gammaproteobacteria_Incertae_Sedis	Unknown_Family	Candidatus_Ovatusbacter	
2346767842c86aec2bd9ea8f93ba9775	Bacteria	Acidobacteriota	Holophagae	Subgroup_7			
31b0ca3bac2a4ae734ce989f343d79c6	Bacteria	Bdellovibrionota	Oligoflexia	Oligoflexales			
f8ad113a40e40cedfba8d54967adbc8d	Bacteria	Proteobacteria	Alphaproteobacteria	Sphingomonadales	Sphingomonadaceae	Sphingomonas	
74f4c80fa5da693c6411950144744d14	Bacteria	Proteobacteria	Gammaproteobacteria	Diplorickettsiales	Diplorickettsiaceae		
c0140fac48e5067b4498113dfc8de49a	Bacteria	Proteobacteria	Gammaproteobacteria	Burkholderiales	SC-I-84		
c5f603aa9efcee3e2313db96688f649f	Bacteria	Proteobacteria	Gammaproteobacteria	Burkholderiales	SC-I-84		
e11ba5025da7699f476cdb3b51dfc262	Bacteria	Proteobacteria	Alphaproteobacteria	Rickettsiales	AB1		
b9ec459db2452af8323a10e86a5a97d7	Bacteria	Verrucomicrobiota	Chlamydiae	Chlamydiales	cvE6		
8523de20659519c194bbf4f164befc3d	Bacteria	Acidobacteriota	Holophagae	Subgroup_7			
bb1d129c5acfe480f20076d0b27c37fd	Bacteria	Armatimonadota	Fimbriimonadia	Fimbriimonadales	Fimbriimonadaceae		
1bf4b259d0adac4c12507d0ca8617b15	Bacteria	Bdellovibrionota	Bdellovibrionia	Bdellovibrionales	Bdellovibrionaceae	Bdellovibrio
[truncated: 1,102,554 more chars]
