# Supplementary material for: Shared features and reciprocal complementation of the Chlamydomonas and Arabidopsis microbiota
Source: Nat Commun. 2022 Jan 20;13:406. doi: 10.1038/s41467-022-28055-8 (PMC8776852; doi:10.1038/s41467-022-28055-8)
Supplement: Supplementary file 9 — Source Data [file 41467_2022_28055_MOESM9_ESM.zip › source_data/fig_1/Cr_MC_top_otus.txt]

OTU	mean_RA	recovered
OTU_1	0.144207125723867	TRUE
OTU_2	0.142809372201536	TRUE
OTU_10081	0.11028366609863	TRUE
OTU_14	0.104622554705772	TRUE
OTU_3	0.0988897469239395	TRUE
OTU_15	0.0815279152393534	TRUE
OTU_7342	0.0349269579283607	TRUE
OTU_19	0.0338403722089093	TRUE
OTU_1363	0.024547347526078	TRUE
OTU_3935	0.0206402110065225	TRUE
OTU_21	0.0202045186377056	TRUE
OTU_7	0.0124403471036306	TRUE
OTU_7465	0.0121049072671174	TRUE
OTU_466	0.0109388022734723	TRUE
OTU_18	0.00927375397774824	TRUE
OTU_11705	0.00907316830576353	TRUE
OTU_8703	0.00895341872419098	TRUE
OTU_4	0.00796094701444411	TRUE
OTU_13955	0.00690707024919226	TRUE
OTU_5	0.0068056539632409	TRUE
OTU_13948	0.00675545305029188	TRUE
OTU_9	0.00593440262009938	TRUE
OTU_138	0.00570259907361492	TRUE
OTU_62	0.00434849307608439	TRUE
OTU_5435	0.00412169199276921	TRUE
OTU_22	0.00327542267988738	TRUE
OTU_79	0.0030847990998976	TRUE
OTU_93	0.00280783550228219	TRUE
OTU_219	0.00274793495328515	TRUE
OTU_33	0.00271445418455116	TRUE
OTU_2191	0.00269443620895349	TRUE
OTU_91	0.00257293054742113	TRUE
OTU_8490	0.00209275374623651	TRUE
OTU_813	0.00200308251420458	TRUE
OTU_53	0.00180535266308551	TRUE
OTU_41	0.00169265254010234	TRUE
OTU_5307	0.00165430104200451	TRUE
OTU_6501	0.00141967528051577	TRUE
OTU_12400	0.00125033941888529	TRUE
OTU_13880	0.00120988779268204	TRUE
OTU_6490	0.00116407516566229	TRUE
OTU_337	0.00110484247588305	TRUE
OTU_9605	0.00104929001625205	TRUE
OTU_4264	0.000962890381530675	TRUE
OTU_162	0.000917391809736705	TRUE
OTU_3456	0.000902818778616393	TRUE
OTU_9214	0.000895318684245708	TRUE
OTU_4673	0.000871570327739327	TRUE
OTU_2560	0.000857910288759592	TRUE
OTU_7295	0.000835740505374594	TRUE
OTU_538	0.000765199792630449	TRUE
OTU_5317	0.000755046404727477	TRUE
OTU_5104	0.000748543290797792	TRUE
OTU_69	0.000727933508686969	TRUE
OTU_776	0.000727395834895245	TRUE
OTU_6179	0.000693495038765379	TRUE
OTU_29	0.000684738424871459	TRUE
OTU_6606	0.000657584345780033	TRUE
OTU_11377	0.00065178278182509	TRUE
OTU_3807	0.000650366448052565	TRUE
OTU_8054	0.000646749272328697	TRUE
OTU_10	0.000621104143709827	TRUE
OTU_11290	0.000615718361662284	TRUE
OTU_5168	0.000611546821124842	TRUE
OTU_10679	0.000593215219408109	TRUE
OTU_6452	0.000581035642878349	TRUE
OTU_296	0.00057317152525842	TRUE
OTU_970	0.000558672858403743	TRUE
OTU_26	0.000476956045618864	TRUE
OTU_9685	0.000403066841478923	TRUE
OTU_1945	0.000384910137694981	TRUE
OTU_6710	0.000376444676459034	TRUE
OTU_101	0.000356348450446677	TRUE
OTU_2589	0.000344966731630631	TRUE
OTU_4984	0.000337809742662346	TRUE
OTU_14645	0.000319470158030955	TRUE
OTU_1557	0.000304751503717287	TRUE
OTU_27	0.000300384326439938	TRUE
OTU_67	0.00028098256394599	TRUE
OTU_28	0.000278336565600142	TRUE
OTU_229	0.000273357436625177	TRUE
OTU_6531	0.000271304406788934	TRUE
OTU_13980	0.000245045067129205	FALSE
OTU_976	0.000236635083682009	TRUE
OTU_12	0.000208688701341104	TRUE
OTU_448	0.000205643615348357	TRUE
OTU_161	0.000204215762051643	TRUE
OTU_926	0.000188563939454046	TRUE
OTU_8561	0.000176390676989597	TRUE
OTU_30	0.000171370583139427	TRUE
OTU_51	0.000171306186438481	TRUE
OTU_46	0.000168485106876221	TRUE
OTU_4147	0.000168392891434422	TRUE
OTU_6480	0.000160460226110548	TRUE
OTU_121	0.000158969680274841	TRUE
OTU_1961	0.000156768060536863	TRUE
OTU_5839	0.000154739805071228	TRUE
OTU_781	0.000144767764696919	TRUE
OTU_1867	0.000138886293863137	TRUE
OTU_43	0.00013565756020304	TRUE
