# Supplementary material for: Shared features and reciprocal complementation of the Chlamydomonas and Arabidopsis microbiota
Source: Nat Commun. 2022 Jan 20;13:406. doi: 10.1038/s41467-022-28055-8 (PMC8776852; doi:10.1038/s41467-022-28055-8)
Supplement: Supplementary file 9 — Source Data [file 41467_2022_28055_MOESM9_ESM.zip › source_data/fig_1/Cr_NC_abundant_otus.txt]

OTU	mean_RA	recovered
OTU_1	0.00620328344709907	TRUE
OTU_2	0.00195105564332341	TRUE
OTU_21	0.00196269544188767	TRUE
OTU_3	0.00340747442161882	TRUE
OTU_9	0.00982398105503862	TRUE
OTU_33	0.00256275189588383	TRUE
OTU_1363	0.00215494026277711	TRUE
OTU_5	0.0532795742221631	TRUE
OTU_8703	0.00152856970278856	TRUE
OTU_10081	0.00290452779995586	TRUE
OTU_56	0.00102919983247956	TRUE
OTU_13	0.0104674384402253	TRUE
OTU_22	0.00229716560702955	TRUE
OTU_138	0.00341036925136161	TRUE
OTU_40	0.0116734385777812	TRUE
OTU_96	0.00400571824214625	TRUE
OTU_15	0.0102409721085664	TRUE
OTU_14	0.00300202302145204	TRUE
OTU_16	0.0023123756382597	TRUE
OTU_35	0.00440977742874105	TRUE
OTU_91	0.00899260518787713	TRUE
OTU_970	0.00118068855432602	TRUE
OTU_220	0.00185445376794539	TRUE
OTU_4621	0.00654230402704199	TRUE
OTU_219	0.00311951687701211	TRUE
OTU_29	0.0124786230057029	TRUE
OTU_47	0.00227334615747788	TRUE
OTU_125	0.00102115367616024	TRUE
OTU_1819	0.00134026064310826	TRUE
OTU_24	0.0806039352933522	TRUE
OTU_466	0.0019994182711461	TRUE
OTU_54	0.00321005810615954	TRUE
OTU_182	0.00259825545871783	TRUE
OTU_93	0.00263148544642087	TRUE
OTU_6710	0.00405189505322759	TRUE
OTU_165	0.00257680847542724	TRUE
OTU_27	0.0107824554788079	TRUE
OTU_69	0.00166217665090506	TRUE
OTU_240	0.00230095019289334	TRUE
OTU_139	0.00134961513944138	TRUE
OTU_130	0.00113870355384766	TRUE
OTU_186	0.00111027847375461	TRUE
OTU_99	0.0016308951538612	TRUE
OTU_209	0.00137161534526107	TRUE
OTU_79	0.00158415195145648	TRUE
OTU_86	0.00546410609191109	TRUE
OTU_26	0.0061546413165268	TRUE
OTU_129	0.00171470497230177	TRUE
OTU_190	0.00276199912136881	TRUE
OTU_68	0.00314186809541761	TRUE
OTU_340	0.00331013782484065	TRUE
OTU_159	0.0122852540719489	TRUE
OTU_3803	0.00183177729828504	TRUE
OTU_216	0.00107338650494892	TRUE
OTU_67	0.00136888761318976	TRUE
OTU_120	0.00157607014344671	TRUE
OTU_3028	0.00125403784000619	TRUE
OTU_2960	0.00115634826130215	TRUE
OTU_36	0.00384049676297545	TRUE
OTU_454	0.001339537710093	TRUE
OTU_161	0.00450656561693823	TRUE
OTU_6	0.0980468051824501	TRUE
OTU_848	0.00150345304006249	TRUE
OTU_31	0.0114158686902308	TRUE
OTU_81	0.00304467553418234	TRUE
OTU_98	0.00353768800679922	TRUE
OTU_392	0.0017339043135215	TRUE
OTU_37	0.0265421664241115	TRUE
OTU_103	0.00258633324340008	TRUE
OTU_17	0.0145872044294342	TRUE
OTU_157	0.00118094598688924	TRUE
OTU_34	0.00584797604765933	TRUE
OTU_65	0.00245485508125489	TRUE
OTU_66	0.00145127476014905	TRUE
OTU_3599	0.00109905708889394	TRUE
OTU_197	0.00105747743926005	TRUE
OTU_11290	0.00143389336310878	TRUE
OTU_145	0.00410902708892697	TRUE
OTU_77	0.00208626934115386	TRUE
OTU_63	0.00243871681304749	TRUE
OTU_55	0.00232183451337332	TRUE
OTU_116	0.00283198851918182	TRUE
OTU_458	0.0012696883054522	TRUE
OTU_113	0.00165705087846791	FALSE
OTU_778	0.00894356128929982	FALSE
OTU_11	0.0374312459528201	FALSE
OTU_73	0.00458492400830554	FALSE
OTU_45	0.00830171183794986	FALSE
OTU_234	0.00125388193108361	FALSE
OTU_38	0.0129043196006455	FALSE
OTU_95	0.00197185804995805	FALSE
OTU_4315	0.00589021437560257	FALSE
OTU_135	0.0023362192107812	FALSE
OTU_179	0.00115274468553019	FALSE
OTU_106	0.00236994596367109	FALSE
OTU_42	0.00373036390874904	FALSE
OTU_173	0.00101246212026446	FALSE
OTU_50	0.0096464869790768	FALSE
OTU_384	0.00106005646385398	FALSE
OTU_237	0.00102573360940699	FALSE
OTU_201	0.00175439100379082	FALSE
OTU_188	0.00123126736958771	FALSE
OTU_83	0.00688103604331508	FALSE
OTU_32	0.00814275073835321	FALSE
OTU_100	0.00276157807232988	FALSE
OTU_108	0.00218597274917468	FALSE
OTU_141	0.00103886677958904	FALSE
OTU_25	0.00140653364925249	FALSE
OTU_1305	0.00159374702027889	FALSE
OTU_578	0.00101233265214792	FALSE
OTU_133	0.00119404730650853	FALSE
OTU_3783	0.00113620361617483	FALSE
OTU_238	0.00115922350957354	FALSE
OTU_109	0.00205844926178728	FALSE
OTU_115	0.00315600984453045	FALSE
OTU_88	0.00330225882491412	FALSE
OTU_59	0.00340747829018867	FALSE
OTU_128	0.00125992783412647	FALSE
OTU_76	0.00431894872423893	FALSE
OTU_8	0.0575503847661714	FALSE
OTU_92	0.00504985562162518	FALSE
OTU_131	0.00194475551875401	FALSE
OTU_52	0.00166247179250062	FALSE
OTU_110	0.00223614047324712	FALSE
OTU_75	0.00530032403839584	FALSE
OTU_64	0.0055341890561515	FALSE
OTU_281	0.00120659010126789	FALSE
OTU_154	0.00122334809640854	FALSE
OTU_155	0.00309540477932037	FALSE
OTU_132	0.00328810383663333	FALSE
OTU_213	0.00129110608568353	FALSE
OTU_87	0.00285130249842211	FALSE
OTU_149	0.00204632447002536	FALSE
OTU_156	0.00113014226323272	FALSE
OTU_57	0.00429691374133678	FALSE
OTU_320	0.00126026218874623	FALSE
OTU_143	0.00188005703401736	FALSE
OTU_203	0.001184621114871	FALSE
OTU_164	0.00195724080309323	FALSE
OTU_286	0.00105207013944115	FALSE
OTU_245	0.00106678564203723	FALSE
