# Supplementary material for: Shared features and reciprocal complementation of the Chlamydomonas and Arabidopsis microbiota
Source: Nat Commun. 2022 Jan 20;13:406. doi: 10.1038/s41467-022-28055-8 (PMC8776852; doi:10.1038/s41467-022-28055-8)
Supplement: Supplementary file 9 — Source Data [file 41467_2022_28055_MOESM9_ESM.zip › source_data/fig_1/asv_table_NC.txt]

At_root_Day36_Rep1_Bio1	At_root_Day36_Rep1_Bio2	At_root_Day36_Rep1_Bio3	At_root_Day36_Rep2_Bio1	At_root_Day36_Rep2_Bio2	At_root_Day36_Rep2_Bio3	At_root_Day36_Rep3_Bio1	At_root_Day36_Rep3_Bio2	At_root_Day36_Rep3_Bio3	At_root_Day36_Rep4_Bio1	At_root_Day36_Rep4_Bio2	At_root_Day36_Rep4_Bio3	At_root_Day36_Rep5_Bio1	At_root_Day36_Rep5_Bio2	At_root_Day36_Rep5_Bio3	At_root_Day36_Rep6_Bio1	At_root_Day36_Rep6_Bio2	At_root_Day36_Rep6_Bio3	At_root_Day36_Rep7_Bio1	At_root_Day36_Rep7_Bio2	At_root_Day36_Rep7_Bio3	At_root_Day36_Rep8_Bio1	At_root_Day36_Rep8_Bio2	At_root_Day36_Rep8_Bio3	At_RS_Day36_Rep1_Bio1	At_RS_Day36_Rep1_Bio2	At_RS_Day36_Rep1_Bio3	At_RS_Day36_Rep2_Bio2	At_RS_Day36_Rep2_Bio3	At_RS_Day36_Rep3_Bio1	At_RS_Day36_Rep3_Bio2	At_RS_Day36_Rep3_Bio3	At_RS_Day36_Rep4_Bio1	At_RS_Day36_Rep4_Bio3	At_RS_Day36_Rep5_Bio1	At_RS_Day36_Rep5_Bio2	At_RS_Day36_Rep5_Bio3	At_RS_Day36_Rep6_Bio1	At_RS_Day36_Rep6_Bio2	At_RS_Day36_Rep6_Bio3	At_RS_Day36_Rep7_Bio1	At_RS_Day36_Rep7_Bio2	At_RS_Day36_Rep7_Bio3	At_RS_Day36_Rep8_Bio2	At_RS_Day36_Rep8_Bio3	C_Day14_Rep1_Bio1	C_Day14_Rep1_Bio2	C_Day14_Rep1_Bio3	C_Day14_Rep2_Bio1	C_Day14_Rep2_Bio2
f4a1a17d61628c4d2593dbde13ba4337	23.0	69.0	7.0	0.0	0.0	23.0	0.0	0.0	0.0	165.0	172.0	56.0	48.0	114.0	19.0	111.0	32.0	901.0	32.0	200.0	99.0	0.0	65.0	0.0	0.0	25.0	0.0	0.0	55.0	1057.0	1309.0	140.0	1225.0	526.0	111.0	913.0	2431.0	1853.0	1590.0	4880.0	763.0	2349.0	6295.0	254.0	1350.0	349.0	757.0	508.0	257.0
bd797c368962e36c66f5b134c30960da	110.0	248.0	0.0	0.0	96.0	208.0	0.0	560.0	19.0	110.0	9519.0	1086.0	5215.0	1441.0	5491.0	3639.0	1412.0	1028.0	428.0	988.0	1333.0	141.0	325.0	0.0	0.0	0.0	17.0	37.0	83.0	1274.0	1045.0	244.0	1689.0	2397.0	209.0	814.0	1525.0	203.0	1371.0	5694.0	1399.0	1261.0	716.0	3436.0	4274.0	0.0	0.0	0.0	0.0
ca238ac75951426e89841bb359ca387e	0.0	0.0	5.0	0.0	9.0	2.0	0.0	0.0	0.0	12175.0	6820.0	3433.0	20819.0	4763.0	1359.0	6090.0	6166.0	6757.0	10132.0	5292.0	5114.0	5223.0	2126.0	0.0	0.0	0.0	3.0	0.0	0.0	19090.0	0.0	0.0	16124.0	0.0	9704.0	7089.0	10687.0	12321.0	0.0	9689.0	5095.0	0.0	10.0	6594.0	16.0	0.0	0.0	0.0	0.0
e4ec0e8d6113a23b59b761bcdc7c304a	0.0	0.0	0.0	0.0	0.0	0.0	0.0	0.0	0.0	0.0	0.0	0.0	0.0	30.0	0.0	0.0	0.0	0.0	0.0	14.0	0.0	0.0	0.0	0.0	11.0	0.0	0.0	0.0	0.0	1172.0	13.0	0.0	26.0	0.0	7.0	636.0	17.0	0.0	996.0	0.0	0.0	64.0	0.0	181.0	0.0	0.0	0.0	0.0	0.0
e4863da6be0629643aa486ea3d35dd68	67.0	29.0	0.0	0.0	0.0	0.0	72.0	11.0	13.0	84.0	321.0	297.0	76.0	571.0	0.0	187.0	34.0	593.0	54.0	518.0	97.0	0.0	128.0	0.0	39.0	0.0	8.0	12.0	0.0	2185.0	2383.0	157.0	563.0	1010.0	155.0	574.0	1254.0	1055.0	701.0	2240.0	1168.0	715.0	2751.0	376.0	589.0	434.0	498.0	267.0	284.0
2f3738fb2d962f75c65c36ae5b9e0313	0.0	0.0	0.0	0.0	0.0	0.0	0.0	0.0	0.0	0.0	0.0	0.0	0.0	0.0	0.0	0.0	0.0	0.0	0.0	0.0	0.0	0.0	0.0	0.0	10.0	0.0	0.0	0.0	0.0	67.0	177.0	35.0	56.0	212.0	22.0	0.0	315.0	83.0	94.0	534.0	70.0	379.0	724.0	37.0	226.0	0.0	0.0	0.0	0.0
5e87ec2e2aebaba32fe8246efde8adf8	0.0	0.0	0.0	4.0	0.0	0.0	67.0	0.0	0.0	0.0	0.0	523.0	0.0	0.0	0.0	0.0	0.0	272.0	484.0	315.0	87.0	0.0	0.0	0.0	152.0	0.0	0.0	0.0	0.0	3984.0	2155.0	0.0	336.0	14857.0	0.0	1173.0	333.0	245.0	2417.0	0.0	427.0	148.0	1029.0	258.0	255.0	0.0	0.0	0.0	0.0
7731520b6133efb806080b9656a769a0	0.0	0.0	0.0	0.0	0.0	0.0	0.0	0.0	0.0	0.0	0.0	53.0	0.0	0.0	0.0	86.0	58.0	117.0	0.0	75.0	71.0	0.0	0.0	0.0	0.0	0.0	0.0	0.0	0.0	200.0	384.0	0.0	154.0	693.0	84.0	1492.0	1121.0	457.0	1100.0	627.0	595.0	679.0	1557.0	822.0	1435.0	172.0	489.0	564.0	126.0
5f0326bc85dfaf6ba06c098ac4d63069	0.0	0.0	0.0	0.0	0.0	0.0	0.0	0.0	0.0	0.0	0.0	0.0	0.0	50.0	0.0	8.0	0.0	0.0	0.0	18.0	0.0	0.0	0.0	0.0	0.0	0.0	0.0	0.0	0.0	163.0	132.0	0.0	109.0	97.0	0.0	113.0	0.0	110.0	113.0	4124.0	0.0	201.0	357.0	83.0	606.0	0.0	0.0	0.0	0.0
2d4cb571a445781df3927261ee215efc	0.0	0.0	0.0	0.0	0.0	0.0	0.0	0.0	0.0	11.0	0.0	0.0	0.0	18.0	0.0	13.0	0.0	0.0	0.0	0.0	0.0	0.0	0.0	0.0	0.0	0.0	0.0	0.0	9.0	70.0	143.0	13.0	55.0	31.0	39.0	170.0	156.0	129.0	385.0	220.0	62.0	432.0	407.0	58.0	38.0	27.0	16.0	5.0	0.0
89483accd1cbdb9172f0ce30bf389c17	0.0	0.0	0.0	0.0	11.0	0.0	43.0	0.0	0.0	96.0	122.0	158.0	119.0	170.0	69.0	153.0	103.0	118.0	164.0	96.0	0.0	60.0	0.0	0.0	60.0	45.0	72.0	72.0	95.0	338.0	790.0	145.0	327.0	654.0	206.0	1676.0	1586.0	596.0	1240.0	1071.0	1133.0	739.0	1637.0	563.0	698.0	132.0	115.0	132.0	75.0
3ea18ed68d6f64c03dd8055b974aa806	149.0	160.0	9.0	66.0	6.0	171.0	114.0	127.0	31.0	1809.0	2403.0	1222.0	2581.0	2801.0	544.0	4465.0	4225.0	388.0	6175.0	3359.0	3746.0	1350.0	1348.0	0.0	0.0	0.0	18.0	0.0	29.0	155.0	105.0	0.0	321.0	286.0	106.0	485.0	415.0	325.0	1327.0	69.0	705.0	288.0	260.0	279.0	73.0	0.0	0.0	0.0	0.0
8f0eff0b4eabe183b3960f6fa853a788	37.0	54.0	0.0	10.0	16.0	13.0	100.0	29.0	13.0	559.0	23.0	455.0	476.0	1296.0	131.0	1877.0	373.0	1457.0	1520.0	626.0	575.0	513.0	71.0	0.0	2.0	0.0	21.0	9.0	0.0	1052.0	305.0	15.0	510.0	901.0	27.0	1744.0	573.0	646.0	485.0	332.0	368.0	152.0	385.0	752.0	899.0	0.0	0.0	7.0	20.0
fb82597b8a8d877a887da0460e4daf2a	0.0	0.0	0.0	0.0	0.0	0.0	6.0	0.0	0.0	23.0	0.0	19.0	0.0	80.0	0.0	0.0	0.0	139.0	0.0	0.0	17.0	16.0	0.0	0.0	0.0	5.0	9.0	0.0	16.0	612.0	340.0	14.0	396.0	916.0	29.0	916.0	938.0	287.0	297.0	2518.0	294.0	456.0	1955.0	205.0	520.0	0.0	0.0	0.0	4.0
caf09476de3548fac0554e02a28f222c	0.0	0.0	0.0	0.0	0.0	0.0	0.0	0.0	0.0	0.0	0.0	0.0	0.0	0.0	0.0	0.0	0.0	101.0	0.0	98.0	0.0	0.0	0.0	0.0	39.0	0.0	0.0	0.0	0.0	0.0	75.0	79.0	93.0	94.0	110.0	178.0	156.0	55.0	154.0	1174.0	0.0	123.0	550.0	116.0	0.0	0.0	0.0	0.0	0.0
35e7d7be0dbb2842b1d777e9b1443874	147.0	29.0	0.0	37.0	27.0	33.0	85.0	0.0	24.0	1797.0	229.0	770.0	418.0	2605.0	275.0	1433.0	219.0	1917.0	1351.0	128.0	2357.0	817.0	555.0	0.0	0.0	0.0	0.0	0.0	0.0	334.0	359.0	0.0	327.0	569.0	83.0	1256.0	616.0	136.0	334.0	312.0	150.0	202.0	434.0	42.0	236.0	0.0	10.0	0.0	0.0
e3ec021309532068e30618f60ce2edf9	83.0	0.0	0.0	34.0	0.0	0.0	53.0	54.0	0.0	52.0	1297.0	69.0	176.0	1411.0	0.0	654.0	694.0	204.0	443.0	601.0	141.0	0.0	380.0	0.0	33.0	0.0	0.0	0.0	0.0	497.0	153.0	47.0	182.0	270.0	76.0	223.0	106.0	0.0	921.0	1765.0	615.0	279.0	644.0	198.0	418.0	0.0	0.0	0.0	0.0
085bf993f4bdc23f7d48171d65f99ec7	0.0	0.0	0.0	0.0	0.0	0.0	0.0	0.0	0.0	0.0	0.0	27.0	0.0	43.0	0.0	45.0	0.0	67.0	42.0	29.0	0.0	11.0	21.0	0.0	0.0	43.0	0.0	0.0	34.0	425.0	304.0	0.0	101.0	541.0	74.0	587.0	809.0	395.0	530.0	204.0	272.0	262.0	357.0	596.0	540.0	107.0	84.0	108.0	94.0
77ee2be4eb0733220f096971426d8738	67.0	0.0	0.0	15.0	0.0	0.0	13.0	4.0	14.0	15910.0	9361.0	0.0	196.0	65.0	693.0	4345.0	38.0	297.0	1876.0	243.0	0.0	93.0	0.0	0.0	0.0	0.0	0.0	0.0	0.0	40.0	56.0	18.0	1994.0	0.0	0.0	77.0	600.0	33.0	20.0	34.0	98.0	0.0	0.0	39.0	0.0	0.0	0.0	0.0	0.0
698b6e7a46745f54b25ae9bb01f62f16	35.0	97.0	0.0	24.0	0.0	70.0	334.0	63.0	68.0	4625.0	1162.0	1288.0	1955.0	2427.0	1203.0	3701.0	2247.0	1122.0	1292.0	1635.0	2045.0	1089.0	1714.0	0.0	0.0	0.0	0.0	16.0	0.0	312.0	146.0	0.0	368.0	407.0	119.0	745.0	1049.0	230.0	2093.0	104.0	200.0	316.0	328.0	221.0	61.0	0.0	0.0	0.0	0.0
bd0f99dc3b14aa201b181e4c41b2e72b	0.0	0.0	0.0	0.0	0.0	0.0	0.0	0.0	0.0	53.0	86.0	49.0	58.0	96.0	9.0	74.0	20.0	75.0	61.0	90.0	51.0	0.0	50.0	0.0	0.0	12.0	0.0	0.0	0.0	180.0	176.0	31.0	66.0	471.0	26.0	340.0	231.0	199.0	226.0	287.0	199.0	403.0	323.0	130.0	232.0	42.0	47.0	0.0	32.0
1c87bad9d57434d3e9f7864e405904c0	12.0	0.0	0.0	0.0	0.0	0.0	16.0	0.0	0.0	13.0	48.0	41.0	23.0	49.0	0.0	37.0	11.0	58.0	43.0	41.0	25.0	0.0	33.0	0.0	0.0	0.0	0.0	12.0	0.0	260.0	376.0	75.0	234.0	513.0	56.0	445.0	507.0	367.0	446.0	1426.0	305.0	582.0	1851.0	78.0	262.0	44.0	68.0	31.0	23.0
1ca2c6fbcfef42c0e6e825af037c1f4b	0.0	0.0	0.0	4.0	0.0	0.0	15.0	8.0	0.0	40.0	71.0	0.0	23.0	1572.0	0.0	8.0	0.0	25.0	14.0	44.0	37.0	0.0	0.0	0.0	0.0	0.0	0.0	20.0	0.0	387.0	94.0	9.0	191.0	12.0	11.0	87.0	15.0	5.0	312.0	1067.0	185.0	97.0	4092.0	162.0	44.0	0.0	0.0	0.0	0.0
d93d2a2e7b0c2ed96ca6074a717a8a4d	0.0	0.0	0.0	0.0	0.0	0.0	0.0	0.0	0.0	0.0	0.0	0.0	182.0	0.0	0.0	31.0	15.0	0.0	19.0	24.0	27.0	12.0	20.0	0.0	51.0	34.0	33.0	55.0	58.0	311.0	356.0	72.0	277.0	637.0	46.0	1866.0	1286.0	486.0	912.0	335.0	346.0	470.0	1032.0	951.0	679.0	79.0	111.0	76.0	70.0
730a06f4558a21698c85f06d49a5a2b9	0.0	0.0	0.0	0.0	0.0	0.0	0.0	0.0	0.0	0.0	0.0	0.0	0.0	30.0	0.0	0.0	0.0	41.0	0.0	9.0	0.0	0.0	0.0	0.0	0.0	0.0	0.0	0.0	0.0	120.0	69.0	17.0	38.0	108.0	0.0	122.0	171.0	103.0	146.0	1120.0	34.0	177.0	416.0	21.0	104.0	0.0	0.0	0.0	0.0
8206bcf48f89dafd01e9ae81e69ae89b	0.0	13.0	0.0	0.0	0.0	0.0	0.0	0.0	0.0	0.0	0.0	10.0	0.0	89.0	6.0	0.0	0.0	66.0	10.0	29.0	7.0	0.0	0.0	0.0	0.0	0.0	0.0	0.0	0.0	253.0	299.0	39.0	209.0	632.0	0.0	127.0	1305.0	59.0	56.0	1948.0	82.0	194.0	1510.0	49.0	1729.0	0.0	409.0	226.0	0.0
bf2dc0918772095409db3bae33ad5306	0.0	0.0	0.0	0.0	0.0	0.0	0.0	0.0	0.0	0.0	0.0	32.0	23.0	23.0	0.0	25.0	16.0	21.0	16.0	21.0	0.0	0.0	0.0	0.0	16.0	21.0	29.0	54.0	49.0	261.0	417.0	38.0	272.0	491.0	94.0	1334.0	971.0	623.0	725.0	479.0	444.0	522.0	928.0	692.0	524.0	50.0	107.0	115.0	70.0
816acacec24c7939d395a8b163b96278	37.0	54.0	8.0	0.0	0.0	23.0	71.0	8.0	0.0	72.0	176.0	224.0	82.0	1543.0	0.0	88.0	50.0	255.0	184.0	349.0	121.0	125.0	46.0	0.0	31.0	27.0	43.0	85.0	90.0	1144.0	699.0	161.0	1668.0	593.0	93.0	2018.0	1328.0	152.0	473.0	1126.0	398.0	213.0	1300.0	551.0	695.0	23.0	45.0	0.0	25.0
50a45ddab4657b3c30e5fbda16ddf545	19.0	0.0	8.0	10.0	0.0	11.0	0.0	0.0	0.0	12.0	8.0	72.0	0.0	113.0	0.0	60.0	0.0	113.0	23.0	0.0	0.0	0.0	0.0	0.0	0.0	6.0	0.0	0.0	0.0	137.0	84.0	37.0	148.0	177.0	0.0	136.0	116.0	94.0	243.0	232.0	49.0	41.0	462.0	18.0	187.0	0.0	35.0	14.0	0.0
5fb5b66d1a5665d3c6ee40f89bd51c41	0.0	20.0	0.0	0.0	0.0	0.0	16.0	0.0	0.0	62.0	0.0	20.0	44.0	117.0	0.0	73.0	24.0	80.0	71.0	157.0	41.0	0.0	128.0	0.0	0.0	0.0	0.0	0.0	0.0	130.0	203.0	10.0	198.0	33.0	0.0	105.0	134.0	18.0	48.0	480.0	84.0	42.0	218.0	45.0	214.0	0.0	8.0	0.0	0.0
68b41361b56d4b8d0d2015c39c876261	0.0	0.0	0.0	0.0	0.0	0.0	0.0	0.0	0.0	23.0	0.0	0.0	6.0	0.0	5.0	36.0	0.0	22.0	13.0	0.0	9.0	0.0	0.0	0.0	0.0	30.0	19.0	58.0	44.0	640.0	248.0	0.0	924.0	331.0	85.0	631.0	928.0	1283.0	1368.0	265.0	600.0	476.0	398.0	1726.0	444.0	14.0	0.0	17.0	45.0
66fc857624746b714f5cec0eaa0c495b	0.0	0.0	0.0	0.0	0.0	0.0	0.0	0.0	0.0	0.0	0.0	0.0	0.0	0.0	0.0	0.0	0.0	0.0	0.0	0.0	0.0	0.0	0.0	0.0	0.0	6.0	0.0	0.0	0.0	39.0	200.0	0.0	71.0	146.0	0.0	0.0	42.0	120.0	0.0	1022.0	115.0	46.0	191.0	71.0	159.0	0.0	0.0	0.0	0.0
dedb415217399d9b2fa2b4ae5fa32954	0.0	0.0	0.0	0.0	0.0	0.0	0.0	0.0	0.0	0.0	1574.0	0.0	166.0	368.0	0.0	555.0	367.0	128.0	0.0	0.0	0.0	0.0	0.0	0.0	36.0	10.0	0.0	0.0	0.0	0.0	445.0	0.0	158.0	0.0	0.0	1820.0	0.0	0.0	0.0	330.0	0.0	811.0	0.0	0.0	0.0	0.0	0.0	0.0	0.0
34a7f74aec0d10c5894e353d11b6fa78	0.0	0.0	0.0	0.0	0.0	0.0	0.0	0.0	0.0	0.0	0.0	0.0	0.0	0.0	0.0	0.0	0.0	0.0	0.0	119.0	0.0	0.0	0.0	0.0	167.0	0.0	0.0	0.0	0.0	0.0	49.0	0.0	0.0	473.0	0.0	42.0	0.0	0.0	65.0	7178.0	2175.0	0.0	0.0	106.0	0.0	0.0	0.0	0.0	0.0
684be34faae29716d1340f20a8792c3f	0.0	0.0	0.0	0.0	0.0	0.0	0.0	0.0	0.0	40.0	60.0	106.0	248.0	86.0	0.0	47.0	71.0	91.0	96.0	96.0	71.0	0.0	0.0	0.0	0.0	0.0	0.0	0.0	0.0	100.0	64.0	0.0	82.0	223.0	0.0	102.0	178.0	61.0	106.0	929.0	0.0	87.0	256.0	74.0	228.0	0.0	50.0	0.0	0.0
7ca7e35b1d746439d07e5797e582f59f	0.0	0.0	0.0	0.0	0.0	0.0	0.0	0.0	0.0	0.0	0.0	0.0	0.0	43.0	0.0	0.0	0.0	10.0	0.0	0.0	0.0	0.0	0.0	0.0	0.0	0.0	0.0	0.0	0.0	20.0	33.0	0.0	8.0	72.0	0.0	103.0	66.0	0.0	16.0	104.0	0.0	0.0	161.0	10.0	108.0	0.0	65.0	25.0	0.0
b465849ba2884c40f969346e0846f0f2	0.0	0.0	0.0	0.0	0.0	0.0	0.0	0.0	0.0	109.0	0.0	123.0	223.0	0.0	0.0	66.0	0.0	128.0	157.0	162.0	0.0	0.0	0.0	0.0	0.0	0.0	0.0	0.0	0.0	140.0	659.0	0.0	185.0	376.0	141.0	1138.0	1446.0	218.0	970.0	644.0	387.0	320.0	752.0	334.0	353.0	0.0	0.0	0.0	0.0
6e83d3681f2d21abc4d03fe890fe201e	0.0	0.0	0.0	0.0	0.0	0.0	0.0	0.0	0.0	0.0	4.0	0.0	0.0	11.0	0.0	0.0	0.0	0.0	0.0	0.0	0.0	0.0	0.0	0.0	0.0	0.0	0.0	0.0	0.0	55.0	44.0	0.0	0.0	142.0	0.0	0.0	11.0	0.0	68.0	3496.0	0.0	31.0	56.0	0.0	661.0	0.0	0.0	0.0	0.0
b652a0de8ee3818667ae6b108d73e37e	51.0	36.0	0.0	6.0	3.0	23.0	60.0	23.0	8.0	1512.0	135.0	913.0	662.0	2531.0	341.0	1790.0	1345.0	784.0	1526.0	1202.0	929.0	625.0	133.0	0.0	0.0	0.0	2.0	16.0	0.0	563.0	108.0	8.0	709.0	630.0	14.0	1500.0	1203.0	571.0	743.0	196.0	182.0	145.0	220.0	462.0	15.0	0.0	0.0	0.0	0.0
0038cfd5b102d324998be74c405bf980	0.0	0.0	0.0	0.0	0.0	2.0	0.0	0.0	0.0	0.0	9.0	0.0	0.0	11.0	0.0	0.0	9.0	10.0	10.0	0.0	12.0	0.0	0.0	0.0	0.0	0.0	0.0	0.0	6.0	308.0	252.0	7.0	311.0	302.0	0.0	429.0	463.0	500.0	652.0	135.0	339.0	539.0	782.0	369.0	142.0	0.0	0.0	0.0	0.0
cbb30697bcc2aab732f33d455d70cadd	0.0	0.0	0.0	0.0	0.0	0.0	0.0	0.0	0.0	48.0	0.0	0.0	0.0	47.0	0.0	0.0	0.0	0.0	0.0	0.0	34.0	0.0	0.0	0.0	0.0	0.0	0.0	0.0	0.0	84.0	118.0	0.0	55.0	284.0	108.0	649.0	419.0	116.0	513.0	355.0	222.0	444.0	674.0	291.0	573.0	0.0	134.0	220.0	0.0
be66e6b26028300cc7b63de1caf3e8d0	0.0	0.0	0.0	0.0	0.0	0.0	0.0	0.0	0.0	0.0	0.0	0.0	0.0	0.0	0.0	0.0	0.0	0.0	0.0	0.0	0.0	0.0	0.0	0.0	0.0	0.0	0.0	0.0	0.0	353.0	112.0	0.0	151.0	199.0	0.0	137.0	254.0	0.0	53.0	0.0	0.0	40.0	0.0	98.0	135.0	0.0	86.0	0.0	0.0
574d17be5cd699bba2867597658944fd	0.0	0.0	0.0	0.0	0.0	0.0	0.0	0.0	0.0	0.0	21.0	25.0	15.0	26.0	21.0	22.0	23.0	25.0	28.0	32.0	0.0	13.0	14.0	0.0	13.0	23.0	36.0	40.0	32.0	287.0	379.0	18.0	264.0	344.0	63.0	716.0	932.0	676.0	705.0	220.0	370.0	228.0	359.0	1060.0	481.0	11.0	14.0	0.0	24.0
1b777ecc83727f2c4ea5f161ba34e7c8	0.0	0.0	0.0	0.0	0.0	0.0	0.0	0.0	0.0	0.0	0.0	0.0	0.0	0.0	0.0	0.0	0.0	0.0	0.0	0.0	0.0	0.0	0.0	0.0	0.0	0.0	0.0	0.0	0.0	0.0	0.0	0.0	0.0	57.0	0.0	76.0	127.0	0.0	66.0	245.0	38.0	56.0	188.0	0.0	84.0	0.0	26.0	0.0	0.0
e7f1338a15030471294c4c6188efbd92	19.0	17.0	0.0	0.0	0.0	0.0	27.0	0.0	0.0	37.0	60.0	96.0	84.0	120.0	16.0	78.0	22.0	84.0	79.0	66.0	63.0	16.0	89.0	0.0	0.0	0.0	0.0	0.0	0.0	111.0	333.0	40.0	117.0	180.0	60.0	397.0	309.0	161.0	745.0	484.0	252.0	389.0	526.0	61.0	136.0	56.0	107.0	40.0	24.0
81e02f374fcd0d344cf0b448f676ab11	0.0	0.0	0.0	0.0	0.0	0.0	0.0	0.0	0.0	0.0	0.0	0.0	6.0	0.0	0.0	8.0	0.0	0.0	0.0	0.0	0.0	0.0	0.0	0.0	0.0	0.0	0.0	0.0	0.0	57.0	85.0	8.0	83.0	117.0	9.0	81.0	88.0	54.0	58.0	930.0	64.0	93.0	177.0	0.0	0.0	13.0	22.0	0.0	0.0
f7ce02f79670e335e8af7eb622ae4d5e	0.0	0.0	0.0	0.0	0.0	0.0	0.0	0.0	0.0	0.0	71.0	91.0	116.0	77.0	45.0	74.0	0.0	63.0	62.0	60.0	71.0	0.0	21.0	0.0	0.0	0.0	11.0	13.0	16.0	117.0	262.0	40.0	128.0	699.0	0.0	598.0	1278.0	267.0	446.0	551.0	342.0	228.0	1362.0	252.0	476.0	0.0	0.0	0.0	0.0
809775cbb9eec62549c2330bfca3ec68	71.0	70.0	0.0	0.0	0.0	61.0	63.0	0.0	24.0	485.0	609.0	308.0	603.0	429.0	128.0	1352.0	1280.0	183.0	548.0	729.0	587.0	430.0	579.0	0.0	0.0	7.0	0.0	14.0	14.0	196.0	94.0	0.0	79.0	86.0	48.0	162.0	222.0	127.0	516.0	0.0	124.0	377.0	305.0	120.0	148.0	6.0	0.0	0.0	0.0
8eada08b3fdfb1f9706fe5240f37b1b8	16.0	10.0	0.0	0.0	0.0	5.0	16.0	0.0	0.0	161.0	126.0	107.0	278.0	202.0	77.0	249.0	308.0	75.0	96.0	116.0	94.0	22.0	61.0	0.0	0.0	9.0	14.0	35.0	25.0	185.0	383.0	22.0	169.0	310.0	35.0	1074.0	836.0	290.0	933.0	178.0	319.0	289.0	464.0	781.0	386.0	0.0	19.0	12.0	34.0
cd9c0982ced00304ca8446d0798e53ce	0.0	0.0	0.0	0.0	0.0	0.0	0.0	0.0	0.0	0.0	0.0	0.0	0.0	0.0	0.0	0.0	0.0	0.0	0.0	0.0	0.0	0.0	8.0	0.0	0.0	0.0	0.0	0.0	0.0	58.0	84.0	25.0	139.0	15.0	15.0	0.0	140.0	51.0	33.0	58.0	0.0	379.0	416.0	0.0	188.0	0.0	0.0	0.0	0.0
89cb97e01abe8c40a11f0e82ce6f8e04	34.0	0.0	7.0	0.0	0.0	0.0	18.0	0.0	0.0	65.0	55.0	132.0	113.0	116.0	57.0	101.0	59.0	107.0	80.0	62.0	62.0	63.0	34.0	0.0	0.0	0.0	0.0	29.0	28.0	291.0	438.0	0.0	317.0	689.0	92.0	1333.0	1318.0	402.0	705.0	287.0	248.0	253.0	335.0	287.0	307.0	26.0	97.0	0.0	35.0
fca661a60cfccd85f8f8ce0970e5960d	0.0	0.0	0.0	0.0	0.0	0.0	65.0	0.0	0.0	0.0	183.0	0.0	28.0	2431.0	0.0	0.0	0.0	43.0	11.0	34.0	0.0	0.0	0.0	0.0	0.0	0.0	0.0	0.0	0.0	2514.0	74.0	0.0	858.0	276.0	0.0	634.0	181.0	0.0	164.0	828.0	528.0	81.0	216.0	73.0	0.0	0.0	0.0	0.0	0.0
35ba33e6ac8bde699cef6a326b3b45a7	0.0	0.0	0.0	0.0	0.0	0.0	0.0	0.0	0.0	0.0	0.0	0.0	0.0	0.0	0.0	0.0	0.0	0.0	0.0	58.0	0.0	0.0	0.0	0.0	0.0	0.0	0.0	0.0	0.0	0.0	0.0	0.0	0.0	277.0	17.0	0.0	0.0	0.0	0.0	0.0	0.0	0.0	0.0	77.0	55.0	0.0	0.0	0.0	0.0
0f3b90a3bdc65f231f15aa844c59d33f	0.0	0.0	0.0	0.0	0.0	0.0	0.0	0.0	0.0	0.0	0.0	21.0	0.0	34.0	0.0	0.0	0.0	28.0	0.0	0.0	0.0	0.0	0.0	0.0	11.0	0.0	0.0	0.0	0.0	160.0	89.0	25.0	68.0	167.0	23.0	262.0	347.0	65.0	161.0	535.0	96.0	290.0	635.0	68.0	115.0	0.0	19.0	0.0	0.0
2c637b4e7d9ffebbd93e43d101706bf8	0.0	0.0	0.0	0.0	0.0	0.0	0.0	0.0	0.0	0.0	0.0	0.0	0.0	0.0	0.0	0.0	0.0	0.0	0.0	37.0	0.0	0.0	0.0	0.0	0.0	0.0	0.0	0.0	0.0	0.0	0.0	0.0	0.0	0.0	15.0	0.0	0.0	0.0	35.0	990.0	838.0	25.0	0.0	0.0	217.0	0.0	0.0	0.0	0.0
37cb46a80ce73d50181555a8258e82a8	0.0	0.0	0.0	0.0	0.0	0.0	0.0	0.0	0.0	90.0	0.0	1620.0	0.0	0.0	13678.0	0.0	0.0	0.0	99.0	0.0	9.0	0.0	0.0	0.0	0.0	0.0	0.0	0.0	0.0	0.0	0.0	0.0	455.0	0.0	0.0	0.0	0.0	53.0	0.0	83.0	66.0	257.0	0.0	0.0	0.0	0.0	0.0	0.0	0.0
0368f96e7f25ebcc7fc0ce0def219dfc	0.0	0.0	0.0	0.0	0.0	0.0	0.0	0.0	0.0	0.0	0.0	10.0	0.0	0.0	0.0	0.0	0.0	0.0	0.0	0.0	8.0	6.0	0.0	0.0	5.0	6.0	0.0	0.0	0.0	187.0	305.0	18.0	171.0	376.0	21.0	311.0	522.0	466.0	454.0	304.0	201.0	228.0	445.0	405.0	570.0	0.0	0.0	0.0	0.0
bd54cdde92c9729991f2130849672d54	81.0	46.0	0.0	19.0	4.0	34.0	27.0	16.0	10.0	654.0	575.0	307.0	736.0	990.0	116.0	636.0	1023.0	214.0	180.0	951.0	121.0	16.0	331.0	0.0	0.0	6.0	0.0	0.0	0.0	101.0	81.0	28.0	97.0	209.0	61.0	173.0	245.0	30.0	695.0	659.0	84.0	317.0	186.0	188.0	80.0	0.0	0.0	0.0	0.0
3afc14d4551b43c0e9f9835de8d58802	0.0	0.0	0.0	0.0	0.0	0.0	0.0	0.0	0.0	17.0	0.0	0.0	0.0	0.0	0.0	17.0	0.0	26.0	0.0	0.0	0.0	0.0	0.0	0.0	0.0	0.0	0.0	0.0	11.0	297.0	167.0	0.0	191.0	309.0	47.0	435.0	758.0	228.0	260.0	515.0	186.0	216.0	611.0	88.0	188.0	0.0	0.0	14.0	8.0
c656a5b767904e3bf9fc0847ecd400b0	12.0	7.0	0.0	0.0	10.0	0.0	13.0	17.0	0.0	185.0	96.0	274.0	235.0	804.0	153.0	608.0	174.0	108.0	82.0	197.0	78.0	31.0	121.0	0.0	14.0	0.0	10.0	15.0	9.0	140.0	525.0	23.0	192.0	440.0	49.0	1153.0	923.0	209.0	678.0	229.0	221.0	451.0	289.0	347.0	281.0	0.0	12.0	9.0	17.0
60aa1dd445c0c0ac041cc1c1dcb84087	0.0	0.0	0.0	22.0	0.0	0.0	0.0	0.0	0.0	3512.0	145.0	1516.0	100.0	1422.0	145.0	733.0	29.0	271.0	338.0	5885.0	1030.0	40.0	93.0	0.0	4.0	0.0	0.0	0.0	0.0	0.0	0.0	61.0	80.0	0.0	0.0	0.0	33.0	36.0	0.0	0.0	19.0	31.0	58.0	145.0	0.0	0.0	0.0	0.0	0.0
fcd783fd4ce019b2a3dca900baab4f3e	20.0	9.0	0.0	0.0	0.0	13.0	20.0	0.0	0.0	116.0	143.0	177.0	152.0	309.0	50.0	264.0	26.0	238.0	182.0	80.0	230.0	33.0	88.0	0.0	11.0	0.0	14.0	0.0	0.0	181.0	91.0	35.0	147.0	166.0	32.0	238.0	281.0	96.0	179.0	339.0	137.0	119.0	221.0	121.0	138.0	49.0	87.0	85.0	31.0
93dc525e75546bbf4e316b5310b516ca	0.0	0.0	0.0	0.0	0.0	0.0	0.0	0.0	0.0	0.0	7.0	0.0	0.0	0.0	0.0	0.0	0.0	0.0	0.0	0.0	0.0	0.0	0.0	0.0	0.0	0.0	0.0	0.0	0.0	68.0	137.0	0.0	0.0	0.0	0.0	18.0	25.0	77.0	61.0	74.0	0.0	102.0	451.0	0.0	60.0	0.0	0.0	0.0	0.0
e4b6e04c47cc7ba3ccba2a06b41581dc	0.0	0.0	0.0	0.0	0.0	0.0	0.0	0.0	0.0	68.0	142.0	120.0	94.0	199.0	28.0	71.0	97.0	94.0	0.0	0.0	92.0	0.0	63.0	0.0	109.0	0.0	0.0	80.0	0.0	263.0	506.0	0.0	254.0	617.0	141.0	979.0	1190.0	297.0	550.0	272.0	353.0	326.0	444.0	369.0	331.0	0.0	0.0	0.0	0.0
492820b8f2e1a80cd186507f9fd69352	83.0	44.0	0.0	0.0	0.0	65.0	57.0	50.0	0.0	238.0	93.0	19.0	311.0	1900.0	35.0	1987.0	3568.0	212.0	272.0	508.0	2749.0	420.0	564.0	0.0	0.0	0.0	0.0	0.0	0.0	0.0	0.0	65.0	0.0	53.0	0.0	230.0	230.0	0.0	428.0	0.0	0.0	485.0	0.0	0.0	0.0	0.0	0.0	0.0	0.0
071c0a0d4ef27634caad2c6ea319de05	0.0	0.0	0.0	0.0	0.0	0.0	0.0	0.0	0.0	22.0	55.0	44.0	568.0	121.0	0.0	0.0	0.0	88.0	0.0	0.0	0.0	0.0	0.0	0.0	0.0	0.0	0.0	0.0	0.0	88.0	98.0	0.0	68.0	255.0	0.0	378.0	362.0	127.0	266.0	240.0	96.0	217.0	566.0	142.0	199.0	0.0	80.0	64.0	0.0
5065ff3e1b8e06daf6b3e9db51899b7f	0.0	0.0	0.0	0.0	0.0	0.0	0.0	0.0	0.0	0.0	0.0	0.0	0.0	635.0	0.0	0.0	0.0	45.0	0.0	0.0	0.0	0.0	0.0	0.0	0.0	0.0	0.0	0.0	0.0	0.0	119.0	0.0	0.0	2061.0	38.0	94.0	143.0	0.0	18.0	262.0	815.0	0.0	93.0	8.0	489.0	0.0	0.0	0.0	0.0
47acab01c3546cdb63dd5725ffc42c0c	83.0	0.0	0.0	29.0	0.0	37.0	56.0	20.0	33.0	314.0	241.0	311.0	363.0	416.0	118.0	442.0	406.0	172.0	398.0	722.0	248.0	166.0	291.0	0.0	12.0	0.0	0.0	0.0	29.0	134.0	227.0	30.0	122.0	173.0	38.0	265.0	353.0	169.0	719.0	421.0	144.0	272.0	350.0	197.0	68.0	0.0	0.0	0.0	0.0
6fe2aa0f6dc8788eec0eefb2b863f6a2	17.0	0.0	0.0	0.0	0.0	0.0	24.0	0.0	0.0	0.0	19.0	54.0	0.0	83.0	4.0	69.0	25.0	222.0	0.0	27.0	0.0	0.0	4.0	0.0	0.0	0.0	0.0	0.0	0.0	38.0	38.0	5.0	79.0	21.0	0.0	35.0	14.0	13.0	92.0	128.0	0.0	16.0	65.0	8.0	35.0	0.0	4.0	0.0	0.0
eb30727d82e7019e23264feb801b39f8	0.0	0.0	0.0	0.0	0.0	0.0	0.0	0.0	0.0	4.0	0.0	0.0	0.0	0.0	0.0	0.0	0.0	6.0	0.0	2.0	3.0	6.0	0.0	0.0	0.0	0.0	0.0	10.0	3.0	111.0	58.0	10.0	104.0	236.0	22.0	329.0	161.0	85.0	112.0	72.0	40.0	74.0	293.0	70.0	195.0	0.0	0.0	0.0	0.0
0f3a1d4e793abff2dc8d133a9db3c4b1	0.0	0.0	0.0	0.0	0.0	0.0	0.0	0.0	0.0	0.0	0.0	37.0	0.0	0.0	0.0	0.0	0.0	0.0	0.0	0.0	0.0	0.0	0.0	0.0	0.0	0.0	0.0	0.0	0.0	0.0	83.0	0.0	75.0	184.0	64.0	407.0	291.0	194.0	285.0	198.0	223.0	147.0	352.0	241.0	375.0	0.0	141.0	111.0	0.0
63f29ca70632940603cf1509697998be	0.0	0.0	0.0	0.0	0.0	0.0	0.0	0.0	0.0	0.0	0.0	0.0	0.0	0.0	0.0	0.0	0.0	22.0	0.0	0.0	0.0	0.0	0.0	0.0	0.0	0.0	0.0	0.0	0.0	77.0	43.0	0.0	73.0	46.0	0.0	49.0	110.0	0.0	0.0	574.0	0.0	56.0	76.0	0.0	84.0	0.0	0.0	0.0	0.0
57239adb61a598bf70012ec64c6c6f3e	86.0	0.0	0.0	0.0	0.0	17.0	0.0	75.0	0.0	828.0	7614.0	100.0	133.0	567.0	94.0	397.0	1512.0	32.0	728.0	443.0	334.0	563.0	0.0	0.0	0.0	0.0	0.0	0.0	0.0	0.0	0.0	0.0	70.0	50.0	0.0	134.0	105.0	23.0	242.0	0.0	36.0	0.0	85.0	60.0	0.0	0.0	0.0	0.0	0.0
c01c00e17dc25f56f1dec3d33854940b	0.0	0.0	0.0	0.0	0.0	0.0	0.0	0.0	0.0	6.0	5.0	0.0	0.0	4.0	0.0	0.0	0.0	0.0	0.0	0.0	0.0	0.0	0.0	0.0	23.0	0.0	29.0	41.0	54.0	148.0	190.0	38.0	83.0	331.0	18.0	563.0	629.0	281.0	320.0	194.0	216.0	157.0	431.0	472.0	325.0	0.0	50.0	53.0	48.0
37d425b1c16e6290943647113e8c7cae	0.0	0.0	0.0	0.0	0.0	0.0	0.0	0.0	0.0	16.0	0.0	0.0	0.0	0.0	0.0	12.0	0.0	14.0	0.0	0.0	3.0	0.0	0.0	0.0	0.0	0.0	13.0	28.0	32.0	481.0	238.0	13.0	444.0	227.0	66.0	456.0	744.0	438.0	477.0	73.0	262.0	83.0	135.0	1068.0	191.0	0.0	0.0	0.0	0.0
54fd5708c853273ad7d1bdfe0a04b40a	0.0	0.0	0.0	0.0	0.0	0.0	0.0	0.0	0.0	0.0	0.0	0.0	0.0	0.0	0.0	0.0	0.0	0.0	0.0	57.0	0.0	0.0	0.0	0.0	0.0	0.0	0.0	0.0	0.0	0.0	458.0	0.0	0.0	104.0	0.0	36.0	88.0	0.0	666.0	143.0	0.0	122.0	0.0	132.0	1347.0	0.0	0.0	0.0	0.0
59e1bc69facd3c141fe51176dc9cb1d5	0.0	0.0	0.0	0.0	0.0	0.0	0.0	0.0	0.0	0.0	0.0	0.0	0.0	9.0	0.0	0.0	0.0	67.0	0.0	0.0	0.0	0.0	0.0	0.0	0.0	2.0	0.0	0.0	0.0	17.0	42.0	0.0	54.0	24.0	29.0	158.0	113.0	95.0	58.0	440.0	26.0	364.0	45.0	31.0	25.0	0.0	0.0	0.0	0.0
71fd34007ecaa91a3d803e6272f5387b	0.0	0.0	0.0	0.0	0.0	62.0	0.0	0.0	0.0	0.0	0.0	0.0	0.0	17.0	0.0	0.0	27.0	0.0	0.0	0.0	0.0	0.0	10.0	0.0	0.0	0.0	0.0	0.0	53.0	0.0	0.0	0.0	0.0	0.0	0.0	19.0	0.0	0.0	4833.0	10.0	0.0	1248.0	237.0	325.0	22.0	0.0	0.0	0.0	0.0
98d4b7bc8986e31200e397b915eb14f4	0.0	0.0	0.0	0.0	0.0	11.0	0.0	0.0	0.0	0.0	0.0	90.0	0.0	14.0	0.0	236.0	0.0	0.0	0.0	64.0	0.0	0.0	0.0	0.0	0.0	0.0	0.0	0.0	5.0	0.0	13.0	3.0	0.0	123.0	0.0	16.0	66.0	34.0	31.0	70.0	0.0	0.0	0.0	7.0	26.0	0.0	0.0	6.0	0.0
2c0cebf884b7793780113aa1aa57b0e6	0.0	0.0	0.0	0.0	0.0	0.0	0.0	0.0	0.0	0.0	0.0	0.0	0.0	0.0	0.0	0.0	0.0	0.0	0.0	0.0	0.0	0.0	0.0	0.0	0.0	0.0	0.0	0.0	0.0	0.0	17.0	0.0	46.0	0.0	0.0	0.0	0.0	0.0	0.0	0.0	0.0	0.0	76.0	0.0	180.0	0.0	0.0	0.0	0.0
13223f847e65a8a9cd9796e3bfba5a8a	0.0	0.0	0.0	0.0	0.0	0.0	0.0	0.0	0.0	0.0	53.0	0.0	0.0	83.0	42.0	79.0	55.0	69.0	26.0	61.0	0.0	0.0	22.0	0.0	0.0	13.0	0.0	0.0	0.0	154.0	53.0	19.0	0.0	0.0	34.0	65.0	265.0	62.0	368.0	226.0	144.0	701.0	873.0	48.0	71.0	0.0	0.0	0.0	0.0
cf0a6d2e374ea7130ded979d8070ec51	0.0	0.0	0.0	0.0	0.0	0.0	0.0	0.0	0.0	0.0	0.0	0.0	0.0	0.0	0.0	0.0	0.0	0.0	0.0	25.0	0.0	0.0	0.0	0.0	0.0	0.0	0.0	0.0	0.0	61.0	620.0	0.0	0.0	139.0	0.0	0.0	376.0	0.0	185.0	0.0	94.0	49.0	174.0	72.0	372.0	0.0	0.0	0.0	0.0
443dfbb7770d1f88eefb34af33286991	17.0	0.0	0.0	0.0	0.0	0.0	11.0	14.0	0.0	56.0	113.0	82.0	27.0	353.0	38.0	159.0	29.0	61.0	372.0	92.0	187.0	33.0	47.0	0.0	31.0	0.0	0.0	0.0	0.0	37.0	182.0	0.0	23.0	110.0	0.0	23.0	56.0	22.0	65.0	1556.0	75.0	53.0	114.0	38.0	15.0	0.0	0.0	0.0	0.0
e2fe182b589816609a32e5b2a35a807d	0.0	0.0	0.0	0.0	0.0	0.0	0.0	0.0	0.0	0.0	0.0	0.0	0.0	0.0	0.0	0.0	17.0	28.0	0.0	0.0	11.0	0.0	0.0	0.0	0.0	0.0	0.0	0.0	0.0	169.0	126.0	0.0	97.0	297.0	0.0	111.0	376.0	48.0	58.0	1477.0	103.0	38.0	480.0	130.0	388.0	0.0	0.0	0.0	0.0
512b90bc4044758653f65b91a58669fd	0.0	0.0	0.0	0.0	0.0	0.0	0.0	0.0	0.0	0.0	0.0	0.0	0.0	0.0	0.0	0.0	0.0	0.0	0.0	0.0	0.0	0.0	0.0	0.0	0.0	0.0	0.0	0.0	0.0	0.0	0.0	0.0	0.0	21.0	0.0	48.0	68.0	26.0	18.0	395.0	0.0	18.0	109.0	0.0	39.0	0.0	0.0	0.0	0.0
9f8dbce11e122abac0037c78e7c7000d	0.0	0.0	0.0	0.0	0.0	0.0	0.0	0.0	0.0	0.0	195.0	57.0	0.0	14.0	0.0	76.0	458.0	0.0	0.0	0.0	0.0	0.0	107.0	0.0	0.0	0.0	0.0	0.0	39.0	73.0	134.0	0.0	0.0	69.0	0.0	43.0	0.0	0.0	3756.0	66.0	746.0	1440.0	449.0	225.0	0.0	0.0	0.0	0.0	0.0
0187959d7096fc35a87a26ad3b7227b9	0.0	0.0	0.0	0.0	0.0	0.0	0.0	0.0	0.0	0.0	459.0	0.0	55.0	0.0	0.0	0.0	106.0	59.0	418.0	0.0	74.0	0.0	481.0	0.0	47.0	0.0	0.0	35.0	0.0	0.0	946.0	0.0	0.0	847.0	1080.0	0.0	77.0	0.0	384.0	0.0	172.0	2049.0	0.0	0.0	45.0	0.0	0.0	0.0	0.0
34461770ac6e6655153de427475476e3	31.0	0.0	0.0	0.0	0.0	0.0	0.0	0.0	0.0	0.0	0.0	0.0	0.0	73.0	0.0	0.0	0.0	63.0	49.0	80.0	0.0	0.0	19.0	0.0	0.0	0.0	0.0	0.0	65.0	64.0	312.0	58.0	73.0	191.0	127.0	348.0	535.0	130.0	282.0	262.0	590.0	239.0	734.0	148.0	116.0	0.0	0.0	0.0	0.0
23ba57086bbb98e9e8fab4355a205c59	0.0	0.0	0.0	0.0	0.0	0.0	0.0	0.0	0.0	0.0	0.0	0.0	0.0	56.0	0.0	0.0	0.0	0.0	0.0	57.0	0.0	0.0	0.0	0.0	0.0	0.0	0.0	0.0	0.0	216.0	73.0	0.0	73.0	110.0	0.0	0.0	169.0	0.0	0.0	65.0	50.0	43.0	54.0	52.0	104.0	0.0	0.0	73.0	0.0
f63a385ba1131b1ecf507b428cbfe8e3	0.0	3.0	0.0	0.0	0.0	0.0	0.0	0.0	0.0	0.0	0.0	0.0	0.0	19.0	0.0	0.0	0.0	0.0	0.0	0.0	0.0	0.0	0.0	0.0	0.0	0.0	0.0	0.0	0.0	50.0	25.0	0.0	0.0	112.0	6.0	76.0	66.0	26.0	33.0	136.0	0.0	0.0	216.0	8.0	44.0	12.0	14.0	12.0	11.0
aaeb3a581623701e00e8ac5c3570355b	0.0	0.0	0.0	0.0	0.0	0.0	0.0	0.0	0.0	0.0	0.0	27.0	0.0	0.0	0.0	12.0	0.0	15.0	10.0	0.0	0.0	0.0	0.0	0.0	0.0	0.0	0.0	0.0	21.0	73.0	295.0	0.0	74.0	380.0	104.0	725.0	596.0	375.0	615.0	159.0	302.0	264.0	242.0	357.0	233.0	0.0	0.0	10.0	0.0
758d250d54f639ed39891c3fbd4ecb6f	0.0	0.0	0.0	0.0	0.0	0.0	0.0	0.0	0.0	0.0	0.0	0.0	0.0	0.0	0.0	25.0	18.0	33.0	0.0	0.0	0.0	13.0	0.0	0.0	18.0	0.0	25.0	0.0	33.0	117.0	257.0	0.0	200.0	258.0	64.0	648.0	459.0	280.0	448.0	146.0	208.0	224.0	223.0	372.0	567.0	0.0	0.0	0.0	0.0
4c52451506950de7c1512d33500e38bb	0.0	0.0	0.0	0.0	0.0	0.0	0.0	0.0	0.0	0.0	0.0	47.0	0.0	13.0	0.0	0.0	0.0	24.0	0.0	0.0	0.0	0.0	0.0	0.0	0.0	0.0	0.0	0.0	0.0	0.0	24.0	0.0	13.0	25.0	0.0	47.0	74.0	0.0	31.0	53.0	0.0	4.0	26.0	0.0	128.0	0.0	0.0	5.0	0.0
512e83f72390e426f879801e07df69b0	9.0	0.0	0.0	0.0	0.0	0.0	0.0	0.0	0.0	0.0	17.0	52.0	20.0	35.0	0.0	0.0	0.0	24.0	32.0	0.0	25.0	0.0	0.0	0.0	18.0	0.0	16.0	0.0	23.0	154.0	153.0	16.0	140.0	213.0	37.0	435.0	512.0	170.0	161.0	205.0	147.0	156.0	267.0	287.0	212.0	0.0	44.0	27.0	22.0
c8732f2e8da1f4e5127dc8fdeb76aa2f	0.0	0.0	0.0	0.0	0.0	0.0	0.0	0.0	0.0	0.0	0.0	10.0	0.0	7.0	0.0	13.0	0.0	15.0	0.0	0.0	0.0	0.0	0.0	0.0	0.0	0.0	13.0	26.0	20.0	101.0	175.0	20.0	103.0	171.0	35.0	469.0	443.0	168.0	359.0	108.0	180.0	168.0	204.0	335.0	174.0	12.0	43.0	19.0	30.0
3ae83fac9871c76c316052d01a98570f	0.0	0.0	0.0	0.0	0.0	0.0	0.0	0.0	0.0	17.0	0.0	0.0	0.0	0.0	0.0	65.0	0.0	22.0	15.0	0.0	11.0	0.0	0.0	0.0	0.0	12.0	0.0	32.0	29.0	265.0	198.0	0.0	327.0	225.0	64.0	399.0	498.0	380.0	498.0	110.0	325.0	125.0	178.0	646.0	335.0	0.0	13.0	0.0	0.0
0fa05dbde612a0a8fb53116d092f43af	0.0	9.0	0.0	7.0	0.0	0.0	0.0	0.0	0.0	118.0	46.0	71.0	55.0	56.0	19.0	100.0	206.0	71.0	60.0	102.0	50.0	25.0	29.0	0.0	0.0	0.0	11.0	16.0	13.0	161.0	342.0	12.0	225.0	250.0	37.0	442.0	710.0	336.0	818.0	185.0	194.0	136.0	251.0	413.0	130.0	0.0	0.0	0.0	5.0
c90689764371f7b826cf79c3d13d96c5	59.0	48.0	0.0	0.0	24.0	0.0	0.0	66.0	0.0	2055.0	353.0	902.0	449.0	419.0	550.0	547.0	1433.0	696.0	249.0	862.0	284.0	113.0	92.0	0.0	0.0	0.0	0.0	0.0	0.0	62.0	91.0	0.0	44.0	86.0	0.0	0.0	202.0	0.0	132.0	31.0	32.0	0.0	0.0	74.0	48.0	0.0	0.0	0.0	0.0
f467e4f87505c7a74dd07c3475dd16b0	0.0	0.0	0.0	0.0	0.0	0.0	0.0	0.0	0.0	0.0	0.0	0.0	0.0	0.0	0.0	0.0	0.0	0.0	0.0	0.0	0.0	0.0	0.0	0.0	0.0	0.0	0.0	0.0	0.0	0.0	0.0	0.0	0.0	0.0	0.0	0.0	0.0	0.0	0.0	2500.0	0.0	0.0	107.0	0.0	0.0	0.0	0.0	0.0	0.0
65e962b7eef3fc1966495fa65d0df071	0.0	0.0	0.0	0.0	0.0	0.0	0.0	0.0	0.0	0.0	0.0	0.0	0.0	0.0	0.0	0.0	0.0	0.0	0.0	0.0	0.0	0.0	0.0	0.0	0.0	0.0	0.0	0.0	0.0	0.0	0.0	0.0	0.0	0.0	0.0	0.0	0.0	0.0	0.0	0.0	0.0	0.0	117.0	0.0	131.0	0.0	0.0	0.0	0.0
7d22dc9f61efb1aaa5f7d25fee9695ec	0.0	0.0	0.0	0.0	0.0	0.0	0.0	0.0	0.0	0.0	5.0	0.0	0.0	0.0	0.0	0.0	0.0	0.0	0.0	0.0	0.0	0.0	0.0	0.0	0.0	0.0	0.0	0.0	0.0	105.0	68.0	28.0	48.0	200.0	23.0	239.0	156.0	110.0	134.0	256.0	87.0	94.0	187.0	35.0	107.0	0.0	16.0	18.0	17.0
c117b76490cbb0218ef9a03f1308efb3	0.0	0.0	0.0	0.0	0.0	0.0	0.0	0.0	0.0	0.0	0.0	0.0	0.0	0.0	0.0	0.0	0.0	0.0	0.0	0.0	0.0	0.0	0.0	0.0	0.0	0.0	0.0	0.0	0.0	64.0	0.0	27.0	50.0	60.0	26.0	0.0	91.0	103.0	78.0	616.0	83.0	80.0	508.0	0.0	31.0	0.0	0.0	0.0	0.0
01d855b7b679dd81179723e5aac904eb	39.0	41.0	0.0	0.0	0.0	14.0	56.0	13.0	0.0	67.0	183.0	561.0	119.0	813.0	23.0	293.0	64.0	120.0	82.0	218.0	145.0	20.0	223.0	0.0	0.0	0.0	0.0	0.0	0.0	60.0	64.0	0.0	70.0	69.0	0.0	133.0	68.0	27.0	202.0	174.0	33.0	99.0	137.0	38.0	59.0	0.0	0.0	0.0	0.0
32cf6efde239ae1d0d726a80a4d70085	0.0	3.0	0.0	0.0	0.0	0.0	8.0	0.0	7.0	0.0	0.0	16.0	0.0	141.0	0.0	81.0	0.0	77.0	41.0	59.0	0.0	0.0	94.0	0.0	0.0	0.0	0.0	0.0	0.0	266.0	365.0	0.0	91.0	110.0	0.0	98.0	29.0	15.0	112.0	25.0	83.0	80.0	158.0	55.0	129.0	0.0	0.0	0.0	0.0
a2d508afa580769d10606eaa4d77e240	0.0	0.0	0.0	0.0	0.0	0.0	0.0	0.0	0.0	0.0	0.0	0.0	0.0	99.0	0.0	0.0	0.0	24.0	0.0	19.0	0.0	0.0	0.0	0.0	0.0	0.0	0.0	0.0	0.0	36.0	48.0	0.0	19.0	53.0	0.0	93.0	55.0	0.0	0.0	596.0	0.0	13.0	114.0	17.0	74.0	0.0	0.0	4.0	0.0
3fadb5b4238f2c44b54f6cfe82fb5930	0.0	0.0	0.0	0.0	0.0	0.0	0.0	0.0	0.0	0.0	0.0	0.0	0.0	0.0	0.0	28.0	0.0	0.0	0.0	0.0	0.0	0.0	0.0	0.0	0.0	0.0	0.0	0.0	0.0	214.0	309.0	0.0	285.0	294.0	0.0	372.0	493.0	305.0	334.0	124.0	194.0	117.0	159.0	568.0	257.0	0.0	0.0	20.0	37.0
35855dc45a961ebf9622030c83fc4c56	0.0	0.0	0.0	0.0	0.0	0.0	0.0	0.0	0.0	0.0	0.0	0.0	0.0	0.0	0.0	0.0	0.0	0.0	24.0	0.0	0.0	0.0	0.0	0.0	0.0	0.0	24.0	0.0	0.0	0.0	29.0	0.0	0.0	0.0	0.0	58.0	158.0	129.0	97.0	2673.0	99.0	176.0	666.0	0.0	42.0	0.0	0.0	0.0	0.0
68d74d2f21f79e3e18c30df792d98fae	0.0	0.0	0.0	0.0	0.0	0.0	0.0	0.0	0.0	0.0	0.0	0.0	0.0	0.0	0.0	0.0	0.0	0.0	0.0	0.0	0.0	0.0	0.0	0.0	0.0	0.0	0.0	0.0	0.0	85.0	67.0	0.0	34.0	76.0	8.0	39.0	63.0	18.0	19.0	328.0	39.0	22.0	167.0	0.0	23.0	0.0	3.0	0.0	0.0
270372b3aba0c5ed86c71b28725b295f	15.0	10.0	0.0	0.0	0.0	0.0	0.0	0.0	0.0	69.0	85.0	36.0	115.0	40.0	0.0	53.0	0.0	0.0	42.0	273.0	49.0	0.0	50.0	0.0	10.0	0.0	0.0	0.0	11.0	106.0	151.0	17.0	76.0	41.0	124.0	101.0	202.0	210.0	227.0	583.0	283.0	402.0	477.0	179.0	80.0	0.0	0.0	0.0	0.0
be5954c21757d250f2186986c76bc99a	9.0	0.0	0.0	0.0	0.0	0.0	16.0	0.0	0.0	48.0	47.0	70.0	66.0	102.0	27.0	92.0	40.0	53.0	62.0	52.0	40.0	15.0	62.0	0.0	0.0	0.0	24.0	0.0	0.0	58.0	196.0	0.0	83.0	202.0	25.0	645.0	350.0	229.0	306.0	126.0	119.0	154.0	245.0	61.0	91.0	0.0	60.0	36.0	0.0
664200703a999f476d40c5d6ce30e351	0.0	15.0	0.0	0.0	0.0	0.0	0.0	0.0	0.0	54.0	53.0	0.0	0.0	144.0	0.0	45.0	32.0	36.0	31.0	50.0	28.0	0.0	22.0	0.0	0.0	0.0	16.0	18.0	24.0	184.0	103.0	0.0	222.0	251.0	0.0	338.0	729.0	135.0	673.0	91.0	130.0	260.0	287.0	309.0	182.0	10.0	18.0	0.0	16.0
55c53532f8a47bb5d5990791ede457cf	0.0	0.0	0.0	0.0	0.0	0.0	0.0	0.0	0.0	11.0	28.0	23.0	29.0	44.0	0.0	17.0	0.0	38.0	18.0	16.0	21.0	0.0	0.0	0.0	0.0	0.0	0.0	0.0	0.0	0.0	0.0	0.0	46.0	148.0	79.0	173.0	155.0	43.0	170.0	107.0	111.0	46.0	156.0	0.0	96.0	0.0	49.0	0.0	0.0
92f95c54ddef5ebaf57f34f085ad79d6	0.0	0.0	0.0	0.0	0.0	0.0	0.0	0.0	0.0	0.0	0.0	0.0	0.0	0.0	4.0	0.0	12.0	0.0	0.0	6.0	0.0	0.0	0.0	0.0	7.0	11.0	0.0	0.0	12.0	98.0	136.0	23.0	120.0	161.0	54.0	316.0	396.0	372.0	227.0	126.0	142.0	131.0	249.0	415.0	246.0	14.0	19.0	19.0	22.0
d9a1b2d5db222a69ef655a550d1be41b	0.0	0.0	0.0	0.0	0.0	0.0	0.0	0.0	0.0	11.0	7.0	21.0	11.0	17.0	0.0	33.0	16.0	22.0	25.0	13.0	8.0	15.0	0.0	0.0	19.0	13.0	13.0	36.0	27.0	189.0	216.0	17.0	209.0	177.0	79.0	326.0	517.0	324.0	435.0	98.0	178.0	101.0	174.0	424.0	205.0	11.0	24.0	20.0	12.0
4dcb96f9ef0c5858c8ef0b16edaf305f	0.0	0.0	0.0	0.0	0.0	0.0	0.0	0.0	0.0	129.0	0.0	112.0	36.0	65.0	35.0	72.0	40.0	82.0	51.0	61.0	40.0	0.0	44.0	0.0	0.0	0.0	0.0	16.0	0.0	192.0	236.0	30.0	224.0	249.0	0.0	679.0	819.0	235.0	389.0	174.0	105.0	186.0	145.0	100.0	165.0	20.0	0.0	19.0	42.0
089740168abc36e23659ecbb84c2f815	20.0	8.0	0.0	0.0	8.0	24.0	22.0	0.0	0.0	1525.0	0.0	596.0	121.0	259.0	303.0	2247.0	215.0	140.0	270.0	2364.0	172.0	215.0	824.0	0.0	0.0	0.0	0.0	0.0	0.0	20.0	0.0	0.0	49.0	0.0	0.0	0.0	84.0	18.0	43.0	0.0	12.0	15.0	0.0	87.0	0.0	0.0	0.0	0.0	0.0
52827ead00a6374aac3c44f4be293116	0.0	0.0	0.0	0.0	0.0	0.0	0.0	0.0	0.0	0.0	0.0	24.0	0.0	0.0	0.0	0.0	0.0	0.0	8.0	0.0	0.0	0.0	0.0	0.0	14.0	11.0	17.0	21.0	18.0	80.0	203.0	47.0	107.0	256.0	0.0	427.0	438.0	155.0	254.0	172.0	128.0	115.0	289.0	291.0	256.0	0.0	0.0	0.0	0.0
8e9bebfbf7bed43ad99e2b6f049c178f	0.0	0.0	0.0	0.0	0.0	0.0	0.0	0.0	0.0	51.0	35.0	61.0	31.0	36.0	13.0	93.0	42.0	49.0	38.0	0.0	21.0	0.0	0.0	0.0	0.0	0.0	0.0	22.0	0.0	249.0	294.0	29.0	191.0	240.0	73.0	394.0	645.0	248.0	398.0	293.0	215.0	321.0	374.0	157.0	338.0	0.0	0.0	0.0	0.0
c438342019399dc830cc54e743124658	0.0	0.0	0.0	0.0	0.0	0.0	0.0	0.0	0.0	20.0	15.0	44.0	0.0	0.0	0.0	0.0	0.0	38.0	0.0	0.0	16.0	6.0	0.0	0.0	14.0	0.0	0.0	16.0	0.0	95.0	216.0	0.0	121.0	295.0	81.0	688.0	457.0	152.0	377.0	254.0	218.0	216.0	361.0	300.0	303.0	0.0	17.0	20.0	0.0
9ed3b83c524c6301873b20cc16b83532	0.0	0.0	0.0	0.0	0.0	0.0	11.0	0.0	0.0	27.0	22.0	0.0	0.0	0.0	0.0	30.0	24.0	42.0	39.0	0.0	0.0	0.0	3.0	0.0	0.0	21.0	0.0	38.0	34.0	166.0	105.0	55.0	211.0	214.0	63.0	284.0	333.0	193.0	174.0	137.0	159.0	111.0	191.0	193.0	140.0	0.0	21.0	38.0	56.0
6794ac19210478c202f6b11842a1adc4	0.0	0.0	0.0	0.0	0.0	0.0	0.0	0.0	0.0	0.0	0.0	0.0	0.0	0.0	0.0	0.0	0.0	0.0	0.0	0.0	0.0	0.0	0.0	0.0	0.0	0.0	0.0	0.0	0.0	0.0	0.0	0.0	0.0	0.0	0.0	0.0	0.0	0.0	0.0	0.0	0.0	0.0	0.0	0.0	43.0	0.0	0.0	0.0	0.0
e00365d73bf047b3167760e222cc978a	0.0	0.0	0.0	0.0	0.0	0.0	0.0	0.0	0.0	0.0	0.0	0.0	0.0	0.0	0.0	0.0	0.0	0.0	0.0	0.0	0.0	0.0	0.0	0.0	0.0	0.0	0.0	0.0	0.0	0.0	0.0	0.0	0.0	16.0	0.0	175.0	21.0	0.0	0.0	0.0	0.0	0.0	0.0	30.0	0.0	0.0	0.0	0.0	0.0
9acbecf24624385a4dfedecbc79bc0ba	0.0	0.0	0.0	0.0	0.0	0.0	0.0	0.0	0.0	0.0	38.0	15.0	90.0	18.0	26.0	0.0	0.0	38.0	49.0	28.0	0.0	0.0	23.0	0.0	0.0	0.0	0.0	0.0	0.0	58.0	363.0	25.0	42.0	40.0	85.0	155.0	532.0	86.0	207.0	63.0	157.0	224.0	240.0	31.0	49.0	0.0	0.0	0.0	0.0
57fbdc09ff1e45571c164160d1433561	0.0	0.0	0.0	0.0	0.0	25.0	0.0	0.0	0.0	0.0	0.0	87.0	0.0	130.0	0.0	85.0	72.0	0.0	218.0	0.0	124.0	0.0	74.0	0.0	0.0	0.0	46.0	20.0	0.0	23.0	104.0	0.0	102.0	150.0	0.0	307.0	553.0	246.0	268.0	72.0	221.0	194.0	160.0	135.0	343.0	0.0	0.0	44.0	0.0
a1e41d883fcf4a43a2ac848a70c28543	0.0	0.0	0.0	0.0	0.0	0.0	0.0	0.0	0.0	0.0	0.0	374.0	0.0	1980.0	2900.0	0.0	33.0	0.0	0.0	0.0	0.0	0.0	0.0	0.0	0.0	0.0	0.0	0.0	25.0	91.0	117.0	0.0	136.0	97.0	0.0	234.0	197.0	0.0	102.0	274.0	0.0	1029.0	140.0	133.0	0.0	0.0	0.0	0.0	0.0
608e74de29b3adffb8f87c3c44ae47e5	0.0	0.0	0.0	0.0	0.0	0.0	0.0	0.0	0.0	0.0	0.0	86.0	0.0	0.0	89.0	61.0	0.0	0.0	0.0	0.0	0.0	72.0	0.0	0.0	0.0	0.0	0.0	0.0	0.0	133.0	252.0	0.0	110.0	188.0	0.0	301.0	483.0	148.0	339.0	250.0	162.0	149.0	269.0	155.0	141.0	0.0	0.0	0.0	0.0
4705f23c1f4647264f331b4a91ddda17	0.0	0.0	0.0	0.0	0.0	0.0	0.0	0.0	0.0	0.0	0.0	0.0	0.0	0.0	0.0	0.0	0.0	20.0	0.0	0.0	0.0	0.0	0.0	0.0	0.0	0.0	0.0	0.0	0.0	0.0	20.0	0.0	0.0	0.0	0.0	61.0	23.0	0.0	0.0	901.0	0.0	0.0	0.0	7.0	3.0	0.0	0.0	0.0	0.0
e78c6e0e52ec0b9a060033a861d16f28	0.0	0.0	0.0	0.0	0.0	0.0	0.0	0.0	0.0	0.0	0.0	0.0	0.0	0.0	0.0	0.0	0.0	0.0	0.0	0.0	0.0	0.0	0.0	0.0	0.0	0.0	0.0	0.0	0.0	31.0	96.0	0.0	0.0	79.0	19.0	174.0	62.0	64.0	99.0	195.0	148.0	139.0	215.0	53.0	50.0	54.0	127.0	62.0	0.0
67373dfbad4e231d0312f2268f2018a8	23.0	35.0	0.0	16.0	0.0	23.0	13.0	0.0	0.0	957.0	205.0	128.0	1800.0	204.0	104.0	627.0	855.0	188.0	680.0	660.0	450.0	197.0	216.0	0.0	0.0	0.0	0.0	0.0	0.0	15.0	20.0	0.0	118.0	25.0	34.0	73.0	135.0	38.0	239.0	0.0	44.0	30.0	89.0	70.0	0.0	0.0	0.0	0.0	0.0
f7313e490e75b531182876d574b5e6a4	0.0	0.0	0.0	0.0	0.0	0.0	0.0	0.0	0.0	0.0	0.0	0.0	0.0	14.0	0.0	0.0	0.0	0.0	0.0	0.0	8.0	0.0	0.0	0.0	0.0	0.0	0.0	0.0	0.0	41.0	46.0	0.0	20.0	83.0	20.0	195.0	105.0	61.0	56.0	54.0	44.0	31.0	52.0	78.0	95.0	33.0	57.0	162.0	62.0
51285b1a61af84b309eb4bdaf94c1118	0.0	0.0	0.0	0.0	0.0	0.0	12.0	48.0	0.0	175.0	5487.0	91.0	455.0	171.0	131.0	267.0	316.0	152.0	446.0	332.0	234.0	27.0	213.0	0.0	0.0	0.0	0.0	16.0	0.0	36.0	13.0	0.0	42.0	0.0	14.0	29.0	38.0	36.0	107.0	0.0	38.0	38.0	23.0	33.0	0.0	0.0	0.0	0.0	0.0
eda2e6374862582e9e441a397f8d8409	0.0	0.0	0.0	0.0	0.0	0.0	0.0	0.0	0.0	0.0	80.0	0.0	106.0	69.0	0.0	117.0	68.0	0.0	0.0	0.0	46.0	0.0	0.0	0.0	0.0	0.0	0.0	0.0	0.0	138.0	260.0	0.0	107.0	218.0	0.0	437.0	432.0	135.0	379.0	182.0	259.0	164.0	469.0	107.0	140.0	0.0	38.0	0.0	0.0
d64faa480a7a25eab290cc63a13547f6	0.0	0.0	0.0	0.0	0.0	0.0	0.0	0.0	0.0	0.0	0.0	0.0	0.0	26.0	0.0	0.0	0.0	0.0	0.0	0.0	0.0	0.0	0.0	0.0	0.0	0.0	0.0	0.0	0.0	0.0	44.0	53.0	67.0	0.0	0.0	80.0	0.0	0.0	73.0	58.0	0.0	0.0	119.0	0.0	74.0	0.0	0.0	0.0	0.0
f5ce6a8ac1c13fcdf2647e31e209492d	0.0	0.0	0.0	0.0	0.0	0.0	0.0	0.0	0.0	0.0	0.0	0.0	0.0	0.0	0.0	0.0	0.0	23.0	0.0	0.0	0.0	0.0	0.0	0.0	0.0	0.0	0.0	18.0	11.0	221.0	141.0	11.0	288.0	160.0	50.0	260.0	355.0	415.0	338.0	89.0	208.0	163.0	158.0	464.0	181.0	0.0	0.0	14.0	13.0
03a8a831391cb02ddd4a82c2432eb103	0.0	0.0	0.0	0.0	0.0	0.0	0.0	0.0	0.0	0.0	0.0	0.0	0.0	4.0	0.0	0.0	0.0	3.0	0.0	0.0	0.0	0.0	0.0	0.0	0.0	0.0	0.0	0.0	0.0	59.0	32.0	0.0	48.0	70.0	0.0	121.0	69.0	47.0	96.0	415.0	24.0	68.0	206.0	44.0	92.0	0.0	0.0	0.0	0.0
5a6726f99d961133fe473add65692b30	0.0	0.0	0.0	0.0	0.0	0.0	0.0	0.0	0.0	43.0	0.0	14.0	21.0	14.0	0.0	0.0	33.0	0.0	0.0	0.0	0.0	9.0	0.0	0.0	0.0	0.0	0.0	0.0	0.0	61.0	47.0	16.0	165.0	55.0	57.0	40.0	142.0	83.0	126.0	16.0	52.0	101.0	2327.0	59.0	11.0	0.0	0.0	0.0	0.0
36d152ade5576217b77b12bc9329f447	0.0	0.0	0.0	0.0	0.0	0.0	0.0	0.0	0.0	193.0	107.0	108.0	279.0	182.0	459.0	73.0	84.0	133.0	147.0	170.0	70.0	109.0	0.0	0.0	0.0	0.0	0.0	0.0	0.0	460.0	85.0	0.0	298.0	290.0	99.0	331.0	471.0	274.0	101.0	344.0	124.0	889.0	461.0	135.0	149.0	0.0	0.0	0.0	0.0
fe320fa380dec5aae3b4befd19a9dfd7	13.0	15.0	0.0	0.0	0.0	0.0	0.0	0.0	0.0	0.0	475.0	0.0	0.0	0.0	0.0	17.0	48.0	199.0	44.0	0.0	0.0	0.0	132.0	0.0	0.0	0.0	0.0	4.0	2.0	5.0	60.0	0.0	27.0	87.0	0.0	13.0	26.0	28.0	180.0	190.0	65.0	143.0	764.0	24.0	0.0	0.0	0.0	42.0	55.0
915fb88389d8de32f914854053bed3b3	0.0	0.0	0.0	0.0	0.0	0.0	0.0	0.0	0.0	0.0	0.0	0.0	0.0	0.0	0.0	0.0	0.0	0.0	0.0	0.0	0.0	0.0	0.0	0.0	0.0	0.0	0.0	0.0	0.0	0.0	0.0	14.0	8.0	0.0	0.0	30.0	0.0	15.0	0.0	1011.0	0.0	0.0	71.0	0.0	16.0	0.0	0.0	0.0	0.0
7860f95a65acde79e4ca385e4d98a031	0.0	0.0	0.0	0.0	0.0	0.0	0.0	0.0	0.0	333.0	1155.0	234.0	0.0	688.0	149.0	213.0	508.0	117.0	503.0	1321.0	1208.0	0.0	417.0	0.0	0.0	0.0	0.0	0.0	0.0	0.0	0.0	0.0	0.0	131.0	0.0	153.0	170.0	0.0	225.0	0.0	0.0	96.0	505.0	632.0	0.0	0.0	0.0	0.0	0.0
7e5085eb50826731db2c5e02d3573231	0.0	0.0	0.0	0.0	0.0	0.0	0.0	0.0	0.0	0.0	0.0	0.0	16.0	0.0	0.0	0.0	0.0	11.0	0.0	14.0	11.0	0.0	6.0	0.0	7.0	4.0	0.0	0.0	5.0	62.0	155.0	0.0	65.0	218.0	29.0	271.0	174.0	114.0	243.0	412.0	122.0	197.0	370.0	173.0	198.0	0.0	0.0	0.0	0.0
9e31a7fa3665e438407af10d9cb1bc63	0.0	0.0	0.0	0.0	0.0	0.0	0.0	0.0	21.0	169.0	19.0	213.0	136.0	202.0	95.0	215.0	151.0	180.0	322.0	297.0	164.0	114.0	126.0	0.0	0.0	0.0	0.0	0.0	0.0	0.0	49.0	0.0	0.0	80.0	0.0	375.0	147.0	0.0	150.0	0.0	0.0	181.0	91.0	74.0	0.0	0.0	145.0	55.0	0.0
91c1b7e8a9961073c4033c217d9f90a8	0.0	0.0	0.0	0.0	0.0	0.0	0.0	0.0	0.0	0.0	0.0	0.0	0.0	0.0	0.0	0.0	0.0	0.0	0.0	0.0	0.0	0.0	0.0	0.0	37.0	0.0	0.0	59.0	54.0	144.0	129.0	62.0	153.0	121.0	0.0	211.0	210.0	168.0	114.0	59.0	65.0	93.0	170.0	158.0	127.0	39.0	83.0	99.0	79.0
b8a56f1d08c1ae604b5913b211d50ea0	5.0	0.0	0.0	0.0	0.0	0.0	0.0	0.0	0.0	0.0	0.0	0.0	0.0	61.0	0.0	0.0	0.0	0.0	0.0	0.0	0.0	0.0	2.0	0.0	0.0	0.0	0.0	0.0	0.0	44.0	17.0	0.0	10.0	7.0	0.0	32.0	0.0	23.0	13.0	8.0	0.0	187.0	0.0	13.0	0.0	0.0	0.0	0.0	0.0
111f6b649b44ce9825ea9d1f4b025d08	0.0	0.0	0.0	0.0	0.0	0.0	0.0	0.0	0.0	0.0	0.0	0.0	0.0	0.0	0.0	0.0	0.0	0.0	0.0	0.0	0.0	0.0	0.0	0.0	0.0	0.0	0.0	0.0	0.0	0.0	63.0	0.0	0.0	0.0	0.0	0.0	0.0	0.0	0.0	0.0	0.0	0.0	94.0	0.0	0.0	0.0	0.0	0.0	0.0
91232af97973a27d962af8f2883a6018	13.0	0.0	0.0	0.0	0.0	0.0	0.0	0.0	0.0	34.0	23.0	37.0	27.0	199.0	0.0	48.0	40.0	40.0	0.0	11.0	23.0	14.0	22.0	0.0	0.0	0.0	0.0	0.0	0.0	37.0	23.0	20.0	0.0	0.0	17.0	55.0	0.0	0.0	177.0	966.0	34.0	227.0	95.0	0.0	33.0	0.0	34.0	0.0	0.0
8f99f495539c9c06961f23a9e2f03639	0.0	0.0	0.0	0.0	0.0	8.0	5.0	0.0	0.0	78.0	33.0	0.0	22.0	39.0	14.0	44.0	19.0	0.0	23.0	63.0	0.0	0.0	22.0	0.0	0.0	0.0	0.0	0.0	0.0	214.0	0.0	0.0	57.0	225.0	17.0	0.0	190.0	0.0	90.0	23.0	136.0	228.0	236.0	318.0	31.0	0.0	0.0	0.0	0.0
bd0b6d1df9ca4e894da70eaa378783e3	0.0	0.0	0.0	3.0	0.0	0.0	0.0	0.0	0.0	45.0	0.0	17.0	13.0	21.0	0.0	19.0	180.0	35.0	25.0	27.0	0.0	0.0	0.0	0.0	0.0	0.0	0.0	0.0	20.0	163.0	123.0	0.0	140.0	115.0	0.0	282.0	467.0	159.0	214.0	67.0	94.0	128.0	106.0	276.0	210.0	0.0	43.0	29.0	0.0
2a95045450516b983471a5da35300762	0.0	0.0	0.0	0.0	0.0	0.0	0.0	0.0	0.0	0.0	0.0	0.0	0.0	0.0	0.0	0.0	0.0	0.0	0.0	0.0	0.0	0.0	0.0	0.0	0.0	0.0	0.0	0.0	0.0	84.0	127.0	0.0	0.0	0.0	0.0	0.0	0.0	0.0	130.0	315.0	0.0	88.0	119.0	29.0	0.0	45.0	0.0	0.0	0.0
e2a1cf37fd2287984b57092d9bfc538c	0.0	0.0	0.0	0.0	0.0	0.0	0.0	0.0	0.0	0.0	0.0	60.0	0.0	0.0	0.0	0.0	0.0	66.0	0.0	36.0	18.0	0.0	18.0	0.0	0.0	0.0	0.0	0.0	0.0	146.0	177.0	0.0	141.0	186.0	76.0	418.0	466.0	144.0	394.0	125.0	176.0	211.0	227.0	138.0	117.0	0.0	0.0	0.0	0.0
bc639d208b08d8d0894a50856014ecc9	0.0	9.0	0.0	0.0	0.0	0.0	0.0	4.0	6.0	264.0	42.0	225.0	58.0	214.0	83.0	27.0	29.0	0.0	122.0	68.0	68.0	75.0	19.0	0.0	0.0	0.0	0.0	0.0	0.0	27.0	184.0	0.0	140.0	168.0	0.0	168.0	356.0	67.0	72.0	15.0	0.0	38.0	202.0	92.0	105.0	0.0	0.0	0.0	0.0
11d73e95a3ba81484fc73b9c3971870a	0.0	8.0	0.0	0.0	0.0	0.0	0.0	0.0	0.0	0.0	0.0	0.0	0.0	0.0	0.0	0.0	0.0	0.0	0.0	0.0	0.0	0.0	0.0	0.0	0.0	0.0	0.0	0.0	6.0	99.0	0.0	0.0	0.0	0.0	57.0	70.0	0.0	0.0	70.0	144.0	0.0	44.0	97.0	0.0	0.0	0.0	0.0	0.0	0.0
8bdc002ba8f108eb9eef2046dcb58e90	0.0	0.0	0.0	0.0	0.0	0.0	0.0	0.0	0.0	0.0	0.0	0.0	0.0	0.0	0.0	0.0	0.0	0.0	0.0	0.0	0.0	0.0	0.0	0.0	0.0	0.0	0.0	0.0	0.0	0.0	0.0	0.0	0.0	0.0	0.0	0.0	0.0	0.0	0.0	0.0	0.0	0.0	0.0	0.0	0.0	0.0	0.0	0.0	0.0
a753aa4c176480c406536412a1e6a9dd	0.0	0.0	0.0	0.0	0.0	0.0	0.0	0.0	0.0	0.0	0.0	0.0	0.0	0.0	0.0	0.0	0.0	0.0	0.0	0.0	0.0	0.0	0.0	0.0	0.0	0.0	0.0	0.0	0.0	24.0	49.0	0.0	27.0	0.0	0.0	126.0	66.0	41.0	99.0	39.0	0.0	80.0	178.0	0.0	0.0	0.0	0.0	0.0	0.0
569fba3761c138cf6ef5c60ee8d8a745	0.0	0.0	0.0	0.0	0.0	0.0	0.0	0.0	0.0	0.0	0.0	3.0	0.0	3.0	0.0	0.0	0.0	8.0	5.0	0.0	0.0	0.0	0.0	0.0	0.0	0.0	0.0	0.0	0.0	26.0	41.0	0.0	32.0	77.0	0.0	64.0	121.0	14.0	82.0	338.0	0.0	37.0	47.0	9.0	61.0	0.0	0.0	0.0	0.0
9debcf43fe83df2a545bdcfa019e696d	0.0	0.0	0.0	0.0	0.0	0.0	0.0	15.0	0.0	81.0	86.0	87.0	0.0	249.0	25.0	204.0	24.0	431.0	18.0	30.0	91.0	0.0	32.0	0.0	0.0	0.0	0.0	0.0	0.0	64.0	0.0	0.0	22.0	56.0	0.0	152.0	117.0	0.0	0.0	89.0	0.0	0.0	131.0	0.0	132.0	10.0	0.0	26.0	20.0
1b726970c4684a45da7bcf82280fcf64	0.0	0.0	0.0	0.0	0.0	0.0	0.0	0.0	0.0	0.0	0.0	0.0	0.0	34.0	0.0	0.0	0.0	0.0	0.0	32.0	0.0	0.0	0.0	0.0	0.0	0.0	0.0	0.0	0.0	29.0	0.0	0.0	33.0	0.0	0.0	29.0	17.0	0.0	0.0	76.0	59.0	23.0	83.0	25.0	39.0	0.0	0.0	0.0	0.0
b4c5afc4ee0cb646d9870a2589a7d29e	0.0	0.0	0.0	0.0	0.0	0.0	0.0	0.0	0.0	0.0	78.0	40.0	0.0	0.0	0.0	54.0	304.0	0.0	0.0	0.0	0.0	0.0	80.0	0.0	21.0	0.0	0.0	0.0	0.0	70.0	68.0	0.0	0.0	55.0	21.0	0.0	0.0	17.0	2206.0	42.0	412.0	1161.0	199.0	117.0	0.0	0.0	0.0	0.0	0.0
f322aa425fe68fa126d32503a58990c7	0.0	0.0	0.0	0.0	0.0	0.0	6.0	0.0	0.0	0.0	9.0	0.0	0.0	9.0	0.0	0.0	0.0	0.0	0.0	0.0	0.0	0.0	0.0	0.0	0.0	0.0	0.0	0.0	0.0	143.0	60.0	9.0	0.0	90.0	0.0	123.0	96.0	0.0	61.0	168.0	40.0	64.0	320.0	9.0	30.0	9.0	14.0	16.0	0.0
2b23eef25f555e2517dfbe3222156826	0.0	0.0	0.0	0.0	0.0	0.0	0.0	0.0	0.0	0.0	0.0	0.0	0.0	0.0	0.0	0.0	0.0	0.0	0.0	0.0	0.0	0.0	0.0	0.0	13.0	4.0	0.0	0.0	0.0	0.0	151.0	0.0	0.0	0.0	0.0	0.0	0.0	0.0	233.0	227.0	0.0	142.0	196.0	0.0	0.0	0.0	0.0	0.0	0.0
23aad53baec0c0dc86654f28bb11dba6	0.0	0.0	0.0	0.0	0.0	0.0	0.0	0.0	0.0	0.0	0.0	0.0	0.0	0.0	0.0	0.0	0.0	0.0	16.0	0.0	0.0	0.0	0.0	0.0	12.0	0.0	0.0	0.0	0.0	194.0	160.0	0.0	111.0	136.0	45.0	377.0	346.0	212.0	353.0	126.0	146.0	128.0	232.0	295.0	154.0	0.0	0.0	0.0	0.0
8d57bd677bdaae4149ea03147f8e8f9a	0.0	0.0	0.0	0.0	0.0	0.0	0.0	0.0	0.0	49.0	0.0	849.0	81.0	0.0	5824.0	0.0	0.0	0.0	60.0	0.0	0.0	0.0	0.0	0.0	0.0	0.0	0.0	0.0	0.0	0.0	57.0	0.0	189.0	0.0	29.0	0.0	0.0	0.0	27.0	41.0	0.0	139.0	0.0	0.0	32.0	0.0	0.0	0.0	0.0
f37c0feb481093543071083171d0dfa2	0.0	0.0	0.0	0.0	0.0	0.0	0.0	0.0	0.0	0.0	0.0	0.0	0.0	0.0	0.0	0.0	0.0	0.0	0.0	0.0	0.0	0.0	0.0	0.0	0.0	0.0	0.0	0.0	0.0	0.0	0.0	0.0	0.0	390.0	0.0	98.0	0.0	0.0	1899.0	0.0	0.0	194.0	0.0	0.0	0.0	0.0	0.0	9.0	22.0
e47791f24dfb32b02a76b61870d18808	0.0	0.0	0.0	0.0	0.0	0.0	0.0	0.0	0.0	0.0	0.0	0.0	0.0	0.0	0.0	0.0	0.0	79.0	33.0	0.0	42.0	0.0	0.0	0.0	0.0	0.0	0.0	0.0	0.0	24.0	165.0	0.0	26.0	61.0	0.0	0.0	21.0	15.0	0.0	479.0	50.0	0.0	475.0	0.0	0.0	0.0	0.0	0.0	0.0
e3b91a34d91bb1d2da93b9d16fa020f6	0.0	0.0	0.0	0.0	0.0	0.0	0.0	0.0	0.0	0.0	0.0	0.0	0.0	0.0	0.0	0.0	0.0	0.0	0.0	0.0	0.0	0.0	0.0	0.0	0.0	0.0	0.0	0.0	0.0	87.0	32.0	0.0	0.0	0.0	0.0	95.0	0.0	101.0	107.0	235.0	0.0	66.0	136.0	28.0	0.0	46.0	49.0	0.0	0.0
9053d1784a189f5972fece877a62dc2d	0.0	36.0	0.0	0.0	0.0	0.0	16.0	0.0	0.0	192.0	40.0	42.0	47.0	151.0	241.0	362.0	281.0	36.0	91.0	125.0	65.0	42.0	53.0	0.0	0.0	0.0	0.0	6.0	6.0	31.0	138.0	0.0	91.0	32.0	67.0	276.0	176.0	49.0	237.0	41.0	40.0	514.0	73.0	52.0	14.0	0.0	0.0	0.0	4.0
ae22e9901c76f6587746787702e147b5	0.0	0.0	0.0	0.0	0.0	0.0	0.0	0.0	0.0	0.0	0.0	0.0	0.0	0.0	0.0	0.0	0.0	0.0	0.0	0.0	0.0	0.0	0.0	0.0	0.0	0.0	0.0	0.0	0.0	0.0	0.0	0.0	0.0	0.0	0.0	89.0	0.0	0.0	431.0	306.0	44.0	53.0	149.0	0.0	96.0	0.0	0.0	0.0	0.0
49c021fba5f6e3f58984830b1ba2dd6a	0.0	0.0	0.0	0.0	0.0	0.0	0.0	0.0	0.0	0.0	143.0	0.0	353.0	82.0	0.0	0.0	0.0	0.0	0.0	0.0	0.0	0.0	0.0	0.0	15.0	0.0	0.0	0.0	0.0	50.0	88.0	7.0	8.0	0.0	197.0	0.0	1463.0	74.0	37.0	0.0	53.0	566.0	0.0	21.0	230.0	0.0	0.0	0.0	0.0
00fb5375c6212c100fc603fc4deff2e3	14.0	0.0	0.0	0.0	0.0	24.0	22.0	23.0	0.0	198.0	0.0	80.0	192.0	214.0	130.0	654.0	299.0	117.0	565.0	162.0	187.0	54.0	0.0	0.0	0.0	0.0	0.0	0.0	28.0	0.0	130.0	0.0	137.0	109.0	0.0	548.0	255.0	91.0	222.0	0.0	117.0	0.0	126.0	104.0	71.0	0.0	0.0	0.0	0.0
377531a9c379861489a8b05bae32a536	28.0	108.0	0.0	0.0	0.0	0.0	81.0	0.0	0.0	672.0	0.0	0.0	0.0	368.0	0.0	726.0	50.0	114.0	832.0	635.0	527.0	359.0	167.0	0.0	0.0	0.0	0.0	0.0	0.0	518.0	0.0	0.0	323.0	0.0	0.0	112.0	56.0	418.0	85.0	32.0	0.0	98.0	105.0	221.0	97.0	0.0	0.0	0.0	0.0
a32bd33e970651af3cae05d83ecd1327	0.0	0.0	0.0	0.0	0.0	0.0	0.0	0.0	0.0	0.0	0.0	0.0	0.0	0.0	0.0	0.0	0.0	0.0	0.0	0.0	0.0	0.0	0.0	0.0	0.0	0.0	0.0	0.0	0.0	52.0	84.0	0.0	48.0	129.0	0.0	263.0	316.0	86.0	75.0	49.0	91.0	72.0	85.0	93.0	210.0	18.0	78.0	48.0	0.0
039124d135b705abb9a7abafe5535783	0.0	0.0	0.0	0.0	0.0	0.0	0.0	0.0	0.0	0.0	0.0	0.0	0.0	0.0	0.0	0.0	39.0	19.0	0.0	0.0	0.0	0.0	7.0	0.0	0.0	0.0	0.0	0.0	0.0	0.0	0.0	0.0	101.0	10.0	0.0	0.0	41.0	76.0	90.0	346.0	0.0	0.0	0.0	0.0	0.0	0.0	0.0	0.0	0.0
35a98b57510ad075eb63fcd979fbf508	0.0	0.0	0.0	0.0	0.0	0.0	0.0	0.0	0.0	0.0	0.0	0.0	0.0	25.0	0.0	0.0	0.0	0.0	0.0	0.0	0.0	0.0	0.0	0.0	0.0	0.0	0.0	0.0	0.0	0.0	0.0	0.0	0.0	54.0	0.0	91.0	55.0	0.0	44.0	115.0	21.0	47.0	221.0	26.0	76.0	0.0	0.0	12.0	9.0
1ed603ef613d72302203745ef82e08a7	26.0	17.0	6.0	7.0	8.0	0.0	23.0	0.0	12.0	488.0	67.0	148.0	90.0	212.0	51.0	294.0	85.0	566.0	510.0	182.0	272.0	273.0	40.0	0.0	0.0	0.0	0.0	0.0	0.0	162.0	146.0	0.0	262.0	93.0	0.0	145.0	213.0	180.0	70.0	97.0	65.0	70.0	55.0	119.0	33.0	0.0	0.0	0.0	0.0
b273bd2ec0957cc54eda027d8c8ea8aa	0.0	0.0	0.0	0.0	0.0	0.0	0.0	0.0	0.0	0.0	0.0	0.0	0.0	0.0	0.0	0.0	0.0	0.0	0.0	0.0	13.0	0.0	0.0	0.0	0.0	0.0	0.0	0.0	0.0	21.0	0.0	11.0	27.0	0.0	0.0	54.0	175.0	38.0	145.0	18.0	27.0	49.0	442.0	27.0	56.0	0.0	0.0	0.0	0.0
a208e9866759984ec7bcacd8796690d4	0.0	0.0	0.0	0.0	0.0	0.0	0.0	0.0	0.0	0.0	27.0	0.0	0.0	54.0	0.0	0.0	0.0	11.0	14.0	0.0	0.0	5.0	0.0	0.0	0.0	0.0	0.0	17.0	0.0	0.0	0.0	0.0	0.0	0.0	35.0	99.0	102.0	44.0	110.0	47.0	0.0	225.0	50.0	24.0	41.0	0.0	0.0	0.0	0.0
350d007a84c64985c8b9ade5c9148c70	0.0	0.0	0.0	0.0	0.0	0.0	0.0	0.0	0.0	8.0	0.0	0.0	0.0	27.0	0.0	19.0	0.0	0.0	346.0	25.0	0.0	0.0	0.0	0.0	0.0	0.0	0.0	0.0	0.0	22.0	63.0	6.0	29.0	7.0	30.0	21.0	9.0	133.0	380.0	58.0	155.0	35.0	337.0	57.0	22.0	0.0	0.0	0.0	0.0
311bf7757c89f3858158d3ca8d3e6e00	0.0	0.0	0.0	0.0	0.0	0.0	0.0	0.0	0.0	0.0	0.0	0.0	0.0	0.0	0.0	0.0	0.0	0.0	0.0	0.0	0.0	0.0	0.0	0.0	0.0	0.0	0.0	0.0	0.0	74.0	80.0	10.0	58.0	66.0	29.0	67.0	87.0	41.0	94.0	89.0	93.0	124.0	301.0	21.0	0.0	0.0	0.0	0.0	0.0
b0c60498447d0049c1a0bc3913cfb592	0.0	0.0	0.0	0.0	0.0	0.0	0.0	0.0	0.0	0.0	0.0	0.0	0.0	0.0	0.0	22.0	0.0	35.0	0.0	6.0	0.0	0.0	0.0	0.0	0.0	0.0	0.0	0.0	26.0	192.0	118.0	25.0	170.0	115.0	32.0	246.0	367.0	218.0	179.0	76.0	119.0	65.0	119.0	261.0	109.0	0.0	0.0	17.0	25.0
81bd4416043d323a64156aba9ea92763	0.0	0.0	0.0	0.0	0.0	0.0	0.0	0.0	0.0	0.0	28.0	0.0	53.0	64.0	0.0	23.0	0.0	23.0	0.0	31.0	0.0	0.0	46.0	0.0	0.0	0.0	0.0	0.0	0.0	17.0	11.0	0.0	11.0	13.0	0.0	69.0	0.0	0.0	108.0	692.0	46.0	168.0	39.0	24.0	0.0	0.0	0.0	0.0	0.0
00b2ae43015bddc6eb4fc9fd9676dae9	0.0	0.0	0.0	0.0	0.0	0.0	0.0	0.0	0.0	0.0	0.0	0.0	0.0	0.0	0.0	0.0	7.0	14.0	11.0	0.0	0.0	0.0	0.0	0.0	0.0	0.0	0.0	0.0	0.0	32.0	50.0	19.0	38.0	99.0	0.0	189.0	175.0	39.0	50.0	99.0	47.0	123.0	195.0	34.0	44.0	20.0	0.0	28.0	0.0
edc4e710de3f0724c56f51e33a538562	0.0	0.0	0.0	0.0	0.0	0.0	0.0	0.0	0.0	0.0	0.0	42.0	34.0	0.0	0.0	0.0	0.0	0.0	0.0	0.0	0.0	0.0	0.0	0.0	41.0	0.0	37.0	50.0	53.0	144.0	79.0	34.0	176.0	67.0	0.0	124.0	183.0	206.0	204.0	170.0	79.0	79.0	125.0	176.0	156.0	0.0	42.0	66.0	0.0
57931bb3b0cf254273609f9886815cd7	0.0	0.0	0.0	0.0	0.0	0.0	22.0	0.0	0.0	0.0	9.0	0.0	0.0	0.0	0.0	0.0	0.0	0.0	0.0	15.0	17.0	0.0	0.0	0.0	10.0	0.0	0.0	0.0	0.0	81.0	45.0	18.0	29.0	90.0	0.0	79.0	133.0	0.0	39.0	157.0	75.0	44.0	252.0	10.0	44.0	11.0	0.0	0.0	0.0
a2daa9536f487e5335d234399a0704ef	0.0	0.0	0.0	0.0	0.0	0.0	0.0	0.0	0.0	0.0	0.0	0.0	0.0	0.0	0.0	0.0	0.0	0.0	0.0	0.0	0.0	0.0	0.0	0.0	0.0	0.0	0.0	0.0	0.0	0.0	0.0	0.0	0.0	187.0	0.0	140.0	134.0	70.0	42.0	139.0	0.0	57.0	132.0	0.0	98.0	0.0	24.0	0.0	18.0
4f691e852c8c3d785f0a7ea65dab4064	0.0	0.0	0.0	0.0	0.0	0.0	0.0	0.0	0.0	0.0	0.0	0.0	0.0	0.0	0.0	0.0	0.0	0.0	0.0	0.0	0.0	0.0	0.0	0.0	0.0	0.0	0.0	0.0	0.0	0.0	0.0	0.0	0.0	0.0	0.0	0.0	0.0	0.0	0.0	433.0	0.0	0.0	0.0	0.0	0.0	0.0	0.0	0.0	0.0
1c55bc979bc99e9949fc8c347e5aef3c	0.0	0.0	0.0	0.0	0.0	0.0	0.0	0.0	0.0	0.0	0.0	28.0	0.0	0.0	0.0	18.0	0.0	0.0	16.0	0.0	0.0	0.0	0.0	0.0	13.0	11.0	7.0	0.0	33.0	57.0	131.0	23.0	36.0	109.0	22.0	228.0	264.0	84.0	215.0	82.0	111.0	116.0	163.0	169.0	166.0	24.0	42.0	41.0	19.0
0bfd28f41b42a14ee82092e8c489e824	0.0	0.0	0.0	0.0	0.0	0.0	0.0	0.0	0.0	0.0	0.0	0.0	0.0	0.0	0.0	0.0	0.0	0.0	0.0	0.0	0.0	0.0	0.0	0.0	0.0	0.0	0.0	0.0	0.0	16.0	28.0	8.0	36.0	166.0	0.0	172.0	193.0	16.0	18.0	89.0	27.0	24.0	289.0	14.0	48.0	6.0	31.0	16.0	0.0
27bae41a149c2933e0a1c32f4bcc8582	0.0	0.0	0.0	0.0	0.0	0.0	0.0	0.0	0.0	52.0	36.0	24.0	0.0	58.0	16.0	57.0	44.0	19.0	0.0	62.0	0.0	0.0	0.0	0.0	0.0	7.0	0.0	0.0	0.0	30.0	126.0	0.0	32.0	46.0	0.0	90.0	139.0	48.0	144.0	247.0	60.0	101.0	218.0	35.0	81.0	0.0	0.0	0.0	0.0
bde9a4bfd8597d611e3d1bc979492a25	0.0	0.0	0.0	0.0	0.0	0.0	0.0	0.0	0.0	0.0	0.0	0.0	0.0	0.0	0.0	10.0	0.0	0.0	0.0	0.0	0.0	0.0	0.0	0.0	0.0	5.0	0.0	6.0	0.0	80.0	131.0	0.0	59.0	112.0	14.0	211.0	260.0	131.0	281.0	42.0	92.0	34.0	46.0	192.0	79.0	0.0	0.0	0.0	0.0
c924bc8578390ad664f7cb22fa3496c3	23.0	0.0	0.0	0.0	0.0	0.0	11.0	0.0	4.0	12.0	57.0	65.0	96.0	83.0	19.0	25.0	21.0	69.0	43.0	92.0	28.0	0.0	36.0	0.0	0.0	0.0	0.0	0.0	4.0	69.0	146.0	17.0	87.0	83.0	27.0	232.0	156.0	75.0	185.0	146.0	111.0	165.0	161.0	82.0	67.0	0.0	15.0	0.0	0.0
2b68a2e4c2d450a23ce8d3146c4131d1	0.0	0.0	0.0	0.0	0.0	0.0	0.0	0.0	0.0	0.0	111.0	0.0	0.0	135.0	0.0	20.0	0.0	0.0	0.0	0.0	14.0	0.0	51.0	0.0	0.0	0.0	0.0	0.0	0.0	0.0	201.0	0.0	0.0	42.0	0.0	0.0	104.0	0.0	0.0	0.0	93.0	54.0	153.0	0.0	0.0	0.0	0.0	0.0	0.0
3c7fdad3ab40d2d7da8e4f4e3fde5d6d	0.0	0.0	0.0	0.0	0.0	45.0	51.0	0.0	0.0	1293.0	65.0	741.0	308.0	143.0	207.0	150.0	202.0	389.0	606.0	1308.0	204.0	75.0	165.0	0.0	0.0	0.0	0.0	0.0	0.0	0.0	0.0	0.0	0.0	0.0	0.0	141.0	0.0	0.0	0.0	0.0	0.0	0.0	0.0	0.0	0.0	0.0	0.0	0.0	0.0
1d6a121ae45d6c8a00c99617934b1527	0.0	0.0	0.0	0.0	0.0	0.0	0.0	0.0	0.0	0.0	0.0	0.0	0.0	0.0	0.0	0.0	0.0	10.0	0.0	0.0	0.0	0.0	0.0	0.0	8.0	4.0	0.0	19.0	0.0	80.0	154.0	11.0	83.0	172.0	48.0	271.0	352.0	221.0	392.0	108.0	179.0	186.0	198.0	378.0	121.0	0.0	0.0	5.0	5.0
bd59927d3967e00e21d1d4c9cd4ea7f0	0.0	4.0	0.0	0.0	0.0	0.0	5.0	0.0	0.0	0.0	0.0	11.0	1726.0	41.0	0.0	5.0	0.0	18.0	0.0	0.0	0.0	0.0	0.0	0.0	0.0	0.0	0.0	0.0	13.0	47.0	105.0	16.0	679.0	134.0	6.0	166.0	177.0	31.0	321.0	125.0	84.0	73.0	387.0	196.0	96.0	0.0	0.0	0.0	0.0
8aaa32cca8b9f44a5b148e25eac53618	0.0	0.0	0.0	0.0	0.0	0.0	0.0	0.0	0.0	0.0	0.0	0.0	0.0	38.0	0.0	0.0	0.0	0.0	0.0	33.0	0.0	0.0	0.0	0.0	0.0	0.0	0.0	0.0	0.0	25.0	76.0	11.0	67.0	112.0	0.0	163.0	167.0	0.0	107.0	241.0	63.0	79.0	182.0	26.0	62.0	25.0	0.0	0.0	0.0
effecf3bc36878ff539c5a5c9d9b3e6a	0.0	0.0	0.0	0.0	0.0	0.0	0.0	0.0	0.0	0.0	0.0	0.0	0.0	0.0	0.0	0.0	0.0	0.0	0.0	0.0	0.0	0.0	0.0	0.0	0.0	0.0	0.0	0.0	0.0	0.0	39.0	0.0	23.0	81.0	0.0	195.0	111.0	23.0	54.0	30.0	0.0	46.0	71.0	0.0	64.0	84.0	205.0	121.0	0.0
286e2d2a20f64c97f2235e946f2d0bf1	0.0	0.0	0.0	0.0	0.0	0.0	0.0	0.0	0.0	0.0	0.0	0.0	0.0	0.0	0.0	0.0	0.0	0.0	0.0	0.0	0.0	0.0	0.0	0.0	0.0	0.0	0.0	0.0	0.0	0.0	0.0	13.0	0.0	76.0	0.0	19.0	67.0	0.0	106.0	164.0	0.0	49.0	107.0	0.0	17.0	0.0	0.0	0.0	0.0
b3291edb337a9d47e24b498d77955565	0.0	0.0	0.0	0.0	0.0	0.0	0.0	0.0	0.0	0.0	16.0	18.0	0.0	47.0	0.0	16.0	13.0	19.0	68.0	0.0	15.0	0.0	39.0	0.0	0.0	0.0	0.0	0.0	0.0	0.0	22.0	0.0	0.0	22.0	0.0	33.0	40.0	0.0	50.0	21.0	0.0	28.0	63.0	16.0	59.0	15.0	36.0	19.0	0.0
0f24bb033cceb1abcb72bb6b67fa05fc	0.0	0.0	0.0	0.0	0.0	0.0	0.0	0.0	0.0	0.0	0.0	0.0	0.0	0.0	0.0	0.0	0.0	0.0	6.0	0.0	0.0	0.0	0.0	0.0	0.0	0.0	14.0	29.0	0.0	124.0	172.0	0.0	73.0	126.0	0.0	483.0	283.0	160.0	331.0	74.0	114.0	177.0	269.0	256.0	86.0	0.0	12.0	0.0	0.0
dbd0184d62d1ce4760eb6782e8e4fdcb	0.0	0.0	0.0	0.0	0.0	0.0	0.0	0.0	0.0	0.0	0.0	0.0	0.0	9.0	0.0	0.0	0.0	0.0	0.0	0.0	0.0	0.0	0.0	0.0	0.0	0.0	0.0	0.0	0.0	178.0	87.0	0.0	0.0	0.0	0.0	26.0	0.0	220.0	0.0	0.0	0.0	0.0	0.0	0.0	0.0	0.0	0.0	0.0	0.0
565573c992a033884f18df23253529c3	0.0	0.0	0.0	0.0	0.0	0.0	0.0	0.0	0.0	63.0	146.0	0.0	50.0	47.0	0.0	0.0	0.0	161.0	114.0	26.0	0.0	0.0	40.0	0.0	0.0	0.0	0.0	0.0	0.0	71.0	88.0	69.0	91.0	215.0	0.0	111.0	156.0	0.0	74.0	59.0	0.0	687.0	109.0	71.0	0.0	0.0	0.0	58.0	0.0
fd93b54bd32c461733d45c4db31d6a9d	0.0	0.0	0.0	0.0	0.0	0.0	0.0	0.0	0.0	0.0	0.0	0.0	0.0	0.0	0.0	16.0	0.0	0.0	0.0	0.0	0.0	0.0	0.0	0.0	0.0	13.0	0.0	50.0	0.0	106.0	99.0	37.0	0.0	112.0	0.0	206.0	162.0	171.0	146.0	114.0	85.0	98.0	84.0	179.0	0.0	25.0	68.0	43.0	43.0
798632fd17ef8973e0605454f02495a8	0.0	0.0	0.0	0.0	0.0	0.0	7.0	0.0	0.0	0.0	0.0	0.0	0.0	235.0	0.0	0.0	0.0	17.0	0.0	361.0	6.0	0.0	8.0	0.0	0.0	0.0	0.0	0.0	0.0	100.0	87.0	0.0	0.0	29.0	0.0	54.0	30.0	0.0	338.0	226.0	72.0	47.0	62.0	25.0	0.0	0.0	0.0	0.0	0.0
5cd2323b5bc954f7179c77a42b85f4c5	0.0	0.0	0.0	0.0	0.0	0.0	0.0	0.0	0.0	0.0	0.0	0.0	0.0	0.0	0.0	0.0	0.0	0.0	0.0	0.0	0.0	0.0	0.0	0.0	0.0	0.0	0.0	0.0	0.0	0.0	0.0	0.0	0.0	0.0	0.0	0.0	0.0	0.0	0.0	284.0	0.0	0.0	240.0	0.0	24.0	0.0	0.0	0.0	0.0
63563586da7a4c26fbb4a3dc4ec61e68	0.0	0.0	0.0	0.0	0.0	0.0	0.0	0.0	0.0	0.0	0.0	0.0	20.0	0.0	0.0	0.0	0.0	0.0	0.0	0.0	0.0	0.0	0.0	0.0	0.0	0.0	0.0	0.0	0.0	0.0	0.0	0.0	0.0	0.0	0.0	0.0	0.0	0.0	21.0	0.0	0.0	6.0	0.0	0.0	0.0	0.0	0.0	0.0	0.0
db11e45d51843a86503a372aa013748e	0.0	0.0	0.0	0.0	0.0	0.0	0.0	0.0	0.0	0.0	0.0	7.0	0.0	6.0	0.0	0.0	0.0	18.0	0.0	5.0	0.0	0.0	0.0	0.0	0.0	0.0	0.0	0.0	0.0	74.0	115.0	10.0	107.0	125.0	43.0	288.0	245.0	213.0	189.0	77.0	168.0	138.0	170.0	292.0	76.0	0.0	0.0	0.0	0.0
fb98dc9aef8d59d385df83d8cd68f1fd	0.0	0.0	0.0	0.0	0.0	0.0	0.0	0.0	0.0	0.0	0.0	0.0	0.0	0.0	0.0	13.0	0.0	0.0	0.0	0.0	0.0	0.0	0.0	0.0	0.0	0.0	0.0	0.0	0.0	37.0	88.0	0.0	44.0	80.0	0.0	142.0	221.0	136.0	94.0	50.0	76.0	48.0	41.0	163.0	70.0	3.0	0.0	0.0	0.0
9260776b5b9ffccdbdac097cd390e2ac	0.0	0.0	0.0	0.0	0.0	0.0	0.0	0.0	0.0	0.0	0.0	0.0	0.0	0.0	0.0	0.0	0.0	0.0	0.0	0.0	45.0	0.0	0.0	0.0	0.0	0.0	0.0	32.0	0.0	32.0	0.0	0.0	80.0	116.0	0.0	154.0	132.0	32.0	0.0	0.0	56.0	120.0	83.0	102.0	160.0	43.0	93.0	64.0	0.0
d396142eae852f770ff803e357101fdf	0.0	0.0	0.0	0.0	0.0	0.0	0.0	7.0	0.0	53.0	65.0	27.0	175.0	93.0	28.0	174.0	141.0	30.0	74.0	47.0	44.0	26.0	107.0	0.0	0.0	0.0	0.0	0.0	0.0	10.0	123.0	0.0	85.0	39.0	24.0	115.0	121.0	19.0	193.0	20.0	81.0	113.0	330.0	84.0	13.0	0.0	5.0	0.0	0.0
62919d6e7f842c459ebfcf186c1359b6	0.0	0.0	0.0	0.0	0.0	0.0	0.0	0.0	0.0	0.0	29.0	0.0	25.0	0.0	0.0	0.0	0.0	0.0	0.0	0.0	0.0	0.0	0.0	0.0	20.0	0.0	37.0	45.0	36.0	94.0	61.0	40.0	92.0	70.0	0.0	195.0	217.0	146.0	226.0	58.0	64.0	65.0	73.0	111.0	115.0	24.0	36.0	47.0	36.0
4a786fb6b7a8bfb810de31e4a11b3977	0.0	0.0	0.0	0.0	0.0	0.0	0.0	0.0	0.0	0.0	0.0	0.0	0.0	0.0	0.0	0.0	0.0	0.0	0.0	0.0	0.0	0.0	0.0	0.0	0.0	0.0	0.0	0.0	0.0	0.0	0.0	0.0	0.0	31.0	0.0	18.0	0.0	0.0	0.0	0.0	0.0	0.0	29.0	0.0	0.0	0.0	0.0	0.0	0.0
6691cf940843c0f48e29828b82eeb400	0.0	0.0	0.0	0.0	0.0	0.0	0.0	0.0	0.0	0.0	0.0	0.0	0.0	69.0	0.0	0.0	0.0	0.0	0.0	0.0	0.0	0.0	0.0	0.0	0.0	0.0	0.0	0.0	74.0	167.0	119.0	0.0	0.0	412.0	0.0	301.0	186.0	193.0	230.0	0.0	125.0	129.0	180.0	134.0	106.0	0.0	76.0	0.0	0.0
4befcc3e9e61c12a507488a1faa20620	0.0	0.0	0.0	0.0	0.0	0.0	0.0	0.0	0.0	165.0	169.0	180.0	159.0	106.0	37.0	182.0	182.0	85.0	168.0	149.0	99.0	78.0	157.0	0.0	0.0	0.0	0.0	52.0	0.0	55.0	92.0	0.0	74.0	52.0	33.0	245.0	153.0	68.0	170.0	91.0	51.0	128.0	141.0	65.0	64.0	0.0	0.0	0.0	0.0
e20d0b451e4ed0516eafb10c1050594a	0.0	0.0	0.0	0.0	0.0	0.0	0.0	0.0	0.0	0.0	0.0	6.0	0.0	26.0	0.0	24.0	0.0	46.0	0.0	0.0	0.0	0.0	0.0	0.0	0.0	0.0	0.0	0.0	0.0	29.0	34.0	0.0	63.0	52.0	0.0	39.0	82.0	22.0	44.0	177.0	0.0	108.0	24.0	0.0	14.0	0.0	0.0	16.0	16.0
71748b392d36b3087d0c60917c09dd1a	3.0	0.0	0.0	0.0	0.0	4.0	0.0	0.0	0.0	0.0	0.0	0.0	81.0	106.0	0.0	0.0	25.0	0.0	0.0	17.0	0.0	0.0	0.0	0.0	0.0	0.0	0.0	0.0	9.0	333.0	65.0	28.0	603.0	102.0	0.0	169.0	270.0	12.0	162.0	501.0	80.0	1116.0	316.0	94.0	116.0	0.0	0.0	0.0	0.0
15fafd1efd1c086eee9646039e7fcf87	0.0	0.0	0.0	0.0	0.0	0.0	0.0	0.0	0.0	0.0	0.0	0.0	0.0	0.0	0.0	0.0	0.0	0.0	0.0	0.0	0.0	0.0	0.0	0.0	0.0	0.0	0.0	0.0	0.0	0.0	0.0	0.0	0.0	0.0	0.0	0.0	0.0	0.0	0.0	0.0	0.0	0.0	0.0	0.0	0.0	0.0	0.0	0.0	0.0
7f90d698d471fd24bddf730b6d93b289	11.0	10.0	0.0	0.0	0.0	0.0	9.0	0.0	5.0	243.0	73.0	53.0	277.0	83.0	47.0	258.0	142.0	61.0	150.0	317.0	88.0	111.0	65.0	0.0	0.0	0.0	0.0	20.0	0.0	45.0	0.0	15.0	99.0	64.0	24.0	274.0	205.0	116.0	100.0	0.0	59.0	0.0	0.0	130.0	74.0	0.0	0.0	0.0	0.0
a2273c828f1108707843cb9902ca0497	28.0	0.0	8.0	14.0	0.0	17.0	29.0	6.0	10.0	443.0	159.0	117.0	814.0	224.0	52.0	317.0	179.0	192.0	366.0	500.0	185.0	64.0	132.0	0.0	0.0	0.0	0.0	28.0	0.0	49.0	45.0	0.0	87.0	69.0	54.0	155.0	97.0	41.0	173.0	40.0	20.0	63.0	53.0	91.0	22.0	0.0	0.0	0.0	0.0
56079cbdfb30660adb08adc12f487fe9	0.0	0.0	0.0	0.0	0.0	0.0	0.0	0.0	0.0	0.0	0.0	0.0	0.0	0.0	0.0	26.0	0.0	17.0	0.0	0.0	0.0	0.0	0.0	0.0	0.0	0.0	0.0	0.0	0.0	130.0	55.0	16.0	113.0	86.0	0.0	84.0	201.0	90.0	117.0	39.0	58.0	69.0	114.0	133.0	89.0	0.0	0.0	0.0	0.0
7a87b755be671f0dad3d20745752486c	6.0	0.0	0.0	0.0	0.0	0.0	0.0	0.0	0.0	39.0	0.0	65.0	17.0	40.0	0.0	40.0	30.0	50.0	48.0	73.0	34.0	0.0	27.0	0.0	0.0	0.0	0.0	0.0	0.0	96.0	178.0	18.0	113.0	89.0	33.0	498.0	391.0	129.0	268.0	59.0	93.0	123.0	183.0	146.0	168.0	0.0	0.0	0.0	5.0
8976637ce0e1d34c93bf2a507a8a6f72	0.0	0.0	0.0	0.0	0.0	0.0	0.0	0.0	0.0	87.0	52.0	0.0	22.0	8.0	0.0	31.0	43.0	40.0	38.0	35.0	34.0	0.0	0.0	0.0	0.0	0.0	0.0	0.0	10.0	410.0	83.0	16.0	236.0	47.0	0.0	86.0	250.0	108.0	226.0	133.0	120.0	20.0	755.0	178.0	44.0	0.0	0.0	0.0	0.0
e18cd73217380604c39710a99a034c33	0.0	0.0	0.0	0.0	0.0	0.0	0.0	0.0	0.0	0.0	0.0	0.0	0.0	8.0	0.0	0.0	0.0	0.0	0.0	7.0	0.0	0.0	0.0	0.0	6.0	0.0	0.0	0.0	0.0	19.0	27.0	0.0	18.0	116.0	0.0	8.0	118.0	28.0	52.0	228.0	31.0	58.0	142.0	34.0	89.0	0.0	0.0	0.0	0.0
b39647a5df6d1dfd30e9b4b78b42076a	0.0	0.0	0.0	0.0	0.0	0.0	0.0	0.0	0.0	0.0	0.0	0.0	0.0	0.0	0.0	3.0	0.0	0.0	0.0	6.0	0.0	0.0	0.0	0.0	0.0	0.0	0.0	5.0	0.0	120.0	54.0	0.0	126.0	85.0	49.0	113.0	220.0	175.0	106.0	47.0	80.0	38.0	91.0	316.0	66.0	2.0	0.0	0.0	0.0
f30e8e4ca76f52faee689a937525e046	0.0	4.0	0.0	0.0	0.0	0.0	0.0	0.0	0.0	60.0	22.0	30.0	64.0	0.0	0.0	32.0	31.0	43.0	21.0	426.0	23.0	17.0	0.0	0.0	0.0	0.0	4.0	0.0	0.0	25.0	203.0	7.0	110.0	88.0	31.0	291.0	496.0	78.0	188.0	35.0	158.0	46.0	63.0	1227.0	88.0	0.0	0.0	0.0	0.0
53386236425b40b1a3a5940816010504	0.0	0.0	0.0	0.0	0.0	0.0	0.0	0.0	0.0	7.0	12.0	0.0	57.0	14.0	0.0	0.0	0.0	0.0	44.0	8.0	0.0	6.0	0.0	0.0	0.0	0.0	0.0	8.0	0.0	25.0	0.0	0.0	12.0	53.0	0.0	269.0	32.0	22.0	0.0	114.0	9.0	20.0	81.0	116.0	30.0	0.0	0.0	0.0	0.0
41d384b0fa21f012ecb6ae5ba52c4321	0.0	0.0	0.0	0.0	0.0	0.0	0.0	0.0	0.0	0.0	0.0	0.0	0.0	0.0	0.0	45.0	0.0	0.0	0.0	0.0	0.0	0.0	0.0	0.0	0.0	0.0	0.0	0.0	0.0	0.0	0.0	0.0	0.0	84.0	0.0	95.0	121.0	0.0	0.0	0.0	0.0	377.0	0.0	0.0	0.0	0.0	0.0	0.0	0.0
28f0cafbd0df2ff06d4d02323f02cbd3	0.0	0.0	0.0	0.0	0.0	0.0	0.0	0.0	0.0	0.0	0.0	0.0	0.0	0.0	0.0	42.0	0.0	0.0	0.0	0.0	0.0	0.0	0.0	0.0	0.0	0.0	0.0	0.0	0.0	0.0	54.0	0.0	0.0	0.0	0.0	0.0	43.0	0.0	36.0	705.0	61.0	68.0	0.0	0.0	0.0	0.0	0.0	0.0	0.0
e5d08ec24c13ef8b9fa6c92905f61c56	0.0	0.0	0.0	0.0	0.0	0.0	0.0	0.0	0.0	0.0	0.0	0.0	0.0	0.0	0.0	0.0	0.0	0.0	0.0	0.0	0.0	0.0	46.0	0.0	0.0	0.0	0.0	0.0	0.0	16.0	0.0	0.0	0.0	0.0	0.0	0.0	0.0	0.0	0.0	0.0	0.0	18.0	9.0	0.0	0.0	0.0	0.0	0.0	0.0
5295eed5b747f9a87b89f95301d576ba	0.0	0.0	0.0	0.0	0.0	0.0	0.0	0.0	0.0	0.0	0.0	0.0	0.0	5.0	5.0	0.0	0.0	0.0	0.0	0.0	0.0	0.0	0.0	0.0	0.0	0.0	0.0	0.0	0.0	0.0	57.0	0.0	7.0	0.0	0.0	0.0	0.0	0.0	0.0	15.0	45.0	48.0	294.0	0.0	0.0	0.0	0.0	0.0	0.0
f284574210c78c71c298f30584bc1e7a	0.0	0.0	0.0	0.0	0.0	0.0	0.0	0.0	0.0	0.0	0.0	0.0	0.0	0.0	0.0	0.0	0.0	12.0	0.0	0.0	0.0	0.0	0.0	0.0	0.0	0.0	0.0	0.0	0.0	0.0	21.0	0.0	42.0	167.0	0.0	76.0	75.0	0.0	95.0	95.0	0.0	0.0	55.0	0.0	26.0	0.0	38.0	61.0	17.0
aeafc46ad3c44df2c597bf5bfe2a8d19	0.0	0.0	0.0	0.0	0.0	0.0	0.0	0.0	4.0	0.0	0.0	25.0	0.0	0.0	19.0	17.0	0.0	0.0	0.0	0.0	0.0	0.0	0.0	0.0	0.0	0.0	0.0	0.0	0.0	42.0	225.0	0.0	73.0	181.0	0.0	287.0	246.0	172.0	123.0	47.0	142.0	92.0	312.0	193.0	89.0	0.0	6.0	7.0	0.0
731aac8c9f2c8275571ccb8f10a3cc12	0.0	0.0	0.0	0.0	0.0	0.0	0.0	0.0	0.0	370.0	178.0	109.0	614.0	136.0	47.0	178.0	161.0	187.0	280.0	131.0	160.0	144.0	57.0	0.0	0.0	0.0	0.0	0.0	0.0	454.0	0.0	0.0	452.0	0.0	269.0	181.0	239.0	260.0	0.0	226.0	126.0	0.0	0.0	149.0	0.0	0.0	0.0	0.0	0.0
7fe2c527b1233100202740470e6a36cf	0.0	0.0	0.0	0.0	0.0	0.0	0.0	0.0	0.0	0.0	0.0	0.0	0.0	0.0	0.0	0.0	0.0	0.0	0.0	0.0	0.0	0.0	0.0	0.0	0.0	0.0	0.0	0.0	0.0	0.0	0.0	0.0	0.0	58.0	0.0	106.0	106.0	0.0	90.0	91.0	0.0	0.0	91.0	0.0	0.0	0.0	0.0	0.0	0.0
deed4bbeef4ff45eb45b9496ac014574	0.0	0.0	0.0	0.0	0.0	0.0	0.0	0.0	0.0	8.0	0.0	12.0	30.0	0.0	0.0	15.0	15.0	25.0	0.0	9.0	10.0	0.0	0.0	0.0	0.0	0.0	0.0	0.0	0.0	70.0	101.0	0.0	75.0	107.0	26.0	285.0	251.0	118.0	237.0	78.0	76.0	67.0	130.0	64.0	99.0	0.0	0.0	19.0	17.0
e400539b8556a3c6f67eb575d494039d	0.0	0.0	0.0	0.0	0.0	0.0	0.0	0.0	0.0	0.0	0.0	0.0	0.0	0.0	0.0	0.0	0.0	0.0	0.0	0.0	0.0	0.0	0.0	0.0	0.0	0.0	0.0	0.0	0.0	7.0	0.0	0.0	0.0	0.0	0.0	8.0	289.0	0.0	0.0	13.0	0.0	0.0	46.0	0.0	11.0	0.0	0.0	0.0	0.0
f7b27b4e841f0c65438f1ee6bd699c57	2.0	0.0	0.0	0.0	0.0	0.0	0.0	0.0	0.0	0.0	0.0	0.0	6.0	5.0	0.0	0.0	0.0	0.0	0.0	13.0	6.0	0.0	0.0	0.0	0.0	0.0	0.0	0.0	0.0	151.0	72.0	13.0	15.0	127.0	28.0	112.0	180.0	40.0	113.0	155.0	52.0	46.0	192.0	84.0	130.0	0.0	0.0	0.0	0.0
ac39ba0d08931f62cadd6ea9abeb9ead	0.0	0.0	0.0	0.0	0.0	0.0	0.0	0.0	0.0	0.0	0.0	0.0	0.0	0.0	0.0	0.0	0.0	0.0	0.0	0.0	0.0	0.0	0.0	0.0	0.0	0.0	0.0	0.0	0.0	14.0	0.0	0.0	0.0	20.0	0.0	9.0	47.0	0.0	0.0	0.0	0.0	0.0	111.0	0.0	0.0	0.0	0.0	0.0	0.0
6294977f8e115dd91919ff35441342a6	0.0	0.0	0.0	0.0	0.0	0.0	0.0	0.0	0.0	0.0	0.0	0.0	16.0	0.0	0.0	14.0	0.0	0.0	0.0	0.0	0.0	0.0	0.0	0.0	0.0	0.0	0.0	0.0	0.0	63.0	74.0	20.0	61.0	118.0	0.0	200.0	200.0	98.0	141.0	72.0	121.0	78.0	155.0	185.0	129.0	13.0	24.0	0.0	0.0
24d978bf0eb4bdd11130f4f2dadd9ad8	0.0	0.0	0.0	0.0	0.0	0.0	0.0	0.0	0.0	0.0	0.0	0.0	0.0	0.0	0.0	0.0	0.0	0.0	0.0	0.0	0.0	0.0	0.0	0.0	0.0	0.0	0.0	0.0	0.0	0.0	0.0	10.0	0.0	0.0	12.0	0.0	0.0	0.0	0.0	0.0	0.0	0.0	81.0	0.0	0.0	0.0	0.0	0.0	0.0
86075c0b66efddef2d458f844a5958fa	0.0	0.0	0.0	0.0	0.0	0.0	0.0	0.0	0.0	0.0	0.0	0.0	0.0	0.0	0.0	0.0	0.0	0.0	0.0	0.0	0.0	0.0	0.0	0.0	0.0	0.0	0.0	0.0	0.0	0.0	24.0	0.0	0.0	0.0	0.0	62.0	19.0	70.0	81.0	74.0	0.0	60.0	157.0	0.0	24.0	30.0	28.0	0.0	0.0
1aa3dcd3c28a51016f51516adfc4968f	0.0	0.0	0.0	0.0	0.0	0.0	0.0	0.0	0.0	0.0	0.0	0.0	0.0	0.0	0.0	0.0	0.0	0.0	0.0	0.0	0.0	0.0	0.0	0.0	0.0	0.0	0.0	0.0	0.0	61.0	43.0	0.0	0.0	65.0	0.0	106.0	122.0	68.0	118.0	29.0	58.0	53.0	69.0	93.0	76.0	19.0	0.0	0.0	45.0
96d7c67c7ce85f17dae7508b8383f283	0.0	0.0	0.0	0.0	0.0	0.0	0.0	0.0	0.0	0.0	0.0	0.0	0.0	0.0	0.0	0.0	0.0	0.0	0.0	0.0	0.0	0.0	0.0	0.0	0.0	0.0	0.0	0.0	10.0	29.0	113.0	0.0	80.0	171.0	40.0	230.0	215.0	260.0	288.0	72.0	158.0	109.0	131.0	211.0	202.0	0.0	8.0	0.0	0.0
9f2f9d23bd7505f54c553fe7eaef6b7f	0.0	0.0	0.0	0.0	0.0	0.0	0.0	0.0	0.0	0.0	0.0	0.0	0.0	0.0	0.0	0.0	0.0	0.0	0.0	0.0	0.0	0.0	0.0	0.0	0.0	0.0	0.0	0.0	0.0	70.0	59.0	0.0	0.0	71.0	0.0	65.0	0.0	45.0	152.0	151.0	0.0	28.0	112.0	0.0	69.0	32.0	0.0	0.0	0.0
686cc6ebb3b5381441dac127c4a9348e	0.0	0.0	0.0	0.0	0.0	0.0	0.0	0.0	0.0	0.0	0.0	0.0	0.0	0.0	0.0	0.0	8.0	0.0	0.0	0.0	0.0	0.0	0.0	0.0	25.0	0.0	0.0	0.0	0.0	116.0	52.0	16.0	163.0	102.0	0.0	173.0	262.0	209.0	254.0	0.0	125.0	107.0	98.0	369.0	179.0	0.0	0.0	0.0	0.0
d31beadd4fa965c07d645b0aec73e275	0.0	0.0	0.0	0.0	0.0	0.0	10.0	0.0	0.0	0.0	0.0	0.0	0.0	0.0	0.0	0.0	0.0	0.0	0.0	0.0	0.0	0.0	0.0	0.0	13.0	0.0	0.0	12.0	16.0	73.0	87.0	10.0	139.0	139.0	43.0	384.0	209.0	93.0	107.0	66.0	75.0	69.0	171.0	196.0	86.0	0.0	22.0	8.0	0.0
63d11c148043e72a3d91cc3471f53101	60.0	0.0	25.0	0.0	0.0	0.0	35.0	0.0	0.0	394.0	574.0	0.0	0.0	0.0	51.0	0.0	62.0	2792.0	0.0	0.0	0.0	0.0	0.0	0.0	0.0	0.0	0.0	0.0	0.0	150.0	214.0	0.0	98.0	0.0	0.0	0.0	0.0	0.0	24.0	217.0	0.0	0.0	0.0	0.0	0.0	0.0	0.0	0.0	0.0
9ddf9ede3880e419f102c5032272c84d	0.0	0.0	0.0	0.0	0.0	0.0	0.0	0.0	0.0	0.0	0.0	0.0	0.0	0.0	0.0	0.0	0.0	0.0	0.0	0.0	0.0	0.0	0.0	0.0	0.0	13.0	0.0	0.0	0.0	56.0	84.0	0.0	63.0	88.0	0.0	165.0	187.0	129.0	102.0	42.0	0.0	0.0	88.0	201.0	96.0	0.0	0.0	0.0	0.0
023589894f7d7cf5364540bdd0081314	0.0	0.0	0.0	0.0	0.0	0.0	0.0	0.0	0.0	0.0	0.0	0.0	0.0	0.0	0.0	0.0	0.0	0.0	112.0	0.0	0.0	0.0	0.0	0.0	0.0	0.0	0.0	0.0	0.0	128.0	1006.0	0.0	56.0	0.0	0.0	0.0	0.0	0.0	0.0	0.0	120.0	0.0	112.0	0.0	0.0	0.0	0.0	0.0	0.0
c930b6e5843f591ad5459e5fa4ed4f73	0.0	0.0	0.0	0.0	0.0	0.0	0.0	0.0	0.0	0.0	0.0	0.0	0.0	0.0	0.0	0.0	0.0	21.0	0.0	0.0	0.0	0.0	0.0	0.0	0.0	0.0	0.0	0.0	0.0	0.0	90.0	0.0	0.0	133.0	0.0	169.0	171.0	122.0	151.0	142.0	140.0	76.0	227.0	241.0	191.0	0.0	0.0	0.0	0.0
51ae5bb75baa9c5e10eed8a0da69b904	0.0	24.0	0.0	0.0	0.0	0.0	23.0	0.0	0.0	230.0	117.0	111.0	0.0	111.0	22.0	86.0	74.0	1470.0	61.0	97.0	135.0	140.0	0.0	0.0	0.0	0.0	0.0	0.0	0.0	51.0	0.0	0.0	99.0	0.0	0.0	89.0	72.0	48.0	0.0	159.0	0.0	0.0	0.0	49.0	235.0	0.0	45.0	0.0	0.0
03af104aad9bfdb68f754feb9a4bc5b5	0.0	0.0	0.0	0.0	0.0	0.0	0.0	0.0	0.0	0.0	20.0	32.0	0.0	0.0	0.0	0.0	0.0	0.0	0.0	0.0	0.0	0.0	10.0	0.0	0.0	0.0	0.0	12.0	30.0	60.0	53.0	20.0	66.0	76.0	65.0	145.0	165.0	136.0	102.0	89.0	0.0	0.0	124.0	125.0	100.0	0.0	0.0	0.0	0.0
4feeb82d081d6cb51e5d5bdbfe4640dc	0.0	0.0	0.0	0.0	0.0	0.0	0.0	0.0	0.0	0.0	0.0	0.0	0.0	0.0	0.0	0.0	0.0	0.0	0.0	0.0	0.0	0.0	0.0	0.0	0.0	0.0	0.0	0.0	0.0	0.0	0.0	0.0	0.0	0.0	0.0	0.0	44.0	0.0	73.0	117.0	0.0	0.0	0.0	0.0	0.0	0.0	0.0	0.0	0.0
0a95f2326032901611339f3bc0b7ca44	0.0	0.0	0.0	0.0	0.0	0.0	0.0	0.0	0.0	0.0	0.0	0.0	0.0	80.0	0.0	0.0	0.0	0.0	0.0	0.0	0.0	0.0	0.0	0.0	0.0	0.0	0.0	0.0	0.0	184.0	0.0	0.0	41.0	0.0	0.0	0.0	125.0	0.0	0.0	0.0	126.0	214.0	136.0	0.0	177.0	0.0	0.0	0.0	0.0
42322a101bdd7354f6c71a0f00b0b9d2	0.0	0.0	0.0	0.0	0.0	0.0	0.0	0.0	0.0	0.0	0.0	0.0	0.0	0.0	0.0	0.0	43.0	0.0	23.0	0.0	0.0	0.0	0.0	0.0	0.0	47.0	0.0	0.0	53.0	140.0	68.0	0.0	88.0	60.0	0.0	356.0	248.0	197.0	141.0	0.0	153.0	0.0	159.0	221.0	151.0	0.0	0.0	0.0	0.0
745802b7fcc8cd8403683ff6e87dbab1	0.0	0.0	0.0	0.0	0.0	0.0	0.0	0.0	0.0	0.0	0.0	0.0	0.0	0.0	0.0	0.0	0.0	0.0	0.0	0.0	0.0	0.0	0.0	0.0	0.0	0.0	0.0	0.0	0.0	18.0	8.0	0.0	73.0	95.0	0.0	414.0	111.0	11.0	126.0	12.0	15.0	18.0	28.0	57.0	131.0	0.0	44.0	57.0	23.0
bd57446343ddaf02178c5dd669d2ff98	0.0	0.0	0.0	0.0	0.0	0.0	0.0	0.0	0.0	0.0	19.0	38.0	0.0	74.0	0.0	0.0	0.0	13.0	0.0	22.0	0.0	0.0	0.0	0.0	0.0	0.0	0.0	0.0	0.0	0.0	38.0	8.0	0.0	75.0	0.0	77.0	84.0	0.0	32.0	165.0	52.0	49.0	96.0	21.0	46.0	0.0	41.0	0.0	0.0
6d2eacbf7d150de7b39d981efa371b2a	0.0	0.0	0.0	0.0	0.0	0.0	0.0	0.0	0.0	0.0	0.0	0.0	0.0	6.0	0.0	0.0	0.0	16.0	0.0	0.0	0.0	0.0	0.0	0.0	0.0	0.0	14.0	18.0	13.0	71.0	94.0	7.0	50.0	77.0	0.0	247.0	227.0	134.0	183.0	57.0	92.0	70.0	80.0	283.0	132.0	0.0	12.0	10.0	18.0
224a79ccad3e76557f810f93f4ca1e5d	0.0	0.0	0.0	0.0	0.0	20.0	0.0	0.0	0.0	0.0	0.0	0.0	0.0	0.0	0.0	0.0	0.0	0.0	0.0	0.0	0.0	0.0	0.0	0.0	0.0	0.0	0.0	0.0	0.0	79.0	101.0	0.0	69.0	104.0	22.0	125.0	161.0	109.0	118.0	82.0	98.0	112.0	111.0	133.0	161.0	0.0	0.0	0.0	0.0
ebaee4253ec0f56d2dbee344ad3aed01	0.0	0.0	0.0	0.0	0.0	0.0	0.0	0.0	0.0	32.0	0.0	0.0	0.0	0.0	0.0	0.0	21.0	0.0	0.0	0.0	0.0	0.0	0.0	0.0	0.0	0.0	0.0	0.0	4.0	54.0	343.0	0.0	90.0	182.0	10.0	202.0	257.0	51.0	177.0	69.0	25.0	22.0	30.0	174.0	32.0	0.0	0.0	0.0	0.0
d713c458c81477a2562cb188b36d8c32	0.0	0.0	0.0	0.0	0.0	0.0	0.0	0.0	0.0	0.0	0.0	0.0	5.0	12.0	0.0	0.0	0.0	0.0	0.0	0.0	0.0	0.0	0.0	0.0	0.0	0.0	0.0	0.0	0.0	0.0	0.0	0.0	0.0	52.0	0.0	78.0	55.0	0.0	48.0	163.0	38.0	131.0	77.0	20.0	33.0	0.0	0.0	0.0	0.0
b3bb62efb02370a21a8f20c26867ea8c	0.0	0.0	0.0	0.0	0.0	0.0	0.0	0.0	0.0	0.0	0.0	267.0	0.0	1109.0	0.0	139.0	0.0	0.0	48.0	54.0	0.0	0.0	18.0	0.0	0.0	0.0	0.0	0.0	0.0	51.0	58.0	0.0	103.0	0.0	0.0	204.0	220.0	57.0	89.0	67.0	0.0	0.0	64.0	178.0	0.0	0.0	0.0	0.0	0.0
aed5cab12f865c1b7e25efb82e2f6a99	0.0	0.0	0.0	0.0	0.0	0.0	0.0	0.0	0.0	0.0	0.0	12.0	0.0	0.0	0.0	0.0	0.0	0.0	0.0	0.0	0.0	0.0	0.0	0.0	0.0	0.0	0.0	13.0	0.0	73.0	71.0	0.0	51.0	118.0	0.0	439.0	197.0	125.0	64.0	76.0	138.0	69.0	205.0	106.0	86.0	0.0	0.0	0.0	0.0
354da2b3affb9fbb13f843e78b8e777c	0.0	0.0	0.0	0.0	0.0	0.0	0.0	0.0	0.0	23.0	0.0	0.0	0.0	10.0	0.0	0.0	0.0	16.0	0.0	0.0	6.0	0.0	0.0	0.0	0.0	0.0	0.0	19.0	0.0	95.0	105.0	11.0	85.0	108.0	44.0	197.0	197.0	149.0	188.0	88.0	47.0	70.0	100.0	138.0	130.0	0.0	0.0	0.0	0.0
ec10dc742b9e73e0f0e8d02800dde947	0.0	0.0	0.0	0.0	0.0	0.0	0.0	0.0	0.0	0.0	0.0	0.0	0.0	0.0	0.0	0.0	0.0	13.0	0.0	0.0	2.0	0.0	0.0	0.0	0.0	20.0	0.0	0.0	0.0	0.0	101.0	0.0	46.0	131.0	0.0	258.0	232.0	120.0	156.0	99.0	82.0	64.0	180.0	210.0	135.0	17.0	0.0	0.0	0.0
9f7f02aa2e0e7ba791bf47a68e8c0d39	0.0	0.0	0.0	0.0	0.0	0.0	0.0	0.0	0.0	0.0	0.0	0.0	0.0	0.0	0.0	0.0	0.0	0.0	0.0	0.0	0.0	0.0	0.0	0.0	0.0	0.0	0.0	0.0	0.0	0.0	0.0	0.0	0.0	0.0	0.0	0.0	49.0	31.0	0.0	248.0	0.0	50.0	0.0	0.0	0.0	0.0	0.0	0.0	0.0
e62ac98c98638b2a99ba7422ae480004	0.0	0.0	0.0	0.0	0.0	0.0	0.0	0.0	0.0	0.0	0.0	5.0	0.0	0.0	0.0	6.0	4.0	0.0	0.0	0.0	5.0	0.0	0.0	0.0	0.0	5.0	0.0	0.0	0.0	48.0	123.0	0.0	63.0	105.0	13.0	222.0	256.0	147.0	268.0	83.0	57.0	64.0	103.0	202.0	49.0	0.0	0.0	11.0	9.0
97d477d4dc233163d54ffea2ce76caed	0.0	20.0	0.0	0.0	0.0	16.0	26.0	0.0	0.0	51.0	30.0	46.0	46.0	90.0	0.0	46.0	0.0	59.0	59.0	26.0	33.0	26.0	34.0	0.0	0.0	0.0	0.0	0.0	0.0	46.0	25.0	0.0	29.0	79.0	0.0	90.0	152.0	49.0	37.0	72.0	52.0	60.0	74.0	27.0	88.0	23.0	53.0	25.0	0.0
16190c7ce16e9225d084e1ff36cfe073	0.0	0.0	0.0	0.0	0.0	0.0	0.0	0.0	0.0	0.0	0.0	0.0	0.0	0.0	0.0	0.0	0.0	0.0	0.0	0.0	0.0	0.0	0.0	0.0	0.0	0.0	0.0	0.0	0.0	0.0	0.0	0.0	0.0	0.0	0.0	0.0	0.0	0.0	0.0	0.0	0.0	0.0	0.0	0.0	0.0	0.0	0.0	0.0	0.0
4af147c2eeba433c2257f2aab158533b	0.0	0.0	0.0	0.0	0.0	0.0	0.0	0.0	0.0	0.0	0.0	0.0	0.0	0.0	0.0	0.0	0.0	0.0	0.0	0.0	0.0	0.0	0.0	0.0	0.0	0.0	0.0	0.0	0.0	0.0	43.0	0.0	0.0	0.0	0.0	86.0	41.0	0.0	87.0	90.0	0.0	0.0	129.0	0.0	0.0	0.0	0.0	0.0	0.0
5c3315e6f4ad647f201f436e146c09f6	0.0	0.0	0.0	0.0	0.0	0.0	0.0	0.0	0.0	0.0	0.0	0.0	0.0	0.0	0.0	0.0	0.0	0.0	0.0	0.0	0.0	0.0	0.0	0.0	0.0	0.0	0.0	0.0	0.0	362.0	0.0	0.0	21.0	0.0	0.0	0.0	0.0	0.0	0.0	0.0	119.0	0.0	0.0	0.0	0.0	0.0	0.0	0.0	0.0
f0dc9f9c546bab9f762a2ec0ad96bd92	0.0	0.0	0.0	0.0	0.0	0.0	27.0	0.0	0.0	63.0	26.0	33.0	23.0	0.0	0.0	31.0	96.0	0.0	43.0	47.0	41.0	37.0	0.0	0.0	0.0	0.0	0.0	0.0	0.0	36.0	90.0	0.0	54.0	135.0	37.0	217.0	301.0	118.0	278.0	100.0	121.0	102.0	110.0	242.0	76.0	0.0	0.0	0.0	0.0
fee1521d5f4b226160754e52e7b7b9c5	0.0	0.0	0.0	0.0	0.0	0.0	0.0	0.0	0.0	0.0	25.0	10.0	0.0	47.0	0.0	0.0	13.0	13.0	23.0	27.0	0.0	0.0	25.0	0.0	0.0	0.0	0.0	0.0	0.0	20.0	60.0	0.0	17.0	46.0	16.0	31.0	52.0	22.0	119.0	79.0	34.0	59.0	128.0	25.0	64.0	0.0	0.0	0.0	0.0
f9923c80d0195051585775fba4b644a3	0.0	0.0	0.0	0.0	0.0	0.0	0.0	0.0	0.0	0.0	0.0	0.0	0.0	0.0	0.0	0.0	0.0	0.0	0.0	0.0	0.0	0.0	0.0	0.0	0.0	0.0	0.0	0.0	0.0	0.0	0.0	0.0	0.0	0.0	0.0	0.0	0.0	0.0	0.0	0.0	0.0	0.0	0.0	0.0	0.0	0.0	0.0	0.0	0.0
7f11f8d2e6e349fe14c77602b76ec376	0.0	0.0	0.0	0.0	0.0	0.0	0.0	0.0	0.0	9.0	0.0	0.0	0.0	0.0	0.0	0.0	0.0	0.0	0.0	0.0	0.0	0.0	0.0	0.0	0.0	3.0	0.0	0.0	10.0	111.0	71.0	0.0	136.0	77.0	0.0	96.0	208.0	151.0	196.0	23.0	44.0	16.0	32.0	355.0	43.0	0.0	0.0	0.0	0.0
293e6a8959cf1849dd2bc354b4f06470	0.0	0.0	0.0	0.0	0.0	0.0	0.0	0.0	0.0	0.0	2.0	0.0	0.0	0.0	0.0	0.0	0.0	0.0	0.0	0.0	0.0	0.0	0.0	0.0	0.0	0.0	0.0	0.0	4.0	24.0	72.0	0.0	53.0	54.0	16.0	130.0	155.0	138.0	155.0	38.0	111.0	21.0	18.0	204.0	183.0	0.0	0.0	0.0	0.0
d5ec584a682b065d21f82c86dadf25cf	0.0	0.0	0.0	0.0	0.0	0.0	0.0	0.0	0.0	0.0	0.0	0.0	0.0	22.0	13.0	33.0	0.0	0.0	0.0	0.0	5.0	0.0	0.0	0.0	4.0	0.0	0.0	9.0	11.0	33.0	68.0	0.0	23.0	46.0	0.0	112.0	156.0	61.0	69.0	62.0	56.0	49.0	69.0	135.0	88.0	5.0	15.0	23.0	16.0
aa9e333415ce1b96af8cfd6bfddbfda3	0.0	0.0	0.0	0.0	0.0	0.0	0.0	0.0	0.0	0.0	0.0	0.0	0.0	0.0	0.0	0.0	0.0	0.0	0.0	0.0	0.0	0.0	0.0	0.0	0.0	0.0	0.0	0.0	0.0	0.0	0.0	0.0	0.0	0.0	0.0	0.0	0.0	0.0	0.0	414.0	0.0	0.0	71.0	0.0	0.0	0.0	0.0	0.0	0.0
0ec1a8ef2f9e898e76e1f65ee62c7974	0.0	0.0	0.0	0.0	0.0	0.0	0.0	0.0	0.0	0.0	0.0	0.0	0.0	0.0	0.0	0.0	0.0	0.0	0.0	0.0	0.0	0.0	0.0	0.0	0.0	0.0	0.0	0.0	0.0	0.0	0.0	0.0	0.0	0.0	0.0	0.0	0.0	0.0	0.0	0.0	0.0	0.0	159.0	0.0	0.0	0.0	0.0	0.0	0.0
e56a0754f7dfe040e61e4a461f15a30f	0.0	0.0	0.0	0.0	0.0	0.0	0.0	0.0	0.0	0.0	0.0	0.0	0.0	0.0	0.0	0.0	0.0	0.0	0.0	0.0	0.0	0.0	0.0	0.0	0.0	0.0	0.0	0.0	0.0	0.0	16.0	0.0	0.0	7.0	0.0	29.0	12.0	0.0	0.0	452.0	32.0	12.0	34.0	0.0	0.0	0.0	0.0	0.0	0.0
1f3caee6023680eb6930e2964aad829b	0.0	8.0	0.0	0.0	0.0	0.0	0.0	0.0	0.0	0.0	0.0	0.0	28.0	46.0	0.0	0.0	0.0	51.0	22.0	0.0	0.0	0.0	0.0	0.0	0.0	0.0	0.0	0.0	0.0	45.0	0.0	0.0	47.0	55.0	0.0	115.0	96.0	0.0	66.0	55.0	114.0	121.0	61.0	58.0	74.0	0.0	0.0	0.0	0.0
cc732f1d777e54236c66669ed070da4a	0.0	0.0	0.0	0.0	0.0	0.0	0.0	0.0	0.0	48.0	0.0	0.0	0.0	0.0	0.0	42.0	0.0	0.0	44.0	0.0	0.0	0.0	0.0	0.0	0.0	0.0	0.0	0.0	0.0	0.0	0.0	0.0	0.0	0.0	0.0	219.0	60.0	42.0	63.0	24.0	37.0	49.0	42.0	0.0	48.0	0.0	70.0	18.0	0.0
01ed2c5378fa41a0d227c8c08980a8d0	0.0	0.0	0.0	0.0	0.0	0.0	0.0	0.0	0.0	0.0	0.0	0.0	0.0	0.0	0.0	0.0	0.0	0.0	0.0	0.0	0.0	0.0	0.0	0.0	0.0	0.0	0.0	0.0	0.0	0.0	0.0	0.0	0.0	0.0	0.0	0.0	0.0	0.0	0.0	525.0	0.0	48.0	302.0	0.0	0.0	0.0	0.0	0.0	0.0
f94f1ffde4420c28cd448c8e0c171ee9	0.0	0.0	0.0	0.0	0.0	0.0	0.0	0.0	0.0	0.0	0.0	4.0	0.0	0.0	0.0	0.0	0.0	0.0	0.0	0.0	0.0	0.0	0.0	0.0	0.0	0.0	0.0	0.0	0.0	20.0	0.0	0.0	113.0	145.0	0.0	0.0	233.0	0.0	62.0	0.0	0.0	14.0	731.0	12.0	59.0	0.0	0.0	0.0	0.0
643d25dc881ebfce982db69b26f23078	15.0	0.0	0.0	0.0	0.0	0.0	30.0	9.0	0.0	351.0	190.0	266.0	313.0	403.0	100.0	221.0	200.0	134.0	327.0	174.0	313.0	130.0	143.0	0.0	0.0	0.0	0.0	0.0	0.0	43.0	0.0	0.0	45.0	25.0	5.0	95.0	52.0	39.0	67.0	14.0	17.0	33.0	29.0	55.0	36.0	0.0	0.0	0.0	0.0
6392877d84afc65217b9b1955ab9e8b2	0.0	0.0	0.0	0.0	0.0	0.0	0.0	0.0	0.0	0.0	0.0	78.0	0.0	0.0	0.0	0.0	0.0	30.0	0.0	29.0	31.0	0.0	7.0	0.0	0.0	0.0	0.0	0.0	20.0	151.0	21.0	12.0	51.0	59.0	36.0	36.0	71.0	0.0	60.0	292.0	0.0	53.0	288.0	47.0	34.0	0.0	0.0	0.0	0.0
a20f500706b0005fe884f0ecf17a8d8c	0.0	0.0	0.0	0.0	0.0	0.0	0.0	0.0	0.0	117.0	69.0	0.0	114.0	0.0	67.0	97.0	0.0	0.0	76.0	97.0	0.0	40.0	0.0	0.0	0.0	0.0	0.0	13.0	7.0	0.0	0.0	26.0	95.0	180.0	21.0	141.0	226.0	93.0	160.0	161.0	0.0	156.0	196.0	181.0	120.0	0.0	0.0	0.0	0.0
85b71260ca845d929af7472fc74e6c26	0.0	0.0	0.0	0.0	0.0	0.0	0.0	0.0	0.0	40.0	0.0	0.0	0.0	53.0	0.0	54.0	0.0	0.0	0.0	0.0	0.0	0.0	0.0	0.0	0.0	0.0	0.0	0.0	0.0	102.0	136.0	0.0	91.0	155.0	0.0	216.0	207.0	124.0	145.0	0.0	121.0	128.0	190.0	119.0	120.0	0.0	0.0	0.0	0.0
eab621dedc935b9946deeb9fa907b246	0.0	0.0	0.0	0.0	0.0	0.0	0.0	0.0	0.0	0.0	0.0	0.0	0.0	0.0	0.0	0.0	0.0	0.0	0.0	0.0	0.0	0.0	0.0	0.0	0.0	0.0	0.0	0.0	0.0	0.0	47.0	0.0	0.0	0.0	0.0	0.0	206.0	0.0	10.0	0.0	0.0	113.0	195.0	0.0	20.0	0.0	0.0	0.0	0.0
9813cde82e65107fc53776da8ad0252d	0.0	0.0	0.0	0.0	0.0	0.0	0.0	0.0	0.0	0.0	0.0	0.0	0.0	0.0	0.0	0.0	0.0	0.0	0.0	0.0	0.0	0.0	0.0	0.0	0.0	13.0	0.0	8.0	0.0	79.0	46.0	28.0	62.0	94.0	11.0	194.0	152.0	102.0	109.0	57.0	59.0	80.0	137.0	111.0	72.0	0.0	28.0	32.0	14.0
5fd9f7b7d3c06dbab7336083e5062fb6	0.0	0.0	0.0	0.0	0.0	0.0	0.0	0.0	0.0	0.0	0.0	0.0	0.0	0.0	0.0	0.0	0.0	0.0	0.0	0.0	0.0	0.0	0.0	0.0	0.0	0.0	0.0	0.0	0.0	0.0	44.0	0.0	0.0	0.0	0.0	0.0	0.0	0.0	231.0	0.0	0.0	0.0	40.0	0.0	0.0	0.0	0.0	0.0	0.0
7355debd337f91fe84b9ec29ae1e16f7	4.0	21.0	0.0	0.0	0.0	15.0	0.0	0.0	0.0	179.0	56.0	96.0	25.0	36.0	23.0	155.0	18.0	7.0	78.0	40.0	78.0	11.0	389.0	0.0	0.0	0.0	0.0	0.0	0.0	8.0	24.0	0.0	31.0	32.0	8.0	17.0	104.0	10.0	68.0	21.0	443.0	91.0	89.0	9.0	0.0	0.0	0.0	0.0	0.0
4117c541398b32f3bdadce379bbb30d9	0.0	0.0	0.0	0.0	0.0	0.0	0.0	0.0	0.0	0.0	0.0	0.0	0.0	0.0	0.0	0.0	0.0	0.0	0.0	0.0	0.0	0.0	0.0	0.0	0.0	0.0	0.0	0.0	0.0	0.0	0.0	0.0	0.0	0.0	0.0	0.0	0.0	0.0	0.0	0.0	0.0	0.0	0.0	0.0	0.0	0.0	0.0	0.0	0.0
d70d8409b89f7c8b0ce516f26bd1dcbc	0.0	0.0	0.0	0.0	0.0	0.0	0.0	0.0	0.0	0.0	0.0	0.0	0.0	0.0	0.0	0.0	0.0	0.0	0.0	0.0	0.0	0.0	0.0	0.0	0.0	0.0	0.0	0.0	0.0	0.0	0.0	0.0	0.0	0.0	0.0	0.0	0.0	0.0	8.0	0.0	0.0	3318.0	0.0	0.0	0.0	0.0	0.0	0.0	0.0
ab1b5b7cc8f3dacd365ea00ee382b4c2	0.0	0.0	0.0	0.0	0.0	0.0	0.0	0.0	0.0	6.0	0.0	0.0	0.0	0.0	0.0	0.0	0.0	0.0	0.0	4.0	0.0	0.0	0.0	0.0	0.0	0.0	0.0	0.0	0.0	24.0	36.0	0.0	65.0	57.0	0.0	24.0	63.0	49.0	33.0	79.0	0.0	0.0	53.0	31.0	22.0	7.0	65.0	31.0	6.0
b48a66fe83d54867f449b610946f832f	0.0	0.0	0.0	0.0	0.0	0.0	0.0	0.0	0.0	74.0	0.0	715.0	34.0	0.0	0.0	180.0	0.0	700.0	401.0	199.0	231.0	163.0	484.0	0.0	0.0	0.0	0.0	0.0	0.0	143.0	0.0	0.0	0.0	231.0	0.0	0.0	179.0	0.0	0.0	0.0	84.0	209.0	0.0	0.0	97.0	0.0	0.0	0.0	0.0
a4ca48b669bddcc027d1fdebbea2ab9d	0.0	0.0	0.0	0.0	0.0	0.0	0.0	0.0	0.0	0.0	0.0	0.0	0.0	0.0	0.0	0.0	0.0	0.0	0.0	0.0	0.0	0.0	0.0	0.0	0.0	0.0	0.0	0.0	0.0	0.0	0.0	0.0	0.0	43.0	48.0	200.0	111.0	52.0	51.0	39.0	0.0	35.0	0.0	28.0	123.0	39.0	84.0	49.0	0.0
909f4bebddf3d860258ec0cfcc9bcf80	0.0	0.0	0.0	0.0	0.0	0.0	0.0	0.0	0.0	0.0	0.0	0.0	0.0	0.0	0.0	0.0	0.0	0.0	0.0	0.0	0.0	0.0	0.0	0.0	0.0	0.0	0.0	0.0	0.0	164.0	64.0	0.0	132.0	102.0	0.0	104.0	156.0	104.0	165.0	0.0	75.0	24.0	75.0	173.0	53.0	0.0	0.0	0.0	0.0
1a5031b224972ce4d0157065d37ef97f	0.0	0.0	0.0	0.0	0.0	0.0	0.0	0.0	0.0	88.0	0.0	69.0	89.0	68.0	31.0	53.0	24.0	0.0	45.0	76.0	0.0	22.0	24.0	0.0	0.0	0.0	0.0	0.0	0.0	120.0	158.0	0.0	114.0	121.0	32.0	316.0	313.0	95.0	195.0	0.0	90.0	119.0	82.0	137.0	91.0	0.0	0.0	0.0	0.0
e767d6407e86b415c6802851bbccb02d	0.0	0.0	0.0	0.0	0.0	0.0	0.0	0.0	0.0	0.0	0.0	22.0	0.0	0.0	0.0	0.0	0.0	0.0	0.0	0.0	0.0	0.0	0.0	0.0	0.0	0.0	0.0	0.0	0.0	45.0	132.0	0.0	57.0	107.0	27.0	283.0	238.0	124.0	180.0	69.0	90.0	131.0	201.0	157.0	92.0	0.0	0.0	10.0	0.0
d39c94f71eb3ba36b665c2aad20e18af	0.0	0.0	0.0	0.0	0.0	0.0	0.0	0.0	0.0	7.0	0.0	0.0	0.0	0.0	0.0	0.0	0.0	0.0	0.0	0.0	0.0	0.0	0.0	0.0	0.0	0.0	0.0	0.0	6.0	41.0	92.0	0.0	41.0	92.0	10.0	191.0	214.0	83.0	146.0	40.0	73.0	64.0	94.0	151.0	84.0	12.0	16.0	18.0	18.0
17a5afced009010520fa6b32a2e6d033	0.0	0.0	0.0	0.0	0.0	0.0	0.0	0.0	0.0	0.0	7.0	0.0	12.0	0.0	0.0	0.0	0.0	0.0	0.0	0.0	0.0	0.0	0.0	0.0	0.0	0.0	0.0	0.0	0.0	88.0	145.0	0.0	57.0	106.0	0.0	224.0	195.0	148.0	229.0	30.0	75.0	87.0	116.0	278.0	162.0	0.0	0.0	0.0	0.0
4a6d7ccada425ca99dba53fc902f88fe	0.0	0.0	0.0	0.0	0.0	0.0	0.0	0.0	0.0	0.0	0.0	26.0	0.0	42.0	0.0	0.0	116.0	0.0	0.0	0.0	23.0	0.0	0.0	0.0	0.0	0.0	0.0	0.0	0.0	0.0	0.0	0.0	0.0	31.0	0.0	0.0	0.0	0.0	0.0	4.0	0.0	0.0	0.0	0.0	0.0	0.0	0.0	0.0	0.0
6e91f59e4f9d4057b129d3018da8615b	0.0	0.0	0.0	0.0	0.0	0.0	0.0	0.0	0.0	19.0	0.0	59.0	96.0	74.0	0.0	120.0	52.0	52.0	67.0	71.0	65.0	82.0	0.0	0.0	0.0	2.0	0.0	0.0	0.0	82.0	28.0	0.0	49.0	50.0	47.0	112.0	169.0	125.0	152.0	15.0	16.0	48.0	85.0	156.0	32.0	0.0	0.0	0.0	0.0
625ae6c29689b6d96a695916b121043b	0.0	0.0	0.0	0.0	0.0	0.0	0.0	0.0	0.0	0.0	0.0	0.0	0.0	0.0	0.0	0.0	0.0	34.0	0.0	0.0	0.0	0.0	0.0	0.0	0.0	0.0	0.0	0.0	0.0	0.0	0.0	0.0	0.0	47.0	0.0	0.0	37.0	0.0	0.0	309.0	0.0	0.0	19.0	0.0	0.0	0.0	0.0	0.0	0.0
17fef038c51fec85069233e35ec1e99e	0.0	0.0	0.0	0.0	0.0	0.0	0.0	0.0	0.0	0.0	0.0	0.0	0.0	0.0	5.0	11.0	0.0	0.0	0.0	0.0	0.0	0.0	0.0	0.0	0.0	0.0	0.0	14.0	0.0	194.0	104.0	10.0	209.0	79.0	0.0	80.0	195.0	228.0	302.0	0.0	160.0	97.0	111.0	157.0	85.0	0.0	0.0	0.0	0.0
99f08d3afa45e9daa1cff1e16b53d662	0.0	0.0	0.0	0.0	0.0	0.0	0.0	0.0	0.0	0.0	0.0	0.0	0.0	0.0	0.0	0.0	0.0	0.0	0.0	0.0	0.0	0.0	0.0	0.0	0.0	0.0	0.0	17.0	0.0	69.0	61.0	0.0	17.0	125.0	16.0	61.0	206.0	182.0	115.0	91.0	64.0	131.0	133.0	76.0	386.0	0.0	0.0	0.0	0.0
d8aaa2878d2463cd20dc142a0babde4c	0.0	0.0	0.0	0.0	0.0	0.0	0.0	0.0	0.0	134.0	109.0	43.0	57.0	143.0	107.0	120.0	119.0	222.0	155.0	43.0	87.0	112.0	0.0	0.0	0.0	0.0	0.0	0.0	0.0	80.0	129.0	0.0	129.0	0.0	28.0	69.0	87.0	178.0	138.0	128.0	0.0	75.0	101.0	83.0	70.0	0.0	0.0	0.0	0.0
869ebb32d8a2622206ada8c6236738b5	0.0	0.0	0.0	0.0	0.0	0.0	0.0	0.0	0.0	0.0	0.0	0.0	0.0	0.0	0.0	0.0	0.0	0.0	0.0	0.0	0.0	0.0	0.0	0.0	0.0	0.0	0.0	0.0	0.0	0.0	53.0	0.0	0.0	26.0	12.0	12.0	58.0	29.0	60.0	39.0	31.0	58.0	204.0	0.0	16.0	0.0	0.0	0.0	0.0
d8ebf30ebe23dce36dbca3bd1cdc72ba	0.0	0.0	0.0	0.0	0.0	0.0	0.0	0.0	0.0	11.0	0.0	0.0	0.0	0.0	0.0	0.0	0.0	0.0	3.0	0.0	0.0	0.0	0.0	0.0	0.0	7.0	0.0	22.0	21.0	67.0	103.0	8.0	75.0	87.0	27.0	132.0	196.0	149.0	154.0	0.0	77.0	0.0	42.0	200.0	187.0	0.0	0.0	0.0	0.0
1bc5876b9a77a68fda28bb4c0e672d3e	0.0	0.0	0.0	0.0	0.0	0.0	0.0	0.0	0.0	139.0	70.0	0.0	34.0	23.0	132.0	92.0	1051.0	0.0	560.0	63.0	262.0	0.0	75.0	0.0	0.0	0.0	0.0	0.0	0.0	0.0	0.0	0.0	79.0	0.0	0.0	0.0	79.0	37.0	985.0	0.0	80.0	170.0	112.0	0.0	0.0	0.0	0.0	0.0	0.0
68dd3ea640916aac89c50dbdc0047c32	0.0	0.0	0.0	0.0	0.0	0.0	0.0	0.0	0.0	0.0	0.0	0.0	0.0	0.0	0.0	0.0	0.0	0.0	0.0	0.0	0.0	0.0	0.0	0.0	0.0	0.0	0.0	0.0	6.0	139.0	75.0	0.0	91.0	0.0	41.0	126.0	177.0	172.0	90.0	44.0	106.0	0.0	0.0	179.0	0.0	0.0	0.0	0.0	0.0
c87e38d71ef5cb2c1d54f942a7b4e0ab	0.0	0.0	0.0	0.0	0.0	0.0	0.0	0.0	0.0	0.0	0.0	0.0	0.0	0.0	0.0	0.0	0.0	0.0	74.0	0.0	0.0	0.0	0.0	0.0	612.0	0.0	0.0	0.0	0.0	0.0	0.0	0.0	0.0	0.0	0.0	0.0	0.0	0.0	0.0	0.0	0.0	0.0	0.0	0.0	0.0	0.0	0.0	0.0	0.0
fe2c96d7939c24814b4fa72433655837	0.0	0.0	0.0	0.0	0.0	0.0	0.0	0.0	0.0	0.0	0.0	0.0	0.0	0.0	0.0	3.0	0.0	6.0	6.0	0.0	0.0	0.0	0.0	0.0	8.0	4.0	6.0	10.0	13.0	137.0	63.0	9.0	118.0	93.0	0.0	153.0	164.0	141.0	121.0	16.0	41.0	52.0	97.0	302.0	96.0	0.0	0.0	0.0	4.0
4d1a9146377f18e58c642afadad2cec8	0.0	0.0	0.0	0.0	0.0	0.0	0.0	0.0	0.0	0.0	0.0	0.0	0.0	0.0	0.0	0.0	0.0	0.0	0.0	134.0	0.0	0.0	0.0	0.0	0.0	0.0	0.0	0.0	0.0	0.0	0.0	0.0	0.0	72.0	0.0	0.0	0.0	0.0	0.0	227.0	0.0	75.0	0.0	0.0	0.0	0.0	0.0	0.0	0.0
f98c88526d9048e0c95acd390099591e	15.0	0.0	0.0	0.0	0.0	22.0	0.0	0.0	0.0	665.0	169.0	124.0	59.0	173.0	93.0	483.0	656.0	125.0	262.0	59.0	262.0	144.0	58.0	0.0	0.0	0.0	0.0	0.0	0.0	0.0	0.0	0.0	53.0	91.0	0.0	41.0	76.0	0.0	142.0	0.0	33.0	0.0	99.0	0.0	0.0	0.0	0.0	0.0	0.0
077f70eb3e78240f83e8e390f2aafe71	0.0	0.0	0.0	0.0	0.0	0.0	0.0	0.0	0.0	0.0	0.0	0.0	0.0	0.0	0.0	0.0	0.0	0.0	0.0	8.0	0.0	0.0	0.0	0.0	0.0	0.0	0.0	0.0	0.0	112.0	68.0	0.0	106.0	71.0	0.0	123.0	208.0	188.0	186.0	0.0	120.0	72.0	72.0	193.0	180.0	8.0	0.0	10.0	0.0
7ad45e318cd517b9f4b19daf240f143a	0.0	0.0	0.0	0.0	0.0	0.0	0.0	0.0	0.0	0.0	0.0	0.0	0.0	0.0	0.0	0.0	0.0	0.0	0.0	0.0	0.0	0.0	0.0	0.0	0.0	0.0	0.0	0.0	0.0	0.0	0.0	0.0	0.0	0.0	0.0	0.0	0.0	0.0	0.0	0.0	0.0	0.0	0.0	0.0	0.0	0.0	0.0	0.0	0.0
f2443f31ea9cb06fd15495215112534e	0.0	0.0	0.0	0.0	0.0	0.0	0.0	0.0	0.0	0.0	0.0	0.0	0.0	0.0	0.0	0.0	0.0	0.0	0.0	0.0	0.0	0.0	0.0	0.0	0.0	0.0	0.0	0.0	0.0	98.0	0.0	0.0	58.0	204.0	0.0	178.0	123.0	0.0	48.0	84.0	0.0	1754.0	294.0	0.0	72.0	0.0	0.0	0.0	0.0
8932c34fb84d8d673f9d6b30d2db3c3a	0.0	0.0	0.0	0.0	0.0	0.0	0.0	0.0	0.0	0.0	0.0	4.0	0.0	10.0	0.0	0.0	0.0	21.0	0.0	28.0	0.0	0.0	0.0	0.0	0.0	0.0	0.0	0.0	5.0	180.0	53.0	0.0	157.0	371.0	0.0	113.0	157.0	12.0	69.0	96.0	42.0	918.0	172.0	94.0	30.0	0.0	0.0	0.0	0.0
b46e320af4d2da78ad95c8ef7f24a863	0.0	0.0	0.0	0.0	0.0	0.0	0.0	0.0	0.0	0.0	72.0	37.0	0.0	48.0	0.0	32.0	0.0	99.0	0.0	0.0	0.0	0.0	0.0	0.0	0.0	0.0	0.0	0.0	0.0	51.0	33.0	0.0	0.0	155.0	0.0	75.0	39.0	0.0	58.0	0.0	0.0	1112.0	60.0	0.0	0.0	40.0	0.0	0.0	0.0
25f064270128b2c559018fa84bd4520e	0.0	0.0	0.0	0.0	0.0	0.0	0.0	0.0	0.0	0.0	0.0	0.0	0.0	19.0	0.0	17.0	0.0	14.0	20.0	0.0	0.0	0.0	7.0	0.0	0.0	0.0	0.0	0.0	31.0	63.0	47.0	0.0	0.0	54.0	11.0	135.0	101.0	59.0	69.0	90.0	56.0	59.0	73.0	86.0	67.0	42.0	26.0	41.0	0.0
ba504a68fa008f7c7f0bcac81e309346	0.0	17.0	0.0	0.0	0.0	0.0	0.0	0.0	0.0	0.0	0.0	0.0	5.0	0.0	0.0	0.0	0.0	0.0	0.0	0.0	0.0	0.0	0.0	0.0	0.0	0.0	0.0	0.0	14.0	0.0	885.0	0.0	0.0	114.0	0.0	15.0	81.0	0.0	0.0	15.0	0.0	0.0	7.0	0.0	11.0	0.0	0.0	0.0	0.0
168a33d8635dab7a6856a47dcfad0ee8	0.0	0.0	0.0	0.0	0.0	0.0	0.0	0.0	0.0	31.0	15.0	0.0	0.0	0.0	7.0	0.0	0.0	0.0	0.0	24.0	0.0	0.0	0.0	0.0	0.0	0.0	12.0	38.0	0.0	63.0	60.0	0.0	55.0	64.0	51.0	151.0	126.0	86.0	128.0	51.0	57.0	54.0	39.0	105.0	71.0	0.0	0.0	0.0	0.0
cbd50bbfab64382b5160ddaa07b800dc	0.0	0.0	0.0	0.0	0.0	0.0	0.0	0.0	0.0	0.0	0.0	0.0	0.0	0.0	0.0	0.0	0.0	4.0	0.0	0.0	4.0	0.0	0.0	0.0	0.0	0.0	4.0	0.0	0.0	32.0	76.0	0.0	47.0	87.0	13.0	156.0	182.0	144.0	127.0	47.0	96.0	49.0	83.0	193.0	105.0	0.0	8.0	11.0	0.0
1b0628f1dea2d6b1a139332ab45e945f	0.0	0.0	0.0	0.0	0.0	0.0	0.0	0.0	0.0	0.0	0.0	0.0	0.0	0.0	0.0	0.0	0.0	0.0	0.0	0.0	0.0	0.0	0.0	0.0	0.0	0.0	0.0	0.0	0.0	0.0	17.0	0.0	0.0	0.0	0.0	0.0	0.0	0.0	0.0	0.0	0.0	0.0	0.0	0.0	0.0	0.0	0.0	0.0	0.0
40ef1b16092f524df55da0a18dd7cd20	0.0	0.0	0.0	0.0	0.0	0.0	0.0	0.0	0.0	0.0	0.0	0.0	0.0	0.0	0.0	0.0	0.0	0.0	0.0	0.0	0.0	0.0	0.0	0.0	0.0	0.0	0.0	0.0	0.0	66.0	0.0	0.0	50.0	95.0	0.0	0.0	113.0	0.0	0.0	283.0	0.0	0.0	253.0	0.0	0.0	0.0	0.0	0.0	0.0
b8a13e453a72d65761d62773d25e6bf7	0.0	0.0	0.0	0.0	0.0	0.0	0.0	0.0	0.0	0.0	0.0	0.0	0.0	0.0	0.0	0.0	0.0	0.0	0.0	0.0	0.0	0.0	0.0	0.0	23.0	0.0	0.0	57.0	59.0	108.0	87.0	36.0	87.0	87.0	0.0	143.0	184.0	119.0	118.0	40.0	58.0	0.0	60.0	251.0	68.0	0.0	0.0	0.0	0.0
9cde82ea5dc02d94f1eb2b39aba50a10	0.0	0.0	0.0	0.0	0.0	0.0	0.0	0.0	0.0	24.0	0.0	0.0	0.0	37.0	0.0	0.0	0.0	0.0	0.0	0.0	0.0	0.0	0.0	0.0	0.0	0.0	0.0	0.0	0.0	0.0	52.0	0.0	80.0	98.0	0.0	124.0	178.0	82.0	196.0	75.0	0.0	88.0	59.0	62.0	77.0	0.0	0.0	0.0	0.0
543e338c749e4cc43c5529c617d66dbd	0.0	0.0	0.0	0.0	0.0	0.0	0.0	0.0	0.0	0.0	0.0	0.0	0.0	0.0	0.0	18.0	0.0	0.0	0.0	0.0	6.0	0.0	0.0	0.0	0.0	0.0	0.0	0.0	0.0	74.0	74.0	0.0	31.0	60.0	0.0	184.0	149.0	59.0	119.0	77.0	87.0	67.0	72.0	123.0	95.0	0.0	19.0	0.0	0.0
97507f796254cd23d6deee0de194421e	0.0	0.0	0.0	0.0	0.0	0.0	0.0	0.0	0.0	0.0	0.0	0.0	0.0	0.0	0.0	0.0	0.0	0.0	0.0	0.0	0.0	0.0	0.0	0.0	0.0	0.0	0.0	0.0	0.0	0.0	0.0	0.0	0.0	0.0	0.0	0.0	0.0	0.0	0.0	0.0	0.0	0.0	0.0	0.0	0.0	0.0	0.0	0.0	0.0
98f3ea4b26a52ca9656cd30176fa34b8	0.0	0.0	0.0	0.0	0.0	0.0	0.0	0.0	0.0	0.0	0.0	6.0	82.0	0.0	0.0	126.0	0.0	0.0	0.0	0.0	0.0	0.0	0.0	0.0	0.0	0.0	0.0	0.0	6.0	107.0	87.0	0.0	86.0	51.0	9.0	155.0	146.0	86.0	179.0	25.0	133.0	77.0	164.0	140.0	61.0	0.0	0.0	0.0	0.0
4268d2c01290f6d8d709a4c1c7cbff04	0.0	0.0	0.0	0.0	0.0	0.0	0.0	0.0	0.0	0.0	0.0	0.0	55.0	0.0	0.0	0.0	0.0	30.0	0.0	0.0	0.0	20.0	0.0	0.0	0.0	0.0	0.0	0.0	0.0	132.0	69.0	0.0	92.0	47.0	60.0	91.0	190.0	169.0	124.0	39.0	55.0	35.0	57.0	145.0	99.0	0.0	0.0	0.0	0.0
4a2b476538be86b44d299ff7380cffaf	0.0	0.0	0.0	0.0	0.0	0.0	0.0	0.0	0.0	0.0	0.0	0.0	0.0	0.0	0.0	0.0	0.0	0.0	0.0	0.0	0.0	0.0	0.0	0.0	0.0	0.0	0.0	0.0	0.0	0.0	40.0	0.0	0.0	0.0	0.0	50.0	0.0	0.0	167.0	94.0	0.0	45.0	105.0	0.0	0.0	0.0	0.0	0.0	0.0
7a58a1785df76f535b63e5c7a5f3e2a9	0.0	0.0	0.0	0.0	0.0	0.0	0.0	0.0	0.0	0.0	0.0	0.0	0.0	0.0	0.0	0.0	0.0	0.0	0.0	0.0	0.0	0.0	0.0	0.0	0.0	0.0	0.0	0.0	0.0	36.0	53.0	0.0	61.0	77.0	0.0	151.0	145.0	77.0	139.0	44.0	47.0	71.0	68.0	104.0	101.0	0.0	25.0	0.0	0.0
277672fe5d395295ae2e280f33c1bb85	0.0	0.0	0.0	0.0	0.0	0.0	0.0	0.0	0.0	0.0	0.0	0.0	0.0	0.0	0.0	0.0	0.0	0.0	0.0	0.0	0.0	0.0	0.0	0.0	0.0	0.0	0.0	0.0	0.0	0.0	0.0	0.0	0.0	0.0	0.0	0.0	0.0	0.0	0.0	593.0	0.0	0.0	0.0	0.0	36.0	0.0	0.0	0.0	0.0
e04840d9fa4adb9573ef81009103502e	0.0	0.0	0.0	0.0	0.0	0.0	0.0	0.0	0.0	0.0	0.0	0.0	12.0	0.0	0.0	0.0	0.0	0.0	0.0	0.0	0.0	0.0	0.0	0.0	0.0	0.0	0.0	18.0	0.0	106.0	72.0	0.0	52.0	83.0	19.0	148.0	96.0	77.0	64.0	0.0	72.0	64.0	77.0	90.0	93.0	0.0	0.0	0.0	0.0
5604e8c0d9b6a03df0fb8954acc25d7f	0.0	0.0	0.0	0.0	0.0	0.0	0.0	0.0	0.0	0.0	0.0	0.0	0.0	0.0	0.0	0.0	0.0	0.0	0.0	0.0	0.0	0.0	0.0	0.0	0.0	0.0	0.0	16.0	0.0	116.0	0.0	4.0	103.0	133.0	0.0	111.0	149.0	125.0	109.0	0.0	0.0	49.0	83.0	145.0	104.0	0.0	0.0	0.0	0.0
590496df32f3afeed764474d25592030	0.0	0.0	0.0	0.0	0.0	0.0	0.0	0.0	0.0	0.0	0.0	0.0	0.0	0.0	0.0	0.0	0.0	0.0	0.0	0.0	0.0	0.0	0.0	0.0	0.0	0.0	0.0	0.0	0.0	0.0	0.0	0.0	9.0	0.0	0.0	13.0	0.0	11.0	0.0	8.0	0.0	9.0	21.0	0.0	137.0	9.0	0.0	0.0	0.0
827ff82a3715b3a3be72aa0789f1e66e	9.0	0.0	0.0	0.0	0.0	0.0	0.0	0.0	0.0	0.0	0.0	0.0	0.0	1042.0	0.0	0.0	19.0	0.0	0.0	0.0	0.0	0.0	0.0	0.0	0.0	0.0	0.0	0.0	0.0	12.0	0.0	0.0	0.0	0.0	0.0	0.0	0.0	0.0	20.0	0.0	36.0	0.0	0.0	0.0	0.0	0.0	0.0	0.0	0.0
1008e055dc6a21bcfab991ff01b4da9b	0.0	0.0	0.0	0.0	0.0	0.0	0.0	0.0	0.0	0.0	0.0	0.0	0.0	0.0	0.0	0.0	0.0	0.0	0.0	0.0	0.0	0.0	0.0	0.0	0.0	0.0	0.0	0.0	0.0	9.0	13.0	5.0	17.0	78.0	0.0	13.0	124.0	0.0	29.0	80.0	86.0	15.0	106.0	0.0	79.0	0.0	0.0	0.0	0.0
0e52d45ff402dbe30d682b9902a1a3ae	0.0	0.0	0.0	0.0	0.0	0.0	0.0	0.0	0.0	0.0	0.0	0.0	27.0	44.0	0.0	0.0	0.0	32.0	52.0	0.0	14.0	0.0	0.0	0.0	0.0	0.0	0.0	0.0	0.0	0.0	23.0	0.0	25.0	30.0	0.0	84.0	57.0	35.0	22.0	24.0	25.0	0.0	0.0	0.0	73.0	0.0	28.0	11.0	10.0
fd20bdf653287dd3de85661cd7eb5cc8	15.0	0.0	0.0	0.0	0.0	0.0	10.0	0.0	0.0	29.0	41.0	0.0	64.0	102.0	0.0	41.0	53.0	42.0	56.0	27.0	30.0	11.0	39.0	0.0	0.0	6.0	0.0	0.0	0.0	0.0	64.0	0.0	46.0	57.0	19.0	175.0	173.0	52.0	126.0	87.0	69.0	68.0	247.0	73.0	75.0	0.0	0.0	0.0	0.0
c9dff9b6a02c0e5994d02052f094cb8e	0.0	0.0	0.0	0.0	0.0	0.0	0.0	0.0	0.0	0.0	0.0	0.0	0.0	0.0	0.0	28.0	0.0	0.0	0.0	9.0	0.0	0.0	0.0	0.0	0.0	0.0	11.0	0.0	0.0	87.0	69.0	0.0	61.0	54.0	21.0	180.0	133.0	84.0	99.0	47.0	40.0	43.0	0.0	117.0	87.0	0.0	27.0	20.0	0.0
bbda1296833d9f58d9adffbee37c86ad	0.0	0.0	0.0	0.0	0.0	0.0	0.0	0.0	0.0	24.0	0.0	0.0	0.0	10.0	0.0	11.0	0.0	19.0	15.0	0.0	10.0	5.0	0.0	0.0	5.0	8.0	0.0	10.0	0.0	102.0	53.0	0.0	94.0	42.0	0.0	120.0	131.0	146.0	155.0	35.0	102.0	81.0	88.0	101.0	76.0	0.0	0.0	0.0	8.0
79dff2ce5b1d3dd16587dd9fcd68cdc6	0.0	0.0	0.0	0.0	0.0	0.0	0.0	0.0	0.0	0.0	0.0	49.0	0.0	21.0	0.0	0.0	0.0	29.0	0.0	35.0	0.0	20.0	0.0	0.0	0.0	0.0	0.0	0.0	0.0	32.0	20.0	0.0	29.0	284.0	0.0	55.0	92.0	0.0	32.0	65.0	18.0	24.0	115.0	0.0	55.0	0.0	0.0	0.0	0.0
982c975608351c0df30e5bb1fb3f0006	0.0	0.0	0.0	0.0	0.0	0.0	0.0	0.0	0.0	0.0	0.0	0.0	0.0	0.0	0.0	0.0	0.0	0.0	0.0	0.0	0.0	0.0	0.0	0.0	0.0	0.0	0.0	0.0	0.0	27.0	0.0	0.0	0.0	53.0	0.0	39.0	0.0	59.0	0.0	0.0	0.0	65.0	65.0	41.0	102.0	0.0	0.0	0.0	0.0
1dc02bde1acc532af72c0c519c3c5f78	0.0	0.0	0.0	0.0	0.0	0.0	0.0	0.0	0.0	0.0	0.0	0.0	0.0	0.0	0.0	0.0	0.0	0.0	0.0	0.0	0.0	0.0	0.0	0.0	0.0	0.0	0.0	0.0	0.0	0.0	29.0	0.0	27.0	47.0	0.0	89.0	62.0	0.0	65.0	0.0	0.0	28.0	55.0	37.0	68.0	43.0	101.0	53.0	39.0
b8ad813db202f4f09d38d2bde2842c7d	0.0	0.0	0.0	0.0	0.0	0.0	0.0	0.0	0.0	0.0	0.0	0.0	0.0	0.0	0.0	0.0	0.0	0.0	0.0	0.0	0.0	0.0	0.0	0.0	0.0	0.0	0.0	0.0	0.0	0.0	0.0	0.0	0.0	0.0	0.0	0.0	0.0	0.0	5.0	27.0	0.0	0.0	0.0	0.0	0.0	0.0	0.0	0.0	0.0
644f9b3e6c9c042e85cb19a4bad99c48	0.0	0.0	0.0	0.0	0.0	0.0	0.0	0.0	0.0	0.0	0.0	0.0	0.0	0.0	0.0	0.0	0.0	0.0	0.0	0.0	0.0	0.0	0.0	0.0	0.0	29.0	0.0	14.0	14.0	97.0	56.0	0.0	146.0	76.0	46.0	122.0	137.0	201.0	126.0	66.0	83.0	108.0	65.0	199.0	113.0	0.0	0.0	0.0	0.0
bc00e62baca4d7422195bc9b2e962db4	0.0	69.0	0.0	0.0	0.0	0.0	0.0	0.0	0.0	210.0	99.0	121.0	217.0	162.0	91.0	140.0	298.0	61.0	214.0	144.0	67.0	91.0	110.0	0.0	0.0	0.0	0.0	0.0	0.0	46.0	51.0	0.0	46.0	46.0	18.0	115.0	181.0	79.0	269.0	44.0	70.0	46.0	100.0	59.0	0.0	0.0	0.0	0.0	0.0
200ab6e038ec81539a9ce7197f39c269	0.0	0.0	0.0	0.0	0.0	0.0	0.0	0.0	0.0	0.0	0.0	0.0	0.0	0.0	0.0	0.0	0.0	0.0	0.0	0.0	0.0	0.0	0.0	0.0	0.0	0.0	0.0	8.0	0.0	67.0	26.0	0.0	65.0	57.0	0.0	100.0	144.0	142.0	55.0	30.0	0.0	0.0	53.0	64.0	45.0	0.0	9.0	0.0	0.0
2cd41ecab16f9ad6ed54cd7c96252edb	0.0	0.0	0.0	0.0	0.0	0.0	0.0	0.0	0.0	0.0	0.0	0.0	0.0	0.0	0.0	0.0	9.0	0.0	0.0	0.0	0.0	0.0	0.0	0.0	0.0	0.0	0.0	10.0	10.0	80.0	32.0	0.0	41.0	65.0	52.0	188.0	227.0	72.0	211.0	30.0	29.0	21.0	37.0	138.0	96.0	0.0	0.0	0.0	0.0
daaeb443b76e028c4f8308b320c72c28	0.0	0.0	0.0	0.0	0.0	0.0	40.0	0.0	0.0	0.0	22.0	0.0	0.0	2306.0	0.0	0.0	12.0	0.0	0.0	101.0	0.0	0.0	7.0	0.0	0.0	0.0	0.0	0.0	0.0	73.0	0.0	0.0	0.0	0.0	0.0	26.0	23.0	0.0	66.0	0.0	20.0	53.0	175.0	27.0	15.0	0.0	0.0	0.0	0.0
28d3250dc226b8c784f0b7472670f3ed	0.0	0.0	0.0	0.0	0.0	0.0	0.0	0.0	0.0	0.0	30.0	0.0	0.0	0.0	0.0	0.0	33.0	0.0	0.0	0.0	0.0	0.0	0.0	0.0	0.0	0.0	0.0	0.0	0.0	26.0	0.0	0.0	23.0	17.0	0.0	0.0	69.0	0.0	30.0	0.0	53.0	33.0	78.0	40.0	415.0	0.0	0.0	0.0	0.0
f1a15b5fbe2df64db06e547ea522feba	0.0	0.0	0.0	0.0	0.0	0.0	0.0	0.0	0.0	0.0	0.0	0.0	0.0	0.0	0.0	0.0	0.0	0.0	0.0	0.0	0.0	0.0	0.0	0.0	0.0	0.0	0.0	0.0	0.0	0.0	0.0	0.0	0.0	0.0	22.0	0.0	37.0	0.0	24.0	0.0	41.0	144.0	10.0	0.0	0.0	0.0	0.0	0.0	0.0
88e7f7360a47706f2c4b0b165e376ff0	0.0	0.0	0.0	0.0	0.0	0.0	0.0	0.0	0.0	0.0	0.0	3.0	0.0	0.0	0.0	0.0	0.0	0.0	0.0	0.0	0.0	0.0	0.0	0.0	0.0	0.0	0.0	0.0	6.0	57.0	74.0	0.0	58.0	87.0	0.0	159.0	167.0	133.0	160.0	27.0	59.0	40.0	90.0	211.0	75.0	0.0	0.0	0.0	0.0
0d70148f2ab50467940c834d92ea6ace	0.0	12.0	0.0	0.0	0.0	0.0	0.0	0.0	0.0	0.0	0.0	0.0	0.0	0.0	0.0	0.0	0.0	0.0	0.0	0.0	0.0	0.0	0.0	0.0	0.0	0.0	0.0	0.0	0.0	15.0	0.0	0.0	26.0	0.0	0.0	0.0	0.0	0.0	16.0	30.0	0.0	42.0	32.0	0.0	0.0	0.0	0.0	0.0	0.0
aeac764198c26aa282eb2789f21a40ac	0.0	0.0	0.0	0.0	0.0	0.0	0.0	0.0	0.0	0.0	0.0	0.0	0.0	6.0	0.0	0.0	0.0	0.0	0.0	5.0	0.0	0.0	0.0	0.0	0.0	0.0	0.0	0.0	0.0	28.0	61.0	0.0	35.0	55.0	0.0	97.0	88.0	76.0	216.0	119.0	77.0	93.0	132.0	42.0	233.0	0.0	0.0	0.0	0.0
0145d96ab88695c4ca7badc4668a29e9	0.0	0.0	0.0	0.0	0.0	0.0	0.0	0.0	0.0	0.0	0.0	0.0	0.0	0.0	0.0	0.0	0.0	0.0	0.0	0.0	0.0	0.0	0.0	0.0	0.0	0.0	0.0	13.0	9.0	96.0	50.0	0.0	82.0	72.0	14.0	122.0	196.0	168.0	143.0	29.0	158.0	103.0	143.0	186.0	0.0	0.0	0.0	0.0	0.0
a43d71de599450a09409ddbec5aa8e42	0.0	0.0	0.0	0.0	0.0	0.0	0.0	0.0	0.0	0.0	0.0	0.0	0.0	0.0	0.0	0.0	0.0	0.0	0.0	0.0	0.0	0.0	0.0	0.0	0.0	0.0	0.0	0.0	26.0	0.0	87.0	0.0	0.0	110.0	40.0	179.0	140.0	40.0	121.0	44.0	90.0	109.0	116.0	80.0	65.0	0.0	0.0	0.0	0.0
61a5993a0b0d9f45c54dbfaf4235e841	0.0	0.0	0.0	0.0	0.0	0.0	0.0	0.0	0.0	0.0	20.0	0.0	14.0	0.0	0.0	0.0	0.0	0.0	0.0	0.0	0.0	0.0	0.0	0.0	0.0	0.0	0.0	0.0	0.0	0.0	0.0	0.0	54.0	78.0	0.0	117.0	145.0	67.0	79.0	0.0	65.0	33.0	77.0	291.0	74.0	0.0	0.0	0.0	0.0
fa9345fe60a9a2b65f258f60036cca5a	0.0	0.0	0.0	0.0	0.0	0.0	0.0	0.0	0.0	0.0	0.0	0.0	0.0	0.0	0.0	0.0	0.0	0.0	0.0	0.0	0.0	0.0	0.0	0.0	0.0	0.0	0.0	0.0	8.0	38.0	37.0	0.0	45.0	74.0	0.0	76.0	107.0	65.0	113.0	58.0	44.0	35.0	29.0	119.0	69.0	0.0	0.0	6.0	0.0
fb8fc7265c6180c30e79c081fb19c7be	19.0	0.0	0.0	0.0	0.0	15.0	0.0	0.0	0.0	92.0	613.0	88.0	266.0	117.0	0.0	235.0	436.0	249.0	401.0	123.0	132.0	50.0	81.0	0.0	0.0	0.0	0.0	0.0	0.0	0.0	0.0	0.0	0.0	0.0	0.0	67.0	0.0	21.0	287.0	0.0	21.0	18.0	0.0	0.0	0.0	0.0	0.0	0.0	0.0
58e1592ba5ebc765047019d3a295a5a9	0.0	0.0	0.0	0.0	0.0	0.0	0.0	0.0	0.0	0.0	20.0	0.0	0.0	0.0	0.0	0.0	0.0	0.0	23.0	31.0	0.0	0.0	0.0	0.0	20.0	0.0	0.0	0.0	0.0	244.0	79.0	0.0	72.0	137.0	0.0	306.0	57.0	21.0	43.0	115.0	99.0	35.0	371.0	69.0	0.0	0.0	0.0	0.0	0.0
145b5bc38c3804d8e3808900d14882d9	0.0	0.0	0.0	0.0	0.0	0.0	0.0	0.0	0.0	0.0	0.0	0.0	0.0	43.0	0.0	0.0	0.0	0.0	0.0	0.0	0.0	0.0	0.0	0.0	0.0	0.0	0.0	0.0	0.0	0.0	33.0	0.0	0.0	0.0	0.0	0.0	61.0	0.0	14.0	0.0	42.0	106.0	0.0	0.0	83.0	0.0	0.0	0.0	0.0
fc5b8f430e908644f01864a34221ad4b	0.0	0.0	0.0	0.0	0.0	0.0	0.0	0.0	0.0	0.0	0.0	0.0	0.0	0.0	0.0	0.0	0.0	0.0	0.0	0.0	0.0	0.0	0.0	0.0	0.0	0.0	0.0	0.0	0.0	75.0	0.0	0.0	0.0	94.0	0.0	99.0	92.0	64.0	135.0	113.0	35.0	57.0	139.0	80.0	117.0	0.0	0.0	0.0	0.0
918cec191a67bbe425bb17f6fbc1aad5	0.0	0.0	0.0	0.0	0.0	0.0	0.0	0.0	0.0	68.0	30.0	50.0	57.0	41.0	0.0	75.0	44.0	48.0	123.0	50.0	0.0	41.0	22.0	0.0	0.0	0.0	0.0	0.0	0.0	55.0	51.0	0.0	51.0	56.0	23.0	77.0	152.0	125.0	122.0	0.0	64.0	69.0	60.0	104.0	70.0	0.0	0.0	0.0	0.0
da75d475ee18b67ab703ccc071a4fe02	0.0	0.0	0.0	0.0	0.0	0.0	0.0	0.0	0.0	8.0	0.0	0.0	0.0	0.0	0.0	0.0	0.0	0.0	0.0	0.0	0.0	0.0	0.0	0.0	0.0	0.0	10.0	9.0	0.0	43.0	52.0	0.0	39.0	67.0	0.0	129.0	70.0	84.0	116.0	28.0	54.0	37.0	55.0	130.0	125.0	0.0	9.0	6.0	9.0
cc82d8105024b11331961ccaeefbd507	0.0	0.0	0.0	0.0	0.0	0.0	0.0	0.0	0.0	0.0	8.0	9.0	0.0	0.0	0.0	5.0	11.0	9.0	0.0	7.0	0.0	0.0	0.0	0.0	0.0	0.0	0.0	4.0	11.0	59.0	75.0	0.0	33.0	97.0	13.0	218.0	143.0	77.0	209.0	44.0	61.0	52.0	53.0	112.0	161.0	0.0	0.0	0.0	0.0
bdda9055f8c79c6c3931a80350473260	0.0	0.0	0.0	0.0	0.0	0.0	0.0	0.0	0.0	0.0	0.0	0.0	0.0	0.0	0.0	0.0	0.0	0.0	0.0	0.0	0.0	0.0	0.0	0.0	0.0	0.0	0.0	0.0	0.0	0.0	0.0	0.0	0.0	0.0	0.0	0.0	0.0	0.0	0.0	0.0	0.0	0.0	0.0	0.0	0.0	0.0	0.0	0.0	0.0
2a2142273921454754792b25ada0c1f5	0.0	0.0	0.0	0.0	0.0	0.0	0.0	0.0	0.0	0.0	0.0	0.0	0.0	0.0	0.0	0.0	0.0	0.0	0.0	0.0	0.0	0.0	0.0	0.0	0.0	0.0	0.0	0.0	0.0	0.0	0.0	0.0	0.0	77.0	0.0	162.0	0.0	0.0	0.0	221.0	56.0	141.0	168.0	0.0	0.0	0.0	0.0	0.0	0.0
e002e6b7a405bd92414d1db71fc176d0	0.0	0.0	0.0	0.0	0.0	0.0	0.0	0.0	0.0	0.0	0.0	0.0	0.0	0.0	0.0	0.0	0.0	81.0	0.0	0.0	0.0	0.0	0.0	0.0	0.0	0.0	0.0	0.0	0.0	0.0	0.0	0.0	0.0	0.0	0.0	0.0	0.0	0.0	0.0	3364.0	0.0	0.0	0.0	0.0	0.0	0.0	0.0	0.0	0.0
193f67ec964936dfe71fb3d3be3a03b3	0.0	0.0	0.0	0.0	0.0	0.0	0.0	0.0	0.0	0.0	0.0	0.0	0.0	0.0	0.0	0.0	0.0	0.0	0.0	0.0	0.0	0.0	0.0	0.0	0.0	0.0	0.0	0.0	0.0	0.0	0.0	0.0	0.0	0.0	0.0	0.0	0.0	0.0	0.0	0.0	0.0	0.0	60.0	0.0	0.0	0.0	0.0	0.0	0.0
7effe4faa1f26bf9ff911521e0e52d57	0.0	0.0	0.0	0.0	0.0	0.0	0.0	0.0	0.0	0.0	0.0	0.0	0.0	0.0	0.0	0.0	0.0	0.0	0.0	0.0	0.0	0.0	0.0	0.0	0.0	0.0	0.0	0.0	0.0	0.0	147.0	0.0	0.0	0.0	0.0	0.0	0.0	0.0	0.0	0.0	0.0	0.0	0.0	0.0	43.0	0.0	0.0	0.0	0.0
a679fe6c24dc73fdbd1c118ee8c3ff3e	0.0	0.0	0.0	0.0	0.0	0.0	0.0	0.0	0.0	0.0	0.0	0.0	0.0	0.0	0.0	0.0	0.0	0.0	0.0	0.0	0.0	0.0	0.0	0.0	0.0	0.0	0.0	0.0	0.0	0.0	0.0	0.0	0.0	0.0	0.0	0.0	0.0	0.0	0.0	200.0	0.0	0.0	0.0	0.0	0.0	0.0	0.0	0.0	0.0
0edfa3e202c03f8c3449ace22c7e1930	0.0	0.0	0.0	0.0	0.0	0.0	0.0	0.0	0.0	0.0	0.0	0.0	0.0	0.0	0.0	0.0	0.0	0.0	0.0	0.0	0.0	0.0	0.0	0.0	0.0	0.0	0.0	0.0	0.0	0.0	0.0	0.0	0.0	0.0	0.0	0.0	0.0	0.0	0.0	0.0	333.0	0.0	0.0	0.0	0.0	0.0	0.0	0.0	0.0
05f982b8c86399fdc9bddc21bae848f8	0.0	0.0	0.0	0.0	0.0	0.0	0.0	0.0	0.0	0.0	0.0	0.0	0.0	0.0	0.0	0.0	0.0	0.0	6.0	0.0	0.0	0.0	0.0	0.0	16.0	13.0	0.0	0.0	0.0	69.0	83.0	0.0	44.0	52.0	35.0	111.0	127.0	67.0	169.0	41.0	76.0	61.0	81.0	87.0	0.0	11.0	0.0	0.0	0.0
222f671dfe353bc87ce2cec7269330b1	0.0	0.0	0.0	0.0	4.0	0.0	0.0	0.0	0.0	0.0	0.0	0.0	0.0	0.0	0.0	31.0	0.0	0.0	0.0	0.0	0.0	0.0	0.0	0.0	0.0	0.0	0.0	0.0	0.0	0.0	55.0	0.0	0.0	63.0	38.0	133.0	142.0	90.0	104.0	79.0	74.0	0.0	135.0	87.0	115.0	0.0	0.0	0.0	0.0
19fc096d3bb4a329caad0bfc274afe72	0.0	0.0	0.0	0.0	0.0	0.0	0.0	0.0	0.0	0.0	0.0	0.0	0.0	0.0	0.0	0.0	0.0	0.0	0.0	0.0	0.0	0.0	0.0	0.0	10.0	0.0	0.0	0.0	0.0	22.0	73.0	0.0	0.0	36.0	0.0	63.0	77.0	61.0	59.0	97.0	62.0	237.0	99.0	0.0	0.0	0.0	0.0	0.0	0.0
3d39a45ad46ffb745bfb4baed4340b86	0.0	0.0	0.0	0.0	0.0	0.0	0.0	0.0	0.0	0.0	0.0	0.0	0.0	0.0	0.0	0.0	0.0	0.0	0.0	0.0	0.0	0.0	0.0	0.0	0.0	0.0	0.0	0.0	0.0	0.0	0.0	0.0	0.0	0.0	0.0	0.0	0.0	0.0	0.0	0.0	0.0	0.0	0.0	0.0	0.0	0.0	0.0	0.0	0.0
fad969ab0fc2aabb5a4b41a362c511ac	0.0	0.0	0.0	4.0	0.0	8.0	12.0	6.0	0.0	81.0	150.0	22.0	127.0	102.0	13.0	147.0	306.0	29.0	1231.0	57.0	114.0	41.0	166.0	0.0	0.0	0.0	0.0	0.0	0.0	38.0	14.0	0.0	33.0	0.0	0.0	30.0	31.0	14.0	162.0	16.0	103.0	58.0	37.0	0.0	0.0	0.0	0.0	0.0	0.0
4d039dfc831157f57c0c43b4f2b146fc	0.0	0.0	0.0	0.0	0.0	0.0	0.0	0.0	0.0	18.0	0.0	0.0	11.0	0.0	0.0	0.0	0.0	0.0	0.0	0.0	14.0	0.0	0.0	0.0	7.0	0.0	0.0	0.0	11.0	0.0	68.0	0.0	26.0	83.0	0.0	136.0	163.0	61.0	109.0	73.0	67.0	58.0	94.0	149.0	68.0	0.0	0.0	12.0	7.0
6829bd06e6ee658a836f5327c8c11719	0.0	0.0	0.0	0.0	0.0	0.0	0.0	0.0	0.0	0.0	0.0	0.0	0.0	0.0	0.0	0.0	0.0	0.0	0.0	41.0	0.0	0.0	0.0	0.0	0.0	0.0	0.0	0.0	0.0	137.0	0.0	0.0	0.0	83.0	0.0	293.0	189.0	59.0	100.0	68.0	83.0	65.0	0.0	89.0	71.0	0.0	49.0	41.0	24.0
9b01e1f6cb0ddba834fd735bf4b2d0dc	0.0	0.0	0.0	0.0	0.0	0.0	0.0	0.0	0.0	0.0	0.0	0.0	0.0	0.0	0.0	0.0	0.0	0.0	0.0	0.0	0.0	0.0	0.0	0.0	0.0	0.0	0.0	0.0	0.0	45.0	0.0	0.0	0.0	91.0	0.0	0.0	283.0	197.0	52.0	168.0	58.0	117.0	115.0	114.0	44.0	0.0	0.0	0.0	0.0
a88b54df200cd2c8689f842f003d0baf	0.0	0.0	0.0	0.0	0.0	0.0	0.0	0.0	0.0	0.0	0.0	0.0	0.0	0.0	0.0	0.0	0.0	0.0	23.0	0.0	0.0	0.0	20.0	0.0	0.0	0.0	0.0	0.0	0.0	39.0	85.0	0.0	0.0	0.0	19.0	131.0	118.0	35.0	72.0	145.0	111.0	76.0	223.0	0.0	21.0	0.0	0.0	0.0	0.0
9c65e7ad44eab66ca635d47a85c65e9b	0.0	0.0	0.0	0.0	0.0	0.0	0.0	0.0	0.0	0.0	56.0	0.0	0.0	0.0	0.0	0.0	0.0	0.0	0.0	0.0	0.0	0.0	0.0	0.0	72.0	0.0	0.0	0.0	0.0	0.0	0.0	0.0	0.0	0.0	0.0	33.0	0.0	0.0	0.0	0.0	154.0	0.0	0.0	0.0	148.0	0.0	0.0	0.0	0.0
43265098fe65b429412cca71dc9574c5	0.0	0.0	0.0	0.0	0.0	0.0	0.0	0.0	0.0	0.0	0.0	0.0	0.0	0.0	0.0	14.0	17.0	0.0	22.0	0.0	0.0	0.0	0.0	0.0	0.0	0.0	7.0	0.0	0.0	51.0	92.0	0.0	54.0	79.0	0.0	170.0	150.0	65.0	159.0	39.0	67.0	93.0	107.0	136.0	96.0	0.0	0.0	0.0	0.0
8e266d1c2502a685ae0b74a34f0d3d4a	0.0	0.0	2.0	0.0	0.0	0.0	21.0	0.0	0.0	0.0	0.0	0.0	0.0	0.0	0.0	0.0	0.0	0.0	0.0	0.0	0.0	40.0	0.0	0.0	0.0	0.0	0.0	0.0	0.0	90.0	23.0	0.0	74.0	69.0	0.0	112.0	140.0	86.0	58.0	0.0	0.0	0.0	127.0	81.0	76.0	0.0	0.0	0.0	0.0
dc88cbe851dde9d7ad9c5d9493c60f27	0.0	0.0	0.0	0.0	0.0	0.0	0.0	0.0	0.0	133.0	0.0	95.0	311.0	229.0	54.0	273.0	219.0	146.0	256.0	67.0	76.0	36.0	0.0	0.0	0.0	0.0	0.0	0.0	0.0	133.0	56.0	5.0	159.0	88.0	20.0	145.0	223.0	53.0	169.0	30.0	38.0	0.0	18.0	69.0	0.0	0.0	0.0	0.0	0.0
0d6d65732210c4e1d2ea913455245388	3.0	0.0	0.0	0.0	0.0	0.0	0.0	0.0	0.0	0.0	0.0	0.0	0.0	12.0	0.0	0.0	0.0	0.0	0.0	0.0	0.0	0.0	0.0	0.0	0.0	0.0	0.0	0.0	0.0	0.0	19.0	5.0	0.0	0.0	11.0	151.0	19.0	0.0	45.0	12.0	20.0	26.0	91.0	0.0	34.0	0.0	0.0	0.0	0.0
fc8e53c899c570354a8215bc2bff1e67	0.0	0.0	0.0	0.0	0.0	0.0	0.0	0.0	0.0	0.0	0.0	0.0	0.0	0.0	0.0	0.0	0.0	0.0	0.0	0.0	0.0	0.0	0.0	0.0	0.0	0.0	0.0	0.0	0.0	0.0	269.0	0.0	0.0	0.0	0.0	0.0	263.0	0.0	109.0	0.0	50.0	0.0	163.0	0.0	0.0	0.0	0.0	0.0	0.0
0e2ac4bcad6d1ec5085095a2f7b00ff6	0.0	0.0	0.0	0.0	0.0	0.0	0.0	0.0	0.0	0.0	0.0	0.0	0.0	0.0	0.0	0.0	0.0	0.0	0.0	0.0	0.0	0.0	0.0	0.0	15.0	17.0	0.0	0.0	19.0	50.0	30.0	0.0	45.0	62.0	0.0	85.0	122.0	83.0	102.0	0.0	44.0	38.0	56.0	125.0	81.0	0.0	0.0	0.0	0.0
f9562ec8195301ede2664da7747dbd36	24.0	11.0	0.0	0.0	0.0	0.0	0.0	0.0	0.0	300.0	30.0	35.0	155.0	108.0	28.0	186.0	1107.0	124.0	208.0	58.0	119.0	160.0	133.0	0.0	0.0	0.0	0.0	0.0	0.0	0.0	7.0	0.0	0.0	17.0	0.0	27.0	8.0	14.0	122.0	0.0	0.0	0.0	15.0	0.0	27.0	0.0	0.0	0.0	0.0
af5a04c273c855817be2e65494cbbfd2	0.0	0.0	0.0	0.0	0.0	0.0	0.0	0.0	0.0	0.0	0.0	6.0	33.0	1568.0	0.0	0.0	0.0	0.0	0.0	31.0	0.0	0.0	0.0	0.0	0.0	0.0	6.0	0.0	0.0	0.0	59.0	0.0	78.0	109.0	0.0	192.0	124.0	0.0	65.0	55.0	15.0	278.0	109.0	46.0	55.0	0.0	0.0	0.0	0.0
70305068c1bd0616d64f5766e6b4d9d7	0.0	0.0	0.0	0.0	0.0	0.0	0.0	0.0	0.0	0.0	0.0	0.0	0.0	0.0	0.0	0.0	0.0	0.0	0.0	0.0	0.0	0.0	0.0	0.0	0.0	0.0	0.0	0.0	0.0	33.0	55.0	0.0	0.0	70.0	0.0	179.0	99.0	0.0	68.0	150.0	0.0	83.0	118.0	20.0	32.0	0.0	0.0	0.0	0.0
aac6334666367a6a47cb996b12c63a4e	0.0	0.0	0.0	0.0	0.0	0.0	0.0	0.0	9.0	0.0	0.0	0.0	0.0	0.0	0.0	0.0	0.0	0.0	0.0	41.0	0.0	0.0	0.0	0.0	0.0	0.0	0.0	0.0	0.0	31.0	83.0	0.0	54.0	41.0	0.0	54.0	57.0	0.0	196.0	68.0	61.0	51.0	167.0	0.0	0.0	0.0	0.0	0.0	0.0
e497f00797318e113005a8c87fa84521	0.0	0.0	0.0	0.0	0.0	0.0	0.0	0.0	0.0	3.0	0.0	0.0	0.0	0.0	0.0	0.0	0.0	0.0	0.0	0.0	0.0	0.0	0.0	0.0	0.0	0.0	5.0	0.0	7.0	47.0	31.0	6.0	59.0	51.0	0.0	69.0	133.0	88.0	61.0	25.0	30.0	23.0	41.0	81.0	63.0	0.0	8.0	10.0	9.0
ceafbe320eb2436a0c315fdbf0cbe636	0.0	0.0	0.0	0.0	0.0	0.0	0.0	0.0	0.0	0.0	0.0	270.0	0.0	0.0	2041.0	0.0	0.0	0.0	0.0	149.0	0.0	0.0	0.0	0.0	0.0	0.0	0.0	0.0	0.0	0.0	0.0	0.0	0.0	0.0	0.0	545.0	0.0	0.0	0.0	0.0	0.0	0.0	0.0	0.0	0.0	0.0	0.0	0.0	0.0
95f911d158cc98784a78b2c33470dd7f	0.0	0.0	0.0	0.0	0.0	0.0	0.0	0.0	0.0	0.0	0.0	0.0	0.0	0.0	0.0	0.0	0.0	0.0	0.0	0.0	0.0	0.0	0.0	0.0	7.0	0.0	0.0	0.0	0.0	30.0	45.0	0.0	62.0	83.0	24.0	76.0	81.0	112.0	101.0	29.0	43.0	40.0	23.0	135.0	57.0	0.0	0.0	0.0	0.0
4ea40f29b8ed6f0d17f777e526415c44	0.0	0.0	0.0	0.0	0.0	0.0	0.0	0.0	0.0	0.0	0.0	0.0	15.0	0.0	0.0	0.0	0.0	0.0	0.0	0.0	0.0	0.0	0.0	0.0	0.0	0.0	0.0	9.0	0.0	64.0	62.0	0.0	102.0	83.0	30.0	83.0	123.0	85.0	94.0	0.0	48.0	143.0	246.0	149.0	81.0	0.0	0.0	0.0	0.0
ac030c864de3517f65058d17c3733bcb	0.0	0.0	0.0	0.0	0.0	0.0	0.0	0.0	0.0	0.0	0.0	0.0	0.0	0.0	0.0	0.0	0.0	12.0	0.0	0.0	0.0	0.0	0.0	0.0	0.0	0.0	0.0	0.0	0.0	90.0	0.0	0.0	0.0	37.0	0.0	83.0	0.0	0.0	0.0	1784.0	0.0	0.0	96.0	0.0	0.0	0.0	0.0	0.0	0.0
18435ce99cc3284b88f9f128f32b1569	0.0	0.0	0.0	0.0	0.0	0.0	0.0	0.0	0.0	0.0	0.0	0.0	0.0	0.0	0.0	0.0	0.0	0.0	0.0	0.0	0.0	0.0	0.0	0.0	0.0	0.0	0.0	0.0	0.0	19.0	42.0	0.0	43.0	90.0	0.0	67.0	80.0	108.0	47.0	58.0	81.0	47.0	48.0	164.0	48.0	0.0	0.0	0.0	0.0
b955aa604eb5d177f1fc43667e4e556b	0.0	0.0	0.0	0.0	0.0	0.0	0.0	0.0	0.0	0.0	0.0	0.0	0.0	0.0	0.0	0.0	0.0	43.0	0.0	15.0	0.0	24.0	0.0	0.0	0.0	0.0	0.0	0.0	0.0	0.0	0.0	0.0	0.0	0.0	0.0	0.0	0.0	0.0	0.0	26.0	19.0	0.0	0.0	0.0	0.0	0.0	0.0	0.0	0.0
aaf33f4e09d52ce0849c96c7a174f450	0.0	0.0	0.0	0.0	0.0	0.0	0.0	0.0	0.0	0.0	0.0	0.0	0.0	0.0	0.0	0.0	0.0	0.0	0.0	0.0	0.0	0.0	0.0	0.0	0.0	0.0	0.0	0.0	19.0	97.0	50.0	0.0	82.0	66.0	0.0	132.0	173.0	106.0	122.0	42.0	47.0	20.0	45.0	166.0	68.0	0.0	0.0	0.0	0.0
9e6ff04edcdd25d5060c26b92b88cfdd	0.0	0.0	0.0	0.0	0.0	0.0	0.0	0.0	0.0	0.0	0.0	0.0	0.0	21.0	0.0	0.0	0.0	0.0	0.0	0.0	0.0	0.0	0.0	0.0	0.0	0.0	0.0	0.0	0.0	0.0	0.0	0.0	0.0	0.0	0.0	0.0	0.0	0.0	0.0	44.0	27.0	0.0	38.0	0.0	103.0	0.0	0.0	0.0	0.0
a9179a7d610402b27fe00fd37d83a606	0.0	0.0	0.0	0.0	0.0	0.0	0.0	0.0	0.0	0.0	0.0	0.0	0.0	0.0	0.0	0.0	0.0	0.0	0.0	0.0	0.0	0.0	0.0	0.0	0.0	0.0	0.0	0.0	0.0	0.0	0.0	0.0	0.0	0.0	0.0	0.0	32.0	0.0	0.0	0.0	0.0	34.0	61.0	0.0	0.0	0.0	0.0	0.0	0.0
8c181d78294c4a423c0bfb019b1f0477	0.0	0.0	0.0	0.0	0.0	0.0	0.0	0.0	0.0	0.0	0.0	0.0	0.0	0.0	0.0	0.0	0.0	0.0	0.0	0.0	0.0	0.0	0.0	0.0	0.0	0.0	0.0	0.0	0.0	0.0	0.0	0.0	0.0	0.0	0.0	0.0	0.0	0.0	0.0	0.0	0.0	0.0	59.0	0.0	0.0	0.0	0.0	0.0	0.0
8795257ad8ffc91bd23d146ec8d2eac3	0.0	0.0	0.0	0.0	0.0	0.0	0.0	0.0	0.0	0.0	0.0	0.0	0.0	0.0	0.0	0.0	0.0	0.0	0.0	0.0	0.0	0.0	0.0	0.0	0.0	0.0	0.0	0.0	0.0	11.0	0.0	0.0	0.0	0.0	0.0	0.0	0.0	0.0	17.0	68.0	0.0	15.0	20.0	0.0	16.0	0.0	14.0	0.0	0.0
5ae52dbd09704de13b43a8c0e90701bc	0.0	0.0	0.0	0.0	0.0	0.0	0.0	0.0	0.0	0.0	0.0	0.0	0.0	0.0	0.0	0.0	0.0	0.0	0.0	0.0	0.0	0.0	0.0	0.0	0.0	0.0	0.0	0.0	0.0	0.0	0.0	0.0	0.0	0.0	0.0	0.0	52.0	0.0	53.0	0.0	0.0	0.0	77.0	0.0	0.0	0.0	0.0	0.0	0.0
21066d1fb9cdc889c48193c8697f7fef	0.0	0.0	0.0	0.0	0.0	0.0	0.0	0.0	0.0	0.0	0.0	0.0	0.0	0.0	0.0	8.0	0.0	0.0	0.0	0.0	0.0	0.0	0.0	0.0	0.0	0.0	0.0	8.0	0.0	53.0	71.0	0.0	91.0	66.0	0.0	123.0	164.0	71.0	153.0	0.0	49.0	29.0	22.0	230.0	52.0	0.0	0.0	0.0	0.0
39e1425259dcad1c4d08356244554f3e	0.0	0.0	0.0	0.0	0.0	0.0	0.0	0.0	0.0	0.0	0.0	0.0	0.0	0.0	0.0	0.0	0.0	0.0	0.0	0.0	0.0	0.0	0.0	0.0	0.0	0.0	0.0	0.0	0.0	0.0	63.0	0.0	22.0	69.0	0.0	149.0	122.0	101.0	106.0	45.0	57.0	71.0	120.0	71.0	352.0	0.0	0.0	0.0	0.0
bfedbfe1eafc168fa95c096452104ae1	0.0	0.0	0.0	0.0	0.0	0.0	0.0	0.0	0.0	0.0	0.0	0.0	0.0	0.0	0.0	0.0	0.0	0.0	0.0	0.0	0.0	0.0	0.0	0.0	0.0	0.0	0.0	0.0	0.0	60.0	44.0	0.0	32.0	90.0	20.0	163.0	142.0	102.0	153.0	58.0	72.0	80.0	81.0	227.0	32.0	0.0	0.0	0.0	0.0
dc092774442a67db8a212e393c62f99f	0.0	0.0	0.0	0.0	0.0	0.0	0.0	0.0	0.0	0.0	0.0	0.0	0.0	0.0	0.0	0.0	0.0	0.0	0.0	0.0	0.0	0.0	0.0	0.0	0.0	0.0	0.0	0.0	0.0	0.0	51.0	0.0	0.0	50.0	0.0	72.0	92.0	101.0	68.0	24.0	36.0	28.0	26.0	158.0	44.0	0.0	0.0	14.0	0.0
12571dd97071fb8dbdfc95d3bbc09014	0.0	0.0	0.0	0.0	0.0	0.0	0.0	0.0	0.0	0.0	0.0	0.0	0.0	0.0	0.0	0.0	0.0	0.0	18.0	0.0	0.0	0.0	0.0	0.0	0.0	0.0	0.0	0.0	0.0	93.0	0.0	0.0	33.0	45.0	12.0	103.0	155.0	76.0	0.0	27.0	39.0	0.0	81.0	116.0	74.0	0.0	18.0	10.0	14.0
bb4fd3b88781120479e531945c2fb930	0.0	0.0	0.0	0.0	0.0	0.0	0.0	0.0	0.0	0.0	0.0	0.0	0.0	0.0	0.0	0.0	0.0	0.0	0.0	0.0	0.0	0.0	0.0	0.0	0.0	0.0	0.0	0.0	0.0	0.0	0.0	0.0	0.0	0.0	0.0	0.0	0.0	0.0	0.0	0.0	0.0	0.0	0.0	0.0	0.0	0.0	0.0	0.0	0.0
a84ef97cbd5757e24275cff44b846c0b	0.0	0.0	0.0	0.0	0.0	0.0	0.0	0.0	0.0	0.0	0.0	9.0	7.0	28.0	0.0	0.0	49.0	8.0	0.0	4.0	0.0	0.0	0.0	0.0	0.0	0.0	0.0	0.0	0.0	23.0	0.0	0.0	78.0	32.0	0.0	119.0	46.0	0.0	96.0	526.0	25.0	44.0	64.0	20.0	42.0	12.0	30.0	0.0	12.0
7b3be20125578922fdcae7df72bb2b51	0.0	0.0	0.0	0.0	0.0	0.0	0.0	0.0	0.0	0.0	0.0	0.0	162.0	0.0	0.0	0.0	0.0	0.0	0.0	0.0	0.0	0.0	0.0	0.0	0.0	0.0	0.0	0.0	0.0	0.0	57.0	0.0	26.0	47.0	0.0	245.0	109.0	55.0	65.0	0.0	57.0	75.0	62.0	0.0	129.0	0.0	0.0	0.0	18.0
00118f6670c550b6fce75797dddb9924	0.0	0.0	0.0	0.0	0.0	0.0	0.0	0.0	0.0	31.0	0.0	16.0	0.0	15.0	0.0	0.0	0.0	0.0	0.0	46.0	13.0	0.0	0.0	0.0	0.0	0.0	0.0	0.0	0.0	51.0	40.0	0.0	25.0	26.0	0.0	37.0	48.0	26.0	0.0	25.0	0.0	17.0	31.0	56.0	47.0	0.0	0.0	0.0	0.0
c5db5dbfe2bd38de239d3b7f97bb07a3	9.0	0.0	0.0	0.0	0.0	0.0	0.0	0.0	0.0	0.0	0.0	0.0	70.0	35.0	0.0	53.0	0.0	0.0	27.0	25.0	0.0	0.0	50.0	0.0	0.0	0.0	0.0	0.0	0.0	14.0	63.0	0.0	0.0	9.0	17.0	0.0	0.0	0.0	55.0	0.0	39.0	92.0	31.0	29.0	35.0	0.0	6.0	0.0	0.0
b787a300e44183a4fae48ba70cf52112	0.0	0.0	0.0	0.0	0.0	0.0	0.0	0.0	0.0	0.0	0.0	0.0	4.0	0.0	0.0	0.0	0.0	0.0	0.0	0.0	0.0	0.0	0.0	0.0	0.0	0.0	0.0	0.0	0.0	3.0	62.0	0.0	14.0	52.0	0.0	65.0	47.0	23.0	44.0	68.0	25.0	105.0	125.0	24.0	0.0	0.0	0.0	0.0	0.0
fdd4b0fa8894f0528574754f5d5178c2	0.0	0.0	0.0	0.0	0.0	0.0	0.0	0.0	0.0	0.0	0.0	0.0	0.0	0.0	0.0	0.0	0.0	4.0	0.0	0.0	0.0	0.0	0.0	0.0	0.0	0.0	0.0	0.0	0.0	61.0	35.0	0.0	62.0	42.0	15.0	92.0	115.0	81.0	124.0	24.0	27.0	14.0	24.0	258.0	41.0	0.0	0.0	0.0	0.0
945a14a27a2f53b40befaaabeb355cee	0.0	0.0	0.0	0.0	0.0	0.0	0.0	0.0	0.0	0.0	0.0	0.0	0.0	0.0	0.0	0.0	0.0	0.0	0.0	0.0	0.0	0.0	0.0	0.0	0.0	0.0	0.0	0.0	0.0	0.0	0.0	0.0	77.0	42.0	0.0	192.0	111.0	67.0	0.0	0.0	0.0	0.0	61.0	0.0	53.0	0.0	108.0	62.0	0.0
3933f6eaad8fe18cb3a558ec7979db69	0.0	0.0	0.0	0.0	0.0	0.0	0.0	0.0	0.0	0.0	0.0	0.0	0.0	0.0	0.0	0.0	0.0	0.0	0.0	0.0	0.0	0.0	0.0	0.0	0.0	0.0	0.0	0.0	0.0	94.0	34.0	0.0	83.0	78.0	0.0	133.0	136.0	182.0	86.0	56.0	51.0	26.0	74.0	117.0	43.0	0.0	0.0	0.0	11.0
70a8f71e1303586657c62adacc4992fc	0.0	0.0	0.0	0.0	0.0	0.0	0.0	0.0	0.0	0.0	0.0	0.0	0.0	0.0	0.0	0.0	0.0	0.0	0.0	0.0	0.0	0.0	0.0	0.0	0.0	0.0	0.0	0.0	0.0	23.0	90.0	0.0	27.0	76.0	13.0	210.0	136.0	92.0	178.0	21.0	99.0	66.0	102.0	100.0	77.0	0.0	0.0	0.0	0.0
413e9d1c6e9f4efad5b503af8ab3670b	0.0	0.0	0.0	0.0	0.0	0.0	0.0	0.0	0.0	0.0	0.0	0.0	9.0	0.0	0.0	0.0	0.0	0.0	0.0	0.0	0.0	0.0	0.0	0.0	0.0	0.0	16.0	27.0	0.0	80.0	55.0	0.0	100.0	67.0	0.0	93.0	141.0	97.0	110.0	0.0	63.0	46.0	53.0	145.0	84.0	0.0	0.0	0.0	0.0
73389b84cf25d361737b497a0794ef2c	0.0	0.0	0.0	0.0	0.0	0.0	0.0	0.0	0.0	0.0	0.0	0.0	8.0	0.0	0.0	0.0	0.0	0.0	0.0	0.0	0.0	0.0	0.0	0.0	0.0	0.0	0.0	0.0	0.0	65.0	0.0	0.0	0.0	66.0	0.0	97.0	115.0	70.0	55.0	0.0	34.0	67.0	67.0	125.0	93.0	0.0	56.0	47.0	0.0
133d7286afcf5b8a253d7809009dabc0	0.0	0.0	0.0	0.0	0.0	0.0	0.0	0.0	0.0	0.0	0.0	0.0	11.0	0.0	0.0	0.0	0.0	0.0	0.0	0.0	0.0	0.0	0.0	0.0	0.0	0.0	0.0	0.0	0.0	0.0	63.0	0.0	0.0	35.0	35.0	123.0	50.0	41.0	75.0	31.0	48.0	41.0	0.0	155.0	38.0	0.0	0.0	0.0	0.0
08e192b1210e7ecde6271a132c10c88a	0.0	0.0	0.0	0.0	0.0	0.0	0.0	0.0	0.0	0.0	0.0	0.0	0.0	0.0	0.0	0.0	0.0	0.0	0.0	0.0	0.0	0.0	0.0	0.0	0.0	0.0	0.0	0.0	0.0	0.0	0.0	0.0	0.0	0.0	0.0	0.0	0.0	0.0	0.0	0.0	0.0	0.0	0.0	0.0	0.0	0.0	0.0	0.0	0.0
0656e566567864b8dc2ed3865bc030b5	66.0	0.0	0.0	0.0	0.0	0.0	0.0	0.0	0.0	0.0	0.0	147.0	0.0	656.0	25.0	0.0	0.0	528.0	110.0	0.0	0.0	16.0	0.0	0.0	0.0	0.0	0.0	0.0	0.0	0.0	0.0	0.0	0.0	182.0	0.0	796.0	52.0	0.0	15.0	87.0	46.0	0.0	0.0	0.0	0.0	0.0	0.0	0.0	0.0
30f3a125ac14497b7960e6a0054b94d5	0.0	0.0	0.0	0.0	0.0	0.0	0.0	0.0	0.0	0.0	9.0	0.0	0.0	0.0	0.0	0.0	0.0	0.0	46.0	0.0	0.0	0.0	0.0	0.0	0.0	0.0	0.0	0.0	0.0	0.0	0.0	0.0	0.0	0.0	0.0	0.0	60.0	0.0	0.0	0.0	172.0	34.0	0.0	0.0	0.0	0.0	0.0	0.0	0.0
c816d00e4c481415fceaeb12a3f66f04	0.0	0.0	0.0	0.0	0.0	0.0	0.0	0.0	0.0	0.0	0.0	0.0	0.0	0.0	0.0	0.0	0.0	0.0	0.0	0.0	0.0	0.0	0.0	0.0	0.0	0.0	0.0	0.0	0.0	0.0	82.0	0.0	0.0	144.0	0.0	223.0	236.0	109.0	192.0	0.0	92.0	153.0	183.0	86.0	153.0	0.0	0.0	0.0	0.0
9eeb95f077f28fa89e1ece23dca5a412	0.0	0.0	0.0	0.0	0.0	0.0	0.0	0.0	0.0	0.0	0.0	0.0	0.0	0.0	0.0	0.0	0.0	0.0	0.0	0.0	0.0	0.0	0.0	0.0	0.0	0.0	0.0	0.0	0.0	0.0	0.0	0.0	0.0	0.0	0.0	0.0	0.0	0.0	0.0	8.0	0.0	0.0	27.0	0.0	0.0	0.0	0.0	0.0	0.0
f13504c170d26c8b2d299523399f8f12	0.0	0.0	0.0	0.0	0.0	0.0	0.0	0.0	0.0	0.0	0.0	0.0	0.0	0.0	0.0	180.0	0.0	0.0	0.0	0.0	0.0	0.0	0.0	0.0	0.0	0.0	71.0	0.0	0.0	0.0	0.0	0.0	0.0	0.0	0.0	285.0	196.0	140.0	108.0	104.0	63.0	0.0	0.0	110.0	99.0	0.0	0.0	0.0	0.0
b229c7d652489b814d8afaa0b9c6dd51	0.0	0.0	0.0	0.0	0.0	0.0	0.0	0.0	0.0	0.0	0.0	0.0	0.0	120.0	0.0	0.0	0.0	0.0	0.0	0.0	0.0	0.0	0.0	0.0	0.0	0.0	0.0	0.0	0.0	54.0	102.0	0.0	57.0	0.0	0.0	124.0	0.0	54.0	97.0	56.0	0.0	129.0	49.0	53.0	0.0	0.0	103.0	0.0	0.0
1fce8c3d34e666463c33305830f2a411	0.0	0.0	0.0	0.0	0.0	0.0	0.0	0.0	0.0	0.0	0.0	0.0	0.0	0.0	0.0	47.0	33.0	0.0	0.0	0.0	0.0	0.0	0.0	0.0	0.0	0.0	0.0	0.0	0.0	73.0	0.0	33.0	40.0	169.0	0.0	106.0	172.0	124.0	159.0	0.0	0.0	61.0	66.0	122.0	190.0	0.0	0.0	0.0	0.0
6c705624fd7e1cc6fe7b2cad0a019958	0.0	0.0	0.0	0.0	0.0	0.0	0.0	0.0	0.0	18.0	8.0	8.0	36.0	6.0	0.0	16.0	6.0	20.0	24.0	17.0	0.0	0.0	0.0	0.0	0.0	0.0	0.0	0.0	0.0	67.0	71.0	0.0	51.0	76.0	14.0	88.0	134.0	84.0	111.0	39.0	59.0	31.0	67.0	122.0	89.0	0.0	9.0	0.0	0.0
a9188c44815509e2b3fe41ee2d39f17d	0.0	0.0	0.0	0.0	0.0	0.0	0.0	0.0	0.0	0.0	0.0	23.0	0.0	0.0	0.0	0.0	0.0	0.0	25.0	27.0	0.0	0.0	0.0	0.0	0.0	16.0	0.0	36.0	0.0	23.0	75.0	0.0	35.0	58.0	28.0	218.0	199.0	63.0	181.0	31.0	69.0	55.0	140.0	89.0	99.0	0.0	0.0	0.0	0.0
392c7cd8b52464bd72d1844c8da6a1b2	0.0	0.0	0.0	0.0	0.0	0.0	0.0	0.0	0.0	0.0	0.0	0.0	0.0	0.0	0.0	0.0	0.0	0.0	0.0	0.0	0.0	0.0	0.0	0.0	0.0	0.0	0.0	0.0	0.0	0.0	0.0	0.0	0.0	0.0	0.0	19.0	20.0	0.0	0.0	0.0	0.0	0.0	105.0	0.0	0.0	0.0	0.0	0.0	0.0
5a0da0536d1153e192c8b96f3a5e8d4a	0.0	0.0	0.0	0.0	0.0	0.0	0.0	0.0	0.0	0.0	0.0	0.0	0.0	0.0	0.0	0.0	0.0	0.0	0.0	0.0	0.0	0.0	0.0	0.0	0.0	0.0	0.0	0.0	7.0	0.0	73.0	0.0	64.0	70.0	0.0	121.0	167.0	115.0	0.0	51.0	85.0	50.0	0.0	129.0	0.0	0.0	0.0	0.0	0.0
2f4ee22a21b9115e8f37b2eda126d70c	0.0	0.0	0.0	0.0	0.0	0.0	0.0	0.0	0.0	0.0	0.0	0.0	0.0	0.0	0.0	0.0	0.0	0.0	0.0	0.0	0.0	0.0	0.0	0.0	0.0	0.0	0.0	0.0	0.0	47.0	0.0	0.0	64.0	0.0	0.0	100.0	53.0	0.0	0.0	59.0	0.0	0.0	69.0	0.0	68.0	0.0	0.0	0.0	0.0
1bbd0dea4dfcb2678740b442cc8b6d62	0.0	0.0	0.0	0.0	0.0	0.0	0.0	0.0	0.0	0.0	0.0	0.0	0.0	0.0	0.0	0.0	0.0	0.0	0.0	0.0	0.0	0.0	0.0	0.0	0.0	0.0	0.0	0.0	0.0	0.0	0.0	0.0	0.0	0.0	0.0	150.0	104.0	0.0	107.0	71.0	0.0	101.0	80.0	0.0	82.0	0.0	0.0	0.0	0.0
9d8def7cf99c6fcf37f628c33d566937	0.0	0.0	0.0	0.0	0.0	0.0	0.0	0.0	0.0	0.0	0.0	0.0	0.0	0.0	0.0	0.0	0.0	0.0	0.0	0.0	0.0	0.0	0.0	0.0	15.0	0.0	0.0	18.0	0.0	0.0	33.0	23.0	53.0	37.0	9.0	138.0	99.0	72.0	70.0	79.0	58.0	54.0	229.0	62.0	86.0	0.0	0.0	0.0	0.0
38a2fc456a38a309413e82dcc5914cbf	0.0	0.0	0.0	0.0	0.0	0.0	0.0	0.0	0.0	0.0	0.0	0.0	0.0	0.0	0.0	0.0	0.0	0.0	0.0	0.0	0.0	0.0	0.0	0.0	0.0	5.0	0.0	0.0	0.0	25.0	61.0	0.0	49.0	57.0	42.0	89.0	141.0	141.0	135.0	33.0	50.0	44.0	44.0	185.0	122.0	0.0	0.0	0.0	0.0
aac6051f0f7add4d2f16ec358b280a57	0.0	0.0	0.0	0.0	0.0	0.0	0.0	0.0	0.0	7.0	0.0	0.0	0.0	0.0	0.0	16.0	0.0	0.0	0.0	4.0	0.0	0.0	2.0	0.0	7.0	0.0	0.0	0.0	18.0	48.0	39.0	0.0	68.0	37.0	0.0	77.0	113.0	82.0	61.0	26.0	39.0	25.0	62.0	131.0	62.0	9.0	17.0	19.0	15.0
66a1ca2a1fb75886e2838c66d7d001bd	0.0	0.0	0.0	0.0	0.0	0.0	6.0	0.0	0.0	109.0	0.0	0.0	0.0	90.0	27.0	66.0	37.0	0.0	16.0	0.0	0.0	0.0	2.0	0.0	0.0	0.0	0.0	0.0	0.0	229.0	19.0	0.0	1159.0	46.0	0.0	469.0	105.0	0.0	58.0	0.0	271.0	37.0	0.0	12.0	0.0	0.0	0.0	0.0	0.0
3b34aa17d3cf1be28be06b78631e8d5f	0.0	0.0	0.0	0.0	0.0	0.0	0.0	0.0	0.0	0.0	29.0	0.0	0.0	0.0	0.0	0.0	0.0	65.0	0.0	0.0	0.0	0.0	0.0	0.0	0.0	0.0	0.0	0.0	0.0	44.0	47.0	0.0	0.0	139.0	0.0	0.0	0.0	0.0	37.0	0.0	0.0	457.0	50.0	0.0	0.0	0.0	50.0	0.0	0.0
00fc52fccbcc7c6c77dd9b110925de65	0.0	0.0	0.0	0.0	0.0	0.0	0.0	0.0	0.0	0.0	0.0	0.0	0.0	0.0	0.0	0.0	0.0	10.0	0.0	0.0	0.0	0.0	0.0	0.0	0.0	0.0	0.0	0.0	0.0	113.0	0.0	0.0	120.0	121.0	0.0	111.0	171.0	124.0	90.0	0.0	132.0	0.0	0.0	168.0	198.0	0.0	0.0	0.0	0.0
96aa5ff65903a96dabd1399485c57a0b	0.0	0.0	0.0	0.0	0.0	0.0	0.0	0.0	0.0	0.0	181.0	0.0	669.0	0.0	0.0	0.0	0.0	0.0	0.0	0.0	0.0	0.0	72.0	0.0	0.0	0.0	0.0	0.0	0.0	0.0	0.0	0.0	0.0	0.0	0.0	0.0	215.0	0.0	0.0	0.0	0.0	0.0	0.0	0.0	0.0	0.0	0.0	0.0	0.0
01b1187aaac689c9e64685788fb4c9f6	0.0	0.0	0.0	0.0	0.0	0.0	0.0	0.0	0.0	0.0	0.0	0.0	0.0	0.0	0.0	0.0	0.0	0.0	0.0	0.0	0.0	0.0	0.0	0.0	0.0	0.0	0.0	0.0	0.0	0.0	22.0	0.0	0.0	0.0	0.0	0.0	3.0	0.0	0.0	32.0	0.0	28.0	0.0	0.0	30.0	0.0	6.0	0.0	0.0
c3509624d2dbde8207683a6794d9059a	0.0	0.0	0.0	0.0	0.0	0.0	0.0	0.0	0.0	0.0	0.0	0.0	0.0	0.0	0.0	0.0	0.0	0.0	0.0	0.0	0.0	0.0	0.0	0.0	0.0	0.0	0.0	0.0	30.0	260.0	0.0	0.0	57.0	115.0	0.0	117.0	153.0	164.0	95.0	0.0	163.0	147.0	100.0	211.0	92.0	0.0	0.0	0.0	0.0
1c0df0ece464ef1e20ccd0eeb8dbe35b	0.0	0.0	0.0	0.0	0.0	0.0	0.0	0.0	0.0	0.0	0.0	15.0	179.0	0.0	5.0	0.0	0.0	1018.0	0.0	0.0	0.0	0.0	10.0	0.0	0.0	0.0	0.0	0.0	0.0	13.0	0.0	0.0	0.0	0.0	9.0	0.0	0.0	0.0	58.0	541.0	0.0	212.0	0.0	8.0	27.0	0.0	0.0	0.0	0.0
eff349a72de843e69da6850dd593a7c9	0.0	0.0	0.0	0.0	0.0	0.0	0.0	0.0	0.0	11.0	0.0	17.0	0.0	27.0	20.0	29.0	24.0	0.0	9.0	30.0	0.0	0.0	0.0	0.0	0.0	0.0	0.0	0.0	0.0	40.0	53.0	0.0	37.0	49.0	0.0	115.0	133.0	53.0	131.0	53.0	29.0	34.0	82.0	78.0	61.0	0.0	0.0	0.0	0.0
5d960dfa04b05e7b9f5f218adaa1de0f	0.0	0.0	0.0	0.0	0.0	0.0	0.0	0.0	0.0	0.0	0.0	3.0	0.0	0.0	0.0	0.0	0.0	0.0	0.0	0.0	0.0	0.0	0.0	0.0	0.0	4.0	12.0	18.0	0.0	76.0	31.0	0.0	48.0	76.0	10.0	97.0	107.0	99.0	112.0	39.0	62.0	39.0	53.0	130.0	86.0	0.0	3.0	0.0	5.0
3c863cf67a014692d9f01d71cba0f7fb	0.0	0.0	0.0	0.0	0.0	0.0	0.0	0.0	0.0	0.0	0.0	46.0	2188.0	0.0	0.0	0.0	0.0	40.0	0.0	0.0	0.0	0.0	0.0	0.0	0.0	0.0	0.0	0.0	0.0	0.0	0.0	0.0	0.0	0.0	0.0	0.0	0.0	0.0	22.0	0.0	0.0	0.0	0.0	0.0	0.0	0.0	0.0	0.0	0.0
3b4a68f7bb9e04c23f4a2d30ab1d2ffc	0.0	0.0	0.0	0.0	0.0	0.0	0.0	0.0	0.0	0.0	0.0	0.0	0.0	0.0	0.0	0.0	0.0	0.0	0.0	0.0	0.0	0.0	0.0	0.0	0.0	0.0	0.0	0.0	0.0	26.0	43.0	0.0	39.0	55.0	0.0	38.0	94.0	64.0	52.0	30.0	22.0	0.0	31.0	86.0	76.0	0.0	10.0	0.0	0.0
edc9f05b520dff40c9992e70484277f6	0.0	0.0	0.0	0.0	0.0	0.0	0.0	0.0	0.0	0.0	0.0	0.0	0.0	0.0	0.0	0.0	0.0	0.0	7.0	0.0	0.0	0.0	0.0	0.0	0.0	0.0	0.0	0.0	0.0	0.0	0.0	0.0	0.0	64.0	0.0	0.0	109.0	0.0	34.0	74.0	0.0	0.0	52.0	0.0	0.0	0.0	0.0	21.0	0.0
2c36039a7150fac52a30a2f45388f185	0.0	0.0	0.0	0.0	0.0	0.0	0.0	7.0	0.0	100.0	0.0	0.0	66.0	35.0	0.0	141.0	62.0	84.0	42.0	81.0	0.0	0.0	0.0	0.0	0.0	0.0	0.0	0.0	7.0	0.0	58.0	0.0	0.0	0.0	0.0	0.0	0.0	0.0	56.0	59.0	0.0	85.0	81.0	0.0	0.0	0.0	0.0	0.0	0.0
6f578fe7158563f9068d6b09d069098f	0.0	0.0	0.0	0.0	0.0	0.0	0.0	0.0	0.0	0.0	0.0	0.0	0.0	0.0	7.0	20.0	0.0	0.0	0.0	0.0	0.0	0.0	0.0	0.0	0.0	0.0	0.0	9.0	0.0	72.0	20.0	0.0	53.0	0.0	0.0	80.0	105.0	66.0	87.0	59.0	38.0	20.0	23.0	234.0	43.0	0.0	0.0	0.0	0.0
6202f4e9607782953885ad734be93ab5	0.0	0.0	0.0	0.0	0.0	0.0	0.0	0.0	0.0	0.0	0.0	0.0	0.0	0.0	0.0	0.0	0.0	0.0	0.0	0.0	0.0	0.0	0.0	0.0	0.0	0.0	0.0	0.0	0.0	0.0	62.0	0.0	0.0	52.0	6.0	67.0	68.0	50.0	111.0	33.0	55.0	65.0	172.0	37.0	24.0	4.0	0.0	0.0	0.0
ccb1c78c758d6f600bd58d89cc4de7e8	0.0	0.0	0.0	0.0	0.0	0.0	0.0	0.0	0.0	0.0	0.0	0.0	0.0	0.0	0.0	0.0	0.0	0.0	0.0	0.0	0.0	0.0	0.0	0.0	0.0	0.0	0.0	0.0	0.0	0.0	77.0	0.0	0.0	9.0	0.0	0.0	28.0	0.0	19.0	0.0	0.0	255.0	108.0	0.0	31.0	0.0	0.0	0.0	0.0
2ca08da8b08f8a670ac16867f194164e	0.0	0.0	0.0	0.0	0.0	0.0	0.0	0.0	0.0	0.0	0.0	0.0	0.0	0.0	0.0	0.0	0.0	0.0	0.0	0.0	3.0	0.0	0.0	0.0	0.0	0.0	0.0	0.0	5.0	52.0	65.0	0.0	75.0	39.0	9.0	68.0	139.0	118.0	95.0	23.0	61.0	39.0	43.0	164.0	67.0	0.0	0.0	0.0	4.0
f3c1304476e7d90f440ede796ec1f55b	0.0	0.0	0.0	0.0	0.0	0.0	0.0	0.0	0.0	0.0	0.0	0.0	0.0	0.0	0.0	0.0	0.0	9.0	0.0	0.0	0.0	0.0	0.0	0.0	0.0	0.0	0.0	0.0	14.0	61.0	40.0	6.0	54.0	63.0	0.0	95.0	109.0	87.0	130.0	0.0	61.0	68.0	57.0	131.0	97.0	0.0	0.0	0.0	0.0
4185b70be2157c816e52d84184f1dd19	0.0	0.0	0.0	0.0	0.0	0.0	0.0	0.0	0.0	0.0	0.0	0.0	0.0	33.0	0.0	0.0	33.0	0.0	0.0	0.0	0.0	0.0	0.0	0.0	0.0	0.0	0.0	0.0	0.0	18.0	0.0	0.0	18.0	105.0	0.0	146.0	142.0	35.0	70.0	22.0	58.0	56.0	109.0	62.0	37.0	0.0	0.0	0.0	0.0
26d33e60c1ea0cdf53a3df98abc410cd	10.0	6.0	0.0	0.0	0.0	13.0	12.0	15.0	6.0	152.0	138.0	82.0	322.0	234.0	56.0	267.0	230.0	93.0	237.0	103.0	185.0	60.0	19.0	0.0	0.0	0.0	0.0	2.0	0.0	10.0	0.0	0.0	0.0	0.0	0.0	28.0	38.0	9.0	45.0	0.0	19.0	8.0	12.0	20.0	15.0	0.0	0.0	0.0	0.0
c7f9fb08b5b29dc934945b7461462cce	0.0	0.0	0.0	0.0	0.0	0.0	0.0	0.0	0.0	0.0	0.0	0.0	0.0	0.0	0.0	0.0	0.0	0.0	0.0	0.0	0.0	0.0	0.0	0.0	0.0	0.0	0.0	0.0	0.0	0.0	42.0	0.0	40.0	59.0	47.0	146.0	95.0	84.0	83.0	21.0	48.0	25.0	0.0	153.0	122.0	0.0	0.0	0.0	0.0
d903eda3cf93dd20c7d87586ca9179c9	0.0	0.0	0.0	0.0	0.0	0.0	0.0	0.0	0.0	0.0	0.0	0.0	0.0	0.0	0.0	0.0	0.0	0.0	0.0	0.0	0.0	0.0	0.0	0.0	0.0	0.0	0.0	0.0	0.0	0.0	0.0	0.0	0.0	0.0	0.0	0.0	25.0	0.0	27.0	34.0	10.0	0.0	63.0	0.0	6.0	0.0	0.0	0.0	0.0
7dd319f44ec075117a7aadbc45533172	0.0	0.0	0.0	0.0	0.0	0.0	0.0	0.0	0.0	0.0	0.0	0.0	0.0	0.0	0.0	0.0	0.0	0.0	0.0	0.0	0.0	0.0	0.0	0.0	0.0	0.0	0.0	0.0	0.0	0.0	0.0	0.0	0.0	0.0	0.0	0.0	0.0	0.0	96.0	0.0	197.0	0.0	0.0	0.0	0.0	0.0	0.0	0.0	0.0
2ead02405202ac1873c21d363ed7a4c6	0.0	0.0	0.0	0.0	0.0	0.0	0.0	0.0	0.0	0.0	0.0	0.0	0.0	0.0	0.0	0.0	0.0	0.0	0.0	0.0	0.0	0.0	0.0	0.0	0.0	0.0	0.0	0.0	0.0	0.0	0.0	0.0	16.0	0.0	0.0	0.0	0.0	0.0	0.0	0.0	0.0	0.0	0.0	0.0	23.0	0.0	0.0	0.0	0.0
353f7e9fdad6f61934872fde8e6a2ab2	0.0	0.0	0.0	0.0	0.0	0.0	0.0	0.0	0.0	0.0	0.0	0.0	0.0	0.0	0.0	0.0	0.0	0.0	0.0	0.0	0.0	0.0	0.0	0.0	0.0	0.0	0.0	0.0	0.0	0.0	0.0	16.0	0.0	0.0	0.0	0.0	0.0	0.0	68.0	0.0	0.0	0.0	180.0	50.0	0.0	0.0	0.0	0.0	0.0
d5f8fd5c1fc9ece0cdda7f516a0d621b	0.0	0.0	0.0	0.0	0.0	0.0	0.0	0.0	0.0	0.0	0.0	0.0	0.0	0.0	0.0	0.0	0.0	0.0	0.0	0.0	0.0	0.0	0.0	0.0	0.0	0.0	0.0	0.0	0.0	0.0	9.0	0.0	17.0	0.0	0.0	16.0	32.0	0.0	29.0	9.0	0.0	9.0	127.0	0.0	40.0	0.0	0.0	0.0	0.0
559ece0b32cc40fc67c04f126a797c9f	0.0	0.0	0.0	0.0	0.0	0.0	0.0	0.0	0.0	0.0	0.0	0.0	0.0	0.0	0.0	0.0	0.0	0.0	0.0	0.0	27.0	0.0	0.0	0.0	0.0	0.0	0.0	0.0	0.0	0.0	136.0	0.0	51.0	0.0	0.0	184.0	123.0	0.0	67.0	0.0	0.0	0.0	0.0	78.0	0.0	0.0	0.0	0.0	0.0
e990caece06458ee8234ca0b99bf74ae	0.0	0.0	0.0	0.0	0.0	0.0	0.0	0.0	0.0	0.0	0.0	0.0	0.0	0.0	0.0	0.0	0.0	0.0	0.0	0.0	0.0	0.0	3.0	0.0	0.0	0.0	0.0	0.0	0.0	0.0	48.0	0.0	67.0	97.0	25.0	96.0	74.0	81.0	0.0	95.0	106.0	29.0	24.0	144.0	55.0	0.0	0.0	0.0	0.0
8ed4fc9a59d73326b528b367a94aecce	0.0	0.0	0.0	0.0	0.0	0.0	0.0	0.0	0.0	0.0	0.0	0.0	0.0	0.0	0.0	0.0	0.0	0.0	0.0	0.0	0.0	0.0	0.0	0.0	0.0	0.0	0.0	0.0	0.0	0.0	80.0	0.0	54.0	33.0	11.0	175.0	124.0	51.0	172.0	26.0	47.0	36.0	39.0	69.0	55.0	0.0	0.0	0.0	0.0
6415c79d208f7e1db5111efa029f18bb	0.0	0.0	0.0	0.0	0.0	0.0	0.0	0.0	0.0	0.0	0.0	0.0	0.0	10.0	0.0	0.0	0.0	0.0	0.0	0.0	0.0	0.0	0.0	0.0	0.0	0.0	0.0	0.0	0.0	0.0	25.0	0.0	0.0	0.0	0.0	9.0	0.0	0.0	12.0	0.0	0.0	67.0	0.0	0.0	0.0	0.0	0.0	0.0	0.0
1931f4cecbec3a0027b3cf5e42f57adb	0.0	0.0	0.0	0.0	0.0	0.0	0.0	0.0	0.0	0.0	0.0	0.0	0.0	0.0	0.0	0.0	0.0	0.0	0.0	0.0	0.0	0.0	0.0	0.0	0.0	0.0	0.0	0.0	11.0	33.0	43.0	17.0	0.0	79.0	0.0	218.0	109.0	50.0	74.0	69.0	0.0	46.0	142.0	136.0	90.0	0.0	0.0	0.0	0.0
15446a9b3f325836cf424b8e2c96b046	0.0	0.0	0.0	0.0	0.0	0.0	0.0	0.0	0.0	0.0	3.0	0.0	0.0	0.0	0.0	0.0	0.0	0.0	0.0	0.0	0.0	0.0	0.0	0.0	0.0	0.0	0.0	0.0	0.0	42.0	0.0	0.0	45.0	59.0	0.0	103.0	98.0	69.0	110.0	0.0	46.0	32.0	33.0	125.0	40.0	0.0	0.0	0.0	0.0
7cc0fa777a3332411ba45d572a75f9c4	0.0	0.0	0.0	0.0	0.0	0.0	0.0	0.0	0.0	0.0	0.0	28.0	59.0	0.0	18.0	0.0	101.0	0.0	85.0	8.0	0.0	0.0	8.0	0.0	0.0	0.0	0.0	0.0	0.0	0.0	26.0	0.0	0.0	0.0	0.0	0.0	0.0	0.0	74.0	480.0	77.0	163.0	112.0	43.0	0.0	0.0	0.0	0.0	0.0
0d0eebe70d0136413b6bdb85c13e4f0f	0.0	0.0	0.0	0.0	0.0	0.0	0.0	0.0	0.0	0.0	0.0	0.0	0.0	7.0	0.0	0.0	0.0	0.0	0.0	0.0	0.0	0.0	0.0	0.0	0.0	0.0	0.0	0.0	0.0	24.0	43.0	0.0	24.0	61.0	0.0	48.0	63.0	84.0	60.0	47.0	64.0	32.0	35.0	82.0	137.0	0.0	0.0	0.0	0.0
abd549b485361429ebb75092e4dc0a12	0.0	0.0	0.0	0.0	0.0	0.0	0.0	0.0	0.0	0.0	0.0	6.0	0.0	62.0	0.0	0.0	0.0	0.0	37.0	22.0	0.0	0.0	0.0	0.0	0.0	0.0	0.0	0.0	0.0	76.0	104.0	0.0	20.0	103.0	0.0	94.0	62.0	0.0	15.0	34.0	49.0	0.0	29.0	33.0	0.0	0.0	0.0	0.0	0.0
1d579bcc7df251a024b02d1434766f78	0.0	0.0	0.0	0.0	0.0	0.0	0.0	0.0	0.0	0.0	0.0	0.0	0.0	0.0	0.0	0.0	0.0	0.0	0.0	0.0	0.0	0.0	0.0	0.0	0.0	0.0	0.0	0.0	0.0	67.0	48.0	0.0	0.0	0.0	0.0	127.0	132.0	77.0	127.0	0.0	0.0	29.0	0.0	96.0	76.0	0.0	0.0	0.0	0.0
c9011040d8dc4573248f0289da30c607	0.0	0.0	0.0	0.0	0.0	0.0	0.0	0.0	0.0	0.0	0.0	0.0	0.0	0.0	0.0	0.0	0.0	0.0	0.0	0.0	0.0	0.0	0.0	0.0	0.0	0.0	0.0	0.0	0.0	13.0	0.0	0.0	16.0	26.0	0.0	18.0	22.0	21.0	30.0	0.0	22.0	4.0	25.0	52.0	17.0	0.0	0.0	0.0	0.0
67dab12fda0c0a0e835405f0d4efdd4b	0.0	0.0	0.0	0.0	0.0	0.0	0.0	0.0	0.0	15.0	4.0	0.0	7.0	3.0	0.0	0.0	0.0	0.0	2.0	0.0	0.0	4.0	0.0	0.0	0.0	0.0	0.0	6.0	0.0	41.0	71.0	0.0	128.0	75.0	47.0	99.0	157.0	145.0	169.0	20.0	65.0	63.0	71.0	225.0	115.0	0.0	0.0	0.0	0.0
4ff35c54d939cde11aa459ecc5e983e2	0.0	0.0	0.0	0.0	0.0	0.0	0.0	0.0	0.0	0.0	0.0	0.0	0.0	11.0	0.0	0.0	0.0	0.0	0.0	0.0	0.0	0.0	0.0	0.0	0.0	0.0	0.0	0.0	0.0	0.0	0.0	7.0	0.0	0.0	0.0	0.0	40.0	0.0	0.0	0.0	0.0	0.0	66.0	0.0	42.0	0.0	0.0	0.0	0.0
020188049753935f2bc6a571dbc0f1c1	0.0	0.0	0.0	0.0	0.0	0.0	0.0	0.0	0.0	0.0	0.0	0.0	29.0	0.0	0.0	6.0	0.0	0.0	0.0	0.0	0.0	5.0	0.0	0.0	10.0	0.0	0.0	19.0	16.0	38.0	0.0	12.0	53.0	68.0	0.0	91.0	164.0	138.0	99.0	38.0	46.0	31.0	73.0	141.0	137.0	0.0	0.0	0.0	13.0
022138de94de202135c5464a18ccb6fc	0.0	0.0	0.0	0.0	0.0	0.0	0.0	0.0	0.0	6.0	0.0	0.0	0.0	0.0	0.0	0.0	0.0	0.0	0.0	0.0	0.0	0.0	0.0	0.0	0.0	0.0	0.0	0.0	0.0	0.0	16.0	0.0	11.0	36.0	0.0	64.0	39.0	8.0	43.0	21.0	9.0	26.0	95.0	40.0	23.0	13.0	24.0	0.0	0.0
427613e23b402bd73e29e047e50b8fae	0.0	0.0	0.0	0.0	0.0	0.0	0.0	0.0	0.0	0.0	0.0	0.0	0.0	0.0	0.0	0.0	0.0	0.0	0.0	0.0	0.0	0.0	0.0	0.0	0.0	0.0	0.0	0.0	0.0	32.0	75.0	0.0	0.0	0.0	0.0	0.0	216.0	67.0	55.0	68.0	66.0	69.0	107.0	33.0	0.0	0.0	0.0	0.0	0.0
6dc0c76024ae5cc7e4ce6461fe519fcc	13.0	0.0	0.0	0.0	0.0	0.0	0.0	0.0	0.0	308.0	49.0	57.0	287.0	88.0	48.0	329.0	139.0	40.0	208.0	150.0	194.0	82.0	70.0	0.0	0.0	0.0	0.0	0.0	0.0	21.0	19.0	0.0	27.0	20.0	9.0	26.0	45.0	7.0	52.0	0.0	17.0	0.0	0.0	0.0	0.0	0.0	0.0	0.0	0.0
5728763d3c20408241440871ae597deb	0.0	0.0	0.0	0.0	0.0	0.0	0.0	0.0	0.0	0.0	0.0	0.0	0.0	0.0	0.0	0.0	0.0	0.0	0.0	0.0	0.0	0.0	0.0	0.0	0.0	0.0	0.0	0.0	0.0	54.0	0.0	0.0	47.0	80.0	0.0	58.0	113.0	116.0	64.0	0.0	43.0	54.0	47.0	95.0	88.0	0.0	0.0	0.0	0.0
0cd89bee1c89ca080e8e2525d347bd82	0.0	0.0	0.0	0.0	0.0	0.0	0.0	0.0	0.0	0.0	0.0	0.0	0.0	0.0	0.0	0.0	0.0	0.0	0.0	0.0	0.0	0.0	0.0	0.0	0.0	0.0	0.0	0.0	0.0	0.0	13.0	0.0	0.0	0.0	0.0	0.0	43.0	42.0	31.0	0.0	8.0	0.0	0.0	19.0	0.0	0.0	0.0	0.0	0.0
6e5631e4d46ab2aced356c248be44548	0.0	0.0	0.0	0.0	0.0	0.0	0.0	0.0	0.0	0.0	0.0	0.0	0.0	0.0	0.0	0.0	0.0	0.0	0.0	0.0	0.0	0.0	0.0	0.0	0.0	0.0	0.0	0.0	0.0	0.0	0.0	0.0	26.0	0.0	0.0	0.0	61.0	16.0	34.0	0.0	0.0	0.0	0.0	215.0	0.0	0.0	0.0	0.0	0.0
1b5d19c4a2e8938523bbbaea947a795d	0.0	0.0	0.0	0.0	0.0	0.0	0.0	0.0	0.0	0.0	0.0	0.0	0.0	0.0	0.0	0.0	0.0	8.0	0.0	0.0	0.0	0.0	0.0	0.0	0.0	0.0	0.0	0.0	0.0	0.0	65.0	0.0	49.0	65.0	0.0	72.0	95.0	49.0	106.0	0.0	69.0	73.0	86.0	128.0	116.0	0.0	0.0	0.0	0.0
82b4e9811f1aa3fab7ddc2f84e51862f	0.0	0.0	0.0	0.0	0.0	0.0	0.0	0.0	0.0	0.0	0.0	0.0	0.0	0.0	0.0	0.0	0.0	0.0	0.0	0.0	0.0	0.0	0.0	0.0	0.0	0.0	15.0	0.0	0.0	0.0	0.0	0.0	21.0	33.0	0.0	93.0	43.0	0.0	40.0	0.0	45.0	32.0	117.0	0.0	49.0	0.0	21.0	0.0	0.0
554fdc7bb7c4893deba00cf18efbb9d9	0.0	0.0	0.0	0.0	0.0	0.0	0.0	0.0	0.0	0.0	0.0	0.0	2500.0	0.0	0.0	0.0	0.0	0.0	0.0	0.0	0.0	0.0	0.0	0.0	0.0	0.0	0.0	0.0	0.0	0.0	0.0	0.0	0.0	0.0	0.0	0.0	0.0	0.0	0.0	0.0	0.0	0.0	0.0	0.0	0.0	0.0	0.0	0.0	0.0
b014f844598928c4597582f9a9d347d7	0.0	0.0	0.0	0.0	0.0	0.0	0.0	0.0	0.0	0.0	0.0	17.0	0.0	0.0	0.0	0.0	0.0	10.0	0.0	0.0	0.0	0.0	0.0	0.0	0.0	11.0	21.0	19.0	11.0	34.0	45.0	15.0	49.0	32.0	24.0	92.0	96.0	76.0	86.0	30.0	28.0	20.0	55.0	64.0	37.0	0.0	0.0	0.0	0.0
df3e7f1dd6d26a9131997f209d3e9c29	46.0	0.0	0.0	0.0	0.0	32.0	0.0	0.0	0.0	11.0	0.0	62.0	0.0	188.0	210.0	273.0	119.0	0.0	100.0	375.0	32.0	0.0	242.0	0.0	0.0	0.0	0.0	0.0	0.0	0.0	8.0	0.0	0.0	0.0	0.0	117.0	68.0	0.0	66.0	0.0	0.0	143.0	13.0	18.0	0.0	0.0	0.0	0.0	0.0
06418477ed0b341be1838d67c63579fb	0.0	0.0	0.0	0.0	0.0	0.0	0.0	0.0	0.0	0.0	0.0	0.0	0.0	0.0	0.0	0.0	0.0	0.0	0.0	0.0	0.0	0.0	0.0	0.0	404.0	0.0	0.0	0.0	0.0	0.0	0.0	0.0	0.0	0.0	0.0	0.0	0.0	0.0	0.0	0.0	0.0	0.0	0.0	0.0	0.0	0.0	0.0	0.0	0.0
840b5d884aef13e6def3ec5766c7cfc5	0.0	0.0	0.0	0.0	0.0	0.0	0.0	0.0	0.0	0.0	0.0	0.0	0.0	0.0	0.0	0.0	0.0	0.0	0.0	0.0	0.0	0.0	0.0	0.0	0.0	0.0	0.0	0.0	0.0	0.0	0.0	0.0	0.0	0.0	0.0	0.0	0.0	0.0	0.0	0.0	0.0	0.0	0.0	0.0	0.0	0.0	0.0	0.0	0.0
82e513b1ba5b2fa349050b3a36bc7413	0.0	0.0	0.0	0.0	0.0	0.0	0.0	0.0	0.0	0.0	0.0	0.0	0.0	0.0	0.0	0.0	0.0	0.0	0.0	0.0	0.0	0.0	0.0	0.0	0.0	0.0	0.0	0.0	0.0	28.0	0.0	0.0	0.0	0.0	0.0	0.0	0.0	0.0	31.0	105.0	0.0	0.0	38.0	0.0	0.0	0.0	0.0	0.0	0.0
454706766fa8af925fb9da3605907190	0.0	0.0	0.0	0.0	0.0	0.0	0.0	0.0	0.0	0.0	0.0	0.0	0.0	3.0	0.0	0.0	0.0	0.0	0.0	0.0	0.0	0.0	0.0	0.0	0.0	0.0	0.0	3.0	6.0	15.0	96.0	0.0	22.0	70.0	6.0	105.0	146.0	50.0	158.0	17.0	42.0	29.0	39.0	238.0	42.0	0.0	0.0	0.0	0.0
08fc0181f6dcfbc17f0ea2d46761b541	0.0	0.0	0.0	0.0	0.0	0.0	0.0	0.0	0.0	0.0	0.0	0.0	0.0	0.0	0.0	0.0	0.0	0.0	0.0	0.0	0.0	0.0	0.0	0.0	0.0	0.0	0.0	0.0	7.0	46.0	51.0	0.0	0.0	61.0	18.0	72.0	111.0	70.0	66.0	27.0	44.0	57.0	0.0	123.0	35.0	0.0	0.0	0.0	0.0
e98894814505c2dfe708df436d6a658a	0.0	0.0	0.0	0.0	0.0	0.0	0.0	0.0	0.0	0.0	0.0	0.0	0.0	0.0	0.0	0.0	0.0	0.0	0.0	0.0	0.0	0.0	0.0	0.0	0.0	0.0	0.0	0.0	0.0	31.0	0.0	0.0	56.0	0.0	0.0	53.0	108.0	78.0	84.0	49.0	0.0	0.0	72.0	124.0	66.0	0.0	0.0	0.0	0.0
c594e3a10d40737c22f81d18a0449fae	0.0	0.0	0.0	0.0	0.0	0.0	0.0	0.0	0.0	0.0	0.0	0.0	0.0	0.0	0.0	0.0	0.0	0.0	0.0	0.0	0.0	0.0	0.0	0.0	0.0	0.0	0.0	0.0	0.0	0.0	0.0	0.0	0.0	8.0	0.0	0.0	5.0	0.0	0.0	122.0	0.0	0.0	0.0	0.0	14.0	0.0	0.0	0.0	0.0
ca6348fcc8eee87613fa44ddc810c8d2	0.0	0.0	0.0	0.0	0.0	0.0	0.0	0.0	0.0	11.0	11.0	6.0	6.0	10.0	0.0	7.0	9.0	11.0	8.0	6.0	0.0	0.0	0.0	0.0	6.0	0.0	6.0	13.0	0.0	19.0	42.0	6.0	57.0	41.0	0.0	83.0	110.0	84.0	94.0	40.0	40.0	33.0	61.0	93.0	73.0	6.0	0.0	10.0	8.0
c436a55e9f0a8ef812cd197e6de9b037	0.0	0.0	0.0	0.0	0.0	0.0	0.0	0.0	0.0	0.0	0.0	0.0	0.0	0.0	0.0	0.0	0.0	0.0	0.0	37.0	0.0	0.0	0.0	0.0	7.0	0.0	0.0	0.0	0.0	0.0	0.0	0.0	0.0	0.0	0.0	0.0	0.0	0.0	0.0	317.0	0.0	0.0	15.0	83.0	0.0	0.0	0.0	0.0	0.0
106088b2d69e72cc286d23670e1bcdd5	0.0	0.0	0.0	0.0	0.0	0.0	0.0	0.0	0.0	0.0	76.0	0.0	0.0	0.0	0.0	0.0	7.0	0.0	0.0	0.0	0.0	0.0	0.0	0.0	0.0	0.0	0.0	0.0	0.0	0.0	33.0	0.0	0.0	86.0	0.0	58.0	118.0	35.0	40.0	41.0	49.0	23.0	162.0	54.0	76.0	31.0	0.0	0.0	0.0
650ba43a84742a66cb195db1b0d5a3a8	0.0	0.0	0.0	0.0	0.0	0.0	0.0	0.0	0.0	0.0	0.0	0.0	0.0	0.0	0.0	0.0	0.0	0.0	0.0	0.0	0.0	0.0	0.0	0.0	0.0	0.0	6.0	0.0	0.0	0.0	33.0	0.0	0.0	34.0	0.0	0.0	51.0	56.0	105.0	26.0	63.0	49.0	54.0	117.0	35.0	0.0	0.0	0.0	0.0
0c019a23aa88ab5993055c74e4959ff3	0.0	0.0	0.0	0.0	0.0	0.0	0.0	0.0	0.0	0.0	0.0	0.0	0.0	0.0	0.0	21.0	0.0	0.0	0.0	0.0	0.0	0.0	15.0	0.0	0.0	0.0	15.0	0.0	0.0	0.0	0.0	34.0	0.0	79.0	0.0	187.0	105.0	66.0	121.0	0.0	0.0	0.0	82.0	90.0	0.0	0.0	0.0	0.0	0.0
931aace644ba21225af9770bc7d78c9d	0.0	0.0	0.0	0.0	0.0	0.0	0.0	0.0	0.0	0.0	0.0	0.0	0.0	0.0	0.0	0.0	0.0	0.0	0.0	0.0	0.0	0.0	0.0	0.0	0.0	0.0	0.0	0.0	0.0	23.0	0.0	0.0	20.0	37.0	0.0	114.0	48.0	0.0	23.0	84.0	9.0	23.0	253.0	0.0	0.0	0.0	0.0	0.0	0.0
8f3660c31425733829ba04d46de0353d	0.0	0.0	0.0	0.0	0.0	0.0	0.0	0.0	0.0	0.0	0.0	0.0	25.0	0.0	0.0	0.0	0.0	0.0	0.0	0.0	0.0	0.0	0.0	0.0	0.0	0.0	0.0	0.0	0.0	67.0	39.0	0.0	0.0	0.0	29.0	48.0	86.0	64.0	63.0	0.0	0.0	30.0	0.0	117.0	355.0	0.0	0.0	0.0	0.0
9dd43b18a48d6387f08c9e56c239b53b	0.0	0.0	0.0	0.0	0.0	0.0	0.0	0.0	0.0	0.0	0.0	115.0	0.0	14.0	517.0	0.0	0.0	0.0	0.0	517.0	0.0	0.0	0.0	0.0	0.0	0.0	0.0	0.0	0.0	0.0	6.0	0.0	39.0	13.0	0.0	65.0	0.0	0.0	249.0	0.0	0.0	16.0	11.0	64.0	17.0	0.0	0.0	0.0	0.0
c043a243d938bfa077372ac4eb850249	0.0	0.0	0.0	0.0	0.0	0.0	0.0	0.0	0.0	0.0	0.0	0.0	0.0	0.0	0.0	0.0	0.0	18.0	0.0	0.0	0.0	0.0	0.0	0.0	0.0	0.0	0.0	0.0	0.0	0.0	0.0	0.0	0.0	608.0	0.0	0.0	196.0	0.0	0.0	0.0	97.0	0.0	0.0	0.0	0.0	0.0	0.0	0.0	0.0
f815339a5caf7b50e7d1cea903ff6174	0.0	0.0	0.0	0.0	0.0	0.0	0.0	0.0	0.0	0.0	0.0	0.0	0.0	0.0	0.0	0.0	0.0	0.0	0.0	0.0	0.0	0.0	0.0	0.0	0.0	0.0	0.0	0.0	0.0	0.0	0.0	0.0	0.0	0.0	0.0	0.0	0.0	0.0	0.0	0.0	0.0	0.0	0.0	0.0	0.0	0.0	0.0	0.0	0.0
6b00ab2aa3893cc40b09b5ef73a1cc9a	0.0	0.0	0.0	0.0	0.0	0.0	0.0	0.0	0.0	0.0	0.0	30.0	0.0	0.0	0.0	0.0	0.0	46.0	0.0	0.0	0.0	0.0	0.0	0.0	0.0	0.0	0.0	0.0	0.0	0.0	50.0	0.0	40.0	56.0	0.0	249.0	50.0	0.0	67.0	119.0	50.0	0.0	47.0	33.0	84.0	0.0	0.0	0.0	0.0
8b5bd9582a705d69198639813946293b	0.0	0.0	0.0	0.0	0.0	0.0	0.0	0.0	0.0	0.0	0.0	0.0	0.0	0.0	0.0	19.0	0.0	0.0	0.0	0.0	0.0	0.0	0.0	0.0	0.0	0.0	0.0	0.0	0.0	0.0	0.0	0.0	0.0	0.0	0.0	0.0	43.0	21.0	0.0	0.0	0.0	0.0	0.0	0.0	0.0	0.0	0.0	0.0	0.0
e4af8b73b47cafc531fcf1aea0581279	12.0	10.0	0.0	0.0	0.0	5.0	0.0	0.0	0.0	35.0	25.0	8.0	46.0	33.0	5.0	347.0	211.0	114.0	385.0	28.0	66.0	237.0	18.0	0.0	0.0	0.0	0.0	0.0	0.0	20.0	14.0	0.0	13.0	10.0	20.0	2.0	58.0	54.0	149.0	27.0	36.0	12.0	23.0	12.0	0.0	0.0	0.0	0.0	0.0
aca478f0da47a2fa0d9700d5396d9300	0.0	0.0	0.0	0.0	0.0	0.0	0.0	0.0	0.0	14.0	0.0	0.0	0.0	0.0	0.0	0.0	0.0	0.0	0.0	0.0	0.0	0.0	0.0	0.0	0.0	0.0	0.0	0.0	0.0	0.0	0.0	0.0	0.0	176.0	0.0	103.0	107.0	0.0	0.0	0.0	65.0	100.0	0.0	0.0	86.0	0.0	0.0	53.0	46.0
812d8a64f25da183be8fba12c3350e03	0.0	0.0	0.0	0.0	0.0	0.0	0.0	0.0	0.0	0.0	0.0	0.0	0.0	0.0	0.0	0.0	21.0	0.0	0.0	0.0	16.0	0.0	0.0	0.0	0.0	0.0	0.0	0.0	17.0	77.0	51.0	0.0	23.0	0.0	13.0	107.0	126.0	39.0	331.0	0.0	0.0	405.0	31.0	75.0	21.0	0.0	0.0	0.0	0.0
6983af9387085b361df4d6ec10d8a801	0.0	10.0	0.0	0.0	0.0	0.0	8.0	0.0	0.0	0.0	0.0	118.0	66.0	196.0	0.0	75.0	105.0	50.0	0.0	0.0	69.0	0.0	83.0	0.0	0.0	0.0	0.0	0.0	0.0	91.0	115.0	0.0	0.0	0.0	0.0	138.0	148.0	0.0	132.0	0.0	94.0	0.0	135.0	0.0	0.0	0.0	0.0	0.0	0.0
48387cc26ffc55907a2d4280034c0b4f	0.0	0.0	0.0	0.0	0.0	0.0	0.0	0.0	0.0	0.0	0.0	0.0	0.0	0.0	0.0	0.0	0.0	0.0	0.0	0.0	0.0	0.0	0.0	0.0	0.0	0.0	0.0	9.0	0.0	0.0	59.0	0.0	38.0	67.0	0.0	91.0	85.0	60.0	47.0	0.0	0.0	45.0	114.0	90.0	115.0	0.0	0.0	0.0	0.0
76691f36e5a02e5a6b6dc3c54b6484d6	0.0	0.0	0.0	0.0	0.0	0.0	0.0	0.0	0.0	14.0	5.0	9.0	13.0	8.0	0.0	7.0	3.0	18.0	0.0	11.0	0.0	0.0	0.0	0.0	0.0	0.0	0.0	0.0	0.0	41.0	42.0	0.0	46.0	46.0	11.0	63.0	114.0	57.0	51.0	23.0	38.0	19.0	30.0	71.0	56.0	4.0	8.0	0.0	4.0
e1b851556f11adb0a79a3452e9079ab3	0.0	0.0	0.0	0.0	0.0	5.0	0.0	0.0	0.0	45.0	13.0	0.0	116.0	71.0	8.0	150.0	48.0	20.0	150.0	41.0	33.0	32.0	10.0	0.0	0.0	0.0	0.0	0.0	0.0	0.0	0.0	0.0	23.0	17.0	19.0	129.0	46.0	44.0	44.0	18.0	19.0	8.0	41.0	120.0	12.0	3.0	0.0	0.0	0.0
e6ef2552608207b584bd1380e69fa7a5	0.0	0.0	0.0	9.0	0.0	0.0	0.0	0.0	0.0	58.0	0.0	0.0	0.0	47.0	0.0	0.0	63.0	0.0	0.0	0.0	0.0	0.0	34.0	0.0	20.0	0.0	0.0	0.0	0.0	0.0	44.0	0.0	0.0	86.0	0.0	149.0	182.0	0.0	111.0	0.0	62.0	39.0	89.0	99.0	69.0	0.0	0.0	0.0	0.0
7e2843eaf32253f11a99b11a02424f73	0.0	0.0	0.0	0.0	0.0	0.0	0.0	0.0	0.0	0.0	0.0	0.0	0.0	20.0	0.0	0.0	0.0	0.0	0.0	0.0	0.0	0.0	0.0	0.0	0.0	0.0	0.0	0.0	0.0	29.0	13.0	0.0	18.0	0.0	0.0	0.0	0.0	0.0	76.0	79.0	22.0	17.0	50.0	0.0	0.0	0.0	0.0	0.0	0.0
08455cc38cb85dc6affdc69cdcd77f42	0.0	0.0	0.0	0.0	0.0	0.0	0.0	0.0	0.0	0.0	0.0	0.0	0.0	0.0	0.0	0.0	0.0	0.0	0.0	0.0	0.0	5.0	0.0	0.0	0.0	0.0	43.0	0.0	0.0	77.0	57.0	0.0	79.0	33.0	0.0	70.0	98.0	75.0	71.0	32.0	65.0	36.0	60.0	116.0	82.0	0.0	0.0	0.0	0.0
6504c69225b37f2ef74ae50065d9d47c	0.0	18.0	0.0	0.0	3.0	0.0	0.0	0.0	0.0	156.0	0.0	40.0	128.0	83.0	17.0	118.0	248.0	56.0	128.0	172.0	82.0	56.0	80.0	0.0	0.0	0.0	0.0	0.0	0.0	0.0	25.0	0.0	0.0	12.0	0.0	39.0	50.0	14.0	66.0	17.0	0.0	17.0	0.0	18.0	17.0	0.0	0.0	0.0	0.0
cc229926d145e7530300961b670f131b	0.0	0.0	0.0	0.0	0.0	0.0	0.0	0.0	0.0	0.0	0.0	0.0	18.0	0.0	0.0	0.0	15.0	0.0	0.0	0.0	0.0	0.0	0.0	0.0	0.0	0.0	0.0	0.0	0.0	31.0	74.0	0.0	42.0	56.0	0.0	85.0	90.0	31.0	141.0	25.0	25.0	48.0	54.0	42.0	43.0	0.0	0.0	0.0	0.0
520b0eebb590dda25f359346a2210418	0.0	0.0	0.0	0.0	0.0	0.0	0.0	0.0	0.0	0.0	50.0	0.0	0.0	0.0	0.0	0.0	0.0	0.0	0.0	0.0	0.0	0.0	0.0	0.0	0.0	0.0	0.0	0.0	0.0	0.0	0.0	0.0	0.0	0.0	0.0	0.0	0.0	0.0	0.0	0.0	122.0	0.0	0.0	0.0	0.0	0.0	0.0	0.0	0.0
113e5e5579584924acaabdcd77112b48	0.0	0.0	0.0	0.0	0.0	0.0	0.0	0.0	0.0	0.0	0.0	0.0	0.0	0.0	0.0	0.0	0.0	81.0	0.0	0.0	0.0	0.0	0.0	0.0	0.0	0.0	0.0	0.0	0.0	0.0	0.0	0.0	0.0	0.0	0.0	0.0	0.0	0.0	0.0	0.0	0.0	0.0	0.0	0.0	0.0	0.0	0.0	0.0	0.0
1f581196ec27f3bd45b451c7074d680e	0.0	0.0	0.0	0.0	0.0	0.0	0.0	0.0	0.0	0.0	0.0	0.0	0.0	0.0	0.0	0.0	0.0	0.0	0.0	11.0	0.0	0.0	0.0	0.0	0.0	0.0	0.0	0.0	0.0	0.0	22.0	0.0	26.0	50.0	0.0	90.0	59.0	45.0	33.0	129.0	27.0	36.0	156.0	11.0	16.0	0.0	0.0	0.0	0.0
013ee78247a514ac3a52b6adaa3eedbe	0.0	0.0	0.0	0.0	0.0	0.0	0.0	0.0	0.0	0.0	0.0	0.0	0.0	0.0	0.0	0.0	0.0	0.0	0.0	0.0	0.0	0.0	0.0	0.0	0.0	0.0	0.0	0.0	0.0	0.0	58.0	0.0	56.0	81.0	0.0	114.0	87.0	0.0	0.0	83.0	51.0	0.0	86.0	0.0	92.0	0.0	0.0	0.0	0.0
37bd49bb8e94d5412afd0532080ecc0e	0.0	0.0	0.0	0.0	0.0	0.0	0.0	0.0	0.0	0.0	0.0	18.0	0.0	22.0	0.0	67.0	41.0	0.0	0.0	0.0	0.0	11.0	0.0	0.0	0.0	0.0	0.0	0.0	0.0	0.0	56.0	0.0	25.0	40.0	0.0	120.0	99.0	0.0	93.0	0.0	0.0	46.0	56.0	42.0	0.0	0.0	0.0	0.0	0.0
b578a15872102dfffc6656661ac0a6e3	0.0	0.0	0.0	0.0	0.0	0.0	0.0	0.0	0.0	0.0	0.0	0.0	0.0	0.0	0.0	0.0	0.0	0.0	0.0	0.0	0.0	0.0	0.0	0.0	0.0	0.0	0.0	0.0	0.0	0.0	24.0	0.0	0.0	0.0	0.0	0.0	0.0	0.0	0.0	0.0	0.0	0.0	0.0	0.0	0.0	0.0	0.0	0.0	0.0
d195d5482a89267597847267c273d482	0.0	0.0	0.0	0.0	0.0	0.0	0.0	0.0	0.0	0.0	0.0	0.0	0.0	0.0	0.0	0.0	0.0	0.0	0.0	0.0	0.0	0.0	0.0	0.0	0.0	0.0	0.0	0.0	0.0	37.0	57.0	0.0	19.0	43.0	0.0	117.0	99.0	59.0	154.0	54.0	39.0	36.0	90.0	35.0	67.0	0.0	0.0	0.0	33.0
5b013c2150db9ca3d9fd1a959762519d	0.0	0.0	0.0	0.0	0.0	0.0	0.0	0.0	0.0	0.0	0.0	10.0	12.0	0.0	0.0	0.0	0.0	0.0	21.0	7.0	0.0	0.0	0.0	0.0	0.0	0.0	0.0	0.0	17.0	39.0	36.0	0.0	34.0	28.0	0.0	137.0	88.0	46.0	83.0	0.0	40.0	27.0	46.0	73.0	71.0	0.0	7.0	0.0	13.0
c53b0187195cd1bf7dda2f0575023463	10.0	0.0	0.0	0.0	5.0	6.0	0.0	0.0	0.0	22.0	0.0	113.0	79.0	355.0	87.0	368.0	72.0	8.0	39.0	26.0	16.0	0.0	209.0	0.0	0.0	0.0	0.0	11.0	0.0	0.0	0.0	0.0	12.0	12.0	7.0	95.0	65.0	0.0	68.0	0.0	0.0	52.0	0.0	0.0	10.0	0.0	0.0	0.0	0.0
69b526ae24e7e7d66b01fe4d7f9be302	0.0	0.0	0.0	0.0	0.0	0.0	0.0	0.0	0.0	0.0	0.0	0.0	0.0	0.0	0.0	0.0	0.0	0.0	0.0	0.0	0.0	0.0	0.0	0.0	0.0	0.0	0.0	0.0	0.0	18.0	57.0	0.0	0.0	65.0	33.0	185.0	105.0	64.0	106.0	39.0	43.0	59.0	41.0	61.0	39.0	0.0	0.0	0.0	0.0
ef8a97f3d9f5d9dcef258a65ed45b26d	0.0	29.0	0.0	0.0	0.0	0.0	0.0	0.0	0.0	379.0	0.0	81.0	34.0	139.0	29.0	401.0	446.0	48.0	52.0	177.0	60.0	54.0	77.0	0.0	0.0	0.0	0.0	0.0	0.0	8.0	0.0	0.0	26.0	0.0	0.0	14.0	39.0	0.0	49.0	0.0	0.0	0.0	0.0	0.0	0.0	0.0	0.0	0.0	0.0
cdd1c70ddd77b6af3794f4bf0554cae3	0.0	0.0	0.0	0.0	0.0	0.0	0.0	0.0	0.0	0.0	0.0	0.0	0.0	0.0	0.0	0.0	0.0	0.0	0.0	0.0	0.0	0.0	0.0	0.0	0.0	0.0	0.0	0.0	0.0	0.0	0.0	0.0	0.0	44.0	0.0	30.0	43.0	37.0	63.0	65.0	32.0	46.0	84.0	50.0	47.0	0.0	0.0	0.0	0.0
d75cbc32fc2cd2bf40f73a4a78dd8d42	0.0	0.0	0.0	0.0	0.0	0.0	0.0	0.0	0.0	0.0	0.0	0.0	0.0	0.0	0.0	0.0	0.0	9.0	0.0	0.0	0.0	0.0	0.0	0.0	0.0	0.0	0.0	0.0	0.0	0.0	60.0	0.0	0.0	66.0	0.0	52.0	94.0	0.0	57.0	29.0	48.0	35.0	86.0	116.0	51.0	0.0	0.0	0.0	0.0
0a0ca359dec860e0a856fae5ba9794a8	0.0	0.0	0.0	0.0	0.0	0.0	0.0	0.0	0.0	0.0	0.0	0.0	0.0	0.0	0.0	0.0	0.0	0.0	0.0	0.0	0.0	0.0	0.0	0.0	0.0	0.0	0.0	0.0	0.0	0.0	0.0	0.0	21.0	57.0	0.0	0.0	0.0	0.0	0.0	0.0	35.0	0.0	0.0	0.0	0.0	0.0	0.0	0.0	0.0
05633f4060fa62592e427a5b44f9cb92	0.0	0.0	0.0	0.0	0.0	0.0	0.0	0.0	0.0	0.0	0.0	0.0	0.0	0.0	0.0	0.0	0.0	0.0	0.0	0.0	0.0	0.0	0.0	0.0	0.0	0.0	0.0	0.0	0.0	0.0	0.0	0.0	0.0	0.0	0.0	0.0	0.0	0.0	0.0	2156.0	0.0	0.0	0.0	0.0	0.0	0.0	0.0	0.0	0.0
1d4d4faebf609c36c9bb86a2c5533f49	0.0	0.0	0.0	0.0	0.0	0.0	0.0	0.0	0.0	0.0	0.0	0.0	0.0	6.0	0.0	0.0	0.0	0.0	0.0	5.0	0.0	0.0	0.0	0.0	0.0	0.0	0.0	0.0	0.0	13.0	0.0	0.0	0.0	0.0	0.0	7.0	0.0	33.0	8.0	25.0	0.0	43.0	78.0	11.0	0.0	0.0	0.0	0.0	0.0
72b21d905100fa549a5321a4526e6e25	0.0	0.0	0.0	0.0	0.0	0.0	0.0	0.0	0.0	14.0	0.0	212.0	0.0	0.0	1688.0	0.0	0.0	4.0	4.0	0.0	0.0	0.0	0.0	0.0	0.0	0.0	0.0	0.0	0.0	0.0	18.0	0.0	64.0	9.0	0.0	0.0	0.0	0.0	0.0	0.0	11.0	42.0	0.0	0.0	0.0	0.0	0.0	0.0	0.0
ccd8849dccb84f6c12b790a4eda00e1f	0.0	0.0	0.0	0.0	0.0	0.0	0.0	0.0	0.0	0.0	0.0	0.0	0.0	0.0	0.0	0.0	0.0	2.0	0.0	0.0	0.0	0.0	0.0	0.0	0.0	0.0	0.0	0.0	0.0	17.0	16.0	0.0	12.0	29.0	9.0	40.0	57.0	39.0	60.0	16.0	26.0	21.0	30.0	63.0	39.0	0.0	2.0	0.0	0.0
2a0c24fe3151050523f6ea5fade5f6a1	0.0	0.0	0.0	0.0	0.0	0.0	0.0	0.0	0.0	0.0	0.0	0.0	0.0	0.0	0.0	0.0	0.0	0.0	0.0	0.0	0.0	0.0	0.0	0.0	0.0	0.0	0.0	0.0	0.0	47.0	0.0	0.0	0.0	42.0	0.0	141.0	0.0	0.0	0.0	99.0	8.0	0.0	73.0	39.0	24.0	0.0	0.0	0.0	0.0
9f15cb769e0fff69c5d1d2f437cb904d	0.0	0.0	0.0	0.0	0.0	0.0	0.0	0.0	0.0	0.0	0.0	0.0	0.0	0.0	0.0	0.0	0.0	0.0	0.0	0.0	0.0	0.0	28.0	0.0	0.0	0.0	0.0	0.0	0.0	0.0	0.0	0.0	0.0	0.0	0.0	0.0	0.0	0.0	0.0	0.0	0.0	0.0	0.0	0.0	354.0	0.0	0.0	0.0	0.0
acd8b17c653f5f24d8bc4271c4decdc1	0.0	0.0	0.0	0.0	0.0	0.0	0.0	0.0	0.0	37.0	0.0	0.0	0.0	0.0	0.0	0.0	0.0	36.0	0.0	0.0	0.0	0.0	0.0	0.0	12.0	0.0	0.0	34.0	0.0	74.0	0.0	0.0	79.0	101.0	0.0	170.0	123.0	108.0	102.0	87.0	0.0	114.0	0.0	0.0	0.0	0.0	0.0	0.0	0.0
21b4e231e3f0ad7dd5003a2b1c570147	0.0	0.0	0.0	0.0	0.0	0.0	0.0	0.0	0.0	0.0	0.0	0.0	0.0	0.0	0.0	0.0	0.0	0.0	0.0	0.0	0.0	0.0	0.0	0.0	0.0	0.0	0.0	0.0	0.0	0.0	0.0	0.0	0.0	0.0	0.0	0.0	0.0	0.0	0.0	0.0	0.0	0.0	0.0	0.0	0.0	0.0	0.0	0.0	0.0
6d2501bea7a3689f9602ceac8c43992e	0.0	0.0	0.0	0.0	0.0	0.0	0.0	0.0	0.0	0.0	0.0	0.0	0.0	0.0	0.0	0.0	0.0	0.0	0.0	0.0	0.0	0.0	0.0	0.0	0.0	0.0	0.0	0.0	0.0	55.0	40.0	0.0	0.0	0.0	0.0	0.0	0.0	0.0	0.0	0.0	15.0	0.0	0.0	0.0	0.0	0.0	0.0	0.0	0.0
4832f7b121ca3078a8ceaf3b8cb8fa95	0.0	0.0	0.0	0.0	0.0	0.0	0.0	0.0	0.0	0.0	0.0	0.0	0.0	0.0	0.0	0.0	0.0	0.0	0.0	0.0	0.0	0.0	0.0	0.0	0.0	0.0	0.0	0.0	0.0	0.0	0.0	0.0	0.0	0.0	0.0	0.0	0.0	0.0	0.0	0.0	0.0	0.0	0.0	0.0	0.0	0.0	0.0	0.0	0.0
94936434adbf38da044dee8e516b0cdb	0.0	0.0	0.0	0.0	0.0	0.0	0.0	0.0	0.0	0.0	0.0	0.0	0.0	0.0	0.0	0.0	0.0	14.0	0.0	0.0	6.0	15.0	0.0	0.0	0.0	0.0	0.0	0.0	0.0	50.0	102.0	0.0	11.0	30.0	0.0	14.0	58.0	481.0	64.0	151.0	50.0	48.0	21.0	51.0	64.0	0.0	0.0	0.0	0.0
bd90faaa34a776a589d0517a4c28901a	0.0	0.0	0.0	0.0	26.0	14.0	0.0	0.0	0.0	0.0	0.0	75.0	94.0	376.0	229.0	212.0	0.0	0.0	0.0	0.0	29.0	0.0	0.0	0.0	0.0	0.0	0.0	30.0	0.0	0.0	0.0	0.0	0.0	76.0	33.0	32.0	63.0	0.0	0.0	0.0	0.0	0.0	0.0	0.0	52.0	0.0	0.0	0.0	0.0
a488881e5b53d6aa406a8c08129a632b	0.0	0.0	0.0	0.0	0.0	0.0	0.0	0.0	0.0	0.0	0.0	0.0	0.0	0.0	0.0	0.0	0.0	0.0	0.0	0.0	0.0	0.0	0.0	0.0	0.0	0.0	0.0	0.0	16.0	42.0	87.0	0.0	38.0	46.0	0.0	94.0	113.0	139.0	108.0	0.0	38.0	41.0	56.0	154.0	61.0	0.0	0.0	0.0	0.0
58aa5f101e8af92034fd4eaf7ca26a90	0.0	0.0	0.0	0.0	0.0	0.0	0.0	0.0	0.0	0.0	0.0	0.0	0.0	0.0	0.0	8.0	0.0	0.0	0.0	0.0	0.0	0.0	0.0	0.0	0.0	0.0	0.0	0.0	0.0	13.0	27.0	0.0	51.0	29.0	12.0	44.0	89.0	66.0	45.0	17.0	40.0	21.0	42.0	118.0	30.0	0.0	0.0	0.0	0.0
b99cef2c7771cbca386410b61e5494b5	0.0	0.0	0.0	0.0	0.0	0.0	4.0	0.0	0.0	57.0	127.0	33.0	0.0	112.0	0.0	87.0	131.0	0.0	107.0	61.0	0.0	0.0	80.0	0.0	0.0	0.0	0.0	0.0	0.0	27.0	51.0	0.0	59.0	35.0	0.0	103.0	78.0	0.0	170.0	63.0	46.0	66.0	78.0	0.0	0.0	0.0	0.0	0.0	0.0
08cd5a9250da21bcd54093e444271618	0.0	0.0	0.0	0.0	0.0	0.0	0.0	0.0	0.0	0.0	0.0	0.0	0.0	0.0	0.0	0.0	0.0	0.0	0.0	0.0	0.0	0.0	0.0	0.0	0.0	0.0	0.0	0.0	0.0	0.0	0.0	0.0	0.0	0.0	0.0	0.0	0.0	0.0	0.0	1177.0	0.0	0.0	66.0	0.0	0.0	0.0	0.0	0.0	0.0
953475a7973af3e12c5a3e524580f330	0.0	0.0	0.0	0.0	0.0	0.0	0.0	0.0	0.0	0.0	0.0	0.0	0.0	0.0	0.0	0.0	0.0	0.0	0.0	0.0	0.0	0.0	0.0	0.0	0.0	0.0	0.0	0.0	0.0	0.0	19.0	0.0	0.0	44.0	0.0	64.0	45.0	0.0	0.0	0.0	0.0	0.0	30.0	0.0	37.0	0.0	20.0	0.0	0.0
4220f825b744d4188d9acad58b863237	0.0	0.0	0.0	0.0	0.0	2.0	0.0	0.0	0.0	0.0	28.0	0.0	0.0	233.0	0.0	0.0	0.0	17.0	0.0	50.0	0.0	0.0	0.0	0.0	7.0	0.0	0.0	0.0	0.0	41.0	75.0	0.0	0.0	0.0	0.0	45.0	0.0	0.0	39.0	37.0	31.0	83.0	60.0	0.0	6.0	0.0	0.0	0.0	0.0
c6a9f97f3d0954d47d32ce512d4f50cf	0.0	0.0	0.0	0.0	0.0	0.0	0.0	0.0	0.0	0.0	0.0	0.0	0.0	0.0	0.0	0.0	0.0	0.0	0.0	0.0	0.0	0.0	0.0	0.0	0.0	0.0	0.0	0.0	0.0	14.0	34.0	0.0	27.0	28.0	7.0	69.0	76.0	54.0	66.0	31.0	29.0	25.0	46.0	62.0	33.0	0.0	0.0	0.0	0.0
0239ce09f107a370d656902738c9fb0d	0.0	0.0	0.0	0.0	0.0	10.0	21.0	10.0	0.0	314.0	38.0	199.0	122.0	183.0	43.0	286.0	144.0	139.0	125.0	38.0	48.0	64.0	10.0	0.0	0.0	0.0	0.0	0.0	0.0	0.0	0.0	0.0	6.0	7.0	0.0	18.0	12.0	12.0	14.0	0.0	0.0	0.0	6.0	0.0	0.0	0.0	0.0	0.0	0.0
b616d7c78517cb5603598308556e3cd1	0.0	0.0	0.0	0.0	0.0	0.0	0.0	0.0	0.0	64.0	54.0	23.0	102.0	30.0	0.0	55.0	30.0	0.0	0.0	112.0	32.0	26.0	0.0	0.0	0.0	0.0	0.0	0.0	0.0	34.0	77.0	30.0	0.0	0.0	0.0	0.0	0.0	0.0	0.0	64.0	0.0	35.0	0.0	187.0	28.0	0.0	0.0	0.0	0.0
1f2325f2a46485e8bcbf1e11768f888e	0.0	0.0	0.0	0.0	0.0	0.0	0.0	0.0	0.0	0.0	0.0	0.0	0.0	0.0	0.0	0.0	0.0	0.0	0.0	0.0	0.0	0.0	2.0	0.0	0.0	2.0	0.0	3.0	0.0	0.0	33.0	0.0	18.0	37.0	3.0	95.0	70.0	31.0	78.0	19.0	23.0	17.0	31.0	70.0	36.0	0.0	0.0	0.0	0.0
fa72df9d6d273e38f3e767c8be4821bc	0.0	0.0	0.0	0.0	0.0	0.0	0.0	0.0	0.0	0.0	0.0	0.0	0.0	0.0	0.0	0.0	0.0	0.0	0.0	0.0	0.0	0.0	0.0	0.0	0.0	0.0	0.0	0.0	0.0	0.0	0.0	0.0	0.0	0.0	51.0	89.0	143.0	54.0	108.0	0.0	71.0	0.0	0.0	0.0	144.0	0.0	0.0	0.0	0.0
0d774f566672a4fee358b27a2c810f50	0.0	0.0	0.0	0.0	0.0	0.0	0.0	0.0	0.0	0.0	0.0	0.0	0.0	0.0	0.0	0.0	0.0	0.0	0.0	0.0	0.0	0.0	0.0	0.0	0.0	0.0	0.0	0.0	0.0	0.0	0.0	0.0	0.0	112.0	0.0	0.0	0.0	71.0	0.0	0.0	0.0	0.0	356.0	0.0	0.0	0.0	0.0	0.0	0.0
536a2995399b6fabc74dd7c17d916bb9	0.0	0.0	0.0	0.0	0.0	0.0	0.0	0.0	0.0	325.0	0.0	0.0	0.0	0.0	0.0	0.0	0.0	7.0	0.0	0.0	0.0	137.0	0.0	0.0	0.0	0.0	0.0	0.0	0.0	0.0	0.0	0.0	144.0	37.0	0.0	0.0	171.0	344.0	0.0	0.0	0.0	0.0	0.0	0.0	13.0	0.0	0.0	0.0	0.0
723070e258091aad4d417cc9fa6b2b9a	0.0	0.0	0.0	0.0	0.0	0.0	0.0	0.0	0.0	0.0	0.0	0.0	0.0	0.0	0.0	0.0	0.0	0.0	0.0	0.0	0.0	0.0	0.0	0.0	6.0	0.0	0.0	0.0	0.0	39.0	0.0	0.0	0.0	0.0	0.0	0.0	0.0	0.0	53.0	80.0	31.0	0.0	0.0	0.0	0.0	0.0	2.0	0.0	0.0
fb11755902865403874540da295455ac	0.0	0.0	0.0	0.0	0.0	19.0	0.0	14.0	0.0	190.0	0.0	31.0	121.0	61.0	45.0	425.0	186.0	106.0	93.0	67.0	131.0	27.0	7.0	0.0	0.0	0.0	0.0	0.0	0.0	0.0	0.0	0.0	33.0	22.0	0.0	35.0	51.0	31.0	58.0	8.0	0.0	0.0	0.0	47.0	18.0	0.0	0.0	0.0	0.0
1b0244e4a2546bd05b48299308663881	0.0	0.0	0.0	0.0	0.0	0.0	0.0	0.0	0.0	0.0	0.0	0.0	0.0	0.0	0.0	0.0	0.0	0.0	0.0	0.0	4.0	0.0	0.0	0.0	0.0	0.0	0.0	0.0	0.0	51.0	24.0	6.0	16.0	33.0	10.0	25.0	45.0	56.0	50.0	30.0	18.0	29.0	237.0	8.0	31.0	0.0	0.0	0.0	0.0
ae72b7af01863eb238d408275cd3bc68	0.0	0.0	0.0	0.0	0.0	0.0	0.0	0.0	0.0	0.0	0.0	7.0	0.0	0.0	6.0	0.0	0.0	0.0	0.0	0.0	0.0	0.0	0.0	0.0	0.0	0.0	0.0	0.0	0.0	14.0	50.0	0.0	29.0	39.0	23.0	88.0	109.0	92.0	92.0	19.0	40.0	17.0	35.0	119.0	81.0	0.0	0.0	0.0	0.0
e07c32f8a7f195fe83f6e75aace50fa3	0.0	0.0	0.0	0.0	0.0	0.0	0.0	0.0	0.0	0.0	0.0	0.0	0.0	0.0	0.0	0.0	0.0	0.0	9.0	0.0	0.0	0.0	0.0	0.0	0.0	0.0	0.0	0.0	0.0	52.0	34.0	0.0	34.0	36.0	0.0	53.0	80.0	44.0	46.0	19.0	42.0	33.0	73.0	77.0	23.0	0.0	0.0	0.0	0.0
4cc181d05afed424e2900ff55df64772	0.0	0.0	0.0	0.0	0.0	0.0	0.0	0.0	0.0	0.0	0.0	0.0	0.0	0.0	0.0	0.0	0.0	0.0	0.0	0.0	0.0	0.0	0.0	0.0	0.0	0.0	0.0	0.0	0.0	0.0	0.0	0.0	0.0	0.0	0.0	12.0	0.0	0.0	0.0	0.0	0.0	0.0	0.0	0.0	0.0	0.0	0.0	0.0	0.0
f68f505a4d25ddf966c958f0150856a0	0.0	0.0	0.0	0.0	0.0	0.0	0.0	0.0	0.0	735.0	0.0	0.0	0.0	24.0	13.0	90.0	18.0	30.0	27.0	139.0	30.0	24.0	39.0	0.0	0.0	0.0	0.0	0.0	0.0	0.0	13.0	0.0	137.0	5.0	0.0	17.0	58.0	29.0	29.0	12.0	15.0	8.0	0.0	50.0	0.0	0.0	0.0	0.0	0.0
eed1f935281dfd4fe6abe076ba9b15e1	0.0	0.0	0.0	0.0	0.0	0.0	0.0	0.0	0.0	0.0	0.0	0.0	0.0	0.0	0.0	0.0	0.0	51.0	27.0	0.0	0.0	0.0	0.0	0.0	0.0	0.0	0.0	0.0	0.0	0.0	54.0	0.0	0.0	0.0	0.0	51.0	109.0	115.0	108.0	68.0	65.0	67.0	99.0	107.0	61.0	0.0	0.0	0.0	0.0
d0fd5695324eceabe52230a13003fe2e	0.0	0.0	0.0	0.0	0.0	0.0	0.0	0.0	0.0	0.0	0.0	0.0	0.0	0.0	0.0	0.0	0.0	0.0	0.0	0.0	0.0	0.0	0.0	0.0	0.0	0.0	0.0	0.0	0.0	0.0	0.0	0.0	0.0	0.0	0.0	0.0	0.0	0.0	0.0	0.0	0.0	0.0	0.0	0.0	0.0	0.0	0.0	0.0	0.0
4fa30d358fd747bf99d0a133b70cc24b	0.0	0.0	0.0	0.0	0.0	0.0	0.0	0.0	0.0	0.0	0.0	0.0	0.0	0.0	0.0	19.0	0.0	0.0	11.0	0.0	0.0	0.0	0.0	0.0	9.0	0.0	0.0	0.0	0.0	72.0	50.0	0.0	35.0	42.0	23.0	101.0	110.0	86.0	73.0	0.0	0.0	39.0	58.0	0.0	0.0	0.0	0.0	0.0	0.0
5fc5d56e86e3c8d92ace1580ffc6f912	0.0	0.0	0.0	0.0	0.0	0.0	0.0	0.0	0.0	0.0	0.0	0.0	0.0	0.0	0.0	0.0	0.0	0.0	0.0	35.0	0.0	0.0	0.0	0.0	0.0	0.0	0.0	0.0	0.0	0.0	0.0	0.0	0.0	0.0	0.0	0.0	0.0	0.0	0.0	0.0	0.0	0.0	0.0	51.0	302.0	0.0	0.0	0.0	0.0
60ea08b856e660e40559d7e15c273f19	0.0	0.0	0.0	0.0	0.0	0.0	0.0	0.0	0.0	0.0	0.0	0.0	0.0	0.0	15.0	0.0	0.0	32.0	0.0	0.0	0.0	0.0	0.0	0.0	0.0	0.0	0.0	0.0	0.0	32.0	82.0	0.0	0.0	70.0	0.0	188.0	127.0	33.0	187.0	0.0	61.0	65.0	63.0	41.0	119.0	0.0	0.0	0.0	0.0
a7d7968dddf908e26953f4d805735134	0.0	0.0	0.0	0.0	0.0	11.0	0.0	0.0	0.0	52.0	24.0	27.0	27.0	48.0	0.0	488.0	67.0	0.0	18.0	43.0	0.0	0.0	0.0	0.0	0.0	0.0	0.0	0.0	0.0	0.0	0.0	0.0	0.0	0.0	0.0	198.0	28.0	0.0	32.0	0.0	0.0	0.0	0.0	40.0	0.0	0.0	0.0	0.0	0.0
ea2b5b721c983918a29d59beee6cb6fd	0.0	0.0	0.0	0.0	0.0	0.0	17.0	0.0	0.0	43.0	32.0	14.0	49.0	47.0	41.0	44.0	56.0	102.0	42.0	42.0	58.0	17.0	55.0	0.0	0.0	0.0	0.0	0.0	0.0	0.0	39.0	0.0	24.0	29.0	0.0	49.0	89.0	0.0	62.0	75.0	67.0	36.0	81.0	19.0	28.0	0.0	0.0	0.0	0.0
8596effb959986ced6dd8de1a0bfca03	0.0	0.0	0.0	0.0	0.0	0.0	0.0	0.0	0.0	30.0	0.0	74.0	56.0	0.0	0.0	0.0	0.0	0.0	77.0	0.0	0.0	0.0	0.0	0.0	0.0	0.0	0.0	0.0	0.0	89.0	65.0	0.0	45.0	40.0	22.0	254.0	118.0	0.0	74.0	47.0	73.0	45.0	35.0	80.0	37.0	6.0	0.0	0.0	0.0
efed1e153bfedeaece1f4efb002309b2	0.0	0.0	0.0	0.0	0.0	0.0	0.0	0.0	0.0	0.0	0.0	0.0	0.0	0.0	0.0	0.0	0.0	0.0	0.0	0.0	0.0	0.0	0.0	0.0	0.0	0.0	0.0	0.0	0.0	0.0	0.0	5.0	0.0	0.0	0.0	0.0	0.0	0.0	0.0	949.0	0.0	0.0	0.0	0.0	0.0	0.0	0.0	0.0	0.0
57796308e234c0cd788495d7c09bddbf	0.0	0.0	0.0	0.0	0.0	0.0	0.0	0.0	0.0	27.0	0.0	41.0	0.0	0.0	31.0	43.0	0.0	0.0	22.0	0.0	0.0	0.0	0.0	0.0	0.0	0.0	0.0	0.0	11.0	26.0	0.0	0.0	0.0	0.0	0.0	105.0	62.0	65.0	21.0	0.0	65.0	0.0	0.0	60.0	33.0	14.0	0.0	23.0	0.0
1fbf8be0c6a006f1f87cb7aadf274764	0.0	0.0	0.0	0.0	0.0	0.0	0.0	0.0	0.0	0.0	0.0	0.0	0.0	0.0	0.0	0.0	0.0	0.0	0.0	0.0	0.0	0.0	0.0	0.0	0.0	0.0	0.0	0.0	0.0	26.0	49.0	0.0	44.0	63.0	0.0	91.0	88.0	40.0	116.0	81.0	45.0	53.0	79.0	52.0	36.0	0.0	0.0	0.0	0.0
5394314b604e03f6a07122b1e02fcf47	0.0	0.0	0.0	0.0	0.0	0.0	0.0	0.0	0.0	0.0	0.0	0.0	0.0	0.0	0.0	0.0	0.0	0.0	0.0	0.0	0.0	0.0	0.0	0.0	0.0	0.0	0.0	13.0	0.0	0.0	44.0	0.0	25.0	51.0	0.0	104.0	115.0	60.0	61.0	0.0	50.0	82.0	51.0	79.0	37.0	0.0	0.0	0.0	0.0
291a58ac54b2011dacb098ccf128aea9	0.0	0.0	0.0	0.0	0.0	0.0	0.0	0.0	0.0	0.0	0.0	145.0	42.0	0.0	740.0	28.0	0.0	0.0	0.0	19.0	0.0	0.0	0.0	0.0	0.0	0.0	0.0	0.0	0.0	33.0	0.0	0.0	35.0	0.0	0.0	48.0	0.0	0.0	0.0	0.0	15.0	73.0	0.0	0.0	0.0	0.0	0.0	0.0	0.0
d5792602f5bb8cee0aef0c75a9e42a53	0.0	0.0	0.0	0.0	0.0	0.0	0.0	0.0	0.0	0.0	18.0	0.0	12.0	7.0	0.0	12.0	0.0	10.0	13.0	0.0	0.0	0.0	11.0	0.0	0.0	0.0	0.0	0.0	0.0	34.0	19.0	0.0	26.0	50.0	0.0	74.0	96.0	57.0	28.0	44.0	0.0	32.0	64.0	48.0	34.0	0.0	0.0	0.0	0.0
d48ac361a4e4fbecb406454149ffe6e3	0.0	0.0	0.0	0.0	0.0	0.0	0.0	0.0	0.0	0.0	0.0	0.0	0.0	0.0	0.0	0.0	0.0	0.0	0.0	0.0	0.0	0.0	0.0	0.0	0.0	0.0	0.0	0.0	0.0	0.0	0.0	0.0	0.0	0.0	0.0	0.0	0.0	0.0	0.0	0.0	0.0	0.0	0.0	0.0	0.0	0.0	21.0	0.0	0.0
ba5cf3d48ce067595ee8afb363656dde	0.0	0.0	0.0	0.0	0.0	0.0	0.0	0.0	0.0	0.0	0.0	0.0	0.0	0.0	0.0	0.0	0.0	0.0	0.0	0.0	0.0	21.0	0.0	0.0	12.0	0.0	0.0	0.0	0.0	0.0	102.0	0.0	0.0	35.0	0.0	41.0	0.0	23.0	141.0	0.0	146.0	72.0	0.0	0.0	11.0	0.0	0.0	0.0	0.0
77c3cd9560a3adae1a27bd5a72a7d51c	0.0	0.0	0.0	0.0	0.0	0.0	0.0	0.0	0.0	0.0	0.0	0.0	0.0	0.0	0.0	0.0	0.0	0.0	0.0	0.0	0.0	0.0	0.0	0.0	0.0	0.0	0.0	0.0	0.0	0.0	63.0	0.0	0.0	0.0	0.0	52.0	55.0	66.0	50.0	0.0	0.0	0.0	0.0	86.0	0.0	0.0	0.0	0.0	0.0
5f2ea1764d9a86fd528f7262b6358ad6	0.0	0.0	0.0	0.0	0.0	0.0	0.0	0.0	0.0	0.0	0.0	0.0	0.0	0.0	0.0	0.0	0.0	0.0	0.0	0.0	0.0	0.0	0.0	0.0	0.0	0.0	0.0	0.0	0.0	0.0	0.0	0.0	0.0	0.0	0.0	0.0	0.0	0.0	0.0	409.0	0.0	0.0	150.0	0.0	0.0	0.0	0.0	0.0	0.0
88cd36f783c5ca65a5e5c1fa1e8d9931	0.0	0.0	0.0	0.0	0.0	0.0	0.0	0.0	0.0	113.0	43.0	34.0	88.0	96.0	0.0	152.0	94.0	0.0	73.0	0.0	119.0	0.0	87.0	0.0	0.0	0.0	0.0	0.0	0.0	61.0	63.0	0.0	0.0	0.0	0.0	0.0	90.0	0.0	112.0	0.0	0.0	0.0	92.0	0.0	0.0	0.0	0.0	0.0	0.0
a5163f0d9cb5afc54a92560185726ea0	0.0	0.0	0.0	0.0	0.0	0.0	0.0	0.0	0.0	0.0	0.0	0.0	0.0	0.0	0.0	0.0	0.0	0.0	0.0	0.0	0.0	0.0	0.0	0.0	0.0	0.0	0.0	0.0	0.0	68.0	40.0	0.0	93.0	46.0	0.0	74.0	104.0	63.0	83.0	21.0	38.0	0.0	34.0	105.0	252.0	0.0	0.0	0.0	0.0
2e7d71fb178bd579b96ea79320587bc4	0.0	0.0	0.0	0.0	0.0	0.0	0.0	0.0	0.0	0.0	0.0	0.0	0.0	0.0	0.0	0.0	0.0	0.0	0.0	0.0	0.0	0.0	0.0	0.0	0.0	0.0	0.0	0.0	0.0	27.0	41.0	0.0	26.0	49.0	16.0	83.0	94.0	42.0	70.0	0.0	29.0	33.0	66.0	41.0	64.0	0.0	0.0	0.0	0.0
d4dafe4ac10e564fdff53d27dc0de8a6	0.0	0.0	3.0	0.0	0.0	0.0	0.0	0.0	4.0	0.0	32.0	38.0	104.0	160.0	19.0	45.0	45.0	27.0	59.0	69.0	62.0	39.0	18.0	0.0	0.0	0.0	0.0	0.0	0.0	26.0	0.0	0.0	0.0	27.0	0.0	45.0	106.0	18.0	51.0	0.0	0.0	44.0	25.0	132.0	38.0	0.0	0.0	0.0	0.0
7d16634a2c74de2f0c0668f34ff3377c	0.0	0.0	0.0	0.0	0.0	0.0	0.0	0.0	0.0	0.0	0.0	0.0	0.0	11.0	0.0	11.0	0.0	26.0	0.0	0.0	5.0	0.0	0.0	0.0	0.0	0.0	0.0	0.0	0.0	25.0	36.0	4.0	26.0	36.0	10.0	66.0	88.0	26.0	54.0	62.0	21.0	0.0	27.0	49.0	36.0	0.0	0.0	0.0	5.0
fa7ebc19ea21de38662e41170e8746dd	0.0	0.0	0.0	0.0	0.0	0.0	0.0	0.0	0.0	0.0	0.0	0.0	0.0	26.0	0.0	0.0	0.0	0.0	0.0	0.0	0.0	0.0	0.0	0.0	0.0	0.0	0.0	0.0	0.0	27.0	58.0	0.0	38.0	47.0	0.0	135.0	123.0	60.0	91.0	29.0	31.0	36.0	47.0	58.0	42.0	0.0	0.0	0.0	0.0
108c734f395401bc8a308c77df3b4dd9	0.0	0.0	0.0	0.0	0.0	0.0	0.0	0.0	0.0	0.0	0.0	0.0	0.0	0.0	0.0	0.0	0.0	0.0	0.0	0.0	0.0	0.0	0.0	0.0	0.0	0.0	0.0	0.0	0.0	0.0	0.0	0.0	0.0	0.0	0.0	10.0	38.0	0.0	0.0	20.0	0.0	0.0	0.0	0.0	24.0	0.0	0.0	0.0	0.0
c30cc55b221580507a9ae76d70eeb61e	36.0	0.0	0.0	0.0	0.0	0.0	0.0	14.0	5.0	61.0	44.0	55.0	82.0	119.0	0.0	366.0	432.0	129.0	0.0	159.0	0.0	0.0	0.0	0.0	0.0	0.0	0.0	0.0	0.0	0.0	0.0	0.0	0.0	42.0	0.0	43.0	16.0	0.0	110.0	0.0	0.0	0.0	0.0	0.0	0.0	0.0	0.0	0.0	0.0
5f373abdfdc07439475fb3f1f60497c1	0.0	0.0	0.0	0.0	0.0	0.0	0.0	0.0	4.0	25.0	0.0	23.0	32.0	21.0	15.0	0.0	33.0	0.0	13.0	32.0	0.0	0.0	0.0	0.0	0.0	0.0	0.0	0.0	0.0	12.0	0.0	0.0	22.0	50.0	0.0	81.0	149.0	39.0	104.0	28.0	37.0	46.0	87.0	73.0	58.0	0.0	0.0	0.0	0.0
ff9bdd36fd96dd6c59d5b53baa59d8af	0.0	0.0	0.0	0.0	0.0	0.0	0.0	0.0	0.0	0.0	0.0	0.0	0.0	11.0	0.0	0.0	0.0	12.0	18.0	0.0	9.0	0.0	8.0	0.0	0.0	0.0	0.0	0.0	0.0	25.0	50.0	0.0	18.0	113.0	4.0	148.0	148.0	37.0	36.0	44.0	18.0	34.0	74.0	37.0	97.0	0.0	0.0	0.0	0.0
e7b6ed1c71ea1d568e019a3a52a0e62c	0.0	0.0	0.0	0.0	0.0	48.0	0.0	0.0	0.0	76.0	63.0	68.0	209.0	48.0	0.0	253.0	264.0	26.0	49.0	49.0	220.0	0.0	0.0	0.0	0.0	0.0	0.0	0.0	0.0	0.0	0.0	0.0	76.0	0.0	0.0	50.0	69.0	0.0	174.0	0.0	0.0	0.0	14.0	0.0	0.0	0.0	0.0	0.0	0.0
82ff85afddd6a3343f9f41f597083ea8	0.0	0.0	0.0	0.0	0.0	0.0	0.0	0.0	0.0	34.0	0.0	0.0	0.0	0.0	0.0	0.0	0.0	0.0	48.0	0.0	0.0	0.0	0.0	0.0	0.0	0.0	0.0	0.0	0.0	61.0	0.0	0.0	0.0	0.0	0.0	0.0	48.0	0.0	0.0	0.0	49.0	0.0	64.0	0.0	39.0	0.0	0.0	0.0	0.0
319b0dbe82f38dc4492e90e9fe801caa	0.0	0.0	0.0	0.0	0.0	0.0	0.0	0.0	0.0	0.0	0.0	0.0	0.0	0.0	0.0	0.0	0.0	0.0	0.0	0.0	0.0	0.0	0.0	0.0	0.0	0.0	0.0	0.0	0.0	27.0	25.0	0.0	49.0	58.0	23.0	87.0	67.0	40.0	46.0	0.0	31.0	0.0	31.0	67.0	46.0	0.0	0.0	0.0	0.0
c5388654cac4661cd5dc897de10c2180	0.0	0.0	0.0	0.0	0.0	0.0	0.0	0.0	0.0	0.0	0.0	0.0	0.0	0.0	0.0	0.0	0.0	0.0	0.0	0.0	0.0	0.0	0.0	0.0	0.0	0.0	0.0	0.0	0.0	0.0	0.0	0.0	0.0	0.0	0.0	0.0	0.0	0.0	0.0	59.0	0.0	0.0	39.0	0.0	25.0	0.0	0.0	0.0	0.0
5a5a523e3e01ee4f54ca074dbf54576f	0.0	0.0	0.0	0.0	0.0	0.0	0.0	0.0	0.0	0.0	0.0	0.0	0.0	0.0	0.0	0.0	0.0	0.0	0.0	0.0	0.0	0.0	0.0	0.0	0.0	0.0	0.0	0.0	0.0	0.0	0.0	0.0	8.0	8.0	0.0	27.0	37.0	35.0	39.0	0.0	20.0	12.0	27.0	26.0	28.0	0.0	0.0	0.0	0.0
f426edbfb775d16848fdf629af561dac	0.0	0.0	0.0	0.0	0.0	0.0	0.0	0.0	0.0	0.0	0.0	0.0	0.0	0.0	0.0	0.0	0.0	0.0	0.0	0.0	0.0	0.0	0.0	0.0	0.0	0.0	0.0	0.0	14.0	0.0	63.0	0.0	0.0	33.0	0.0	54.0	0.0	0.0	0.0	0.0	49.0	0.0	75.0	84.0	0.0	0.0	0.0	0.0	0.0
c7968302d721a822423758d6be1c046f	0.0	0.0	0.0	0.0	0.0	0.0	0.0	0.0	0.0	0.0	0.0	0.0	0.0	0.0	0.0	0.0	0.0	0.0	0.0	0.0	0.0	0.0	0.0	0.0	0.0	0.0	0.0	0.0	0.0	0.0	29.0	0.0	19.0	21.0	0.0	42.0	22.0	38.0	46.0	0.0	12.0	16.0	46.0	92.0	26.0	0.0	0.0	0.0	0.0
4ecc8e6f70595cc238d9e78f699c52ff	0.0	0.0	0.0	0.0	0.0	0.0	0.0	0.0	0.0	0.0	0.0	0.0	0.0	0.0	0.0	0.0	0.0	0.0	0.0	0.0	0.0	0.0	0.0	0.0	0.0	0.0	0.0	0.0	0.0	0.0	0.0	0.0	26.0	63.0	0.0	90.0	101.0	80.0	90.0	17.0	0.0	36.0	67.0	37.0	59.0	0.0	0.0	0.0	0.0
bf5cf2ebbc8320b5781b1aae693f8ec6	0.0	0.0	0.0	0.0	0.0	0.0	0.0	0.0	0.0	0.0	0.0	0.0	34.0	0.0	0.0	0.0	27.0	17.0	24.0	43.0	9.0	0.0	0.0	0.0	0.0	0.0	21.0	0.0	0.0	0.0	120.0	0.0	0.0	0.0	27.0	92.0	93.0	69.0	84.0	56.0	101.0	72.0	122.0	70.0	0.0	0.0	0.0	0.0	0.0
8bb9ea58b20f5aabb7884140a5a2cdc4	0.0	0.0	0.0	0.0	0.0	0.0	0.0	0.0	0.0	0.0	0.0	5.0	0.0	0.0	0.0	0.0	0.0	0.0	0.0	0.0	0.0	0.0	0.0	0.0	0.0	0.0	0.0	0.0	0.0	42.0	21.0	0.0	24.0	79.0	0.0	380.0	116.0	0.0	19.0	37.0	24.0	8.0	156.0	44.0	48.0	0.0	0.0	0.0	0.0
9bc6791ac643996277ab0eba4ecea6cc	0.0	0.0	0.0	0.0	0.0	0.0	0.0	0.0	0.0	0.0	0.0	0.0	0.0	0.0	0.0	0.0	0.0	0.0	0.0	2.0	3.0	0.0	0.0	0.0	0.0	0.0	0.0	0.0	0.0	13.0	6.0	0.0	8.0	25.0	0.0	32.0	11.0	0.0	0.0	37.0	0.0	10.0	20.0	0.0	14.0	9.0	50.0	26.0	0.0
2461b3d2310b224bb0da8eebd07fc0e9	0.0	0.0	0.0	0.0	0.0	0.0	0.0	0.0	0.0	0.0	0.0	0.0	0.0	0.0	0.0	0.0	0.0	0.0	0.0	0.0	0.0	0.0	0.0	0.0	0.0	0.0	0.0	0.0	0.0	35.0	40.0	0.0	0.0	34.0	0.0	62.0	73.0	47.0	57.0	0.0	49.0	21.0	30.0	67.0	0.0	0.0	0.0	0.0	0.0
d3403eaa520a530a106b8ef71a186e61	0.0	0.0	0.0	0.0	0.0	0.0	0.0	0.0	0.0	0.0	0.0	0.0	0.0	0.0	0.0	10.0	0.0	0.0	0.0	0.0	0.0	0.0	0.0	0.0	2.0	0.0	0.0	0.0	0.0	48.0	18.0	0.0	35.0	23.0	0.0	39.0	98.0	81.0	45.0	20.0	25.0	22.0	42.0	96.0	56.0	0.0	0.0	4.0	5.0
f0d09529b4a5f23a0838a9e7a5f523f6	0.0	0.0	0.0	0.0	0.0	0.0	0.0	0.0	0.0	0.0	0.0	0.0	0.0	0.0	0.0	0.0	0.0	9.0	0.0	0.0	0.0	0.0	0.0	0.0	0.0	0.0	0.0	0.0	0.0	25.0	12.0	6.0	0.0	41.0	0.0	31.0	44.0	9.0	29.0	313.0	29.0	9.0	46.0	0.0	0.0	0.0	0.0	0.0	0.0
3a472fbf2fb303acf03c7899e409ea1c	0.0	0.0	0.0	0.0	0.0	0.0	0.0	0.0	0.0	0.0	0.0	0.0	0.0	0.0	0.0	0.0	0.0	0.0	0.0	0.0	0.0	0.0	0.0	0.0	0.0	0.0	0.0	0.0	0.0	0.0	47.0	0.0	55.0	52.0	0.0	42.0	61.0	69.0	54.0	19.0	29.0	0.0	22.0	55.0	57.0	0.0	0.0	0.0	0.0
ab8685eb45ab00ad9e9159ef84c50fb7	0.0	0.0	0.0	0.0	0.0	0.0	0.0	0.0	0.0	0.0	0.0	0.0	0.0	0.0	0.0	0.0	0.0	0.0	0.0	0.0	0.0	0.0	0.0	0.0	0.0	0.0	0.0	4.0	0.0	23.0	31.0	0.0	33.0	12.0	0.0	43.0	63.0	76.0	53.0	15.0	38.0	14.0	65.0	69.0	26.0	0.0	5.0	0.0	3.0
2986bbe3f695af4fc3f5835346fb6877	0.0	0.0	0.0	0.0	0.0	0.0	0.0	0.0	0.0	147.0	0.0	0.0	0.0	166.0	0.0	127.0	205.0	0.0	805.0	0.0	168.0	0.0	0.0	0.0	0.0	0.0	0.0	0.0	0.0	0.0	0.0	0.0	106.0	0.0	0.0	0.0	0.0	0.0	81.0	0.0	50.0	0.0	0.0	0.0	0.0	0.0	0.0	0.0	0.0
35f086fc7d72a712d17b836b00b95668	0.0	0.0	0.0	0.0	0.0	0.0	0.0	0.0	0.0	15.0	0.0	0.0	0.0	0.0	0.0	29.0	0.0	0.0	0.0	0.0	26.0	0.0	0.0	0.0	0.0	0.0	0.0	0.0	0.0	62.0	47.0	0.0	32.0	48.0	21.0	106.0	73.0	50.0	48.0	47.0	46.0	0.0	65.0	34.0	46.0	0.0	0.0	38.0	28.0
b4e322226095bbba765cb621f6eb07f0	0.0	0.0	0.0	0.0	0.0	0.0	0.0	0.0	0.0	0.0	0.0	0.0	0.0	0.0	0.0	0.0	0.0	0.0	0.0	0.0	0.0	0.0	0.0	0.0	0.0	0.0	0.0	0.0	0.0	20.0	24.0	0.0	0.0	38.0	0.0	95.0	72.0	57.0	56.0	24.0	31.0	32.0	38.0	41.0	19.0	0.0	0.0	0.0	0.0
98d85ad338dffb6ded1d496bb1ef177c	0.0	0.0	0.0	0.0	0.0	0.0	0.0	0.0	0.0	0.0	0.0	0.0	0.0	0.0	0.0	0.0	0.0	5.0	0.0	0.0	0.0	0.0	0.0	0.0	3.0	0.0	0.0	4.0	4.0	42.0	18.0	4.0	55.0	17.0	9.0	104.0	70.0	120.0	75.0	19.0	24.0	31.0	34.0	134.0	42.0	0.0	0.0	0.0	0.0
bfb1542afcdb55d9aab8df41bd6b9552	0.0	0.0	0.0	0.0	0.0	0.0	0.0	0.0	0.0	0.0	0.0	0.0	0.0	0.0	0.0	0.0	0.0	0.0	0.0	0.0	0.0	0.0	0.0	0.0	0.0	0.0	0.0	0.0	0.0	0.0	0.0	0.0	0.0	0.0	0.0	0.0	0.0	0.0	0.0	0.0	0.0	0.0	0.0	101.0	0.0	0.0	0.0	0.0	0.0
64b8cd820d281ad6942a6c0bea6703b1	0.0	0.0	0.0	0.0	0.0	0.0	0.0	0.0	0.0	0.0	0.0	0.0	0.0	25.0	0.0	19.0	40.0	0.0	14.0	0.0	0.0	0.0	6.0	0.0	0.0	0.0	0.0	0.0	0.0	21.0	64.0	0.0	38.0	0.0	0.0	75.0	100.0	103.0	161.0	38.0	57.0	32.0	24.0	95.0	33.0	0.0	0.0	0.0	0.0
41a69058a07e923fdc0e10485ccdc3b2	0.0	0.0	0.0	0.0	0.0	0.0	0.0	0.0	0.0	0.0	0.0	0.0	0.0	0.0	0.0	0.0	0.0	0.0	0.0	0.0	0.0	0.0	0.0	0.0	7.0	0.0	0.0	0.0	0.0	0.0	19.0	0.0	0.0	36.0	0.0	55.0	77.0	38.0	43.0	73.0	19.0	0.0	60.0	50.0	36.0	0.0	17.0	0.0	0.0
dabbc0980f614e7bbc8e0a57c4fbfb8a	0.0	0.0	0.0	0.0	0.0	0.0	0.0	0.0	0.0	0.0	25.0	0.0	0.0	26.0	0.0	0.0	0.0	55.0	0.0	0.0	0.0	0.0	0.0	0.0	0.0	0.0	0.0	0.0	0.0	30.0	0.0	0.0	48.0	0.0	0.0	0.0	0.0	0.0	41.0	0.0	0.0	43.0	55.0	0.0	16.0	0.0	39.0	27.0	43.0
9e5e141b5d4a88a01ba853ef17a3527a	0.0	0.0	0.0	0.0	0.0	0.0	0.0	0.0	0.0	116.0	55.0	52.0	94.0	164.0	67.0	166.0	87.0	88.0	31.0	130.0	53.0	47.0	118.0	0.0	0.0	0.0	0.0	0.0	0.0	45.0	31.0	0.0	0.0	46.0	0.0	47.0	83.0	0.0	33.0	41.0	0.0	0.0	0.0	73.0	0.0	0.0	0.0	0.0	0.0
2acbb21fe92a9368c7408529cfc42861	0.0	0.0	0.0	0.0	0.0	0.0	0.0	0.0	0.0	0.0	0.0	0.0	0.0	0.0	0.0	0.0	0.0	0.0	0.0	0.0	0.0	0.0	0.0	0.0	0.0	0.0	0.0	0.0	0.0	0.0	0.0	0.0	0.0	0.0	0.0	0.0	0.0	0.0	0.0	0.0	0.0	0.0	0.0	0.0	42.0	0.0	0.0	0.0	0.0
b4f93f532f97ca5bdeb6441a3702d629	0.0	0.0	0.0	0.0	0.0	0.0	0.0	0.0	0.0	0.0	0.0	0.0	0.0	0.0	0.0	0.0	0.0	0.0	0.0	0.0	0.0	0.0	0.0	0.0	0.0	0.0	0.0	0.0	0.0	38.0	39.0	0.0	13.0	48.0	0.0	39.0	55.0	110.0	76.0	63.0	98.0	70.0	118.0	45.0	61.0	0.0	0.0	0.0	0.0
4cedb28845569f0ac45f889d7c729c20	0.0	0.0	0.0	0.0	0.0	0.0	0.0	0.0	0.0	0.0	0.0	0.0	0.0	0.0	0.0	0.0	0.0	0.0	0.0	0.0	0.0	0.0	0.0	0.0	0.0	0.0	0.0	0.0	0.0	0.0	0.0	0.0	0.0	0.0	0.0	0.0	0.0	0.0	0.0	0.0	0.0	0.0	58.0	0.0	0.0	0.0	0.0	0.0	0.0
475dd1ccdd1dca4242181ec2ecd03a4f	0.0	0.0	0.0	0.0	0.0	0.0	0.0	0.0	0.0	0.0	0.0	0.0	0.0	0.0	0.0	0.0	0.0	0.0	0.0	0.0	0.0	0.0	0.0	0.0	0.0	0.0	0.0	0.0	0.0	0.0	30.0	0.0	0.0	0.0	0.0	59.0	45.0	62.0	67.0	0.0	27.0	22.0	29.0	79.0	34.0	0.0	0.0	0.0	0.0
2ca072e3cf7885633b4fdf3e65e5e9f4	0.0	0.0	0.0	0.0	0.0	0.0	0.0	0.0	0.0	0.0	0.0	0.0	0.0	0.0	0.0	0.0	0.0	0.0	0.0	0.0	0.0	0.0	0.0	0.0	0.0	0.0	0.0	0.0	6.0	18.0	40.0	0.0	15.0	38.0	0.0	61.0	55.0	48.0	50.0	22.0	31.0	0.0	25.0	23.0	41.0	0.0	0.0	0.0	0.0
6201584f0c9e77e321dab16fa134c067	0.0	0.0	0.0	0.0	0.0	0.0	0.0	0.0	0.0	0.0	0.0	0.0	0.0	0.0	0.0	0.0	0.0	0.0	0.0	0.0	0.0	0.0	0.0	0.0	0.0	0.0	0.0	0.0	0.0	0.0	0.0	0.0	0.0	31.0	0.0	0.0	40.0	0.0	0.0	58.0	0.0	0.0	0.0	0.0	0.0	0.0	0.0	0.0	0.0
b4bb1d35e62199a037fa95626f534898	0.0	0.0	0.0	0.0	0.0	0.0	0.0	0.0	0.0	0.0	0.0	0.0	0.0	0.0	0.0	0.0	18.0	0.0	0.0	0.0	0.0	0.0	0.0	0.0	0.0	7.0	0.0	0.0	10.0	0.0	52.0	0.0	71.0	30.0	0.0	80.0	59.0	49.0	141.0	36.0	57.0	47.0	0.0	65.0	29.0	0.0	10.0	0.0	0.0
7060b807aff018b3b0cff22c696ccc62	0.0	0.0	0.0	0.0	0.0	0.0	0.0	0.0	0.0	0.0	0.0	0.0	0.0	0.0	0.0	0.0	0.0	0.0	0.0	0.0	0.0	0.0	0.0	0.0	0.0	0.0	0.0	0.0	0.0	0.0	0.0	0.0	0.0	0.0	0.0	0.0	0.0	0.0	0.0	0.0	0.0	0.0	0.0	0.0	0.0	0.0	0.0	0.0	0.0
3805e5cd4631b0369c823065b5ff9b8e	0.0	0.0	0.0	0.0	0.0	0.0	0.0	0.0	0.0	0.0	0.0	0.0	0.0	0.0	0.0	0.0	0.0	0.0	0.0	0.0	0.0	0.0	0.0	0.0	0.0	0.0	0.0	0.0	0.0	0.0	36.0	0.0	0.0	70.0	0.0	169.0	75.0	109.0	130.0	36.0	49.0	0.0	69.0	0.0	54.0	0.0	0.0	0.0	0.0
3e22cab02bb1c72d00694c15f60d4dad	0.0	5.0	0.0	0.0	0.0	0.0	0.0	0.0	0.0	0.0	0.0	7.0	13.0	0.0	0.0	0.0	10.0	0.0	3.0	0.0	4.0	0.0	0.0	0.0	0.0	0.0	0.0	6.0	0.0	0.0	9.0	12.0	0.0	7.0	12.0	14.0	29.0	7.0	77.0	2.0	11.0	26.0	45.0	0.0	0.0	0.0	0.0	0.0	0.0
61ac44230c429a6bf59858b72cda3b27	0.0	0.0	0.0	0.0	0.0	0.0	0.0	0.0	0.0	0.0	0.0	0.0	0.0	0.0	0.0	0.0	0.0	0.0	0.0	0.0	0.0	0.0	0.0	0.0	0.0	0.0	0.0	0.0	0.0	0.0	0.0	0.0	0.0	0.0	0.0	0.0	0.0	0.0	0.0	112.0	0.0	0.0	0.0	0.0	0.0	0.0	0.0	0.0	0.0
76d0038845c05cdcb49a8c6d6a44d01f	0.0	0.0	0.0	0.0	0.0	0.0	0.0	0.0	0.0	0.0	0.0	0.0	0.0	0.0	0.0	0.0	0.0	27.0	0.0	0.0	0.0	0.0	0.0	0.0	0.0	0.0	0.0	0.0	0.0	0.0	0.0	0.0	0.0	0.0	0.0	0.0	0.0	0.0	0.0	1790.0	0.0	0.0	0.0	0.0	0.0	0.0	0.0	0.0	0.0
cfd4f5420bea12ca745f6bd13868aba6	0.0	0.0	0.0	0.0	0.0	0.0	0.0	0.0	0.0	0.0	0.0	0.0	0.0	0.0	0.0	0.0	0.0	0.0	0.0	0.0	0.0	0.0	0.0	0.0	0.0	0.0	0.0	0.0	19.0	0.0	44.0	0.0	20.0	59.0	26.0	94.0	71.0	41.0	76.0	24.0	29.0	37.0	31.0	125.0	46.0	0.0	0.0	0.0	0.0
596cfd286c1e6e79511e960121ffc10e	0.0	0.0	0.0	0.0	0.0	0.0	0.0	0.0	0.0	0.0	0.0	0.0	0.0	0.0	0.0	0.0	0.0	0.0	0.0	0.0	0.0	0.0	0.0	0.0	0.0	0.0	0.0	0.0	0.0	28.0	23.0	0.0	36.0	29.0	0.0	35.0	39.0	56.0	45.0	3.0	61.0	5.0	13.0	143.0	19.0	0.0	0.0	0.0	0.0
b29fb41e3fc20187f1b4208fe0c119b0	0.0	0.0	0.0	0.0	0.0	0.0	0.0	0.0	0.0	0.0	0.0	0.0	0.0	0.0	0.0	0.0	0.0	0.0	0.0	0.0	0.0	0.0	0.0	0.0	0.0	0.0	6.0	0.0	0.0	33.0	50.0	0.0	0.0	0.0	0.0	111.0	129.0	81.0	74.0	0.0	34.0	18.0	51.0	149.0	0.0	0.0	0.0	0.0	0.0
849181bec5d745cfb5064ae1cb5182ff	0.0	0.0	0.0	0.0	0.0	0.0	0.0	0.0	0.0	0.0	0.0	0.0	0.0	0.0	0.0	0.0	0.0	10.0	0.0	0.0	0.0	0.0	0.0	0.0	0.0	0.0	0.0	0.0	0.0	58.0	57.0	0.0	195.0	157.0	0.0	5.0	64.0	0.0	46.0	0.0	0.0	0.0	0.0	18.0	20.0	0.0	0.0	0.0	0.0
cb4392b81c46bf94612e41fb3d6724c5	0.0	0.0	0.0	0.0	0.0	0.0	0.0	0.0	0.0	0.0	0.0	0.0	0.0	0.0	0.0	0.0	0.0	0.0	0.0	0.0	0.0	0.0	0.0	0.0	0.0	0.0	0.0	0.0	0.0	0.0	0.0	5.0	0.0	55.0	0.0	60.0	91.0	52.0	90.0	0.0	40.0	25.0	0.0	67.0	39.0	0.0	0.0	0.0	0.0
135f762185c9a86740a897cc903a567d	0.0	0.0	0.0	0.0	0.0	0.0	0.0	0.0	0.0	0.0	0.0	0.0	0.0	0.0	0.0	0.0	0.0	0.0	0.0	0.0	0.0	0.0	0.0	0.0	0.0	0.0	0.0	0.0	0.0	14.0	0.0	0.0	21.0	24.0	0.0	0.0	59.0	0.0	0.0	82.0	0.0	0.0	53.0	12.0	0.0	0.0	0.0	0.0	0.0
105c944402a806af1c0911e0d2736007	0.0	0.0	0.0	0.0	0.0	0.0	20.0	0.0	0.0	0.0	0.0	0.0	0.0	94.0	0.0	31.0	0.0	0.0	0.0	0.0	0.0	0.0	0.0	0.0	0.0	0.0	0.0	0.0	0.0	173.0	120.0	0.0	42.0	0.0	0.0	0.0	0.0	0.0	0.0	0.0	0.0	0.0	0.0	0.0	0.0	0.0	0.0	0.0	0.0
77e7c5b3860b36dc755f116e24f55ff5	0.0	0.0	0.0	0.0	0.0	0.0	0.0	0.0	0.0	0.0	0.0	0.0	0.0	20.0	0.0	0.0	0.0	0.0	0.0	0.0	0.0	0.0	0.0	0.0	0.0	0.0	0.0	0.0	0.0	0.0	6.0	0.0	9.0	0.0	0.0	23.0	0.0	0.0	5.0	46.0	107.0	397.0	37.0	5.0	0.0	0.0	0.0	0.0	0.0
f754f3de818707ec4110361b6597a0a7	0.0	0.0	0.0	0.0	0.0	0.0	0.0	0.0	0.0	0.0	0.0	0.0	0.0	0.0	0.0	0.0	0.0	0.0	0.0	7.0	0.0	0.0	0.0	0.0	9.0	0.0	0.0	0.0	0.0	29.0	26.0	0.0	29.0	36.0	13.0	86.0	85.0	47.0	57.0	23.0	21.0	25.0	34.0	67.0	14.0	0.0	0.0	0.0	0.0
3cd9afe5b678c0da59152eb2991f5344	0.0	0.0	0.0	0.0	0.0	0.0	0.0	0.0	0.0	0.0	0.0	0.0	0.0	0.0	0.0	0.0	0.0	0.0	0.0	0.0	0.0	0.0	0.0	0.0	0.0	0.0	0.0	0.0	0.0	44.0	20.0	0.0	46.0	56.0	6.0	0.0	73.0	109.0	71.0	0.0	45.0	31.0	50.0	128.0	27.0	0.0	0.0	0.0	0.0
3d164f094774f633b5668c92321a42c8	0.0	0.0	0.0	0.0	0.0	0.0	0.0	0.0	0.0	0.0	0.0	16.0	28.0	37.0	0.0	0.0	0.0	0.0	0.0	0.0	0.0	0.0	0.0	0.0	0.0	0.0	0.0	0.0	0.0	18.0	94.0	0.0	515.0	50.0	0.0	108.0	57.0	13.0	208.0	51.0	56.0	65.0	119.0	111.0	45.0	0.0	0.0	0.0	0.0
770e277c58fc7fcf14c29ee43362b7a8	0.0	0.0	0.0	0.0	0.0	0.0	0.0	0.0	0.0	0.0	0.0	0.0	0.0	0.0	0.0	0.0	0.0	0.0	0.0	0.0	0.0	0.0	0.0	0.0	0.0	0.0	0.0	0.0	0.0	71.0	23.0	0.0	56.0	45.0	0.0	67.0	111.0	80.0	42.0	0.0	14.0	0.0	22.0	83.0	16.0	0.0	0.0	0.0	0.0
c5096b5f7593708e94313229fd4da05d	0.0	0.0	0.0	0.0	0.0	0.0	0.0	0.0	0.0	0.0	0.0	0.0	0.0	0.0	0.0	0.0	0.0	0.0	0.0	0.0	0.0	0.0	0.0	0.0	0.0	0.0	0.0	0.0	0.0	0.0	0.0	0.0	0.0	0.0	0.0	0.0	33.0	0.0	0.0	0.0	0.0	0.0	0.0	0.0	31.0	0.0	0.0	0.0	0.0
31e7980da56169fd2520d609ba4067b1	0.0	0.0	0.0	0.0	0.0	0.0	0.0	0.0	0.0	4.0	0.0	0.0	0.0	0.0	0.0	0.0	0.0	0.0	0.0	0.0	0.0	0.0	0.0	0.0	0.0	0.0	0.0	0.0	0.0	0.0	0.0	0.0	49.0	7.0	0.0	0.0	0.0	34.0	0.0	16.0	11.0	13.0	250.0	0.0	20.0	0.0	0.0	0.0	0.0
5eff8aa553797cb4679718fa76973bc9	0.0	0.0	0.0	0.0	0.0	0.0	0.0	0.0	0.0	0.0	0.0	0.0	0.0	0.0	0.0	0.0	0.0	36.0	0.0	0.0	0.0	0.0	0.0	0.0	0.0	0.0	0.0	0.0	0.0	0.0	11.0	0.0	6.0	0.0	0.0	9.0	7.0	0.0	0.0	34.0	0.0	0.0	21.0	0.0	0.0	0.0	0.0	0.0	0.0
a23ce9481e0dce8d30ded357f08059d1	0.0	0.0	0.0	0.0	0.0	0.0	0.0	0.0	0.0	0.0	0.0	0.0	3.0	0.0	0.0	0.0	0.0	0.0	0.0	0.0	0.0	0.0	0.0	0.0	0.0	9.0	0.0	0.0	0.0	0.0	20.0	0.0	35.0	36.0	0.0	41.0	106.0	45.0	64.0	0.0	51.0	40.0	84.0	49.0	79.0	0.0	0.0	0.0	0.0
eab334f66e02a6749195ddce19e091ff	0.0	0.0	0.0	0.0	0.0	0.0	0.0	0.0	0.0	0.0	0.0	0.0	0.0	0.0	0.0	0.0	0.0	0.0	0.0	0.0	0.0	0.0	0.0	0.0	0.0	0.0	0.0	0.0	0.0	29.0	27.0	0.0	0.0	46.0	0.0	85.0	99.0	48.0	64.0	0.0	25.0	0.0	20.0	82.0	86.0	0.0	0.0	0.0	0.0
87a8a9ce3d3fc5c62b518f624981fa44	0.0	0.0	0.0	0.0	0.0	0.0	0.0	0.0	0.0	0.0	0.0	0.0	0.0	0.0	0.0	0.0	0.0	0.0	0.0	0.0	0.0	0.0	0.0	0.0	0.0	0.0	0.0	0.0	0.0	0.0	0.0	0.0	0.0	0.0	0.0	0.0	0.0	0.0	0.0	48.0	0.0	0.0	5.0	0.0	0.0	0.0	0.0	0.0	0.0
6bf9b4e0ab9d6da58bcf1afc696c1841	0.0	0.0	0.0	0.0	0.0	0.0	0.0	0.0	0.0	0.0	0.0	0.0	0.0	0.0	0.0	0.0	0.0	0.0	0.0	0.0	0.0	0.0	0.0	0.0	0.0	0.0	0.0	0.0	0.0	80.0	50.0	0.0	0.0	44.0	0.0	101.0	74.0	84.0	108.0	61.0	56.0	89.0	69.0	60.0	60.0	0.0	0.0	0.0	0.0
b8b02c2dc218ad2bbe29e2cfd1e3459b	0.0	0.0	0.0	0.0	0.0	0.0	0.0	0.0	0.0	0.0	9.0	0.0	0.0	0.0	0.0	0.0	0.0	0.0	0.0	0.0	0.0	0.0	0.0	0.0	0.0	0.0	0.0	0.0	0.0	40.0	28.0	0.0	39.0	32.0	14.0	33.0	66.0	50.0	165.0	14.0	24.0	69.0	49.0	107.0	21.0	0.0	0.0	0.0	0.0
64a9934a014c73610f4af7284535a3cb	0.0	0.0	0.0	0.0	0.0	17.0	0.0	0.0	0.0	136.0	78.0	0.0	0.0	89.0	31.0	75.0	259.0	0.0	48.0	626.0	29.0	16.0	0.0	0.0	0.0	0.0	0.0	0.0	0.0	0.0	0.0	0.0	50.0	0.0	0.0	0.0	0.0	0.0	148.0	0.0	0.0	9.0	0.0	38.0	0.0	0.0	0.0	0.0	0.0
5f5701928e88467671039458ff74d719	0.0	0.0	0.0	0.0	0.0	0.0	0.0	0.0	0.0	25.0	0.0	0.0	13.0	0.0	0.0	0.0	0.0	0.0	0.0	15.0	16.0	0.0	0.0	0.0	0.0	0.0	0.0	0.0	20.0	0.0	0.0	0.0	43.0	0.0	10.0	0.0	113.0	72.0	117.0	0.0	0.0	65.0	0.0	68.0	53.0	0.0	0.0	0.0	0.0
ce4b506a97c1f76aca3331d96e4bd035	0.0	0.0	0.0	0.0	0.0	0.0	0.0	0.0	0.0	0.0	0.0	0.0	0.0	0.0	0.0	19.0	68.0	0.0	0.0	0.0	0.0	0.0	0.0	0.0	0.0	0.0	0.0	0.0	0.0	0.0	0.0	0.0	0.0	0.0	0.0	26.0	0.0	29.0	160.0	0.0	0.0	20.0	0.0	0.0	0.0	0.0	0.0	0.0	0.0
cc6d3e47c80dc89bd3e94c1041f917c3	0.0	0.0	0.0	0.0	0.0	0.0	0.0	0.0	0.0	0.0	0.0	0.0	0.0	0.0	0.0	0.0	0.0	0.0	0.0	0.0	0.0	0.0	0.0	0.0	0.0	0.0	0.0	0.0	0.0	0.0	0.0	0.0	0.0	8.0	0.0	0.0	19.0	0.0	28.0	22.0	8.0	0.0	13.0	0.0	35.0	0.0	0.0	0.0	0.0
6c9a963cb18fbc03a20219b8b64f2a5a	0.0	0.0	0.0	0.0	0.0	0.0	0.0	0.0	0.0	0.0	0.0	0.0	0.0	0.0	0.0	0.0	0.0	0.0	0.0	0.0	0.0	0.0	0.0	0.0	0.0	0.0	25.0	0.0	38.0	0.0	0.0	0.0	109.0	0.0	31.0	0.0	75.0	0.0	0.0	0.0	0.0	0.0	0.0	0.0	189.0	0.0	0.0	0.0	0.0
ac5a173012ff1784d244fc0d413afe4a	0.0	0.0	0.0	0.0	0.0	0.0	0.0	0.0	0.0	20.0	0.0	0.0	19.0	0.0	6.0	0.0	17.0	17.0	0.0	0.0	0.0	0.0	0.0	0.0	0.0	0.0	0.0	0.0	0.0	29.0	31.0	0.0	59.0	18.0	45.0	28.0	56.0	37.0	92.0	5.0	20.0	14.0	8.0	157.0	12.0	0.0	0.0	0.0	0.0
6ef2908fd11eaa7afef68bfc8a657e45	0.0	0.0	0.0	0.0	0.0	0.0	0.0	0.0	0.0	0.0	0.0	0.0	0.0	0.0	0.0	115.0	0.0	3.0	19.0	0.0	0.0	0.0	0.0	0.0	0.0	0.0	0.0	0.0	0.0	0.0	0.0	0.0	28.0	15.0	0.0	575.0	26.0	24.0	179.0	21.0	0.0	20.0	0.0	25.0	0.0	0.0	0.0	0.0	0.0
3e2fffdd9a0e4965e43b80b1fda5e295	0.0	0.0	0.0	0.0	0.0	0.0	0.0	0.0	0.0	0.0	0.0	0.0	13.0	19.0	0.0	0.0	0.0	12.0	0.0	0.0	0.0	0.0	0.0	0.0	0.0	0.0	0.0	0.0	0.0	37.0	0.0	0.0	26.0	0.0	10.0	0.0	0.0	3.0	25.0	156.0	17.0	0.0	33.0	17.0	0.0	0.0	0.0	0.0	0.0
aac035e3cf5402a00e6f1619b2b06640	0.0	4.0	0.0	0.0	0.0	0.0	0.0	0.0	0.0	20.0	17.0	10.0	7.0	11.0	0.0	19.0	19.0	9.0	0.0	8.0	0.0	0.0	10.0	0.0	0.0	0.0	0.0	0.0	0.0	25.0	58.0	0.0	11.0	54.0	0.0	89.0	71.0	45.0	91.0	38.0	47.0	93.0	102.0	30.0	41.0	0.0	0.0	0.0	0.0
d931bc4e0b758be49313c385cce245ed	0.0	0.0	0.0	0.0	0.0	0.0	0.0	0.0	0.0	0.0	0.0	0.0	0.0	0.0	0.0	0.0	0.0	0.0	0.0	0.0	0.0	0.0	0.0	0.0	0.0	0.0	0.0	0.0	0.0	0.0	0.0	0.0	21.0	0.0	0.0	13.0	38.0	0.0	0.0	38.0	0.0	0.0	0.0	2.0	18.0	0.0	0.0	0.0	0.0
f38714a33d9e369ac381bf1c3676356a	0.0	0.0	0.0	0.0	0.0	0.0	0.0	0.0	0.0	0.0	0.0	0.0	0.0	0.0	0.0	0.0	0.0	0.0	0.0	0.0	0.0	0.0	0.0	0.0	0.0	0.0	0.0	0.0	0.0	7.0	0.0	0.0	33.0	0.0	0.0	34.0	68.0	28.0	47.0	0.0	0.0	0.0	20.0	32.0	0.0	0.0	0.0	0.0	0.0
60e2475019139c509dbe69d20c190ccb	0.0	0.0	0.0	0.0	0.0	0.0	0.0	0.0	0.0	0.0	0.0	0.0	0.0	0.0	0.0	0.0	0.0	0.0	0.0	0.0	0.0	0.0	0.0	0.0	0.0	0.0	0.0	0.0	0.0	0.0	0.0	0.0	0.0	48.0	0.0	0.0	40.0	18.0	0.0	0.0	0.0	0.0	20.0	20.0	93.0	0.0	0.0	10.0	12.0
fb1bbe6c1c0e66b535d1e2b217cdc33c	0.0	0.0	0.0	0.0	0.0	0.0	0.0	0.0	0.0	0.0	0.0	21.0	0.0	0.0	0.0	0.0	0.0	0.0	0.0	0.0	0.0	0.0	0.0	0.0	0.0	0.0	0.0	0.0	0.0	0.0	58.0	0.0	0.0	35.0	0.0	104.0	91.0	68.0	82.0	0.0	0.0	45.0	0.0	89.0	0.0	0.0	0.0	0.0	0.0
8b77e5843dfd0f36463bb6431940f429	0.0	0.0	0.0	0.0	0.0	0.0	0.0	13.0	0.0	9.0	0.0	0.0	14.0	223.0	20.0	85.0	57.0	13.0	0.0	127.0	0.0	18.0	0.0	0.0	0.0	0.0	0.0	0.0	0.0	12.0	36.0	0.0	0.0	12.0	0.0	46.0	45.0	0.0	23.0	0.0	12.0	13.0	11.0	0.0	8.0	0.0	0.0	0.0	0.0
9d984bbe88f5a19401a843d4083dc9fb	0.0	0.0	0.0	0.0	0.0	0.0	0.0	0.0	0.0	0.0	0.0	0.0	0.0	0.0	0.0	0.0	0.0	0.0	0.0	0.0	0.0	0.0	0.0	0.0	0.0	0.0	0.0	0.0	0.0	0.0	0.0	0.0	0.0	0.0	0.0	0.0	0.0	0.0	0.0	0.0	0.0	0.0	0.0	0.0	0.0	0.0	0.0	0.0	0.0
f041badb84b6cd9f6d887e3ea0ef0644	0.0	0.0	0.0	0.0	0.0	0.0	0.0	0.0	0.0	0.0	0.0	12.0	0.0	0.0	0.0	55.0	0.0	10.0	0.0	0.0	0.0	0.0	0.0	0.0	0.0	0.0	0.0	0.0	0.0	21.0	0.0	13.0	0.0	20.0	0.0	48.0	47.0	31.0	30.0	44.0	13.0	0.0	16.0	43.0	34.0	0.0	17.0	0.0	0.0
b89ed584c831e9bfece4f904c358f2ea	0.0	0.0	0.0	0.0	0.0	0.0	0.0	0.0	0.0	42.0	0.0	0.0	0.0	241.0	89.0	82.0	597.0	54.0	52.0	0.0	61.0	0.0	0.0	0.0	0.0	0.0	0.0	0.0	0.0	0.0	0.0	0.0	20.0	0.0	0.0	30.0	129.0	11.0	173.0	0.0	0.0	0.0	31.0	0.0	0.0	0.0	0.0	0.0	0.0
1d965e2d26e21e11ec84d33945c290a5	0.0	0.0	0.0	0.0	0.0	0.0	0.0	0.0	0.0	0.0	0.0	0.0	35.0	0.0	0.0	33.0	0.0	0.0	0.0	0.0	0.0	0.0	0.0	0.0	0.0	0.0	0.0	0.0	0.0	0.0	155.0	0.0	0.0	0.0	0.0	78.0	0.0	0.0	0.0	0.0	0.0	93.0	0.0	0.0	0.0	0.0	0.0	0.0	0.0
834adc5d6c8ad3eb6eb70cbc4b25cc78	0.0	0.0	0.0	0.0	0.0	0.0	0.0	0.0	0.0	0.0	0.0	0.0	0.0	0.0	0.0	0.0	0.0	0.0	0.0	0.0	0.0	0.0	0.0	0.0	0.0	0.0	0.0	0.0	0.0	31.0	41.0	0.0	37.0	0.0	23.0	25.0	0.0	38.0	53.0	0.0	35.0	75.0	148.0	0.0	0.0	0.0	0.0	0.0	0.0
53dc34aa8bec561da72076429af83411	0.0	0.0	0.0	0.0	0.0	0.0	0.0	0.0	0.0	0.0	0.0	0.0	0.0	0.0	0.0	0.0	0.0	0.0	0.0	0.0	0.0	0.0	0.0	0.0	0.0	0.0	0.0	0.0	0.0	37.0	17.0	0.0	0.0	19.0	21.0	0.0	42.0	25.0	39.0	16.0	29.0	0.0	30.0	41.0	0.0	0.0	0.0	0.0	0.0
aba209827b4f53441b472041d074a10f	0.0	0.0	0.0	0.0	0.0	0.0	0.0	0.0	0.0	0.0	0.0	0.0	16.0	0.0	0.0	0.0	0.0	0.0	0.0	0.0	0.0	0.0	0.0	0.0	0.0	0.0	0.0	0.0	0.0	32.0	56.0	0.0	41.0	26.0	0.0	74.0	84.0	36.0	108.0	0.0	21.0	0.0	27.0	48.0	30.0	0.0	0.0	0.0	0.0
d814f104ec7997410950b52b7d05a541	0.0	0.0	0.0	0.0	0.0	0.0	0.0	0.0	0.0	0.0	0.0	0.0	0.0	0.0	0.0	0.0	0.0	0.0	3.0	0.0	0.0	0.0	0.0	0.0	0.0	0.0	0.0	0.0	0.0	25.0	41.0	0.0	17.0	22.0	0.0	79.0	120.0	50.0	111.0	21.0	47.0	35.0	39.0	36.0	34.0	0.0	0.0	0.0	0.0
139588dcb5934317229e660a83d8c589	0.0	0.0	0.0	0.0	0.0	0.0	0.0	0.0	0.0	0.0	24.0	0.0	0.0	24.0	0.0	0.0	0.0	0.0	0.0	0.0	0.0	0.0	0.0	0.0	0.0	0.0	0.0	0.0	0.0	21.0	0.0	0.0	62.0	48.0	0.0	102.0	173.0	77.0	35.0	0.0	0.0	15.0	40.0	126.0	157.0	0.0	0.0	0.0	0.0
8c5a09530b48914428599dc78020d49d	0.0	0.0	0.0	0.0	0.0	0.0	0.0	0.0	0.0	0.0	0.0	0.0	0.0	0.0	0.0	0.0	0.0	0.0	0.0	0.0	0.0	0.0	0.0	0.0	0.0	0.0	0.0	0.0	0.0	71.0	25.0	0.0	43.0	31.0	30.0	33.0	104.0	55.0	53.0	0.0	0.0	0.0	48.0	30.0	28.0	0.0	0.0	0.0	0.0
2b00f9816e7d76166d6e92555de00f6b	0.0	0.0	0.0	0.0	0.0	0.0	0.0	0.0	0.0	0.0	0.0	0.0	0.0	0.0	0.0	0.0	0.0	0.0	0.0	0.0	0.0	0.0	0.0	0.0	0.0	0.0	0.0	0.0	0.0	33.0	0.0	0.0	27.0	0.0	0.0	50.0	43.0	41.0	29.0	34.0	24.0	0.0	28.0	0.0	33.0	0.0	13.0	0.0	0.0
f065e9efaf41bc8b814610c3483c7205	0.0	0.0	0.0	0.0	0.0	0.0	0.0	0.0	0.0	0.0	0.0	0.0	0.0	0.0	0.0	0.0	0.0	0.0	0.0	0.0	4.0	0.0	0.0	0.0	0.0	0.0	0.0	0.0	0.0	96.0	31.0	0.0	33.0	31.0	13.0	39.0	74.0	82.0	78.0	0.0	35.0	17.0	0.0	60.0	106.0	0.0	0.0	0.0	0.0
4a478b2bb12cef918a2158bc028e3ad7	0.0	0.0	0.0	0.0	0.0	0.0	0.0	0.0	0.0	0.0	0.0	0.0	0.0	0.0	0.0	0.0	0.0	0.0	0.0	0.0	0.0	0.0	0.0	0.0	0.0	0.0	0.0	0.0	0.0	32.0	29.0	0.0	0.0	41.0	0.0	0.0	0.0	20.0	56.0	40.0	11.0	42.0	0.0	0.0	0.0	0.0	0.0	0.0	0.0
6b221bc48760456732a2832e817b0d4d	0.0	0.0	0.0	0.0	0.0	0.0	0.0	0.0	0.0	0.0	0.0	0.0	0.0	0.0	0.0	0.0	0.0	0.0	0.0	0.0	0.0	0.0	0.0	0.0	0.0	0.0	0.0	0.0	0.0	6.0	20.0	0.0	27.0	25.0	0.0	49.0	87.0	26.0	76.0	0.0	17.0	16.0	0.0	43.0	35.0	0.0	0.0	0.0	0.0
2f810d051cf2a5cbc1265d238b3628ee	0.0	0.0	0.0	0.0	0.0	0.0	0.0	0.0	0.0	7.0	6.0	3.0	0.0	5.0	0.0	6.0	0.0	0.0	0.0	0.0	2.0	0.0	0.0	0.0	0.0	0.0	0.0	0.0	0.0	28.0	93.0	0.0	71.0	50.0	17.0	78.0	133.0	36.0	60.0	0.0	36.0	19.0	31.0	106.0	13.0	0.0	0.0	0.0	0.0
01abb81d18e859bdba3bf8995fe8bbb5	0.0	0.0	0.0	0.0	0.0	0.0	0.0	0.0	0.0	0.0	0.0	0.0	0.0	0.0	0.0	0.0	0.0	0.0	0.0	0.0	0.0	0.0	0.0	0.0	0.0	0.0	0.0	0.0	0.0	39.0	0.0	0.0	0.0	29.0	0.0	58.0	79.0	44.0	88.0	0.0	54.0	0.0	33.0	68.0	75.0	0.0	0.0	0.0	0.0
319b0c20c7040ba5a6dd225804146edc	0.0	0.0	0.0	0.0	0.0	0.0	0.0	0.0	0.0	0.0	0.0	0.0	0.0	0.0	0.0	0.0	0.0	0.0	0.0	0.0	0.0	0.0	0.0	0.0	0.0	0.0	0.0	0.0	0.0	13.0	27.0	0.0	28.0	67.0	9.0	74.0	80.0	59.0	101.0	26.0	36.0	54.0	56.0	30.0	72.0	0.0	0.0	0.0	0.0
9bbfa6d2acb65afb6aff7a0dbe0ed30b	0.0	0.0	0.0	0.0	0.0	0.0	0.0	0.0	0.0	0.0	17.0	0.0	0.0	60.0	0.0	0.0	0.0	0.0	0.0	0.0	0.0	0.0	0.0	0.0	0.0	0.0	0.0	0.0	13.0	0.0	23.0	0.0	0.0	0.0	6.0	124.0	0.0	0.0	10.0	0.0	0.0	15.0	32.0	0.0	0.0	0.0	0.0	0.0	0.0
e35ce85b9a7e4a16d04f9b615ae32ff9	0.0	0.0	0.0	0.0	0.0	0.0	0.0	0.0	0.0	0.0	0.0	0.0	0.0	0.0	0.0	0.0	0.0	0.0	0.0	0.0	0.0	0.0	0.0	0.0	0.0	0.0	0.0	0.0	0.0	82.0	66.0	0.0	57.0	0.0	0.0	0.0	126.0	0.0	126.0	136.0	0.0	0.0	0.0	0.0	0.0	0.0	0.0	0.0	0.0
dfeb1f0ee206c3db797f81893a2a6ec3	0.0	0.0	0.0	0.0	0.0	0.0	0.0	0.0	0.0	0.0	0.0	0.0	0.0	0.0	0.0	0.0	0.0	0.0	0.0	0.0	0.0	0.0	0.0	0.0	0.0	0.0	0.0	0.0	0.0	48.0	36.0	0.0	59.0	0.0	0.0	44.0	87.0	77.0	33.0	21.0	0.0	0.0	20.0	60.0	0.0	0.0	0.0	0.0	0.0
9593e5473a2afacf660fcebc879e595b	0.0	0.0	0.0	0.0	0.0	0.0	0.0	0.0	0.0	0.0	0.0	112.0	0.0	0.0	977.0	0.0	0.0	0.0	0.0	0.0	0.0	0.0	0.0	0.0	0.0	0.0	0.0	0.0	0.0	0.0	26.0	0.0	34.0	0.0	0.0	44.0	0.0	0.0	0.0	0.0	0.0	0.0	0.0	0.0	0.0	0.0	0.0	0.0	0.0
42b54bfdc66773d14e4abbd2426da8e4	0.0	0.0	0.0	0.0	0.0	0.0	0.0	0.0	0.0	0.0	0.0	0.0	6.0	0.0	0.0	0.0	0.0	0.0	0.0	0.0	0.0	0.0	0.0	0.0	0.0	0.0	0.0	0.0	0.0	0.0	0.0	0.0	0.0	0.0	22.0	0.0	103.0	91.0	95.0	0.0	0.0	0.0	0.0	134.0	93.0	0.0	0.0	0.0	0.0
b8ea617b5bbdf3aaecd857a35e4a628d	0.0	0.0	0.0	0.0	0.0	0.0	0.0	0.0	0.0	0.0	0.0	0.0	0.0	0.0	0.0	0.0	0.0	0.0	0.0	0.0	0.0	16.0	0.0	0.0	0.0	0.0	0.0	0.0	0.0	0.0	0.0	0.0	0.0	0.0	0.0	61.0	64.0	0.0	39.0	0.0	39.0	0.0	52.0	0.0	0.0	0.0	0.0	0.0	0.0
4f848dff80c365063b4b0c50559c48ac	0.0	0.0	0.0	0.0	0.0	0.0	0.0	0.0	0.0	0.0	0.0	0.0	0.0	0.0	0.0	0.0	0.0	0.0	0.0	0.0	0.0	0.0	0.0	0.0	0.0	0.0	0.0	0.0	0.0	18.0	41.0	0.0	0.0	26.0	0.0	45.0	55.0	36.0	67.0	17.0	23.0	8.0	19.0	60.0	48.0	0.0	0.0	0.0	0.0
dbe5d71445dd79f55be5c5d6b0a873f0	0.0	0.0	0.0	0.0	0.0	0.0	0.0	0.0	0.0	0.0	0.0	0.0	0.0	0.0	0.0	0.0	0.0	0.0	0.0	0.0	0.0	0.0	0.0	0.0	0.0	0.0	0.0	0.0	0.0	32.0	13.0	0.0	26.0	18.0	0.0	33.0	0.0	0.0	0.0	19.0	0.0	7.0	44.0	17.0	0.0	0.0	0.0	0.0	0.0
2c15c987b61ec6be520b3ae37067af20	0.0	0.0	0.0	0.0	0.0	0.0	0.0	0.0	0.0	19.0	0.0	0.0	6.0	0.0	0.0	0.0	14.0	0.0	40.0	0.0	0.0	0.0	0.0	0.0	0.0	0.0	0.0	0.0	4.0	44.0	46.0	0.0	103.0	47.0	19.0	49.0	152.0	86.0	104.0	24.0	66.0	0.0	32.0	123.0	9.0	0.0	0.0	0.0	0.0
fae8037168e36daa0773e20550cf932b	0.0	0.0	0.0	0.0	0.0	0.0	0.0	0.0	0.0	0.0	9.0	0.0	0.0	0.0	0.0	0.0	0.0	0.0	0.0	0.0	0.0	0.0	0.0	0.0	0.0	0.0	0.0	0.0	0.0	0.0	36.0	8.0	0.0	24.0	0.0	0.0	34.0	377.0	0.0	0.0	28.0	59.0	0.0	0.0	0.0	0.0	0.0	0.0	0.0
747310e40a8b3109f1453c1f62763f14	0.0	0.0	0.0	0.0	0.0	0.0	0.0	0.0	0.0	12.0	0.0	0.0	0.0	0.0	0.0	0.0	0.0	0.0	0.0	0.0	0.0	0.0	0.0	0.0	0.0	0.0	0.0	0.0	0.0	46.0	23.0	0.0	19.0	24.0	0.0	57.0	76.0	51.0	53.0	17.0	32.0	17.0	35.0	36.0	30.0	0.0	0.0	0.0	0.0
1fd146d6b209fe15b535268f0c1e1d9c	0.0	0.0	0.0	0.0	0.0	0.0	0.0	0.0	0.0	0.0	0.0	0.0	0.0	0.0	0.0	0.0	0.0	0.0	0.0	0.0	0.0	0.0	0.0	0.0	0.0	0.0	0.0	0.0	0.0	0.0	0.0	0.0	0.0	0.0	0.0	0.0	0.0	0.0	0.0	8.0	0.0	0.0	0.0	0.0	0.0	0.0	0.0	0.0	0.0
8d856aeeb79643c4763534a872653788	0.0	0.0	0.0	0.0	0.0	0.0	0.0	0.0	0.0	0.0	0.0	0.0	0.0	0.0	0.0	0.0	0.0	0.0	0.0	0.0	42.0	0.0	0.0	0.0	0.0	0.0	0.0	0.0	0.0	0.0	0.0	0.0	81.0	132.0	0.0	0.0	214.0	106.0	0.0	0.0	0.0	74.0	89.0	0.0	65.0	0.0	0.0	0.0	0.0
fbf539d406173b02672f1c08ea4d2022	0.0	0.0	0.0	0.0	0.0	0.0	0.0	0.0	0.0	25.0	0.0	0.0	0.0	6.0	0.0	0.0	0.0	0.0	0.0	17.0	0.0	0.0	18.0	0.0	0.0	0.0	0.0	0.0	0.0	19.0	0.0	0.0	26.0	19.0	0.0	0.0	89.0	89.0	98.0	0.0	0.0	0.0	16.0	28.0	61.0	0.0	0.0	0.0	0.0
6cc0d8df0439fe2b5ccfce062d3690f4	0.0	0.0	0.0	0.0	0.0	0.0	0.0	0.0	0.0	0.0	0.0	0.0	0.0	0.0	0.0	0.0	0.0	0.0	0.0	0.0	0.0	0.0	0.0	0.0	0.0	0.0	0.0	0.0	5.0	37.0	17.0	0.0	26.0	20.0	0.0	60.0	66.0	43.0	43.0	16.0	29.0	0.0	31.0	103.0	28.0	0.0	0.0	0.0	0.0
c5c2f468ed0c84f898045623856679cf	0.0	0.0	0.0	0.0	0.0	0.0	0.0	0.0	0.0	40.0	0.0	0.0	0.0	19.0	70.0	0.0	400.0	59.0	0.0	18.0	29.0	0.0	0.0	0.0	0.0	0.0	0.0	0.0	0.0	0.0	12.0	0.0	0.0	38.0	0.0	39.0	45.0	23.0	56.0	0.0	29.0	0.0	27.0	67.0	28.0	0.0	0.0	0.0	0.0
d3fb29db2538d28b24be0816c275137b	0.0	0.0	0.0	0.0	0.0	0.0	0.0	0.0	0.0	0.0	0.0	6.0	0.0	0.0	0.0	0.0	0.0	0.0	0.0	0.0	0.0	0.0	0.0	0.0	0.0	0.0	0.0	0.0	0.0	8.0	28.0	0.0	16.0	31.0	0.0	45.0	77.0	0.0	42.0	23.0	9.0	19.0	19.0	44.0	17.0	0.0	0.0	0.0	0.0
0fa33ac83252dbe9546f32e4e7654e76	0.0	0.0	0.0	0.0	0.0	0.0	0.0	0.0	0.0	0.0	0.0	0.0	0.0	0.0	0.0	0.0	0.0	0.0	0.0	57.0	0.0	0.0	0.0	0.0	0.0	0.0	0.0	0.0	0.0	0.0	146.0	0.0	0.0	0.0	0.0	68.0	71.0	0.0	99.0	190.0	169.0	166.0	0.0	52.0	0.0	0.0	0.0	0.0	0.0
8b883d9f504eee27085fb409c6d673da	0.0	0.0	0.0	0.0	0.0	0.0	0.0	0.0	0.0	0.0	0.0	0.0	0.0	0.0	0.0	0.0	0.0	0.0	0.0	0.0	0.0	0.0	0.0	0.0	3.0	0.0	0.0	0.0	0.0	0.0	0.0	5.0	11.0	7.0	0.0	0.0	0.0	0.0	0.0	268.0	0.0	0.0	0.0	7.0	0.0	0.0	0.0	0.0	0.0
aea0e0dd1f5be41492cd9ad3ed815bd1	0.0	0.0	0.0	0.0	0.0	0.0	0.0	0.0	0.0	0.0	0.0	0.0	0.0	26.0	0.0	0.0	0.0	0.0	0.0	0.0	0.0	0.0	0.0	0.0	0.0	0.0	0.0	0.0	0.0	0.0	0.0	0.0	0.0	0.0	0.0	0.0	0.0	0.0	58.0	121.0	0.0	0.0	0.0	0.0	0.0	0.0	0.0	0.0	0.0
356d71efb25a99e659a99a41fb7acdab	0.0	0.0	0.0	0.0	0.0	0.0	0.0	0.0	0.0	0.0	0.0	0.0	0.0	0.0	0.0	0.0	0.0	0.0	0.0	0.0	0.0	0.0	0.0	0.0	0.0	0.0	0.0	0.0	0.0	0.0	0.0	0.0	0.0	0.0	0.0	0.0	41.0	26.0	0.0	161.0	0.0	0.0	32.0	0.0	18.0	0.0	0.0	0.0	0.0
c2aecf2db94ede15aaad4e8185026814	0.0	0.0	0.0	0.0	0.0	0.0	0.0	0.0	0.0	0.0	0.0	0.0	0.0	0.0	0.0	0.0	0.0	0.0	0.0	0.0	0.0	0.0	0.0	0.0	0.0	0.0	0.0	0.0	0.0	22.0	0.0	0.0	0.0	43.0	0.0	33.0	55.0	22.0	50.0	25.0	0.0	51.0	119.0	21.0	44.0	0.0	49.0	28.0	0.0
5c570bab8392ede0f2bd31dc0413f8fa	0.0	0.0	0.0	0.0	0.0	0.0	0.0	0.0	0.0	0.0	10.0	0.0	0.0	0.0	0.0	0.0	0.0	0.0	0.0	0.0	0.0	0.0	0.0	0.0	0.0	0.0	0.0	0.0	0.0	10.0	42.0	0.0	14.0	42.0	0.0	66.0	86.0	20.0	78.0	29.0	46.0	24.0	54.0	77.0	36.0	0.0	0.0	2.0	0.0
7c78d9702cc1b6e945edcec7f1d163ca	0.0	0.0	0.0	0.0	0.0	0.0	0.0	0.0	0.0	0.0	0.0	0.0	0.0	0.0	0.0	6.0	0.0	0.0	0.0	0.0	0.0	0.0	0.0	0.0	0.0	0.0	0.0	0.0	0.0	25.0	42.0	0.0	17.0	33.0	0.0	43.0	58.0	26.0	85.0	24.0	30.0	35.0	49.0	56.0	37.0	5.0	15.0	0.0	9.0
61270ef7eb09717a97e5b2e7c0a57844	0.0	0.0	0.0	0.0	0.0	0.0	0.0	0.0	0.0	0.0	0.0	0.0	0.0	0.0	0.0	0.0	0.0	0.0	0.0	0.0	0.0	0.0	0.0	0.0	0.0	0.0	0.0	0.0	0.0	22.0	34.0	0.0	25.0	27.0	0.0	61.0	75.0	43.0	47.0	32.0	28.0	22.0	29.0	77.0	26.0	0.0	0.0	0.0	16.0
c47318aa19898eda32488a6489ed15c4	0.0	0.0	0.0	0.0	0.0	0.0	0.0	0.0	0.0	0.0	0.0	0.0	0.0	0.0	0.0	0.0	0.0	0.0	0.0	0.0	0.0	0.0	0.0	0.0	0.0	0.0	0.0	0.0	0.0	0.0	0.0	0.0	0.0	6.0	0.0	20.0	14.0	0.0	0.0	93.0	0.0	0.0	53.0	0.0	22.0	0.0	0.0	0.0	0.0
85a8cbcfbdeb66afc7fc3bb2e626988b	0.0	0.0	0.0	0.0	0.0	0.0	0.0	0.0	0.0	0.0	0.0	0.0	0.0	0.0	0.0	7.0	0.0	0.0	0.0	0.0	0.0	0.0	0.0	0.0	0.0	0.0	0.0	0.0	0.0	0.0	0.0	0.0	0.0	0.0	0.0	0.0	35.0	0.0	0.0	47.0	0.0	0.0	26.0	0.0	0.0	0.0	0.0	0.0	0.0
f2e051d1cc70f8fa34f667916ddae8d3	0.0	0.0	0.0	0.0	0.0	0.0	0.0	0.0	0.0	0.0	0.0	0.0	0.0	0.0	0.0	0.0	0.0	0.0	9.0	0.0	0.0	0.0	0.0	0.0	0.0	0.0	0.0	0.0	0.0	0.0	0.0	0.0	0.0	36.0	0.0	0.0	95.0	71.0	86.0	34.0	0.0	0.0	0.0	90.0	72.0	0.0	0.0	0.0	0.0
abbfbf98f519eed1667342329ec6f8c3	0.0	0.0	0.0	0.0	0.0	0.0	0.0	0.0	0.0	0.0	0.0	0.0	0.0	0.0	0.0	0.0	0.0	0.0	0.0	0.0	0.0	0.0	0.0	0.0	0.0	0.0	0.0	0.0	0.0	0.0	48.0	0.0	0.0	52.0	0.0	70.0	0.0	51.0	29.0	84.0	100.0	0.0	298.0	0.0	27.0	0.0	0.0	0.0	0.0
2c83911897b060fa9d4a2640c67cb753	0.0	0.0	0.0	0.0	0.0	0.0	0.0	0.0	0.0	0.0	0.0	8.0	0.0	0.0	0.0	0.0	0.0	0.0	0.0	0.0	0.0	0.0	0.0	0.0	0.0	0.0	0.0	0.0	0.0	19.0	25.0	12.0	33.0	28.0	0.0	35.0	56.0	16.0	38.0	30.0	35.0	19.0	47.0	32.0	53.0	0.0	18.0	16.0	0.0
32c8e8b219076f3468106f4b54154a3f	0.0	0.0	0.0	0.0	0.0	0.0	0.0	0.0	0.0	0.0	0.0	0.0	0.0	0.0	0.0	0.0	0.0	0.0	0.0	9.0	0.0	0.0	0.0	0.0	0.0	0.0	0.0	0.0	0.0	49.0	42.0	0.0	68.0	0.0	0.0	198.0	63.0	0.0	130.0	0.0	0.0	85.0	0.0	78.0	0.0	0.0	0.0	0.0	0.0
e3ebe03c36947eff18d724c964576bc3	0.0	0.0	0.0	0.0	0.0	0.0	0.0	0.0	0.0	0.0	0.0	0.0	0.0	0.0	0.0	0.0	0.0	0.0	0.0	0.0	0.0	0.0	0.0	0.0	0.0	0.0	0.0	0.0	0.0	0.0	0.0	0.0	79.0	0.0	0.0	52.0	73.0	75.0	65.0	0.0	0.0	0.0	0.0	75.0	0.0	0.0	0.0	0.0	0.0
0d478bc0f1441d6cffaed81497f7a5ba	0.0	0.0	0.0	0.0	0.0	0.0	0.0	0.0	0.0	0.0	86.0	0.0	0.0	0.0	0.0	0.0	0.0	0.0	0.0	0.0	0.0	0.0	0.0	0.0	0.0	0.0	0.0	0.0	0.0	0.0	0.0	0.0	17.0	0.0	0.0	9.0	0.0	8.0	6.0	19.0	8.0	0.0	0.0	0.0	0.0	0.0	0.0	0.0	0.0
a6e9b296b92582a8b99c1bdb57415b04	0.0	0.0	0.0	0.0	0.0	0.0	0.0	0.0	0.0	0.0	0.0	0.0	0.0	0.0	0.0	0.0	0.0	0.0	0.0	0.0	0.0	0.0	0.0	0.0	0.0	0.0	0.0	15.0	0.0	52.0	51.0	0.0	31.0	91.0	21.0	37.0	0.0	56.0	31.0	0.0	37.0	24.0	72.0	49.0	60.0	0.0	0.0	19.0	18.0
2e769e324300f249e1985d6f1406f792	0.0	0.0	0.0	0.0	0.0	0.0	0.0	0.0	0.0	10.0	0.0	0.0	0.0	0.0	0.0	0.0	0.0	0.0	0.0	0.0	0.0	0.0	0.0	0.0	0.0	0.0	0.0	0.0	7.0	49.0	73.0	0.0	81.0	0.0	0.0	49.0	60.0	61.0	95.0	0.0	17.0	26.0	23.0	31.0	50.0	0.0	0.0	0.0	0.0
da32d28b8d04d973c20e01d661fa1018	0.0	0.0	0.0	0.0	0.0	0.0	0.0	0.0	0.0	0.0	0.0	0.0	0.0	0.0	0.0	0.0	0.0	0.0	0.0	0.0	0.0	0.0	0.0	0.0	0.0	0.0	0.0	0.0	0.0	0.0	32.0	0.0	46.0	0.0	0.0	45.0	102.0	56.0	25.0	0.0	30.0	0.0	0.0	72.0	35.0	0.0	0.0	0.0	0.0
509d1961c44adf2a12275ac72126672c	0.0	0.0	0.0	0.0	0.0	0.0	0.0	0.0	0.0	0.0	0.0	0.0	0.0	0.0	0.0	0.0	0.0	0.0	0.0	0.0	0.0	3.0	0.0	0.0	0.0	0.0	0.0	0.0	0.0	0.0	82.0	0.0	0.0	56.0	0.0	127.0	84.0	0.0	0.0	0.0	78.0	45.0	0.0	0.0	0.0	0.0	0.0	0.0	0.0
ac7b294a99d24df19f45d0683015f83b	0.0	0.0	0.0	0.0	0.0	0.0	0.0	0.0	0.0	0.0	0.0	0.0	0.0	0.0	0.0	0.0	0.0	0.0	0.0	0.0	0.0	0.0	0.0	0.0	0.0	0.0	0.0	0.0	0.0	34.0	27.0	0.0	56.0	46.0	0.0	0.0	89.0	54.0	39.0	25.0	35.0	15.0	27.0	70.0	35.0	0.0	0.0	0.0	0.0
06dd6b6f9f445467949c3427b7d3f5a6	0.0	0.0	0.0	0.0	0.0	0.0	0.0	0.0	0.0	0.0	0.0	0.0	0.0	0.0	0.0	0.0	0.0	0.0	0.0	0.0	0.0	0.0	0.0	0.0	0.0	0.0	0.0	0.0	0.0	0.0	0.0	0.0	0.0	49.0	0.0	92.0	0.0	22.0	0.0	97.0	0.0	0.0	32.0	0.0	0.0	3.0	0.0	0.0	0.0
cd6c027a509da12317553a03a1fcc14b	0.0	0.0	0.0	0.0	0.0	0.0	0.0	0.0	0.0	0.0	0.0	0.0	0.0	0.0	0.0	0.0	0.0	0.0	0.0	0.0	0.0	0.0	0.0	0.0	0.0	0.0	0.0	0.0	0.0	0.0	0.0	0.0	0.0	0.0	0.0	0.0	0.0	0.0	0.0	0.0	58.0	0.0	0.0	44.0	0.0	0.0	64.0	0.0	0.0
bb88f72f91e12690fb4ba1477c6a12d5	0.0	0.0	0.0	0.0	0.0	0.0	0.0	0.0	0.0	0.0	0.0	0.0	0.0	0.0	0.0	0.0	0.0	0.0	0.0	0.0	0.0	0.0	0.0	0.0	0.0	0.0	0.0	0.0	0.0	22.0	24.0	0.0	21.0	38.0	7.0	47.0	68.0	38.0	52.0	27.0	14.0	0.0	20.0	61.0	28.0	4.0	0.0	0.0	0.0
55a1b4c9199e54ff65d07496ada4023b	19.0	25.0	0.0	14.0	36.0	0.0	28.0	11.0	4.0	64.0	36.0	18.0	118.0	23.0	0.0	29.0	64.0	43.0	59.0	18.0	43.0	18.0	0.0	0.0	0.0	0.0	0.0	0.0	0.0	119.0	0.0	0.0	73.0	0.0	68.0	33.0	70.0	54.0	0.0	49.0	23.0	0.0	0.0	26.0	0.0	0.0	0.0	0.0	0.0
386039e8aa86855dd6942f0269830720	0.0	0.0	0.0	0.0	0.0	0.0	0.0	0.0	0.0	0.0	0.0	0.0	0.0	0.0	0.0	0.0	0.0	0.0	0.0	0.0	0.0	0.0	0.0	0.0	0.0	0.0	0.0	0.0	0.0	0.0	0.0	0.0	0.0	89.0	0.0	0.0	0.0	0.0	0.0	0.0	0.0	0.0	0.0	0.0	0.0	0.0	0.0	0.0	0.0
4b4ccfdf7ebd46a1f51b24977c60fd48	0.0	0.0	0.0	0.0	0.0	0.0	0.0	0.0	0.0	0.0	0.0	0.0	0.0	0.0	0.0	0.0	0.0	38.0	0.0	0.0	0.0	0.0	0.0	0.0	0.0	0.0	0.0	0.0	0.0	22.0	26.0	0.0	0.0	42.0	0.0	62.0	55.0	40.0	38.0	34.0	30.0	20.0	61.0	45.0	51.0	0.0	35.0	43.0	0.0
23a16465ef683efd5a3a8757e7eb4d34	0.0	0.0	0.0	0.0	0.0	0.0	0.0	0.0	0.0	0.0	5.0	0.0	0.0	0.0	0.0	0.0	0.0	0.0	0.0	0.0	0.0	0.0	0.0	0.0	0.0	0.0	0.0	0.0	0.0	9.0	17.0	3.0	8.0	23.0	0.0	0.0	41.0	4.0	0.0	30.0	6.0	21.0	77.0	0.0	0.0	0.0	0.0	0.0	0.0
68fc0d2c0016c7bd45b08fbd8dcca594	4.0	0.0	0.0	0.0	0.0	0.0	0.0	0.0	0.0	70.0	0.0	0.0	415.0	80.0	10.0	36.0	35.0	142.0	27.0	82.0	29.0	42.0	3.0	0.0	0.0	0.0	0.0	0.0	0.0	0.0	0.0	0.0	20.0	5.0	24.0	11.0	30.0	0.0	6.0	7.0	38.0	0.0	7.0	18.0	0.0	0.0	0.0	0.0	0.0
1f79d0fa5d4a1329bc29eb0446c9b27a	0.0	0.0	0.0	0.0	0.0	0.0	0.0	0.0	0.0	0.0	0.0	0.0	0.0	0.0	0.0	0.0	0.0	0.0	0.0	0.0	0.0	0.0	0.0	0.0	0.0	0.0	0.0	0.0	0.0	21.0	46.0	0.0	28.0	36.0	0.0	91.0	75.0	50.0	77.0	0.0	37.0	0.0	26.0	97.0	32.0	0.0	0.0	0.0	0.0
79493b663b0b4211ef579380872d575a	0.0	0.0	0.0	0.0	0.0	0.0	0.0	0.0	0.0	0.0	0.0	0.0	0.0	0.0	0.0	0.0	0.0	0.0	0.0	0.0	0.0	0.0	0.0	0.0	0.0	0.0	0.0	0.0	5.0	72.0	10.0	0.0	39.0	23.0	17.0	53.0	71.0	48.0	43.0	0.0	9.0	0.0	0.0	109.0	0.0	0.0	0.0	0.0	0.0
2ea58787e89290370fda7f53fc113482	0.0	0.0	0.0	0.0	0.0	0.0	0.0	0.0	0.0	101.0	39.0	24.0	25.0	32.0	19.0	86.0	56.0	21.0	30.0	14.0	33.0	0.0	0.0	0.0	0.0	0.0	0.0	0.0	0.0	22.0	0.0	0.0	151.0	29.0	0.0	54.0	148.0	0.0	193.0	0.0	0.0	32.0	47.0	22.0	0.0	0.0	0.0	0.0	0.0
735f2af260eac60c0459184dfbe4d2da	0.0	0.0	0.0	0.0	0.0	0.0	0.0	0.0	0.0	0.0	0.0	0.0	0.0	0.0	0.0	0.0	0.0	3.0	0.0	0.0	0.0	0.0	0.0	0.0	0.0	0.0	0.0	0.0	0.0	0.0	0.0	0.0	0.0	8.0	0.0	24.0	0.0	0.0	0.0	0.0	0.0	0.0	0.0	0.0	0.0	0.0	0.0	0.0	0.0
647995a886ab19ff370ec317cf6a169e	0.0	0.0	0.0	0.0	0.0	0.0	0.0	0.0	0.0	0.0	0.0	0.0	0.0	0.0	0.0	0.0	0.0	0.0	0.0	0.0	0.0	0.0	0.0	0.0	0.0	0.0	0.0	0.0	0.0	0.0	0.0	0.0	0.0	0.0	0.0	0.0	0.0	0.0	0.0	0.0	0.0	0.0	0.0	0.0	0.0	0.0	0.0	0.0	0.0
69714a73b342a924b9da671fd6900ca1	5.0	0.0	0.0	0.0	0.0	0.0	0.0	0.0	0.0	15.0	48.0	13.0	79.0	28.0	8.0	33.0	28.0	32.0	56.0	25.0	48.0	15.0	15.0	0.0	0.0	0.0	0.0	0.0	0.0	27.0	37.0	0.0	25.0	33.0	0.0	35.0	34.0	35.0	29.0	29.0	23.0	33.0	37.0	30.0	15.0	0.0	0.0	0.0	0.0
e214c235bbcdea4a2854f05f9338e646	0.0	0.0	0.0	0.0	0.0	0.0	0.0	0.0	0.0	0.0	65.0	38.0	1114.0	22.0	0.0	0.0	55.0	21.0	0.0	0.0	65.0	0.0	37.0	0.0	0.0	0.0	0.0	0.0	0.0	0.0	0.0	0.0	0.0	0.0	0.0	13.0	0.0	0.0	0.0	0.0	0.0	48.0	0.0	0.0	0.0	0.0	0.0	0.0	0.0
890d9910e94297d6b6bf3a201b44622c	0.0	0.0	0.0	0.0	0.0	0.0	0.0	0.0	0.0	0.0	74.0	61.0	0.0	0.0	0.0	0.0	58.0	73.0	41.0	0.0	0.0	0.0	0.0	0.0	0.0	0.0	0.0	0.0	0.0	87.0	0.0	0.0	0.0	78.0	0.0	85.0	163.0	0.0	0.0	78.0	125.0	107.0	0.0	0.0	0.0	0.0	0.0	0.0	0.0
017a44292c3852bf771eb1c3defae391	0.0	0.0	0.0	0.0	0.0	0.0	0.0	0.0	0.0	0.0	0.0	0.0	0.0	0.0	0.0	0.0	0.0	0.0	0.0	0.0	0.0	0.0	0.0	0.0	0.0	0.0	0.0	0.0	0.0	0.0	31.0	0.0	35.0	65.0	23.0	81.0	46.0	0.0	35.0	29.0	0.0	68.0	0.0	0.0	31.0	0.0	62.0	0.0	0.0
13a853ec9eb31219ac059a4c5a32acff	0.0	0.0	0.0	0.0	0.0	0.0	0.0	0.0	0.0	0.0	0.0	0.0	0.0	0.0	0.0	0.0	0.0	0.0	0.0	0.0	17.0	0.0	0.0	0.0	0.0	0.0	0.0	0.0	0.0	0.0	65.0	0.0	45.0	7.0	0.0	0.0	24.0	0.0	0.0	0.0	20.0	0.0	0.0	0.0	0.0	0.0	0.0	0.0	0.0
63b3b2a9ae408b0d900d9f938191abb7	0.0	0.0	0.0	0.0	0.0	0.0	0.0	0.0	0.0	0.0	0.0	0.0	0.0	0.0	0.0	0.0	0.0	0.0	0.0	0.0	0.0	0.0	0.0	0.0	0.0	0.0	0.0	0.0	0.0	66.0	15.0	0.0	60.0	0.0	0.0	37.0	75.0	42.0	49.0	0.0	35.0	26.0	34.0	78.0	28.0	0.0	0.0	0.0	0.0
1bb95444c32252a4f068d74e4f38f303	0.0	0.0	0.0	0.0	0.0	0.0	0.0	0.0	0.0	21.0	0.0	27.0	5.0	33.0	15.0	33.0	5.0	22.0	23.0	14.0	21.0	7.0	8.0	0.0	0.0	0.0	0.0	0.0	0.0	83.0	53.0	0.0	37.0	50.0	0.0	54.0	197.0	51.0	41.0	27.0	18.0	0.0	30.0	38.0	75.0	0.0	0.0	0.0	0.0
f07922ed32abd4ddf7c2ba285074c84d	0.0	4.0	0.0	0.0	0.0	0.0	0.0	0.0	0.0	0.0	0.0	0.0	0.0	12.0	0.0	0.0	0.0	0.0	0.0	0.0	0.0	0.0	0.0	0.0	0.0	0.0	0.0	0.0	0.0	23.0	15.0	15.0	0.0	74.0	0.0	0.0	0.0	0.0	0.0	105.0	0.0	20.0	25.0	0.0	0.0	0.0	0.0	0.0	7.0
2b29cc1e819a3d272fc493f77da2023d	0.0	0.0	0.0	0.0	0.0	0.0	0.0	0.0	0.0	0.0	0.0	0.0	0.0	0.0	0.0	0.0	0.0	0.0	0.0	0.0	0.0	0.0	0.0	0.0	0.0	0.0	0.0	0.0	0.0	0.0	0.0	0.0	0.0	0.0	0.0	0.0	0.0	0.0	0.0	0.0	0.0	0.0	0.0	0.0	0.0	0.0	0.0	0.0	0.0
35d9cb142303ef7dbe07bb80fffa56d0	0.0	0.0	0.0	0.0	0.0	0.0	0.0	0.0	0.0	0.0	0.0	0.0	0.0	0.0	0.0	0.0	0.0	0.0	0.0	0.0	0.0	0.0	0.0	0.0	0.0	0.0	0.0	0.0	0.0	7.0	0.0	0.0	0.0	0.0	0.0	14.0	0.0	0.0	0.0	0.0	0.0	0.0	0.0	0.0	0.0	0.0	0.0	0.0	0.0
7da38517b94cd8b00a047b92ada1f352	0.0	0.0	0.0	0.0	0.0	0.0	0.0	0.0	0.0	0.0	0.0	0.0	0.0	0.0	0.0	0.0	0.0	0.0	0.0	0.0	0.0	0.0	0.0	0.0	0.0	0.0	0.0	0.0	0.0	0.0	0.0	0.0	0.0	0.0	0.0	0.0	0.0	0.0	0.0	1055.0	0.0	0.0	0.0	0.0	0.0	0.0	0.0	0.0	0.0
bbc367193faa404a810ce17530a45e95	0.0	0.0	0.0	0.0	0.0	0.0	0.0	0.0	0.0	0.0	0.0	0.0	0.0	0.0	0.0	0.0	0.0	14.0	0.0	0.0	0.0	0.0	0.0	0.0	0.0	0.0	0.0	0.0	0.0	0.0	29.0	0.0	17.0	0.0	21.0	89.0	93.0	23.0	61.0	28.0	34.0	27.0	43.0	79.0	23.0	0.0	0.0	0.0	0.0
a30fb1e2861b16cb89ac671504982266	0.0	0.0	0.0	0.0	0.0	0.0	0.0	0.0	0.0	0.0	0.0	0.0	0.0	0.0	0.0	0.0	0.0	0.0	0.0	0.0	0.0	0.0	0.0	0.0	0.0	0.0	13.0	0.0	0.0	0.0	0.0	0.0	0.0	0.0	0.0	92.0	124.0	0.0	95.0	0.0	61.0	0.0	38.0	62.0	50.0	0.0	0.0	0.0	0.0
3c9dd10bd39a16c7e2703d1222c68eff	0.0	0.0	0.0	0.0	0.0	0.0	0.0	0.0	0.0	0.0	0.0	0.0	0.0	0.0	0.0	0.0	0.0	0.0	0.0	0.0	0.0	0.0	0.0	0.0	0.0	0.0	0.0	7.0	0.0	0.0	24.0	6.0	0.0	0.0	78.0	48.0	60.0	72.0	0.0	22.0	36.0	0.0	22.0	56.0	0.0	0.0	2.0	0.0	0.0
a05ab241854d83dcee2d411e9beb1345	0.0	0.0	0.0	0.0	0.0	0.0	0.0	0.0	0.0	0.0	0.0	0.0	0.0	226.0	62.0	0.0	742.0	57.0	52.0	0.0	120.0	23.0	0.0	0.0	0.0	0.0	0.0	0.0	0.0	0.0	0.0	0.0	0.0	0.0	0.0	45.0	115.0	0.0	56.0	0.0	0.0	0.0	0.0	0.0	0.0	0.0	0.0	0.0	0.0
e2d5c9e0f9f3d476365181c4ae4c48f8	0.0	0.0	0.0	0.0	0.0	0.0	0.0	0.0	0.0	0.0	0.0	0.0	0.0	25.0	0.0	0.0	0.0	0.0	0.0	0.0	0.0	0.0	0.0	0.0	0.0	0.0	0.0	0.0	0.0	0.0	0.0	0.0	0.0	38.0	0.0	0.0	34.0	0.0	0.0	0.0	23.0	56.0	42.0	63.0	216.0	0.0	0.0	0.0	0.0
7fd23010e3f61e2c35ffe2f5b5b89141	0.0	0.0	0.0	0.0	0.0	0.0	0.0	0.0	0.0	0.0	0.0	0.0	0.0	0.0	0.0	0.0	0.0	0.0	0.0	0.0	0.0	0.0	0.0	0.0	0.0	0.0	0.0	0.0	0.0	0.0	18.0	0.0	0.0	16.0	0.0	54.0	0.0	0.0	0.0	34.0	0.0	0.0	62.0	0.0	0.0	0.0	0.0	0.0	0.0
927e5f7c2664aab9b5c04164bbb38dfa	0.0	0.0	0.0	0.0	0.0	0.0	0.0	0.0	0.0	0.0	0.0	0.0	0.0	0.0	0.0	0.0	0.0	0.0	0.0	0.0	0.0	0.0	0.0	0.0	0.0	0.0	0.0	0.0	0.0	10.0	0.0	0.0	0.0	0.0	0.0	9.0	0.0	0.0	0.0	0.0	0.0	0.0	0.0	0.0	0.0	0.0	0.0	0.0	0.0
39a8128582b7e9fba6ed5e452d50bf31	0.0	0.0	0.0	0.0	0.0	0.0	0.0	0.0	0.0	14.0	0.0	0.0	80.0	0.0	0.0	0.0	0.0	0.0	0.0	0.0	0.0	0.0	0.0	0.0	0.0	7.0	0.0	0.0	0.0	56.0	34.0	0.0	229.0	48.0	0.0	0.0	0.0	0.0	38.0	0.0	36.0	51.0	104.0	0.0	90.0	0.0	0.0	28.0	0.0
6e1499197e83c116824c2e986439d087	0.0	0.0	0.0	0.0	0.0	0.0	0.0	0.0	0.0	0.0	0.0	0.0	0.0	0.0	0.0	0.0	0.0	0.0	0.0	0.0	0.0	0.0	0.0	0.0	0.0	0.0	0.0	0.0	0.0	33.0	0.0	0.0	0.0	0.0	0.0	0.0	0.0	0.0	13.0	182.0	35.0	45.0	24.0	11.0	0.0	0.0	0.0	0.0	0.0
59a23072bee8ff4eb49652211c60a555	0.0	0.0	0.0	0.0	0.0	0.0	0.0	0.0	0.0	0.0	0.0	0.0	0.0	0.0	0.0	0.0	0.0	0.0	0.0	0.0	0.0	0.0	0.0	0.0	0.0	0.0	0.0	0.0	0.0	0.0	0.0	0.0	0.0	0.0	0.0	0.0	0.0	11.0	0.0	26.0	0.0	0.0	0.0	0.0	24.0	0.0	42.0	24.0	0.0
3a7f1560201799a430e246a3fde6eed8	0.0	0.0	0.0	0.0	0.0	0.0	0.0	0.0	0.0	439.0	33.0	43.0	107.0	39.0	28.0	121.0	102.0	0.0	0.0	40.0	83.0	26.0	43.0	0.0	0.0	0.0	0.0	0.0	0.0	0.0	0.0	0.0	35.0	0.0	0.0	0.0	51.0	0.0	47.0	0.0	0.0	0.0	0.0	0.0	0.0	0.0	0.0	0.0	0.0
a953ee38680011690c6684dc94f49ec7	0.0	0.0	0.0	0.0	0.0	0.0	0.0	0.0	0.0	0.0	0.0	0.0	0.0	0.0	0.0	0.0	0.0	0.0	0.0	0.0	0.0	0.0	0.0	0.0	0.0	0.0	0.0	0.0	0.0	29.0	37.0	0.0	0.0	14.0	18.0	30.0	74.0	57.0	28.0	13.0	20.0	21.0	22.0	39.0	24.0	0.0	0.0	0.0	0.0
662ee9e4b421a9b7604948ebf7ab49f8	0.0	0.0	0.0	0.0	0.0	0.0	0.0	0.0	0.0	0.0	0.0	0.0	0.0	0.0	0.0	0.0	0.0	0.0	0.0	0.0	0.0	0.0	0.0	0.0	0.0	0.0	0.0	0.0	0.0	0.0	0.0	0.0	0.0	0.0	0.0	90.0	125.0	0.0	144.0	0.0	0.0	0.0	0.0	112.0	0.0	0.0	0.0	0.0	0.0
a2a909ec99dc43164b5508e0fe6754c4	0.0	0.0	0.0	0.0	0.0	0.0	0.0	0.0	0.0	0.0	0.0	0.0	0.0	63.0	0.0	0.0	0.0	84.0	0.0	0.0	0.0	74.0	0.0	0.0	0.0	0.0	0.0	0.0	0.0	0.0	0.0	0.0	0.0	0.0	0.0	81.0	0.0	0.0	0.0	0.0	0.0	0.0	0.0	0.0	113.0	0.0	0.0	0.0	0.0
16390128160e23d134d309f27e634187	0.0	0.0	0.0	0.0	0.0	0.0	0.0	0.0	0.0	0.0	0.0	0.0	822.0	0.0	0.0	0.0	0.0	29.0	0.0	0.0	0.0	0.0	0.0	0.0	0.0	0.0	0.0	0.0	0.0	0.0	25.0	0.0	0.0	0.0	0.0	0.0	0.0	0.0	0.0	32.0	9.0	13.0	0.0	0.0	0.0	0.0	0.0	0.0	0.0
72d17f5b97f0b37916b418195e50586e	0.0	0.0	0.0	0.0	0.0	0.0	0.0	0.0	0.0	0.0	0.0	0.0	0.0	0.0	0.0	0.0	0.0	0.0	0.0	0.0	0.0	0.0	2.0	0.0	0.0	0.0	0.0	0.0	0.0	74.0	0.0	0.0	54.0	0.0	21.0	66.0	72.0	102.0	119.0	18.0	28.0	0.0	65.0	81.0	0.0	0.0	0.0	0.0	0.0
29e6adaabbdc8f1d5ac19924d0a47443	0.0	0.0	0.0	0.0	0.0	0.0	0.0	0.0	0.0	18.0	0.0	0.0	0.0	0.0	0.0	0.0	0.0	0.0	11.0	0.0	0.0	0.0	0.0	0.0	0.0	0.0	0.0	0.0	0.0	25.0	48.0	0.0	75.0	51.0	0.0	77.0	56.0	52.0	66.0	0.0	19.0	29.0	50.0	78.0	0.0	0.0	0.0	0.0	0.0
b67e2b5f74c08a37749ce1ded4b45b7c	0.0	0.0	0.0	0.0	0.0	0.0	0.0	0.0	0.0	0.0	0.0	0.0	0.0	0.0	0.0	0.0	0.0	0.0	0.0	0.0	0.0	0.0	0.0	0.0	0.0	0.0	0.0	0.0	0.0	69.0	31.0	0.0	22.0	79.0	0.0	93.0	77.0	121.0	62.0	0.0	0.0	0.0	0.0	0.0	0.0	0.0	0.0	0.0	0.0
9b5087d2e7e235884d047a44b48a354d	0.0	0.0	0.0	0.0	0.0	0.0	0.0	0.0	0.0	45.0	0.0	0.0	0.0	0.0	0.0	14.0	0.0	0.0	0.0	0.0	0.0	0.0	0.0	0.0	0.0	0.0	0.0	0.0	0.0	84.0	57.0	0.0	73.0	77.0	21.0	0.0	67.0	84.0	76.0	0.0	53.0	0.0	26.0	0.0	0.0	0.0	0.0	0.0	0.0
b74b6074bc1633b43771ae37860d03da	0.0	0.0	0.0	0.0	0.0	0.0	0.0	0.0	0.0	0.0	0.0	0.0	0.0	0.0	0.0	0.0	0.0	0.0	0.0	0.0	0.0	0.0	0.0	0.0	0.0	0.0	0.0	0.0	0.0	0.0	70.0	0.0	56.0	0.0	0.0	0.0	95.0	0.0	42.0	0.0	0.0	57.0	62.0	84.0	52.0	0.0	0.0	0.0	0.0
1db42e7c75b12d00e62b1a0a73c7ff07	0.0	3.0	0.0	0.0	0.0	0.0	0.0	0.0	0.0	0.0	0.0	0.0	0.0	0.0	0.0	0.0	0.0	0.0	0.0	0.0	0.0	0.0	0.0	0.0	0.0	0.0	0.0	0.0	0.0	16.0	0.0	0.0	22.0	0.0	0.0	0.0	0.0	0.0	84.0	64.0	0.0	0.0	0.0	0.0	0.0	0.0	0.0	0.0	0.0
717f61f9452067ce2efbaa863bac5989	0.0	0.0	0.0	0.0	0.0	0.0	0.0	0.0	0.0	0.0	0.0	0.0	0.0	0.0	0.0	0.0	0.0	0.0	0.0	0.0	0.0	0.0	0.0	0.0	0.0	0.0	0.0	0.0	0.0	0.0	0.0	0.0	0.0	0.0	0.0	0.0	101.0	0.0	0.0	0.0	0.0	0.0	0.0	0.0	0.0	0.0	0.0	0.0	0.0
02227285bdb9537b5c6c3758187996de	0.0	0.0	0.0	0.0	0.0	0.0	0.0	0.0	0.0	0.0	0.0	0.0	0.0	0.0	0.0	0.0	0.0	0.0	0.0	0.0	0.0	0.0	0.0	0.0	0.0	0.0	0.0	0.0	0.0	13.0	45.0	0.0	64.0	29.0	15.0	31.0	72.0	66.0	45.0	0.0	0.0	0.0	27.0	75.0	0.0	0.0	0.0	0.0	0.0
7b3d35d8eda680d009f02c63d06b6861	0.0	0.0	0.0	0.0	0.0	0.0	0.0	0.0	0.0	0.0	0.0	0.0	0.0	989.0	0.0	0.0	0.0	0.0	0.0	0.0	0.0	0.0	0.0	0.0	0.0	0.0	0.0	0.0	0.0	14.0	0.0	0.0	10.0	0.0	0.0	59.0	0.0	0.0	0.0	0.0	0.0	0.0	23.0	0.0	0.0	0.0	0.0	0.0	0.0
608b303b3693cc14544a6c0ffda64476	0.0	0.0	0.0	0.0	0.0	0.0	0.0	0.0	0.0	0.0	0.0	0.0	0.0	0.0	0.0	0.0	0.0	0.0	0.0	0.0	0.0	0.0	0.0	0.0	0.0	0.0	0.0	0.0	0.0	0.0	0.0	0.0	0.0	0.0	0.0	0.0	0.0	0.0	0.0	0.0	0.0	0.0	0.0	0.0	0.0	0.0	0.0	0.0	0.0
890ec5dd4c24cf4c602e0494909aec91	0.0	0.0	0.0	23.0	0.0	0.0	0.0	0.0	0.0	136.0	0.0	0.0	30.0	0.0	0.0	159.0	194.0	38.0	312.0	134.0	0.0	0.0	0.0	0.0	0.0	0.0	0.0	0.0	0.0	0.0	0.0	0.0	0.0	0.0	0.0	0.0	0.0	0.0	19.0	0.0	0.0	0.0	0.0	0.0	0.0	0.0	0.0	0.0	0.0
1f692c98a9dc89c65d4858d4d4511bba	0.0	0.0	0.0	0.0	0.0	3.0	0.0	0.0	0.0	0.0	0.0	0.0	0.0	0.0	0.0	0.0	0.0	0.0	0.0	0.0	0.0	0.0	0.0	0.0	0.0	0.0	0.0	0.0	0.0	31.0	0.0	0.0	32.0	65.0	0.0	104.0	87.0	38.0	0.0	68.0	57.0	0.0	72.0	89.0	61.0	0.0	0.0	0.0	0.0
95f51d0e56e5ddd9b28ef94192948e9c	0.0	0.0	0.0	0.0	0.0	0.0	0.0	0.0	0.0	0.0	0.0	0.0	0.0	0.0	0.0	0.0	0.0	0.0	0.0	0.0	0.0	0.0	0.0	0.0	0.0	0.0	0.0	0.0	0.0	28.0	45.0	0.0	40.0	78.0	0.0	176.0	97.0	46.0	54.0	0.0	25.0	25.0	32.0	38.0	79.0	0.0	0.0	0.0	0.0
a01799d8200978fff27f37c0e839a7f7	0.0	0.0	0.0	0.0	0.0	0.0	0.0	0.0	0.0	0.0	0.0	0.0	0.0	0.0	0.0	0.0	0.0	0.0	0.0	0.0	0.0	0.0	0.0	0.0	0.0	0.0	0.0	0.0	0.0	17.0	30.0	0.0	0.0	0.0	0.0	0.0	33.0	0.0	37.0	128.0	0.0	0.0	0.0	0.0	0.0	0.0	0.0	0.0	0.0
a4128420faff9dafcfb06d0aa780ad7c	0.0	0.0	0.0	0.0	0.0	0.0	0.0	0.0	0.0	0.0	0.0	0.0	0.0	0.0	0.0	0.0	0.0	3.0	0.0	0.0	0.0	0.0	0.0	0.0	10.0	0.0	0.0	0.0	0.0	18.0	14.0	0.0	27.0	40.0	0.0	71.0	90.0	22.0	24.0	25.0	20.0	23.0	109.0	50.0	41.0	0.0	0.0	0.0	0.0
cf93fcf2e02dadebfb506919c2787a14	0.0	0.0	0.0	0.0	0.0	0.0	0.0	0.0	0.0	98.0	56.0	31.0	133.0	28.0	18.0	50.0	50.0	42.0	73.0	30.0	37.0	38.0	8.0	0.0	0.0	0.0	0.0	0.0	0.0	141.0	0.0	0.0	147.0	0.0	53.0	49.0	62.0	79.0	0.0	65.0	33.0	0.0	0.0	59.0	0.0	0.0	0.0	0.0	0.0
43ef5c2a9903776d73b4c0e89b90451c	0.0	0.0	0.0	0.0	0.0	0.0	0.0	0.0	0.0	0.0	0.0	0.0	0.0	0.0	0.0	0.0	0.0	0.0	0.0	0.0	0.0	0.0	0.0	0.0	0.0	0.0	0.0	0.0	0.0	0.0	0.0	0.0	36.0	0.0	0.0	37.0	43.0	91.0	95.0	36.0	65.0	49.0	0.0	120.0	53.0	0.0	0.0	0.0	0.0
80a918fc898e0a85ba9bd02d4d0afa16	0.0	0.0	0.0	0.0	0.0	0.0	0.0	0.0	0.0	0.0	0.0	0.0	0.0	0.0	0.0	0.0	0.0	0.0	0.0	0.0	0.0	0.0	0.0	0.0	0.0	0.0	0.0	0.0	0.0	38.0	0.0	0.0	38.0	37.0	0.0	17.0	56.0	48.0	46.0	0.0	15.0	0.0	0.0	90.0	15.0	0.0	0.0	0.0	0.0
8017850c626da6d9084db2f724d0168f	0.0	0.0	0.0	0.0	0.0	0.0	0.0	0.0	0.0	0.0	0.0	0.0	0.0	0.0	0.0	0.0	0.0	0.0	0.0	0.0	0.0	0.0	0.0	0.0	0.0	0.0	0.0	0.0	0.0	79.0	0.0	0.0	0.0	52.0	0.0	73.0	78.0	0.0	0.0	0.0	0.0	0.0	32.0	95.0	0.0	0.0	0.0	0.0	0.0
97d87106d3800e0af1c98876af6de857	0.0	0.0	0.0	0.0	0.0	0.0	0.0	0.0	0.0	0.0	0.0	0.0	0.0	0.0	0.0	0.0	0.0	0.0	0.0	0.0	0.0	0.0	0.0	0.0	0.0	0.0	0.0	0.0	0.0	0.0	36.0	0.0	21.0	22.0	0.0	33.0	43.0	42.0	53.0	5.0	0.0	0.0	10.0	125.0	25.0	0.0	0.0	0.0	0.0
6cb408bc0d5b1bbc1f81c30aef37cfb8	0.0	0.0	0.0	0.0	0.0	0.0	0.0	0.0	0.0	0.0	0.0	0.0	0.0	0.0	0.0	0.0	0.0	0.0	0.0	0.0	0.0	0.0	0.0	0.0	0.0	0.0	0.0	0.0	0.0	0.0	29.0	0.0	0.0	31.0	0.0	0.0	0.0	0.0	0.0	0.0	0.0	0.0	0.0	0.0	0.0	0.0	0.0	0.0	0.0
83240478905f84afdb907ae672774700	0.0	0.0	0.0	0.0	0.0	0.0	0.0	0.0	0.0	2.0	0.0	0.0	0.0	0.0	0.0	17.0	0.0	8.0	0.0	0.0	0.0	0.0	0.0	0.0	0.0	0.0	0.0	0.0	5.0	38.0	47.0	0.0	21.0	12.0	0.0	44.0	67.0	60.0	31.0	0.0	31.0	18.0	21.0	44.0	12.0	0.0	0.0	0.0	0.0
13e85c342655c759ace9861a8775ef27	0.0	0.0	0.0	0.0	0.0	0.0	0.0	0.0	0.0	0.0	0.0	0.0	0.0	0.0	0.0	0.0	0.0	0.0	0.0	0.0	0.0	0.0	0.0	0.0	0.0	0.0	0.0	0.0	0.0	0.0	0.0	0.0	0.0	0.0	0.0	77.0	75.0	0.0	0.0	44.0	0.0	0.0	0.0	0.0	43.0	0.0	30.0	42.0	0.0
422d1e5c87deee5c5c39f1a1e8194f55	0.0	0.0	0.0	0.0	0.0	0.0	0.0	0.0	0.0	0.0	0.0	0.0	0.0	0.0	0.0	0.0	0.0	3.0	0.0	0.0	0.0	0.0	0.0	0.0	0.0	0.0	0.0	0.0	0.0	35.0	0.0	0.0	0.0	22.0	0.0	93.0	0.0	158.0	39.0	0.0	0.0	0.0	20.0	57.0	19.0	0.0	0.0	0.0	0.0
369986dbe46d0401c41837e4420e2832	0.0	0.0	0.0	0.0	0.0	0.0	0.0	0.0	0.0	0.0	0.0	0.0	0.0	0.0	0.0	0.0	0.0	0.0	0.0	0.0	0.0	0.0	0.0	0.0	0.0	0.0	0.0	0.0	0.0	80.0	0.0	0.0	0.0	29.0	0.0	20.0	18.0	0.0	0.0	39.0	0.0	0.0	0.0	0.0	14.0	0.0	0.0	0.0	0.0
810a5b8b505b9071ab04adc228b2813f	0.0	0.0	0.0	0.0	0.0	0.0	0.0	0.0	0.0	0.0	0.0	0.0	0.0	0.0	0.0	0.0	0.0	0.0	0.0	0.0	0.0	5.0	0.0	0.0	0.0	0.0	2.0	0.0	0.0	14.0	0.0	0.0	59.0	30.0	0.0	40.0	29.0	39.0	22.0	0.0	28.0	0.0	30.0	66.0	37.0	0.0	0.0	0.0	0.0
a108ceb849fa9af3e1ad6eac0b146c0b	0.0	0.0	0.0	0.0	0.0	0.0	0.0	0.0	0.0	0.0	0.0	0.0	0.0	0.0	0.0	0.0	0.0	0.0	0.0	0.0	0.0	0.0	0.0	0.0	0.0	0.0	0.0	0.0	0.0	14.0	0.0	0.0	0.0	0.0	0.0	7.0	0.0	0.0	0.0	160.0	9.0	2.0	6.0	0.0	0.0	0.0	0.0	0.0	0.0
f50961def9deedcebe2fc578dda46f0f	0.0	0.0	0.0	0.0	0.0	0.0	0.0	0.0	0.0	0.0	0.0	0.0	0.0	45.0	0.0	0.0	0.0	0.0	0.0	0.0	0.0	0.0	0.0	0.0	0.0	0.0	0.0	0.0	0.0	0.0	0.0	0.0	0.0	0.0	0.0	50.0	0.0	0.0	0.0	0.0	0.0	0.0	0.0	0.0	0.0	0.0	0.0	0.0	0.0
2f11d4d92419eff7f5fa9553cc8f173e	0.0	0.0	0.0	0.0	0.0	0.0	0.0	0.0	0.0	0.0	0.0	0.0	0.0	0.0	13.0	0.0	0.0	0.0	0.0	0.0	0.0	0.0	0.0	0.0	0.0	0.0	0.0	0.0	0.0	0.0	0.0	0.0	0.0	0.0	0.0	0.0	21.0	0.0	0.0	0.0	0.0	0.0	0.0	0.0	25.0	0.0	0.0	0.0	0.0
2b67c5d62abf0a80354d48e66f6bd388	0.0	0.0	0.0	0.0	0.0	0.0	0.0	0.0	0.0	0.0	0.0	0.0	0.0	0.0	0.0	0.0	0.0	0.0	0.0	0.0	0.0	0.0	0.0	0.0	0.0	0.0	0.0	0.0	0.0	0.0	0.0	0.0	0.0	0.0	0.0	0.0	0.0	19.0	0.0	0.0	0.0	0.0	0.0	0.0	0.0	0.0	0.0	0.0	0.0
ca755d93f47953037a314cf1047b8c1a	0.0	0.0	0.0	0.0	0.0	0.0	0.0	0.0	0.0	0.0	4.0	0.0	0.0	0.0	0.0	0.0	6.0	0.0	7.0	0.0	0.0	0.0	0.0	0.0	0.0	0.0	0.0	0.0	0.0	0.0	0.0	0.0	0.0	0.0	0.0	0.0	11.0	0.0	32.0	0.0	0.0	0.0	0.0	0.0	0.0	0.0	0.0	0.0	0.0
95f6ad5a17bfdbc64b7f269d7628b4d4	0.0	0.0	0.0	0.0	0.0	0.0	0.0	0.0	0.0	0.0	0.0	0.0	0.0	0.0	0.0	0.0	0.0	0.0	0.0	0.0	0.0	0.0	0.0	0.0	0.0	0.0	0.0	0.0	0.0	34.0	0.0	0.0	0.0	0.0	0.0	53.0	42.0	54.0	35.0	38.0	52.0	0.0	0.0	65.0	46.0	0.0	0.0	34.0	0.0
d61901c45a894faa58a7684eb9c18ac0	0.0	0.0	0.0	0.0	0.0	0.0	0.0	0.0	0.0	0.0	0.0	0.0	0.0	0.0	0.0	0.0	0.0	0.0	0.0	0.0	0.0	0.0	0.0	0.0	0.0	0.0	0.0	0.0	0.0	0.0	0.0	0.0	5.0	0.0	0.0	34.0	88.0	33.0	175.0	0.0	0.0	0.0	26.0	0.0	0.0	0.0	0.0	0.0	0.0
1040a2e0fff0a97423ab71f64f7f55c8	0.0	0.0	0.0	0.0	0.0	0.0	0.0	0.0	0.0	0.0	0.0	0.0	0.0	0.0	0.0	0.0	0.0	0.0	0.0	0.0	0.0	0.0	0.0	0.0	0.0	0.0	0.0	0.0	0.0	0.0	0.0	0.0	0.0	0.0	0.0	0.0	0.0	0.0	0.0	0.0	0.0	0.0	0.0	0.0	0.0	0.0	0.0	0.0	0.0
c37ed8e1754f269c3e4aa5d2ca4b8a5d	0.0	0.0	0.0	0.0	0.0	0.0	0.0	0.0	0.0	0.0	0.0	0.0	0.0	0.0	0.0	0.0	0.0	0.0	0.0	0.0	0.0	0.0	0.0	0.0	0.0	0.0	2.0	0.0	0.0	16.0	31.0	0.0	31.0	30.0	0.0	90.0	66.0	33.0	101.0	13.0	20.0	15.0	42.0	120.0	31.0	0.0	0.0	0.0	0.0
89f9897383e96a050a8898b77e42c378	0.0	0.0	0.0	0.0	0.0	0.0	0.0	0.0	0.0	88.0	85.0	0.0	0.0	58.0	0.0	188.0	103.0	0.0	65.0	17.0	0.0	572.0	0.0	0.0	0.0	0.0	0.0	0.0	0.0	0.0	0.0	0.0	0.0	0.0	0.0	0.0	0.0	0.0	25.0	0.0	35.0	0.0	24.0	0.0	0.0	0.0	0.0	0.0	0.0
e0c86e91e0fc9fc777d17fc673476713	0.0	0.0	0.0	0.0	0.0	0.0	0.0	0.0	0.0	0.0	0.0	0.0	0.0	0.0	0.0	0.0	0.0	0.0	0.0	0.0	0.0	0.0	0.0	0.0	0.0	0.0	0.0	0.0	0.0	0.0	37.0	0.0	35.0	32.0	0.0	57.0	68.0	44.0	68.0	0.0	55.0	0.0	37.0	72.0	55.0	4.0	0.0	0.0	0.0
f2cf4023392d304e78b820ef27553411	0.0	0.0	0.0	0.0	0.0	0.0	0.0	0.0	0.0	0.0	0.0	0.0	0.0	0.0	0.0	0.0	0.0	0.0	0.0	0.0	0.0	0.0	0.0	0.0	0.0	0.0	0.0	0.0	0.0	0.0	116.0	0.0	0.0	0.0	37.0	225.0	0.0	0.0	179.0	0.0	0.0	0.0	0.0	0.0	0.0	0.0	0.0	0.0	0.0
46bcc7ca4a0e9993b44a740c36076f11	0.0	0.0	0.0	0.0	0.0	0.0	0.0	0.0	0.0	0.0	0.0	0.0	0.0	0.0	0.0	0.0	0.0	0.0	0.0	0.0	0.0	0.0	0.0	0.0	0.0	0.0	0.0	0.0	0.0	0.0	0.0	0.0	178.0	0.0	0.0	0.0	0.0	0.0	369.0	0.0	0.0	0.0	0.0	0.0	0.0	0.0	0.0	0.0	0.0
523c15a58a38930aafcda79781cb86ab	0.0	0.0	0.0	0.0	0.0	0.0	0.0	0.0	0.0	0.0	0.0	0.0	0.0	0.0	0.0	0.0	0.0	0.0	0.0	0.0	0.0	0.0	0.0	0.0	0.0	0.0	0.0	3.0	0.0	0.0	0.0	0.0	9.0	0.0	0.0	0.0	22.0	58.0	262.0	0.0	60.0	0.0	121.0	0.0	0.0	0.0	0.0	0.0	0.0
48387e8d4db7d90064bcaf6926227ced	0.0	0.0	0.0	0.0	0.0	0.0	0.0	0.0	0.0	0.0	0.0	0.0	0.0	0.0	0.0	0.0	0.0	0.0	0.0	0.0	0.0	0.0	0.0	0.0	0.0	0.0	0.0	0.0	0.0	0.0	0.0	0.0	0.0	37.0	0.0	88.0	0.0	33.0	0.0	37.0	0.0	20.0	0.0	0.0	0.0	0.0	0.0	0.0	0.0
b9db31ec8eb307949fa3f603887b05f6	0.0	0.0	0.0	0.0	0.0	0.0	0.0	0.0	0.0	13.0	0.0	0.0	0.0	0.0	0.0	0.0	0.0	0.0	0.0	0.0	0.0	0.0	0.0	0.0	7.0	0.0	0.0	11.0	0.0	29.0	36.0	0.0	53.0	29.0	0.0	74.0	90.0	27.0	47.0	0.0	0.0	28.0	0.0	37.0	31.0	0.0	0.0	0.0	0.0
3979f6cdd11f17b7f4f6465b5ecefbdf	0.0	0.0	0.0	0.0	0.0	0.0	0.0	0.0	0.0	59.0	0.0	0.0	0.0	52.0	15.0	68.0	121.0	62.0	127.0	0.0	62.0	0.0	0.0	0.0	0.0	0.0	0.0	0.0	0.0	0.0	0.0	0.0	0.0	0.0	0.0	40.0	36.0	0.0	71.0	0.0	0.0	0.0	124.0	0.0	0.0	0.0	0.0	0.0	0.0
3642bb428a78133cc0ffb32ee40aab0e	0.0	0.0	0.0	0.0	0.0	0.0	0.0	0.0	0.0	0.0	0.0	0.0	8.0	0.0	0.0	9.0	8.0	0.0	0.0	0.0	0.0	0.0	0.0	0.0	0.0	0.0	7.0	0.0	0.0	15.0	29.0	0.0	25.0	0.0	0.0	69.0	75.0	42.0	53.0	16.0	15.0	0.0	23.0	49.0	33.0	0.0	0.0	0.0	0.0
a70e315dfbcd90dc1fc11c63d52e3fd8	0.0	0.0	0.0	0.0	0.0	3.0	0.0	0.0	0.0	0.0	0.0	0.0	0.0	0.0	0.0	0.0	0.0	0.0	0.0	0.0	0.0	0.0	0.0	0.0	0.0	0.0	0.0	0.0	0.0	0.0	13.0	0.0	0.0	49.0	0.0	0.0	67.0	22.0	47.0	0.0	0.0	0.0	51.0	12.0	13.0	0.0	0.0	0.0	0.0
2bd237afea78a3d703ecb462fd84cbb0	0.0	0.0	0.0	0.0	0.0	0.0	0.0	0.0	0.0	0.0	0.0	0.0	0.0	0.0	0.0	0.0	0.0	0.0	0.0	0.0	0.0	0.0	0.0	0.0	0.0	0.0	0.0	0.0	0.0	0.0	0.0	0.0	0.0	0.0	0.0	0.0	0.0	0.0	0.0	0.0	0.0	0.0	0.0	0.0	0.0	0.0	0.0	0.0	0.0
fb0deb236711e7bac0858005cf92b49e	0.0	0.0	0.0	0.0	0.0	0.0	0.0	0.0	0.0	0.0	0.0	0.0	64.0	41.0	0.0	0.0	0.0	0.0	20.0	9.0	0.0	0.0	15.0	0.0	0.0	0.0	0.0	0.0	0.0	23.0	0.0	0.0	0.0	0.0	16.0	0.0	18.0	0.0	0.0	36.0	33.0	24.0	0.0	0.0	0.0	0.0	0.0	0.0	0.0
63041aa0853c88f174f5d8bde5a4669d	0.0	0.0	0.0	0.0	0.0	0.0	0.0	0.0	0.0	0.0	0.0	0.0	0.0	0.0	0.0	0.0	0.0	0.0	0.0	0.0	0.0	0.0	0.0	0.0	0.0	0.0	0.0	0.0	0.0	0.0	34.0	0.0	51.0	0.0	0.0	0.0	53.0	50.0	40.0	32.0	0.0	0.0	0.0	58.0	62.0	0.0	0.0	0.0	13.0
167ead93c3bf2f288e599ccea5cd6bfa	0.0	0.0	0.0	0.0	0.0	0.0	0.0	0.0	0.0	0.0	0.0	0.0	0.0	0.0	0.0	12.0	8.0	0.0	0.0	0.0	0.0	0.0	0.0	0.0	0.0	0.0	0.0	0.0	0.0	0.0	17.0	0.0	0.0	30.0	0.0	56.0	64.0	14.0	162.0	0.0	8.0	14.0	0.0	145.0	15.0	0.0	0.0	0.0	0.0
bba8167391f045e1e3e64eec805b7ed3	0.0	0.0	0.0	0.0	0.0	0.0	0.0	0.0	0.0	0.0	0.0	0.0	0.0	0.0	0.0	0.0	0.0	0.0	0.0	0.0	0.0	0.0	0.0	0.0	0.0	0.0	0.0	0.0	0.0	28.0	32.0	0.0	77.0	22.0	0.0	39.0	30.0	112.0	63.0	18.0	31.0	49.0	59.0	66.0	0.0	0.0	0.0	0.0	0.0
947b80c32029c30e3386ffe25c508586	0.0	0.0	0.0	0.0	0.0	0.0	0.0	0.0	0.0	0.0	0.0	68.0	899.0	141.0	32.0	0.0	0.0	0.0	36.0	0.0	12.0	0.0	0.0	0.0	0.0	0.0	0.0	0.0	0.0	0.0	0.0	0.0	15.0	0.0	23.0	26.0	38.0	0.0	16.0	0.0	0.0	0.0	0.0	0.0	0.0	0.0	0.0	0.0	0.0
57a85f2be12101be80eedcf5e39d6450	0.0	0.0	0.0	0.0	0.0	0.0	0.0	0.0	0.0	0.0	0.0	0.0	0.0	0.0	0.0	0.0	0.0	0.0	0.0	0.0	0.0	0.0	0.0	0.0	0.0	0.0	0.0	0.0	0.0	30.0	50.0	0.0	54.0	0.0	0.0	35.0	103.0	45.0	69.0	48.0	43.0	0.0	25.0	68.0	0.0	0.0	0.0	0.0	0.0
7f414ded3276e3f6305136deea3c046c	0.0	0.0	0.0	0.0	0.0	0.0	0.0	0.0	0.0	135.0	79.0	66.0	170.0	46.0	0.0	57.0	75.0	25.0	79.0	35.0	23.0	0.0	43.0	0.0	0.0	0.0	0.0	0.0	0.0	47.0	0.0	0.0	23.0	0.0	0.0	16.0	45.0	0.0	38.0	0.0	0.0	40.0	35.0	0.0	0.0	0.0	0.0	0.0	0.0
16b0ef1fc2d17d7bf0fb51a61f81ba7b	0.0	0.0	0.0	0.0	0.0	0.0	0.0	0.0	0.0	0.0	0.0	0.0	0.0	0.0	0.0	0.0	0.0	0.0	0.0	0.0	0.0	0.0	0.0	0.0	2.0	0.0	0.0	0.0	0.0	34.0	69.0	0.0	0.0	0.0	0.0	60.0	67.0	0.0	85.0	13.0	0.0	30.0	0.0	66.0	46.0	0.0	0.0	0.0	0.0
d1d6885b3085079e52c041a7dcbb58c2	15.0	0.0	0.0	0.0	0.0	0.0	21.0	0.0	0.0	74.0	0.0	35.0	0.0	117.0	24.0	33.0	135.0	45.0	59.0	323.0	18.0	0.0	67.0	0.0	0.0	0.0	0.0	0.0	0.0	0.0	17.0	0.0	0.0	24.0	0.0	52.0	28.0	0.0	29.0	0.0	0.0	22.0	0.0	26.0	0.0	0.0	0.0	0.0	0.0
b6cb4756128a5f66a244bfcd3c848704	0.0	0.0	0.0	0.0	0.0	0.0	0.0	0.0	0.0	0.0	0.0	0.0	0.0	0.0	0.0	0.0	0.0	0.0	0.0	0.0	0.0	0.0	0.0	0.0	0.0	0.0	0.0	0.0	0.0	0.0	12.0	0.0	0.0	0.0	0.0	0.0	0.0	0.0	0.0	0.0	0.0	0.0	0.0	0.0	0.0	0.0	0.0	0.0	0.0
21c3d45c82721c175506d8d8ceb79d8a	0.0	0.0	0.0	0.0	0.0	0.0	0.0	13.0	0.0	38.0	0.0	55.0	65.0	50.0	0.0	111.0	0.0	99.0	59.0	0.0	0.0	0.0	0.0	0.0	0.0	0.0	0.0	0.0	0.0	0.0	39.0	0.0	33.0	15.0	0.0	28.0	0.0	0.0	30.0	35.0	0.0	39.0	0.0	0.0	44.0	0.0	0.0	0.0	0.0
8b5798887d855f4fc77c77fb61120547	0.0	0.0	0.0	0.0	0.0	0.0	0.0	0.0	0.0	0.0	0.0	2.0	0.0	0.0	0.0	0.0	0.0	0.0	0.0	0.0	0.0	0.0	0.0	0.0	0.0	0.0	0.0	0.0	0.0	40.0	0.0	0.0	45.0	40.0	10.0	49.0	79.0	44.0	46.0	17.0	43.0	48.0	102.0	39.0	39.0	0.0	0.0	0.0	0.0
ccf07a59001478538393eb8c087b4a03	0.0	0.0	0.0	0.0	0.0	0.0	0.0	0.0	0.0	0.0	0.0	0.0	0.0	0.0	0.0	0.0	0.0	0.0	0.0	0.0	0.0	0.0	0.0	0.0	0.0	0.0	0.0	0.0	0.0	0.0	3.0	7.0	0.0	0.0	0.0	0.0	15.0	0.0	46.0	0.0	13.0	28.0	11.0	0.0	0.0	0.0	0.0	0.0	0.0
3f80362e15de4a0f1d8b955052620b37	0.0	0.0	0.0	0.0	0.0	0.0	0.0	0.0	0.0	18.0	0.0	0.0	32.0	0.0	0.0	53.0	11.0	0.0	0.0	0.0	0.0	28.0	0.0	0.0	0.0	0.0	0.0	0.0	0.0	25.0	0.0	0.0	0.0	30.0	0.0	44.0	0.0	62.0	36.0	37.0	0.0	27.0	35.0	0.0	36.0	0.0	0.0	0.0	0.0
f31bdef7233be28172ad86a5fee77dd7	0.0	0.0	0.0	0.0	0.0	0.0	0.0	0.0	0.0	0.0	0.0	0.0	0.0	4.0	0.0	0.0	0.0	0.0	0.0	0.0	0.0	0.0	0.0	0.0	0.0	0.0	0.0	0.0	0.0	0.0	0.0	0.0	0.0	20.0	0.0	0.0	0.0	0.0	0.0	0.0	0.0	0.0	31.0	0.0	0.0	0.0	0.0	0.0	0.0
30baa0b30389efc49b9e6ae2c2023757	0.0	0.0	0.0	0.0	0.0	0.0	0.0	0.0	0.0	0.0	0.0	0.0	0.0	0.0	0.0	0.0	0.0	0.0	0.0	0.0	0.0	0.0	0.0	0.0	0.0	5.0	0.0	0.0	0.0	20.0	0.0	0.0	19.0	32.0	0.0	20.0	27.0	19.0	0.0	46.0	18.0	0.0	45.0	25.0	14.0	13.0	0.0	30.0	0.0
ae61b491b243e0bc8b90aa40ba002fa7	0.0	0.0	0.0	0.0	0.0	0.0	0.0	0.0	0.0	0.0	0.0	0.0	0.0	0.0	0.0	0.0	0.0	0.0	0.0	0.0	0.0	0.0	0.0	0.0	0.0	0.0	0.0	0.0	0.0	0.0	0.0	0.0	0.0	0.0	0.0	0.0	50.0	0.0	0.0	105.0	0.0	0.0	0.0	0.0	0.0	0.0	0.0	0.0	0.0
ec0a2444022beadda7235abe901b3bfa	0.0	0.0	0.0	0.0	0.0	0.0	0.0	0.0	0.0	0.0	0.0	0.0	0.0	18.0	0.0	0.0	0.0	0.0	0.0	0.0	0.0	0.0	0.0	0.0	0.0	0.0	0.0	0.0	0.0	0.0	0.0	0.0	0.0	0.0	0.0	0.0	0.0	0.0	0.0	0.0	0.0	0.0	0.0	0.0	0.0	0.0	0.0	0.0	0.0
5c61db277310d62f7a42a8360bbaad5f	0.0	0.0	0.0	0.0	0.0	0.0	0.0	0.0	0.0	0.0	0.0	0.0	0.0	0.0	0.0	0.0	0.0	0.0	0.0	0.0	0.0	0.0	0.0	0.0	0.0	0.0	0.0	0.0	0.0	25.0	0.0	7.0	12.0	12.0	0.0	41.0	20.0	19.0	30.0	16.0	12.0	19.0	28.0	26.0	26.0	0.0	0.0	0.0	0.0
bb095d446ee80b5c5f4b4c2739704bab	0.0	0.0	0.0	0.0	0.0	0.0	0.0	0.0	0.0	0.0	0.0	0.0	0.0	0.0	0.0	0.0	0.0	0.0	0.0	0.0	0.0	0.0	0.0	0.0	0.0	0.0	0.0	0.0	0.0	0.0	0.0	0.0	0.0	0.0	0.0	0.0	0.0	0.0	0.0	0.0	0.0	0.0	491.0	0.0	0.0	0.0	0.0	0.0	0.0
69baac7be9217215ad78d32f79fc1cca	0.0	0.0	0.0	0.0	0.0	0.0	0.0	0.0	0.0	0.0	0.0	0.0	0.0	11.0	0.0	0.0	0.0	0.0	10.0	0.0	0.0	0.0	0.0	0.0	0.0	0.0	0.0	0.0	0.0	15.0	0.0	0.0	0.0	0.0	0.0	0.0	0.0	0.0	12.0	102.0	26.0	0.0	0.0	0.0	0.0	0.0	0.0	0.0	0.0
1c855c6d414d6107a0cf9c469be4db73	0.0	0.0	0.0	0.0	0.0	0.0	0.0	0.0	0.0	0.0	0.0	0.0	0.0	0.0	0.0	0.0	0.0	0.0	0.0	0.0	0.0	0.0	0.0	0.0	0.0	0.0	0.0	0.0	0.0	0.0	0.0	0.0	0.0	0.0	0.0	0.0	0.0	0.0	0.0	0.0	0.0	0.0	0.0	0.0	0.0	0.0	0.0	0.0	0.0
c36bcfc0f3f8a879a1a1678ae423f477	0.0	0.0	0.0	0.0	0.0	0.0	0.0	0.0	0.0	0.0	0.0	0.0	0.0	0.0	0.0	0.0	0.0	0.0	0.0	0.0	0.0	0.0	0.0	0.0	0.0	0.0	0.0	0.0	0.0	0.0	0.0	0.0	0.0	0.0	0.0	0.0	0.0	0.0	0.0	0.0	0.0	0.0	0.0	0.0	0.0	0.0	0.0	0.0	0.0
4a6a3b83cffa7d120ff78c5a69d97ba6	0.0	2.0	0.0	0.0	0.0	0.0	0.0	0.0	0.0	0.0	0.0	0.0	0.0	0.0	0.0	0.0	0.0	0.0	0.0	0.0	0.0	0.0	0.0	0.0	0.0	0.0	0.0	7.0	0.0	0.0	23.0	0.0	19.0	37.0	0.0	61.0	70.0	36.0	59.0	25.0	33.0	20.0	22.0	53.0	17.0	0.0	0.0	0.0	0.0
ee55322bd3ccfb8008a5d6e46d9ac3ed	0.0	0.0	0.0	0.0	0.0	0.0	0.0	0.0	0.0	0.0	0.0	2.0	0.0	0.0	0.0	0.0	0.0	0.0	0.0	0.0	0.0	0.0	0.0	0.0	0.0	0.0	0.0	0.0	0.0	0.0	0.0	5.0	0.0	0.0	0.0	0.0	31.0	0.0	0.0	17.0	0.0	0.0	22.0	0.0	0.0	0.0	0.0	0.0	0.0
9cf428e98e21d69216ce139bc0936ecc	0.0	0.0	0.0	0.0	0.0	0.0	0.0	0.0	0.0	0.0	0.0	0.0	1316.0	0.0	0.0	0.0	0.0	0.0	0.0	0.0	0.0	0.0	0.0	0.0	0.0	0.0	0.0	0.0	0.0	0.0	0.0	0.0	0.0	0.0	0.0	0.0	0.0	0.0	0.0	0.0	0.0	0.0	0.0	0.0	0.0	0.0	0.0	0.0	0.0
c82afc9bf60ae66109b01fde57b2303c	0.0	0.0	0.0	0.0	0.0	0.0	0.0	0.0	0.0	0.0	3.0	0.0	0.0	0.0	0.0	0.0	0.0	0.0	0.0	0.0	0.0	0.0	0.0	0.0	0.0	0.0	0.0	0.0	0.0	0.0	0.0	0.0	7.0	12.0	0.0	13.0	64.0	9.0	22.0	36.0	0.0	13.0	40.0	0.0	14.0	0.0	0.0	10.0	0.0
b4121f38deb70dea850a3a5b55b408eb	0.0	0.0	0.0	0.0	0.0	0.0	0.0	0.0	0.0	0.0	0.0	0.0	0.0	0.0	0.0	0.0	0.0	0.0	0.0	0.0	0.0	0.0	0.0	0.0	0.0	0.0	0.0	0.0	0.0	19.0	18.0	0.0	0.0	30.0	0.0	37.0	34.0	49.0	44.0	0.0	0.0	12.0	22.0	49.0	15.0	0.0	0.0	0.0	0.0
5d2a4d5660989a7b1d6ac5dc153310ba	0.0	0.0	0.0	0.0	0.0	0.0	0.0	0.0	0.0	0.0	0.0	0.0	0.0	0.0	0.0	0.0	0.0	0.0	0.0	0.0	0.0	0.0	0.0	0.0	0.0	0.0	0.0	0.0	0.0	0.0	35.0	0.0	35.0	0.0	0.0	61.0	0.0	35.0	69.0	21.0	26.0	32.0	24.0	75.0	30.0	0.0	0.0	0.0	0.0
8b0b78bc2598521bde8612c15b213300	0.0	0.0	0.0	0.0	0.0	0.0	0.0	0.0	0.0	0.0	0.0	0.0	0.0	4.0	0.0	0.0	0.0	0.0	0.0	0.0	0.0	0.0	0.0	0.0	0.0	0.0	0.0	0.0	0.0	0.0	0.0	0.0	0.0	0.0	0.0	0.0	0.0	0.0	0.0	0.0	0.0	0.0	0.0	0.0	0.0	0.0	0.0	0.0	0.0
94c8e28bfd6fdb61b70f035cbb28addc	0.0	0.0	0.0	0.0	0.0	0.0	0.0	0.0	0.0	0.0	0.0	0.0	0.0	0.0	0.0	0.0	0.0	0.0	0.0	0.0	0.0	0.0	0.0	0.0	0.0	0.0	0.0	0.0	0.0	0.0	33.0	0.0	0.0	0.0	55.0	102.0	99.0	36.0	60.0	56.0	0.0	31.0	64.0	40.0	0.0	0.0	0.0	0.0	0.0
bd37ec773ccab6e8037f239ff590025e	0.0	0.0	0.0	0.0	0.0	0.0	0.0	0.0	0.0	65.0	18.0	42.0	0.0	146.0	39.0	213.0	51.0	17.0	29.0	52.0	19.0	0.0	0.0	0.0	0.0	0.0	0.0	0.0	0.0	20.0	0.0	0.0	37.0	21.0	0.0	18.0	55.0	16.0	15.0	0.0	0.0	0.0	0.0	24.0	51.0	0.0	0.0	0.0	0.0
a1c2a1f4bb98e233c949fc8be9ab0d22	0.0	0.0	0.0	0.0	0.0	0.0	0.0	0.0	0.0	0.0	0.0	0.0	0.0	0.0	0.0	0.0	0.0	0.0	0.0	0.0	0.0	0.0	0.0	0.0	0.0	0.0	0.0	0.0	0.0	16.0	59.0	0.0	29.0	22.0	12.0	103.0	73.0	44.0	69.0	0.0	29.0	20.0	38.0	66.0	39.0	0.0	0.0	0.0	0.0
402d0910277e6d959885ed027a09f03c	0.0	0.0	0.0	0.0	0.0	0.0	0.0	0.0	0.0	0.0	0.0	0.0	0.0	0.0	0.0	0.0	0.0	0.0	0.0	0.0	0.0	0.0	0.0	0.0	0.0	0.0	0.0	0.0	0.0	0.0	0.0	0.0	0.0	0.0	0.0	0.0	0.0	0.0	0.0	0.0	8.0	0.0	17.0	0.0	9.0	0.0	0.0	0.0	0.0
9b35f88f13f303323dade12a9c8b0ba9	0.0	0.0	0.0	0.0	0.0	0.0	0.0	0.0	0.0	0.0	0.0	0.0	0.0	0.0	0.0	0.0	0.0	0.0	0.0	0.0	0.0	0.0	0.0	0.0	0.0	0.0	0.0	0.0	5.0	10.0	38.0	0.0	42.0	33.0	0.0	46.0	69.0	50.0	50.0	19.0	28.0	23.0	26.0	91.0	53.0	0.0	0.0	0.0	0.0
e2619b8874ddf4375a2ff188429f044a	0.0	0.0	0.0	0.0	0.0	0.0	0.0	0.0	0.0	0.0	0.0	0.0	0.0	0.0	0.0	0.0	0.0	0.0	0.0	0.0	0.0	0.0	0.0	0.0	0.0	0.0	0.0	0.0	0.0	0.0	46.0	0.0	0.0	25.0	0.0	47.0	51.0	20.0	49.0	0.0	43.0	25.0	0.0	37.0	63.0	0.0	0.0	0.0	0.0
36de6a2d15e2979af480c764cee13248	0.0	0.0	0.0	0.0	0.0	0.0	0.0	0.0	0.0	15.0	0.0	0.0	0.0	0.0	0.0	0.0	0.0	0.0	8.0	0.0	0.0	0.0	0.0	0.0	0.0	0.0	0.0	0.0	0.0	26.0	25.0	0.0	84.0	13.0	21.0	37.0	49.0	68.0	50.0	0.0	32.0	18.0	18.0	108.0	38.0	0.0	0.0	0.0	0.0
10804deefe8c8dbc5e70b0902749c338	7.0	0.0	0.0	0.0	0.0	0.0	0.0	0.0	0.0	0.0	0.0	0.0	0.0	0.0	0.0	0.0	0.0	7.0	0.0	0.0	0.0	0.0	0.0	0.0	0.0	0.0	0.0	0.0	2.0	51.0	0.0	0.0	9.0	35.0	0.0	10.0	0.0	0.0	0.0	21.0	38.0	0.0	15.0	36.0	53.0	0.0	0.0	0.0	0.0
1e15f863cb4bb14e85a62d0ebee4b22f	0.0	0.0	0.0	0.0	0.0	0.0	0.0	0.0	0.0	0.0	0.0	0.0	0.0	0.0	0.0	0.0	0.0	0.0	0.0	0.0	0.0	0.0	0.0	0.0	0.0	0.0	0.0	0.0	0.0	26.0	16.0	0.0	46.0	22.0	13.0	25.0	68.0	57.0	46.0	0.0	38.0	0.0	20.0	100.0	40.0	0.0	0.0	0.0	0.0
7d6220d5daba1c37449c739d73456bc3	0.0	0.0	0.0	0.0	0.0	0.0	0.0	0.0	0.0	0.0	0.0	0.0	0.0	0.0	0.0	0.0	0.0	0.0	0.0	0.0	0.0	0.0	0.0	0.0	0.0	0.0	0.0	19.0	0.0	37.0	14.0	0.0	29.0	19.0	0.0	42.0	51.0	64.0	65.0	0.0	62.0	0.0	35.0	75.0	17.0	0.0	0.0	0.0	0.0
c021106ebcfaa58ce284274f892a4506	0.0	0.0	0.0	0.0	0.0	0.0	0.0	0.0	0.0	0.0	0.0	0.0	0.0	0.0	0.0	0.0	0.0	0.0	0.0	27.0	0.0	0.0	0.0	0.0	0.0	0.0	0.0	0.0	0.0	0.0	23.0	0.0	0.0	0.0	0.0	0.0	88.0	26.0	80.0	0.0	37.0	105.0	91.0	92.0	55.0	0.0	0.0	0.0	0.0
1239542da68fee921f9e4a5d2e46e27e	0.0	0.0	0.0	0.0	0.0	0.0	0.0	0.0	0.0	0.0	0.0	0.0	0.0	16.0	0.0	0.0	0.0	0.0	0.0	0.0	0.0	0.0	0.0	0.0	0.0	0.0	0.0	0.0	0.0	21.0	0.0	0.0	0.0	23.0	0.0	0.0	0.0	0.0	0.0	31.0	0.0	0.0	0.0	0.0	0.0	0.0	0.0	0.0	0.0
c70afcf41410c6291477746722875313	0.0	0.0	0.0	0.0	0.0	0.0	0.0	0.0	0.0	0.0	0.0	0.0	0.0	0.0	0.0	0.0	0.0	0.0	0.0	0.0	0.0	0.0	0.0	0.0	0.0	0.0	0.0	0.0	0.0	0.0	37.0	0.0	0.0	0.0	24.0	42.0	44.0	24.0	93.0	9.0	43.0	11.0	69.0	94.0	0.0	0.0	0.0	0.0	0.0
c49468601e528ac05808798f1ddfb522	0.0	0.0	0.0	0.0	0.0	0.0	0.0	0.0	0.0	0.0	0.0	0.0	0.0	0.0	0.0	0.0	0.0	0.0	0.0	0.0	0.0	0.0	0.0	0.0	0.0	0.0	0.0	0.0	0.0	0.0	0.0	0.0	41.0	25.0	44.0	0.0	65.0	50.0	49.0	0.0	23.0	0.0	0.0	51.0	56.0	0.0	0.0	7.0	0.0
3b886b0e8740e1a69dbf559473ecc4bd	0.0	0.0	0.0	0.0	0.0	0.0	0.0	0.0	0.0	0.0	0.0	0.0	0.0	0.0	0.0	0.0	0.0	0.0	0.0	0.0	0.0	0.0	0.0	0.0	0.0	0.0	0.0	0.0	0.0	79.0	0.0	0.0	0.0	0.0	32.0	51.0	64.0	0.0	62.0	0.0	0.0	0.0	53.0	24.0	0.0	0.0	0.0	0.0	0.0
44f9484fb5dd6a9170dbd23972eebf84	0.0	0.0	0.0	0.0	0.0	0.0	0.0	0.0	0.0	0.0	0.0	0.0	0.0	0.0	0.0	0.0	0.0	0.0	0.0	0.0	0.0	0.0	0.0	0.0	0.0	0.0	0.0	0.0	0.0	0.0	0.0	37.0	0.0	0.0	0.0	0.0	0.0	0.0	0.0	0.0	0.0	0.0	0.0	0.0	0.0	0.0	36.0	0.0	0.0
900a1bc6be29ba31dfc4e9a9a247cf29	0.0	0.0	0.0	0.0	0.0	0.0	0.0	0.0	0.0	75.0	47.0	25.0	165.0	48.0	0.0	33.0	23.0	52.0	80.0	37.0	45.0	38.0	11.0	0.0	0.0	0.0	0.0	0.0	0.0	133.0	0.0	0.0	102.0	0.0	40.0	45.0	62.0	51.0	0.0	48.0	33.0	0.0	0.0	35.0	0.0	0.0	0.0	0.0	0.0
0c0757c1ba12d743930083af4d01b170	0.0	0.0	0.0	0.0	0.0	0.0	0.0	0.0	0.0	0.0	0.0	0.0	0.0	0.0	0.0	0.0	0.0	0.0	0.0	0.0	0.0	0.0	0.0	0.0	0.0	0.0	0.0	0.0	0.0	0.0	0.0	9.0	0.0	0.0	0.0	0.0	219.0	172.0	0.0	0.0	0.0	465.0	0.0	13.0	61.0	0.0	0.0	0.0	0.0
841d0c317ea049a9336f35da9edd0b4c	0.0	0.0	0.0	0.0	0.0	0.0	0.0	0.0	0.0	0.0	0.0	0.0	0.0	0.0	0.0	0.0	0.0	0.0	0.0	0.0	0.0	0.0	0.0	0.0	0.0	0.0	0.0	0.0	0.0	0.0	0.0	0.0	0.0	53.0	0.0	72.0	61.0	58.0	56.0	0.0	23.0	30.0	58.0	58.0	38.0	0.0	0.0	0.0	0.0
5d13801bedb4e6fb70d52e20949ce212	0.0	0.0	0.0	0.0	0.0	0.0	0.0	0.0	0.0	0.0	0.0	0.0	0.0	0.0	0.0	0.0	0.0	0.0	0.0	0.0	0.0	0.0	0.0	0.0	0.0	0.0	0.0	0.0	0.0	0.0	0.0	0.0	0.0	0.0	0.0	0.0	9.0	0.0	13.0	0.0	0.0	0.0	0.0	0.0	5.0	0.0	0.0	0.0	0.0
8a5d232c6927a9d40da16d73c776c591	0.0	0.0	0.0	0.0	0.0	0.0	0.0	0.0	0.0	0.0	0.0	0.0	0.0	0.0	0.0	0.0	0.0	0.0	0.0	0.0	0.0	0.0	0.0	0.0	0.0	0.0	0.0	0.0	0.0	111.0	0.0	0.0	0.0	0.0	0.0	0.0	0.0	0.0	117.0	0.0	158.0	198.0	0.0	0.0	0.0	0.0	30.0	0.0	0.0
f9b2e5078cb4c56008f292125b7003cc	0.0	0.0	0.0	0.0	0.0	0.0	0.0	0.0	0.0	0.0	0.0	0.0	0.0	0.0	0.0	0.0	0.0	0.0	0.0	0.0	0.0	0.0	0.0	0.0	0.0	0.0	0.0	0.0	0.0	0.0	0.0	0.0	0.0	0.0	0.0	0.0	0.0	28.0	0.0	0.0	0.0	0.0	69.0	0.0	0.0	0.0	0.0	0.0	0.0
1e4b2d26cd06f00d58a87a57805993cc	0.0	0.0	0.0	0.0	0.0	0.0	0.0	0.0	0.0	0.0	0.0	0.0	1266.0	0.0	0.0	0.0	0.0	0.0	0.0	0.0	0.0	0.0	0.0	0.0	0.0	0.0	0.0	0.0	0.0	0.0	0.0	0.0	0.0	0.0	0.0	0.0	0.0	0.0	0.0	0.0	0.0	0.0	0.0	0.0	0.0	0.0	0.0	0.0	0.0
5a6ca9b9c54fd2ef7c6f68f53763e20e	0.0	0.0	0.0	0.0	0.0	0.0	0.0	0.0	0.0	0.0	0.0	0.0	0.0	0.0	0.0	0.0	0.0	0.0	0.0	0.0	0.0	0.0	0.0	0.0	0.0	0.0	0.0	0.0	0.0	20.0	24.0	0.0	0.0	29.0	0.0	24.0	39.0	34.0	51.0	21.0	36.0	14.0	16.0	36.0	29.0	0.0	0.0	0.0	0.0
5c3d052abed5dd282f2a5887d07848e5	0.0	0.0	0.0	0.0	0.0	0.0	0.0	0.0	0.0	0.0	0.0	33.0	0.0	27.0	0.0	0.0	0.0	0.0	31.0	8.0	0.0	0.0	0.0	0.0	0.0	0.0	0.0	0.0	0.0	30.0	33.0	0.0	0.0	44.0	0.0	64.0	71.0	45.0	0.0	14.0	25.0	36.0	18.0	44.0	20.0	0.0	0.0	0.0	0.0
987f5bcf3fd84b6c5af5f4facdafa463	0.0	0.0	0.0	0.0	0.0	0.0	0.0	0.0	0.0	285.0	0.0	49.0	11.0	92.0	20.0	24.0	0.0	51.0	0.0	582.0	20.0	53.0	0.0	0.0	0.0	0.0	0.0	0.0	0.0	0.0	0.0	0.0	0.0	0.0	0.0	0.0	13.0	0.0	0.0	0.0	0.0	0.0	0.0	0.0	0.0	0.0	0.0	0.0	0.0
807ff5874310ca945b5897c5498bd276	0.0	0.0	0.0	0.0	0.0	0.0	0.0	2.0	0.0	0.0	0.0	11.0	0.0	88.0	0.0	0.0	4.0	24.0	0.0	0.0	0.0	0.0	0.0	0.0	0.0	0.0	0.0	0.0	0.0	19.0	0.0	0.0	14.0	12.0	0.0	33.0	63.0	34.0	0.0	4.0	2.0	8.0	0.0	0.0	10.0	0.0	0.0	0.0	0.0
94883faf503af14cd95c07169dc531cc	0.0	0.0	0.0	0.0	0.0	0.0	0.0	0.0	0.0	27.0	12.0	0.0	0.0	8.0	0.0	30.0	0.0	0.0	38.0	0.0	0.0	0.0	0.0	0.0	0.0	0.0	0.0	0.0	0.0	74.0	36.0	0.0	0.0	28.0	17.0	98.0	0.0	151.0	101.0	9.0	0.0	25.0	53.0	29.0	0.0	0.0	0.0	0.0	0.0
aaaea3638de5040ac64fb48e4e3788c9	0.0	0.0	0.0	0.0	0.0	0.0	0.0	0.0	0.0	0.0	0.0	0.0	0.0	0.0	0.0	0.0	0.0	0.0	0.0	0.0	0.0	0.0	0.0	0.0	0.0	0.0	0.0	0.0	0.0	25.0	49.0	0.0	14.0	37.0	7.0	30.0	70.0	68.0	55.0	20.0	49.0	67.0	53.0	68.0	0.0	0.0	0.0	0.0	0.0
2f3c8db3e3f9f3e31f959432accbbd25	0.0	0.0	0.0	0.0	0.0	0.0	0.0	0.0	0.0	23.0	29.0	0.0	101.0	0.0	0.0	83.0	57.0	0.0	47.0	0.0	55.0	0.0	0.0	0.0	0.0	0.0	0.0	0.0	0.0	35.0	0.0	0.0	69.0	7.0	0.0	0.0	70.0	20.0	152.0	21.0	31.0	29.0	33.0	24.0	17.0	0.0	0.0	0.0	0.0
6c84f330b35f29be071eb2fbede00215	0.0	0.0	0.0	0.0	0.0	0.0	0.0	0.0	0.0	0.0	0.0	0.0	0.0	0.0	0.0	0.0	0.0	0.0	0.0	0.0	0.0	0.0	0.0	0.0	0.0	0.0	0.0	0.0	0.0	0.0	0.0	0.0	0.0	0.0	0.0	0.0	0.0	0.0	0.0	0.0	0.0	0.0	0.0	0.0	0.0	0.0	0.0	0.0	0.0
9c25e79690f7a9300f3c5d6410cffea9	0.0	0.0	0.0	0.0	0.0	0.0	0.0	0.0	0.0	0.0	0.0	0.0	0.0	0.0	0.0	0.0	0.0	0.0	0.0	0.0	0.0	0.0	0.0	0.0	0.0	0.0	0.0	0.0	0.0	38.0	40.0	0.0	60.0	55.0	0.0	141.0	91.0	0.0	0.0	0.0	0.0	0.0	88.0	0.0	0.0	0.0	0.0	0.0	0.0
beaf6e08e992127ff43d3be5ce5adb1e	0.0	0.0	0.0	0.0	0.0	0.0	0.0	0.0	0.0	6.0	0.0	0.0	0.0	0.0	0.0	0.0	3.0	6.0	0.0	0.0	0.0	0.0	0.0	0.0	0.0	0.0	0.0	0.0	0.0	33.0	25.0	0.0	32.0	9.0	15.0	55.0	28.0	0.0	24.0	0.0	0.0	8.0	44.0	29.0	0.0	0.0	0.0	0.0	0.0
139a898757d6d1108b58044e646ad0ba	0.0	0.0	0.0	0.0	0.0	0.0	0.0	0.0	0.0	0.0	0.0	94.0	0.0	0.0	484.0	0.0	0.0	0.0	0.0	0.0	0.0	0.0	0.0	0.0	0.0	0.0	0.0	0.0	0.0	0.0	0.0	0.0	0.0	0.0	0.0	0.0	0.0	0.0	0.0	0.0	0.0	160.0	0.0	0.0	0.0	0.0	0.0	0.0	0.0
8230eb5dc3bd61efc9d55144d53e6609	0.0	0.0	0.0	0.0	0.0	0.0	0.0	0.0	0.0	0.0	0.0	0.0	0.0	107.0	0.0	0.0	0.0	0.0	0.0	0.0	0.0	0.0	0.0	0.0	0.0	0.0	0.0	0.0	0.0	102.0	0.0	0.0	111.0	0.0	0.0	198.0	98.0	0.0	0.0	100.0	0.0	0.0	98.0	0.0	0.0	0.0	0.0	0.0	0.0
8998b598a95d0b8b493309c24895717a	0.0	0.0	0.0	0.0	0.0	0.0	0.0	0.0	0.0	50.0	63.0	27.0	84.0	0.0	15.0	68.0	20.0	32.0	0.0	0.0	32.0	13.0	0.0	0.0	0.0	0.0	0.0	0.0	0.0	12.0	0.0	0.0	0.0	21.0	0.0	26.0	58.0	19.0	29.0	15.0	0.0	0.0	0.0	22.0	25.0	0.0	0.0	5.0	0.0
f44a03a4793821acea68f73a274e53c1	0.0	0.0	0.0	0.0	0.0	0.0	0.0	0.0	0.0	0.0	0.0	0.0	0.0	0.0	0.0	0.0	0.0	0.0	0.0	0.0	0.0	0.0	0.0	0.0	0.0	0.0	0.0	0.0	0.0	0.0	0.0	0.0	0.0	0.0	0.0	29.0	0.0	0.0	0.0	0.0	0.0	0.0	0.0	16.0	0.0	0.0	0.0	0.0	0.0
964069a3f10c48a69a8632c08741afc1	0.0	0.0	0.0	0.0	0.0	0.0	0.0	0.0	0.0	12.0	0.0	0.0	0.0	0.0	0.0	15.0	0.0	0.0	0.0	0.0	0.0	0.0	0.0	0.0	0.0	0.0	0.0	0.0	0.0	25.0	24.0	0.0	27.0	18.0	0.0	36.0	63.0	0.0	62.0	7.0	17.0	9.0	20.0	28.0	26.0	0.0	12.0	0.0	0.0
d87a99a45d8e7d43503177cb6f128abf	0.0	0.0	0.0	0.0	0.0	0.0	0.0	0.0	0.0	0.0	0.0	0.0	0.0	0.0	0.0	0.0	0.0	0.0	0.0	0.0	0.0	0.0	0.0	0.0	0.0	0.0	0.0	0.0	0.0	0.0	0.0	0.0	0.0	0.0	0.0	0.0	0.0	0.0	0.0	43.0	9.0	0.0	119.0	13.0	0.0	0.0	0.0	0.0	0.0
741954853f8a6e0e3d52bb8692303ecb	0.0	0.0	0.0	0.0	0.0	0.0	0.0	0.0	0.0	25.0	0.0	27.0	61.0	28.0	0.0	0.0	58.0	0.0	41.0	60.0	51.0	0.0	0.0	0.0	0.0	0.0	0.0	0.0	0.0	0.0	0.0	0.0	15.0	6.0	0.0	19.0	11.0	0.0	11.0	0.0	0.0	0.0	17.0	21.0	20.0	0.0	0.0	0.0	0.0
cfab55e18193bf8ba9289028eadf1eb6	0.0	0.0	0.0	0.0	0.0	0.0	0.0	0.0	0.0	0.0	0.0	0.0	0.0	0.0	0.0	0.0	0.0	0.0	0.0	0.0	0.0	0.0	0.0	0.0	0.0	0.0	0.0	0.0	0.0	0.0	20.0	0.0	38.0	0.0	0.0	35.0	81.0	56.0	36.0	0.0	0.0	0.0	20.0	0.0	40.0	0.0	0.0	0.0	0.0
0ec2428f2e44f92fa8c99f48f6d7f4d7	0.0	0.0	0.0	0.0	0.0	0.0	0.0	0.0	0.0	0.0	33.0	0.0	0.0	23.0	0.0	0.0	0.0	0.0	0.0	0.0	0.0	0.0	0.0	0.0	0.0	0.0	0.0	0.0	0.0	16.0	24.0	0.0	0.0	18.0	0.0	57.0	59.0	26.0	40.0	0.0	0.0	49.0	36.0	0.0	58.0	0.0	0.0	0.0	0.0
99b9b6d9d63c242154bdbadb0048b9aa	0.0	0.0	0.0	0.0	0.0	0.0	0.0	0.0	0.0	0.0	0.0	0.0	0.0	0.0	0.0	0.0	0.0	0.0	0.0	0.0	0.0	0.0	0.0	0.0	0.0	0.0	0.0	0.0	0.0	0.0	0.0	3.0	0.0	0.0	0.0	0.0	0.0	0.0	0.0	21.0	0.0	0.0	10.0	0.0	142.0	0.0	101.0	0.0	0.0
d5cf4540fda5564ae61e80d1d3e0d73d	0.0	0.0	0.0	0.0	0.0	0.0	0.0	0.0	0.0	0.0	0.0	0.0	8.0	0.0	0.0	0.0	0.0	0.0	0.0	0.0	0.0	0.0	0.0	0.0	0.0	0.0	0.0	0.0	0.0	20.0	0.0	0.0	0.0	23.0	24.0	40.0	70.0	9.0	14.0	0.0	12.0	39.0	43.0	12.0	0.0	0.0	0.0	0.0	0.0
55ca0d1fba71c256a1de4ad45eb9445d	0.0	0.0	0.0	0.0	0.0	0.0	0.0	0.0	0.0	10.0	0.0	0.0	0.0	9.0	0.0	13.0	0.0	0.0	0.0	0.0	0.0	0.0	0.0	0.0	0.0	0.0	0.0	0.0	0.0	0.0	38.0	0.0	0.0	31.0	0.0	57.0	65.0	21.0	46.0	0.0	42.0	0.0	38.0	78.0	48.0	0.0	0.0	0.0	0.0
699c1e49d9d64390097411d936dba714	0.0	0.0	0.0	0.0	0.0	0.0	0.0	0.0	0.0	0.0	0.0	0.0	0.0	0.0	0.0	0.0	0.0	0.0	0.0	0.0	0.0	0.0	0.0	0.0	0.0	0.0	0.0	0.0	0.0	0.0	4.0	0.0	0.0	127.0	10.0	0.0	5.0	0.0	0.0	0.0	0.0	68.0	0.0	0.0	0.0	0.0	0.0	0.0	0.0
7d1b40f5a675ed548ab5586db35f33b2	0.0	0.0	0.0	0.0	0.0	0.0	0.0	0.0	0.0	0.0	0.0	0.0	1209.0	0.0	0.0	0.0	0.0	0.0	0.0	0.0	0.0	0.0	0.0	0.0	0.0	0.0	0.0	0.0	0.0	0.0	0.0	0.0	0.0	0.0	0.0	0.0	0.0	0.0	0.0	0.0	0.0	0.0	0.0	0.0	0.0	0.0	0.0	0.0	0.0
1b204cced11a868579fac92a7a20f6fa	0.0	0.0	0.0	0.0	0.0	0.0	0.0	0.0	0.0	0.0	0.0	0.0	0.0	0.0	0.0	0.0	19.0	0.0	0.0	0.0	0.0	0.0	0.0	0.0	0.0	0.0	0.0	336.0	0.0	0.0	0.0	0.0	0.0	0.0	0.0	0.0	0.0	0.0	0.0	0.0	0.0	0.0	0.0	0.0	0.0	0.0	0.0	0.0	0.0
39f00cba72ab734318389961bb37736a	0.0	0.0	0.0	0.0	0.0	0.0	0.0	0.0	0.0	0.0	0.0	0.0	0.0	0.0	0.0	0.0	0.0	4.0	0.0	0.0	0.0	0.0	0.0	0.0	0.0	0.0	0.0	0.0	0.0	16.0	32.0	0.0	24.0	33.0	34.0	51.0	59.0	30.0	55.0	18.0	39.0	24.0	26.0	62.0	20.0	0.0	0.0	0.0	0.0
9752cd260b3a10e07f5a57067442d467	0.0	0.0	0.0	0.0	0.0	0.0	0.0	0.0	0.0	0.0	0.0	0.0	0.0	0.0	0.0	0.0	0.0	0.0	0.0	0.0	0.0	0.0	0.0	0.0	0.0	0.0	0.0	0.0	0.0	0.0	34.0	0.0	0.0	29.0	0.0	49.0	72.0	29.0	68.0	25.0	20.0	0.0	34.0	63.0	66.0	6.0	0.0	0.0	0.0
832e3c096c6b6321fac350b9e694b6aa	0.0	0.0	0.0	0.0	0.0	0.0	0.0	0.0	0.0	0.0	0.0	0.0	0.0	0.0	0.0	0.0	0.0	0.0	0.0	0.0	0.0	0.0	0.0	0.0	0.0	0.0	0.0	0.0	0.0	0.0	0.0	0.0	0.0	0.0	0.0	62.0	61.0	0.0	0.0	39.0	0.0	0.0	0.0	0.0	0.0	0.0	0.0	0.0	0.0
bf467cfd7b38ba54085fac51461e9976	0.0	0.0	0.0	0.0	0.0	0.0	0.0	0.0	0.0	0.0	0.0	0.0	0.0	0.0	0.0	0.0	0.0	0.0	0.0	0.0	0.0	0.0	0.0	0.0	0.0	0.0	0.0	0.0	0.0	0.0	0.0	0.0	0.0	81.0	0.0	0.0	92.0	0.0	0.0	0.0	0.0	0.0	0.0	0.0	260.0	0.0	0.0	0.0	0.0
39da3e0d9afd3582183853c6f9d5d12d	0.0	0.0	0.0	0.0	0.0	0.0	0.0	0.0	0.0	0.0	0.0	0.0	0.0	0.0	0.0	0.0	0.0	0.0	0.0	0.0	2.0	0.0	0.0	0.0	0.0	0.0	0.0	0.0	0.0	0.0	22.0	0.0	19.0	0.0	0.0	41.0	45.0	46.0	37.0	0.0	14.0	0.0	19.0	67.0	0.0	0.0	0.0	0.0	0.0
1e2955262cdf1752876471921390d32a	0.0	0.0	0.0	0.0	0.0	0.0	0.0	0.0	0.0	0.0	0.0	0.0	0.0	0.0	0.0	0.0	0.0	0.0	0.0	0.0	0.0	0.0	0.0	0.0	0.0	0.0	0.0	0.0	0.0	0.0	0.0	0.0	0.0	0.0	0.0	0.0	0.0	0.0	0.0	19.0	6.0	0.0	12.0	0.0	6.0	0.0	0.0	0.0	0.0
d21dbbe6b3f3ef78d35b4f3b28dcfbbe	0.0	0.0	0.0	0.0	0.0	0.0	0.0	0.0	0.0	0.0	0.0	0.0	0.0	0.0	0.0	0.0	0.0	0.0	0.0	0.0	0.0	0.0	0.0	0.0	0.0	4.0	0.0	0.0	0.0	13.0	24.0	0.0	15.0	24.0	2.0	72.0	51.0	48.0	64.0	9.0	9.0	17.0	17.0	35.0	19.0	0.0	0.0	0.0	4.0
cdc279fcac8e441ffc4509c1f9d9a169	0.0	0.0	0.0	0.0	0.0	0.0	0.0	0.0	0.0	0.0	0.0	0.0	0.0	0.0	0.0	0.0	0.0	0.0	0.0	0.0	0.0	0.0	0.0	0.0	0.0	0.0	0.0	0.0	0.0	0.0	0.0	0.0	35.0	0.0	0.0	69.0	68.0	47.0	56.0	20.0	0.0	0.0	0.0	0.0	36.0	0.0	0.0	0.0	0.0
5a5b1dad64e150fb58de4373d130f970	0.0	0.0	0.0	0.0	0.0	0.0	0.0	0.0	0.0	9.0	0.0	0.0	0.0	0.0	0.0	18.0	0.0	0.0	0.0	7.0	0.0	0.0	0.0	0.0	0.0	0.0	0.0	0.0	0.0	26.0	22.0	0.0	49.0	0.0	8.0	26.0	60.0	62.0	33.0	0.0	38.0	14.0	12.0	74.0	57.0	0.0	0.0	0.0	0.0
e0c584bd07ac6bdba387ab288a80bf2e	0.0	0.0	0.0	0.0	0.0	0.0	0.0	0.0	0.0	0.0	0.0	0.0	0.0	0.0	0.0	0.0	0.0	3.0	0.0	0.0	0.0	0.0	0.0	0.0	0.0	0.0	0.0	0.0	6.0	14.0	18.0	0.0	22.0	16.0	0.0	38.0	41.0	26.0	48.0	24.0	9.0	13.0	24.0	33.0	26.0	0.0	0.0	3.0	0.0
cc8e8a26a6104bc8a4e2ed61dabec833	0.0	0.0	0.0	0.0	0.0	0.0	0.0	0.0	0.0	0.0	0.0	0.0	0.0	0.0	0.0	0.0	0.0	0.0	0.0	0.0	0.0	0.0	0.0	0.0	0.0	0.0	0.0	0.0	0.0	0.0	0.0	0.0	28.0	25.0	0.0	41.0	64.0	0.0	27.0	23.0	14.0	12.0	41.0	27.0	42.0	0.0	0.0	0.0	7.0
94026d15805e679cb2619792abf88fde	0.0	0.0	0.0	0.0	3.0	0.0	0.0	0.0	0.0	225.0	10.0	23.0	45.0	99.0	29.0	114.0	85.0	45.0	48.0	44.0	58.0	47.0	11.0	0.0	0.0	0.0	0.0	0.0	0.0	0.0	10.0	0.0	26.0	0.0	0.0	0.0	58.0	0.0	0.0	0.0	0.0	0.0	0.0	15.0	0.0	0.0	0.0	0.0	0.0
4d5406d8383103f779d19a5f7158b8ee	0.0	0.0	0.0	0.0	0.0	0.0	0.0	0.0	0.0	0.0	0.0	0.0	0.0	0.0	0.0	0.0	0.0	0.0	0.0	0.0	0.0	0.0	0.0	0.0	0.0	0.0	0.0	0.0	0.0	0.0	0.0	0.0	0.0	0.0	0.0	26.0	0.0	0.0	0.0	21.0	0.0	0.0	38.0	0.0	0.0	0.0	0.0	0.0	0.0
1eef79f478a4f7ece802450b93c67d9d	0.0	0.0	0.0	0.0	0.0	0.0	0.0	0.0	0.0	0.0	0.0	0.0	0.0	0.0	0.0	0.0	0.0	0.0	0.0	0.0	0.0	0.0	0.0	0.0	0.0	0.0	0.0	0.0	0.0	0.0	17.0	0.0	39.0	28.0	0.0	0.0	62.0	67.0	55.0	0.0	24.0	38.0	47.0	82.0	21.0	0.0	0.0	0.0	0.0
a4b59f70ebf7289dbdb01f34183b6a3b	0.0	0.0	0.0	0.0	0.0	0.0	0.0	0.0	0.0	0.0	0.0	0.0	0.0	0.0	0.0	0.0	0.0	0.0	0.0	0.0	7.0	0.0	0.0	0.0	0.0	0.0	0.0	0.0	0.0	44.0	0.0	0.0	56.0	23.0	9.0	45.0	60.0	40.0	13.0	152.0	20.0	51.0	67.0	0.0	0.0	0.0	0.0	0.0	0.0
af4ff96cb06ab90619ec225eb0a90d77	0.0	0.0	0.0	0.0	0.0	0.0	0.0	0.0	0.0	0.0	0.0	0.0	0.0	8.0	0.0	0.0	0.0	9.0	0.0	4.0	0.0	0.0	0.0	0.0	0.0	0.0	0.0	0.0	0.0	39.0	21.0	0.0	22.0	37.0	0.0	38.0	89.0	22.0	60.0	32.0	27.0	0.0	30.0	27.0	0.0	0.0	0.0	0.0	0.0
2477eb846955576006a8c714bde3a947	0.0	0.0	0.0	0.0	0.0	0.0	0.0	0.0	0.0	0.0	0.0	0.0	0.0	0.0	0.0	0.0	0.0	0.0	0.0	0.0	0.0	0.0	0.0	0.0	0.0	0.0	0.0	0.0	0.0	30.0	0.0	0.0	33.0	26.0	0.0	36.0	37.0	18.0	39.0	0.0	18.0	17.0	14.0	35.0	18.0	0.0	0.0	0.0	0.0
12b8b0bdb790bc614709747c2733b2fe	0.0	0.0	0.0	0.0	0.0	0.0	0.0	0.0	0.0	0.0	0.0	0.0	0.0	0.0	0.0	0.0	0.0	0.0	0.0	0.0	0.0	0.0	0.0	0.0	0.0	0.0	0.0	0.0	0.0	0.0	0.0	0.0	0.0	47.0	0.0	49.0	49.0	0.0	0.0	0.0	0.0	0.0	0.0	90.0	18.0	0.0	0.0	0.0	0.0
083573be2e629dba9a4fc1eae9d5212c	0.0	0.0	0.0	0.0	0.0	0.0	0.0	0.0	0.0	22.0	0.0	0.0	0.0	0.0	0.0	0.0	0.0	0.0	0.0	0.0	0.0	0.0	0.0	0.0	0.0	0.0	0.0	0.0	0.0	21.0	0.0	0.0	42.0	18.0	0.0	17.0	14.0	0.0	23.0	10.0	0.0	56.0	23.0	25.0	64.0	0.0	0.0	0.0	0.0
a393af00ec7eb266bcfc616aa5679391	0.0	0.0	0.0	0.0	0.0	0.0	0.0	0.0	0.0	0.0	0.0	0.0	0.0	0.0	0.0	0.0	0.0	0.0	0.0	0.0	0.0	0.0	0.0	0.0	0.0	0.0	0.0	0.0	0.0	0.0	22.0	0.0	0.0	0.0	0.0	0.0	0.0	0.0	0.0	0.0	0.0	0.0	0.0	0.0	0.0	0.0	0.0	0.0	0.0
cade31cede541e3b6a88afbe61e8d145	0.0	0.0	0.0	0.0	0.0	0.0	0.0	0.0	0.0	0.0	19.0	0.0	0.0	0.0	0.0	0.0	0.0	0.0	0.0	0.0	0.0	0.0	0.0	0.0	0.0	0.0	0.0	0.0	0.0	0.0	0.0	0.0	0.0	0.0	0.0	0.0	0.0	0.0	0.0	0.0	0.0	0.0	0.0	0.0	0.0	0.0	0.0	0.0	0.0
ec9e28e20f6c839fb7b9a9d3b7d3d6de	0.0	0.0	0.0	0.0	0.0	0.0	0.0	0.0	0.0	0.0	0.0	0.0	0.0	0.0	0.0	0.0	0.0	0.0	0.0	0.0	0.0	0.0	0.0	0.0	0.0	0.0	0.0	0.0	0.0	0.0	23.0	0.0	0.0	32.0	0.0	48.0	70.0	0.0	0.0	4.0	0.0	0.0	26.0	63.0	0.0	0.0	0.0	0.0	0.0
6f03ae25021a9b887ab46b56650291d9	0.0	0.0	0.0	0.0	0.0	0.0	0.0	0.0	0.0	0.0	0.0	0.0	0.0	0.0	0.0	0.0	0.0	0.0	0.0	0.0	0.0	0.0	0.0	0.0	0.0	0.0	0.0	0.0	0.0	0.0	0.0	0.0	0.0	0.0	0.0	0.0	0.0	31.0	0.0	0.0	34.0	0.0	0.0	0.0	0.0	0.0	0.0	0.0	0.0
ec9f25972e08ab402440ed605dd7fd71	0.0	0.0	0.0	0.0	0.0	0.0	0.0	0.0	0.0	0.0	0.0	0.0	0.0	0.0	0.0	0.0	0.0	0.0	0.0	0.0	0.0	0.0	0.0	0.0	0.0	0.0	0.0	0.0	0.0	0.0	0.0	0.0	0.0	0.0	0.0	0.0	0.0	0.0	0.0	316.0	0.0	0.0	0.0	0.0	0.0	0.0	0.0	0.0	0.0
33d7585f589c33ec52ccc6e280be4554	0.0	0.0	0.0	71.0	0.0	0.0	0.0	0.0	0.0	72.0	0.0	50.0	0.0	0.0	15.0	0.0	0.0	26.0	0.0	0.0	0.0	0.0	0.0	0.0	0.0	0.0	0.0	0.0	0.0	35.0	0.0	0.0	0.0	0.0	0.0	0.0	0.0	31.0	66.0	0.0	0.0	0.0	0.0	0.0	0.0	0.0	0.0	0.0	0.0
eaaf4708556b2824b112141a77022045	0.0	0.0	0.0	0.0	0.0	0.0	0.0	0.0	0.0	0.0	0.0	0.0	0.0	0.0	0.0	0.0	0.0	0.0	0.0	0.0	0.0	0.0	0.0	0.0	0.0	0.0	0.0	0.0	0.0	38.0	25.0	0.0	0.0	20.0	0.0	53.0	40.0	25.0	0.0	0.0	0.0	0.0	0.0	38.0	0.0	0.0	22.0	0.0	0.0
3ec26aad9789d53b2e00622fdbbf6de4	0.0	0.0	0.0	0.0	0.0	0.0	0.0	0.0	0.0	0.0	0.0	0.0	0.0	0.0	0.0	0.0	0.0	0.0	0.0	0.0	0.0	0.0	0.0	0.0	0.0	0.0	0.0	0.0	0.0	10.0	9.0	0.0	13.0	25.0	0.0	20.0	33.0	16.0	36.0	12.0	0.0	0.0	0.0	62.0	18.0	0.0	0.0	0.0	0.0
a6766295087d900b3fea7ea0ca84c25a	0.0	0.0	0.0	0.0	0.0	0.0	0.0	0.0	0.0	0.0	0.0	0.0	0.0	0.0	0.0	0.0	0.0	0.0	0.0	0.0	0.0	0.0	0.0	0.0	0.0	0.0	0.0	0.0	0.0	27.0	33.0	0.0	59.0	0.0	0.0	37.0	63.0	90.0	105.0	0.0	52.0	41.0	0.0	58.0	0.0	0.0	0.0	0.0	0.0
696b5d04e15020af65c1172dab177a95	0.0	0.0	0.0	0.0	0.0	0.0	0.0	0.0	0.0	0.0	0.0	0.0	0.0	0.0	0.0	0.0	0.0	0.0	0.0	0.0	0.0	0.0	0.0	0.0	0.0	0.0	0.0	0.0	0.0	0.0	0.0	0.0	0.0	0.0	0.0	99.0	48.0	0.0	58.0	64.0	0.0	0.0	0.0	0.0	23.0	0.0	0.0	0.0	0.0
a9766614d8654ae8194d77019b7aa158	0.0	0.0	0.0	0.0	0.0	0.0	0.0	0.0	0.0	0.0	0.0	0.0	0.0	0.0	0.0	0.0	0.0	0.0	0.0	0.0	0.0	0.0	0.0	0.0	0.0	0.0	0.0	0.0	0.0	14.0	18.0	0.0	26.0	15.0	0.0	93.0	33.0	18.0	75.0	0.0	23.0	37.0	40.0	32.0	30.0	0.0	0.0	0.0	0.0
dfb3f55c8c955dd9144a1b45d79c90e1	0.0	0.0	0.0	0.0	0.0	0.0	0.0	0.0	0.0	0.0	0.0	0.0	0.0	0.0	0.0	0.0	0.0	0.0	0.0	0.0	0.0	0.0	0.0	0.0	8.0	0.0	0.0	0.0	0.0	0.0	17.0	0.0	0.0	13.0	19.0	52.0	51.0	17.0	26.0	20.0	16.0	0.0	27.0	37.0	16.0	0.0	0.0	8.0	0.0
86bcfcbd6c700c118ed4dc511bf0a6e5	0.0	0.0	0.0	0.0	0.0	0.0	0.0	0.0	0.0	0.0	0.0	0.0	0.0	0.0	0.0	0.0	0.0	0.0	0.0	0.0	0.0	0.0	0.0	0.0	0.0	0.0	0.0	0.0	0.0	0.0	0.0	0.0	0.0	0.0	0.0	80.0	118.0	0.0	0.0	30.0	46.0	37.0	58.0	96.0	0.0	0.0	0.0	0.0	0.0
1731c5e00ffb33e4a53ef542ecca95cc	0.0	0.0	0.0	0.0	0.0	0.0	0.0	0.0	0.0	0.0	0.0	0.0	0.0	0.0	0.0	0.0	0.0	0.0	0.0	0.0	0.0	0.0	0.0	0.0	0.0	0.0	0.0	0.0	0.0	0.0	377.0	0.0	0.0	50.0	0.0	0.0	0.0	0.0	0.0	0.0	0.0	0.0	0.0	0.0	0.0	0.0	0.0	0.0	0.0
ddc6f02bd04da1d2f33bc8e4c65f5f64	0.0	0.0	0.0	0.0	0.0	0.0	0.0	0.0	0.0	0.0	0.0	0.0	0.0	0.0	0.0	0.0	0.0	0.0	0.0	0.0	0.0	0.0	0.0	0.0	0.0	0.0	0.0	0.0	0.0	0.0	152.0	0.0	0.0	0.0	0.0	0.0	0.0	0.0	0.0	0.0	0.0	0.0	0.0	0.0	0.0	0.0	0.0	0.0	0.0
9ac0264bfbdd4f31ca68e8e0ff48c0a3	0.0	0.0	0.0	0.0	0.0	0.0	0.0	0.0	0.0	0.0	0.0	0.0	0.0	0.0	0.0	0.0	0.0	0.0	0.0	0.0	0.0	0.0	0.0	0.0	0.0	0.0	0.0	0.0	0.0	0.0	0.0	0.0	0.0	75.0	0.0	0.0	0.0	0.0	0.0	0.0	0.0	381.0	0.0	0.0	161.0	0.0	0.0	0.0	0.0
2180ea37091945d8ba9dd5331ada7be1	0.0	0.0	0.0	0.0	0.0	0.0	0.0	0.0	0.0	84.0	0.0	43.0	58.0	35.0	0.0	62.0	72.0	0.0	67.0	61.0	25.0	32.0	16.0	0.0	0.0	0.0	0.0	0.0	0.0	0.0	0.0	0.0	0.0	0.0	0.0	41.0	40.0	22.0	52.0	26.0	0.0	45.0	36.0	45.0	0.0	0.0	0.0	0.0	0.0
56e8642f9d94d8681308f64ce47df451	0.0	0.0	0.0	0.0	0.0	0.0	0.0	0.0	0.0	0.0	0.0	0.0	0.0	0.0	0.0	0.0	0.0	0.0	0.0	0.0	0.0	0.0	0.0	0.0	0.0	0.0	0.0	0.0	0.0	0.0	0.0	0.0	0.0	0.0	0.0	82.0	0.0	80.0	0.0	0.0	0.0	0.0	0.0	0.0	0.0	0.0	0.0	0.0	0.0
a9a32ab8455141e40a8f355949b0ec14	0.0	0.0	0.0	0.0	0.0	0.0	0.0	0.0	0.0	0.0	0.0	0.0	0.0	0.0	0.0	0.0	0.0	6.0	0.0	0.0	0.0	0.0	0.0	0.0	0.0	0.0	0.0	0.0	0.0	28.0	9.0	0.0	44.0	23.0	0.0	43.0	40.0	51.0	20.0	0.0	10.0	0.0	35.0	20.0	54.0	0.0	0.0	0.0	0.0
dce212831f92895cfc0310f91e3d7483	0.0	0.0	0.0	0.0	0.0	0.0	0.0	0.0	0.0	0.0	7.0	0.0	0.0	0.0	0.0	5.0	2.0	0.0	0.0	0.0	5.0	0.0	0.0	0.0	0.0	0.0	0.0	0.0	0.0	0.0	0.0	0.0	0.0	23.0	0.0	0.0	23.0	0.0	12.0	0.0	33.0	24.0	135.0	17.0	0.0	0.0	0.0	0.0	0.0
9c5eda5ad7b4cedcef725c781219f733	0.0	0.0	0.0	0.0	0.0	0.0	0.0	0.0	0.0	0.0	0.0	0.0	0.0	0.0	0.0	0.0	0.0	0.0	0.0	0.0	0.0	0.0	0.0	0.0	0.0	0.0	0.0	0.0	0.0	0.0	0.0	0.0	0.0	0.0	0.0	0.0	0.0	0.0	0.0	248.0	0.0	0.0	0.0	0.0	0.0	0.0	0.0	0.0	0.0
200a3b666db474edf9b292f4db0f1e11	0.0	0.0	0.0	0.0	0.0	5.0	0.0	0.0	0.0	158.0	14.0	17.0	0.0	49.0	13.0	96.0	30.0	0.0	18.0	33.0	24.0	20.0	0.0	0.0	0.0	0.0	0.0	0.0	0.0	11.0	13.0	0.0	77.0	10.0	0.0	13.0	44.0	0.0	58.0	27.0	0.0	15.0	17.0	13.0	0.0	0.0	0.0	0.0	0.0
312da732b44357e953ec4d6f54d2e0aa	0.0	0.0	0.0	0.0	0.0	0.0	0.0	0.0	0.0	0.0	0.0	0.0	0.0	0.0	0.0	0.0	0.0	0.0	0.0	0.0	0.0	0.0	0.0	0.0	0.0	0.0	0.0	0.0	0.0	0.0	0.0	0.0	25.0	29.0	0.0	21.0	55.0	40.0	42.0	0.0	17.0	0.0	0.0	79.0	0.0	0.0	0.0	0.0	0.0
26353e050431fc0f2f54b48782ae76ad	0.0	0.0	0.0	0.0	0.0	0.0	0.0	0.0	0.0	0.0	0.0	0.0	0.0	0.0	0.0	0.0	0.0	0.0	0.0	0.0	0.0	0.0	0.0	0.0	0.0	0.0	0.0	0.0	0.0	32.0	39.0	0.0	0.0	0.0	0.0	125.0	0.0	57.0	0.0	0.0	52.0	0.0	0.0	0.0	42.0	0.0	0.0	0.0	0.0
a502e9472d12201647d748df0bc52814	0.0	0.0	0.0	0.0	0.0	0.0	0.0	0.0	0.0	0.0	0.0	0.0	0.0	0.0	0.0	20.0	0.0	0.0	0.0	0.0	0.0	0.0	0.0	0.0	0.0	0.0	10.0	0.0	0.0	0.0	39.0	0.0	0.0	0.0	0.0	21.0	43.0	32.0	29.0	0.0	0.0	13.0	36.0	21.0	47.0	0.0	0.0	9.0	0.0
7a9fe1b168859807c3f38a1abe36993a	0.0	0.0	0.0	0.0	0.0	0.0	0.0	0.0	0.0	0.0	0.0	0.0	0.0	0.0	0.0	0.0	0.0	0.0	0.0	0.0	0.0	0.0	0.0	0.0	0.0	0.0	0.0	0.0	0.0	0.0	0.0	0.0	0.0	0.0	0.0	69.0	59.0	42.0	59.0	0.0	0.0	0.0	0.0	65.0	35.0	0.0	0.0	0.0	0.0
94033af2db9f72d91c0f2576d7d39b95	0.0	0.0	0.0	0.0	0.0	0.0	0.0	0.0	0.0	0.0	0.0	0.0	0.0	0.0	0.0	0.0	0.0	0.0	0.0	0.0	0.0	0.0	0.0	0.0	0.0	0.0	0.0	0.0	0.0	0.0	0.0	0.0	0.0	37.0	0.0	53.0	53.0	28.0	19.0	31.0	0.0	38.0	36.0	0.0	46.0	0.0	0.0	0.0	0.0
d6bdf5b3d2d326a4a843b02f04a7f15b	0.0	0.0	0.0	0.0	0.0	0.0	0.0	0.0	0.0	0.0	0.0	35.0	0.0	0.0	0.0	0.0	0.0	34.0	0.0	0.0	0.0	0.0	0.0	0.0	0.0	0.0	0.0	0.0	0.0	0.0	0.0	0.0	0.0	63.0	0.0	0.0	0.0	0.0	0.0	0.0	0.0	346.0	0.0	0.0	0.0	0.0	0.0	0.0	0.0
4757c2e94d12bf746a0a9f579d3e4c6d	0.0	0.0	0.0	0.0	0.0	0.0	0.0	0.0	0.0	0.0	0.0	0.0	0.0	0.0	0.0	0.0	0.0	0.0	0.0	0.0	0.0	0.0	0.0	0.0	0.0	0.0	0.0	0.0	0.0	15.0	52.0	0.0	0.0	29.0	0.0	95.0	93.0	51.0	49.0	0.0	25.0	33.0	80.0	17.0	43.0	0.0	0.0	0.0	0.0
66037da5077bbe4a48113c69d5f53f01	0.0	0.0	0.0	0.0	0.0	0.0	0.0	0.0	0.0	0.0	0.0	0.0	0.0	0.0	0.0	0.0	0.0	0.0	0.0	0.0	0.0	0.0	0.0	0.0	0.0	0.0	0.0	0.0	0.0	25.0	0.0	0.0	26.0	0.0	0.0	47.0	55.0	42.0	34.0	0.0	21.0	0.0	0.0	72.0	0.0	0.0	0.0	0.0	0.0
392cc730b98b9dd65026ec79d2af25d3	0.0	0.0	0.0	0.0	0.0	0.0	0.0	0.0	0.0	0.0	0.0	0.0	0.0	0.0	0.0	0.0	0.0	0.0	0.0	0.0	0.0	0.0	0.0	0.0	0.0	0.0	0.0	0.0	0.0	30.0	26.0	0.0	33.0	22.0	0.0	47.0	56.0	50.0	46.0	14.0	10.0	0.0	10.0	121.0	30.0	0.0	0.0	0.0	0.0
a12216ff066f4249fe8ca0b270b5e2d8	0.0	8.0	0.0	0.0	0.0	0.0	0.0	0.0	0.0	0.0	0.0	0.0	20.0	0.0	0.0	45.0	21.0	13.0	17.0	0.0	0.0	12.0	0.0	0.0	0.0	0.0	0.0	0.0	0.0	0.0	31.0	0.0	0.0	0.0	15.0	24.0	0.0	24.0	18.0	18.0	25.0	38.0	35.0	0.0	0.0	0.0	0.0	0.0	0.0
f9dc3b2c9dd333830c92317d42220969	0.0	0.0	0.0	0.0	0.0	0.0	0.0	0.0	0.0	0.0	0.0	0.0	0.0	0.0	0.0	0.0	0.0	0.0	16.0	0.0	38.0	0.0	0.0	0.0	0.0	0.0	0.0	0.0	0.0	0.0	14.0	0.0	0.0	0.0	0.0	19.0	0.0	0.0	0.0	21.0	15.0	24.0	37.0	0.0	17.0	0.0	0.0	0.0	0.0
3fc47d6431d93da4b010baeb767d346a	0.0	0.0	0.0	0.0	0.0	0.0	0.0	0.0	0.0	0.0	0.0	0.0	0.0	0.0	0.0	0.0	0.0	0.0	0.0	0.0	0.0	0.0	0.0	0.0	0.0	0.0	0.0	0.0	0.0	0.0	23.0	0.0	44.0	20.0	0.0	0.0	0.0	61.0	45.0	0.0	0.0	17.0	10.0	66.0	38.0	0.0	0.0	0.0	0.0
1907225b331cf47048a53bb59b100918	0.0	0.0	0.0	0.0	2.0	0.0	0.0	0.0	0.0	0.0	0.0	0.0	0.0	0.0	0.0	135.0	0.0	0.0	0.0	0.0	0.0	0.0	0.0	0.0	0.0	0.0	0.0	0.0	0.0	22.0	19.0	0.0	8.0	16.0	0.0	45.0	51.0	21.0	29.0	13.0	0.0	12.0	0.0	39.0	16.0	0.0	0.0	0.0	0.0
d3c2cf8fe0073956bfffd220ebc80c56	0.0	0.0	0.0	0.0	0.0	0.0	0.0	0.0	0.0	0.0	0.0	0.0	0.0	0.0	0.0	0.0	0.0	0.0	0.0	0.0	0.0	0.0	0.0	0.0	0.0	0.0	0.0	0.0	0.0	0.0	0.0	0.0	0.0	0.0	0.0	0.0	0.0	0.0	0.0	0.0	0.0	0.0	0.0	0.0	16.0	0.0	0.0	0.0	0.0
041c75981ff6ce6ca8a4fa511ed07d83	0.0	0.0	0.0	0.0	0.0	0.0	0.0	0.0	0.0	0.0	0.0	0.0	0.0	0.0	0.0	5.0	0.0	0.0	0.0	0.0	0.0	0.0	0.0	0.0	0.0	0.0	0.0	0.0	0.0	25.0	0.0	0.0	0.0	11.0	0.0	0.0	22.0	0.0	40.0	0.0	29.0	0.0	0.0	59.0	15.0	0.0	0.0	0.0	0.0
b843d41703fb53055c8cea1d3d634ab8	0.0	0.0	0.0	0.0	0.0	0.0	0.0	0.0	0.0	0.0	21.0	0.0	0.0	0.0	0.0	0.0	0.0	0.0	0.0	0.0	0.0	0.0	0.0	0.0	0.0	0.0	0.0	0.0	0.0	24.0	0.0	0.0	0.0	16.0	0.0	0.0	45.0	0.0	7.0	28.0	0.0	20.0	416.0	0.0	0.0	0.0	0.0	0.0	0.0
91c0814a523ac6cf8a45b5d1f1b19066	0.0	0.0	0.0	0.0	0.0	0.0	0.0	0.0	0.0	0.0	0.0	0.0	0.0	0.0	0.0	0.0	0.0	0.0	0.0	0.0	0.0	0.0	0.0	0.0	0.0	0.0	0.0	0.0	0.0	0.0	0.0	0.0	0.0	31.0	0.0	19.0	0.0	0.0	61.0	0.0	32.0	39.0	63.0	0.0	0.0	0.0	0.0	0.0	0.0
bfd8c4cf21144944a42bf26842bb495e	0.0	0.0	0.0	0.0	0.0	0.0	0.0	0.0	0.0	0.0	0.0	0.0	0.0	0.0	0.0	0.0	0.0	0.0	0.0	0.0	0.0	0.0	0.0	0.0	0.0	0.0	0.0	0.0	0.0	50.0	17.0	0.0	58.0	20.0	0.0	39.0	35.0	35.0	55.0	0.0	0.0	0.0	0.0	61.0	36.0	0.0	0.0	0.0	0.0
f419f4a2d9b706bf93f1c6ed341572ec	0.0	0.0	0.0	0.0	0.0	0.0	0.0	0.0	0.0	28.0	10.0	0.0	12.0	35.0	0.0	40.0	0.0	0.0	15.0	0.0	14.0	0.0	0.0	0.0	0.0	0.0	0.0	0.0	0.0	0.0	0.0	0.0	0.0	0.0	0.0	35.0	11.0	0.0	0.0	0.0	25.0	0.0	0.0	0.0	0.0	0.0	0.0	0.0	0.0
b9c585a563ae8197aee5cc9806bf4d7a	0.0	0.0	0.0	0.0	0.0	0.0	0.0	0.0	0.0	0.0	25.0	0.0	0.0	0.0	0.0	0.0	0.0	0.0	0.0	0.0	0.0	0.0	0.0	0.0	0.0	0.0	0.0	0.0	0.0	0.0	0.0	0.0	0.0	0.0	0.0	0.0	0.0	0.0	0.0	0.0	0.0	0.0	0.0	0.0	0.0	0.0	0.0	0.0	0.0
fd47f3f337495cb95450801c9bd0039f	0.0	0.0	0.0	0.0	0.0	0.0	0.0	0.0	0.0	594.0	0.0	0.0	0.0	0.0	0.0	261.0	0.0	0.0	0.0	94.0	0.0	0.0	0.0	0.0	0.0	0.0	0.0	0.0	0.0	0.0	0.0	0.0	0.0	0.0	0.0	0.0	0.0	0.0	148.0	0.0	0.0	0.0	0.0	0.0	0.0	0.0	0.0	0.0	0.0
4adbeaf31dd603e6d6d99ed07da6059d	0.0	0.0	0.0	0.0	0.0	0.0	0.0	0.0	0.0	0.0	0.0	0.0	0.0	0.0	0.0	0.0	0.0	0.0	0.0	0.0	0.0	0.0	0.0	0.0	327.0	0.0	0.0	0.0	0.0	0.0	0.0	0.0	0.0	0.0	0.0	0.0	44.0	0.0	0.0	0.0	57.0	15.0	0.0	0.0	0.0	0.0	0.0	0.0	0.0
3efb6acf61af75e4f6330e7d2cb50359	0.0	0.0	0.0	0.0	0.0	0.0	0.0	0.0	0.0	0.0	0.0	0.0	0.0	0.0	0.0	0.0	0.0	0.0	0.0	0.0	0.0	0.0	0.0	0.0	0.0	0.0	0.0	0.0	0.0	13.0	12.0	0.0	12.0	17.0	0.0	24.0	42.0	25.0	25.0	10.0	0.0	0.0	0.0	84.0	21.0	0.0	0.0	0.0	0.0
0c28a71ae1ea72d93b6ecb26d83e2672	0.0	0.0	0.0	0.0	0.0	0.0	0.0	0.0	0.0	0.0	0.0	0.0	0.0	0.0	0.0	10.0	3.0	0.0	0.0	0.0	0.0	0.0	0.0	0.0	0.0	0.0	0.0	0.0	0.0	16.0	26.0	0.0	0.0	0.0	0.0	37.0	53.0	21.0	32.0	14.0	29.0	18.0	27.0	26.0	13.0	0.0	0.0	0.0	0.0
5089fc7784b402a00ca58a440965e722	0.0	0.0	0.0	0.0	0.0	0.0	0.0	0.0	0.0	0.0	2.0	3.0	4.0	0.0	7.0	0.0	0.0	0.0	0.0	0.0	0.0	0.0	0.0	0.0	0.0	0.0	0.0	0.0	0.0	23.0	19.0	0.0	22.0	16.0	0.0	36.0	33.0	16.0	16.0	7.0	0.0	14.0	19.0	44.0	15.0	0.0	0.0	0.0	0.0
d18c72080ebfd1b9c3f5eed8a5a01c0c	0.0	0.0	0.0	0.0	0.0	0.0	0.0	0.0	0.0	0.0	0.0	0.0	0.0	0.0	0.0	0.0	0.0	0.0	0.0	0.0	0.0	0.0	0.0	0.0	0.0	0.0	0.0	0.0	0.0	0.0	27.0	0.0	0.0	0.0	0.0	0.0	54.0	78.0	33.0	0.0	19.0	0.0	0.0	68.0	0.0	0.0	0.0	0.0	0.0
c57a5777a5d048dc24c7cfae21733c6e	0.0	0.0	0.0	0.0	0.0	0.0	0.0	0.0	0.0	0.0	0.0	0.0	0.0	0.0	0.0	110.0	421.0	0.0	0.0	0.0	0.0	0.0	0.0	0.0	0.0	0.0	0.0	0.0	0.0	0.0	0.0	0.0	0.0	0.0	0.0	0.0	0.0	5.0	414.0	0.0	0.0	0.0	0.0	0.0	0.0	0.0	0.0	0.0	0.0
93bb48697476998c4f279e23b3d79cd9	0.0	0.0	0.0	0.0	0.0	0.0	0.0	0.0	0.0	0.0	0.0	0.0	0.0	0.0	0.0	0.0	0.0	0.0	0.0	0.0	0.0	0.0	0.0	0.0	0.0	0.0	0.0	0.0	0.0	0.0	0.0	0.0	0.0	0.0	0.0	0.0	0.0	0.0	0.0	0.0	0.0	0.0	0.0	0.0	0.0	0.0	0.0	0.0	0.0
585011e59b86e652fd340c5bd16a4d12	0.0	0.0	0.0	0.0	0.0	0.0	0.0	0.0	0.0	0.0	0.0	23.0	0.0	7.0	0.0	29.0	0.0	69.0	0.0	42.0	12.0	0.0	0.0	0.0	0.0	0.0	0.0	0.0	0.0	0.0	28.0	0.0	0.0	20.0	0.0	0.0	20.0	0.0	0.0	47.0	0.0	0.0	98.0	29.0	0.0	0.0	0.0	0.0	0.0
b108c1a1ac39572daeb2f81b4187fd9b	0.0	0.0	0.0	0.0	0.0	0.0	0.0	0.0	0.0	0.0	0.0	0.0	0.0	0.0	0.0	0.0	0.0	0.0	0.0	0.0	0.0	0.0	0.0	0.0	0.0	0.0	0.0	0.0	0.0	28.0	0.0	0.0	33.0	20.0	0.0	56.0	80.0	35.0	23.0	0.0	0.0	0.0	26.0	61.0	10.0	0.0	0.0	0.0	0.0
b9eb4aff57fa994697e5f34d12588074	0.0	0.0	0.0	0.0	0.0	0.0	0.0	0.0	0.0	0.0	0.0	0.0	0.0	0.0	0.0	0.0	0.0	0.0	0.0	0.0	0.0	0.0	0.0	0.0	0.0	0.0	0.0	0.0	0.0	0.0	0.0	0.0	0.0	36.0	0.0	48.0	0.0	0.0	0.0	0.0	0.0	0.0	65.0	0.0	0.0	0.0	0.0	0.0	0.0
761e84370a03cece171eaa51dc8a9794	0.0	0.0	0.0	0.0	0.0	0.0	0.0	0.0	0.0	0.0	25.0	0.0	0.0	24.0	0.0	0.0	0.0	4.0	0.0	0.0	34.0	0.0	109.0	0.0	0.0	0.0	0.0	0.0	0.0	0.0	0.0	0.0	0.0	136.0	0.0	10.0	0.0	0.0	512.0	0.0	12.0	197.0	12.0	0.0	2.0	0.0	0.0	0.0	0.0
e0de45afe2f7b641a7d07b7aab2e3de1	0.0	0.0	0.0	0.0	0.0	0.0	0.0	0.0	0.0	0.0	0.0	0.0	0.0	0.0	0.0	0.0	0.0	0.0	0.0	0.0	0.0	0.0	0.0	0.0	0.0	0.0	0.0	0.0	0.0	0.0	39.0	0.0	17.0	29.0	15.0	58.0	55.0	29.0	70.0	0.0	40.0	37.0	42.0	69.0	0.0	0.0	0.0	0.0	0.0
f367978d406582dc08e86ed03dd7d3f2	0.0	0.0	0.0	0.0	0.0	0.0	0.0	0.0	0.0	0.0	0.0	0.0	6.0	0.0	0.0	0.0	0.0	0.0	0.0	0.0	0.0	0.0	0.0	0.0	0.0	0.0	0.0	0.0	0.0	0.0	34.0	0.0	24.0	0.0	0.0	51.0	43.0	38.0	0.0	23.0	0.0	18.0	0.0	85.0	26.0	0.0	0.0	0.0	0.0
1d2953f4bd8c6f5bf71c95b1619ab2f6	0.0	0.0	0.0	0.0	0.0	0.0	0.0	0.0	0.0	0.0	0.0	0.0	0.0	0.0	0.0	0.0	0.0	0.0	0.0	0.0	0.0	0.0	0.0	0.0	0.0	0.0	0.0	4.0	0.0	0.0	34.0	0.0	22.0	40.0	0.0	51.0	34.0	43.0	18.0	17.0	24.0	35.0	41.0	35.0	63.0	0.0	0.0	0.0	0.0
5148bc6717f06acc888b723431c36359	0.0	0.0	0.0	0.0	0.0	0.0	0.0	0.0	0.0	0.0	0.0	0.0	0.0	0.0	0.0	0.0	0.0	0.0	0.0	0.0	0.0	0.0	0.0	0.0	0.0	0.0	0.0	0.0	0.0	0.0	0.0	0.0	30.0	0.0	0.0	20.0	0.0	0.0	24.0	40.0	0.0	0.0	0.0	0.0	0.0	0.0	22.0	0.0	0.0
fb533d113391b2204b8fa9fb8473e90d	0.0	0.0	0.0	0.0	0.0	0.0	0.0	0.0	0.0	0.0	0.0	0.0	0.0	0.0	0.0	0.0	0.0	0.0	0.0	0.0	0.0	0.0	0.0	0.0	0.0	0.0	0.0	0.0	0.0	0.0	0.0	0.0	0.0	0.0	0.0	0.0	0.0	0.0	0.0	0.0	0.0	0.0	0.0	0.0	0.0	0.0	0.0	0.0	0.0
537088fa6002e013a79be8004fbf6028	0.0	0.0	0.0	0.0	0.0	0.0	0.0	0.0	0.0	0.0	0.0	0.0	0.0	0.0	0.0	0.0	0.0	0.0	0.0	0.0	3.0	0.0	0.0	0.0	0.0	0.0	0.0	0.0	0.0	48.0	11.0	0.0	31.0	29.0	6.0	40.0	59.0	49.0	68.0	8.0	37.0	30.0	35.0	40.0	17.0	0.0	0.0	0.0	0.0
896cadd7517add908cf32af986933984	0.0	0.0	0.0	0.0	0.0	0.0	0.0	0.0	0.0	18.0	0.0	0.0	17.0	19.0	0.0	26.0	0.0	0.0	0.0	32.0	0.0	0.0	0.0	0.0	0.0	0.0	0.0	0.0	0.0	0.0	32.0	0.0	0.0	28.0	0.0	68.0	62.0	40.0	42.0	27.0	0.0	24.0	53.0	38.0	33.0	0.0	0.0	0.0	0.0
383329fce143633adc691ff0bda98fa8	0.0	0.0	0.0	0.0	0.0	0.0	0.0	0.0	0.0	0.0	0.0	0.0	0.0	0.0	0.0	0.0	0.0	0.0	0.0	0.0	0.0	0.0	0.0	0.0	0.0	0.0	0.0	0.0	0.0	0.0	0.0	0.0	0.0	0.0	0.0	0.0	19.0	0.0	17.0	0.0	4.0	0.0	17.0	0.0	0.0	0.0	0.0	0.0	0.0
85f526c1ab7d260eda08c9e0d9e2763f	0.0	0.0	0.0	0.0	0.0	0.0	0.0	0.0	0.0	68.0	63.0	39.0	94.0	100.0	34.0	0.0	75.0	22.0	210.0	68.0	56.0	94.0	21.0	0.0	0.0	0.0	0.0	0.0	0.0	0.0	0.0	0.0	0.0	0.0	0.0	0.0	19.0	0.0	21.0	0.0	0.0	0.0	0.0	0.0	0.0	0.0	0.0	0.0	0.0
f27dc9e9b10e3a62d3e75d2fc1e738f9	0.0	0.0	0.0	0.0	0.0	0.0	0.0	0.0	0.0	0.0	0.0	0.0	0.0	0.0	0.0	0.0	0.0	9.0	0.0	0.0	0.0	0.0	0.0	0.0	0.0	0.0	0.0	0.0	0.0	25.0	0.0	0.0	8.0	15.0	0.0	0.0	18.0	0.0	0.0	0.0	0.0	33.0	13.0	0.0	0.0	0.0	0.0	0.0	0.0
90208bad6fff89ead11afb4b0cd45a62	0.0	0.0	0.0	0.0	0.0	0.0	0.0	0.0	0.0	0.0	0.0	0.0	0.0	0.0	0.0	0.0	0.0	0.0	0.0	0.0	0.0	0.0	0.0	0.0	0.0	0.0	0.0	0.0	0.0	35.0	0.0	0.0	0.0	44.0	0.0	0.0	42.0	0.0	50.0	0.0	0.0	0.0	32.0	0.0	0.0	0.0	0.0	0.0	0.0
39b581bfd219e622360b4d18a9a03604	0.0	0.0	0.0	0.0	0.0	0.0	0.0	0.0	0.0	0.0	0.0	8.0	679.0	0.0	0.0	0.0	0.0	0.0	0.0	0.0	0.0	0.0	0.0	0.0	0.0	0.0	0.0	0.0	0.0	0.0	0.0	0.0	0.0	0.0	11.0	0.0	0.0	0.0	13.0	0.0	0.0	0.0	0.0	0.0	0.0	0.0	0.0	0.0	0.0
22926f1b7b92dc3a338d1fe46ea36a84	0.0	0.0	0.0	0.0	0.0	0.0	0.0	0.0	0.0	0.0	0.0	0.0	0.0	0.0	0.0	0.0	0.0	0.0	0.0	0.0	0.0	0.0	0.0	0.0	0.0	0.0	0.0	0.0	0.0	0.0	44.0	0.0	35.0	24.0	0.0	32.0	190.0	25.0	46.0	30.0	25.0	0.0	0.0	0.0	33.0	0.0	0.0	0.0	0.0
bf7a9350314a674b1e6daa7803ee1637	0.0	0.0	0.0	0.0	0.0	0.0	0.0	0.0	0.0	0.0	0.0	0.0	0.0	0.0	0.0	0.0	0.0	0.0	0.0	0.0	0.0	0.0	0.0	0.0	0.0	0.0	0.0	0.0	0.0	25.0	0.0	0.0	47.0	17.0	0.0	24.0	44.0	48.0	46.0	0.0	23.0	0.0	0.0	66.0	0.0	0.0	0.0	0.0	0.0
330f60eeafc3aee5264fc3cec925a66d	0.0	0.0	0.0	0.0	0.0	0.0	0.0	0.0	0.0	0.0	0.0	0.0	0.0	0.0	0.0	0.0	0.0	0.0	0.0	0.0	0.0	0.0	0.0	0.0	0.0	0.0	0.0	0.0	0.0	0.0	0.0	0.0	0.0	18.0	0.0	0.0	0.0	0.0	0.0	0.0	0.0	33.0	0.0	0.0	20.0	0.0	0.0	0.0	0.0
5f2c46877ccb194e77d991c36ecb47d8	0.0	0.0	0.0	0.0	0.0	0.0	0.0	0.0	0.0	0.0	0.0	0.0	0.0	0.0	0.0	0.0	0.0	0.0	0.0	0.0	0.0	0.0	0.0	0.0	0.0	0.0	0.0	0.0	0.0	0.0	0.0	0.0	11.0	12.0	0.0	9.0	16.0	5.0	20.0	0.0	10.0	15.0	35.0	4.0	10.0	0.0	0.0	0.0	0.0
25bfd3b0efe0fd032207f8a9d6690800	0.0	0.0	0.0	0.0	0.0	0.0	0.0	0.0	0.0	0.0	0.0	0.0	0.0	0.0	0.0	0.0	0.0	0.0	0.0	0.0	0.0	0.0	0.0	0.0	0.0	0.0	0.0	2.0	0.0	24.0	0.0	0.0	0.0	0.0	0.0	21.0	44.0	62.0	25.0	0.0	0.0	0.0	0.0	44.0	0.0	0.0	0.0	9.0	0.0
40ec27693c8a109d5760312f4ac5d18c	0.0	0.0	0.0	0.0	0.0	0.0	0.0	0.0	0.0	0.0	0.0	0.0	0.0	0.0	0.0	0.0	0.0	0.0	0.0	0.0	0.0	0.0	0.0	0.0	0.0	0.0	0.0	0.0	0.0	45.0	0.0	0.0	0.0	32.0	0.0	50.0	57.0	36.0	58.0	0.0	0.0	21.0	32.0	69.0	0.0	0.0	0.0	0.0	0.0
8d73f97c5e0885f2c0603d4b768ef72e	0.0	0.0	0.0	0.0	0.0	0.0	0.0	0.0	0.0	0.0	0.0	0.0	0.0	0.0	0.0	0.0	0.0	0.0	0.0	0.0	0.0	0.0	0.0	0.0	0.0	0.0	0.0	0.0	0.0	18.0	0.0	0.0	0.0	48.0	0.0	58.0	22.0	23.0	0.0	48.0	0.0	0.0	18.0	0.0	0.0	0.0	0.0	0.0	0.0
99c31352f62c6ae511b0f49514cde05e	5.0	0.0	0.0	0.0	0.0	0.0	0.0	0.0	0.0	115.0	24.0	81.0	21.0	29.0	13.0	86.0	56.0	105.0	66.0	36.0	30.0	17.0	34.0	0.0	0.0	0.0	0.0	0.0	0.0	17.0	9.0	0.0	21.0	29.0	0.0	29.0	33.0	0.0	35.0	14.0	13.0	0.0	0.0	0.0	0.0	0.0	0.0	0.0	0.0
3a5d5f67cacd83e026283a1d7263a960	0.0	0.0	0.0	0.0	0.0	0.0	0.0	0.0	0.0	0.0	0.0	0.0	0.0	0.0	0.0	30.0	0.0	0.0	0.0	0.0	0.0	0.0	0.0	0.0	0.0	0.0	0.0	0.0	0.0	0.0	31.0	0.0	0.0	0.0	0.0	48.0	71.0	0.0	55.0	29.0	0.0	0.0	0.0	71.0	0.0	0.0	0.0	0.0	0.0
1eff3c581c77ecb2a222d6c3d70e7e15	0.0	0.0	0.0	0.0	0.0	0.0	0.0	0.0	0.0	0.0	0.0	0.0	0.0	0.0	0.0	40.0	0.0	0.0	0.0	0.0	0.0	0.0	0.0	0.0	0.0	0.0	0.0	0.0	0.0	0.0	201.0	0.0	0.0	0.0	0.0	0.0	0.0	0.0	0.0	0.0	0.0	0.0	0.0	0.0	56.0	0.0	0.0	0.0	0.0
753d01c39213921f145d8f1ddd2b306a	0.0	0.0	0.0	0.0	0.0	0.0	0.0	0.0	0.0	0.0	0.0	0.0	1038.0	0.0	0.0	0.0	0.0	0.0	0.0	0.0	0.0	0.0	0.0	0.0	0.0	0.0	0.0	0.0	0.0	0.0	0.0	0.0	0.0	0.0	0.0	0.0	0.0	0.0	0.0	0.0	0.0	0.0	0.0	0.0	0.0	0.0	0.0	0.0	0.0
c17d8263f17e2cc683256316150933de	0.0	0.0	0.0	0.0	0.0	0.0	0.0	0.0	0.0	0.0	0.0	0.0	0.0	0.0	0.0	0.0	0.0	0.0	0.0	0.0	0.0	0.0	0.0	0.0	0.0	0.0	0.0	0.0	0.0	0.0	9.0	0.0	0.0	0.0	0.0	0.0	16.0	0.0	0.0	28.0	19.0	18.0	41.0	0.0	0.0	0.0	0.0	0.0	0.0
143e387fa798ef8f66c294f3721b53b9	0.0	0.0	0.0	0.0	0.0	0.0	0.0	0.0	0.0	0.0	0.0	0.0	0.0	0.0	0.0	0.0	0.0	0.0	0.0	0.0	0.0	0.0	0.0	0.0	0.0	0.0	0.0	0.0	0.0	27.0	0.0	0.0	0.0	0.0	0.0	58.0	83.0	42.0	42.0	0.0	0.0	0.0	0.0	44.0	31.0	0.0	0.0	0.0	0.0
4e366b80193d424af4835611a58c28b4	0.0	0.0	0.0	0.0	0.0	0.0	0.0	0.0	0.0	15.0	0.0	0.0	314.0	33.0	0.0	91.0	33.0	27.0	26.0	29.0	31.0	11.0	0.0	0.0	0.0	0.0	0.0	0.0	0.0	0.0	0.0	0.0	39.0	0.0	47.0	50.0	48.0	0.0	57.0	0.0	0.0	0.0	0.0	0.0	0.0	0.0	0.0	0.0	0.0
50536576ad6e974c960a4c06d348f8eb	0.0	0.0	0.0	0.0	0.0	0.0	0.0	0.0	0.0	0.0	0.0	0.0	0.0	13.0	0.0	0.0	0.0	0.0	0.0	0.0	0.0	0.0	0.0	0.0	0.0	0.0	0.0	0.0	0.0	0.0	51.0	0.0	32.0	0.0	0.0	0.0	0.0	94.0	75.0	0.0	0.0	0.0	0.0	0.0	72.0	0.0	0.0	0.0	0.0
195680836b035ed8fdf7e75a14911791	0.0	0.0	0.0	0.0	0.0	0.0	0.0	0.0	0.0	0.0	0.0	0.0	0.0	0.0	0.0	0.0	0.0	0.0	0.0	0.0	0.0	0.0	0.0	0.0	0.0	0.0	0.0	0.0	0.0	0.0	0.0	0.0	0.0	0.0	0.0	0.0	0.0	0.0	0.0	0.0	0.0	0.0	26.0	0.0	0.0	0.0	0.0	0.0	0.0
a006dd12af8cadf344ff6a994c86d482	0.0	0.0	0.0	0.0	0.0	0.0	0.0	0.0	0.0	0.0	0.0	0.0	0.0	0.0	0.0	0.0	0.0	0.0	0.0	0.0	0.0	0.0	0.0	0.0	0.0	0.0	0.0	0.0	0.0	31.0	24.0	0.0	34.0	25.0	0.0	19.0	64.0	48.0	32.0	16.0	0.0	0.0	0.0	74.0	32.0	0.0	0.0	0.0	0.0
f8c1d7c7091223b69a584666253b4764	0.0	0.0	0.0	0.0	0.0	0.0	0.0	0.0	0.0	0.0	0.0	0.0	0.0	0.0	0.0	0.0	0.0	0.0	0.0	0.0	0.0	0.0	0.0	0.0	0.0	0.0	0.0	0.0	0.0	0.0	20.0	0.0	29.0	19.0	0.0	28.0	45.0	22.0	39.0	0.0	0.0	0.0	0.0	77.0	0.0	0.0	0.0	0.0	0.0
7f75954de4817545c79be46b964a8984	0.0	0.0	0.0	0.0	0.0	0.0	0.0	0.0	0.0	0.0	0.0	0.0	0.0	0.0	0.0	0.0	0.0	0.0	0.0	0.0	0.0	0.0	0.0	0.0	0.0	0.0	0.0	0.0	0.0	0.0	18.0	0.0	0.0	21.0	0.0	27.0	46.0	20.0	36.0	0.0	9.0	12.0	7.0	50.0	0.0	0.0	0.0	0.0	0.0
cb0a2b05251a1d890474ba8090983793	0.0	0.0	0.0	0.0	0.0	0.0	0.0	0.0	0.0	0.0	0.0	0.0	0.0	0.0	0.0	0.0	0.0	0.0	0.0	0.0	0.0	0.0	0.0	0.0	0.0	0.0	0.0	0.0	0.0	0.0	108.0	0.0	121.0	0.0	80.0	51.0	65.0	57.0	0.0	0.0	0.0	0.0	0.0	66.0	0.0	0.0	0.0	0.0	0.0
8d50ad049f0404d7ef71e0d2869daf0a	0.0	0.0	0.0	0.0	0.0	0.0	0.0	0.0	0.0	0.0	0.0	0.0	0.0	0.0	0.0	0.0	0.0	0.0	0.0	3.0	0.0	0.0	0.0	0.0	0.0	0.0	0.0	0.0	0.0	0.0	31.0	0.0	9.0	18.0	6.0	100.0	72.0	19.0	102.0	0.0	16.0	31.0	21.0	37.0	21.0	0.0	0.0	0.0	0.0
ea588b18a7c30f82c2c83fd1741ab6db	0.0	0.0	0.0	0.0	0.0	0.0	0.0	0.0	0.0	0.0	0.0	0.0	0.0	0.0	0.0	0.0	0.0	0.0	0.0	0.0	0.0	0.0	0.0	0.0	0.0	0.0	0.0	0.0	0.0	0.0	0.0	0.0	0.0	0.0	0.0	0.0	0.0	0.0	0.0	0.0	0.0	0.0	8.0	14.0	0.0	0.0	0.0	15.0	0.0
33b1238118135d14e78693fd6522d92c	0.0	0.0	0.0	0.0	0.0	0.0	0.0	0.0	0.0	0.0	0.0	0.0	0.0	0.0	0.0	0.0	0.0	11.0	0.0	0.0	0.0	0.0	0.0	0.0	0.0	0.0	0.0	7.0	0.0	34.0	0.0	0.0	0.0	47.0	0.0	94.0	66.0	0.0	22.0	0.0	42.0	21.0	112.0	0.0	19.0	0.0	12.0	0.0	0.0
48ea9d0ec45cf9b2f0448a06d79be5ca	3.0	0.0	0.0	0.0	0.0	0.0	0.0	0.0	0.0	0.0	0.0	0.0	0.0	0.0	0.0	0.0	0.0	0.0	0.0	0.0	0.0	0.0	0.0	0.0	0.0	0.0	0.0	0.0	0.0	0.0	0.0	0.0	75.0	0.0	0.0	42.0	0.0	27.0	144.0	0.0	0.0	52.0	0.0	57.0	60.0	0.0	0.0	0.0	0.0
73082bfdcad38cf5f7d610580232ed42	0.0	0.0	0.0	0.0	0.0	0.0	0.0	0.0	0.0	0.0	0.0	0.0	0.0	0.0	0.0	0.0	0.0	0.0	0.0	0.0	0.0	0.0	0.0	0.0	0.0	0.0	0.0	0.0	0.0	11.0	0.0	0.0	10.0	22.0	0.0	36.0	59.0	31.0	60.0	22.0	45.0	53.0	64.0	0.0	27.0	0.0	0.0	0.0	0.0
2d7d0f4ed075b3254de8180f4318b2c3	0.0	0.0	0.0	0.0	0.0	0.0	0.0	0.0	0.0	0.0	0.0	0.0	0.0	17.0	0.0	0.0	0.0	0.0	0.0	0.0	0.0	0.0	0.0	0.0	0.0	0.0	0.0	0.0	0.0	0.0	84.0	0.0	0.0	0.0	0.0	22.0	52.0	0.0	4.0	0.0	51.0	25.0	16.0	0.0	13.0	0.0	0.0	0.0	0.0
8e6eced289fac5d2f67cb354d5aa1e99	0.0	0.0	0.0	0.0	0.0	0.0	0.0	0.0	0.0	0.0	0.0	0.0	0.0	0.0	0.0	0.0	0.0	0.0	0.0	0.0	0.0	0.0	0.0	0.0	0.0	0.0	0.0	0.0	0.0	0.0	0.0	0.0	0.0	20.0	0.0	103.0	11.0	20.0	18.0	45.0	17.0	38.0	43.0	0.0	0.0	0.0	0.0	0.0	0.0
2670d2f1018f4839197b5caf55b7020b	0.0	4.0	0.0	0.0	0.0	0.0	17.0	0.0	0.0	53.0	7.0	9.0	102.0	16.0	7.0	357.0	35.0	0.0	144.0	21.0	46.0	48.0	7.0	0.0	0.0	0.0	0.0	0.0	0.0	24.0	16.0	0.0	15.0	0.0	0.0	0.0	13.0	9.0	0.0	0.0	12.0	0.0	0.0	0.0	0.0	0.0	0.0	0.0	0.0
b05f8d4038489832ae986ad01d693436	0.0	0.0	0.0	0.0	0.0	0.0	0.0	0.0	0.0	0.0	0.0	0.0	0.0	0.0	0.0	0.0	0.0	0.0	0.0	0.0	0.0	0.0	0.0	0.0	0.0	0.0	0.0	0.0	0.0	0.0	0.0	7.0	0.0	0.0	0.0	0.0	0.0	0.0	17.0	0.0	0.0	0.0	0.0	0.0	0.0	0.0	0.0	0.0	0.0
365751554abe0ddc308ab36045e76c3d	0.0	0.0	0.0	0.0	0.0	0.0	0.0	0.0	0.0	0.0	0.0	0.0	0.0	0.0	0.0	0.0	0.0	0.0	0.0	0.0	0.0	0.0	0.0	0.0	0.0	0.0	0.0	0.0	0.0	0.0	19.0	0.0	0.0	0.0	0.0	35.0	15.0	0.0	34.0	27.0	17.0	40.0	41.0	8.0	0.0	0.0	0.0	0.0	0.0
367f6b32d420624ad38b39ea4ab3ab3f	0.0	0.0	0.0	0.0	0.0	0.0	0.0	0.0	0.0	0.0	0.0	0.0	0.0	0.0	0.0	0.0	0.0	0.0	0.0	0.0	0.0	0.0	0.0	0.0	0.0	0.0	0.0	0.0	0.0	21.0	0.0	0.0	0.0	21.0	0.0	0.0	74.0	0.0	0.0	0.0	0.0	0.0	0.0	13.0	0.0	0.0	0.0	0.0	0.0
4bc8084c6d9488115982cf885834b7da	0.0	0.0	0.0	0.0	0.0	0.0	0.0	0.0	0.0	0.0	0.0	0.0	0.0	0.0	0.0	0.0	0.0	0.0	0.0	0.0	0.0	0.0	0.0	0.0	0.0	0.0	0.0	0.0	0.0	18.0	59.0	0.0	10.0	28.0	25.0	35.0	42.0	0.0	59.0	45.0	33.0	34.0	68.0	0.0	0.0	0.0	0.0	0.0	0.0
96f7256c56c07e5abc9d5d72cfbdc950	0.0	0.0	0.0	0.0	0.0	0.0	0.0	0.0	0.0	0.0	0.0	0.0	0.0	0.0	0.0	0.0	0.0	0.0	0.0	0.0	0.0	0.0	0.0	0.0	0.0	0.0	0.0	0.0	0.0	0.0	0.0	0.0	0.0	0.0	0.0	0.0	0.0	0.0	0.0	0.0	0.0	0.0	0.0	0.0	0.0	0.0	0.0	0.0	0.0
96c50136e4dfbc19a4f2b4a641943bb9	0.0	0.0	0.0	0.0	0.0	0.0	0.0	0.0	0.0	0.0	0.0	0.0	0.0	0.0	0.0	0.0	0.0	0.0	0.0	0.0	8.0	0.0	0.0	0.0	0.0	0.0	0.0	0.0	0.0	0.0	0.0	0.0	0.0	0.0	0.0	0.0	0.0	0.0	0.0	0.0	0.0	0.0	998.0	0.0	0.0	0.0	0.0	0.0	0.0
61d0266674536ea62b4b986c8b4bc43b	0.0	16.0	0.0	0.0	0.0	0.0	0.0	28.0	0.0	0.0	0.0	123.0	16.0	104.0	0.0	228.0	0.0	43.0	0.0	0.0	0.0	0.0	70.0	0.0	0.0	0.0	0.0	0.0	0.0	19.0	0.0	0.0	0.0	0.0	0.0	69.0	0.0	0.0	0.0	0.0	0.0	0.0	0.0	0.0	10.0	0.0	0.0	0.0	0.0
0b9f7ca48118d7bd436ea9b78ad851c1	0.0	0.0	0.0	0.0	0.0	0.0	0.0	0.0	0.0	0.0	0.0	0.0	0.0	0.0	0.0	0.0	0.0	0.0	0.0	0.0	0.0	0.0	0.0	0.0	0.0	0.0	0.0	0.0	0.0	58.0	0.0	0.0	23.0	25.0	0.0	22.0	38.0	73.0	33.0	16.0	0.0	26.0	11.0	55.0	15.0	0.0	0.0	0.0	0.0
13457190a6fc616807147e1e9444bfba	0.0	0.0	0.0	0.0	0.0	0.0	0.0	0.0	0.0	0.0	0.0	0.0	0.0	0.0	0.0	0.0	0.0	0.0	0.0	0.0	0.0	0.0	0.0	0.0	0.0	0.0	0.0	0.0	0.0	41.0	0.0	0.0	0.0	0.0	0.0	31.0	35.0	30.0	0.0	0.0	0.0	0.0	0.0	0.0	0.0	0.0	0.0	56.0	0.0
9ac4f11ad91ac1c261475665467ab190	0.0	0.0	0.0	0.0	0.0	0.0	0.0	0.0	0.0	0.0	0.0	0.0	0.0	0.0	0.0	0.0	0.0	0.0	0.0	0.0	0.0	0.0	0.0	0.0	0.0	0.0	0.0	0.0	0.0	0.0	0.0	0.0	0.0	0.0	0.0	43.0	0.0	23.0	0.0	50.0	0.0	0.0	0.0	38.0	0.0	0.0	0.0	0.0	0.0
5bba640bf434564e7e51be960945f741	0.0	0.0	0.0	0.0	0.0	0.0	0.0	0.0	0.0	0.0	0.0	0.0	0.0	0.0	0.0	0.0	0.0	0.0	0.0	0.0	0.0	0.0	0.0	0.0	0.0	0.0	0.0	0.0	0.0	0.0	675.0	0.0	0.0	0.0	0.0	0.0	0.0	0.0	0.0	0.0	0.0	0.0	0.0	0.0	0.0	0.0	0.0	0.0	0.0
9dd9d5d8e9cacbe50d31baf196f04273	0.0	0.0	0.0	0.0	0.0	0.0	0.0	0.0	0.0	0.0	0.0	0.0	0.0	0.0	0.0	0.0	0.0	0.0	0.0	0.0	0.0	0.0	0.0	0.0	0.0	0.0	0.0	0.0	0.0	0.0	0.0	0.0	0.0	0.0	0.0	0.0	94.0	85.0	139.0	0.0	0.0	0.0	0.0	109.0	0.0	0.0	0.0	0.0	0.0
41730346744e6ef112b71d41a985fb8d	0.0	0.0	0.0	0.0	0.0	0.0	0.0	0.0	0.0	0.0	0.0	0.0	0.0	0.0	0.0	0.0	0.0	0.0	0.0	0.0	0.0	0.0	0.0	0.0	0.0	0.0	0.0	0.0	0.0	37.0	20.0	0.0	0.0	37.0	20.0	40.0	68.0	69.0	55.0	0.0	45.0	39.0	17.0	106.0	0.0	0.0	0.0	0.0	0.0
cf7b11a510c1595e22e8c2d9bd276a5e	0.0	0.0	0.0	0.0	0.0	0.0	0.0	0.0	0.0	0.0	0.0	0.0	0.0	0.0	0.0	0.0	0.0	0.0	0.0	0.0	0.0	0.0	0.0	0.0	0.0	0.0	0.0	0.0	0.0	72.0	0.0	0.0	16.0	0.0	0.0	0.0	10.0	0.0	0.0	8.0	0.0	693.0	0.0	0.0	6.0	0.0	0.0	0.0	0.0
001ec92175c4dccc1fde09959d02bc68	0.0	0.0	0.0	0.0	0.0	0.0	0.0	0.0	0.0	0.0	0.0	0.0	0.0	0.0	0.0	0.0	0.0	0.0	0.0	0.0	0.0	0.0	0.0	0.0	0.0	0.0	0.0	0.0	0.0	0.0	0.0	0.0	0.0	0.0	0.0	0.0	10.0	0.0	0.0	0.0	0.0	0.0	0.0	0.0	0.0	0.0	0.0	0.0	0.0
c2a0935e98fa56a9ad57a6df61e18bc9	0.0	0.0	0.0	0.0	0.0	0.0	0.0	0.0	0.0	0.0	0.0	0.0	0.0	0.0	0.0	0.0	0.0	0.0	0.0	0.0	0.0	0.0	0.0	0.0	0.0	0.0	0.0	0.0	0.0	0.0	0.0	0.0	0.0	16.0	0.0	0.0	0.0	0.0	19.0	0.0	0.0	0.0	50.0	0.0	0.0	0.0	0.0	0.0	0.0
85d4dd5d9dd8ee154a9c43bd9a02a4ee	0.0	0.0	0.0	0.0	0.0	0.0	0.0	0.0	0.0	0.0	0.0	0.0	0.0	0.0	0.0	0.0	0.0	0.0	0.0	0.0	0.0	0.0	0.0	0.0	0.0	0.0	0.0	0.0	4.0	0.0	0.0	0.0	9.0	0.0	0.0	0.0	0.0	0.0	0.0	0.0	0.0	955.0	0.0	0.0	0.0	0.0	0.0	0.0	0.0
4fed62c58df53f2468a66eac5369cff6	0.0	0.0	0.0	0.0	0.0	0.0	0.0	0.0	0.0	0.0	0.0	0.0	0.0	0.0	0.0	3.0	0.0	0.0	0.0	0.0	4.0	0.0	0.0	0.0	0.0	0.0	0.0	0.0	0.0	28.0	20.0	8.0	0.0	28.0	0.0	24.0	33.0	19.0	0.0	0.0	17.0	0.0	28.0	31.0	0.0	0.0	10.0	8.0	0.0
d875ea3733794ac9c13831552a071bfd	0.0	0.0	0.0	0.0	0.0	0.0	0.0	0.0	0.0	0.0	0.0	0.0	0.0	0.0	0.0	0.0	0.0	0.0	0.0	0.0	0.0	0.0	0.0	0.0	0.0	0.0	0.0	0.0	0.0	0.0	0.0	0.0	0.0	0.0	0.0	0.0	0.0	0.0	0.0	0.0	0.0	0.0	0.0	0.0	0.0	0.0	0.0	0.0	0.0
48a470d30883fb45a15fd13ab1dfbf4e	0.0	0.0	0.0	0.0	0.0	0.0	0.0	0.0	0.0	0.0	0.0	0.0	0.0	0.0	0.0	0.0	0.0	0.0	0.0	0.0	0.0	0.0	0.0	0.0	0.0	0.0	0.0	0.0	0.0	0.0	0.0	0.0	132.0	0.0	0.0	0.0	0.0	0.0	50.0	0.0	0.0	0.0	0.0	0.0	46.0	0.0	0.0	0.0	0.0
a5a6111ffb26c31b02a66f3bed7e7725	0.0	0.0	0.0	0.0	0.0	0.0	0.0	0.0	0.0	13.0	48.0	13.0	307.0	134.0	6.0	42.0	62.0	0.0	21.0	46.0	21.0	0.0	21.0	0.0	0.0	0.0	0.0	0.0	0.0	0.0	0.0	0.0	0.0	10.0	0.0	37.0	0.0	0.0	0.0	0.0	0.0	22.0	0.0	0.0	0.0	0.0	0.0	0.0	0.0
ac1ad9ef4368b65e8b006c94a79397fc	0.0	0.0	0.0	0.0	0.0	0.0	0.0	0.0	0.0	0.0	0.0	0.0	0.0	0.0	0.0	0.0	0.0	0.0	0.0	0.0	0.0	0.0	0.0	0.0	0.0	0.0	0.0	0.0	0.0	0.0	0.0	0.0	0.0	0.0	0.0	0.0	0.0	0.0	0.0	7.0	0.0	0.0	0.0	0.0	0.0	0.0	0.0	0.0	0.0
911a3983c4636ddb483dbf661b05f455	0.0	0.0	0.0	0.0	0.0	0.0	0.0	0.0	0.0	0.0	0.0	0.0	0.0	0.0	0.0	0.0	0.0	0.0	0.0	0.0	0.0	0.0	0.0	0.0	0.0	0.0	0.0	0.0	0.0	45.0	74.0	0.0	0.0	31.0	0.0	57.0	71.0	0.0	80.0	0.0	27.0	0.0	25.0	38.0	47.0	0.0	0.0	0.0	0.0
dd951e2436602b38a19df3006ce4e30b	0.0	0.0	0.0	0.0	0.0	0.0	0.0	0.0	0.0	0.0	0.0	0.0	0.0	0.0	0.0	0.0	0.0	0.0	0.0	0.0	0.0	0.0	0.0	0.0	0.0	0.0	0.0	0.0	0.0	0.0	0.0	0.0	51.0	0.0	0.0	77.0	37.0	0.0	23.0	0.0	0.0	0.0	0.0	0.0	0.0	0.0	0.0	0.0	18.0
0a806ff1794279d6ff3e879a25a6e620	0.0	0.0	0.0	0.0	0.0	0.0	0.0	0.0	0.0	0.0	0.0	0.0	9.0	0.0	0.0	0.0	0.0	0.0	0.0	0.0	0.0	0.0	0.0	0.0	0.0	0.0	0.0	0.0	0.0	25.0	22.0	0.0	31.0	32.0	0.0	50.0	41.0	43.0	30.0	0.0	12.0	0.0	29.0	44.0	29.0	0.0	0.0	0.0	0.0
6d9b1a5c3a88eb13ed18ca4c96dddbcd	0.0	0.0	0.0	0.0	0.0	0.0	0.0	0.0	0.0	0.0	0.0	0.0	0.0	0.0	0.0	0.0	0.0	0.0	0.0	0.0	0.0	0.0	0.0	0.0	0.0	0.0	0.0	0.0	0.0	34.0	55.0	0.0	0.0	44.0	0.0	75.0	58.0	47.0	47.0	45.0	0.0	26.0	23.0	0.0	0.0	0.0	0.0	0.0	0.0
bbeb2467db2806241b1a60d76467938e	0.0	0.0	0.0	0.0	0.0	0.0	0.0	0.0	0.0	0.0	0.0	0.0	0.0	0.0	0.0	0.0	0.0	0.0	0.0	0.0	0.0	0.0	0.0	0.0	0.0	0.0	0.0	0.0	11.0	0.0	0.0	3.0	0.0	0.0	0.0	31.0	54.0	0.0	46.0	0.0	0.0	0.0	0.0	29.0	0.0	0.0	0.0	0.0	0.0
c1ecc4d49e5f4479cdd3d9caf60f5dd7	0.0	0.0	0.0	0.0	0.0	0.0	0.0	0.0	0.0	0.0	0.0	0.0	0.0	0.0	0.0	0.0	0.0	0.0	0.0	0.0	0.0	0.0	0.0	0.0	0.0	0.0	0.0	0.0	0.0	0.0	0.0	0.0	0.0	14.0	0.0	0.0	8.0	0.0	0.0	0.0	0.0	0.0	0.0	0.0	8.0	0.0	0.0	0.0	0.0
25d3de3bdd9f0a3c15cc7fe929b14091	0.0	0.0	0.0	0.0	0.0	0.0	0.0	0.0	0.0	0.0	0.0	0.0	0.0	0.0	0.0	0.0	0.0	0.0	0.0	0.0	0.0	0.0	0.0	0.0	0.0	0.0	0.0	0.0	0.0	0.0	0.0	0.0	0.0	0.0	0.0	0.0	0.0	0.0	0.0	0.0	0.0	0.0	0.0	0.0	0.0	0.0	46.0	0.0	0.0
767d66bb0992e1f73c80702d763d01a9	0.0	0.0	0.0	0.0	0.0	0.0	0.0	0.0	0.0	0.0	0.0	0.0	0.0	0.0	0.0	0.0	0.0	0.0	0.0	0.0	0.0	0.0	0.0	0.0	0.0	0.0	0.0	0.0	0.0	0.0	0.0	0.0	0.0	0.0	0.0	0.0	0.0	0.0	0.0	127.0	0.0	0.0	0.0	0.0	0.0	0.0	0.0	0.0	0.0
33421b4edb2c3c208dab3e2588ac84c2	0.0	0.0	0.0	0.0	0.0	0.0	0.0	0.0	0.0	0.0	0.0	0.0	3.0	0.0	0.0	0.0	0.0	0.0	0.0	0.0	0.0	0.0	0.0	0.0	0.0	0.0	0.0	0.0	0.0	0.0	16.0	0.0	0.0	28.0	0.0	48.0	38.0	22.0	28.0	22.0	19.0	17.0	16.0	44.0	18.0	0.0	0.0	0.0	0.0
964e88817f6706b11c47e28f095de695	0.0	0.0	0.0	0.0	0.0	0.0	0.0	0.0	0.0	0.0	0.0	0.0	0.0	0.0	0.0	0.0	0.0	0.0	0.0	0.0	0.0	0.0	0.0	0.0	0.0	0.0	0.0	0.0	0.0	0.0	61.0	0.0	0.0	0.0	0.0	0.0	0.0	0.0	0.0	17.0	0.0	0.0	0.0	0.0	0.0	0.0	0.0	0.0	0.0
f0ca79fc5fdf793c944effa28c36dca4	0.0	0.0	0.0	0.0	0.0	0.0	0.0	0.0	0.0	0.0	0.0	0.0	0.0	0.0	0.0	0.0	0.0	0.0	0.0	0.0	0.0	0.0	0.0	0.0	0.0	0.0	0.0	0.0	0.0	14.0	0.0	0.0	0.0	0.0	0.0	0.0	0.0	0.0	100.0	59.0	0.0	32.0	0.0	0.0	0.0	0.0	0.0	0.0	0.0
1281fac5db082b4153386a84b0973785	0.0	0.0	0.0	0.0	0.0	0.0	0.0	0.0	0.0	0.0	0.0	0.0	0.0	0.0	0.0	0.0	13.0	0.0	0.0	0.0	10.0	0.0	0.0	0.0	0.0	0.0	0.0	0.0	0.0	0.0	0.0	0.0	0.0	0.0	0.0	80.0	81.0	47.0	141.0	0.0	0.0	47.0	0.0	0.0	0.0	0.0	0.0	0.0	0.0
25dd8a848786ee66716348287dfc275d	0.0	0.0	0.0	0.0	0.0	0.0	0.0	0.0	0.0	0.0	0.0	0.0	0.0	328.0	0.0	0.0	0.0	0.0	0.0	0.0	504.0	0.0	0.0	0.0	0.0	0.0	0.0	0.0	0.0	0.0	0.0	0.0	0.0	0.0	0.0	93.0	0.0	0.0	0.0	0.0	0.0	0.0	41.0	0.0	0.0	0.0	0.0	0.0	0.0
1a5bf1d6ccf8bd8719660839b41b967f	0.0	0.0	0.0	0.0	0.0	0.0	0.0	0.0	0.0	0.0	0.0	0.0	0.0	0.0	0.0	0.0	0.0	0.0	536.0	0.0	0.0	0.0	0.0	0.0	0.0	0.0	0.0	0.0	0.0	0.0	0.0	0.0	0.0	0.0	0.0	0.0	0.0	0.0	0.0	0.0	31.0	46.0	0.0	0.0	0.0	0.0	0.0	0.0	0.0
e801665bad4aa8444d46d030060655eb	0.0	0.0	0.0	0.0	0.0	0.0	0.0	0.0	0.0	0.0	3.0	0.0	0.0	0.0	0.0	0.0	0.0	0.0	0.0	0.0	0.0	0.0	0.0	0.0	0.0	0.0	0.0	0.0	0.0	36.0	38.0	8.0	0.0	82.0	0.0	0.0	97.0	0.0	24.0	31.0	0.0	47.0	0.0	92.0	0.0	0.0	0.0	0.0	0.0
fe2b14fb6d114b0059dcc2b40b5149e9	0.0	0.0	0.0	0.0	0.0	0.0	0.0	0.0	0.0	0.0	0.0	0.0	0.0	0.0	0.0	0.0	0.0	0.0	0.0	0.0	0.0	0.0	0.0	0.0	0.0	0.0	0.0	0.0	0.0	0.0	29.0	0.0	52.0	0.0	0.0	42.0	0.0	45.0	0.0	0.0	29.0	0.0	15.0	75.0	19.0	0.0	0.0	0.0	0.0
1c3127de48b07315f2a5a2cfd71be0f9	0.0	0.0	0.0	0.0	0.0	0.0	0.0	0.0	0.0	0.0	0.0	0.0	0.0	0.0	0.0	0.0	0.0	0.0	0.0	0.0	0.0	0.0	0.0	0.0	0.0	0.0	0.0	0.0	0.0	15.0	0.0	0.0	0.0	0.0	0.0	145.0	0.0	0.0	0.0	0.0	0.0	0.0	0.0	0.0	47.0	0.0	0.0	0.0	0.0
a9ed45b38eafd0e2bf4550ccc69963d1	0.0	0.0	0.0	0.0	0.0	0.0	0.0	0.0	0.0	0.0	0.0	0.0	0.0	0.0	0.0	0.0	0.0	0.0	0.0	0.0	0.0	0.0	0.0	0.0	0.0	0.0	0.0	0.0	0.0	0.0	0.0	0.0	0.0	0.0	0.0	0.0	163.0	0.0	9.0	30.0	0.0	0.0	0.0	0.0	29.0	0.0	0.0	0.0	0.0
487a385f494ba5ee39219699c4dee13a	0.0	0.0	0.0	0.0	0.0	0.0	0.0	0.0	0.0	0.0	0.0	0.0	0.0	0.0	0.0	0.0	0.0	0.0	0.0	0.0	0.0	0.0	0.0	0.0	0.0	0.0	0.0	0.0	0.0	34.0	18.0	0.0	50.0	15.0	0.0	14.0	16.0	30.0	68.0	0.0	18.0	0.0	26.0	24.0	0.0	0.0	0.0	0.0	0.0
de8c7cd79817d1da57440c26d80dbef6	0.0	0.0	0.0	0.0	0.0	0.0	0.0	0.0	0.0	0.0	0.0	0.0	0.0	0.0	0.0	0.0	0.0	0.0	2.0	0.0	0.0	0.0	0.0	0.0	0.0	0.0	0.0	0.0	0.0	0.0	16.0	0.0	0.0	31.0	0.0	30.0	39.0	43.0	28.0	28.0	8.0	26.0	25.0	48.0	0.0	0.0	0.0	0.0	0.0
9e203a552d335d28de6aa20888f3544c	0.0	0.0	0.0	0.0	0.0	0.0	0.0	0.0	0.0	0.0	0.0	0.0	0.0	0.0	0.0	0.0	0.0	0.0	0.0	0.0	0.0	0.0	0.0	0.0	0.0	0.0	0.0	0.0	0.0	0.0	0.0	0.0	0.0	0.0	0.0	0.0	0.0	0.0	0.0	0.0	0.0	0.0	0.0	0.0	0.0	0.0	0.0	0.0	0.0
f5136793fe5ea00807e6e01fe90263af	0.0	0.0	0.0	0.0	0.0	0.0	0.0	0.0	0.0	0.0	0.0	0.0	0.0	0.0	0.0	0.0	0.0	0.0	0.0	0.0	0.0	0.0	0.0	0.0	0.0	0.0	0.0	0.0	0.0	0.0	32.0	0.0	0.0	31.0	0.0	90.0	100.0	47.0	76.0	0.0	23.0	22.0	51.0	44.0	15.0	0.0	0.0	0.0	0.0
76271372d2166e8005cdad860308200d	0.0	0.0	0.0	0.0	0.0	0.0	0.0	0.0	0.0	0.0	0.0	0.0	104.0	0.0	0.0	0.0	0.0	0.0	0.0	0.0	98.0	0.0	0.0	0.0	0.0	0.0	0.0	0.0	0.0	0.0	0.0	0.0	0.0	0.0	0.0	0.0	0.0	0.0	0.0	0.0	0.0	0.0	0.0	0.0	25.0	0.0	0.0	0.0	0.0
911bd1bad7383afed83cfc83c00925a7	25.0	0.0	0.0	0.0	0.0	0.0	0.0	0.0	0.0	57.0	0.0	0.0	0.0	44.0	32.0	230.0	373.0	0.0	0.0	0.0	0.0	0.0	0.0	0.0	0.0	0.0	0.0	0.0	0.0	0.0	0.0	0.0	0.0	0.0	0.0	0.0	53.0	0.0	28.0	0.0	0.0	0.0	0.0	0.0	0.0	0.0	0.0	0.0	0.0
7c7edffabf7a28b611865014e446f9b5	0.0	0.0	0.0	0.0	0.0	0.0	0.0	0.0	0.0	0.0	0.0	0.0	0.0	0.0	0.0	0.0	0.0	0.0	0.0	0.0	0.0	0.0	0.0	0.0	0.0	0.0	0.0	44.0	0.0	0.0	0.0	0.0	0.0	0.0	0.0	275.0	0.0	0.0	0.0	0.0	0.0	0.0	0.0	0.0	0.0	0.0	0.0	0.0	0.0
d40b75c634fe2449591e1d4a79c3fd73	0.0	0.0	0.0	0.0	0.0	0.0	0.0	0.0	0.0	0.0	0.0	0.0	0.0	0.0	0.0	0.0	0.0	0.0	0.0	0.0	0.0	0.0	0.0	0.0	0.0	0.0	0.0	0.0	0.0	44.0	0.0	0.0	0.0	0.0	0.0	0.0	0.0	0.0	0.0	0.0	40.0	84.0	83.0	0.0	0.0	0.0	0.0	0.0	0.0
f70aa37281e95e8e8a7d5cb9ed2ae63f	0.0	0.0	0.0	0.0	0.0	0.0	0.0	0.0	0.0	0.0	0.0	0.0	0.0	0.0	0.0	0.0	0.0	0.0	0.0	0.0	0.0	0.0	0.0	0.0	0.0	0.0	0.0	0.0	0.0	0.0	0.0	0.0	18.0	17.0	0.0	40.0	43.0	28.0	33.0	0.0	0.0	0.0	0.0	66.0	0.0	0.0	0.0	0.0	0.0
d6df44d977adab918935e6cddb11db74	0.0	0.0	0.0	0.0	0.0	0.0	0.0	0.0	0.0	0.0	0.0	0.0	0.0	0.0	0.0	0.0	0.0	0.0	0.0	0.0	0.0	0.0	0.0	0.0	0.0	0.0	0.0	0.0	0.0	23.0	62.0	9.0	48.0	43.0	0.0	32.0	40.0	89.0	0.0	0.0	0.0	0.0	0.0	49.0	23.0	0.0	0.0	0.0	0.0
704b0ccbe2c114db9b8bb5e447c8086d	0.0	0.0	0.0	0.0	0.0	0.0	0.0	0.0	0.0	0.0	0.0	0.0	0.0	0.0	0.0	0.0	0.0	0.0	0.0	0.0	0.0	0.0	0.0	0.0	0.0	0.0	0.0	0.0	0.0	0.0	47.0	0.0	0.0	49.0	0.0	56.0	36.0	49.0	53.0	0.0	60.0	50.0	0.0	41.0	49.0	0.0	0.0	0.0	0.0
8f79edbaa8c27da2c5ccecbbb4f28fc5	0.0	0.0	0.0	0.0	0.0	0.0	0.0	0.0	0.0	0.0	0.0	0.0	0.0	0.0	0.0	0.0	0.0	0.0	0.0	0.0	0.0	0.0	0.0	0.0	0.0	0.0	0.0	0.0	0.0	0.0	0.0	0.0	29.0	26.0	0.0	0.0	107.0	0.0	0.0	0.0	0.0	0.0	0.0	80.0	28.0	0.0	0.0	0.0	0.0
8f281f12d81eb25c6ba2bdb2c234cab9	0.0	0.0	0.0	0.0	0.0	0.0	0.0	0.0	0.0	0.0	9.0	0.0	0.0	0.0	0.0	0.0	0.0	0.0	0.0	0.0	0.0	0.0	0.0	0.0	0.0	0.0	0.0	0.0	0.0	0.0	0.0	0.0	0.0	0.0	0.0	0.0	0.0	0.0	0.0	0.0	0.0	35.0	0.0	0.0	0.0	0.0	0.0	0.0	0.0
89813803d14866d98356f0428e4d97c4	0.0	0.0	0.0	0.0	0.0	0.0	0.0	0.0	0.0	0.0	0.0	0.0	10.0	0.0	0.0	0.0	0.0	0.0	0.0	0.0	0.0	0.0	0.0	0.0	0.0	0.0	0.0	0.0	0.0	67.0	0.0	0.0	0.0	0.0	9.0	27.0	0.0	0.0	0.0	0.0	0.0	0.0	0.0	45.0	25.0	0.0	0.0	0.0	0.0
d59c8d84e07fe7127b51e4a813d0b337	0.0	0.0	0.0	0.0	0.0	0.0	0.0	0.0	0.0	0.0	0.0	0.0	0.0	0.0	0.0	0.0	0.0	0.0	368.0	0.0	0.0	0.0	0.0	0.0	0.0	0.0	0.0	0.0	0.0	0.0	6.0	0.0	0.0	24.0	0.0	29.0	27.0	13.0	0.0	12.0	0.0	0.0	0.0	0.0	18.0	0.0	0.0	0.0	0.0
1b304176805713c59b6fb4d4118fcbd3	0.0	0.0	0.0	0.0	0.0	0.0	0.0	0.0	0.0	0.0	0.0	0.0	0.0	0.0	0.0	0.0	0.0	0.0	0.0	0.0	0.0	0.0	0.0	0.0	0.0	0.0	0.0	0.0	0.0	8.0	21.0	0.0	0.0	27.0	0.0	37.0	29.0	33.0	40.0	0.0	0.0	0.0	43.0	42.0	12.0	0.0	0.0	0.0	0.0
a0e48ddf1559df83f097eba72192a5a2	2.0	0.0	0.0	0.0	0.0	0.0	0.0	0.0	0.0	0.0	0.0	0.0	0.0	0.0	0.0	0.0	0.0	0.0	0.0	0.0	0.0	0.0	0.0	0.0	0.0	0.0	0.0	0.0	0.0	0.0	0.0	0.0	0.0	153.0	0.0	25.0	11.0	37.0	211.0	0.0	18.0	13.0	70.0	0.0	15.0	0.0	0.0	0.0	0.0
660831fa828616a90a9edd62f6ac4986	0.0	0.0	0.0	0.0	0.0	0.0	0.0	0.0	0.0	0.0	2.0	0.0	0.0	0.0	0.0	0.0	0.0	0.0	0.0	0.0	0.0	0.0	0.0	0.0	0.0	0.0	0.0	0.0	0.0	0.0	51.0	0.0	0.0	37.0	0.0	95.0	99.0	59.0	70.0	0.0	39.0	27.0	0.0	0.0	38.0	0.0	0.0	0.0	0.0
6844baa9412872dd1eef7cfc94b4cd40	0.0	0.0	0.0	0.0	0.0	0.0	0.0	0.0	0.0	0.0	0.0	0.0	0.0	0.0	0.0	19.0	0.0	0.0	0.0	0.0	0.0	0.0	0.0	0.0	0.0	0.0	0.0	0.0	0.0	0.0	20.0	0.0	0.0	0.0	0.0	0.0	56.0	0.0	78.0	0.0	0.0	0.0	25.0	0.0	0.0	0.0	0.0	0.0	0.0
cec904dafa237f7795a7906eeb9a86da	0.0	0.0	0.0	0.0	0.0	0.0	0.0	0.0	0.0	0.0	0.0	0.0	0.0	0.0	0.0	0.0	0.0	0.0	0.0	0.0	0.0	0.0	0.0	0.0	0.0	0.0	0.0	0.0	0.0	0.0	0.0	0.0	6.0	0.0	0.0	0.0	0.0	3.0	0.0	0.0	0.0	0.0	0.0	0.0	0.0	0.0	0.0	0.0	0.0
6d8a118617477f5a4d57cfa42631089f	0.0	0.0	0.0	0.0	0.0	0.0	0.0	0.0	0.0	0.0	0.0	0.0	0.0	0.0	0.0	0.0	0.0	0.0	0.0	0.0	0.0	0.0	0.0	0.0	0.0	0.0	0.0	0.0	0.0	25.0	22.0	0.0	6.0	10.0	0.0	53.0	68.0	23.0	117.0	14.0	44.0	15.0	24.0	27.0	14.0	0.0	0.0	0.0	0.0
d8ef169077e0dc4ae423ed7faa347404	0.0	0.0	0.0	0.0	0.0	0.0	0.0	0.0	0.0	139.0	78.0	0.0	0.0	208.0	0.0	137.0	42.0	0.0	0.0	93.0	0.0	0.0	8.0	0.0	0.0	0.0	0.0	0.0	0.0	0.0	0.0	0.0	18.0	13.0	0.0	52.0	16.0	0.0	73.0	0.0	0.0	23.0	0.0	22.0	0.0	0.0	0.0	0.0	0.0
1b8365add8208df55e5fdbfa7a2bd454	0.0	0.0	0.0	0.0	0.0	0.0	0.0	0.0	0.0	0.0	0.0	0.0	0.0	0.0	0.0	0.0	103.0	0.0	0.0	0.0	0.0	0.0	0.0	0.0	0.0	0.0	0.0	0.0	0.0	0.0	0.0	0.0	0.0	0.0	0.0	0.0	0.0	0.0	0.0	0.0	79.0	0.0	0.0	0.0	0.0	0.0	0.0	0.0	0.0
eaac5a1a3f3529d1e4680e1b1e09327a	0.0	0.0	0.0	0.0	0.0	0.0	0.0	0.0	0.0	0.0	0.0	0.0	0.0	0.0	0.0	0.0	0.0	0.0	0.0	0.0	0.0	0.0	0.0	0.0	0.0	0.0	0.0	0.0	0.0	22.0	19.0	0.0	60.0	0.0	0.0	0.0	0.0	36.0	31.0	0.0	12.0	0.0	6.0	108.0	0.0	0.0	0.0	0.0	0.0
5d93e861058c82d08f6033f7cbe60aa9	0.0	0.0	0.0	0.0	0.0	0.0	0.0	0.0	0.0	0.0	0.0	0.0	0.0	0.0	0.0	0.0	0.0	0.0	0.0	0.0	0.0	0.0	0.0	0.0	0.0	0.0	0.0	0.0	0.0	0.0	48.0	0.0	14.0	31.0	0.0	59.0	44.0	47.0	37.0	0.0	26.0	29.0	51.0	45.0	0.0	0.0	0.0	0.0	0.0
3aad992d03a47170b847c37eca0e8b89	0.0	0.0	0.0	0.0	0.0	0.0	0.0	0.0	2.0	35.0	81.0	41.0	18.0	42.0	41.0	41.0	61.0	25.0	47.0	23.0	105.0	19.0	40.0	0.0	0.0	0.0	0.0	0.0	0.0	0.0	17.0	0.0	0.0	0.0	0.0	19.0	24.0	0.0	48.0	0.0	6.0	28.0	21.0	0.0	0.0	0.0	0.0	0.0	0.0
ec7a30df880fdf87d15c553a00631d63	0.0	0.0	0.0	0.0	0.0	0.0	0.0	0.0	0.0	0.0	0.0	0.0	0.0	0.0	0.0	0.0	0.0	0.0	0.0	0.0	0.0	0.0	0.0	0.0	0.0	0.0	0.0	0.0	0.0	0.0	0.0	0.0	0.0	0.0	0.0	0.0	0.0	0.0	0.0	917.0	0.0	0.0	0.0	0.0	0.0	0.0	0.0	0.0	0.0
02499d0212d5890d49cd04525bab73ab	0.0	0.0	0.0	0.0	0.0	0.0	0.0	0.0	0.0	0.0	0.0	0.0	0.0	0.0	0.0	0.0	0.0	0.0	0.0	0.0	0.0	0.0	0.0	0.0	0.0	0.0	0.0	0.0	0.0	0.0	0.0	0.0	15.0	0.0	0.0	0.0	0.0	0.0	0.0	21.0	0.0	0.0	0.0	0.0	0.0	0.0	0.0	0.0	0.0
c0eb4a9acc54a1e6606e8f867b2d5b2c	0.0	0.0	0.0	0.0	0.0	0.0	0.0	0.0	0.0	0.0	0.0	0.0	0.0	0.0	0.0	0.0	0.0	0.0	0.0	0.0	0.0	0.0	0.0	0.0	0.0	0.0	0.0	0.0	0.0	12.0	20.0	0.0	0.0	17.0	0.0	62.0	64.0	0.0	48.0	13.0	10.0	15.0	24.0	32.0	21.0	0.0	0.0	0.0	13.0
4a644d65678020e361638dda05bfe7b5	0.0	0.0	0.0	0.0	0.0	0.0	0.0	0.0	0.0	0.0	0.0	0.0	0.0	0.0	0.0	0.0	0.0	0.0	0.0	0.0	0.0	0.0	0.0	0.0	0.0	0.0	0.0	0.0	0.0	0.0	26.0	0.0	20.0	14.0	0.0	46.0	16.0	20.0	25.0	0.0	11.0	20.0	18.0	30.0	27.0	0.0	0.0	0.0	0.0
03fec8852c5c1141bdcedb820d089d38	0.0	0.0	0.0	0.0	0.0	0.0	0.0	0.0	0.0	0.0	0.0	0.0	0.0	0.0	0.0	0.0	0.0	3.0	0.0	0.0	0.0	0.0	0.0	0.0	0.0	0.0	0.0	6.0	0.0	0.0	0.0	0.0	56.0	39.0	0.0	0.0	0.0	60.0	0.0	0.0	55.0	0.0	30.0	0.0	0.0	0.0	0.0	0.0	0.0
963e97253f4208a8b1dadc02369518e6	0.0	0.0	0.0	0.0	0.0	0.0	0.0	0.0	0.0	0.0	0.0	0.0	0.0	0.0	0.0	0.0	0.0	0.0	0.0	0.0	0.0	0.0	0.0	0.0	0.0	0.0	0.0	0.0	0.0	0.0	30.0	0.0	0.0	34.0	0.0	0.0	0.0	0.0	0.0	68.0	0.0	28.0	59.0	0.0	0.0	0.0	0.0	0.0	0.0
52e032b419143aa57c38b2ea701a4ed5	0.0	0.0	0.0	0.0	0.0	0.0	0.0	0.0	0.0	0.0	14.0	0.0	0.0	0.0	0.0	0.0	9.0	0.0	0.0	0.0	0.0	0.0	0.0	0.0	0.0	0.0	0.0	0.0	0.0	0.0	38.0	0.0	19.0	43.0	0.0	130.0	80.0	29.0	90.0	0.0	0.0	0.0	0.0	45.0	16.0	0.0	0.0	0.0	0.0
6c9c25eb71682cf9b4c13f768f2730e0	0.0	0.0	0.0	0.0	0.0	0.0	0.0	0.0	0.0	0.0	0.0	0.0	0.0	0.0	0.0	0.0	0.0	0.0	0.0	0.0	0.0	0.0	0.0	0.0	0.0	0.0	0.0	0.0	0.0	53.0	0.0	0.0	0.0	80.0	0.0	100.0	0.0	51.0	73.0	48.0	56.0	0.0	0.0	0.0	0.0	0.0	0.0	0.0	0.0
d829ba158a061c45660c4f0514ff58eb	0.0	0.0	0.0	0.0	0.0	0.0	0.0	0.0	0.0	0.0	0.0	0.0	0.0	0.0	0.0	0.0	0.0	0.0	0.0	0.0	0.0	0.0	0.0	0.0	0.0	0.0	0.0	0.0	0.0	0.0	0.0	0.0	19.0	0.0	0.0	14.0	102.0	8.0	25.0	17.0	0.0	0.0	13.0	68.0	21.0	0.0	0.0	0.0	0.0
1e0827bf704be755d637f23388ecd842	0.0	0.0	0.0	0.0	0.0	0.0	0.0	0.0	0.0	0.0	0.0	0.0	0.0	0.0	0.0	0.0	0.0	0.0	0.0	0.0	0.0	0.0	0.0	0.0	0.0	0.0	0.0	0.0	0.0	0.0	0.0	0.0	0.0	4.0	0.0	0.0	0.0	0.0	0.0	0.0	0.0	0.0	0.0	0.0	0.0	0.0	0.0	0.0	0.0
084b3ee2cb01257e983eaff7989a9fcc	0.0	0.0	0.0	0.0	0.0	0.0	0.0	0.0	0.0	0.0	0.0	0.0	0.0	0.0	0.0	0.0	0.0	0.0	0.0	0.0	0.0	0.0	0.0	0.0	0.0	0.0	0.0	0.0	0.0	0.0	0.0	0.0	0.0	0.0	0.0	0.0	0.0	0.0	0.0	0.0	0.0	0.0	0.0	0.0	0.0	0.0	0.0	0.0	0.0
a6a91867baa6f5073412e8f0608ef748	0.0	0.0	0.0	0.0	0.0	0.0	0.0	0.0	0.0	0.0	0.0	0.0	0.0	0.0	0.0	0.0	0.0	0.0	0.0	0.0	0.0	0.0	0.0	0.0	0.0	0.0	0.0	0.0	28.0	0.0	0.0	0.0	0.0	0.0	0.0	0.0	77.0	0.0	45.0	19.0	0.0	22.0	0.0	29.0	0.0	0.0	18.0	15.0	0.0
5b936e021dde296b0d7e0bea9a1865b9	0.0	0.0	0.0	0.0	0.0	0.0	0.0	0.0	0.0	0.0	0.0	0.0	0.0	0.0	0.0	0.0	0.0	0.0	0.0	0.0	0.0	0.0	0.0	0.0	0.0	0.0	0.0	0.0	0.0	0.0	11.0	0.0	0.0	37.0	0.0	103.0	51.0	9.0	24.0	32.0	75.0	28.0	36.0	50.0	0.0	0.0	0.0	0.0	0.0
905c978c219daf598994ecf555cc5e36	0.0	0.0	0.0	0.0	0.0	0.0	0.0	0.0	0.0	0.0	2.0	0.0	0.0	0.0	0.0	0.0	0.0	4.0	0.0	0.0	0.0	0.0	0.0	0.0	0.0	0.0	0.0	6.0	0.0	23.0	29.0	0.0	23.0	24.0	0.0	37.0	18.0	41.0	30.0	14.0	18.0	13.0	41.0	24.0	0.0	0.0	0.0	0.0	0.0
ed292ea9ed31ff62fa6179aaf5b9cfa8	0.0	0.0	0.0	0.0	0.0	0.0	0.0	0.0	0.0	0.0	0.0	0.0	0.0	0.0	0.0	0.0	0.0	0.0	0.0	0.0	0.0	0.0	0.0	0.0	0.0	0.0	0.0	4.0	9.0	0.0	0.0	0.0	0.0	11.0	0.0	33.0	36.0	14.0	26.0	0.0	0.0	11.0	9.0	31.0	28.0	0.0	0.0	8.0	4.0
902f8bb97385163cba5f408e4738c5a7	0.0	0.0	0.0	0.0	0.0	0.0	0.0	0.0	0.0	39.0	0.0	0.0	0.0	14.0	0.0	38.0	0.0	0.0	20.0	19.0	0.0	0.0	0.0	0.0	0.0	0.0	0.0	0.0	0.0	20.0	26.0	0.0	0.0	0.0	0.0	44.0	78.0	22.0	33.0	13.0	28.0	17.0	27.0	50.0	10.0	0.0	0.0	0.0	0.0
4a700eaba2e6aa41ca333843e4213338	0.0	0.0	0.0	0.0	0.0	0.0	0.0	0.0	0.0	0.0	10.0	0.0	0.0	0.0	0.0	26.0	0.0	0.0	0.0	0.0	0.0	0.0	0.0	0.0	0.0	0.0	0.0	0.0	0.0	22.0	54.0	0.0	0.0	27.0	0.0	35.0	37.0	28.0	49.0	32.0	19.0	0.0	24.0	0.0	24.0	0.0	0.0	0.0	0.0
0165bba842b695f3322ab3c8d7e8b096	0.0	0.0	0.0	0.0	0.0	0.0	0.0	0.0	0.0	0.0	0.0	0.0	0.0	0.0	0.0	0.0	0.0	0.0	0.0	0.0	0.0	0.0	0.0	0.0	0.0	0.0	0.0	0.0	0.0	0.0	0.0	0.0	0.0	0.0	0.0	0.0	0.0	0.0	0.0	0.0	0.0	0.0	0.0	0.0	0.0	0.0	0.0	0.0	0.0
8822d3c9d3edc2b1e324213d13f14b17	0.0	0.0	0.0	0.0	0.0	0.0	0.0	0.0	0.0	6.0	0.0	0.0	0.0	0.0	0.0	0.0	0.0	0.0	0.0	0.0	0.0	0.0	0.0	0.0	0.0	0.0	16.0	0.0	0.0	22.0	0.0	0.0	29.0	28.0	0.0	49.0	59.0	19.0	45.0	12.0	16.0	15.0	36.0	17.0	47.0	0.0	0.0	0.0	11.0
059af6323601dc8db944613558ab738d	0.0	0.0	0.0	0.0	0.0	0.0	0.0	0.0	0.0	0.0	0.0	0.0	0.0	0.0	0.0	0.0	0.0	0.0	0.0	0.0	0.0	0.0	0.0	0.0	0.0	0.0	0.0	0.0	0.0	0.0	0.0	0.0	0.0	0.0	0.0	0.0	0.0	0.0	0.0	69.0	0.0	0.0	0.0	0.0	0.0	0.0	0.0	0.0	0.0
7753db18f86147462f641df44a2b37f5	0.0	0.0	0.0	0.0	0.0	0.0	0.0	0.0	0.0	0.0	0.0	0.0	0.0	0.0	0.0	0.0	0.0	0.0	0.0	0.0	0.0	0.0	0.0	0.0	0.0	0.0	0.0	10.0	0.0	39.0	23.0	0.0	25.0	23.0	0.0	32.0	53.0	36.0	16.0	22.0	0.0	14.0	28.0	43.0	0.0	0.0	0.0	0.0	0.0
5ed7a53be4f15617fc9efef385810c79	0.0	0.0	0.0	0.0	0.0	0.0	0.0	0.0	0.0	0.0	0.0	0.0	0.0	0.0	0.0	19.0	0.0	0.0	0.0	0.0	0.0	0.0	0.0	0.0	0.0	0.0	0.0	0.0	0.0	0.0	23.0	10.0	0.0	53.0	0.0	0.0	72.0	0.0	43.0	0.0	0.0	30.0	0.0	26.0	0.0	0.0	15.0	0.0	0.0
a8d60f5010d4e555f0104dbceeb16a9b	0.0	0.0	0.0	0.0	0.0	0.0	0.0	0.0	0.0	0.0	0.0	0.0	0.0	0.0	0.0	0.0	0.0	0.0	0.0	0.0	0.0	0.0	0.0	0.0	0.0	0.0	0.0	0.0	0.0	0.0	0.0	0.0	0.0	0.0	0.0	0.0	0.0	0.0	0.0	0.0	0.0	0.0	0.0	0.0	0.0	0.0	0.0	0.0	0.0
baeac35aa7d7ee03e2eaba18f05a3a26	0.0	0.0	0.0	0.0	0.0	0.0	0.0	0.0	0.0	0.0	0.0	0.0	0.0	0.0	0.0	22.0	0.0	0.0	0.0	0.0	0.0	0.0	0.0	0.0	0.0	0.0	0.0	0.0	0.0	0.0	0.0	0.0	0.0	25.0	0.0	41.0	31.0	0.0	0.0	0.0	27.0	0.0	36.0	0.0	0.0	0.0	0.0	0.0	0.0
488ec20a4a27de77c5b9317987444a27	0.0	0.0	0.0	0.0	0.0	0.0	0.0	0.0	0.0	0.0	0.0	0.0	0.0	0.0	0.0	0.0	0.0	0.0	0.0	0.0	0.0	0.0	0.0	0.0	0.0	0.0	0.0	0.0	0.0	0.0	0.0	0.0	0.0	9.0	0.0	0.0	0.0	0.0	0.0	52.0	0.0	0.0	0.0	0.0	0.0	0.0	0.0	0.0	0.0
6b5eca1f63f4a62643b2f71e3821252f	0.0	0.0	0.0	0.0	0.0	0.0	0.0	0.0	0.0	0.0	0.0	0.0	0.0	0.0	0.0	0.0	0.0	0.0	0.0	0.0	0.0	0.0	0.0	0.0	0.0	0.0	0.0	0.0	0.0	15.0	22.0	0.0	19.0	13.0	0.0	45.0	72.0	31.0	52.0	0.0	18.0	19.0	32.0	35.0	20.0	0.0	0.0	0.0	0.0
3aac2bea904e345db79ae739f98d1951	0.0	0.0	0.0	0.0	0.0	0.0	0.0	0.0	0.0	0.0	7.0	0.0	0.0	432.0	0.0	0.0	0.0	0.0	0.0	0.0	0.0	0.0	0.0	0.0	0.0	0.0	0.0	0.0	0.0	24.0	0.0	0.0	21.0	0.0	0.0	7.0	0.0	0.0	13.0	0.0	0.0	0.0	23.0	7.0	0.0	0.0	0.0	0.0	0.0
2c38c9598724e9da02fcdca7057db8ee	0.0	0.0	0.0	0.0	0.0	0.0	0.0	0.0	0.0	0.0	0.0	0.0	0.0	0.0	0.0	0.0	0.0	0.0	0.0	0.0	0.0	0.0	0.0	0.0	0.0	0.0	0.0	0.0	0.0	18.0	0.0	0.0	0.0	0.0	0.0	0.0	0.0	0.0	0.0	0.0	0.0	55.0	0.0	0.0	0.0	0.0	0.0	0.0	0.0
ab2d65307322de722711f3298da70d0e	29.0	14.0	0.0	0.0	0.0	10.0	18.0	7.0	0.0	0.0	0.0	0.0	0.0	0.0	0.0	0.0	0.0	0.0	0.0	0.0	0.0	0.0	0.0	0.0	0.0	0.0	0.0	0.0	0.0	0.0	0.0	6.0	0.0	16.0	0.0	0.0	10.0	0.0	0.0	0.0	6.0	48.0	34.0	0.0	0.0	0.0	0.0	0.0	0.0
b2efdec406a8ab4eac51c36c5c04e92f	0.0	0.0	0.0	0.0	0.0	0.0	0.0	0.0	0.0	0.0	0.0	0.0	0.0	0.0	0.0	0.0	0.0	0.0	0.0	0.0	0.0	0.0	0.0	0.0	0.0	4.0	0.0	0.0	4.0	0.0	14.0	0.0	23.0	17.0	0.0	28.0	43.0	28.0	38.0	21.0	14.0	13.0	25.0	46.0	0.0	0.0	0.0	0.0	0.0
36cd5418da42ff024295583185825522	0.0	0.0	0.0	0.0	0.0	0.0	0.0	0.0	0.0	0.0	0.0	0.0	0.0	0.0	0.0	0.0	0.0	15.0	0.0	0.0	0.0	0.0	0.0	0.0	0.0	0.0	0.0	0.0	20.0	58.0	0.0	0.0	0.0	24.0	0.0	39.0	56.0	0.0	31.0	0.0	0.0	0.0	98.0	0.0	0.0	0.0	0.0	0.0	0.0
dd02dcc6cd9e0c7ae15b8e80ecf2bbaa	0.0	0.0	0.0	0.0	0.0	0.0	0.0	0.0	0.0	0.0	0.0	0.0	0.0	0.0	0.0	0.0	0.0	0.0	0.0	0.0	0.0	0.0	0.0	0.0	0.0	0.0	0.0	0.0	0.0	0.0	0.0	0.0	0.0	0.0	0.0	0.0	0.0	0.0	0.0	0.0	0.0	0.0	0.0	0.0	0.0	0.0	0.0	0.0	0.0
1a25303ccc0b06098634e3eb222f935b	0.0	0.0	0.0	0.0	0.0	0.0	0.0	0.0	0.0	0.0	0.0	0.0	0.0	0.0	0.0	0.0	0.0	0.0	0.0	0.0	0.0	0.0	0.0	0.0	0.0	0.0	0.0	0.0	0.0	0.0	0.0	0.0	0.0	0.0	0.0	51.0	0.0	0.0	0.0	0.0	0.0	0.0	0.0	0.0	0.0	0.0	0.0	0.0	0.0
48607bf04bac467fad90c3c4a6bc8dfa	0.0	0.0	0.0	0.0	0.0	0.0	0.0	0.0	0.0	0.0	0.0	0.0	0.0	0.0	0.0	0.0	0.0	0.0	0.0	0.0	0.0	0.0	0.0	0.0	0.0	0.0	0.0	0.0	0.0	25.0	0.0	0.0	0.0	0.0	0.0	0.0	19.0	65.0	0.0	0.0	0.0	0.0	94.0	0.0	0.0	0.0	0.0	0.0	0.0
0d4eadc2716d39f60fe0cb11d0e9b1ee	0.0	0.0	0.0	0.0	0.0	0.0	0.0	0.0	0.0	0.0	0.0	0.0	0.0	132.0	0.0	0.0	0.0	0.0	0.0	0.0	8.0	0.0	0.0	0.0	0.0	0.0	0.0	0.0	0.0	0.0	0.0	0.0	13.0	23.0	0.0	73.0	34.0	26.0	6.0	0.0	0.0	0.0	18.0	17.0	21.0	0.0	0.0	0.0	0.0
ef2d8a09a7e7f8c39161d3daed106711	0.0	0.0	0.0	0.0	0.0	0.0	0.0	0.0	0.0	0.0	0.0	0.0	0.0	0.0	0.0	0.0	0.0	0.0	0.0	0.0	0.0	0.0	0.0	0.0	0.0	0.0	0.0	0.0	0.0	0.0	0.0	0.0	0.0	0.0	0.0	0.0	0.0	0.0	0.0	0.0	0.0	0.0	0.0	0.0	0.0	0.0	0.0	0.0	0.0
a7ef99753191eda980d9ac307396729e	0.0	0.0	0.0	0.0	0.0	0.0	0.0	0.0	0.0	0.0	0.0	0.0	0.0	0.0	5.0	0.0	0.0	0.0	0.0	0.0	0.0	0.0	0.0	0.0	0.0	0.0	0.0	0.0	0.0	29.0	0.0	0.0	27.0	32.0	0.0	28.0	45.0	26.0	44.0	0.0	0.0	0.0	25.0	104.0	0.0	0.0	0.0	0.0	0.0
bcee4942ee79493207ddb4b4737ce2aa	0.0	0.0	0.0	0.0	0.0	0.0	0.0	0.0	0.0	0.0	0.0	28.0	0.0	0.0	20.0	0.0	42.0	26.0	0.0	0.0	0.0	0.0	53.0	0.0	0.0	0.0	0.0	0.0	0.0	0.0	25.0	0.0	0.0	32.0	34.0	59.0	28.0	0.0	119.0	0.0	0.0	81.0	31.0	28.0	0.0	0.0	0.0	0.0	0.0
af8b227f0c016b1998cf79e8f0ea5c7a	0.0	57.0	0.0	0.0	0.0	0.0	0.0	0.0	0.0	0.0	0.0	0.0	0.0	0.0	0.0	0.0	0.0	0.0	0.0	0.0	0.0	0.0	0.0	0.0	0.0	0.0	0.0	0.0	0.0	0.0	0.0	0.0	0.0	0.0	0.0	17.0	0.0	0.0	0.0	25.0	0.0	172.0	0.0	0.0	0.0	0.0	0.0	0.0	0.0
f946e3179aa2e437b45a6561329ddbe9	0.0	0.0	0.0	0.0	0.0	0.0	0.0	0.0	0.0	0.0	0.0	0.0	0.0	0.0	0.0	0.0	0.0	0.0	0.0	0.0	0.0	0.0	0.0	0.0	0.0	0.0	0.0	0.0	0.0	0.0	0.0	0.0	0.0	0.0	0.0	0.0	0.0	0.0	0.0	0.0	0.0	0.0	0.0	0.0	0.0	0.0	0.0	0.0	0.0
ae7f312af834209b28e0ac8ab756e4fc	0.0	0.0	0.0	0.0	0.0	0.0	3.0	0.0	0.0	42.0	17.0	50.0	62.0	0.0	15.0	60.0	101.0	35.0	35.0	108.0	19.0	0.0	23.0	0.0	0.0	0.0	0.0	0.0	0.0	10.0	0.0	0.0	14.0	16.0	0.0	63.0	14.0	0.0	44.0	0.0	0.0	0.0	0.0	23.0	0.0	0.0	0.0	0.0	0.0
62b08fa3382d70fcdf863d9d9e512b15	0.0	0.0	0.0	0.0	0.0	0.0	0.0	0.0	0.0	0.0	0.0	0.0	0.0	0.0	0.0	0.0	0.0	0.0	8.0	0.0	0.0	0.0	0.0	0.0	0.0	0.0	0.0	0.0	5.0	0.0	14.0	0.0	26.0	20.0	0.0	36.0	29.0	16.0	19.0	15.0	0.0	0.0	18.0	23.0	28.0	0.0	0.0	0.0	0.0
db2c4b787b90ce6956a45ce9a9e10849	0.0	0.0	0.0	0.0	0.0	0.0	0.0	0.0	0.0	0.0	0.0	0.0	0.0	0.0	12.0	32.0	0.0	0.0	0.0	0.0	16.0	0.0	0.0	0.0	0.0	0.0	0.0	0.0	0.0	19.0	12.0	0.0	19.0	29.0	0.0	24.0	57.0	0.0	43.0	21.0	16.0	12.0	58.0	30.0	19.0	3.0	0.0	0.0	0.0
08a3e75bc258b24a5602a8dd6b5d1dd9	0.0	0.0	0.0	0.0	0.0	0.0	0.0	0.0	0.0	0.0	0.0	0.0	0.0	0.0	0.0	0.0	0.0	0.0	0.0	0.0	0.0	0.0	0.0	0.0	0.0	0.0	0.0	5.0	0.0	24.0	11.0	0.0	23.0	24.0	0.0	28.0	43.0	33.0	26.0	0.0	18.0	7.0	23.0	52.0	25.0	0.0	0.0	0.0	0.0
8a6e3c8548459d851abf01afbf4a08d5	0.0	0.0	0.0	0.0	0.0	0.0	0.0	0.0	0.0	0.0	0.0	0.0	0.0	0.0	0.0	0.0	0.0	0.0	0.0	0.0	0.0	0.0	0.0	0.0	0.0	0.0	0.0	0.0	0.0	21.0	15.0	22.0	21.0	18.0	0.0	73.0	34.0	31.0	48.0	0.0	0.0	17.0	0.0	23.0	34.0	0.0	0.0	0.0	0.0
375332f2944b70014b502716d54966e4	0.0	0.0	0.0	0.0	0.0	0.0	0.0	0.0	0.0	3.0	0.0	0.0	0.0	0.0	0.0	0.0	0.0	0.0	0.0	0.0	0.0	0.0	0.0	0.0	0.0	0.0	0.0	0.0	0.0	0.0	0.0	0.0	0.0	15.0	0.0	20.0	17.0	21.0	25.0	0.0	0.0	15.0	0.0	39.0	0.0	0.0	0.0	0.0	0.0
217ac83638c0f6978fccda7723b3d9f8	0.0	0.0	0.0	0.0	0.0	0.0	0.0	0.0	0.0	12.0	0.0	0.0	844.0	0.0	0.0	0.0	0.0	0.0	0.0	0.0	0.0	0.0	0.0	0.0	0.0	0.0	0.0	0.0	0.0	0.0	0.0	0.0	0.0	0.0	0.0	0.0	0.0	0.0	0.0	0.0	0.0	0.0	0.0	0.0	0.0	0.0	0.0	0.0	0.0
bf39315446ef994172c30e8844812faf	0.0	0.0	0.0	0.0	0.0	0.0	0.0	0.0	0.0	0.0	0.0	0.0	0.0	0.0	0.0	0.0	0.0	0.0	0.0	0.0	0.0	0.0	0.0	0.0	0.0	0.0	0.0	0.0	0.0	0.0	0.0	0.0	0.0	0.0	17.0	53.0	108.0	0.0	0.0	119.0	0.0	0.0	50.0	0.0	36.0	0.0	0.0	0.0	0.0
e928eae601adc7afb6922c7d14c2176a	0.0	0.0	0.0	0.0	0.0	0.0	0.0	0.0	0.0	0.0	0.0	0.0	0.0	0.0	0.0	0.0	0.0	0.0	0.0	0.0	0.0	0.0	0.0	0.0	0.0	0.0	0.0	0.0	0.0	41.0	0.0	0.0	0.0	0.0	0.0	26.0	54.0	42.0	0.0	10.0	0.0	0.0	0.0	49.0	43.0	0.0	0.0	0.0	0.0
c655cd680f845f166e54495ab35094f2	0.0	0.0	0.0	0.0	0.0	0.0	0.0	0.0	0.0	0.0	0.0	0.0	0.0	0.0	0.0	0.0	0.0	0.0	0.0	0.0	0.0	0.0	0.0	0.0	0.0	0.0	0.0	0.0	0.0	0.0	33.0	0.0	0.0	0.0	0.0	0.0	0.0	0.0	0.0	0.0	0.0	0.0	0.0	0.0	0.0	0.0	0.0	0.0	0.0
35c6f754723bc593e28850051a20a6f9	0.0	0.0	0.0	0.0	0.0	0.0	0.0	0.0	0.0	0.0	0.0	0.0	0.0	0.0	0.0	0.0	0.0	0.0	0.0	0.0	0.0	0.0	0.0	0.0	0.0	0.0	0.0	0.0	0.0	0.0	0.0	0.0	0.0	0.0	0.0	16.0	0.0	27.0	0.0	0.0	0.0	0.0	0.0	0.0	0.0	0.0	0.0	0.0	0.0
544b1184d45ae250a8cda3433c85ce52	0.0	0.0	0.0	0.0	0.0	0.0	0.0	0.0	0.0	0.0	0.0	0.0	0.0	0.0	0.0	0.0	0.0	0.0	0.0	0.0	0.0	0.0	3.0	0.0	0.0	0.0	0.0	0.0	0.0	41.0	0.0	0.0	0.0	0.0	0.0	32.0	0.0	23.0	0.0	17.0	0.0	0.0	0.0	45.0	70.0	0.0	0.0	0.0	0.0
706845ade05d085d8f51d5ea2358ee80	0.0	0.0	0.0	0.0	0.0	0.0	0.0	0.0	0.0	0.0	0.0	0.0	0.0	0.0	0.0	0.0	0.0	0.0	0.0	0.0	0.0	0.0	0.0	0.0	0.0	0.0	0.0	0.0	0.0	9.0	0.0	0.0	116.0	0.0	0.0	0.0	0.0	15.0	0.0	0.0	0.0	0.0	46.0	0.0	0.0	0.0	0.0	0.0	0.0
ff6c16d95058dea3813725a8ee8a5e2c	0.0	0.0	0.0	0.0	0.0	0.0	0.0	0.0	0.0	0.0	0.0	0.0	0.0	0.0	0.0	0.0	0.0	0.0	0.0	0.0	0.0	0.0	0.0	0.0	0.0	0.0	0.0	0.0	0.0	0.0	43.0	0.0	0.0	0.0	0.0	0.0	0.0	0.0	55.0	0.0	46.0	132.0	62.0	0.0	0.0	0.0	0.0	0.0	0.0
34857f5894e296e86699ec7a33cbb244	0.0	0.0	0.0	0.0	0.0	0.0	0.0	0.0	0.0	0.0	0.0	5.0	0.0	0.0	0.0	0.0	0.0	13.0	0.0	42.0	0.0	0.0	0.0	0.0	0.0	0.0	0.0	0.0	0.0	0.0	0.0	0.0	0.0	18.0	0.0	23.0	35.0	22.0	32.0	0.0	0.0	29.0	0.0	43.0	34.0	0.0	0.0	0.0	0.0
faad24578c9d3946ad2e95b3e3ebadf0	0.0	0.0	0.0	0.0	0.0	0.0	0.0	0.0	0.0	0.0	0.0	0.0	0.0	0.0	0.0	0.0	0.0	0.0	0.0	0.0	0.0	0.0	0.0	0.0	12.0	0.0	0.0	0.0	0.0	0.0	0.0	0.0	0.0	0.0	0.0	0.0	0.0	0.0	0.0	70.0	0.0	0.0	0.0	0.0	0.0	0.0	16.0	0.0	35.0
b82cfd6d9879791d60a3268b95102b3a	0.0	0.0	0.0	0.0	0.0	0.0	0.0	0.0	0.0	122.0	0.0	0.0	0.0	116.0	16.0	57.0	109.0	0.0	162.0	0.0	46.0	30.0	0.0	0.0	0.0	0.0	0.0	0.0	0.0	0.0	0.0	0.0	0.0	0.0	0.0	27.0	24.0	0.0	78.0	0.0	0.0	0.0	0.0	0.0	0.0	0.0	0.0	0.0	0.0
d60f9427926bc6f0e3bb7dbc41a329dc	0.0	0.0	0.0	0.0	0.0	0.0	0.0	0.0	0.0	0.0	0.0	0.0	0.0	0.0	0.0	0.0	0.0	0.0	0.0	0.0	0.0	0.0	0.0	0.0	0.0	0.0	0.0	0.0	0.0	0.0	31.0	0.0	0.0	0.0	0.0	0.0	0.0	0.0	0.0	0.0	0.0	0.0	66.0	0.0	0.0	0.0	0.0	0.0	0.0
2a1a7574a2dd45f08ec9a03306a64d70	0.0	0.0	0.0	0.0	0.0	0.0	0.0	0.0	0.0	0.0	0.0	0.0	0.0	0.0	0.0	0.0	0.0	0.0	0.0	0.0	0.0	0.0	0.0	0.0	0.0	0.0	0.0	0.0	0.0	0.0	0.0	0.0	0.0	0.0	0.0	0.0	7.0	0.0	0.0	0.0	0.0	0.0	0.0	0.0	0.0	0.0	0.0	2.0	0.0
a76c50d84350383765fc362c1b2e8aae	0.0	0.0	0.0	0.0	0.0	0.0	0.0	0.0	0.0	53.0	40.0	0.0	93.0	32.0	0.0	36.0	37.0	0.0	44.0	0.0	26.0	22.0	21.0	0.0	0.0	0.0	0.0	0.0	0.0	63.0	0.0	0.0	94.0	0.0	0.0	0.0	73.0	45.0	0.0	48.0	32.0	0.0	0.0	28.0	0.0	0.0	0.0	0.0	0.0
84466e308698358d1b3de486b32ad44f	0.0	0.0	0.0	0.0	0.0	0.0	0.0	0.0	0.0	0.0	6.0	0.0	0.0	3.0	0.0	0.0	0.0	0.0	0.0	0.0	0.0	0.0	0.0	0.0	0.0	0.0	0.0	0.0	0.0	16.0	0.0	0.0	0.0	20.0	0.0	12.0	34.0	10.0	0.0	38.0	0.0	5.0	29.0	0.0	0.0	6.0	6.0	5.0	0.0
a1658e4b2e2d4aa8c0ad1028cb6de40d	0.0	0.0	0.0	0.0	0.0	0.0	0.0	0.0	0.0	0.0	0.0	0.0	0.0	0.0	0.0	0.0	0.0	0.0	0.0	0.0	0.0	0.0	0.0	0.0	0.0	0.0	0.0	0.0	0.0	26.0	0.0	0.0	30.0	0.0	0.0	0.0	70.0	50.0	44.0	0.0	0.0	22.0	34.0	0.0	0.0	0.0	0.0	0.0	0.0
cbe6fcb8d0a8aa0f77c330e45fea20f6	0.0	0.0	0.0	0.0	0.0	0.0	0.0	0.0	0.0	0.0	0.0	0.0	0.0	48.0	30.0	0.0	0.0	0.0	0.0	0.0	0.0	0.0	0.0	0.0	0.0	0.0	0.0	0.0	0.0	0.0	0.0	0.0	50.0	0.0	54.0	88.0	0.0	0.0	0.0	0.0	0.0	0.0	0.0	0.0	0.0	0.0	0.0	0.0	0.0
2ea0cf394b2aaffa15e0683bba1ac8fc	0.0	0.0	0.0	0.0	0.0	0.0	0.0	0.0	0.0	0.0	0.0	0.0	0.0	0.0	0.0	0.0	0.0	0.0	0.0	0.0	0.0	0.0	0.0	0.0	0.0	0.0	0.0	0.0	0.0	3.0	0.0	0.0	3.0	0.0	0.0	0.0	0.0	0.0	0.0	0.0	0.0	837.0	0.0	0.0	0.0	0.0	0.0	0.0	0.0
f14ea729afdb8de45a02015cfb840093	0.0	0.0	0.0	0.0	0.0	0.0	0.0	0.0	0.0	0.0	0.0	0.0	0.0	0.0	0.0	0.0	0.0	0.0	0.0	0.0	0.0	0.0	0.0	0.0	0.0	0.0	0.0	0.0	0.0	0.0	0.0	0.0	0.0	45.0	0.0	68.0	48.0	73.0	20.0	0.0	0.0	0.0	49.0	32.0	0.0	0.0	0.0	0.0	0.0
7c704cdfdb4fae82c4ec1a4c8ad9a05a	0.0	0.0	0.0	0.0	0.0	0.0	0.0	0.0	0.0	0.0	0.0	0.0	0.0	0.0	0.0	0.0	0.0	0.0	0.0	0.0	0.0	0.0	0.0	0.0	0.0	0.0	0.0	0.0	0.0	0.0	0.0	0.0	0.0	0.0	0.0	0.0	0.0	0.0	0.0	0.0	0.0	0.0	0.0	0.0	34.0	0.0	0.0	0.0	0.0
3f4de64e92339da9c6d7d1c8ccea2061	0.0	0.0	0.0	0.0	0.0	0.0	0.0	0.0	0.0	0.0	0.0	0.0	0.0	0.0	0.0	0.0	0.0	0.0	0.0	0.0	0.0	0.0	0.0	0.0	0.0	0.0	0.0	20.0	0.0	18.0	0.0	0.0	0.0	0.0	0.0	0.0	33.0	0.0	40.0	29.0	0.0	0.0	0.0	26.0	0.0	0.0	0.0	0.0	0.0
0195f8481d0947f0247ae6c978ea57c5	68.0	0.0	0.0	0.0	0.0	0.0	0.0	0.0	0.0	56.0	0.0	0.0	0.0	66.0	0.0	149.0	70.0	0.0	281.0	0.0	0.0	0.0	0.0	0.0	0.0	0.0	0.0	0.0	0.0	0.0	0.0	0.0	0.0	0.0	0.0	0.0	0.0	0.0	0.0	0.0	0.0	0.0	0.0	0.0	0.0	0.0	2.0	0.0	0.0
d00b823b94b82d443e3ebbfd31eaee6b	0.0	0.0	0.0	0.0	0.0	0.0	0.0	0.0	0.0	58.0	0.0	36.0	0.0	45.0	15.0	0.0	70.0	21.0	72.0	63.0	33.0	14.0	24.0	0.0	0.0	0.0	0.0	0.0	0.0	0.0	28.0	0.0	22.0	0.0	0.0	33.0	46.0	0.0	50.0	0.0	0.0	23.0	28.0	23.0	0.0	0.0	0.0	0.0	0.0
0e95f6c1bfeb759e5211c3f25cbfcf5b	0.0	0.0	0.0	0.0	0.0	0.0	0.0	0.0	0.0	0.0	0.0	0.0	0.0	0.0	0.0	9.0	0.0	0.0	0.0	0.0	0.0	0.0	0.0	0.0	0.0	0.0	0.0	0.0	0.0	22.0	0.0	0.0	0.0	0.0	0.0	17.0	0.0	19.0	15.0	0.0	12.0	15.0	31.0	24.0	22.0	0.0	0.0	0.0	0.0
ac0071691de1dd461e5cfc7e5fbd443f	0.0	0.0	0.0	0.0	0.0	0.0	0.0	0.0	0.0	0.0	0.0	0.0	0.0	0.0	0.0	0.0	0.0	0.0	0.0	0.0	0.0	0.0	0.0	0.0	0.0	0.0	0.0	0.0	0.0	0.0	19.0	0.0	14.0	0.0	0.0	10.0	39.0	27.0	36.0	11.0	12.0	18.0	12.0	50.0	8.0	0.0	0.0	0.0	0.0
1384816c16dea631e7ed90dbe1a3c820	0.0	0.0	0.0	0.0	0.0	0.0	0.0	0.0	0.0	0.0	0.0	0.0	0.0	0.0	0.0	0.0	0.0	0.0	0.0	0.0	0.0	0.0	0.0	0.0	0.0	0.0	0.0	0.0	0.0	0.0	0.0	0.0	0.0	0.0	0.0	0.0	0.0	0.0	0.0	0.0	0.0	0.0	0.0	0.0	0.0	0.0	0.0	0.0	0.0
49e1cc7f93955b0b5eccb3b1b45b1c70	0.0	0.0	0.0	0.0	0.0	0.0	0.0	0.0	0.0	0.0	0.0	0.0	0.0	0.0	0.0	0.0	0.0	0.0	0.0	0.0	0.0	0.0	0.0	0.0	0.0	0.0	0.0	0.0	0.0	0.0	0.0	0.0	13.0	26.0	0.0	54.0	40.0	0.0	34.0	0.0	23.0	12.0	15.0	41.0	58.0	0.0	0.0	0.0	0.0
bc23d64d8da102abd5a90b48ef1a2f69	0.0	0.0	0.0	0.0	0.0	0.0	0.0	0.0	0.0	0.0	0.0	0.0	0.0	0.0	0.0	0.0	0.0	0.0	0.0	0.0	0.0	0.0	25.0	0.0	0.0	0.0	0.0	0.0	0.0	19.0	20.0	0.0	7.0	0.0	0.0	0.0	28.0	209.0	0.0	0.0	0.0	121.0	20.0	0.0	70.0	0.0	0.0	0.0	0.0
58c410f02295664d688780cc37f2553d	0.0	0.0	0.0	0.0	0.0	0.0	0.0	0.0	0.0	0.0	0.0	0.0	0.0	0.0	0.0	0.0	0.0	0.0	0.0	0.0	0.0	0.0	0.0	0.0	0.0	0.0	0.0	0.0	0.0	27.0	21.0	0.0	22.0	20.0	0.0	49.0	52.0	34.0	58.0	14.0	18.0	0.0	12.0	39.0	0.0	0.0	0.0	0.0	0.0
879ff8607bcd6c20b637fbc178b236ef	0.0	0.0	0.0	0.0	0.0	0.0	0.0	0.0	0.0	0.0	0.0	0.0	0.0	0.0	0.0	0.0	0.0	0.0	0.0	0.0	0.0	0.0	0.0	0.0	0.0	0.0	0.0	0.0	0.0	0.0	19.0	0.0	0.0	0.0	0.0	25.0	31.0	0.0	14.0	26.0	14.0	0.0	23.0	0.0	0.0	0.0	0.0	0.0	8.0
d6b9b86a7b99fa3b163724c2163db85d	0.0	0.0	0.0	0.0	0.0	0.0	0.0	0.0	0.0	0.0	0.0	0.0	0.0	0.0	0.0	0.0	0.0	0.0	0.0	0.0	0.0	0.0	0.0	0.0	0.0	0.0	0.0	0.0	0.0	0.0	0.0	0.0	13.0	0.0	0.0	0.0	0.0	0.0	0.0	295.0	30.0	8.0	0.0	0.0	0.0	0.0	0.0	0.0	0.0
5150ce40dffb48b0fa9b80d2e8ccd6f3	0.0	0.0	0.0	0.0	0.0	0.0	0.0	0.0	0.0	0.0	0.0	0.0	0.0	0.0	0.0	0.0	0.0	0.0	0.0	0.0	0.0	0.0	0.0	0.0	0.0	0.0	0.0	0.0	0.0	0.0	0.0	0.0	40.0	0.0	0.0	0.0	0.0	0.0	0.0	0.0	0.0	0.0	30.0	58.0	0.0	0.0	0.0	2.0	0.0
db9c29458c295da25c2b18ab54704484	0.0	0.0	0.0	0.0	0.0	0.0	0.0	0.0	0.0	0.0	0.0	0.0	0.0	0.0	0.0	47.0	35.0	0.0	0.0	0.0	0.0	0.0	0.0	0.0	0.0	0.0	0.0	0.0	0.0	21.0	0.0	0.0	0.0	0.0	0.0	41.0	0.0	0.0	360.0	0.0	124.0	0.0	0.0	17.0	9.0	0.0	0.0	0.0	0.0
ea1b99801c8a91850351b8f02d230e5a	0.0	0.0	0.0	0.0	0.0	0.0	0.0	0.0	0.0	0.0	0.0	0.0	0.0	0.0	0.0	0.0	0.0	0.0	0.0	0.0	0.0	0.0	0.0	0.0	0.0	0.0	0.0	0.0	0.0	15.0	31.0	0.0	0.0	21.0	0.0	50.0	61.0	21.0	42.0	11.0	7.0	0.0	7.0	72.0	16.0	0.0	0.0	0.0	0.0
dc34da4360b0a59985366412eefbcf1d	0.0	0.0	0.0	0.0	0.0	0.0	0.0	0.0	0.0	0.0	0.0	0.0	815.0	0.0	0.0	0.0	0.0	0.0	0.0	0.0	0.0	0.0	0.0	0.0	0.0	0.0	0.0	0.0	0.0	0.0	0.0	0.0	0.0	0.0	0.0	0.0	0.0	0.0	0.0	0.0	0.0	0.0	0.0	0.0	0.0	0.0	0.0	0.0	0.0
f367714ba620b104f7397a016fcd6321	0.0	0.0	0.0	0.0	0.0	0.0	0.0	0.0	0.0	0.0	0.0	0.0	0.0	15.0	0.0	3.0	0.0	0.0	0.0	0.0	0.0	0.0	0.0	0.0	0.0	0.0	0.0	0.0	0.0	0.0	0.0	0.0	0.0	0.0	0.0	0.0	0.0	0.0	0.0	7.0	0.0	0.0	7.0	0.0	18.0	0.0	0.0	0.0	0.0
919e4c89cd4200affc2e9b3fc5673909	0.0	0.0	0.0	0.0	0.0	0.0	0.0	0.0	0.0	0.0	15.0	54.0	88.0	90.0	14.0	45.0	54.0	21.0	82.0	0.0	28.0	62.0	21.0	0.0	0.0	0.0	0.0	0.0	0.0	0.0	0.0	0.0	0.0	0.0	25.0	32.0	0.0	18.0	24.0	0.0	0.0	0.0	17.0	0.0	17.0	0.0	0.0	0.0	0.0
5599c6d77b553fa051ea70ed545ab100	0.0	0.0	0.0	0.0	0.0	0.0	0.0	0.0	0.0	0.0	0.0	0.0	0.0	0.0	0.0	0.0	0.0	0.0	0.0	0.0	0.0	0.0	0.0	0.0	0.0	0.0	13.0	0.0	0.0	0.0	26.0	0.0	0.0	0.0	0.0	0.0	47.0	31.0	0.0	0.0	42.0	32.0	0.0	96.0	0.0	0.0	0.0	0.0	0.0
47223929668bbac06ec0e4f34c230e31	0.0	0.0	0.0	0.0	0.0	0.0	0.0	0.0	0.0	0.0	0.0	0.0	0.0	0.0	0.0	0.0	0.0	0.0	0.0	0.0	0.0	0.0	0.0	0.0	0.0	0.0	0.0	0.0	0.0	0.0	0.0	0.0	0.0	0.0	0.0	88.0	0.0	0.0	0.0	0.0	35.0	0.0	174.0	0.0	66.0	0.0	0.0	10.0	0.0
375b08cdfe1836d14bed7aabbebbb2b6	2.0	0.0	0.0	0.0	0.0	0.0	0.0	4.0	0.0	58.0	20.0	21.0	153.0	37.0	8.0	63.0	96.0	13.0	74.0	48.0	94.0	23.0	13.0	0.0	0.0	0.0	0.0	0.0	0.0	0.0	0.0	0.0	0.0	0.0	0.0	0.0	0.0	0.0	17.0	0.0	7.0	13.0	6.0	0.0	0.0	0.0	0.0	0.0	0.0
0cf5968abe760378d8422bc6d464f263	0.0	0.0	0.0	0.0	0.0	0.0	0.0	0.0	0.0	57.0	0.0	0.0	28.0	0.0	0.0	0.0	0.0	66.0	0.0	0.0	0.0	0.0	0.0	0.0	0.0	0.0	0.0	0.0	0.0	0.0	0.0	0.0	0.0	0.0	0.0	78.0	0.0	0.0	0.0	0.0	0.0	87.0	0.0	0.0	0.0	0.0	0.0	0.0	0.0
416e98f49be35083540f9978fb99d038	0.0	0.0	0.0	0.0	0.0	0.0	0.0	0.0	0.0	0.0	0.0	0.0	0.0	0.0	0.0	0.0	11.0	0.0	0.0	23.0	0.0	0.0	0.0	0.0	0.0	0.0	0.0	0.0	0.0	11.0	21.0	0.0	40.0	31.0	0.0	49.0	72.0	68.0	58.0	0.0	31.0	0.0	0.0	46.0	59.0	0.0	0.0	0.0	0.0
0f62a3f2608f3165db8209f6fd4aef5f	0.0	0.0	0.0	0.0	0.0	0.0	0.0	0.0	0.0	0.0	0.0	0.0	0.0	0.0	0.0	0.0	0.0	0.0	0.0	0.0	0.0	0.0	0.0	0.0	0.0	0.0	0.0	0.0	0.0	0.0	36.0	0.0	22.0	33.0	0.0	47.0	40.0	49.0	63.0	0.0	0.0	28.0	16.0	22.0	31.0	0.0	0.0	0.0	0.0
dc616794efb7f843736a0a16e3e7d096	0.0	0.0	0.0	0.0	0.0	0.0	0.0	0.0	0.0	0.0	0.0	0.0	0.0	0.0	0.0	0.0	0.0	0.0	0.0	0.0	0.0	0.0	0.0	0.0	0.0	0.0	0.0	0.0	0.0	0.0	0.0	0.0	0.0	0.0	37.0	0.0	75.0	55.0	0.0	0.0	0.0	0.0	0.0	0.0	0.0	0.0	0.0	0.0	0.0
9016376103b202b4930db28d40073cda	0.0	0.0	0.0	0.0	0.0	0.0	0.0	0.0	0.0	47.0	49.0	52.0	119.0	21.0	37.0	75.0	34.0	86.0	34.0	47.0	53.0	27.0	0.0	0.0	0.0	0.0	0.0	0.0	0.0	0.0	0.0	0.0	0.0	0.0	0.0	0.0	25.0	0.0	23.0	0.0	0.0	0.0	0.0	0.0	0.0	0.0	0.0	0.0	0.0
f2dcc631b33d7659948b778c6301beae	0.0	0.0	0.0	0.0	0.0	0.0	0.0	0.0	0.0	0.0	0.0	0.0	0.0	0.0	0.0	0.0	0.0	0.0	0.0	0.0	0.0	0.0	0.0	0.0	0.0	0.0	0.0	0.0	0.0	0.0	19.0	0.0	21.0	12.0	0.0	54.0	51.0	42.0	67.0	22.0	0.0	0.0	0.0	48.0	0.0	0.0	0.0	0.0	0.0
ed229e818040ff93a39e5dc3bd58c304	0.0	0.0	0.0	0.0	0.0	0.0	0.0	0.0	0.0	0.0	0.0	0.0	0.0	0.0	0.0	0.0	0.0	0.0	0.0	0.0	0.0	0.0	0.0	0.0	0.0	0.0	0.0	0.0	0.0	47.0	28.0	0.0	19.0	49.0	0.0	63.0	0.0	76.0	0.0	17.0	28.0	0.0	0.0	45.0	0.0	0.0	0.0	0.0	0.0
88b2cff8d286dbb398643bdd9c766bc3	0.0	0.0	0.0	0.0	0.0	0.0	0.0	0.0	0.0	0.0	0.0	0.0	0.0	0.0	0.0	0.0	0.0	0.0	0.0	0.0	0.0	0.0	0.0	0.0	0.0	0.0	0.0	0.0	0.0	0.0	0.0	0.0	13.0	17.0	0.0	99.0	43.0	0.0	0.0	0.0	8.0	0.0	14.0	0.0	20.0	0.0	0.0	0.0	0.0
5eb183a5eb227a06005fc3ee9647a29f	0.0	0.0	0.0	0.0	0.0	0.0	0.0	0.0	0.0	0.0	0.0	0.0	0.0	0.0	0.0	0.0	0.0	10.0	0.0	0.0	0.0	0.0	0.0	0.0	0.0	0.0	0.0	0.0	0.0	0.0	0.0	0.0	0.0	50.0	14.0	87.0	67.0	0.0	0.0	0.0	0.0	0.0	60.0	0.0	0.0	0.0	0.0	0.0	0.0
99b5a8bac810e27a3c9a058a37e67fd5	0.0	0.0	0.0	0.0	0.0	0.0	0.0	0.0	0.0	0.0	0.0	0.0	0.0	0.0	0.0	0.0	0.0	0.0	0.0	0.0	0.0	0.0	0.0	0.0	0.0	0.0	0.0	0.0	20.0	0.0	23.0	0.0	0.0	38.0	0.0	43.0	48.0	43.0	31.0	0.0	0.0	0.0	0.0	37.0	0.0	0.0	0.0	0.0	0.0
cce2c78f4a782f0874d460841306c3bf	0.0	0.0	0.0	0.0	0.0	0.0	0.0	0.0	0.0	0.0	0.0	0.0	0.0	0.0	0.0	0.0	0.0	0.0	464.0	0.0	0.0	0.0	0.0	0.0	0.0	0.0	0.0	0.0	0.0	0.0	0.0	0.0	0.0	0.0	0.0	0.0	0.0	0.0	0.0	0.0	0.0	0.0	0.0	0.0	0.0	0.0	0.0	0.0	0.0
475c536e8b71c86c00b6c70e70ce731b	0.0	0.0	0.0	0.0	0.0	0.0	0.0	0.0	0.0	0.0	0.0	0.0	0.0	0.0	0.0	0.0	0.0	0.0	0.0	0.0	0.0	0.0	0.0	0.0	0.0	0.0	0.0	0.0	0.0	0.0	0.0	0.0	0.0	24.0	0.0	96.0	47.0	0.0	36.0	0.0	19.0	0.0	0.0	55.0	69.0	0.0	0.0	0.0	0.0
caf5dd30bc03e6db5d41d97ff3d0e021	0.0	0.0	0.0	0.0	0.0	0.0	0.0	0.0	0.0	0.0	0.0	0.0	0.0	0.0	0.0	0.0	0.0	0.0	0.0	0.0	0.0	0.0	0.0	0.0	0.0	0.0	0.0	0.0	0.0	0.0	0.0	0.0	0.0	0.0	0.0	0.0	56.0	0.0	0.0	0.0	0.0	0.0	63.0	0.0	0.0	0.0	52.0	0.0	0.0
2e9ac04aa3ed9b17650a602a63492b7f	0.0	0.0	0.0	0.0	0.0	0.0	26.0	0.0	0.0	0.0	0.0	0.0	0.0	11.0	0.0	0.0	0.0	0.0	0.0	0.0	0.0	0.0	0.0	0.0	0.0	0.0	0.0	0.0	0.0	133.0	0.0	0.0	0.0	0.0	0.0	0.0	0.0	0.0	0.0	0.0	0.0	0.0	0.0	0.0	0.0	0.0	0.0	0.0	0.0
0299691f9dec0616cf6f4aa91f6307c3	0.0	0.0	0.0	0.0	0.0	0.0	0.0	0.0	0.0	0.0	0.0	0.0	0.0	0.0	0.0	0.0	0.0	0.0	0.0	0.0	0.0	0.0	0.0	0.0	0.0	0.0	0.0	0.0	0.0	0.0	14.0	0.0	0.0	0.0	0.0	0.0	0.0	0.0	0.0	14.0	29.0	13.0	25.0	0.0	0.0	0.0	0.0	0.0	0.0
a06467d0f5a9c5dd18aa8c1645e3b066	0.0	0.0	0.0	0.0	0.0	0.0	0.0	0.0	0.0	0.0	0.0	0.0	0.0	0.0	0.0	0.0	0.0	0.0	0.0	0.0	0.0	0.0	0.0	0.0	0.0	0.0	0.0	0.0	0.0	0.0	0.0	0.0	0.0	0.0	0.0	41.0	0.0	0.0	0.0	0.0	0.0	0.0	0.0	0.0	0.0	0.0	0.0	0.0	0.0
ff0d0f090b1feb6c5c3d9d93ec5288ef	0.0	0.0	0.0	0.0	0.0	0.0	0.0	0.0	0.0	0.0	0.0	0.0	0.0	0.0	0.0	0.0	0.0	0.0	0.0	0.0	0.0	0.0	0.0	0.0	0.0	0.0	0.0	0.0	0.0	0.0	0.0	0.0	0.0	0.0	0.0	0.0	66.0	0.0	38.0	0.0	0.0	0.0	0.0	0.0	75.0	0.0	0.0	0.0	0.0
36cb88e1350d6a59699977c22aecd342	0.0	0.0	0.0	0.0	0.0	0.0	0.0	0.0	0.0	0.0	0.0	0.0	0.0	0.0	0.0	0.0	0.0	0.0	0.0	0.0	0.0	0.0	0.0	0.0	0.0	0.0	0.0	0.0	0.0	0.0	0.0	0.0	0.0	0.0	0.0	0.0	0.0	0.0	0.0	0.0	0.0	0.0	0.0	0.0	0.0	0.0	0.0	0.0	0.0
c1c386cad26f5f2aea152f0047c2d71b	0.0	0.0	0.0	0.0	0.0	0.0	0.0	0.0	0.0	0.0	0.0	0.0	16.0	0.0	0.0	0.0	0.0	0.0	0.0	0.0	0.0	0.0	0.0	0.0	0.0	0.0	0.0	0.0	0.0	23.0	18.0	0.0	0.0	0.0	0.0	35.0	37.0	34.0	0.0	0.0	0.0	0.0	0.0	22.0	44.0	0.0	0.0	0.0	0.0
6c155463e720ee227afa613c1fe3285b	0.0	0.0	0.0	0.0	0.0	0.0	0.0	0.0	0.0	0.0	0.0	0.0	0.0	0.0	0.0	0.0	0.0	0.0	0.0	0.0	0.0	0.0	0.0	0.0	0.0	0.0	0.0	0.0	0.0	0.0	23.0	0.0	0.0	25.0	0.0	45.0	53.0	22.0	52.0	10.0	34.0	25.0	33.0	40.0	0.0	0.0	0.0	0.0	0.0
b3c878a74f5dc0615987761ccf263018	0.0	0.0	0.0	0.0	0.0	0.0	0.0	0.0	0.0	0.0	0.0	0.0	0.0	0.0	0.0	0.0	0.0	0.0	0.0	0.0	0.0	0.0	0.0	0.0	0.0	0.0	0.0	0.0	0.0	0.0	0.0	0.0	0.0	0.0	0.0	81.0	0.0	0.0	70.0	0.0	0.0	0.0	98.0	0.0	0.0	0.0	0.0	0.0	0.0
541c5cc3d29daa6ae72a68139067bf33	0.0	0.0	0.0	0.0	0.0	0.0	0.0	0.0	0.0	373.0	0.0	0.0	0.0	0.0	17.0	0.0	84.0	0.0	44.0	0.0	0.0	0.0	0.0	0.0	0.0	0.0	0.0	0.0	0.0	0.0	0.0	0.0	138.0	0.0	0.0	9.0	71.0	0.0	56.0	0.0	0.0	0.0	0.0	0.0	0.0	0.0	0.0	0.0	0.0
f299fef33a9252e83e2f36c741198222	0.0	0.0	0.0	0.0	0.0	0.0	0.0	0.0	0.0	0.0	0.0	0.0	0.0	0.0	0.0	0.0	0.0	0.0	0.0	0.0	0.0	0.0	0.0	0.0	0.0	0.0	0.0	0.0	0.0	27.0	0.0	0.0	0.0	0.0	27.0	32.0	68.0	44.0	50.0	0.0	0.0	0.0	0.0	54.0	0.0	0.0	0.0	0.0	0.0
c84deb1cc48f72bad0a489b018df7dd2	0.0	0.0	0.0	0.0	0.0	0.0	0.0	0.0	0.0	0.0	0.0	0.0	0.0	0.0	0.0	0.0	0.0	0.0	0.0	0.0	0.0	0.0	0.0	0.0	0.0	0.0	0.0	0.0	0.0	0.0	22.0	0.0	8.0	47.0	0.0	83.0	49.0	11.0	18.0	27.0	28.0	11.0	59.0	57.0	25.0	0.0	0.0	0.0	4.0
f6840f43fc9f4782784db2e7cbf7fe6c	0.0	0.0	0.0	0.0	0.0	0.0	0.0	0.0	0.0	0.0	0.0	0.0	0.0	0.0	0.0	0.0	0.0	0.0	0.0	0.0	0.0	0.0	0.0	0.0	0.0	6.0	0.0	0.0	0.0	23.0	0.0	0.0	0.0	0.0	0.0	0.0	0.0	83.0	0.0	0.0	0.0	25.0	0.0	38.0	0.0	0.0	14.0	0.0	11.0
e14309eeab8702e4911b4b072539193b	0.0	0.0	0.0	0.0	0.0	0.0	0.0	0.0	0.0	0.0	0.0	0.0	0.0	0.0	0.0	0.0	0.0	0.0	0.0	0.0	0.0	0.0	0.0	0.0	0.0	0.0	0.0	0.0	0.0	16.0	0.0	0.0	23.0	0.0	0.0	19.0	48.0	0.0	64.0	0.0	0.0	45.0	0.0	47.0	0.0	0.0	0.0	0.0	0.0
96d56e3c72d1b262c510481bbf2b2a6f	0.0	0.0	0.0	0.0	0.0	0.0	0.0	0.0	0.0	0.0	0.0	0.0	0.0	31.0	0.0	0.0	0.0	0.0	0.0	0.0	0.0	0.0	0.0	0.0	0.0	0.0	0.0	0.0	0.0	0.0	0.0	0.0	0.0	0.0	0.0	0.0	0.0	0.0	0.0	0.0	0.0	0.0	0.0	0.0	0.0	0.0	0.0	0.0	0.0
e04d65b2df002e842af59ce3203d9f74	0.0	0.0	0.0	0.0	0.0	0.0	0.0	0.0	0.0	0.0	0.0	0.0	0.0	0.0	0.0	0.0	0.0	0.0	0.0	0.0	0.0	0.0	0.0	0.0	0.0	0.0	0.0	0.0	0.0	0.0	0.0	0.0	0.0	0.0	0.0	0.0	0.0	0.0	0.0	126.0	0.0	0.0	0.0	0.0	0.0	0.0	0.0	0.0	0.0
5fdc4c9ea011f2fc663df5b1559ceb51	0.0	0.0	0.0	0.0	0.0	0.0	0.0	0.0	0.0	0.0	0.0	0.0	0.0	0.0	0.0	0.0	0.0	0.0	0.0	0.0	0.0	0.0	0.0	0.0	0.0	0.0	0.0	0.0	0.0	0.0	0.0	0.0	0.0	0.0	0.0	0.0	0.0	0.0	0.0	0.0	0.0	0.0	0.0	0.0	0.0	0.0	0.0	0.0	0.0
71dddb641ae4fcb7071cc77be34c4988	0.0	0.0	0.0	0.0	0.0	0.0	0.0	0.0	0.0	0.0	0.0	11.0	0.0	0.0	0.0	0.0	0.0	0.0	0.0	0.0	0.0	0.0	0.0	0.0	0.0	0.0	0.0	0.0	0.0	0.0	0.0	0.0	0.0	0.0	36.0	34.0	0.0	0.0	40.0	0.0	0.0	0.0	0.0	47.0	0.0	0.0	0.0	0.0	0.0
956f6d57eed3122484f11ab9afac6875	0.0	0.0	0.0	0.0	0.0	0.0	0.0	0.0	0.0	40.0	0.0	0.0	56.0	0.0	0.0	0.0	0.0	0.0	0.0	0.0	0.0	0.0	0.0	0.0	0.0	0.0	0.0	0.0	0.0	0.0	40.0	0.0	0.0	39.0	0.0	0.0	40.0	0.0	0.0	0.0	0.0	0.0	0.0	0.0	0.0	0.0	0.0	0.0	0.0
d0aee1bdfe070a9b144487824766dee1	0.0	0.0	0.0	0.0	0.0	0.0	0.0	0.0	0.0	76.0	0.0	0.0	0.0	0.0	0.0	0.0	0.0	0.0	0.0	141.0	566.0	0.0	0.0	0.0	0.0	0.0	0.0	0.0	0.0	0.0	0.0	0.0	0.0	0.0	0.0	0.0	0.0	0.0	0.0	0.0	0.0	0.0	0.0	0.0	0.0	0.0	0.0	0.0	0.0
f975e5e18621c9c80a77c59d2e0cefdc	0.0	0.0	0.0	0.0	0.0	0.0	0.0	0.0	0.0	0.0	0.0	0.0	0.0	0.0	0.0	4.0	0.0	0.0	0.0	0.0	0.0	0.0	0.0	0.0	0.0	0.0	0.0	0.0	0.0	0.0	0.0	0.0	0.0	0.0	0.0	0.0	0.0	0.0	0.0	0.0	0.0	0.0	0.0	0.0	0.0	0.0	0.0	0.0	0.0
0140d6a9e9e112be4e55195336aa6c12	0.0	0.0	0.0	0.0	0.0	0.0	0.0	0.0	0.0	0.0	0.0	0.0	0.0	0.0	0.0	0.0	0.0	0.0	0.0	0.0	0.0	0.0	0.0	0.0	0.0	0.0	0.0	0.0	0.0	0.0	0.0	0.0	46.0	0.0	0.0	0.0	54.0	55.0	0.0	0.0	39.0	0.0	0.0	55.0	0.0	0.0	0.0	0.0	0.0
3aa7f85740081f2899f1d5d19c3c39c5	0.0	0.0	0.0	0.0	0.0	0.0	0.0	0.0	0.0	0.0	0.0	0.0	0.0	45.0	30.0	78.0	69.0	61.0	35.0	126.0	0.0	45.0	0.0	0.0	0.0	0.0	0.0	0.0	0.0	0.0	49.0	0.0	0.0	0.0	0.0	20.0	66.0	0.0	74.0	0.0	0.0	0.0	0.0	0.0	0.0	0.0	0.0	0.0	0.0
db1c84a043095a8651db0c75924549cf	0.0	0.0	0.0	0.0	0.0	0.0	0.0	0.0	0.0	6.0	0.0	3.0	0.0	0.0	0.0	0.0	0.0	0.0	0.0	0.0	0.0	0.0	0.0	0.0	0.0	0.0	0.0	0.0	0.0	0.0	0.0	0.0	0.0	0.0	0.0	42.0	49.0	0.0	63.0	0.0	0.0	0.0	11.0	31.0	22.0	0.0	0.0	0.0	0.0
90b65bce6d894f02426543706b8ffafe	0.0	0.0	0.0	0.0	0.0	0.0	0.0	0.0	0.0	0.0	0.0	0.0	0.0	0.0	0.0	0.0	0.0	0.0	0.0	0.0	0.0	0.0	0.0	0.0	0.0	0.0	0.0	0.0	0.0	0.0	0.0	0.0	0.0	0.0	0.0	70.0	82.0	0.0	0.0	0.0	0.0	0.0	0.0	76.0	0.0	0.0	0.0	0.0	0.0
fdacd02980c53c9d904822dd9119f6b1	0.0	0.0	0.0	0.0	0.0	0.0	0.0	0.0	0.0	0.0	0.0	0.0	0.0	0.0	0.0	0.0	0.0	0.0	0.0	0.0	0.0	0.0	0.0	0.0	0.0	0.0	0.0	0.0	0.0	14.0	0.0	0.0	0.0	44.0	0.0	27.0	30.0	15.0	0.0	20.0	8.0	26.0	38.0	16.0	0.0	0.0	0.0	0.0	0.0
a36e342b5d65b1282f0d25785f3e40c3	0.0	0.0	0.0	0.0	0.0	0.0	0.0	0.0	0.0	0.0	0.0	0.0	0.0	0.0	0.0	0.0	0.0	0.0	0.0	0.0	0.0	0.0	0.0	0.0	0.0	0.0	0.0	0.0	0.0	0.0	17.0	0.0	54.0	48.0	6.0	39.0	145.0	0.0	0.0	0.0	30.0	0.0	0.0	119.0	0.0	0.0	0.0	0.0	0.0
4d61d4b4ebc2db32f63cac1ee31a61d8	0.0	0.0	0.0	0.0	0.0	0.0	0.0	0.0	0.0	0.0	0.0	0.0	0.0	0.0	0.0	0.0	0.0	0.0	0.0	0.0	0.0	0.0	0.0	0.0	0.0	0.0	0.0	0.0	0.0	0.0	0.0	0.0	0.0	0.0	0.0	5.0	10.0	5.0	5.0	34.0	0.0	0.0	12.0	0.0	0.0	0.0	0.0	0.0	0.0
24667a53efd36dd8373ff37ae1a32b11	0.0	0.0	0.0	0.0	0.0	0.0	0.0	0.0	0.0	0.0	0.0	0.0	0.0	0.0	0.0	0.0	0.0	0.0	0.0	0.0	0.0	0.0	0.0	0.0	0.0	0.0	0.0	0.0	0.0	0.0	0.0	0.0	0.0	0.0	0.0	0.0	0.0	0.0	0.0	0.0	0.0	0.0	0.0	0.0	0.0	0.0	0.0	0.0	0.0
0a6500988522bc9d6aee2776322a6db1	0.0	0.0	0.0	0.0	0.0	0.0	0.0	0.0	0.0	0.0	11.0	0.0	0.0	0.0	0.0	16.0	0.0	0.0	10.0	0.0	70.0	25.0	0.0	0.0	0.0	0.0	0.0	0.0	0.0	0.0	0.0	0.0	14.0	0.0	0.0	20.0	31.0	0.0	60.0	0.0	0.0	105.0	17.0	0.0	17.0	0.0	0.0	0.0	0.0
cb008766a4a8f34d377476d61f773e08	0.0	0.0	0.0	0.0	0.0	0.0	0.0	0.0	0.0	0.0	0.0	0.0	0.0	0.0	0.0	0.0	0.0	0.0	0.0	0.0	0.0	0.0	0.0	0.0	0.0	0.0	0.0	0.0	0.0	0.0	0.0	0.0	0.0	0.0	0.0	0.0	64.0	0.0	0.0	0.0	0.0	0.0	0.0	0.0	0.0	0.0	0.0	0.0	0.0
da90a48d5b41e8424aa3a3d55a85205a	0.0	0.0	0.0	0.0	0.0	0.0	0.0	0.0	0.0	0.0	0.0	0.0	0.0	0.0	0.0	0.0	0.0	0.0	0.0	0.0	0.0	0.0	0.0	0.0	0.0	0.0	0.0	0.0	0.0	21.0	25.0	0.0	0.0	46.0	0.0	21.0	25.0	0.0	20.0	0.0	31.0	24.0	58.0	0.0	0.0	0.0	0.0	0.0	0.0
9d0a414a5f45aff844baebd1c15e53fd	0.0	0.0	0.0	0.0	0.0	0.0	0.0	0.0	0.0	0.0	0.0	0.0	0.0	0.0	0.0	0.0	0.0	0.0	0.0	0.0	0.0	0.0	0.0	0.0	0.0	0.0	0.0	0.0	0.0	0.0	23.0	0.0	32.0	0.0	0.0	0.0	0.0	0.0	37.0	27.0	0.0	38.0	0.0	0.0	0.0	0.0	0.0	0.0	0.0
c3c986f947ef0114dbbf9cb70770a37d	0.0	0.0	0.0	0.0	0.0	4.0	0.0	0.0	0.0	0.0	38.0	0.0	24.0	50.0	0.0	66.0	107.0	0.0	96.0	0.0	120.0	0.0	0.0	0.0	0.0	0.0	0.0	0.0	0.0	0.0	0.0	0.0	0.0	0.0	13.0	26.0	24.0	0.0	34.0	0.0	0.0	0.0	0.0	18.0	0.0	0.0	0.0	0.0	0.0
ecd7cd9ccdc4348f677e202af6719109	0.0	0.0	0.0	0.0	0.0	0.0	0.0	0.0	0.0	0.0	0.0	0.0	0.0	0.0	0.0	0.0	0.0	0.0	0.0	0.0	0.0	0.0	0.0	0.0	0.0	0.0	0.0	0.0	0.0	0.0	0.0	0.0	33.0	0.0	0.0	25.0	53.0	26.0	33.0	0.0	0.0	0.0	0.0	0.0	45.0	0.0	0.0	0.0	0.0
e01c7bdd253695579a86db05516b8670	0.0	0.0	0.0	0.0	0.0	0.0	0.0	0.0	0.0	0.0	0.0	0.0	0.0	10.0	0.0	0.0	0.0	0.0	0.0	0.0	0.0	0.0	0.0	0.0	0.0	0.0	0.0	0.0	0.0	0.0	0.0	0.0	0.0	0.0	0.0	0.0	0.0	0.0	24.0	43.0	28.0	20.0	25.0	0.0	26.0	0.0	0.0	0.0	0.0
9ab0f2d98886b5ad07a6af51f2f81ab6	0.0	0.0	0.0	0.0	0.0	0.0	0.0	0.0	0.0	0.0	0.0	0.0	0.0	0.0	0.0	0.0	0.0	0.0	0.0	0.0	0.0	0.0	0.0	0.0	0.0	0.0	0.0	0.0	0.0	14.0	0.0	0.0	0.0	44.0	0.0	15.0	0.0	0.0	7.0	21.0	8.0	22.0	0.0	38.0	0.0	0.0	0.0	0.0	0.0
ae5a5ddbd6f69024e2f1648f043dc6fb	0.0	0.0	0.0	0.0	0.0	0.0	0.0	0.0	0.0	0.0	0.0	0.0	67.0	16.0	0.0	0.0	0.0	5.0	0.0	4.0	0.0	0.0	4.0	0.0	0.0	0.0	0.0	0.0	0.0	0.0	0.0	0.0	67.0	19.0	0.0	27.0	20.0	0.0	16.0	21.0	9.0	42.0	0.0	20.0	0.0	0.0	0.0	0.0	0.0
c08026d0d8e187af12df54e2ec9f6b17	0.0	0.0	0.0	0.0	0.0	0.0	0.0	0.0	0.0	0.0	0.0	0.0	0.0	0.0	0.0	0.0	0.0	0.0	0.0	0.0	0.0	0.0	0.0	0.0	0.0	0.0	0.0	0.0	0.0	0.0	15.0	0.0	0.0	0.0	0.0	20.0	0.0	0.0	77.0	0.0	0.0	0.0	0.0	0.0	0.0	0.0	0.0	0.0	0.0
a6d6d4c5fc395cfe726867558da4c080	0.0	0.0	0.0	0.0	0.0	0.0	0.0	0.0	0.0	0.0	0.0	0.0	0.0	0.0	0.0	0.0	0.0	0.0	0.0	0.0	0.0	0.0	0.0	0.0	0.0	0.0	0.0	0.0	0.0	0.0	0.0	0.0	0.0	0.0	0.0	0.0	0.0	0.0	0.0	0.0	0.0	0.0	0.0	0.0	0.0	0.0	0.0	0.0	0.0
2e5c9cf308812f09a80f82c2e8947e60	0.0	0.0	0.0	0.0	0.0	0.0	0.0	0.0	0.0	0.0	0.0	0.0	0.0	0.0	0.0	0.0	0.0	0.0	0.0	0.0	0.0	0.0	0.0	0.0	0.0	0.0	0.0	0.0	0.0	261.0	28.0	0.0	0.0	0.0	0.0	0.0	29.0	0.0	0.0	0.0	0.0	26.0	33.0	0.0	0.0	0.0	0.0	0.0	0.0
8da14e444c0f2c89573e13ec64720644	0.0	0.0	0.0	0.0	0.0	0.0	0.0	0.0	0.0	0.0	0.0	0.0	0.0	0.0	0.0	0.0	0.0	0.0	0.0	0.0	0.0	0.0	0.0	0.0	0.0	0.0	0.0	12.0	0.0	0.0	39.0	0.0	0.0	34.0	0.0	39.0	30.0	0.0	24.0	0.0	0.0	0.0	0.0	0.0	51.0	0.0	0.0	0.0	0.0
6d20690338edbc970d6d6a62bfa6487c	0.0	0.0	0.0	0.0	0.0	0.0	0.0	0.0	0.0	0.0	0.0	0.0	0.0	0.0	0.0	0.0	0.0	0.0	0.0	0.0	0.0	0.0	0.0	0.0	0.0	0.0	0.0	0.0	0.0	0.0	0.0	0.0	0.0	0.0	0.0	23.0	51.0	0.0	26.0	32.0	0.0	0.0	74.0	0.0	0.0	0.0	0.0	0.0	0.0
4fe3ff8f1b95d17e6a4ddd19f0d7126f	0.0	0.0	0.0	0.0	0.0	0.0	8.0	0.0	0.0	0.0	34.0	0.0	0.0	0.0	0.0	0.0	0.0	0.0	0.0	0.0	0.0	0.0	0.0	0.0	0.0	0.0	0.0	4.0	0.0	44.0	61.0	0.0	10.0	40.0	0.0	23.0	0.0	0.0	0.0	0.0	0.0	0.0	41.0	0.0	78.0	0.0	0.0	0.0	0.0
e036ddd0005ff72ff70a73f9ad0399fd	0.0	0.0	0.0	0.0	0.0	0.0	9.0	0.0	0.0	0.0	0.0	0.0	0.0	0.0	0.0	0.0	0.0	0.0	0.0	0.0	0.0	0.0	0.0	0.0	0.0	0.0	0.0	0.0	0.0	23.0	0.0	0.0	0.0	12.0	0.0	0.0	0.0	0.0	0.0	0.0	27.0	0.0	8.0	4.0	0.0	0.0	0.0	0.0	0.0
8a4beb1d958ef9ea5e60d9f609ddd74e	0.0	0.0	0.0	0.0	0.0	0.0	0.0	0.0	0.0	0.0	0.0	0.0	0.0	0.0	0.0	7.0	0.0	0.0	0.0	0.0	0.0	0.0	0.0	0.0	0.0	0.0	0.0	0.0	0.0	18.0	0.0	0.0	14.0	0.0	0.0	38.0	46.0	32.0	17.0	0.0	17.0	13.0	24.0	47.0	24.0	0.0	0.0	0.0	0.0
38a1642db1b0a7382a2aa754f6c7499c	0.0	0.0	0.0	0.0	0.0	0.0	0.0	0.0	0.0	0.0	0.0	0.0	0.0	0.0	0.0	0.0	0.0	0.0	0.0	0.0	0.0	0.0	0.0	0.0	0.0	0.0	0.0	0.0	0.0	0.0	0.0	0.0	0.0	0.0	0.0	24.0	0.0	0.0	0.0	39.0	0.0	0.0	0.0	0.0	0.0	0.0	24.0	0.0	0.0
5d724ec73e0015a5318dce94f7590a69	0.0	0.0	0.0	0.0	0.0	0.0	0.0	0.0	0.0	0.0	0.0	0.0	0.0	0.0	0.0	0.0	0.0	0.0	0.0	0.0	0.0	0.0	0.0	0.0	0.0	0.0	0.0	0.0	0.0	14.0	16.0	0.0	0.0	15.0	0.0	0.0	5.0	0.0	0.0	22.0	0.0	0.0	35.0	0.0	0.0	0.0	0.0	0.0	0.0
9fdc9003819d134088429ccf846530aa	0.0	0.0	0.0	0.0	0.0	0.0	0.0	0.0	0.0	0.0	0.0	0.0	0.0	0.0	0.0	0.0	0.0	0.0	0.0	0.0	0.0	0.0	0.0	0.0	0.0	0.0	0.0	0.0	0.0	0.0	0.0	0.0	0.0	58.0	0.0	0.0	0.0	0.0	0.0	0.0	0.0	41.0	0.0	0.0	0.0	0.0	36.0	0.0	0.0
8e875f0cadbf24813d0b91a8937c8492	10.0	0.0	0.0	0.0	0.0	0.0	0.0	0.0	0.0	37.0	0.0	23.0	22.0	52.0	13.0	45.0	28.0	96.0	60.0	41.0	34.0	0.0	84.0	0.0	0.0	0.0	0.0	0.0	0.0	0.0	31.0	0.0	0.0	0.0	0.0	27.0	0.0	0.0	0.0	27.0	0.0	41.0	0.0	0.0	0.0	0.0	0.0	0.0	0.0
097d69af0203f0e4801713cc02326995	0.0	0.0	0.0	0.0	0.0	0.0	0.0	0.0	0.0	0.0	30.0	141.0	0.0	0.0	0.0	26.0	0.0	0.0	22.0	12.0	55.0	0.0	0.0	0.0	0.0	0.0	0.0	0.0	0.0	0.0	0.0	0.0	0.0	0.0	8.0	0.0	37.0	0.0	0.0	0.0	0.0	21.0	61.0	36.0	0.0	0.0	0.0	0.0	0.0
dd12547706e73f3695be99b6a64cadd1	0.0	0.0	0.0	0.0	0.0	0.0	0.0	0.0	0.0	0.0	0.0	0.0	0.0	0.0	0.0	0.0	0.0	0.0	0.0	0.0	0.0	0.0	0.0	0.0	0.0	0.0	0.0	0.0	0.0	0.0	0.0	0.0	0.0	0.0	0.0	0.0	0.0	0.0	0.0	0.0	0.0	0.0	0.0	0.0	0.0	0.0	0.0	0.0	0.0
c1f8f71307f018f3bd2c34fc98201d23	0.0	0.0	0.0	0.0	0.0	0.0	0.0	0.0	0.0	0.0	50.0	21.0	0.0	37.0	38.0	0.0	0.0	0.0	0.0	209.0	16.0	0.0	0.0	0.0	0.0	0.0	0.0	0.0	0.0	0.0	0.0	0.0	0.0	0.0	0.0	17.0	0.0	0.0	0.0	10.0	0.0	13.0	0.0	82.0	0.0	0.0	0.0	0.0	0.0
b0a7251fee23db3fd205e76bbb5d1f33	0.0	0.0	0.0	0.0	0.0	0.0	0.0	0.0	0.0	0.0	0.0	0.0	0.0	0.0	0.0	0.0	0.0	0.0	0.0	0.0	0.0	0.0	0.0	0.0	0.0	0.0	0.0	0.0	0.0	0.0	0.0	0.0	27.0	0.0	0.0	34.0	39.0	19.0	32.0	0.0	13.0	0.0	22.0	24.0	19.0	0.0	0.0	0.0	0.0
846f89c931e21ae87d332b26bab62976	0.0	0.0	0.0	0.0	0.0	0.0	0.0	0.0	0.0	0.0	66.0	45.0	0.0	0.0	0.0	0.0	0.0	0.0	0.0	0.0	0.0	0.0	34.0	0.0	0.0	0.0	0.0	0.0	0.0	0.0	0.0	0.0	0.0	86.0	0.0	0.0	20.0	0.0	0.0	0.0	66.0	71.0	0.0	0.0	0.0	0.0	0.0	0.0	0.0
2091cb3f1b7d29c95f4cad104941c59a	0.0	0.0	0.0	0.0	0.0	0.0	0.0	0.0	0.0	0.0	0.0	0.0	571.0	0.0	0.0	0.0	0.0	0.0	0.0	0.0	0.0	0.0	0.0	0.0	0.0	0.0	0.0	0.0	0.0	0.0	0.0	0.0	0.0	0.0	0.0	0.0	0.0	0.0	0.0	0.0	0.0	8.0	0.0	0.0	0.0	0.0	0.0	0.0	0.0
69104f10eea2c8aa8cbedaf87393f1ec	0.0	0.0	0.0	0.0	0.0	0.0	0.0	0.0	0.0	0.0	0.0	0.0	0.0	0.0	0.0	0.0	0.0	0.0	0.0	0.0	0.0	0.0	0.0	0.0	0.0	0.0	0.0	0.0	0.0	35.0	0.0	0.0	0.0	0.0	0.0	0.0	39.0	0.0	0.0	0.0	50.0	0.0	12.0	62.0	0.0	0.0	0.0	0.0	0.0
cf79e41da72ea0487c86502690bded9a	0.0	0.0	0.0	0.0	0.0	0.0	0.0	0.0	0.0	0.0	0.0	0.0	0.0	0.0	0.0	0.0	0.0	0.0	0.0	0.0	0.0	0.0	0.0	0.0	0.0	0.0	0.0	0.0	0.0	0.0	0.0	0.0	0.0	0.0	0.0	38.0	0.0	0.0	60.0	0.0	0.0	0.0	0.0	33.0	104.0	0.0	0.0	0.0	23.0
82ba31ace1e9b38710c10610aaf7a247	0.0	0.0	0.0	0.0	0.0	0.0	26.0	0.0	0.0	45.0	42.0	22.0	11.0	30.0	0.0	23.0	47.0	22.0	0.0	92.0	61.0	0.0	0.0	0.0	0.0	0.0	0.0	0.0	0.0	21.0	0.0	0.0	16.0	0.0	0.0	40.0	0.0	0.0	64.0	0.0	0.0	0.0	0.0	41.0	0.0	0.0	0.0	0.0	0.0
3a2b5c9fa88e6b4a12e4d650f009d968	0.0	0.0	0.0	0.0	0.0	0.0	0.0	0.0	0.0	7.0	0.0	14.0	0.0	13.0	0.0	0.0	0.0	0.0	0.0	0.0	0.0	0.0	0.0	0.0	0.0	0.0	0.0	0.0	0.0	0.0	27.0	0.0	0.0	17.0	0.0	36.0	50.0	26.0	29.0	8.0	0.0	99.0	24.0	17.0	0.0	0.0	0.0	0.0	0.0
2b237b1577b0cf24618bbcdc4953ff19	0.0	0.0	0.0	0.0	0.0	0.0	0.0	0.0	0.0	0.0	0.0	0.0	0.0	0.0	0.0	0.0	0.0	0.0	0.0	0.0	0.0	0.0	0.0	0.0	0.0	0.0	0.0	0.0	0.0	0.0	0.0	0.0	0.0	0.0	8.0	43.0	0.0	27.0	0.0	0.0	0.0	0.0	0.0	0.0	0.0	0.0	0.0	0.0	0.0
55a35a80eccccf28a748c4739a74a964	0.0	0.0	0.0	0.0	0.0	0.0	0.0	0.0	0.0	0.0	0.0	0.0	0.0	0.0	0.0	0.0	0.0	0.0	0.0	0.0	0.0	0.0	0.0	0.0	0.0	0.0	0.0	0.0	0.0	0.0	0.0	0.0	0.0	0.0	0.0	42.0	32.0	0.0	0.0	0.0	0.0	0.0	0.0	0.0	0.0	0.0	0.0	0.0	0.0
7a1b4392c088c502d28a5ee696a6040e	0.0	0.0	0.0	0.0	0.0	0.0	0.0	0.0	0.0	45.0	0.0	0.0	0.0	0.0	0.0	52.0	24.0	0.0	0.0	14.0	0.0	12.0	0.0	0.0	0.0	0.0	0.0	0.0	0.0	0.0	18.0	0.0	0.0	0.0	0.0	41.0	57.0	0.0	67.0	0.0	0.0	0.0	0.0	34.0	0.0	0.0	0.0	0.0	0.0
503985cc1ff8451c2813f6f0db9d20d0	0.0	0.0	0.0	0.0	0.0	0.0	0.0	0.0	0.0	0.0	0.0	0.0	0.0	0.0	0.0	0.0	0.0	0.0	0.0	0.0	13.0	0.0	0.0	0.0	0.0	0.0	0.0	0.0	0.0	0.0	0.0	0.0	0.0	0.0	0.0	0.0	0.0	0.0	13.0	62.0	0.0	14.0	0.0	14.0	0.0	0.0	0.0	0.0	0.0
2aff3f38ba55361dff38cb6fc0a029e6	0.0	0.0	0.0	0.0	0.0	0.0	0.0	0.0	0.0	0.0	0.0	0.0	0.0	0.0	0.0	0.0	0.0	0.0	0.0	0.0	0.0	0.0	0.0	0.0	0.0	0.0	0.0	0.0	0.0	31.0	16.0	0.0	33.0	15.0	29.0	17.0	54.0	51.0	19.0	0.0	18.0	0.0	24.0	36.0	15.0	0.0	0.0	0.0	0.0
89314f2de8555c64042a0774d1e71967	0.0	0.0	0.0	0.0	0.0	0.0	0.0	0.0	0.0	0.0	0.0	0.0	0.0	0.0	0.0	0.0	0.0	0.0	0.0	0.0	0.0	0.0	0.0	0.0	0.0	0.0	0.0	0.0	0.0	0.0	0.0	0.0	0.0	0.0	0.0	0.0	0.0	0.0	0.0	0.0	0.0	0.0	0.0	0.0	0.0	0.0	0.0	0.0	0.0
885d80c9f8e894686670787fe030675c	0.0	0.0	0.0	0.0	0.0	0.0	0.0	0.0	0.0	0.0	0.0	0.0	0.0	0.0	0.0	0.0	3.0	0.0	0.0	0.0	0.0	0.0	0.0	0.0	0.0	0.0	0.0	0.0	0.0	0.0	0.0	0.0	6.0	0.0	0.0	8.0	0.0	0.0	11.0	14.0	7.0	5.0	21.0	0.0	4.0	0.0	25.0	10.0	0.0
3a10093e6c9c79045d5a0aae578cd2ff	0.0	0.0	0.0	0.0	0.0	0.0	0.0	0.0	0.0	20.0	0.0	8.0	0.0	13.0	0.0	11.0	0.0	52.0	21.0	0.0	0.0	0.0	0.0	0.0	0.0	0.0	0.0	36.0	0.0	0.0	25.0	0.0	33.0	0.0	0.0	48.0	24.0	0.0	78.0	58.0	56.0	17.0	15.0	37.0	0.0	0.0	0.0	0.0	0.0
972679d6aee88a1bbbcad63fb47bdcaa	0.0	0.0	0.0	0.0	0.0	0.0	0.0	0.0	0.0	0.0	0.0	0.0	0.0	0.0	0.0	0.0	0.0	2.0	0.0	0.0	0.0	0.0	0.0	0.0	0.0	0.0	0.0	0.0	0.0	18.0	0.0	0.0	0.0	25.0	0.0	0.0	51.0	33.0	0.0	23.0	0.0	0.0	0.0	53.0	48.0	0.0	16.0	0.0	0.0
b5fba037906a2c217d3bbb98873327c4	0.0	0.0	0.0	0.0	0.0	0.0	0.0	0.0	0.0	51.0	0.0	0.0	0.0	21.0	0.0	0.0	47.0	0.0	0.0	0.0	0.0	0.0	0.0	0.0	0.0	0.0	0.0	0.0	0.0	0.0	0.0	0.0	32.0	0.0	0.0	32.0	0.0	0.0	63.0	0.0	0.0	0.0	0.0	41.0	0.0	0.0	0.0	0.0	0.0
311f5d31c225b0642f7be9ebc71c7450	0.0	0.0	0.0	0.0	0.0	0.0	0.0	0.0	0.0	0.0	0.0	0.0	0.0	0.0	0.0	0.0	0.0	0.0	0.0	0.0	0.0	0.0	0.0	0.0	0.0	0.0	0.0	0.0	0.0	32.0	0.0	0.0	16.0	32.0	0.0	36.0	32.0	0.0	24.0	7.0	0.0	21.0	0.0	22.0	24.0	0.0	0.0	0.0	0.0
e3e9c48b606971f73861254a14333568	0.0	0.0	0.0	0.0	0.0	0.0	0.0	0.0	0.0	0.0	0.0	0.0	0.0	0.0	0.0	0.0	0.0	0.0	0.0	0.0	0.0	0.0	0.0	0.0	0.0	0.0	0.0	0.0	0.0	0.0	32.0	0.0	14.0	0.0	12.0	44.0	37.0	25.0	39.0	18.0	0.0	16.0	29.0	42.0	16.0	0.0	0.0	0.0	0.0
d20a121aef70345c6692458526be1a7f	0.0	0.0	0.0	0.0	0.0	0.0	0.0	0.0	0.0	0.0	0.0	0.0	0.0	0.0	0.0	0.0	0.0	0.0	0.0	0.0	0.0	0.0	0.0	0.0	0.0	0.0	0.0	116.0	0.0	0.0	20.0	0.0	0.0	0.0	0.0	0.0	39.0	0.0	0.0	0.0	0.0	0.0	0.0	0.0	0.0	0.0	0.0	0.0	0.0
9cc5d8fc52503a099461b3af44bc7da0	0.0	0.0	0.0	0.0	0.0	0.0	0.0	0.0	0.0	0.0	0.0	0.0	0.0	0.0	0.0	0.0	0.0	0.0	0.0	0.0	0.0	0.0	0.0	0.0	0.0	0.0	0.0	14.0	0.0	23.0	9.0	0.0	16.0	21.0	0.0	26.0	32.0	14.0	0.0	0.0	10.0	21.0	0.0	58.0	0.0	0.0	0.0	0.0	0.0
02c8f03e04529a0f7d1c57b0ca47c689	0.0	0.0	0.0	0.0	0.0	0.0	0.0	0.0	0.0	0.0	0.0	0.0	0.0	36.0	0.0	0.0	0.0	0.0	0.0	0.0	0.0	0.0	0.0	0.0	0.0	0.0	0.0	0.0	0.0	0.0	14.0	0.0	0.0	0.0	76.0	0.0	18.0	0.0	32.0	0.0	0.0	0.0	0.0	0.0	0.0	0.0	0.0	0.0	0.0
e241df862513b7b684dea6aa0516591c	0.0	0.0	0.0	0.0	0.0	0.0	0.0	0.0	0.0	0.0	0.0	0.0	0.0	0.0	0.0	0.0	0.0	0.0	0.0	0.0	0.0	0.0	0.0	0.0	0.0	0.0	0.0	0.0	0.0	33.0	0.0	0.0	0.0	0.0	0.0	51.0	56.0	41.0	38.0	0.0	28.0	0.0	0.0	82.0	0.0	0.0	0.0	0.0	0.0
164ecd33ef6d54801fcb27932f16e5d3	0.0	0.0	0.0	0.0	0.0	0.0	0.0	0.0	0.0	0.0	0.0	0.0	0.0	0.0	0.0	0.0	0.0	0.0	0.0	0.0	0.0	0.0	0.0	0.0	0.0	0.0	0.0	0.0	0.0	0.0	0.0	0.0	0.0	0.0	0.0	0.0	0.0	0.0	0.0	0.0	0.0	0.0	43.0	0.0	0.0	0.0	0.0	0.0	0.0
8f18249b446c504ebe2645ad8885559a	0.0	0.0	0.0	0.0	0.0	0.0	0.0	0.0	0.0	0.0	0.0	0.0	0.0	0.0	0.0	0.0	0.0	0.0	0.0	0.0	0.0	0.0	0.0	0.0	0.0	0.0	0.0	0.0	0.0	0.0	0.0	0.0	0.0	0.0	0.0	0.0	95.0	31.0	62.0	0.0	29.0	41.0	0.0	51.0	58.0	0.0	0.0	0.0	0.0
c5309a4e9d354611485452d6fc51a75a	0.0	0.0	0.0	0.0	0.0	0.0	0.0	0.0	0.0	41.0	28.0	0.0	0.0	82.0	19.0	32.0	0.0	0.0	0.0	0.0	20.0	0.0	0.0	0.0	0.0	0.0	0.0	0.0	0.0	0.0	0.0	0.0	0.0	0.0	0.0	28.0	31.0	0.0	46.0	0.0	0.0	0.0	0.0	0.0	38.0	0.0	0.0	0.0	0.0
248f686bdd6646098cfcc7991e2949a7	0.0	0.0	0.0	0.0	0.0	0.0	0.0	0.0	0.0	0.0	0.0	0.0	394.0	0.0	0.0	0.0	118.0	0.0	0.0	0.0	0.0	0.0	0.0	0.0	0.0	0.0	0.0	0.0	0.0	0.0	0.0	0.0	0.0	0.0	31.0	38.0	0.0	0.0	69.0	0.0	31.0	0.0	0.0	0.0	0.0	0.0	0.0	0.0	0.0
7b9b2ed723adcbf4cfe52b68604dd1d5	0.0	0.0	0.0	0.0	0.0	0.0	0.0	0.0	0.0	0.0	0.0	0.0	0.0	0.0	0.0	25.0	7.0	6.0	0.0	2.0	0.0	0.0	0.0	0.0	0.0	0.0	0.0	0.0	0.0	0.0	16.0	0.0	27.0	16.0	4.0	47.0	36.0	31.0	44.0	0.0	20.0	0.0	0.0	23.0	0.0	0.0	0.0	0.0	0.0
8edb75113628bdcb8eab15daf28ede45	0.0	0.0	0.0	0.0	0.0	0.0	0.0	0.0	0.0	0.0	0.0	0.0	0.0	0.0	0.0	0.0	0.0	0.0	0.0	0.0	0.0	0.0	0.0	0.0	0.0	0.0	0.0	0.0	0.0	0.0	0.0	0.0	2.0	0.0	0.0	0.0	0.0	71.0	7.0	4.0	0.0	0.0	22.0	0.0	0.0	0.0	0.0	0.0	0.0
e34eb9a2f5bcf6d3da3afff691dc58ee	0.0	0.0	0.0	0.0	0.0	0.0	0.0	0.0	0.0	0.0	0.0	0.0	0.0	0.0	0.0	0.0	0.0	0.0	0.0	0.0	0.0	0.0	0.0	0.0	0.0	0.0	0.0	0.0	0.0	0.0	0.0	0.0	0.0	0.0	0.0	0.0	0.0	0.0	0.0	0.0	0.0	0.0	0.0	0.0	0.0	0.0	0.0	0.0	0.0
f053d09aba151f73146b2ac48ee1d4f2	0.0	0.0	0.0	0.0	0.0	0.0	0.0	0.0	0.0	0.0	0.0	0.0	0.0	0.0	0.0	0.0	0.0	0.0	0.0	0.0	0.0	0.0	0.0	0.0	0.0	0.0	0.0	0.0	0.0	0.0	0.0	0.0	39.0	0.0	0.0	0.0	83.0	0.0	42.0	0.0	0.0	0.0	0.0	44.0	34.0	0.0	0.0	0.0	0.0
07eda4e787b0e5a7e1079d36e17dc059	0.0	0.0	0.0	0.0	0.0	0.0	0.0	0.0	0.0	0.0	0.0	0.0	0.0	0.0	0.0	0.0	0.0	0.0	0.0	0.0	0.0	0.0	0.0	0.0	0.0	0.0	0.0	0.0	0.0	0.0	0.0	0.0	0.0	0.0	0.0	0.0	0.0	0.0	0.0	0.0	0.0	0.0	13.0	0.0	0.0	0.0	0.0	0.0	0.0
d85d3237d15ab11b787c6a7c723bd0f8	0.0	0.0	0.0	0.0	0.0	0.0	0.0	0.0	0.0	0.0	0.0	0.0	0.0	0.0	0.0	0.0	0.0	0.0	0.0	0.0	0.0	0.0	0.0	0.0	0.0	0.0	0.0	0.0	0.0	0.0	0.0	0.0	11.0	0.0	0.0	0.0	8.0	0.0	0.0	0.0	0.0	0.0	6.0	0.0	0.0	0.0	0.0	0.0	0.0
f547a0545f1910c0dc42ce9af87da8bd	0.0	0.0	0.0	0.0	0.0	0.0	0.0	0.0	0.0	0.0	0.0	0.0	17.0	0.0	0.0	0.0	21.0	0.0	0.0	0.0	0.0	0.0	0.0	0.0	0.0	0.0	0.0	0.0	0.0	0.0	0.0	0.0	0.0	0.0	0.0	51.0	0.0	29.0	51.0	0.0	0.0	24.0	0.0	0.0	0.0	0.0	0.0	0.0	0.0
5343b3e4f7421364ba05a5dd03b8b5b1	0.0	0.0	0.0	0.0	0.0	0.0	0.0	0.0	0.0	0.0	0.0	0.0	0.0	0.0	0.0	0.0	0.0	0.0	0.0	0.0	0.0	0.0	0.0	0.0	0.0	0.0	3.0	9.0	7.0	40.0	0.0	0.0	66.0	36.0	36.0	25.0	127.0	0.0	43.0	0.0	43.0	25.0	0.0	71.0	25.0	0.0	0.0	0.0	0.0
9483e4ded80bc51447776f8d216ead32	0.0	0.0	0.0	0.0	0.0	0.0	0.0	0.0	0.0	0.0	0.0	0.0	0.0	0.0	0.0	0.0	0.0	0.0	0.0	0.0	0.0	0.0	0.0	0.0	0.0	0.0	0.0	0.0	0.0	5.0	8.0	0.0	0.0	6.0	0.0	14.0	7.0	0.0	65.0	9.0	10.0	59.0	25.0	19.0	14.0	0.0	0.0	0.0	0.0
7243a0c150e94034bdb160d5142d55ca	0.0	0.0	0.0	0.0	0.0	0.0	0.0	0.0	0.0	0.0	0.0	0.0	0.0	0.0	0.0	0.0	0.0	0.0	0.0	0.0	0.0	0.0	0.0	0.0	0.0	0.0	0.0	0.0	0.0	24.0	0.0	0.0	0.0	0.0	0.0	35.0	45.0	26.0	29.0	15.0	0.0	0.0	0.0	50.0	0.0	0.0	0.0	0.0	0.0
6651384da9ffb9f91497e5aeccd9871e	0.0	0.0	0.0	0.0	0.0	0.0	0.0	0.0	0.0	0.0	0.0	0.0	14.0	0.0	0.0	45.0	0.0	0.0	0.0	0.0	0.0	0.0	0.0	0.0	0.0	0.0	0.0	0.0	0.0	0.0	0.0	0.0	0.0	0.0	0.0	0.0	0.0	0.0	0.0	0.0	0.0	0.0	0.0	0.0	0.0	0.0	0.0	0.0	0.0
1d1e1f304db0e4f326789c107f148838	0.0	0.0	0.0	0.0	0.0	0.0	0.0	0.0	0.0	0.0	0.0	0.0	0.0	0.0	0.0	0.0	0.0	0.0	0.0	0.0	0.0	0.0	0.0	0.0	0.0	0.0	0.0	0.0	0.0	0.0	0.0	0.0	0.0	8.0	0.0	32.0	0.0	0.0	8.0	400.0	0.0	50.0	4.0	6.0	4.0	0.0	0.0	0.0	0.0
d3cebf79938aca40008fc3626bdd0688	0.0	0.0	0.0	0.0	0.0	0.0	0.0	0.0	0.0	0.0	0.0	0.0	0.0	0.0	0.0	0.0	0.0	0.0	0.0	0.0	0.0	0.0	0.0	0.0	0.0	0.0	0.0	0.0	0.0	0.0	0.0	0.0	0.0	40.0	0.0	0.0	0.0	0.0	0.0	0.0	0.0	40.0	0.0	55.0	84.0	0.0	0.0	0.0	0.0
30093cdd6a28476c1614532f379ed6fc	0.0	4.0	0.0	0.0	0.0	0.0	0.0	6.0	0.0	76.0	0.0	0.0	96.0	31.0	0.0	62.0	49.0	49.0	0.0	27.0	0.0	12.0	23.0	0.0	0.0	0.0	0.0	7.0	0.0	15.0	0.0	0.0	26.0	16.0	0.0	24.0	37.0	0.0	49.0	0.0	0.0	0.0	0.0	0.0	0.0	0.0	0.0	0.0	0.0
cc2b700a6c844e637b1e597e043f3444	0.0	0.0	0.0	0.0	0.0	0.0	0.0	0.0	0.0	0.0	0.0	0.0	0.0	0.0	0.0	0.0	0.0	0.0	0.0	0.0	0.0	0.0	0.0	0.0	0.0	0.0	0.0	0.0	0.0	23.0	0.0	0.0	0.0	0.0	0.0	0.0	0.0	0.0	0.0	115.0	0.0	0.0	0.0	0.0	0.0	0.0	0.0	0.0	0.0
c059d987e3fbf784fa64e5c7ab3f35b8	0.0	0.0	0.0	0.0	0.0	0.0	0.0	0.0	0.0	0.0	0.0	0.0	0.0	0.0	0.0	0.0	0.0	9.0	0.0	0.0	0.0	0.0	0.0	0.0	0.0	0.0	0.0	0.0	0.0	0.0	0.0	0.0	24.0	0.0	0.0	45.0	0.0	0.0	38.0	0.0	0.0	0.0	40.0	31.0	0.0	0.0	10.0	0.0	0.0
8be7958d6523a050ec7172f4cc5cbe4e	0.0	0.0	0.0	0.0	0.0	0.0	0.0	0.0	0.0	0.0	0.0	0.0	0.0	123.0	0.0	0.0	0.0	23.0	0.0	0.0	0.0	0.0	10.0	0.0	0.0	0.0	0.0	0.0	0.0	0.0	0.0	0.0	0.0	77.0	0.0	0.0	12.0	0.0	0.0	206.0	0.0	174.0	13.0	0.0	0.0	0.0	0.0	0.0	0.0
86d3767785d364b959f4297617d2f86e	0.0	0.0	0.0	0.0	0.0	0.0	0.0	0.0	0.0	0.0	0.0	0.0	0.0	0.0	0.0	0.0	0.0	0.0	0.0	0.0	0.0	0.0	0.0	0.0	0.0	0.0	0.0	0.0	8.0	0.0	46.0	0.0	0.0	0.0	16.0	0.0	5.0	0.0	0.0	0.0	0.0	0.0	160.0	0.0	13.0	0.0	0.0	0.0	0.0
0d56dda4c8da9792a28167fc4ca61fad	0.0	0.0	0.0	0.0	0.0	0.0	0.0	0.0	0.0	0.0	0.0	0.0	0.0	0.0	0.0	0.0	0.0	0.0	0.0	0.0	0.0	0.0	0.0	0.0	0.0	0.0	0.0	0.0	0.0	0.0	19.0	0.0	0.0	0.0	0.0	55.0	28.0	0.0	0.0	0.0	0.0	0.0	36.0	0.0	0.0	0.0	21.0	39.0	0.0
e958e3b3451c04eb47995ed724df246d	0.0	0.0	0.0	0.0	0.0	0.0	0.0	0.0	0.0	0.0	0.0	0.0	0.0	0.0	0.0	0.0	0.0	0.0	0.0	0.0	0.0	0.0	0.0	0.0	0.0	0.0	0.0	0.0	0.0	0.0	0.0	0.0	0.0	34.0	28.0	0.0	69.0	0.0	63.0	0.0	0.0	0.0	0.0	36.0	10.0	0.0	0.0	0.0	0.0
94d29e33fe3bac151c3424813c441fdc	0.0	0.0	0.0	0.0	0.0	0.0	0.0	0.0	0.0	0.0	0.0	0.0	0.0	0.0	0.0	0.0	0.0	0.0	0.0	0.0	0.0	0.0	0.0	0.0	0.0	0.0	0.0	0.0	0.0	0.0	0.0	0.0	0.0	0.0	0.0	0.0	0.0	0.0	0.0	0.0	0.0	0.0	0.0	0.0	0.0	0.0	0.0	0.0	0.0
0f0fac5355f8e6ab7508348329131947	0.0	0.0	0.0	0.0	0.0	0.0	0.0	0.0	0.0	0.0	0.0	0.0	0.0	0.0	0.0	0.0	0.0	0.0	0.0	0.0	0.0	0.0	0.0	0.0	0.0	0.0	0.0	0.0	0.0	0.0	17.0	0.0	34.0	22.0	0.0	0.0	56.0	38.0	44.0	0.0	44.0	21.0	0.0	38.0	0.0	0.0	0.0	0.0	0.0
3c3e121f4314677c35415677a96a453d	0.0	0.0	0.0	0.0	0.0	0.0	0.0	0.0	0.0	0.0	0.0	0.0	0.0	0.0	0.0	0.0	0.0	0.0	0.0	0.0	0.0	0.0	0.0	0.0	0.0	0.0	0.0	0.0	0.0	0.0	0.0	0.0	19.0	25.0	0.0	40.0	52.0	37.0	28.0	0.0	0.0	0.0	0.0	64.0	15.0	0.0	0.0	0.0	0.0
f745e20dc658e9cadd09e1920242e3cc	0.0	0.0	0.0	0.0	0.0	0.0	0.0	0.0	0.0	0.0	0.0	0.0	0.0	0.0	0.0	0.0	0.0	0.0	0.0	0.0	0.0	0.0	0.0	0.0	0.0	0.0	0.0	0.0	0.0	0.0	0.0	0.0	0.0	0.0	0.0	0.0	0.0	0.0	0.0	0.0	0.0	0.0	0.0	0.0	0.0	0.0	0.0	0.0	0.0
79694327d340302763b51e19c8780bcb	0.0	0.0	0.0	0.0	0.0	0.0	0.0	0.0	0.0	0.0	0.0	0.0	0.0	13.0	0.0	0.0	0.0	0.0	0.0	0.0	0.0	0.0	0.0	0.0	0.0	0.0	0.0	0.0	0.0	0.0	102.0	0.0	44.0	0.0	0.0	0.0	74.0	27.0	0.0	20.0	0.0	0.0	0.0	65.0	0.0	0.0	0.0	0.0	0.0
65375c6e38f73c3d8c722524934e393f	0.0	0.0	0.0	0.0	0.0	0.0	0.0	0.0	0.0	0.0	0.0	0.0	0.0	0.0	0.0	0.0	0.0	0.0	0.0	0.0	0.0	0.0	0.0	0.0	0.0	0.0	0.0	0.0	0.0	18.0	7.0	0.0	23.0	9.0	12.0	21.0	10.0	35.0	9.0	0.0	15.0	10.0	10.0	59.0	10.0	0.0	0.0	0.0	0.0
a6fb83ee87b0759d0dd863751f482c77	0.0	0.0	0.0	0.0	0.0	0.0	0.0	0.0	0.0	0.0	0.0	0.0	0.0	0.0	0.0	0.0	0.0	0.0	0.0	0.0	0.0	0.0	0.0	0.0	0.0	0.0	0.0	0.0	0.0	0.0	0.0	0.0	0.0	0.0	0.0	72.0	78.0	0.0	0.0	0.0	0.0	0.0	0.0	0.0	0.0	0.0	0.0	0.0	0.0
2f844b220b8d6ec692e79f758d5a1ba4	0.0	0.0	0.0	0.0	0.0	0.0	0.0	0.0	0.0	0.0	0.0	0.0	0.0	0.0	0.0	0.0	0.0	0.0	0.0	0.0	0.0	0.0	0.0	0.0	0.0	0.0	0.0	0.0	0.0	0.0	0.0	0.0	0.0	0.0	0.0	0.0	0.0	0.0	0.0	0.0	0.0	0.0	0.0	0.0	0.0	0.0	0.0	0.0	0.0
83f7b9568646a386b50f80e434add6b7	0.0	0.0	0.0	0.0	0.0	0.0	0.0	0.0	0.0	0.0	0.0	0.0	0.0	0.0	0.0	0.0	0.0	0.0	0.0	0.0	0.0	0.0	0.0	0.0	0.0	0.0	0.0	0.0	0.0	0.0	0.0	0.0	0.0	0.0	0.0	24.0	34.0	19.0	36.0	0.0	26.0	0.0	27.0	34.0	0.0	0.0	0.0	0.0	0.0
4135853125f3959af5fa641aa70aefa8	0.0	0.0	0.0	0.0	0.0	0.0	0.0	0.0	0.0	119.0	0.0	29.0	0.0	0.0	0.0	0.0	65.0	185.0	0.0	0.0	0.0	0.0	0.0	0.0	18.0	0.0	0.0	0.0	0.0	27.0	21.0	25.0	0.0	0.0	0.0	0.0	58.0	0.0	47.0	0.0	0.0	0.0	0.0	0.0	0.0	0.0	0.0	0.0	0.0
77f631db66d7ec8c2ed82aa90577951e	0.0	0.0	0.0	0.0	0.0	0.0	0.0	0.0	0.0	0.0	0.0	0.0	0.0	0.0	0.0	0.0	0.0	3.0	0.0	0.0	0.0	0.0	0.0	0.0	0.0	0.0	0.0	0.0	0.0	0.0	0.0	0.0	32.0	18.0	0.0	51.0	0.0	55.0	27.0	0.0	22.0	16.0	24.0	38.0	22.0	0.0	0.0	0.0	0.0
f9d6f75dd16d5fd200b0207496016789	0.0	0.0	0.0	0.0	0.0	0.0	0.0	0.0	0.0	0.0	0.0	0.0	0.0	0.0	0.0	0.0	0.0	0.0	0.0	0.0	0.0	0.0	0.0	0.0	0.0	0.0	0.0	0.0	0.0	0.0	18.0	0.0	0.0	0.0	0.0	0.0	53.0	55.0	27.0	0.0	0.0	0.0	0.0	0.0	0.0	0.0	0.0	0.0	0.0
60e2f439a2d610b09091c9fdd5a5cc7d	0.0	0.0	0.0	0.0	0.0	0.0	0.0	0.0	0.0	0.0	0.0	0.0	0.0	0.0	0.0	0.0	0.0	0.0	0.0	0.0	0.0	0.0	0.0	0.0	0.0	0.0	0.0	0.0	0.0	2.0	10.0	0.0	0.0	0.0	0.0	0.0	0.0	0.0	0.0	0.0	0.0	0.0	0.0	0.0	0.0	0.0	0.0	0.0	0.0
aebd112fc211f03c92c9b8c8c6796bf3	0.0	0.0	0.0	0.0	0.0	0.0	0.0	0.0	0.0	0.0	0.0	0.0	0.0	0.0	0.0	0.0	0.0	0.0	0.0	0.0	0.0	0.0	0.0	0.0	0.0	0.0	0.0	0.0	0.0	0.0	7.0	0.0	0.0	5.0	0.0	25.0	20.0	17.0	0.0	0.0	7.0	0.0	0.0	40.0	6.0	0.0	0.0	0.0	0.0
7f374bfee9315bdebef67fd74466a8fb	0.0	0.0	0.0	0.0	0.0	0.0	0.0	0.0	0.0	0.0	0.0	0.0	0.0	0.0	0.0	0.0	0.0	0.0	0.0	0.0	0.0	0.0	0.0	0.0	0.0	0.0	0.0	0.0	0.0	0.0	0.0	0.0	0.0	17.0	0.0	43.0	44.0	21.0	32.0	0.0	0.0	0.0	17.0	23.0	0.0	0.0	0.0	0.0	0.0
4c2104f1a56334c8d6bf3d4eb1401304	0.0	0.0	0.0	0.0	0.0	0.0	0.0	0.0	0.0	0.0	0.0	0.0	0.0	0.0	0.0	0.0	0.0	0.0	0.0	0.0	0.0	0.0	0.0	0.0	0.0	0.0	0.0	0.0	0.0	0.0	11.0	0.0	22.0	16.0	0.0	25.0	52.0	17.0	26.0	14.0	16.0	14.0	15.0	55.0	13.0	0.0	0.0	0.0	0.0
4728770760d26187b947316401ba443b	0.0	0.0	0.0	0.0	0.0	0.0	0.0	0.0	0.0	0.0	0.0	0.0	0.0	14.0	0.0	0.0	0.0	0.0	0.0	0.0	0.0	0.0	0.0	0.0	0.0	6.0	0.0	0.0	0.0	0.0	32.0	0.0	32.0	0.0	0.0	47.0	47.0	18.0	13.0	25.0	0.0	0.0	37.0	35.0	22.0	0.0	0.0	4.0	0.0
cb30c12fa6713844af976cae6e9c11ea	0.0	0.0	0.0	0.0	0.0	0.0	0.0	0.0	0.0	0.0	0.0	0.0	0.0	0.0	0.0	0.0	0.0	0.0	0.0	0.0	0.0	0.0	0.0	0.0	0.0	0.0	0.0	0.0	0.0	23.0	15.0	0.0	20.0	0.0	0.0	0.0	46.0	15.0	22.0	0.0	0.0	0.0	0.0	51.0	15.0	0.0	0.0	0.0	0.0
c45f96acb51d8cc917b506722cd6d5bb	0.0	0.0	0.0	0.0	0.0	0.0	0.0	0.0	0.0	82.0	0.0	0.0	81.0	0.0	0.0	0.0	0.0	0.0	0.0	0.0	0.0	0.0	0.0	0.0	0.0	0.0	0.0	0.0	0.0	0.0	0.0	0.0	0.0	0.0	0.0	0.0	0.0	0.0	268.0	0.0	0.0	0.0	136.0	0.0	0.0	0.0	0.0	0.0	0.0
5f548247f8eb1562e74d0cb1ded0b787	0.0	0.0	0.0	0.0	0.0	0.0	0.0	0.0	0.0	0.0	0.0	0.0	0.0	0.0	0.0	0.0	0.0	0.0	0.0	0.0	0.0	0.0	0.0	0.0	0.0	0.0	0.0	3.0	0.0	11.0	0.0	0.0	0.0	28.0	0.0	0.0	24.0	24.0	0.0	0.0	0.0	0.0	0.0	11.0	0.0	0.0	0.0	0.0	0.0
53681cb2410f6c482ead4a100c598f91	0.0	0.0	0.0	0.0	0.0	0.0	0.0	0.0	0.0	0.0	0.0	0.0	0.0	0.0	0.0	0.0	0.0	0.0	0.0	0.0	0.0	0.0	0.0	0.0	0.0	0.0	0.0	0.0	0.0	48.0	0.0	0.0	0.0	29.0	0.0	0.0	0.0	0.0	0.0	0.0	0.0	0.0	56.0	0.0	0.0	0.0	0.0	0.0	0.0
48919eafa9a3852221db6d4914524302	0.0	0.0	0.0	0.0	0.0	0.0	0.0	0.0	0.0	3.0	0.0	0.0	0.0	7.0	0.0	59.0	14.0	8.0	0.0	0.0	0.0	2.0	0.0	0.0	0.0	0.0	0.0	0.0	0.0	12.0	17.0	0.0	18.0	0.0	0.0	26.0	21.0	15.0	39.0	9.0	12.0	0.0	17.0	21.0	10.0	0.0	0.0	2.0	0.0
e213c141dc5e8edcf3e97a9310c09159	0.0	0.0	0.0	0.0	0.0	0.0	0.0	0.0	0.0	27.0	0.0	0.0	20.0	0.0	13.0	10.0	41.0	27.0	0.0	14.0	21.0	6.0	4.0	0.0	0.0	0.0	0.0	0.0	0.0	43.0	0.0	0.0	71.0	0.0	0.0	16.0	46.0	17.0	142.0	19.0	13.0	44.0	44.0	14.0	0.0	0.0	0.0	0.0	0.0
8b6be35eca4094cb23b5455e15f72a02	0.0	0.0	0.0	0.0	0.0	0.0	0.0	0.0	0.0	0.0	0.0	0.0	0.0	0.0	0.0	0.0	0.0	60.0	0.0	0.0	14.0	0.0	0.0	0.0	0.0	0.0	0.0	0.0	0.0	0.0	32.0	0.0	0.0	0.0	0.0	0.0	0.0	0.0	0.0	42.0	0.0	0.0	21.0	0.0	19.0	0.0	0.0	0.0	0.0
4834b0d44b631ee4508238145923c8ad	0.0	0.0	0.0	0.0	0.0	0.0	0.0	0.0	0.0	0.0	0.0	0.0	0.0	0.0	0.0	0.0	0.0	0.0	0.0	0.0	0.0	0.0	0.0	0.0	0.0	0.0	0.0	0.0	0.0	0.0	0.0	0.0	0.0	23.0	53.0	0.0	74.0	0.0	39.0	0.0	0.0	0.0	0.0	47.0	0.0	0.0	0.0	0.0	0.0
53903acc9ff228ca53d350dc9de7aed5	0.0	0.0	0.0	0.0	0.0	0.0	0.0	0.0	0.0	0.0	0.0	0.0	0.0	0.0	0.0	0.0	0.0	0.0	0.0	0.0	0.0	0.0	0.0	0.0	0.0	0.0	0.0	0.0	0.0	8.0	9.0	0.0	12.0	0.0	0.0	14.0	28.0	26.0	15.0	7.0	12.0	0.0	0.0	60.0	8.0	0.0	0.0	0.0	0.0
266bcd95d4a25cc5f1b5b23c014908f0	0.0	0.0	0.0	0.0	0.0	0.0	0.0	0.0	0.0	0.0	0.0	43.0	0.0	0.0	0.0	0.0	0.0	0.0	0.0	0.0	0.0	0.0	0.0	0.0	0.0	0.0	0.0	0.0	0.0	29.0	0.0	0.0	47.0	56.0	0.0	13.0	26.0	0.0	85.0	0.0	0.0	0.0	0.0	21.0	0.0	0.0	0.0	0.0	0.0
64f173e6bf80fc55355af381afc321cf	0.0	0.0	0.0	0.0	0.0	0.0	0.0	0.0	0.0	0.0	0.0	0.0	0.0	0.0	0.0	0.0	0.0	0.0	0.0	0.0	0.0	0.0	0.0	0.0	0.0	0.0	0.0	0.0	0.0	0.0	0.0	0.0	54.0	49.0	21.0	0.0	0.0	0.0	0.0	0.0	0.0	0.0	0.0	0.0	0.0	0.0	0.0	0.0	0.0
4979a2b9913bee2e2d89cf20032ae4f1	0.0	0.0	0.0	0.0	0.0	0.0	0.0	0.0	0.0	0.0	0.0	0.0	0.0	0.0	0.0	0.0	0.0	0.0	0.0	0.0	0.0	0.0	0.0	0.0	0.0	0.0	0.0	0.0	0.0	0.0	0.0	0.0	0.0	0.0	0.0	0.0	0.0	0.0	0.0	0.0	0.0	0.0	0.0	0.0	0.0	0.0	0.0	0.0	0.0
25729d385593375a322d28c668c95884	0.0	0.0	0.0	0.0	0.0	0.0	0.0	0.0	0.0	0.0	0.0	0.0	0.0	0.0	0.0	0.0	0.0	0.0	0.0	0.0	0.0	0.0	0.0	0.0	0.0	0.0	0.0	0.0	0.0	0.0	0.0	0.0	10.0	0.0	0.0	14.0	0.0	0.0	0.0	0.0	0.0	0.0	8.0	0.0	23.0	0.0	0.0	0.0	0.0
a5a9cc2b8113e368674ede2a1c18f404	0.0	0.0	0.0	0.0	0.0	0.0	0.0	0.0	0.0	0.0	0.0	0.0	0.0	0.0	0.0	0.0	0.0	0.0	0.0	0.0	0.0	0.0	0.0	0.0	0.0	0.0	0.0	0.0	0.0	0.0	0.0	0.0	0.0	0.0	0.0	43.0	63.0	0.0	61.0	0.0	0.0	0.0	0.0	65.0	0.0	0.0	0.0	0.0	0.0
adbc60e035fae9020f6446180f346319	0.0	0.0	0.0	0.0	0.0	0.0	4.0	0.0	0.0	7.0	2.0	0.0	0.0	31.0	0.0	0.0	0.0	0.0	12.0	0.0	0.0	0.0	0.0	0.0	0.0	0.0	0.0	0.0	0.0	47.0	0.0	0.0	116.0	0.0	29.0	84.0	0.0	0.0	47.0	0.0	0.0	26.0	51.0	0.0	33.0	0.0	0.0	0.0	0.0
b6e9c032ad369f333b1432eb4be52d78	0.0	0.0	0.0	0.0	0.0	0.0	0.0	0.0	0.0	0.0	0.0	0.0	0.0	0.0	0.0	0.0	0.0	0.0	0.0	0.0	0.0	0.0	0.0	0.0	0.0	0.0	0.0	0.0	0.0	0.0	40.0	0.0	0.0	36.0	0.0	56.0	85.0	0.0	62.0	0.0	0.0	0.0	32.0	62.0	0.0	0.0	0.0	0.0	0.0
fe241f404bf302c9c31e842158017c06	0.0	0.0	0.0	0.0	0.0	0.0	0.0	0.0	0.0	0.0	0.0	0.0	0.0	0.0	0.0	0.0	0.0	0.0	0.0	0.0	0.0	0.0	0.0	0.0	0.0	0.0	0.0	0.0	0.0	30.0	20.0	0.0	0.0	0.0	0.0	27.0	33.0	20.0	14.0	0.0	0.0	0.0	11.0	37.0	11.0	0.0	0.0	0.0	0.0
0d674c449ee4a143768a11d70ab33066	0.0	0.0	0.0	0.0	0.0	0.0	0.0	0.0	0.0	0.0	0.0	0.0	0.0	0.0	0.0	0.0	0.0	0.0	0.0	0.0	0.0	0.0	0.0	0.0	0.0	0.0	0.0	0.0	0.0	0.0	0.0	0.0	0.0	0.0	0.0	0.0	0.0	0.0	12.0	0.0	0.0	0.0	0.0	0.0	0.0	0.0	0.0	0.0	0.0
260994072ffc741e18d2389f29f1bdcd	0.0	0.0	0.0	0.0	0.0	0.0	0.0	0.0	0.0	29.0	27.0	25.0	68.0	22.0	0.0	0.0	42.0	28.0	25.0	0.0	29.0	11.0	0.0	0.0	0.0	0.0	0.0	0.0	0.0	62.0	0.0	0.0	58.0	0.0	45.0	0.0	43.0	54.0	0.0	37.0	35.0	0.0	0.0	23.0	0.0	0.0	0.0	0.0	0.0
0c18eb5f44b267ff464a705f8647797e	0.0	0.0	0.0	0.0	0.0	0.0	0.0	0.0	0.0	0.0	0.0	0.0	0.0	0.0	0.0	0.0	0.0	0.0	0.0	0.0	0.0	0.0	0.0	0.0	0.0	0.0	0.0	0.0	0.0	0.0	0.0	0.0	0.0	0.0	0.0	66.0	0.0	64.0	0.0	0.0	0.0	0.0	0.0	80.0	0.0	0.0	0.0	0.0	0.0
381bbb5a6a824c8218e7b21c1b823078	0.0	0.0	0.0	0.0	0.0	0.0	0.0	0.0	0.0	0.0	0.0	0.0	0.0	0.0	0.0	0.0	0.0	0.0	0.0	0.0	0.0	0.0	0.0	0.0	0.0	0.0	0.0	0.0	0.0	0.0	0.0	0.0	0.0	0.0	0.0	0.0	0.0	69.0	0.0	0.0	0.0	0.0	0.0	108.0	0.0	0.0	17.0	0.0	0.0
ce6e2907b10abaef44c73c4589347863	0.0	0.0	0.0	0.0	0.0	0.0	0.0	0.0	0.0	0.0	0.0	0.0	0.0	0.0	0.0	0.0	0.0	0.0	0.0	0.0	0.0	0.0	0.0	0.0	0.0	0.0	0.0	0.0	0.0	0.0	0.0	0.0	0.0	48.0	0.0	0.0	0.0	0.0	0.0	0.0	0.0	53.0	0.0	0.0	110.0	0.0	0.0	0.0	0.0
f25dbf0ebdbf871d1e38a9926929635d	0.0	0.0	0.0	0.0	0.0	0.0	0.0	0.0	0.0	19.0	0.0	8.0	16.0	20.0	8.0	24.0	32.0	15.0	12.0	24.0	13.0	0.0	0.0	0.0	0.0	0.0	0.0	0.0	0.0	4.0	15.0	0.0	0.0	0.0	0.0	19.0	36.0	7.0	30.0	8.0	6.0	0.0	12.0	13.0	0.0	0.0	0.0	0.0	0.0
4f83ced6f55b8b894195011f514075aa	0.0	0.0	0.0	0.0	0.0	0.0	0.0	0.0	0.0	0.0	0.0	0.0	0.0	0.0	0.0	0.0	0.0	0.0	0.0	0.0	0.0	0.0	0.0	0.0	0.0	0.0	0.0	0.0	0.0	0.0	0.0	0.0	0.0	0.0	0.0	36.0	35.0	0.0	0.0	0.0	0.0	0.0	0.0	33.0	0.0	0.0	0.0	0.0	0.0
66f6d826a8462c32f20fe36e46e16424	0.0	0.0	0.0	0.0	0.0	0.0	0.0	0.0	0.0	0.0	0.0	0.0	0.0	0.0	0.0	0.0	0.0	0.0	0.0	0.0	0.0	0.0	0.0	0.0	0.0	0.0	0.0	0.0	0.0	0.0	0.0	0.0	13.0	0.0	0.0	20.0	0.0	0.0	0.0	0.0	0.0	0.0	0.0	0.0	0.0	0.0	26.0	18.0	0.0
7935e1b42d382b9c58ad3b268c17e8bf	0.0	0.0	0.0	0.0	0.0	0.0	0.0	0.0	0.0	0.0	0.0	0.0	0.0	0.0	0.0	0.0	0.0	0.0	0.0	0.0	0.0	0.0	0.0	0.0	0.0	0.0	0.0	0.0	0.0	0.0	0.0	0.0	0.0	0.0	0.0	0.0	0.0	0.0	0.0	0.0	0.0	0.0	0.0	0.0	0.0	0.0	0.0	0.0	0.0
842ea6a347435e69138a3f4da98ea724	0.0	0.0	0.0	0.0	0.0	0.0	0.0	0.0	0.0	0.0	0.0	0.0	0.0	0.0	0.0	327.0	0.0	0.0	0.0	0.0	0.0	0.0	0.0	0.0	0.0	0.0	0.0	0.0	0.0	0.0	0.0	0.0	0.0	0.0	0.0	28.0	0.0	0.0	0.0	0.0	0.0	0.0	37.0	36.0	0.0	0.0	0.0	0.0	0.0
030f92028854c3050b62abf0de08d78c	0.0	0.0	0.0	0.0	0.0	0.0	0.0	0.0	0.0	0.0	0.0	0.0	0.0	0.0	0.0	0.0	0.0	0.0	0.0	0.0	0.0	0.0	0.0	0.0	0.0	0.0	0.0	0.0	0.0	0.0	0.0	0.0	0.0	0.0	0.0	0.0	53.0	0.0	33.0	0.0	0.0	0.0	0.0	41.0	17.0	0.0	0.0	0.0	0.0
ce656e417eebdf35ae68697bb74bb144	0.0	0.0	0.0	0.0	0.0	0.0	0.0	0.0	0.0	0.0	0.0	0.0	0.0	0.0	0.0	0.0	0.0	0.0	0.0	0.0	0.0	0.0	0.0	0.0	0.0	0.0	0.0	0.0	0.0	0.0	0.0	0.0	0.0	0.0	0.0	23.0	0.0	0.0	0.0	0.0	0.0	0.0	0.0	0.0	0.0	0.0	0.0	0.0	0.0
84b9c43a3f5395341ac015996e4a87fe	0.0	0.0	0.0	0.0	0.0	0.0	0.0	0.0	0.0	0.0	0.0	0.0	35.0	13.0	0.0	0.0	16.0	0.0	0.0	22.0	0.0	0.0	0.0	0.0	0.0	0.0	0.0	0.0	0.0	13.0	0.0	0.0	0.0	0.0	0.0	28.0	25.0	20.0	16.0	0.0	0.0	0.0	0.0	38.0	28.0	0.0	0.0	0.0	0.0
98f019119f58d7d1b5f03f9e487bdc2a	0.0	0.0	0.0	0.0	0.0	0.0	0.0	0.0	0.0	0.0	0.0	0.0	0.0	0.0	0.0	0.0	0.0	0.0	0.0	18.0	0.0	0.0	0.0	0.0	10.0	0.0	0.0	0.0	0.0	17.0	7.0	0.0	19.0	0.0	0.0	0.0	0.0	0.0	73.0	16.0	0.0	32.0	0.0	151.0	0.0	0.0	0.0	0.0	0.0
9cda1cabd5ece2c319a18e032a5e79e2	0.0	0.0	0.0	0.0	0.0	0.0	0.0	0.0	0.0	0.0	0.0	0.0	0.0	0.0	0.0	0.0	0.0	0.0	0.0	0.0	0.0	0.0	0.0	0.0	0.0	0.0	0.0	0.0	0.0	0.0	0.0	0.0	0.0	0.0	0.0	56.0	0.0	0.0	66.0	0.0	0.0	0.0	32.0	0.0	45.0	0.0	0.0	0.0	0.0
9f1e3904ea85590a03c4d16daa2c6071	0.0	0.0	0.0	0.0	0.0	0.0	0.0	0.0	0.0	0.0	0.0	0.0	0.0	0.0	0.0	0.0	0.0	0.0	0.0	0.0	0.0	0.0	0.0	0.0	0.0	0.0	0.0	0.0	0.0	13.0	8.0	0.0	10.0	0.0	0.0	21.0	19.0	19.0	15.0	0.0	11.0	0.0	7.0	24.0	9.0	0.0	0.0	0.0	0.0
a6a3bc1ebe059ce70a86eeb898d884e2	0.0	0.0	0.0	0.0	0.0	0.0	0.0	0.0	0.0	0.0	0.0	0.0	0.0	0.0	0.0	0.0	0.0	0.0	0.0	0.0	0.0	0.0	0.0	0.0	0.0	0.0	0.0	0.0	0.0	0.0	0.0	0.0	0.0	0.0	0.0	19.0	0.0	0.0	0.0	0.0	0.0	0.0	0.0	0.0	89.0	0.0	0.0	0.0	0.0
2bad23b8d322b2cca1aeee410ff1dfb0	3.0	0.0	0.0	0.0	0.0	0.0	0.0	0.0	0.0	0.0	7.0	0.0	0.0	0.0	0.0	0.0	0.0	0.0	0.0	9.0	0.0	0.0	0.0	0.0	0.0	0.0	0.0	0.0	0.0	20.0	0.0	0.0	17.0	22.0	0.0	26.0	74.0	55.0	90.0	0.0	32.0	36.0	0.0	78.0	0.0	0.0	0.0	0.0	0.0
18194936e318ab3f3e057a5b37828d77	0.0	0.0	0.0	0.0	0.0	0.0	0.0	0.0	0.0	0.0	0.0	0.0	0.0	0.0	0.0	0.0	0.0	0.0	0.0	0.0	0.0	0.0	0.0	0.0	0.0	0.0	0.0	0.0	0.0	14.0	10.0	0.0	12.0	13.0	0.0	24.0	34.0	17.0	19.0	10.0	17.0	7.0	13.0	27.0	13.0	0.0	2.0	0.0	0.0
0d21c0c9e703ad0d5fe986a044a935ca	0.0	0.0	0.0	0.0	0.0	0.0	0.0	0.0	0.0	0.0	0.0	7.0	0.0	0.0	0.0	0.0	0.0	0.0	0.0	0.0	0.0	0.0	0.0	0.0	0.0	0.0	0.0	0.0	0.0	23.0	0.0	0.0	0.0	0.0	23.0	37.0	23.0	20.0	32.0	0.0	0.0	25.0	17.0	32.0	28.0	0.0	0.0	0.0	0.0
24026d53300b512c93cc378f7d8f4309	0.0	0.0	0.0	0.0	0.0	0.0	0.0	0.0	0.0	0.0	0.0	0.0	0.0	0.0	0.0	0.0	0.0	0.0	0.0	0.0	0.0	0.0	0.0	0.0	0.0	0.0	0.0	0.0	0.0	0.0	0.0	0.0	38.0	14.0	0.0	38.0	39.0	42.0	0.0	0.0	9.0	0.0	0.0	0.0	26.0	0.0	0.0	0.0	0.0
219dfd536eae57dd38cd5ba39d8ad465	0.0	0.0	0.0	0.0	0.0	0.0	0.0	0.0	0.0	0.0	0.0	0.0	0.0	0.0	0.0	0.0	0.0	0.0	0.0	0.0	0.0	0.0	0.0	0.0	0.0	0.0	0.0	0.0	0.0	0.0	0.0	0.0	0.0	0.0	0.0	25.0	42.0	26.0	22.0	0.0	16.0	0.0	0.0	25.0	0.0	0.0	0.0	0.0	0.0
435150bc68e5f4062c288731c6ddd52e	0.0	0.0	0.0	0.0	0.0	0.0	0.0	0.0	0.0	19.0	0.0	0.0	0.0	0.0	0.0	0.0	0.0	0.0	0.0	0.0	0.0	0.0	0.0	0.0	0.0	0.0	0.0	0.0	0.0	40.0	37.0	0.0	0.0	23.0	0.0	33.0	49.0	0.0	62.0	0.0	14.0	16.0	27.0	58.0	0.0	0.0	0.0	0.0	0.0
aac52c53f3876c3631864c37d48487d5	0.0	0.0	0.0	0.0	0.0	0.0	0.0	0.0	0.0	0.0	0.0	0.0	0.0	0.0	0.0	0.0	0.0	0.0	3.0	0.0	0.0	0.0	0.0	0.0	0.0	0.0	0.0	0.0	0.0	12.0	0.0	0.0	18.0	6.0	0.0	24.0	35.0	20.0	23.0	0.0	0.0	0.0	4.0	16.0	9.0	0.0	3.0	0.0	0.0
302c95aff2d4d9695ea723bdf3ae6741	0.0	0.0	0.0	0.0	0.0	0.0	0.0	0.0	0.0	0.0	0.0	0.0	0.0	0.0	0.0	0.0	0.0	0.0	0.0	0.0	0.0	0.0	0.0	0.0	0.0	0.0	0.0	0.0	0.0	0.0	0.0	0.0	0.0	0.0	0.0	0.0	10.0	0.0	0.0	0.0	0.0	0.0	0.0	0.0	0.0	0.0	0.0	0.0	0.0
ebb66d6b7f8ea2b6423e379273a994e1	0.0	0.0	0.0	0.0	0.0	0.0	0.0	0.0	0.0	0.0	0.0	0.0	638.0	0.0	0.0	0.0	0.0	0.0	0.0	0.0	0.0	0.0	0.0	0.0	0.0	0.0	0.0	0.0	0.0	0.0	0.0	0.0	0.0	0.0	0.0	0.0	0.0	0.0	0.0	0.0	0.0	0.0	0.0	0.0	0.0	0.0	0.0	0.0	0.0
8f5700edb35805f0bf1ad327877d107c	0.0	0.0	0.0	0.0	0.0	0.0	0.0	0.0	0.0	0.0	0.0	0.0	19.0	0.0	0.0	0.0	0.0	0.0	27.0	0.0	0.0	0.0	0.0	0.0	0.0	0.0	0.0	0.0	0.0	20.0	28.0	0.0	22.0	0.0	0.0	39.0	67.0	0.0	39.0	0.0	0.0	0.0	20.0	14.0	27.0	0.0	0.0	0.0	0.0
060d761c219b712a8174e8d96d3d2e8e	0.0	0.0	0.0	0.0	0.0	0.0	0.0	0.0	0.0	0.0	0.0	0.0	0.0	0.0	0.0	0.0	0.0	0.0	0.0	0.0	0.0	0.0	0.0	0.0	0.0	0.0	0.0	0.0	0.0	40.0	0.0	0.0	0.0	126.0	36.0	19.0	0.0	0.0	45.0	0.0	0.0	0.0	0.0	39.0	0.0	0.0	0.0	0.0	0.0
d628c80f46e6d609b4e4c15255a09fc8	0.0	0.0	0.0	0.0	0.0	0.0	0.0	0.0	0.0	0.0	0.0	0.0	0.0	0.0	0.0	0.0	0.0	0.0	0.0	0.0	0.0	0.0	0.0	0.0	0.0	0.0	0.0	0.0	0.0	0.0	0.0	0.0	0.0	0.0	0.0	25.0	0.0	40.0	0.0	0.0	0.0	0.0	0.0	0.0	0.0	0.0	0.0	0.0	0.0
999e38b9faf723ef003d95e3ab076535	0.0	0.0	0.0	0.0	0.0	0.0	0.0	0.0	0.0	0.0	0.0	0.0	0.0	0.0	0.0	0.0	0.0	0.0	0.0	0.0	0.0	0.0	0.0	0.0	0.0	0.0	0.0	0.0	0.0	0.0	0.0	0.0	0.0	0.0	0.0	0.0	49.0	0.0	0.0	278.0	0.0	0.0	0.0	0.0	0.0	0.0	0.0	0.0	0.0
969d52e68e048d95fa464d657e758504	0.0	0.0	0.0	0.0	0.0	0.0	0.0	0.0	0.0	0.0	0.0	0.0	0.0	0.0	0.0	0.0	0.0	0.0	0.0	0.0	0.0	0.0	0.0	0.0	0.0	0.0	0.0	0.0	0.0	75.0	23.0	0.0	0.0	0.0	4.0	0.0	57.0	0.0	0.0	0.0	0.0	0.0	0.0	70.0	50.0	0.0	0.0	0.0	0.0
292d59871597fbff0efefd8836370ecb	0.0	0.0	0.0	0.0	0.0	0.0	0.0	0.0	0.0	0.0	0.0	0.0	0.0	0.0	0.0	0.0	0.0	0.0	0.0	0.0	0.0	0.0	0.0	0.0	0.0	0.0	0.0	0.0	0.0	18.0	21.0	0.0	24.0	12.0	0.0	26.0	37.0	19.0	19.0	0.0	0.0	0.0	0.0	38.0	0.0	0.0	0.0	0.0	0.0
817475dde6cd7d617c4f2a6de730fb2c	0.0	0.0	0.0	0.0	0.0	0.0	0.0	0.0	0.0	89.0	0.0	0.0	86.0	0.0	0.0	131.0	42.0	0.0	111.0	0.0	41.0	0.0	0.0	0.0	0.0	0.0	0.0	0.0	0.0	0.0	0.0	0.0	0.0	0.0	0.0	17.0	0.0	0.0	26.0	0.0	0.0	0.0	0.0	0.0	0.0	0.0	0.0	0.0	0.0
952c22ffab8dd1acf82b03798e3980d8	0.0	0.0	0.0	0.0	0.0	0.0	0.0	0.0	0.0	0.0	0.0	0.0	0.0	0.0	0.0	0.0	0.0	0.0	0.0	0.0	0.0	0.0	0.0	0.0	0.0	0.0	0.0	0.0	0.0	0.0	11.0	0.0	0.0	11.0	0.0	26.0	21.0	0.0	12.0	21.0	0.0	5.0	21.0	12.0	22.0	0.0	0.0	0.0	0.0
3fbe451b977468648e3e32f80fd8bd65	0.0	0.0	0.0	0.0	0.0	9.0	4.0	0.0	0.0	30.0	22.0	0.0	49.0	29.0	19.0	49.0	55.0	0.0	74.0	14.0	27.0	22.0	4.0	0.0	0.0	0.0	0.0	0.0	0.0	0.0	0.0	0.0	0.0	0.0	0.0	0.0	20.0	0.0	0.0	0.0	0.0	0.0	0.0	0.0	0.0	0.0	0.0	0.0	0.0
3908c6bd2b57d8473ea6fcee34ecc56c	0.0	0.0	0.0	0.0	0.0	0.0	0.0	0.0	0.0	0.0	0.0	0.0	0.0	0.0	0.0	0.0	0.0	0.0	0.0	0.0	0.0	0.0	0.0	0.0	0.0	0.0	0.0	0.0	0.0	16.0	43.0	0.0	0.0	13.0	9.0	0.0	37.0	33.0	9.0	0.0	20.0	0.0	26.0	0.0	24.0	0.0	0.0	0.0	0.0
c03a6f0d0267516d13ba43d288e791c6	0.0	0.0	0.0	0.0	0.0	0.0	0.0	0.0	0.0	0.0	0.0	0.0	0.0	0.0	0.0	0.0	0.0	0.0	0.0	0.0	0.0	0.0	0.0	0.0	0.0	0.0	0.0	0.0	0.0	0.0	0.0	0.0	0.0	0.0	0.0	89.0	72.0	0.0	0.0	0.0	0.0	0.0	88.0	0.0	26.0	0.0	0.0	0.0	0.0
e4490cf9087190123728fc6f49187179	0.0	0.0	0.0	0.0	0.0	0.0	0.0	0.0	0.0	0.0	0.0	0.0	0.0	0.0	0.0	0.0	0.0	0.0	0.0	0.0	0.0	0.0	0.0	0.0	0.0	0.0	0.0	0.0	0.0	0.0	0.0	0.0	0.0	0.0	0.0	0.0	0.0	0.0	45.0	0.0	0.0	0.0	0.0	43.0	0.0	0.0	0.0	0.0	0.0
0a58c039fc49133a883bdcfb910f660e	0.0	0.0	0.0	0.0	0.0	0.0	0.0	0.0	0.0	0.0	0.0	0.0	0.0	0.0	0.0	0.0	0.0	0.0	0.0	0.0	0.0	0.0	0.0	0.0	0.0	0.0	0.0	0.0	0.0	17.0	0.0	0.0	38.0	20.0	0.0	20.0	25.0	17.0	34.0	0.0	0.0	0.0	0.0	37.0	72.0	0.0	0.0	0.0	0.0
56d53671b022f8ed9b46c46df90a0446	0.0	0.0	0.0	0.0	0.0	0.0	0.0	0.0	0.0	0.0	0.0	0.0	0.0	0.0	0.0	0.0	0.0	0.0	0.0	0.0	0.0	0.0	0.0	0.0	0.0	0.0	0.0	0.0	0.0	21.0	0.0	0.0	11.0	0.0	0.0	43.0	0.0	0.0	51.0	0.0	34.0	0.0	0.0	39.0	76.0	0.0	0.0	0.0	0.0
4602a678f3a1aee96bad7a1bb9555d75	0.0	0.0	0.0	0.0	0.0	0.0	0.0	0.0	0.0	0.0	0.0	0.0	0.0	0.0	0.0	0.0	0.0	0.0	0.0	0.0	0.0	0.0	0.0	0.0	0.0	0.0	0.0	0.0	0.0	25.0	13.0	0.0	0.0	0.0	8.0	21.0	0.0	24.0	49.0	20.0	29.0	27.0	45.0	15.0	0.0	0.0	0.0	0.0	0.0
35f8041d8e17a62d8a232afc038ef736	0.0	0.0	0.0	0.0	0.0	0.0	0.0	0.0	0.0	0.0	0.0	0.0	0.0	0.0	0.0	36.0	75.0	0.0	0.0	29.0	59.0	0.0	0.0	0.0	0.0	0.0	0.0	0.0	0.0	54.0	0.0	0.0	0.0	30.0	0.0	66.0	0.0	0.0	82.0	0.0	0.0	0.0	35.0	0.0	0.0	0.0	0.0	0.0	0.0
e42f19d8f5b33ff8e5ed75d43213ebfa	0.0	0.0	0.0	0.0	0.0	0.0	0.0	0.0	0.0	0.0	0.0	0.0	0.0	0.0	0.0	0.0	0.0	0.0	0.0	0.0	10.0	0.0	0.0	0.0	0.0	0.0	0.0	0.0	0.0	0.0	0.0	0.0	0.0	0.0	0.0	0.0	0.0	0.0	0.0	0.0	52.0	0.0	0.0	0.0	0.0	0.0	0.0	0.0	0.0
6201e4f23c609c7e48d9cbbe1e66361e	0.0	0.0	0.0	0.0	0.0	0.0	0.0	0.0	0.0	0.0	0.0	0.0	0.0	0.0	0.0	0.0	0.0	0.0	0.0	0.0	0.0	0.0	0.0	0.0	0.0	0.0	0.0	0.0	0.0	0.0	54.0	0.0	0.0	0.0	0.0	0.0	63.0	0.0	0.0	33.0	0.0	0.0	41.0	65.0	44.0	0.0	0.0	0.0	0.0
f349a31025f5f3d247126998fff3588b	0.0	0.0	0.0	0.0	0.0	0.0	0.0	0.0	0.0	6.0	0.0	0.0	0.0	0.0	0.0	0.0	0.0	0.0	0.0	0.0	0.0	0.0	0.0	0.0	0.0	0.0	0.0	0.0	0.0	0.0	0.0	9.0	0.0	0.0	0.0	19.0	18.0	21.0	0.0	0.0	0.0	8.0	0.0	0.0	0.0	0.0	0.0	0.0	0.0
6a963dc34f0f53c115234a9d75484191	0.0	0.0	0.0	0.0	0.0	0.0	0.0	0.0	0.0	0.0	0.0	0.0	0.0	0.0	0.0	0.0	0.0	0.0	0.0	0.0	0.0	0.0	0.0	0.0	0.0	0.0	0.0	0.0	0.0	34.0	0.0	0.0	0.0	0.0	0.0	0.0	51.0	35.0	0.0	0.0	0.0	0.0	0.0	54.0	0.0	0.0	0.0	0.0	0.0
3d7e9dcb62ece53f622c10dc2010c78a	0.0	0.0	0.0	0.0	0.0	0.0	0.0	0.0	0.0	0.0	0.0	0.0	0.0	0.0	0.0	0.0	0.0	0.0	0.0	0.0	0.0	0.0	0.0	0.0	0.0	0.0	0.0	0.0	0.0	0.0	27.0	0.0	26.0	9.0	0.0	19.0	19.0	27.0	10.0	0.0	44.0	24.0	0.0	0.0	20.0	0.0	0.0	0.0	0.0
5ae6665e24344da1401bc3e9d9c3902a	0.0	0.0	0.0	0.0	0.0	0.0	0.0	0.0	0.0	0.0	0.0	0.0	0.0	0.0	0.0	0.0	0.0	0.0	0.0	0.0	0.0	0.0	0.0	0.0	0.0	0.0	7.0	0.0	0.0	19.0	0.0	0.0	0.0	44.0	0.0	19.0	0.0	28.0	10.0	0.0	17.0	13.0	0.0	33.0	0.0	0.0	0.0	0.0	0.0
d415e43e82adff1e334e425ea829becd	0.0	0.0	0.0	0.0	0.0	0.0	0.0	0.0	0.0	0.0	0.0	0.0	0.0	0.0	0.0	0.0	0.0	0.0	0.0	0.0	0.0	0.0	0.0	0.0	0.0	0.0	0.0	0.0	0.0	0.0	0.0	0.0	0.0	0.0	0.0	64.0	44.0	41.0	0.0	0.0	0.0	0.0	41.0	0.0	0.0	0.0	0.0	0.0	0.0
ed444b75762025c7203452f2bbae321b	0.0	0.0	0.0	0.0	0.0	0.0	0.0	0.0	0.0	0.0	0.0	0.0	0.0	0.0	0.0	0.0	0.0	0.0	0.0	0.0	0.0	32.0	0.0	0.0	0.0	0.0	0.0	0.0	0.0	0.0	0.0	0.0	35.0	0.0	0.0	26.0	56.0	24.0	0.0	0.0	0.0	0.0	0.0	15.0	0.0	0.0	0.0	0.0	0.0
521f004dfcc0b8a8d54a8826b45ba32b	0.0	0.0	0.0	0.0	0.0	0.0	0.0	0.0	0.0	0.0	0.0	0.0	0.0	0.0	0.0	0.0	0.0	0.0	0.0	0.0	0.0	0.0	0.0	0.0	0.0	0.0	0.0	0.0	0.0	18.0	16.0	0.0	7.0	26.0	0.0	0.0	38.0	0.0	0.0	17.0	23.0	10.0	44.0	30.0	26.0	0.0	0.0	0.0	0.0
4056c5d4305fbebdf47f5e8db2f26fd3	0.0	0.0	0.0	0.0	0.0	0.0	0.0	0.0	0.0	0.0	0.0	0.0	0.0	0.0	0.0	0.0	0.0	0.0	0.0	0.0	0.0	0.0	0.0	0.0	0.0	0.0	0.0	0.0	0.0	15.0	0.0	0.0	0.0	0.0	0.0	20.0	33.0	26.0	23.0	0.0	0.0	13.0	0.0	63.0	0.0	0.0	0.0	0.0	0.0
2235c18b6afbbf513863ed97edd5a8f1	0.0	0.0	0.0	0.0	0.0	0.0	0.0	0.0	0.0	0.0	7.0	0.0	0.0	0.0	0.0	0.0	0.0	0.0	0.0	75.0	0.0	0.0	15.0	0.0	0.0	0.0	0.0	0.0	0.0	0.0	9.0	0.0	0.0	0.0	0.0	26.0	0.0	0.0	18.0	0.0	0.0	78.0	53.0	67.0	0.0	0.0	0.0	0.0	0.0
3586ca20d7f0174a286b79ddb884fc18	0.0	0.0	0.0	0.0	0.0	0.0	0.0	0.0	0.0	0.0	0.0	0.0	0.0	0.0	0.0	0.0	0.0	0.0	0.0	0.0	0.0	0.0	0.0	0.0	0.0	0.0	0.0	0.0	0.0	0.0	0.0	0.0	15.0	0.0	0.0	22.0	0.0	44.0	20.0	30.0	13.0	25.0	27.0	18.0	18.0	0.0	0.0	0.0	0.0
9a2278ff4ccf6dbb49e74b6c653be1de	0.0	0.0	0.0	0.0	0.0	0.0	0.0	0.0	0.0	0.0	0.0	0.0	0.0	0.0	0.0	0.0	0.0	0.0	0.0	0.0	0.0	0.0	0.0	0.0	0.0	0.0	0.0	0.0	0.0	0.0	0.0	0.0	0.0	0.0	0.0	0.0	0.0	0.0	0.0	0.0	0.0	0.0	0.0	0.0	0.0	0.0	0.0	0.0	0.0
a5f610f7f8e9be4143f8d6e85d6416a9	0.0	0.0	0.0	0.0	0.0	0.0	0.0	0.0	0.0	0.0	0.0	0.0	0.0	0.0	0.0	0.0	0.0	0.0	0.0	0.0	0.0	0.0	0.0	0.0	0.0	0.0	0.0	0.0	0.0	0.0	0.0	0.0	0.0	0.0	0.0	0.0	0.0	0.0	0.0	0.0	0.0	0.0	0.0	0.0	0.0	0.0	0.0	0.0	0.0
e651b002be8ee234deb2d66506823a02	0.0	0.0	0.0	0.0	0.0	0.0	0.0	0.0	0.0	0.0	0.0	0.0	0.0	0.0	0.0	0.0	0.0	0.0	0.0	0.0	0.0	0.0	0.0	0.0	0.0	0.0	0.0	0.0	0.0	14.0	0.0	0.0	0.0	0.0	0.0	0.0	0.0	0.0	0.0	28.0	0.0	0.0	0.0	0.0	0.0	0.0	0.0	0.0	0.0
3a28d3c3f510d3ab90fc0c5c70c91cb0	0.0	0.0	0.0	0.0	0.0	0.0	0.0	0.0	0.0	0.0	0.0	0.0	0.0	0.0	0.0	0.0	0.0	0.0	0.0	0.0	0.0	0.0	0.0	0.0	0.0	0.0	0.0	0.0	0.0	0.0	0.0	0.0	0.0	0.0	0.0	0.0	0.0	0.0	6.0	0.0	0.0	0.0	0.0	0.0	0.0	0.0	0.0	0.0	0.0
f8c550071a3ccdec231856984b135413	0.0	0.0	0.0	0.0	0.0	0.0	0.0	0.0	0.0	0.0	0.0	0.0	0.0	0.0	0.0	0.0	0.0	0.0	0.0	0.0	0.0	0.0	0.0	0.0	0.0	0.0	0.0	0.0	0.0	0.0	0.0	0.0	0.0	0.0	0.0	0.0	0.0	0.0	0.0	0.0	0.0	0.0	0.0	0.0	0.0	0.0	0.0	0.0	0.0
a7034ae11c961e0e4a07fbcd2836c2ea	0.0	0.0	0.0	0.0	0.0	0.0	0.0	0.0	0.0	0.0	0.0	0.0	0.0	53.0	0.0	0.0	0.0	21.0	0.0	20.0	0.0	0.0	0.0	0.0	0.0	0.0	0.0	0.0	0.0	49.0	0.0	0.0	44.0	14.0	0.0	47.0	58.0	0.0	30.0	78.0	0.0	33.0	96.0	21.0	0.0	0.0	0.0	0.0	0.0
abcb3c6dc69bac24c204e0b8dfa9503c	0.0	0.0	0.0	0.0	0.0	0.0	0.0	0.0	0.0	0.0	0.0	0.0	0.0	0.0	0.0	0.0	0.0	0.0	0.0	0.0	0.0	0.0	0.0	0.0	0.0	0.0	0.0	0.0	0.0	0.0	0.0	0.0	0.0	0.0	0.0	0.0	0.0	0.0	31.0	0.0	0.0	0.0	452.0	0.0	58.0	0.0	0.0	0.0	0.0
6212917cb35d1d71444296718e1e8302	0.0	0.0	0.0	0.0	0.0	0.0	0.0	0.0	0.0	0.0	0.0	0.0	0.0	0.0	0.0	0.0	0.0	0.0	0.0	0.0	0.0	0.0	0.0	0.0	0.0	0.0	0.0	0.0	0.0	0.0	0.0	0.0	0.0	72.0	0.0	77.0	0.0	23.0	22.0	43.0	0.0	0.0	61.0	0.0	46.0	0.0	0.0	0.0	0.0
9eeb167ca91572ec1e323df6275c75ed	0.0	0.0	0.0	0.0	0.0	0.0	0.0	0.0	0.0	0.0	0.0	0.0	0.0	0.0	0.0	0.0	0.0	0.0	0.0	0.0	0.0	0.0	0.0	0.0	0.0	0.0	0.0	0.0	0.0	20.0	42.0	0.0	0.0	0.0	30.0	46.0	0.0	0.0	0.0	0.0	0.0	0.0	0.0	19.0	31.0	0.0	0.0	0.0	0.0
cbd7e75b4fa48d2f46ec1519ed676fe4	0.0	0.0	0.0	0.0	0.0	0.0	0.0	0.0	0.0	105.0	0.0	0.0	0.0	0.0	0.0	122.0	107.0	51.0	44.0	42.0	50.0	0.0	0.0	0.0	0.0	0.0	0.0	0.0	0.0	10.0	12.0	0.0	44.0	0.0	0.0	0.0	0.0	0.0	22.0	0.0	0.0	0.0	0.0	0.0	0.0	0.0	0.0	0.0	0.0
b8b2c4ae67f1e0c0f2eefde92d86603c	0.0	0.0	0.0	0.0	0.0	0.0	0.0	0.0	0.0	0.0	0.0	0.0	0.0	0.0	0.0	0.0	0.0	7.0	0.0	0.0	0.0	0.0	0.0	0.0	0.0	0.0	0.0	0.0	0.0	15.0	0.0	0.0	0.0	0.0	0.0	29.0	34.0	13.0	13.0	0.0	15.0	0.0	24.0	0.0	0.0	0.0	0.0	0.0	0.0
58538cc8922548a2d6c190e9cf6fc80d	0.0	0.0	0.0	0.0	0.0	0.0	0.0	0.0	0.0	219.0	0.0	5.0	0.0	105.0	0.0	0.0	0.0	5.0	0.0	18.0	21.0	0.0	0.0	0.0	0.0	0.0	0.0	0.0	0.0	0.0	0.0	0.0	49.0	4.0	0.0	0.0	0.0	0.0	0.0	0.0	0.0	0.0	0.0	5.0	0.0	0.0	0.0	0.0	0.0
f1320ca888b7a24b9b2af7dabf2bf7ac	2.0	0.0	0.0	0.0	0.0	0.0	0.0	0.0	0.0	0.0	0.0	0.0	0.0	0.0	0.0	0.0	0.0	0.0	0.0	0.0	0.0	0.0	0.0	0.0	0.0	8.0	0.0	0.0	6.0	16.0	8.0	4.0	0.0	11.0	0.0	24.0	0.0	20.0	8.0	11.0	5.0	6.0	13.0	26.0	11.0	6.0	12.0	0.0	0.0
c009f05eff57cfbd5133ced7498e7d73	0.0	0.0	0.0	0.0	0.0	0.0	0.0	0.0	0.0	0.0	0.0	0.0	0.0	0.0	0.0	0.0	0.0	0.0	0.0	0.0	0.0	0.0	0.0	0.0	0.0	0.0	0.0	0.0	0.0	0.0	30.0	0.0	0.0	0.0	0.0	36.0	0.0	0.0	33.0	0.0	23.0	15.0	0.0	34.0	0.0	0.0	0.0	0.0	0.0
2cc60dacd3fb9b0a023eaa065fcf945f	0.0	0.0	0.0	0.0	0.0	0.0	0.0	0.0	0.0	0.0	0.0	0.0	0.0	0.0	0.0	0.0	0.0	0.0	0.0	0.0	0.0	0.0	0.0	0.0	0.0	0.0	0.0	0.0	0.0	17.0	0.0	0.0	0.0	33.0	0.0	13.0	22.0	23.0	25.0	0.0	36.0	0.0	0.0	24.0	23.0	0.0	0.0	0.0	0.0
27ca4c2c542106b76b64b210dde896bb	0.0	0.0	0.0	0.0	0.0	0.0	0.0	0.0	0.0	0.0	0.0	0.0	0.0	0.0	0.0	0.0	0.0	0.0	0.0	0.0	0.0	0.0	0.0	0.0	0.0	0.0	0.0	0.0	0.0	0.0	0.0	0.0	0.0	0.0	0.0	0.0	0.0	0.0	0.0	0.0	0.0	0.0	0.0	0.0	0.0	0.0	0.0	0.0	0.0
258d17351b877d8836d4ecf475c6b020	0.0	0.0	0.0	0.0	0.0	0.0	0.0	0.0	0.0	0.0	0.0	0.0	0.0	0.0	0.0	0.0	0.0	5.0	0.0	0.0	0.0	0.0	0.0	0.0	0.0	0.0	0.0	0.0	0.0	0.0	0.0	0.0	0.0	0.0	0.0	29.0	0.0	0.0	0.0	43.0	0.0	9.0	0.0	0.0	0.0	0.0	0.0	0.0	0.0
cd3e2875c954b6e549c697a886442cb1	0.0	0.0	0.0	0.0	0.0	0.0	0.0	0.0	0.0	0.0	0.0	0.0	0.0	0.0	0.0	0.0	0.0	0.0	0.0	0.0	0.0	0.0	0.0	0.0	0.0	0.0	0.0	0.0	0.0	12.0	0.0	0.0	0.0	16.0	0.0	0.0	25.0	18.0	23.0	0.0	9.0	0.0	0.0	0.0	20.0	0.0	0.0	0.0	0.0
50d49cefbbf3d0dc8622a8afcf64a5d4	0.0	0.0	0.0	0.0	0.0	0.0	0.0	0.0	0.0	0.0	0.0	0.0	0.0	0.0	0.0	0.0	0.0	0.0	0.0	0.0	0.0	0.0	0.0	0.0	0.0	0.0	0.0	0.0	0.0	0.0	38.0	0.0	0.0	23.0	0.0	0.0	0.0	28.0	49.0	17.0	15.0	42.0	0.0	0.0	0.0	0.0	0.0	0.0	0.0
034e4e77c2379c9acb6fa0592f4d6815	0.0	0.0	0.0	0.0	0.0	0.0	0.0	0.0	0.0	0.0	0.0	0.0	0.0	0.0	0.0	0.0	0.0	0.0	0.0	0.0	0.0	0.0	0.0	0.0	0.0	0.0	0.0	0.0	0.0	0.0	8.0	0.0	0.0	11.0	0.0	0.0	28.0	0.0	0.0	9.0	0.0	0.0	37.0	55.0	0.0	0.0	0.0	0.0	0.0
8820dfab77321e30957cce9a79d281cf	0.0	0.0	0.0	0.0	0.0	0.0	0.0	0.0	0.0	0.0	0.0	0.0	0.0	4.0	0.0	0.0	0.0	0.0	0.0	0.0	0.0	0.0	2.0	0.0	0.0	0.0	4.0	0.0	4.0	0.0	47.0	0.0	31.0	0.0	0.0	32.0	0.0	0.0	0.0	0.0	11.0	20.0	16.0	21.0	0.0	0.0	0.0	0.0	0.0
3803fe19ad689d7171477280836ebce5	0.0	0.0	0.0	0.0	0.0	0.0	0.0	0.0	0.0	0.0	0.0	0.0	0.0	0.0	0.0	0.0	0.0	0.0	0.0	0.0	0.0	0.0	0.0	0.0	0.0	0.0	0.0	0.0	0.0	0.0	0.0	0.0	0.0	46.0	0.0	0.0	22.0	41.0	0.0	0.0	0.0	0.0	0.0	35.0	0.0	0.0	0.0	38.0	0.0
a30f54f1703f2c4db7505e7fcd5496f3	0.0	0.0	0.0	0.0	0.0	0.0	0.0	0.0	0.0	0.0	0.0	0.0	0.0	0.0	0.0	0.0	0.0	0.0	0.0	0.0	0.0	0.0	0.0	0.0	0.0	0.0	0.0	0.0	0.0	0.0	0.0	0.0	0.0	0.0	0.0	0.0	0.0	0.0	0.0	0.0	0.0	0.0	0.0	0.0	0.0	0.0	0.0	0.0	0.0
6bbc653b2bf98fb0589c81400a922b9f	0.0	0.0	0.0	0.0	0.0	0.0	0.0	0.0	0.0	0.0	0.0	0.0	0.0	0.0	0.0	13.0	0.0	0.0	0.0	0.0	0.0	0.0	0.0	0.0	0.0	0.0	0.0	0.0	0.0	0.0	0.0	0.0	0.0	0.0	0.0	19.0	0.0	0.0	0.0	0.0	0.0	0.0	21.0	0.0	0.0	0.0	0.0	0.0	0.0
b03f29e6f1de80ee9843ef0571c0a836	0.0	0.0	0.0	0.0	0.0	0.0	0.0	0.0	0.0	0.0	0.0	0.0	0.0	0.0	0.0	0.0	0.0	0.0	0.0	0.0	0.0	0.0	0.0	0.0	2.0	0.0	0.0	0.0	0.0	0.0	9.0	9.0	0.0	0.0	0.0	0.0	18.0	0.0	0.0	0.0	0.0	0.0	12.0	0.0	0.0	0.0	0.0	0.0	0.0
277fff1a8239bde67c06ef220aca260a	0.0	0.0	0.0	0.0	0.0	0.0	0.0	19.0	0.0	0.0	0.0	0.0	0.0	34.0	0.0	27.0	0.0	0.0	0.0	0.0	0.0	0.0	0.0	0.0	0.0	0.0	0.0	0.0	0.0	0.0	0.0	0.0	0.0	0.0	0.0	39.0	0.0	0.0	0.0	0.0	0.0	36.0	0.0	0.0	0.0	0.0	0.0	0.0	0.0
5a35bccd250f807d6f650fd69e48a911	0.0	0.0	0.0	0.0	0.0	0.0	0.0	0.0	0.0	0.0	4.0	0.0	0.0	0.0	0.0	0.0	318.0	28.0	9.0	136.0	0.0	0.0	0.0	0.0	0.0	0.0	0.0	0.0	0.0	0.0	0.0	0.0	0.0	0.0	0.0	0.0	0.0	0.0	101.0	0.0	0.0	0.0	0.0	0.0	0.0	0.0	0.0	0.0	0.0
d0bd54c4e7723e9b08aa4a155e39b1ad	0.0	0.0	0.0	0.0	0.0	0.0	0.0	0.0	0.0	0.0	0.0	0.0	0.0	0.0	0.0	0.0	0.0	0.0	0.0	0.0	0.0	0.0	0.0	0.0	0.0	0.0	0.0	0.0	0.0	0.0	0.0	0.0	0.0	0.0	0.0	0.0	0.0	0.0	0.0	14.0	0.0	0.0	0.0	0.0	0.0	0.0	0.0	0.0	0.0
6d37bf723a6bc838187f63ce7703d8f4	0.0	0.0	0.0	0.0	0.0	0.0	0.0	0.0	0.0	0.0	0.0	0.0	0.0	0.0	0.0	0.0	0.0	0.0	0.0	0.0	0.0	0.0	0.0	0.0	0.0	0.0	0.0	0.0	0.0	21.0	0.0	0.0	0.0	23.0	0.0	0.0	43.0	37.0	0.0	0.0	0.0	0.0	0.0	141.0	0.0	0.0	0.0	0.0	0.0
979cbc16bbe759e1a21e1ecc66c0808d	0.0	24.0	0.0	0.0	0.0	0.0	0.0	0.0	8.0	79.0	0.0	0.0	0.0	136.0	0.0	0.0	43.0	0.0	82.0	73.0	78.0	67.0	0.0	0.0	0.0	0.0	0.0	0.0	0.0	0.0	0.0	0.0	0.0	0.0	0.0	0.0	0.0	0.0	0.0	0.0	0.0	0.0	0.0	0.0	0.0	0.0	0.0	0.0	0.0
6a52f280f5a468f78d2a2432d9a5445f	0.0	0.0	0.0	0.0	0.0	0.0	0.0	0.0	0.0	0.0	0.0	0.0	0.0	0.0	0.0	0.0	0.0	0.0	0.0	0.0	0.0	0.0	0.0	0.0	0.0	0.0	0.0	0.0	0.0	14.0	24.0	0.0	0.0	0.0	6.0	0.0	37.0	25.0	0.0	16.0	10.0	0.0	27.0	17.0	22.0	0.0	0.0	0.0	0.0
90bdcc5da83a878c1bace700aad0e484	0.0	0.0	0.0	0.0	0.0	0.0	0.0	0.0	0.0	0.0	0.0	0.0	0.0	0.0	0.0	0.0	0.0	0.0	0.0	0.0	0.0	0.0	0.0	0.0	0.0	0.0	0.0	0.0	0.0	55.0	0.0	0.0	17.0	0.0	0.0	0.0	25.0	19.0	0.0	0.0	14.0	0.0	0.0	29.0	0.0	0.0	0.0	0.0	0.0
c1613a8ce5259c46c53904b0c83115f7	0.0	0.0	0.0	0.0	0.0	0.0	0.0	0.0	0.0	0.0	0.0	0.0	0.0	0.0	0.0	0.0	0.0	0.0	0.0	0.0	0.0	0.0	0.0	0.0	0.0	0.0	0.0	0.0	0.0	0.0	0.0	0.0	0.0	16.0	0.0	23.0	27.0	30.0	21.0	0.0	33.0	9.0	16.0	29.0	35.0	0.0	0.0	0.0	0.0
4a232da2b5d5846c020e707d7c258bfc	0.0	0.0	0.0	0.0	0.0	0.0	0.0	0.0	0.0	0.0	0.0	0.0	0.0	0.0	0.0	0.0	0.0	0.0	0.0	0.0	0.0	0.0	0.0	0.0	0.0	0.0	0.0	0.0	0.0	0.0	0.0	0.0	0.0	0.0	0.0	0.0	0.0	0.0	0.0	115.0	0.0	0.0	0.0	0.0	0.0	0.0	0.0	0.0	0.0
61f7e1587f7720288a819a5734364512	0.0	0.0	0.0	0.0	0.0	0.0	0.0	0.0	0.0	0.0	0.0	0.0	0.0	0.0	0.0	0.0	0.0	0.0	0.0	0.0	12.0	0.0	0.0	0.0	0.0	0.0	0.0	0.0	0.0	0.0	31.0	0.0	0.0	41.0	0.0	61.0	54.0	0.0	38.0	0.0	0.0	24.0	58.0	0.0	0.0	0.0	0.0	0.0	0.0
eb9ecafc56b73c761f0c904b0b345acd	0.0	0.0	0.0	0.0	0.0	0.0	0.0	0.0	0.0	0.0	0.0	0.0	0.0	0.0	0.0	0.0	0.0	0.0	0.0	0.0	0.0	0.0	0.0	0.0	0.0	0.0	0.0	0.0	0.0	0.0	9.0	0.0	33.0	16.0	0.0	19.0	31.0	39.0	38.0	15.0	25.0	0.0	26.0	20.0	35.0	0.0	0.0	0.0	0.0
67d388e82a58848b7a725fdf67d3b9d2	0.0	0.0	0.0	0.0	0.0	0.0	0.0	0.0	0.0	52.0	0.0	0.0	70.0	28.0	0.0	69.0	61.0	0.0	0.0	45.0	44.0	0.0	0.0	0.0	0.0	0.0	0.0	0.0	0.0	0.0	0.0	0.0	0.0	32.0	0.0	0.0	0.0	0.0	0.0	47.0	0.0	0.0	0.0	0.0	0.0	0.0	0.0	0.0	0.0
4bd4548be7d1840003f7a6ec213dd09b	0.0	0.0	0.0	0.0	0.0	0.0	0.0	0.0	0.0	0.0	0.0	0.0	0.0	0.0	0.0	6.0	0.0	0.0	0.0	0.0	0.0	0.0	0.0	0.0	0.0	0.0	0.0	0.0	0.0	5.0	0.0	0.0	0.0	0.0	0.0	0.0	0.0	0.0	0.0	0.0	0.0	0.0	0.0	0.0	0.0	0.0	0.0	0.0	0.0
77be60534caf010bc0da5e97c23c1f0f	0.0	0.0	0.0	0.0	0.0	0.0	0.0	0.0	0.0	0.0	0.0	0.0	0.0	0.0	0.0	0.0	0.0	0.0	0.0	0.0	0.0	0.0	0.0	0.0	0.0	5.0	0.0	0.0	0.0	0.0	71.0	0.0	0.0	0.0	0.0	56.0	37.0	17.0	38.0	0.0	0.0	21.0	61.0	30.0	0.0	0.0	0.0	0.0	0.0
b65e50ae4af3b27de371f8749d96be78	0.0	0.0	0.0	0.0	0.0	0.0	0.0	0.0	0.0	0.0	0.0	0.0	0.0	0.0	0.0	0.0	0.0	0.0	0.0	0.0	0.0	0.0	0.0	0.0	0.0	0.0	0.0	0.0	0.0	0.0	0.0	0.0	13.0	20.0	0.0	45.0	76.0	23.0	40.0	8.0	0.0	0.0	14.0	67.0	0.0	0.0	0.0	0.0	0.0
d2711a712a26413e544f9addc28c7f0b	18.0	0.0	0.0	0.0	0.0	0.0	0.0	0.0	0.0	0.0	0.0	0.0	0.0	0.0	0.0	0.0	0.0	0.0	0.0	0.0	0.0	0.0	0.0	0.0	0.0	0.0	0.0	0.0	0.0	0.0	0.0	0.0	0.0	0.0	0.0	42.0	68.0	0.0	0.0	0.0	0.0	0.0	57.0	0.0	0.0	0.0	0.0	0.0	0.0
acbab30d260f11e90fb9714fac6f650e	0.0	0.0	0.0	0.0	10.0	0.0	0.0	0.0	0.0	0.0	0.0	0.0	0.0	0.0	0.0	0.0	0.0	0.0	0.0	0.0	0.0	0.0	0.0	0.0	0.0	0.0	0.0	0.0	0.0	0.0	0.0	0.0	0.0	0.0	0.0	0.0	0.0	0.0	0.0	22.0	0.0	0.0	0.0	0.0	0.0	0.0	0.0	0.0	0.0
d7c71bbd2c7a6e092382dcff3115debf	0.0	0.0	0.0	0.0	0.0	0.0	0.0	0.0	0.0	57.0	0.0	0.0	162.0	0.0	16.0	37.0	0.0	0.0	9.0	178.0	0.0	0.0	0.0	0.0	0.0	0.0	0.0	0.0	0.0	0.0	0.0	0.0	15.0	7.0	0.0	0.0	47.0	0.0	0.0	0.0	0.0	0.0	0.0	52.0	0.0	0.0	0.0	0.0	0.0
607928d4e5d8a512d74cf905d6c7bb1a	0.0	0.0	0.0	0.0	0.0	0.0	0.0	0.0	0.0	0.0	0.0	0.0	0.0	0.0	0.0	25.0	0.0	0.0	0.0	0.0	0.0	0.0	0.0	0.0	0.0	0.0	0.0	0.0	0.0	13.0	0.0	0.0	30.0	0.0	0.0	45.0	27.0	26.0	0.0	0.0	0.0	0.0	0.0	35.0	0.0	0.0	0.0	0.0	0.0
eae003b1981e5a0cf52d917a9d0ead89	0.0	0.0	0.0	0.0	0.0	0.0	0.0	0.0	0.0	0.0	0.0	0.0	0.0	0.0	0.0	0.0	0.0	0.0	0.0	0.0	0.0	0.0	0.0	0.0	0.0	0.0	0.0	0.0	0.0	0.0	0.0	0.0	0.0	27.0	14.0	0.0	29.0	0.0	34.0	0.0	0.0	0.0	33.0	29.0	21.0	0.0	0.0	0.0	0.0
6aee2939d332ddc493ffc6a5874a9420	0.0	0.0	0.0	0.0	0.0	0.0	0.0	0.0	0.0	0.0	0.0	0.0	0.0	0.0	0.0	349.0	0.0	0.0	0.0	0.0	0.0	0.0	0.0	0.0	0.0	0.0	0.0	0.0	0.0	0.0	0.0	0.0	0.0	0.0	0.0	0.0	57.0	0.0	9.0	3.0	0.0	0.0	0.0	0.0	0.0	0.0	0.0	0.0	0.0
61060530b77bdd116e50f3c5cb4f909b	0.0	0.0	0.0	0.0	0.0	0.0	0.0	0.0	0.0	10.0	0.0	0.0	0.0	0.0	0.0	0.0	0.0	20.0	0.0	0.0	0.0	0.0	0.0	0.0	0.0	0.0	0.0	0.0	0.0	0.0	16.0	0.0	14.0	17.0	0.0	0.0	0.0	0.0	24.0	12.0	0.0	0.0	0.0	0.0	31.0	0.0	0.0	0.0	0.0
09bc127acf76e0932288fa04f016c025	0.0	0.0	0.0	0.0	0.0	0.0	0.0	0.0	0.0	0.0	0.0	0.0	0.0	0.0	0.0	0.0	0.0	0.0	0.0	0.0	0.0	0.0	0.0	0.0	0.0	0.0	0.0	0.0	0.0	0.0	14.0	0.0	0.0	21.0	7.0	0.0	44.0	20.0	28.0	0.0	0.0	14.0	11.0	0.0	0.0	0.0	0.0	0.0	0.0
d0dcd30046aaf806cc3f6ffb9269ced8	0.0	0.0	0.0	0.0	0.0	0.0	0.0	0.0	0.0	0.0	0.0	0.0	0.0	0.0	0.0	0.0	0.0	0.0	0.0	0.0	0.0	0.0	0.0	0.0	0.0	0.0	0.0	0.0	0.0	0.0	19.0	0.0	23.0	0.0	0.0	22.0	38.0	29.0	0.0	0.0	0.0	24.0	0.0	57.0	0.0	0.0	0.0	0.0	0.0
1ec108ad1313bc438ff0c6f16520d1cf	0.0	0.0	0.0	0.0	0.0	0.0	0.0	0.0	0.0	0.0	0.0	0.0	0.0	0.0	0.0	0.0	0.0	0.0	0.0	0.0	0.0	0.0	0.0	0.0	0.0	0.0	0.0	0.0	0.0	0.0	0.0	0.0	0.0	0.0	0.0	66.0	37.0	0.0	83.0	35.0	0.0	0.0	0.0	0.0	33.0	0.0	0.0	0.0	0.0
07bb735b41b048adcb2eceda320f98ba	0.0	0.0	0.0	0.0	0.0	0.0	0.0	0.0	0.0	0.0	0.0	0.0	9.0	0.0	0.0	0.0	0.0	0.0	0.0	0.0	0.0	0.0	0.0	0.0	0.0	0.0	0.0	0.0	0.0	39.0	0.0	0.0	0.0	0.0	0.0	0.0	0.0	0.0	112.0	0.0	0.0	0.0	73.0	0.0	57.0	0.0	4.0	0.0	0.0
bfe076484238e1fc576a791440db6183	0.0	0.0	0.0	0.0	0.0	0.0	0.0	0.0	0.0	0.0	0.0	0.0	0.0	0.0	0.0	0.0	0.0	0.0	0.0	0.0	0.0	0.0	0.0	0.0	4.0	0.0	0.0	0.0	0.0	9.0	0.0	0.0	14.0	12.0	8.0	31.0	28.0	28.0	27.0	9.0	0.0	0.0	18.0	29.0	20.0	0.0	0.0	0.0	0.0
df941e904d418504fea55e9350487fe9	0.0	0.0	0.0	0.0	0.0	0.0	0.0	0.0	0.0	0.0	0.0	0.0	0.0	0.0	0.0	0.0	0.0	0.0	0.0	0.0	0.0	0.0	0.0	0.0	0.0	0.0	0.0	0.0	0.0	0.0	0.0	0.0	0.0	0.0	0.0	0.0	0.0	24.0	0.0	0.0	0.0	39.0	0.0	0.0	0.0	0.0	0.0	0.0	0.0
0ecc4640d1f6917c615d95cf85eda3ab	0.0	0.0	0.0	0.0	0.0	0.0	0.0	0.0	0.0	0.0	0.0	0.0	0.0	0.0	0.0	0.0	0.0	0.0	0.0	0.0	0.0	0.0	0.0	0.0	0.0	0.0	0.0	0.0	0.0	7.0	0.0	0.0	0.0	0.0	0.0	0.0	73.0	0.0	18.0	0.0	0.0	0.0	21.0	70.0	50.0	0.0	0.0	0.0	0.0
a8796c7ea07d65f1282fad0ad01a0915	0.0	0.0	0.0	0.0	0.0	0.0	0.0	0.0	0.0	0.0	0.0	0.0	0.0	0.0	0.0	0.0	0.0	0.0	0.0	0.0	0.0	0.0	0.0	0.0	0.0	0.0	0.0	0.0	0.0	0.0	0.0	0.0	0.0	15.0	0.0	33.0	58.0	35.0	0.0	0.0	0.0	0.0	0.0	36.0	0.0	0.0	0.0	0.0	0.0
da98ac6e3876c562a71e28403d1ab0a5	0.0	0.0	0.0	0.0	0.0	0.0	0.0	0.0	0.0	0.0	0.0	0.0	0.0	0.0	0.0	0.0	0.0	0.0	0.0	0.0	0.0	0.0	0.0	0.0	0.0	0.0	0.0	0.0	0.0	0.0	0.0	0.0	0.0	0.0	0.0	0.0	0.0	0.0	0.0	0.0	0.0	0.0	0.0	0.0	0.0	0.0	0.0	0.0	0.0
51abc764baa29f5f82e191c97a1b6d00	0.0	0.0	0.0	0.0	0.0	0.0	0.0	0.0	0.0	0.0	0.0	0.0	0.0	0.0	0.0	2.0	0.0	0.0	0.0	0.0	0.0	0.0	0.0	0.0	0.0	0.0	0.0	0.0	0.0	0.0	0.0	0.0	26.0	0.0	0.0	41.0	13.0	16.0	0.0	13.0	27.0	16.0	24.0	25.0	0.0	0.0	0.0	0.0	0.0
8e1d306e23d5150417a980c30d4994d9	0.0	0.0	0.0	0.0	0.0	0.0	0.0	0.0	0.0	0.0	0.0	0.0	0.0	0.0	0.0	0.0	0.0	0.0	0.0	0.0	0.0	0.0	0.0	0.0	0.0	0.0	0.0	0.0	0.0	0.0	15.0	0.0	8.0	7.0	0.0	64.0	29.0	0.0	17.0	0.0	13.0	15.0	30.0	0.0	30.0	0.0	0.0	0.0	0.0
7de2b643c256ffdbf5b498c9d7b6d21d	0.0	0.0	0.0	0.0	0.0	0.0	0.0	0.0	0.0	0.0	0.0	0.0	0.0	0.0	0.0	0.0	0.0	0.0	46.0	0.0	0.0	0.0	0.0	0.0	0.0	0.0	0.0	0.0	0.0	0.0	0.0	0.0	0.0	0.0	0.0	0.0	0.0	0.0	17.0	0.0	0.0	0.0	0.0	0.0	0.0	0.0	0.0	0.0	0.0
e67f27890a56e69a307e54d43a90ff93	0.0	0.0	0.0	0.0	0.0	0.0	0.0	0.0	0.0	0.0	0.0	0.0	0.0	0.0	0.0	0.0	0.0	0.0	0.0	0.0	0.0	0.0	0.0	0.0	0.0	0.0	0.0	0.0	0.0	0.0	0.0	0.0	0.0	28.0	0.0	61.0	0.0	0.0	32.0	3.0	0.0	9.0	52.0	10.0	0.0	0.0	0.0	0.0	0.0
c9d380625a1d09926d9a1e65be39c04a	0.0	0.0	0.0	0.0	0.0	0.0	0.0	0.0	0.0	0.0	0.0	0.0	0.0	313.0	0.0	0.0	0.0	0.0	0.0	0.0	0.0	0.0	0.0	0.0	0.0	0.0	0.0	0.0	0.0	60.0	0.0	0.0	0.0	72.0	0.0	0.0	0.0	0.0	0.0	0.0	0.0	0.0	0.0	0.0	0.0	0.0	0.0	0.0	0.0
6535eca17cf4d4005e47a30bd7ffd8e6	0.0	0.0	0.0	0.0	0.0	0.0	0.0	0.0	0.0	0.0	0.0	0.0	0.0	0.0	0.0	0.0	0.0	0.0	0.0	0.0	0.0	0.0	0.0	0.0	0.0	0.0	0.0	0.0	0.0	0.0	22.0	0.0	0.0	25.0	0.0	21.0	34.0	15.0	0.0	0.0	0.0	0.0	6.0	17.0	78.0	0.0	0.0	0.0	0.0
37eb9d8fc9d9142be24c8cd1494c0e11	0.0	0.0	0.0	0.0	0.0	0.0	0.0	0.0	0.0	0.0	0.0	0.0	0.0	0.0	0.0	0.0	0.0	0.0	0.0	0.0	0.0	0.0	0.0	0.0	0.0	0.0	0.0	0.0	0.0	0.0	0.0	0.0	0.0	0.0	0.0	0.0	0.0	0.0	0.0	0.0	0.0	0.0	0.0	0.0	0.0	0.0	0.0	0.0	0.0
4389709ecdc8df70410e3545ff47213b	0.0	0.0	0.0	0.0	0.0	0.0	0.0	0.0	0.0	9.0	0.0	13.0	31.0	4.0	0.0	49.0	17.0	0.0	18.0	0.0	0.0	3.0	0.0	0.0	0.0	0.0	0.0	0.0	0.0	0.0	0.0	0.0	0.0	8.0	2.0	35.0	52.0	0.0	43.0	0.0	9.0	20.0	26.0	0.0	0.0	0.0	0.0	0.0	0.0
e90bbe5e638b5032cd246a9bfbf58d01	0.0	0.0	0.0	0.0	0.0	0.0	0.0	0.0	0.0	0.0	0.0	0.0	562.0	0.0	0.0	0.0	0.0	0.0	0.0	0.0	0.0	0.0	0.0	0.0	0.0	0.0	0.0	0.0	0.0	0.0	0.0	0.0	0.0	0.0	0.0	0.0	0.0	0.0	0.0	0.0	0.0	0.0	0.0	0.0	0.0	0.0	0.0	0.0	0.0
5f5f6c47d9a292a4df94d6c6c9c95b8f	0.0	0.0	0.0	0.0	0.0	0.0	0.0	0.0	0.0	0.0	0.0	0.0	0.0	0.0	0.0	0.0	0.0	0.0	0.0	0.0	0.0	0.0	0.0	0.0	0.0	0.0	0.0	0.0	0.0	16.0	0.0	0.0	0.0	0.0	0.0	17.0	26.0	0.0	23.0	20.0	0.0	0.0	24.0	9.0	0.0	0.0	0.0	0.0	0.0
358d3a45350b3f7913ae2dfc03c9b6da	0.0	0.0	0.0	0.0	0.0	0.0	0.0	0.0	0.0	0.0	0.0	0.0	0.0	0.0	0.0	0.0	0.0	0.0	0.0	0.0	0.0	0.0	0.0	0.0	0.0	0.0	0.0	0.0	0.0	0.0	0.0	0.0	0.0	0.0	0.0	105.0	196.0	0.0	0.0	0.0	0.0	0.0	0.0	0.0	0.0	0.0	0.0	0.0	0.0
5a3e194043823269ab4b31f639861236	0.0	0.0	0.0	0.0	0.0	0.0	0.0	0.0	0.0	0.0	0.0	0.0	0.0	0.0	0.0	0.0	0.0	0.0	0.0	0.0	0.0	0.0	0.0	0.0	0.0	0.0	0.0	0.0	0.0	20.0	0.0	0.0	0.0	0.0	0.0	28.0	0.0	0.0	41.0	0.0	0.0	0.0	0.0	67.0	0.0	0.0	0.0	0.0	0.0
3980f3341652ffb8794f3641f2e6be69	0.0	0.0	0.0	0.0	0.0	0.0	0.0	0.0	0.0	0.0	0.0	0.0	0.0	0.0	0.0	0.0	0.0	0.0	0.0	0.0	0.0	0.0	0.0	0.0	0.0	0.0	0.0	0.0	0.0	0.0	0.0	0.0	0.0	0.0	0.0	0.0	0.0	0.0	0.0	0.0	0.0	0.0	0.0	10.0	0.0	0.0	0.0	0.0	0.0
64ad5371fa5eb06c8ce5ac287a6eb32f	0.0	0.0	0.0	0.0	0.0	0.0	0.0	0.0	0.0	0.0	0.0	0.0	0.0	0.0	0.0	0.0	0.0	0.0	0.0	0.0	0.0	0.0	0.0	0.0	0.0	0.0	0.0	0.0	0.0	0.0	0.0	0.0	0.0	0.0	0.0	0.0	0.0	0.0	0.0	0.0	0.0	0.0	0.0	0.0	0.0	0.0	0.0	0.0	0.0
a4f235e7d9b52e55345f9ee86deb6f8e	0.0	0.0	0.0	0.0	0.0	0.0	0.0	0.0	0.0	0.0	0.0	0.0	0.0	0.0	0.0	0.0	0.0	0.0	0.0	0.0	0.0	0.0	0.0	0.0	0.0	0.0	0.0	0.0	0.0	0.0	0.0	0.0	0.0	0.0	0.0	0.0	25.0	0.0	31.0	0.0	0.0	0.0	12.0	0.0	0.0	0.0	0.0	0.0	0.0
9addb375199d7d1b7c1add5415b774e8	0.0	0.0	0.0	0.0	0.0	0.0	0.0	0.0	0.0	0.0	0.0	0.0	0.0	0.0	0.0	0.0	0.0	0.0	0.0	0.0	0.0	0.0	0.0	0.0	0.0	0.0	0.0	0.0	0.0	0.0	0.0	0.0	0.0	0.0	0.0	0.0	0.0	0.0	0.0	0.0	0.0	0.0	0.0	0.0	0.0	0.0	0.0	0.0	0.0
63f806e5e60b1703d725426ecac031d0	4.0	0.0	0.0	2.0	0.0	5.0	0.0	0.0	0.0	0.0	0.0	20.0	66.0	49.0	6.0	0.0	54.0	20.0	28.0	41.0	36.0	13.0	22.0	0.0	0.0	0.0	0.0	0.0	0.0	6.0	6.0	0.0	0.0	9.0	0.0	16.0	19.0	0.0	18.0	6.0	0.0	41.0	0.0	15.0	0.0	0.0	0.0	0.0	0.0
0b0e4313ddeb502f04f136090314063d	0.0	0.0	0.0	0.0	0.0	0.0	0.0	0.0	0.0	0.0	0.0	0.0	0.0	0.0	0.0	0.0	0.0	0.0	0.0	0.0	0.0	0.0	0.0	0.0	0.0	0.0	0.0	0.0	0.0	0.0	0.0	0.0	0.0	0.0	0.0	0.0	0.0	0.0	0.0	120.0	0.0	47.0	0.0	0.0	0.0	0.0	0.0	0.0	0.0
d7cc0b78046c0e4546eb4128012a4b5d	0.0	0.0	0.0	0.0	0.0	0.0	0.0	0.0	0.0	36.0	0.0	31.0	21.0	13.0	0.0	25.0	24.0	26.0	58.0	0.0	28.0	21.0	13.0	0.0	0.0	0.0	0.0	0.0	0.0	0.0	0.0	0.0	21.0	0.0	0.0	0.0	0.0	0.0	28.0	0.0	0.0	0.0	0.0	0.0	0.0	0.0	0.0	0.0	0.0
b72e931e9af86b1701bc2f5bab559574	0.0	0.0	0.0	0.0	0.0	0.0	0.0	0.0	0.0	0.0	0.0	0.0	0.0	0.0	0.0	0.0	0.0	0.0	0.0	0.0	0.0	0.0	0.0	0.0	19.0	0.0	0.0	0.0	0.0	0.0	0.0	0.0	0.0	47.0	0.0	0.0	80.0	0.0	32.0	0.0	0.0	23.0	0.0	0.0	0.0	35.0	0.0	0.0	0.0
60535ab7af4b9310db99a230e3928de3	0.0	0.0	0.0	0.0	0.0	0.0	0.0	0.0	0.0	0.0	0.0	0.0	0.0	0.0	0.0	0.0	0.0	0.0	0.0	0.0	0.0	0.0	0.0	0.0	0.0	0.0	0.0	0.0	0.0	20.0	0.0	0.0	0.0	0.0	0.0	0.0	0.0	0.0	0.0	0.0	0.0	0.0	0.0	51.0	0.0	0.0	0.0	0.0	0.0
83304083d76f82d282506c29614b39bd	0.0	0.0	0.0	0.0	0.0	0.0	0.0	0.0	0.0	0.0	0.0	0.0	0.0	0.0	0.0	0.0	0.0	0.0	0.0	0.0	0.0	0.0	0.0	0.0	0.0	0.0	0.0	0.0	0.0	0.0	0.0	0.0	0.0	0.0	0.0	0.0	90.0	0.0	0.0	0.0	0.0	0.0	0.0	46.0	0.0	0.0	0.0	0.0	0.0
582fbaaa83951d32ffb79f6279c7936b	0.0	0.0	0.0	0.0	0.0	0.0	0.0	0.0	0.0	0.0	0.0	0.0	0.0	0.0	0.0	0.0	0.0	0.0	0.0	0.0	0.0	0.0	0.0	0.0	0.0	0.0	0.0	0.0	0.0	0.0	0.0	0.0	0.0	0.0	0.0	0.0	0.0	0.0	0.0	0.0	0.0	0.0	0.0	0.0	0.0	0.0	0.0	0.0	0.0
13ae4faa49d158c23028f22aa6929079	0.0	0.0	0.0	0.0	0.0	0.0	0.0	0.0	0.0	0.0	0.0	0.0	0.0	0.0	0.0	0.0	0.0	0.0	0.0	0.0	0.0	0.0	0.0	0.0	0.0	0.0	0.0	0.0	0.0	0.0	0.0	0.0	19.0	0.0	0.0	24.0	37.0	18.0	37.0	0.0	32.0	0.0	0.0	42.0	0.0	0.0	0.0	0.0	0.0
8c94386c904bd9e60f9791935c07a8e8	0.0	0.0	0.0	0.0	0.0	0.0	0.0	0.0	0.0	0.0	0.0	0.0	0.0	0.0	0.0	0.0	0.0	0.0	0.0	0.0	0.0	0.0	0.0	0.0	0.0	0.0	0.0	0.0	0.0	0.0	0.0	0.0	0.0	0.0	0.0	0.0	0.0	0.0	0.0	0.0	0.0	0.0	35.0	0.0	0.0	0.0	0.0	0.0	0.0
a804f4b553302ad6c688cc65c4a5271a	0.0	0.0	0.0	0.0	0.0	0.0	0.0	0.0	0.0	5.0	0.0	0.0	0.0	0.0	0.0	0.0	0.0	0.0	0.0	0.0	0.0	0.0	0.0	0.0	0.0	0.0	0.0	0.0	0.0	15.0	19.0	0.0	32.0	0.0	0.0	6.0	25.0	17.0	32.0	14.0	18.0	14.0	19.0	22.0	9.0	0.0	0.0	0.0	0.0
fd4d8f7194d4d46693adda7a51383955	0.0	0.0	0.0	0.0	0.0	0.0	0.0	0.0	0.0	0.0	0.0	0.0	0.0	0.0	0.0	0.0	0.0	0.0	0.0	0.0	0.0	0.0	0.0	0.0	0.0	0.0	0.0	0.0	0.0	0.0	0.0	0.0	0.0	6.0	0.0	0.0	0.0	0.0	0.0	23.0	0.0	0.0	6.0	0.0	24.0	0.0	0.0	0.0	0.0
8d2061a34a2d6c4c5e549a9773d40e85	6.0	2.0	0.0	0.0	0.0	0.0	0.0	0.0	0.0	0.0	0.0	0.0	0.0	139.0	0.0	0.0	0.0	0.0	0.0	10.0	0.0	0.0	0.0	0.0	0.0	0.0	0.0	0.0	0.0	0.0	13.0	0.0	0.0	0.0	0.0	0.0	0.0	0.0	0.0	0.0	0.0	0.0	18.0	0.0	0.0	0.0	0.0	0.0	0.0
6ded517e17ede3ab3479a1d464a1ea81	0.0	0.0	0.0	0.0	0.0	0.0	0.0	0.0	0.0	0.0	0.0	0.0	0.0	59.0	0.0	0.0	0.0	0.0	0.0	0.0	0.0	0.0	0.0	0.0	4.0	0.0	0.0	0.0	0.0	0.0	0.0	0.0	0.0	0.0	0.0	17.0	0.0	0.0	0.0	0.0	0.0	0.0	0.0	0.0	0.0	0.0	0.0	0.0	0.0
6b900696e7acf4fb820ad9c17bbf234b	0.0	0.0	0.0	0.0	0.0	0.0	0.0	0.0	0.0	0.0	0.0	0.0	0.0	0.0	0.0	0.0	0.0	0.0	0.0	0.0	0.0	0.0	0.0	0.0	0.0	0.0	0.0	0.0	0.0	0.0	0.0	0.0	0.0	0.0	25.0	0.0	0.0	0.0	0.0	0.0	51.0	0.0	0.0	0.0	0.0	0.0	42.0	0.0	0.0
e93158c558ee064ee5b24e54a795c018	0.0	0.0	0.0	0.0	0.0	0.0	0.0	0.0	0.0	0.0	0.0	0.0	29.0	0.0	0.0	0.0	0.0	0.0	0.0	0.0	0.0	0.0	0.0	0.0	0.0	0.0	0.0	0.0	0.0	0.0	0.0	0.0	0.0	0.0	0.0	22.0	0.0	0.0	0.0	17.0	0.0	0.0	0.0	0.0	11.0	0.0	0.0	4.0	0.0
30baa5c63a084e1f6823f3c24836da52	0.0	0.0	0.0	0.0	0.0	0.0	0.0	0.0	0.0	0.0	0.0	0.0	0.0	0.0	0.0	0.0	0.0	0.0	0.0	0.0	0.0	0.0	0.0	0.0	3.0	0.0	0.0	0.0	0.0	0.0	8.0	0.0	0.0	8.0	0.0	0.0	0.0	0.0	11.0	0.0	10.0	27.0	13.0	0.0	3.0	0.0	0.0	0.0	0.0
14f79dff5ddf197937784e2f3474d7c9	0.0	0.0	0.0	0.0	0.0	0.0	0.0	0.0	0.0	0.0	0.0	0.0	0.0	0.0	0.0	0.0	0.0	0.0	0.0	0.0	0.0	0.0	0.0	0.0	0.0	0.0	0.0	0.0	0.0	0.0	0.0	0.0	93.0	0.0	0.0	0.0	0.0	0.0	0.0	0.0	0.0	0.0	0.0	0.0	0.0	0.0	0.0	0.0	0.0
2d9f02611ecd3868f4f1754c6205df8a	0.0	0.0	0.0	0.0	0.0	0.0	0.0	0.0	0.0	0.0	0.0	0.0	0.0	0.0	0.0	0.0	0.0	0.0	0.0	0.0	0.0	0.0	0.0	0.0	0.0	0.0	0.0	0.0	0.0	0.0	0.0	0.0	0.0	0.0	0.0	26.0	36.0	0.0	29.0	0.0	0.0	0.0	0.0	0.0	0.0	0.0	0.0	0.0	0.0
2494c6f60bdf92790f5685f9d638d60e	0.0	0.0	0.0	0.0	0.0	0.0	0.0	0.0	0.0	0.0	0.0	0.0	0.0	0.0	0.0	0.0	0.0	0.0	0.0	0.0	0.0	0.0	0.0	0.0	0.0	0.0	0.0	0.0	0.0	0.0	0.0	0.0	0.0	0.0	0.0	0.0	0.0	0.0	0.0	0.0	0.0	0.0	0.0	0.0	0.0	0.0	0.0	0.0	0.0
1da2c17a55bc3b96021dcfdade744927	0.0	0.0	0.0	0.0	0.0	0.0	6.0	0.0	0.0	25.0	21.0	6.0	74.0	0.0	6.0	165.0	21.0	81.0	43.0	12.0	38.0	0.0	0.0	0.0	0.0	0.0	0.0	0.0	0.0	0.0	0.0	0.0	0.0	0.0	0.0	0.0	8.0	0.0	7.0	0.0	0.0	0.0	0.0	0.0	0.0	0.0	0.0	0.0	0.0
5c504243d7e595c2b7d2d8c98ddf5f88	0.0	0.0	0.0	0.0	0.0	0.0	0.0	0.0	0.0	0.0	0.0	11.0	0.0	0.0	0.0	0.0	0.0	0.0	15.0	0.0	0.0	0.0	0.0	0.0	0.0	0.0	0.0	0.0	0.0	0.0	0.0	0.0	0.0	28.0	0.0	0.0	31.0	0.0	0.0	42.0	0.0	0.0	0.0	0.0	45.0	0.0	0.0	0.0	0.0
c0e1f93a7097857264ffda59afcb39ef	0.0	0.0	0.0	0.0	0.0	0.0	0.0	0.0	0.0	0.0	0.0	0.0	0.0	0.0	0.0	0.0	0.0	0.0	0.0	0.0	0.0	0.0	0.0	0.0	0.0	0.0	0.0	0.0	0.0	0.0	0.0	14.0	0.0	0.0	0.0	17.0	18.0	16.0	11.0	22.0	0.0	13.0	0.0	0.0	10.0	0.0	0.0	0.0	0.0
906205d2a825879a959e0e6376618bfe	0.0	0.0	0.0	0.0	0.0	0.0	0.0	0.0	0.0	0.0	0.0	0.0	0.0	0.0	0.0	0.0	0.0	0.0	0.0	0.0	0.0	0.0	0.0	0.0	0.0	0.0	0.0	0.0	0.0	0.0	0.0	0.0	0.0	0.0	0.0	0.0	0.0	0.0	9.0	0.0	0.0	0.0	15.0	0.0	0.0	0.0	0.0	0.0	0.0
759a55d690ca7579423d8d663bab401a	0.0	0.0	0.0	0.0	0.0	0.0	0.0	0.0	0.0	0.0	3.0	0.0	0.0	0.0	0.0	0.0	0.0	0.0	0.0	0.0	0.0	0.0	0.0	0.0	0.0	0.0	0.0	0.0	0.0	0.0	0.0	0.0	10.0	25.0	0.0	6.0	0.0	0.0	0.0	0.0	0.0	17.0	17.0	0.0	0.0	0.0	0.0	0.0	0.0
d62ccf98b98fcde1d5515d8e33bef2d7	0.0	0.0	0.0	0.0	0.0	0.0	0.0	0.0	0.0	0.0	0.0	0.0	0.0	0.0	0.0	0.0	0.0	0.0	0.0	0.0	0.0	0.0	0.0	0.0	0.0	0.0	0.0	0.0	0.0	0.0	0.0	0.0	0.0	0.0	0.0	0.0	0.0	0.0	45.0	0.0	0.0	0.0	0.0	0.0	0.0	0.0	0.0	0.0	0.0
abbbdc25f765716071ca50aab8579976	0.0	0.0	0.0	0.0	0.0	0.0	0.0	0.0	0.0	0.0	0.0	0.0	0.0	0.0	0.0	0.0	0.0	0.0	0.0	0.0	0.0	0.0	0.0	0.0	0.0	0.0	0.0	0.0	0.0	0.0	0.0	0.0	0.0	14.0	0.0	15.0	45.0	21.0	0.0	0.0	0.0	0.0	0.0	0.0	0.0	0.0	0.0	0.0	0.0
b8bcc77c41fbf6c0188e7dacf9f2d391	0.0	0.0	0.0	0.0	0.0	0.0	0.0	0.0	0.0	0.0	0.0	0.0	0.0	0.0	0.0	0.0	0.0	0.0	0.0	0.0	0.0	0.0	0.0	0.0	0.0	0.0	0.0	0.0	0.0	0.0	0.0	0.0	0.0	0.0	0.0	40.0	0.0	0.0	43.0	0.0	35.0	0.0	0.0	35.0	8.0	0.0	0.0	0.0	0.0
eb0dd9afa14e35e3747bd6270293569c	0.0	0.0	0.0	0.0	0.0	0.0	0.0	0.0	0.0	0.0	0.0	0.0	0.0	86.0	14.0	0.0	0.0	13.0	0.0	0.0	0.0	0.0	35.0	0.0	0.0	0.0	0.0	0.0	0.0	0.0	0.0	0.0	0.0	30.0	0.0	0.0	0.0	0.0	12.0	0.0	0.0	0.0	0.0	0.0	19.0	0.0	0.0	0.0	0.0
33cafc6d2e1a183432747c661d74c4df	0.0	0.0	0.0	0.0	0.0	0.0	0.0	0.0	0.0	0.0	0.0	0.0	0.0	0.0	0.0	0.0	0.0	0.0	0.0	0.0	0.0	0.0	0.0	0.0	0.0	0.0	0.0	0.0	0.0	0.0	0.0	0.0	0.0	0.0	0.0	0.0	0.0	0.0	0.0	0.0	0.0	0.0	0.0	0.0	0.0	0.0	0.0	0.0	0.0
8e6ecfb2d3391b885ce498264d34a13f	0.0	0.0	0.0	0.0	0.0	0.0	0.0	0.0	0.0	0.0	0.0	0.0	12.0	0.0	0.0	0.0	0.0	0.0	0.0	0.0	0.0	0.0	0.0	0.0	0.0	0.0	0.0	0.0	0.0	0.0	0.0	4.0	0.0	29.0	0.0	34.0	36.0	0.0	41.0	0.0	0.0	32.0	0.0	29.0	17.0	0.0	0.0	16.0	0.0
b9f3712f245a5006911e0833962eb6fa	0.0	0.0	0.0	0.0	0.0	0.0	0.0	0.0	0.0	0.0	0.0	0.0	0.0	0.0	0.0	0.0	0.0	0.0	0.0	0.0	0.0	0.0	0.0	0.0	0.0	0.0	0.0	0.0	0.0	0.0	20.0	0.0	0.0	0.0	0.0	33.0	29.0	17.0	11.0	0.0	15.0	14.0	0.0	32.0	52.0	0.0	0.0	0.0	0.0
79c050ea6a222a53670efa516334f64f	0.0	0.0	0.0	0.0	0.0	0.0	0.0	0.0	0.0	64.0	13.0	0.0	94.0	0.0	0.0	16.0	11.0	0.0	15.0	0.0	0.0	0.0	13.0	0.0	0.0	0.0	0.0	0.0	0.0	0.0	0.0	0.0	32.0	0.0	0.0	0.0	26.0	0.0	33.0	0.0	0.0	0.0	0.0	0.0	15.0	0.0	0.0	0.0	0.0
f484fe6b9c453e3e0b831c475f68f5fc	0.0	0.0	0.0	0.0	0.0	0.0	0.0	0.0	0.0	0.0	0.0	0.0	0.0	0.0	0.0	0.0	0.0	0.0	0.0	0.0	0.0	0.0	0.0	0.0	0.0	0.0	0.0	0.0	0.0	8.0	11.0	0.0	14.0	0.0	0.0	36.0	12.0	0.0	57.0	0.0	0.0	0.0	0.0	10.0	4.0	0.0	0.0	0.0	8.0
4c40236148c5f115dd6a3542f7c3c876	0.0	0.0	0.0	0.0	0.0	0.0	0.0	0.0	0.0	0.0	0.0	0.0	0.0	0.0	0.0	0.0	0.0	0.0	0.0	0.0	0.0	0.0	0.0	0.0	0.0	0.0	0.0	0.0	0.0	0.0	0.0	0.0	0.0	0.0	0.0	10.0	0.0	0.0	0.0	46.0	0.0	0.0	92.0	0.0	0.0	0.0	0.0	0.0	0.0
da69c71873f82c7af531902bf41b9113	0.0	0.0	0.0	0.0	0.0	0.0	0.0	0.0	0.0	10.0	0.0	0.0	0.0	0.0	0.0	0.0	8.0	28.0	0.0	0.0	0.0	0.0	0.0	0.0	0.0	0.0	0.0	0.0	0.0	0.0	0.0	0.0	0.0	0.0	0.0	0.0	0.0	0.0	0.0	0.0	9.0	0.0	0.0	0.0	0.0	0.0	0.0	0.0	0.0
d9cbb137e8a9d332dfe73f4389c722b6	0.0	0.0	0.0	0.0	0.0	0.0	0.0	0.0	0.0	0.0	19.0	0.0	33.0	0.0	7.0	25.0	18.0	25.0	0.0	0.0	22.0	11.0	0.0	0.0	0.0	0.0	0.0	0.0	0.0	0.0	0.0	0.0	0.0	0.0	0.0	32.0	32.0	0.0	59.0	0.0	0.0	0.0	0.0	24.0	18.0	0.0	0.0	0.0	0.0
4eedc1ee589b4a44ca5ec809d8558aab	0.0	0.0	0.0	0.0	0.0	0.0	0.0	0.0	0.0	0.0	0.0	0.0	0.0	0.0	0.0	0.0	0.0	0.0	0.0	0.0	0.0	0.0	0.0	0.0	0.0	0.0	0.0	0.0	0.0	0.0	0.0	0.0	0.0	0.0	0.0	0.0	0.0	0.0	0.0	0.0	0.0	0.0	0.0	0.0	0.0	0.0	11.0	0.0	0.0
47407da9c09619289351f755cf2e625b	0.0	0.0	0.0	0.0	0.0	0.0	0.0	0.0	0.0	49.0	0.0	0.0	0.0	0.0	0.0	111.0	43.0	20.0	32.0	76.0	0.0	0.0	21.0	0.0	0.0	0.0	0.0	0.0	0.0	0.0	0.0	0.0	18.0	0.0	0.0	0.0	40.0	0.0	18.0	0.0	0.0	0.0	0.0	0.0	20.0	0.0	0.0	0.0	0.0
0f23502d0ea6eb07d08c252597faa13a	0.0	0.0	0.0	0.0	0.0	0.0	0.0	0.0	0.0	0.0	0.0	0.0	0.0	22.0	0.0	0.0	0.0	0.0	0.0	0.0	0.0	0.0	0.0	0.0	0.0	0.0	0.0	0.0	0.0	0.0	0.0	0.0	0.0	0.0	0.0	18.0	15.0	0.0	0.0	0.0	0.0	0.0	0.0	0.0	0.0	45.0	0.0	21.0	0.0
255f5d49e2be5a9ef567ae82593c73b3	0.0	0.0	0.0	0.0	0.0	0.0	0.0	0.0	0.0	0.0	0.0	0.0	0.0	0.0	0.0	0.0	0.0	0.0	0.0	0.0	0.0	0.0	0.0	0.0	0.0	0.0	0.0	0.0	0.0	13.0	9.0	0.0	0.0	0.0	0.0	38.0	17.0	25.0	25.0	9.0	0.0	0.0	17.0	18.0	28.0	0.0	0.0	0.0	0.0
939428aeaef80e9ff6f70e6f5dc60bd6	0.0	0.0	0.0	0.0	0.0	0.0	0.0	0.0	0.0	0.0	0.0	0.0	0.0	0.0	0.0	0.0	0.0	0.0	0.0	0.0	0.0	0.0	0.0	0.0	0.0	0.0	0.0	0.0	0.0	0.0	0.0	0.0	11.0	0.0	44.0	18.0	36.0	25.0	0.0	0.0	0.0	0.0	11.0	40.0	0.0	0.0	0.0	0.0	0.0
ae682cc542dfc31c4adcb3d7f7a195ed	0.0	0.0	0.0	0.0	0.0	0.0	0.0	0.0	0.0	0.0	0.0	0.0	0.0	0.0	0.0	0.0	0.0	0.0	0.0	0.0	0.0	0.0	0.0	0.0	0.0	0.0	0.0	0.0	0.0	0.0	0.0	0.0	0.0	0.0	0.0	25.0	23.0	0.0	36.0	0.0	0.0	0.0	0.0	0.0	0.0	0.0	0.0	0.0	0.0
3655bbe15e80c4ee84eee2dfcf12f045	0.0	0.0	0.0	0.0	0.0	0.0	0.0	0.0	0.0	0.0	0.0	0.0	0.0	0.0	0.0	0.0	0.0	0.0	0.0	0.0	0.0	0.0	0.0	0.0	0.0	0.0	0.0	0.0	0.0	0.0	0.0	0.0	0.0	0.0	0.0	0.0	0.0	0.0	0.0	0.0	0.0	0.0	149.0	0.0	0.0	0.0	0.0	0.0	0.0
63638799855544fd8d916563c9d195a7	0.0	0.0	0.0	0.0	0.0	0.0	0.0	0.0	0.0	0.0	0.0	0.0	0.0	0.0	0.0	0.0	0.0	0.0	0.0	49.0	0.0	0.0	0.0	0.0	0.0	0.0	0.0	0.0	0.0	0.0	0.0	0.0	0.0	294.0	0.0	0.0	0.0	0.0	0.0	0.0	0.0	0.0	0.0	109.0	0.0	0.0	0.0	0.0	0.0
a3af7f6bc2e02aaa29d26b895f06e61b	0.0	0.0	0.0	0.0	0.0	0.0	0.0	0.0	0.0	0.0	0.0	0.0	0.0	0.0	0.0	0.0	0.0	0.0	0.0	0.0	0.0	0.0	0.0	0.0	0.0	0.0	0.0	0.0	0.0	0.0	16.0	0.0	0.0	13.0	8.0	0.0	0.0	0.0	27.0	0.0	0.0	0.0	27.0	11.0	0.0	0.0	0.0	0.0	0.0
d824db81585651d5512027b033dd45d3	0.0	0.0	0.0	0.0	0.0	0.0	0.0	0.0	0.0	0.0	0.0	0.0	0.0	0.0	0.0	0.0	0.0	0.0	0.0	0.0	0.0	0.0	0.0	0.0	0.0	0.0	0.0	0.0	0.0	0.0	0.0	0.0	0.0	0.0	0.0	0.0	0.0	0.0	0.0	0.0	0.0	0.0	0.0	0.0	0.0	0.0	0.0	0.0	0.0
1d5ad5547a15733b68b7c1bdb15efd01	0.0	0.0	0.0	0.0	0.0	0.0	0.0	0.0	0.0	0.0	0.0	0.0	0.0	0.0	0.0	0.0	0.0	0.0	0.0	0.0	0.0	0.0	0.0	0.0	0.0	0.0	0.0	0.0	0.0	0.0	0.0	0.0	6.0	0.0	5.0	15.0	15.0	0.0	12.0	6.0	0.0	0.0	3.0	32.0	0.0	0.0	0.0	0.0	0.0
2573a1724a1b67d9f6a8ef1514bd0ce7	0.0	0.0	0.0	0.0	0.0	0.0	0.0	0.0	0.0	0.0	0.0	0.0	0.0	0.0	0.0	0.0	0.0	0.0	0.0	0.0	0.0	0.0	0.0	0.0	0.0	0.0	0.0	0.0	0.0	0.0	0.0	0.0	0.0	0.0	0.0	0.0	23.0	0.0	0.0	0.0	0.0	0.0	0.0	0.0	0.0	0.0	0.0	0.0	0.0
9b0062732e2b846c2b5081f0f2acfea3	0.0	0.0	0.0	0.0	0.0	0.0	0.0	0.0	0.0	0.0	0.0	0.0	104.0	0.0	0.0	40.0	55.0	13.0	18.0	0.0	29.0	0.0	0.0	0.0	0.0	0.0	0.0	0.0	0.0	11.0	0.0	0.0	0.0	0.0	18.0	0.0	14.0	0.0	11.0	0.0	0.0	0.0	0.0	0.0	0.0	0.0	0.0	0.0	0.0
eee131986335026b4f6f1b9a783b7d0e	0.0	0.0	0.0	0.0	0.0	0.0	0.0	0.0	0.0	0.0	0.0	0.0	0.0	36.0	0.0	0.0	48.0	22.0	0.0	0.0	12.0	0.0	0.0	0.0	0.0	0.0	0.0	0.0	0.0	0.0	0.0	0.0	0.0	0.0	0.0	0.0	0.0	0.0	76.0	0.0	0.0	0.0	0.0	0.0	0.0	0.0	0.0	0.0	0.0
83cba7c96284026cf9952ca29a600994	0.0	0.0	0.0	0.0	0.0	0.0	0.0	0.0	0.0	0.0	0.0	0.0	0.0	0.0	0.0	0.0	0.0	0.0	0.0	0.0	0.0	0.0	0.0	0.0	0.0	0.0	0.0	0.0	0.0	0.0	0.0	0.0	0.0	0.0	21.0	0.0	0.0	0.0	0.0	0.0	0.0	368.0	0.0	0.0	0.0	0.0	0.0	0.0	0.0
3d2dd35f65ff25b59990598e5111f420	0.0	0.0	0.0	0.0	0.0	0.0	0.0	0.0	0.0	0.0	0.0	0.0	0.0	0.0	0.0	0.0	0.0	0.0	0.0	0.0	0.0	0.0	0.0	0.0	0.0	0.0	0.0	0.0	0.0	26.0	0.0	0.0	0.0	0.0	0.0	67.0	58.0	0.0	34.0	15.0	0.0	0.0	0.0	0.0	37.0	0.0	0.0	0.0	0.0
b67d6dab15288d9b2a23adbde2b470cb	0.0	0.0	0.0	0.0	0.0	0.0	0.0	0.0	0.0	0.0	0.0	0.0	0.0	0.0	0.0	0.0	0.0	0.0	0.0	0.0	0.0	0.0	0.0	0.0	0.0	0.0	0.0	0.0	0.0	0.0	27.0	0.0	17.0	17.0	0.0	31.0	25.0	30.0	21.0	13.0	6.0	0.0	7.0	41.0	0.0	0.0	0.0	0.0	0.0
26acb1eb210c8a643ef6cca89dab3dca	0.0	0.0	0.0	0.0	0.0	0.0	0.0	0.0	0.0	0.0	2.0	0.0	0.0	0.0	0.0	0.0	0.0	0.0	0.0	0.0	0.0	0.0	0.0	0.0	0.0	0.0	0.0	0.0	0.0	0.0	0.0	10.0	0.0	0.0	0.0	0.0	0.0	0.0	0.0	0.0	62.0	92.0	0.0	0.0	0.0	0.0	0.0	0.0	0.0
ddfc5e7f9a034a5a9f38172efce6703c	0.0	0.0	0.0	0.0	0.0	0.0	0.0	0.0	0.0	0.0	0.0	0.0	0.0	0.0	0.0	0.0	0.0	0.0	0.0	0.0	0.0	0.0	0.0	0.0	0.0	0.0	0.0	0.0	0.0	0.0	17.0	0.0	42.0	3.0	0.0	24.0	57.0	71.0	0.0	0.0	0.0	7.0	0.0	91.0	0.0	0.0	0.0	0.0	0.0
6b7a99ce1ee0f28aa94c4e578e0b7f6e	0.0	0.0	0.0	0.0	0.0	0.0	0.0	0.0	0.0	0.0	0.0	0.0	0.0	0.0	0.0	0.0	0.0	0.0	0.0	0.0	0.0	0.0	0.0	0.0	0.0	0.0	0.0	0.0	0.0	0.0	0.0	0.0	0.0	0.0	0.0	28.0	42.0	0.0	35.0	0.0	0.0	0.0	0.0	22.0	0.0	0.0	0.0	0.0	0.0
c929e9707af4e9f2dd180d318ed9702a	0.0	0.0	0.0	0.0	0.0	0.0	0.0	0.0	0.0	0.0	0.0	0.0	0.0	0.0	0.0	0.0	0.0	0.0	0.0	0.0	0.0	0.0	0.0	0.0	0.0	0.0	0.0	0.0	0.0	0.0	0.0	0.0	0.0	0.0	0.0	0.0	65.0	0.0	0.0	0.0	0.0	0.0	0.0	0.0	0.0	0.0	0.0	0.0	0.0
b7840b04ecd89453c56c474e3bd16f30	0.0	0.0	0.0	0.0	0.0	0.0	0.0	0.0	0.0	0.0	0.0	0.0	0.0	0.0	0.0	0.0	0.0	0.0	5.0	0.0	0.0	0.0	0.0	0.0	0.0	0.0	0.0	0.0	0.0	20.0	33.0	0.0	0.0	0.0	0.0	0.0	0.0	53.0	70.0	0.0	0.0	0.0	0.0	0.0	0.0	0.0	0.0	7.0	0.0
9c32877614bb1f8464cadf78720295c8	0.0	0.0	0.0	0.0	0.0	0.0	0.0	0.0	0.0	0.0	0.0	0.0	0.0	0.0	0.0	0.0	0.0	0.0	0.0	0.0	0.0	0.0	0.0	0.0	0.0	0.0	0.0	0.0	0.0	0.0	0.0	0.0	0.0	51.0	0.0	52.0	83.0	0.0	0.0	0.0	0.0	0.0	107.0	0.0	31.0	0.0	0.0	0.0	0.0
135b9950a7486b2f876242448d38dc69	0.0	0.0	0.0	0.0	0.0	0.0	0.0	0.0	0.0	0.0	0.0	0.0	0.0	0.0	0.0	0.0	0.0	0.0	0.0	0.0	0.0	0.0	0.0	0.0	0.0	0.0	0.0	0.0	0.0	0.0	0.0	0.0	0.0	41.0	0.0	0.0	0.0	0.0	0.0	0.0	0.0	0.0	0.0	55.0	0.0	0.0	0.0	0.0	0.0
287d7fe64bc23ea6ccd88430ed2c95f5	0.0	0.0	0.0	0.0	0.0	0.0	0.0	0.0	0.0	0.0	0.0	0.0	0.0	0.0	0.0	0.0	0.0	0.0	0.0	0.0	0.0	0.0	0.0	0.0	0.0	0.0	0.0	0.0	0.0	0.0	0.0	0.0	0.0	28.0	0.0	24.0	36.0	0.0	0.0	0.0	13.0	42.0	66.0	0.0	0.0	0.0	0.0	0.0	0.0
e81fa321454c680effe326e3ab2ec288	0.0	0.0	0.0	0.0	0.0	0.0	0.0	0.0	0.0	0.0	0.0	0.0	0.0	0.0	0.0	0.0	0.0	0.0	0.0	0.0	0.0	0.0	0.0	0.0	0.0	0.0	0.0	0.0	0.0	0.0	6.0	0.0	2.0	0.0	0.0	0.0	0.0	0.0	0.0	58.0	5.0	0.0	11.0	0.0	5.0	0.0	0.0	0.0	0.0
194fa4f8e3078e857dac39451d73f694	0.0	0.0	0.0	0.0	0.0	0.0	0.0	0.0	0.0	0.0	0.0	0.0	0.0	0.0	0.0	0.0	0.0	0.0	0.0	0.0	0.0	0.0	0.0	0.0	0.0	0.0	0.0	0.0	0.0	0.0	35.0	0.0	0.0	0.0	0.0	0.0	0.0	0.0	0.0	0.0	0.0	0.0	0.0	0.0	0.0	0.0	0.0	0.0	0.0
8bf072e944520fe65724109d72567358	0.0	0.0	0.0	0.0	0.0	0.0	0.0	0.0	0.0	0.0	0.0	0.0	0.0	0.0	0.0	0.0	0.0	0.0	0.0	0.0	0.0	0.0	0.0	0.0	0.0	0.0	0.0	0.0	0.0	0.0	0.0	0.0	33.0	60.0	0.0	0.0	0.0	0.0	0.0	0.0	0.0	0.0	0.0	0.0	0.0	0.0	21.0	0.0	0.0
b187e2351ce803fa52da4fb67baf2cc0	0.0	0.0	0.0	0.0	0.0	0.0	0.0	0.0	0.0	0.0	0.0	0.0	0.0	0.0	0.0	0.0	0.0	0.0	0.0	0.0	0.0	0.0	0.0	0.0	0.0	0.0	0.0	0.0	0.0	0.0	0.0	0.0	0.0	16.0	0.0	27.0	29.0	0.0	34.0	0.0	0.0	0.0	20.0	35.0	27.0	0.0	0.0	0.0	0.0
55084cb48d2bd068850e7eeb7e2abdbc	0.0	0.0	0.0	0.0	0.0	0.0	0.0	0.0	0.0	0.0	0.0	0.0	0.0	0.0	0.0	0.0	0.0	0.0	0.0	0.0	0.0	0.0	0.0	0.0	0.0	0.0	0.0	0.0	0.0	0.0	0.0	0.0	0.0	0.0	0.0	0.0	0.0	21.0	0.0	0.0	0.0	0.0	0.0	43.0	23.0	0.0	0.0	0.0	45.0
0f82b54e80ad1efdabfb1a8a0d2c3225	0.0	0.0	0.0	0.0	0.0	0.0	0.0	0.0	0.0	0.0	0.0	0.0	0.0	10.0	0.0	0.0	0.0	0.0	0.0	0.0	0.0	0.0	0.0	0.0	0.0	0.0	0.0	0.0	0.0	0.0	0.0	0.0	0.0	0.0	0.0	13.0	0.0	0.0	0.0	0.0	0.0	26.0	0.0	0.0	0.0	0.0	0.0	0.0	0.0
020422806f50b597665819d3a6d2dcb4	0.0	0.0	0.0	0.0	0.0	0.0	0.0	0.0	0.0	0.0	0.0	0.0	0.0	0.0	0.0	0.0	0.0	0.0	0.0	0.0	0.0	0.0	0.0	0.0	0.0	0.0	0.0	0.0	0.0	0.0	0.0	0.0	0.0	0.0	0.0	0.0	0.0	0.0	0.0	0.0	0.0	0.0	36.0	0.0	0.0	0.0	0.0	0.0	0.0
481578535e64c377453693cb74affe48	0.0	0.0	0.0	0.0	0.0	0.0	0.0	0.0	0.0	0.0	0.0	0.0	0.0	0.0	0.0	0.0	0.0	0.0	0.0	0.0	0.0	0.0	0.0	0.0	0.0	0.0	0.0	0.0	0.0	0.0	0.0	0.0	0.0	0.0	0.0	0.0	0.0	0.0	0.0	0.0	0.0	0.0	0.0	0.0	0.0	0.0	0.0	0.0	0.0
081eb8254d9a9722b5248222944dc3ac	0.0	0.0	0.0	0.0	0.0	0.0	0.0	0.0	0.0	0.0	0.0	0.0	0.0	0.0	0.0	0.0	0.0	0.0	0.0	0.0	0.0	0.0	0.0	0.0	0.0	0.0	0.0	0.0	0.0	0.0	0.0	0.0	0.0	0.0	0.0	0.0	0.0	0.0	0.0	0.0	0.0	0.0	0.0	0.0	49.0	0.0	0.0	0.0	0.0
a5fe425ae4e5778c78f3fa6c756a048b	0.0	0.0	0.0	0.0	0.0	0.0	0.0	0.0	0.0	0.0	0.0	0.0	0.0	0.0	0.0	0.0	0.0	0.0	0.0	0.0	0.0	0.0	0.0	0.0	0.0	0.0	0.0	0.0	0.0	0.0	14.0	0.0	0.0	12.0	0.0	16.0	27.0	19.0	14.0	0.0	0.0	0.0	0.0	30.0	0.0	0.0	0.0	0.0	0.0
0eb0067f2ea2ec0ae1a5b57134f24068	0.0	0.0	0.0	0.0	0.0	0.0	0.0	0.0	0.0	0.0	0.0	0.0	0.0	0.0	0.0	0.0	0.0	0.0	0.0	0.0	0.0	0.0	0.0	0.0	0.0	0.0	0.0	0.0	0.0	0.0	16.0	0.0	0.0	0.0	0.0	16.0	0.0	0.0	0.0	0.0	0.0	0.0	0.0	56.0	0.0	0.0	0.0	0.0	0.0
8c4c427737c8c8e13dd376750e71cd24	0.0	0.0	0.0	0.0	0.0	0.0	0.0	0.0	0.0	0.0	0.0	0.0	0.0	0.0	0.0	0.0	0.0	0.0	0.0	0.0	0.0	0.0	0.0	0.0	0.0	0.0	0.0	0.0	0.0	0.0	0.0	0.0	0.0	0.0	0.0	0.0	0.0	0.0	0.0	127.0	0.0	0.0	76.0	0.0	0.0	0.0	0.0	0.0	0.0
3b788479266de6b673bb91e8731be416	0.0	0.0	0.0	0.0	0.0	0.0	0.0	0.0	0.0	0.0	0.0	0.0	0.0	0.0	0.0	0.0	0.0	0.0	0.0	0.0	0.0	0.0	0.0	0.0	0.0	0.0	0.0	0.0	0.0	0.0	0.0	0.0	0.0	0.0	0.0	0.0	0.0	0.0	0.0	177.0	0.0	0.0	0.0	0.0	0.0	0.0	0.0	0.0	0.0
b3963e56d1ca895144be69dca740562e	0.0	0.0	0.0	0.0	0.0	0.0	0.0	0.0	0.0	0.0	0.0	0.0	0.0	0.0	0.0	0.0	0.0	0.0	0.0	0.0	0.0	0.0	0.0	0.0	0.0	0.0	0.0	0.0	0.0	0.0	0.0	0.0	0.0	0.0	0.0	0.0	0.0	0.0	0.0	0.0	0.0	0.0	0.0	0.0	0.0	0.0	0.0	0.0	0.0
fdc21d833f3704a4d6e8b0ea446e77ae	0.0	0.0	0.0	0.0	0.0	0.0	0.0	0.0	0.0	0.0	0.0	20.0	0.0	0.0	0.0	0.0	0.0	0.0	0.0	0.0	0.0	0.0	0.0	0.0	0.0	0.0	0.0	0.0	0.0	0.0	0.0	31.0	0.0	0.0	0.0	0.0	0.0	0.0	0.0	0.0	0.0	0.0	0.0	0.0	0.0	0.0	10.0	0.0	0.0
1212641dbabc341bb414b2824e8f75fc	0.0	0.0	0.0	0.0	0.0	0.0	0.0	0.0	0.0	0.0	0.0	0.0	0.0	16.0	0.0	0.0	0.0	0.0	0.0	0.0	0.0	0.0	0.0	0.0	0.0	0.0	0.0	0.0	0.0	17.0	18.0	0.0	0.0	0.0	0.0	20.0	49.0	25.0	32.0	0.0	0.0	0.0	0.0	55.0	0.0	0.0	0.0	0.0	0.0
4c0a7e16a28e0fc229527baef156d783	0.0	0.0	0.0	0.0	0.0	0.0	0.0	0.0	0.0	0.0	0.0	0.0	0.0	0.0	0.0	0.0	0.0	0.0	0.0	0.0	0.0	0.0	0.0	0.0	0.0	0.0	0.0	0.0	0.0	0.0	37.0	0.0	20.0	0.0	0.0	0.0	16.0	40.0	106.0	0.0	0.0	28.0	0.0	0.0	0.0	0.0	0.0	0.0	0.0
1ed6c5b30bd8a38a71db40c04800c4ec	0.0	0.0	0.0	0.0	0.0	0.0	0.0	0.0	0.0	0.0	0.0	0.0	0.0	0.0	0.0	0.0	0.0	0.0	0.0	0.0	0.0	0.0	0.0	0.0	11.0	0.0	0.0	0.0	0.0	0.0	0.0	0.0	0.0	54.0	0.0	0.0	0.0	36.0	0.0	0.0	0.0	0.0	48.0	0.0	34.0	0.0	0.0	0.0	0.0
be7ee91f281e617a59e8d14d6e855c3b	0.0	0.0	0.0	0.0	0.0	0.0	0.0	0.0	0.0	0.0	0.0	0.0	0.0	0.0	0.0	0.0	0.0	0.0	0.0	0.0	0.0	0.0	0.0	0.0	0.0	0.0	0.0	0.0	0.0	0.0	8.0	0.0	12.0	0.0	19.0	28.0	27.0	0.0	40.0	0.0	39.0	15.0	46.0	48.0	27.0	0.0	0.0	0.0	0.0
745bdf371de119c517ae98f5ef23c286	0.0	0.0	0.0	0.0	0.0	0.0	0.0	0.0	0.0	0.0	0.0	0.0	0.0	0.0	0.0	0.0	0.0	0.0	0.0	0.0	0.0	0.0	0.0	0.0	0.0	0.0	0.0	0.0	0.0	41.0	0.0	0.0	10.0	31.0	0.0	0.0	27.0	0.0	10.0	112.0	0.0	0.0	9.0	0.0	0.0	0.0	0.0	0.0	0.0
ad4c88ca19010e38be63d44ca14c17f9	0.0	0.0	0.0	0.0	0.0	0.0	0.0	0.0	0.0	0.0	0.0	0.0	0.0	0.0	0.0	0.0	0.0	0.0	0.0	0.0	0.0	0.0	0.0	0.0	0.0	0.0	0.0	0.0	0.0	0.0	0.0	0.0	0.0	0.0	0.0	0.0	0.0	0.0	0.0	0.0	0.0	100.0	0.0	0.0	0.0	0.0	0.0	0.0	0.0
e72602261811bd4117e3193df38adc26	0.0	0.0	0.0	0.0	0.0	0.0	0.0	0.0	0.0	0.0	0.0	0.0	0.0	0.0	0.0	6.0	0.0	0.0	0.0	0.0	0.0	0.0	0.0	0.0	0.0	0.0	0.0	0.0	0.0	0.0	0.0	0.0	0.0	11.0	0.0	16.0	18.0	0.0	0.0	0.0	0.0	0.0	0.0	34.0	16.0	0.0	0.0	0.0	0.0
21cb0d32cc22aec5b5572a4229877108	0.0	0.0	0.0	0.0	0.0	0.0	0.0	0.0	0.0	0.0	0.0	0.0	0.0	0.0	0.0	0.0	0.0	0.0	0.0	0.0	0.0	0.0	0.0	0.0	0.0	0.0	0.0	0.0	0.0	0.0	0.0	0.0	0.0	139.0	14.0	0.0	0.0	0.0	0.0	0.0	0.0	0.0	0.0	0.0	0.0	0.0	0.0	0.0	0.0
a983c8ce0df2a9784f77274de90cfd0a	0.0	0.0	0.0	0.0	0.0	0.0	0.0	0.0	0.0	0.0	0.0	0.0	0.0	0.0	0.0	0.0	0.0	0.0	0.0	0.0	0.0	0.0	0.0	0.0	0.0	0.0	0.0	0.0	0.0	0.0	0.0	0.0	0.0	0.0	0.0	0.0	0.0	0.0	0.0	0.0	0.0	0.0	0.0	0.0	0.0	0.0	0.0	0.0	0.0
4d8f37fb6c6b656252948a187a09a498	0.0	0.0	0.0	0.0	0.0	0.0	0.0	0.0	0.0	28.0	61.0	0.0	0.0	0.0	0.0	63.0	57.0	25.0	68.0	24.0	30.0	21.0	0.0	0.0	0.0	0.0	0.0	0.0	0.0	9.0	0.0	0.0	0.0	0.0	0.0	0.0	9.0	13.0	39.0	0.0	7.0	0.0	17.0	13.0	5.0	0.0	0.0	0.0	0.0
c0106ef57ee0b97ed93f7cc92622d501	0.0	0.0	0.0	0.0	0.0	0.0	0.0	0.0	0.0	0.0	0.0	0.0	0.0	0.0	0.0	0.0	0.0	0.0	0.0	0.0	0.0	0.0	0.0	0.0	0.0	0.0	0.0	0.0	0.0	7.0	0.0	0.0	0.0	0.0	0.0	0.0	68.0	235.0	35.0	0.0	0.0	0.0	16.0	0.0	0.0	0.0	0.0	0.0	0.0
d910068163ddafb43b6d26fa75619f18	0.0	0.0	0.0	0.0	0.0	0.0	0.0	0.0	0.0	0.0	0.0	0.0	0.0	0.0	0.0	0.0	0.0	0.0	0.0	0.0	0.0	0.0	0.0	0.0	0.0	0.0	0.0	0.0	0.0	0.0	0.0	0.0	0.0	0.0	0.0	38.0	32.0	0.0	0.0	0.0	0.0	14.0	0.0	0.0	0.0	0.0	0.0	0.0	0.0
b992ab0e61de739df05934c166361398	0.0	0.0	0.0	0.0	0.0	0.0	0.0	0.0	0.0	0.0	0.0	0.0	0.0	0.0	0.0	0.0	0.0	0.0	0.0	0.0	0.0	0.0	0.0	0.0	0.0	0.0	0.0	0.0	0.0	0.0	0.0	0.0	0.0	0.0	0.0	0.0	5.0	0.0	0.0	0.0	0.0	0.0	0.0	6.0	0.0	0.0	0.0	0.0	0.0
b04db8e49c3bf3ed414b25ee42278858	0.0	0.0	0.0	0.0	0.0	0.0	0.0	0.0	0.0	0.0	0.0	0.0	0.0	0.0	0.0	0.0	0.0	0.0	0.0	0.0	0.0	0.0	0.0	0.0	0.0	0.0	0.0	0.0	0.0	0.0	0.0	0.0	0.0	0.0	0.0	0.0	0.0	0.0	0.0	0.0	0.0	0.0	0.0	0.0	0.0	0.0	0.0	0.0	0.0
0ccf9e3c1256c0e8641e6132734a7301	0.0	0.0	0.0	0.0	0.0	0.0	0.0	0.0	0.0	0.0	0.0	0.0	0.0	0.0	0.0	0.0	0.0	0.0	0.0	0.0	0.0	0.0	0.0	0.0	0.0	0.0	0.0	0.0	0.0	0.0	0.0	0.0	0.0	0.0	0.0	36.0	0.0	0.0	37.0	0.0	28.0	0.0	0.0	41.0	0.0	0.0	0.0	0.0	0.0
b743916ea95401062c6d8018e91f67db	0.0	0.0	0.0	0.0	0.0	0.0	0.0	0.0	0.0	0.0	0.0	0.0	0.0	0.0	0.0	0.0	0.0	0.0	0.0	0.0	0.0	0.0	0.0	0.0	0.0	0.0	0.0	0.0	0.0	0.0	0.0	0.0	0.0	0.0	0.0	0.0	0.0	0.0	0.0	0.0	0.0	48.0	0.0	0.0	0.0	0.0	0.0	0.0	0.0
66c548bc5778e746506262cc909ebbc3	0.0	0.0	0.0	0.0	0.0	0.0	0.0	0.0	0.0	0.0	0.0	0.0	23.0	0.0	0.0	0.0	0.0	0.0	0.0	0.0	0.0	0.0	0.0	0.0	0.0	0.0	0.0	0.0	0.0	0.0	0.0	0.0	0.0	0.0	0.0	0.0	0.0	0.0	0.0	0.0	0.0	0.0	0.0	0.0	0.0	0.0	0.0	0.0	0.0
2ea562cd481faac9e90361f9f9ebd28a	0.0	0.0	0.0	0.0	0.0	0.0	0.0	0.0	0.0	0.0	0.0	0.0	0.0	0.0	0.0	0.0	0.0	0.0	0.0	0.0	0.0	0.0	0.0	0.0	0.0	0.0	0.0	0.0	0.0	0.0	46.0	0.0	0.0	0.0	0.0	0.0	0.0	50.0	0.0	0.0	0.0	0.0	0.0	0.0	0.0	0.0	0.0	0.0	0.0
f20f9faa019f0d0bce66aed475f14ece	0.0	0.0	0.0	0.0	0.0	0.0	0.0	0.0	0.0	0.0	0.0	0.0	0.0	0.0	0.0	0.0	0.0	0.0	0.0	0.0	0.0	0.0	0.0	0.0	0.0	0.0	0.0	0.0	0.0	0.0	0.0	0.0	0.0	0.0	0.0	158.0	0.0	0.0	0.0	0.0	0.0	0.0	0.0	0.0	0.0	0.0	0.0	0.0	0.0
3080224d2988db1c4ed9056d303f6a4c	0.0	0.0	0.0	0.0	0.0	0.0	0.0	0.0	0.0	0.0	0.0	0.0	0.0	0.0	0.0	0.0	0.0	0.0	0.0	0.0	0.0	0.0	0.0	0.0	0.0	0.0	0.0	0.0	0.0	0.0	0.0	0.0	0.0	0.0	0.0	0.0	0.0	0.0	0.0	7.0	0.0	0.0	0.0	0.0	0.0	0.0	0.0	0.0	0.0
292581005d72cb9d8f712b3d4278060a	0.0	0.0	0.0	0.0	0.0	0.0	0.0	0.0	0.0	0.0	0.0	0.0	0.0	0.0	0.0	0.0	0.0	0.0	0.0	0.0	0.0	0.0	0.0	0.0	0.0	0.0	0.0	3.0	0.0	0.0	0.0	0.0	0.0	0.0	4.0	48.0	0.0	27.0	37.0	0.0	0.0	0.0	0.0	0.0	0.0	0.0	0.0	0.0	0.0
cc34d20d35b9b52ce7cb0b65301b4791	0.0	0.0	0.0	0.0	0.0	0.0	0.0	0.0	0.0	0.0	21.0	0.0	0.0	0.0	0.0	0.0	0.0	0.0	0.0	0.0	0.0	0.0	0.0	0.0	0.0	0.0	0.0	0.0	0.0	0.0	41.0	0.0	0.0	0.0	0.0	0.0	0.0	0.0	87.0	0.0	0.0	35.0	0.0	0.0	0.0	18.0	0.0	0.0	0.0
07a97d3279a4cf3f1cae541f6f0ca1b1	0.0	0.0	0.0	0.0	0.0	0.0	0.0	0.0	0.0	0.0	3.0	0.0	0.0	0.0	0.0	0.0	0.0	0.0	0.0	0.0	0.0	0.0	0.0	0.0	0.0	0.0	0.0	0.0	0.0	0.0	0.0	0.0	0.0	0.0	0.0	0.0	0.0	0.0	0.0	188.0	0.0	0.0	0.0	0.0	0.0	0.0	0.0	0.0	0.0
2048b1506469ac46b75ae0d9ce2f115c	0.0	0.0	0.0	0.0	0.0	0.0	0.0	0.0	0.0	0.0	0.0	0.0	4.0	0.0	0.0	0.0	0.0	0.0	0.0	0.0	0.0	0.0	0.0	0.0	0.0	0.0	0.0	0.0	0.0	0.0	34.0	0.0	0.0	40.0	0.0	36.0	23.0	0.0	25.0	0.0	22.0	29.0	0.0	0.0	0.0	0.0	0.0	6.0	0.0
858058453e15267191e1e1be9335957f	0.0	0.0	0.0	0.0	0.0	0.0	0.0	0.0	0.0	0.0	0.0	0.0	0.0	0.0	0.0	0.0	0.0	0.0	0.0	0.0	0.0	0.0	0.0	0.0	0.0	0.0	0.0	0.0	0.0	0.0	0.0	0.0	0.0	0.0	0.0	0.0	0.0	0.0	0.0	6.0	0.0	0.0	0.0	0.0	0.0	0.0	0.0	0.0	0.0
9099d25bd420adfe11c0984327eea125	0.0	0.0	0.0	0.0	0.0	0.0	0.0	0.0	0.0	0.0	0.0	0.0	0.0	0.0	0.0	0.0	0.0	0.0	0.0	0.0	0.0	0.0	0.0	0.0	0.0	0.0	0.0	0.0	0.0	0.0	0.0	0.0	0.0	0.0	0.0	0.0	0.0	0.0	0.0	0.0	0.0	0.0	0.0	0.0	0.0	0.0	0.0	0.0	0.0
c7084bf0076136f70a74dbac4b86f5fd	0.0	0.0	0.0	0.0	0.0	0.0	0.0	0.0	0.0	0.0	0.0	0.0	0.0	0.0	0.0	0.0	0.0	0.0	0.0	0.0	0.0	0.0	0.0	0.0	0.0	0.0	0.0	0.0	0.0	0.0	0.0	0.0	0.0	0.0	0.0	0.0	25.0	0.0	43.0	0.0	0.0	0.0	51.0	0.0	20.0	0.0	0.0	0.0	0.0
6087912b979ced8a47b16d9b40252915	0.0	0.0	0.0	0.0	0.0	0.0	0.0	0.0	0.0	0.0	0.0	0.0	0.0	0.0	0.0	0.0	0.0	0.0	0.0	0.0	0.0	0.0	0.0	0.0	0.0	0.0	0.0	0.0	0.0	0.0	0.0	0.0	0.0	0.0	0.0	0.0	0.0	0.0	40.0	0.0	0.0	0.0	0.0	0.0	0.0	0.0	0.0	0.0	0.0
8a3c13453b33625d7764c07a004abbea	0.0	0.0	0.0	0.0	0.0	0.0	0.0	0.0	0.0	0.0	0.0	0.0	0.0	0.0	0.0	0.0	0.0	0.0	0.0	0.0	0.0	0.0	0.0	0.0	0.0	0.0	0.0	0.0	0.0	0.0	18.0	0.0	0.0	0.0	0.0	0.0	29.0	26.0	0.0	0.0	11.0	0.0	0.0	16.0	0.0	0.0	0.0	0.0	0.0
0a05db7d0606de0fe3fc94ec1789535f	0.0	0.0	0.0	0.0	0.0	0.0	0.0	0.0	0.0	0.0	0.0	0.0	0.0	0.0	0.0	0.0	0.0	0.0	0.0	0.0	0.0	0.0	0.0	0.0	0.0	0.0	0.0	0.0	0.0	0.0	0.0	0.0	0.0	16.0	23.0	0.0	0.0	0.0	0.0	0.0	0.0	0.0	0.0	0.0	0.0	0.0	0.0	0.0	0.0
63c693ad0d3fa963b39341fb07d35363	8.0	0.0	0.0	0.0	0.0	0.0	0.0	0.0	0.0	30.0	13.0	0.0	29.0	7.0	0.0	58.0	69.0	0.0	22.0	0.0	28.0	18.0	0.0	0.0	0.0	0.0	0.0	0.0	0.0	0.0	0.0	0.0	27.0	0.0	0.0	13.0	22.0	40.0	48.0	0.0	0.0	0.0	0.0	13.0	0.0	0.0	0.0	0.0	0.0
202aa98803293f1b34529efadfa81b32	0.0	0.0	0.0	0.0	0.0	0.0	0.0	0.0	0.0	0.0	0.0	0.0	0.0	0.0	0.0	0.0	0.0	12.0	0.0	0.0	0.0	0.0	0.0	0.0	0.0	0.0	0.0	0.0	0.0	6.0	0.0	0.0	0.0	0.0	0.0	0.0	0.0	0.0	0.0	418.0	0.0	26.0	0.0	0.0	0.0	0.0	0.0	0.0	0.0
89aac4c536791490cf5ed8e314a98107	0.0	0.0	0.0	0.0	0.0	0.0	0.0	0.0	0.0	61.0	0.0	6.0	4.0	14.0	0.0	51.0	0.0	0.0	53.0	0.0	0.0	0.0	0.0	0.0	0.0	0.0	0.0	0.0	0.0	20.0	0.0	0.0	26.0	28.0	0.0	32.0	91.0	0.0	13.0	5.0	0.0	0.0	0.0	0.0	0.0	0.0	0.0	0.0	0.0
779897e37db2427357c93f1211a4ccc5	0.0	0.0	0.0	0.0	0.0	0.0	0.0	0.0	0.0	0.0	0.0	0.0	0.0	0.0	0.0	0.0	0.0	0.0	0.0	0.0	0.0	0.0	187.0	0.0	0.0	0.0	0.0	0.0	0.0	0.0	0.0	0.0	0.0	0.0	0.0	0.0	0.0	0.0	0.0	0.0	0.0	115.0	0.0	0.0	0.0	0.0	0.0	0.0	0.0
f257b7a06692a387e9e9348f6bc53665	0.0	0.0	0.0	0.0	0.0	0.0	0.0	0.0	0.0	8.0	0.0	13.0	0.0	0.0	0.0	0.0	0.0	0.0	0.0	0.0	0.0	0.0	0.0	0.0	0.0	0.0	0.0	0.0	0.0	0.0	22.0	0.0	0.0	0.0	0.0	28.0	23.0	0.0	0.0	46.0	14.0	13.0	15.0	0.0	26.0	0.0	0.0	5.0	0.0
1ddad24c935a85b3621bac284c7fb1e6	0.0	0.0	0.0	0.0	0.0	0.0	0.0	0.0	0.0	0.0	0.0	0.0	0.0	246.0	0.0	0.0	0.0	0.0	0.0	0.0	0.0	0.0	0.0	0.0	0.0	0.0	0.0	0.0	0.0	0.0	0.0	0.0	0.0	0.0	0.0	0.0	13.0	0.0	0.0	0.0	0.0	144.0	0.0	17.0	0.0	0.0	0.0	0.0	0.0
c9e4f6df94cafed63ec6d80772d26b18	0.0	0.0	0.0	0.0	0.0	0.0	0.0	0.0	0.0	0.0	0.0	0.0	0.0	0.0	0.0	0.0	0.0	0.0	0.0	0.0	0.0	0.0	0.0	0.0	0.0	0.0	0.0	0.0	0.0	0.0	53.0	0.0	0.0	0.0	0.0	0.0	99.0	0.0	0.0	0.0	0.0	0.0	0.0	95.0	0.0	0.0	0.0	0.0	0.0
681022e0ae3a18723587cf81576ec412	0.0	0.0	0.0	0.0	0.0	0.0	0.0	0.0	0.0	0.0	0.0	0.0	0.0	0.0	0.0	0.0	0.0	0.0	0.0	0.0	0.0	0.0	0.0	0.0	0.0	0.0	0.0	0.0	0.0	0.0	7.0	0.0	21.0	8.0	0.0	17.0	28.0	0.0	4.0	8.0	0.0	0.0	22.0	7.0	0.0	0.0	0.0	0.0	0.0
c21e2bcdf66efc4a2921f5ff81fbbf09	0.0	0.0	0.0	0.0	0.0	0.0	0.0	0.0	0.0	0.0	0.0	0.0	0.0	0.0	0.0	0.0	0.0	0.0	0.0	0.0	0.0	0.0	0.0	0.0	0.0	0.0	0.0	0.0	0.0	0.0	0.0	0.0	16.0	0.0	0.0	35.0	42.0	0.0	43.0	0.0	0.0	0.0	0.0	49.0	0.0	0.0	0.0	0.0	0.0
b1f6791fcb8a6e908cf2fa907245f96f	0.0	0.0	0.0	0.0	0.0	0.0	0.0	0.0	0.0	0.0	0.0	0.0	0.0	0.0	0.0	0.0	0.0	0.0	0.0	0.0	0.0	0.0	0.0	0.0	0.0	0.0	0.0	0.0	0.0	0.0	0.0	0.0	0.0	0.0	0.0	37.0	0.0	0.0	72.0	0.0	0.0	47.0	0.0	0.0	0.0	0.0	0.0	0.0	0.0
587a8f3d9c1c1e909a2773b0bac9ae1b	0.0	0.0	0.0	0.0	0.0	0.0	0.0	0.0	0.0	0.0	0.0	0.0	0.0	0.0	0.0	0.0	0.0	0.0	0.0	0.0	0.0	0.0	0.0	0.0	0.0	0.0	0.0	0.0	0.0	0.0	0.0	0.0	0.0	0.0	0.0	0.0	23.0	0.0	9.0	0.0	0.0	0.0	0.0	0.0	0.0	0.0	0.0	0.0	0.0
0a7c4967daf64b1148e7f727e301240e	0.0	0.0	0.0	0.0	0.0	0.0	0.0	0.0	0.0	0.0	0.0	0.0	0.0	0.0	0.0	0.0	0.0	0.0	0.0	0.0	0.0	0.0	0.0	0.0	0.0	0.0	0.0	0.0	0.0	0.0	7.0	9.0	0.0	0.0	0.0	11.0	15.0	0.0	0.0	0.0	0.0	0.0	23.0	0.0	0.0	56.0	20.0	16.0	6.0
98b719a52668b602cb142e96b5b45517	0.0	0.0	0.0	0.0	0.0	0.0	0.0	0.0	0.0	0.0	0.0	0.0	0.0	0.0	0.0	0.0	0.0	0.0	0.0	0.0	0.0	0.0	0.0	0.0	0.0	0.0	0.0	0.0	0.0	0.0	0.0	0.0	0.0	0.0	0.0	0.0	0.0	0.0	385.0	0.0	0.0	0.0	0.0	0.0	36.0	0.0	0.0	0.0	0.0
50fed7334340dcf184b8f61f37aa9104	0.0	0.0	0.0	0.0	0.0	0.0	0.0	0.0	0.0	0.0	0.0	0.0	0.0	0.0	0.0	0.0	0.0	0.0	0.0	0.0	0.0	0.0	0.0	0.0	0.0	0.0	0.0	0.0	0.0	0.0	0.0	0.0	0.0	0.0	0.0	0.0	0.0	0.0	0.0	0.0	0.0	0.0	0.0	0.0	0.0	0.0	0.0	0.0	0.0
b19b12e7e4d438b80e01392fcd2dd435	0.0	0.0	0.0	0.0	0.0	0.0	0.0	0.0	0.0	0.0	0.0	0.0	0.0	0.0	0.0	0.0	0.0	0.0	0.0	0.0	0.0	0.0	0.0	0.0	0.0	0.0	0.0	0.0	0.0	31.0	0.0	0.0	15.0	0.0	11.0	24.0	23.0	0.0	24.0	0.0	13.0	0.0	23.0	22.0	0.0	0.0	0.0	0.0	0.0
c39a870d6b3b1eccd29becf806b5be59	0.0	0.0	0.0	0.0	0.0	0.0	0.0	0.0	0.0	0.0	0.0	0.0	0.0	0.0	0.0	0.0	0.0	0.0	0.0	0.0	0.0	0.0	0.0	0.0	0.0	0.0	0.0	0.0	0.0	0.0	0.0	0.0	0.0	0.0	0.0	22.0	22.0	0.0	0.0	0.0	13.0	0.0	5.0	36.0	0.0	0.0	0.0	0.0	0.0
e52553836c43690d089ed7ac2d0f067e	0.0	0.0	0.0	0.0	0.0	0.0	0.0	0.0	0.0	0.0	0.0	0.0	10.0	0.0	0.0	0.0	0.0	0.0	29.0	0.0	0.0	0.0	0.0	0.0	0.0	0.0	0.0	0.0	0.0	22.0	0.0	0.0	0.0	0.0	0.0	0.0	33.0	15.0	14.0	0.0	0.0	0.0	11.0	19.0	0.0	0.0	0.0	0.0	0.0
9da0ad4d4e183c82bcad7cfefcbaa4cc	0.0	0.0	0.0	0.0	0.0	0.0	0.0	0.0	0.0	0.0	0.0	0.0	0.0	0.0	0.0	0.0	0.0	0.0	0.0	0.0	0.0	0.0	0.0	0.0	0.0	0.0	0.0	0.0	0.0	10.0	26.0	0.0	0.0	0.0	0.0	0.0	0.0	0.0	19.0	0.0	0.0	23.0	17.0	0.0	0.0	0.0	0.0	0.0	0.0
43230b7d3aac8ebd35ac07d66968be9f	0.0	0.0	0.0	0.0	0.0	0.0	0.0	0.0	0.0	0.0	0.0	0.0	0.0	0.0	0.0	0.0	0.0	0.0	0.0	0.0	0.0	0.0	0.0	0.0	0.0	0.0	0.0	0.0	0.0	0.0	0.0	0.0	0.0	0.0	0.0	20.0	0.0	0.0	25.0	0.0	17.0	0.0	32.0	23.0	19.0	0.0	0.0	0.0	0.0
1774129a47fe9a3413994a36b4983ef2	0.0	0.0	0.0	0.0	0.0	0.0	0.0	0.0	0.0	19.0	0.0	0.0	0.0	0.0	0.0	0.0	0.0	0.0	0.0	0.0	0.0	0.0	0.0	0.0	0.0	0.0	0.0	0.0	0.0	0.0	0.0	0.0	0.0	0.0	0.0	0.0	0.0	0.0	0.0	0.0	0.0	0.0	0.0	0.0	0.0	0.0	0.0	0.0	0.0
76b894b2613f2ea8e3f3baa2a7c42acd	0.0	0.0	0.0	0.0	0.0	0.0	0.0	0.0	0.0	15.0	0.0	0.0	110.0	35.0	11.0	106.0	57.0	0.0	73.0	26.0	32.0	0.0	0.0	0.0	0.0	0.0	0.0	0.0	0.0	0.0	0.0	0.0	0.0	0.0	0.0	0.0	0.0	0.0	0.0	0.0	0.0	0.0	0.0	0.0	0.0	0.0	0.0	0.0	0.0
2a89d0cad6bf6c5b4e5932a9bc453685	0.0	0.0	0.0	0.0	0.0	0.0	0.0	0.0	0.0	0.0	0.0	0.0	0.0	0.0	0.0	17.0	0.0	0.0	0.0	0.0	0.0	0.0	0.0	0.0	0.0	0.0	0.0	18.0	0.0	32.0	0.0	0.0	0.0	0.0	14.0	26.0	26.0	0.0	25.0	0.0	0.0	0.0	0.0	21.0	0.0	0.0	0.0	0.0	0.0
d646ad19f20d8cf8b99572c24f2cf825	0.0	0.0	0.0	0.0	0.0	0.0	0.0	0.0	0.0	0.0	0.0	0.0	0.0	0.0	0.0	0.0	0.0	7.0	61.0	0.0	0.0	0.0	0.0	0.0	0.0	0.0	0.0	27.0	0.0	5.0	0.0	0.0	0.0	0.0	3.0	0.0	0.0	0.0	0.0	0.0	11.0	0.0	0.0	0.0	0.0	0.0	0.0	0.0	0.0
a00a1d4963c024468b72b695433fa6e4	0.0	0.0	0.0	0.0	0.0	0.0	0.0	0.0	0.0	0.0	0.0	0.0	0.0	0.0	0.0	0.0	0.0	0.0	0.0	0.0	0.0	0.0	0.0	0.0	0.0	0.0	0.0	0.0	0.0	18.0	0.0	0.0	15.0	18.0	0.0	43.0	28.0	0.0	38.0	0.0	17.0	0.0	26.0	0.0	20.0	0.0	0.0	0.0	0.0
835a1f6cfd845d25aeb0fb24f1247957	0.0	0.0	0.0	0.0	0.0	0.0	0.0	0.0	0.0	0.0	0.0	0.0	0.0	0.0	0.0	0.0	0.0	0.0	0.0	0.0	0.0	0.0	0.0	0.0	0.0	0.0	0.0	0.0	0.0	0.0	5.0	0.0	0.0	0.0	0.0	14.0	8.0	0.0	28.0	0.0	9.0	17.0	25.0	0.0	0.0	0.0	0.0	0.0	0.0
d62e90a4a80d83943e7ebeab339b3721	0.0	0.0	0.0	0.0	0.0	0.0	0.0	0.0	0.0	0.0	0.0	0.0	0.0	0.0	0.0	0.0	0.0	0.0	0.0	0.0	0.0	0.0	0.0	0.0	0.0	0.0	0.0	0.0	0.0	0.0	0.0	0.0	0.0	0.0	0.0	31.0	0.0	13.0	19.0	0.0	8.0	0.0	8.0	24.0	0.0	0.0	0.0	0.0	0.0
053501f646ff99dd3bc29475fcade7c5	0.0	0.0	0.0	0.0	0.0	0.0	0.0	0.0	0.0	0.0	0.0	0.0	0.0	0.0	0.0	0.0	0.0	0.0	0.0	0.0	0.0	0.0	0.0	0.0	0.0	0.0	0.0	0.0	0.0	0.0	0.0	0.0	0.0	0.0	0.0	0.0	31.0	21.0	27.0	9.0	0.0	0.0	0.0	18.0	11.0	0.0	0.0	0.0	0.0
5d96cff229173664048ef3f593c325b8	0.0	0.0	0.0	0.0	0.0	0.0	0.0	0.0	0.0	0.0	0.0	0.0	0.0	0.0	0.0	0.0	0.0	0.0	0.0	0.0	0.0	0.0	0.0	0.0	0.0	0.0	0.0	0.0	0.0	8.0	20.0	0.0	0.0	0.0	0.0	0.0	21.0	38.0	0.0	0.0	0.0	0.0	0.0	36.0	0.0	0.0	0.0	0.0	0.0
bbcaf519b959d4130a1217be2a15c69f	0.0	0.0	0.0	0.0	0.0	0.0	0.0	0.0	0.0	0.0	0.0	0.0	0.0	0.0	0.0	0.0	0.0	0.0	0.0	0.0	0.0	0.0	0.0	0.0	0.0	0.0	0.0	0.0	0.0	0.0	0.0	0.0	0.0	17.0	0.0	5.0	15.0	13.0	0.0	0.0	0.0	0.0	0.0	35.0	0.0	0.0	0.0	0.0	0.0
3948cb5e526947d0daa1646ea7acf122	0.0	0.0	0.0	0.0	0.0	0.0	0.0	0.0	0.0	0.0	0.0	0.0	0.0	0.0	0.0	0.0	0.0	0.0	0.0	0.0	0.0	0.0	0.0	0.0	0.0	0.0	0.0	0.0	0.0	26.0	5.0	0.0	7.0	0.0	0.0	13.0	25.0	32.0	41.0	0.0	13.0	0.0	14.0	12.0	0.0	0.0	0.0	0.0	0.0
b905466a5a343f55a8ab614358e4803a	0.0	0.0	0.0	0.0	0.0	0.0	0.0	0.0	0.0	0.0	0.0	0.0	0.0	0.0	0.0	0.0	0.0	0.0	0.0	0.0	0.0	0.0	0.0	0.0	0.0	0.0	0.0	0.0	0.0	15.0	0.0	0.0	0.0	25.0	0.0	26.0	29.0	0.0	32.0	0.0	0.0	0.0	0.0	58.0	22.0	0.0	0.0	0.0	0.0
afff941d5a9c5a83bb02ec7ea502cadf	0.0	0.0	0.0	0.0	0.0	0.0	0.0	0.0	0.0	0.0	0.0	0.0	0.0	157.0	0.0	0.0	0.0	0.0	0.0	0.0	0.0	0.0	0.0	0.0	0.0	0.0	0.0	0.0	0.0	0.0	25.0	0.0	0.0	0.0	0.0	14.0	0.0	0.0	0.0	0.0	0.0	0.0	0.0	0.0	0.0	0.0	0.0	0.0	0.0
e5d47ec8d46c6172eaf7c10e0d65a69d	0.0	0.0	0.0	0.0	0.0	0.0	0.0	0.0	0.0	0.0	0.0	0.0	0.0	0.0	0.0	0.0	0.0	0.0	0.0	0.0	0.0	0.0	0.0	0.0	0.0	0.0	0.0	0.0	0.0	0.0	0.0	0.0	0.0	27.0	0.0	63.0	0.0	28.0	59.0	0.0	36.0	26.0	28.0	23.0	0.0	0.0	0.0	0.0	0.0
175611fef00302f9334d577d86e2d49b	0.0	0.0	0.0	0.0	0.0	0.0	0.0	0.0	0.0	0.0	0.0	0.0	0.0	0.0	0.0	0.0	0.0	0.0	0.0	0.0	0.0	0.0	0.0	0.0	0.0	0.0	0.0	0.0	0.0	0.0	0.0	0.0	0.0	0.0	0.0	0.0	0.0	0.0	0.0	0.0	0.0	0.0	0.0	0.0	0.0	0.0	0.0	0.0	0.0
36d1e52e1cc3d5c48dbbaf4ed27f7bcf	0.0	0.0	0.0	0.0	0.0	0.0	0.0	0.0	0.0	0.0	0.0	0.0	0.0	78.0	0.0	0.0	0.0	0.0	0.0	0.0	0.0	0.0	0.0	0.0	0.0	0.0	0.0	0.0	0.0	0.0	0.0	0.0	35.0	0.0	0.0	43.0	0.0	0.0	51.0	15.0	0.0	41.0	0.0	58.0	0.0	0.0	0.0	0.0	0.0
a8f04395d25f1909e6ef869bf9c39ca7	0.0	0.0	0.0	0.0	0.0	0.0	0.0	0.0	0.0	0.0	0.0	0.0	0.0	0.0	0.0	0.0	0.0	0.0	0.0	0.0	0.0	0.0	0.0	0.0	0.0	0.0	0.0	0.0	0.0	13.0	31.0	7.0	0.0	0.0	0.0	0.0	15.0	39.0	18.0	0.0	17.0	15.0	0.0	26.0	0.0	0.0	0.0	0.0	0.0
aa405995b2012f7711886a9232d9f367	0.0	0.0	0.0	0.0	0.0	0.0	0.0	0.0	0.0	0.0	0.0	0.0	0.0	0.0	0.0	0.0	0.0	0.0	0.0	0.0	0.0	0.0	0.0	0.0	0.0	0.0	0.0	0.0	0.0	0.0	5.0	0.0	0.0	0.0	0.0	0.0	0.0	0.0	0.0	0.0	0.0	0.0	0.0	0.0	0.0	0.0	0.0	0.0	0.0
15d572ece44c37081714c1cac836b969	0.0	0.0	0.0	0.0	0.0	0.0	0.0	0.0	0.0	0.0	0.0	0.0	0.0	0.0	0.0	0.0	0.0	0.0	0.0	0.0	0.0	0.0	0.0	0.0	0.0	0.0	0.0	0.0	0.0	0.0	0.0	0.0	0.0	0.0	33.0	0.0	0.0	0.0	0.0	0.0	0.0	0.0	0.0	0.0	0.0	0.0	0.0	0.0	0.0
3d5b3cbff8371031c8e8f3c7ffc8655d	0.0	0.0	0.0	0.0	0.0	0.0	0.0	0.0	0.0	0.0	0.0	0.0	0.0	0.0	0.0	0.0	0.0	0.0	0.0	0.0	0.0	0.0	0.0	0.0	0.0	0.0	0.0	0.0	0.0	0.0	0.0	0.0	0.0	0.0	0.0	0.0	0.0	0.0	11.0	0.0	0.0	0.0	0.0	0.0	5.0	0.0	0.0	0.0	0.0
03fe50c6d6f4cc31aece6448798a68eb	0.0	0.0	0.0	0.0	0.0	0.0	0.0	0.0	0.0	0.0	0.0	0.0	0.0	0.0	0.0	0.0	0.0	0.0	0.0	0.0	0.0	0.0	0.0	0.0	0.0	0.0	0.0	0.0	0.0	6.0	0.0	0.0	0.0	0.0	0.0	22.0	26.0	0.0	23.0	4.0	0.0	0.0	0.0	48.0	0.0	0.0	0.0	0.0	0.0
d722b5fed421bbafa38e9b11b4b37067	0.0	0.0	0.0	0.0	0.0	0.0	0.0	0.0	0.0	0.0	0.0	0.0	0.0	0.0	0.0	0.0	0.0	0.0	0.0	0.0	0.0	0.0	0.0	0.0	0.0	0.0	0.0	0.0	0.0	0.0	0.0	0.0	0.0	0.0	0.0	0.0	0.0	0.0	0.0	77.0	0.0	0.0	0.0	0.0	0.0	0.0	0.0	0.0	0.0
f95a67257279564ad78811431dcd38b4	0.0	0.0	0.0	0.0	0.0	0.0	0.0	0.0	0.0	0.0	0.0	0.0	0.0	0.0	0.0	0.0	0.0	0.0	0.0	0.0	0.0	0.0	0.0	0.0	0.0	0.0	0.0	0.0	0.0	12.0	6.0	0.0	0.0	21.0	0.0	64.0	25.0	0.0	11.0	0.0	7.0	0.0	6.0	29.0	8.0	0.0	0.0	0.0	0.0
eed46d9a991ed52375b99b6384373fa9	0.0	0.0	0.0	0.0	0.0	0.0	0.0	0.0	0.0	0.0	0.0	0.0	0.0	0.0	0.0	0.0	0.0	0.0	0.0	0.0	0.0	0.0	0.0	0.0	0.0	0.0	0.0	0.0	0.0	0.0	0.0	0.0	0.0	0.0	0.0	0.0	0.0	0.0	0.0	0.0	0.0	0.0	0.0	0.0	0.0	0.0	0.0	0.0	0.0
880dce64579bc387764eb3e23a685bec	0.0	0.0	0.0	0.0	0.0	0.0	0.0	0.0	0.0	0.0	0.0	0.0	0.0	0.0	0.0	0.0	0.0	0.0	0.0	0.0	0.0	0.0	0.0	0.0	0.0	0.0	0.0	0.0	0.0	0.0	0.0	0.0	0.0	0.0	0.0	0.0	0.0	0.0	0.0	0.0	0.0	0.0	0.0	0.0	0.0	0.0	0.0	0.0	0.0
ba83532559ce5454bd6dda257a0b7a68	0.0	0.0	0.0	0.0	0.0	0.0	0.0	0.0	0.0	0.0	0.0	0.0	0.0	0.0	0.0	0.0	0.0	0.0	0.0	0.0	0.0	28.0	19.0	0.0	0.0	0.0	0.0	0.0	25.0	0.0	0.0	0.0	0.0	0.0	0.0	0.0	0.0	0.0	0.0	0.0	0.0	98.0	0.0	0.0	0.0	0.0	0.0	0.0	0.0
cec748d1d3e0861ea9e9cbd7a47410c4	0.0	0.0	0.0	0.0	0.0	0.0	0.0	0.0	0.0	0.0	0.0	0.0	0.0	0.0	0.0	0.0	0.0	0.0	0.0	0.0	0.0	0.0	0.0	0.0	0.0	0.0	0.0	0.0	0.0	35.0	0.0	0.0	0.0	44.0	0.0	0.0	0.0	0.0	0.0	0.0	0.0	0.0	0.0	86.0	30.0	0.0	0.0	0.0	0.0
4bbbeb8ff95351d75d15bb9574309903	0.0	0.0	0.0	0.0	0.0	0.0	0.0	0.0	0.0	0.0	0.0	0.0	0.0	0.0	0.0	0.0	0.0	0.0	0.0	0.0	0.0	0.0	0.0	0.0	0.0	0.0	0.0	0.0	0.0	30.0	0.0	0.0	0.0	28.0	0.0	44.0	41.0	38.0	44.0	0.0	0.0	0.0	0.0	0.0	0.0	0.0	0.0	0.0	0.0
c1495f46f3f1d12db59fa5b73c4758e0	0.0	0.0	0.0	0.0	0.0	0.0	0.0	0.0	0.0	0.0	0.0	0.0	0.0	0.0	0.0	0.0	0.0	0.0	0.0	0.0	0.0	0.0	0.0	0.0	0.0	0.0	0.0	0.0	0.0	11.0	0.0	0.0	0.0	0.0	0.0	32.0	0.0	0.0	16.0	0.0	14.0	0.0	0.0	70.0	0.0	0.0	0.0	0.0	0.0
e78162eeb588bc067a2a4a13a5264078	0.0	0.0	0.0	0.0	0.0	0.0	0.0	0.0	0.0	0.0	17.0	0.0	0.0	0.0	0.0	0.0	0.0	12.0	0.0	0.0	0.0	0.0	0.0	0.0	0.0	0.0	0.0	0.0	0.0	54.0	0.0	0.0	0.0	0.0	0.0	0.0	33.0	132.0	0.0	0.0	0.0	54.0	0.0	0.0	0.0	0.0	0.0	0.0	0.0
e968d2f7783487183878b3bea53f4af5	0.0	0.0	0.0	0.0	0.0	0.0	0.0	0.0	0.0	0.0	0.0	0.0	0.0	0.0	0.0	0.0	0.0	0.0	0.0	0.0	0.0	0.0	0.0	0.0	0.0	0.0	0.0	0.0	0.0	0.0	21.0	0.0	0.0	0.0	0.0	35.0	0.0	11.0	48.0	0.0	13.0	0.0	0.0	16.0	32.0	0.0	0.0	0.0	0.0
75a02525e8a320a6b7a981f772b0fc79	0.0	0.0	0.0	0.0	0.0	0.0	0.0	0.0	0.0	0.0	4.0	0.0	0.0	0.0	0.0	0.0	0.0	0.0	0.0	0.0	0.0	0.0	0.0	0.0	0.0	0.0	0.0	0.0	0.0	0.0	0.0	0.0	0.0	0.0	0.0	0.0	0.0	0.0	0.0	0.0	0.0	0.0	0.0	0.0	0.0	0.0	0.0	0.0	0.0
29ee5315e6f1cdf344088b3509072dc7	0.0	0.0	0.0	0.0	0.0	0.0	0.0	0.0	0.0	0.0	0.0	0.0	0.0	0.0	0.0	0.0	0.0	0.0	0.0	0.0	0.0	0.0	0.0	0.0	0.0	0.0	0.0	0.0	0.0	0.0	0.0	0.0	0.0	8.0	10.0	31.0	21.0	0.0	0.0	0.0	17.0	0.0	0.0	30.0	0.0	0.0	0.0	0.0	0.0
85c28be38cb690839dda5d2db07c1583	0.0	0.0	0.0	0.0	0.0	0.0	0.0	0.0	0.0	0.0	0.0	0.0	0.0	0.0	0.0	0.0	0.0	0.0	0.0	0.0	0.0	0.0	0.0	0.0	0.0	0.0	0.0	0.0	0.0	0.0	0.0	0.0	0.0	0.0	0.0	0.0	38.0	17.0	0.0	0.0	0.0	0.0	0.0	0.0	25.0	0.0	0.0	0.0	0.0
f31203ec7090ea19014543160af780e5	0.0	0.0	0.0	0.0	0.0	0.0	0.0	0.0	0.0	0.0	0.0	0.0	0.0	478.0	0.0	0.0	0.0	0.0	0.0	0.0	0.0	0.0	0.0	0.0	0.0	0.0	0.0	0.0	0.0	0.0	0.0	0.0	0.0	0.0	0.0	0.0	0.0	0.0	0.0	0.0	0.0	0.0	0.0	0.0	0.0	0.0	0.0	0.0	0.0
924c74f16a3e7bc3ad4fb8978c5c4bb1	0.0	0.0	0.0	0.0	0.0	0.0	0.0	0.0	0.0	0.0	0.0	0.0	0.0	0.0	0.0	0.0	0.0	6.0	0.0	0.0	0.0	0.0	0.0	0.0	0.0	0.0	0.0	0.0	0.0	16.0	0.0	0.0	27.0	16.0	0.0	0.0	19.0	26.0	0.0	0.0	0.0	0.0	0.0	18.0	0.0	0.0	0.0	0.0	0.0
455952949cc6d0ac172481d8b72dbc6f	0.0	0.0	0.0	0.0	0.0	0.0	0.0	0.0	0.0	0.0	0.0	0.0	0.0	0.0	0.0	0.0	0.0	0.0	0.0	0.0	0.0	0.0	0.0	0.0	0.0	0.0	0.0	0.0	0.0	14.0	0.0	0.0	17.0	0.0	0.0	19.0	37.0	20.0	44.0	0.0	0.0	0.0	0.0	17.0	0.0	0.0	0.0	0.0	0.0
3fd097ae9ac4073bb1b2ea80ee02f9fa	0.0	0.0	0.0	0.0	0.0	0.0	0.0	0.0	0.0	0.0	0.0	61.0	0.0	27.0	0.0	79.0	38.0	0.0	51.0	37.0	65.0	0.0	0.0	0.0	0.0	0.0	0.0	0.0	0.0	0.0	0.0	0.0	0.0	0.0	0.0	40.0	0.0	0.0	0.0	0.0	0.0	0.0	0.0	0.0	0.0	0.0	0.0	0.0	0.0
3c563bfd10a36ae96faaddecd665c10e	0.0	0.0	0.0	0.0	0.0	0.0	0.0	0.0	0.0	0.0	48.0	0.0	42.0	0.0	0.0	0.0	0.0	37.0	0.0	0.0	0.0	0.0	40.0	0.0	0.0	0.0	0.0	0.0	0.0	0.0	0.0	0.0	0.0	22.0	0.0	0.0	0.0	0.0	0.0	0.0	0.0	0.0	0.0	0.0	0.0	0.0	0.0	0.0	0.0
990ef713db5370864007b78f82dace36	0.0	0.0	0.0	0.0	0.0	0.0	0.0	0.0	0.0	0.0	0.0	0.0	0.0	0.0	0.0	0.0	10.0	7.0	0.0	0.0	0.0	0.0	0.0	0.0	0.0	0.0	0.0	0.0	0.0	0.0	0.0	0.0	2.0	14.0	0.0	0.0	11.0	11.0	9.0	3.0	0.0	0.0	6.0	16.0	9.0	0.0	0.0	0.0	0.0
af839abe44bb2f1d64e40ff209412a74	0.0	0.0	0.0	0.0	0.0	0.0	0.0	0.0	0.0	0.0	0.0	0.0	0.0	0.0	0.0	0.0	41.0	0.0	0.0	0.0	0.0	0.0	0.0	0.0	0.0	0.0	0.0	0.0	0.0	0.0	0.0	0.0	0.0	0.0	32.0	0.0	0.0	0.0	335.0	0.0	0.0	0.0	0.0	0.0	0.0	0.0	0.0	0.0	0.0
82dd0320af2fc7a544ce63e4734115f8	0.0	0.0	0.0	0.0	0.0	0.0	0.0	0.0	0.0	0.0	0.0	0.0	0.0	0.0	0.0	0.0	0.0	0.0	0.0	0.0	0.0	0.0	0.0	0.0	0.0	0.0	0.0	0.0	0.0	0.0	4.0	0.0	0.0	0.0	0.0	16.0	28.0	8.0	31.0	0.0	0.0	8.0	0.0	12.0	9.0	0.0	0.0	0.0	0.0
9c776bef6ea83514b86056b42efd147f	0.0	0.0	0.0	0.0	0.0	0.0	0.0	0.0	0.0	0.0	0.0	0.0	0.0	0.0	0.0	0.0	0.0	0.0	0.0	0.0	0.0	0.0	0.0	0.0	0.0	0.0	0.0	0.0	0.0	0.0	0.0	6.0	0.0	0.0	0.0	0.0	23.0	16.0	0.0	0.0	0.0	0.0	0.0	21.0	11.0	0.0	0.0	0.0	0.0
a4bb5ce4dd40c8a3f7318dfcf53fe4b3	0.0	0.0	0.0	0.0	0.0	0.0	0.0	0.0	0.0	0.0	0.0	0.0	0.0	0.0	0.0	0.0	0.0	0.0	0.0	0.0	0.0	0.0	0.0	0.0	0.0	0.0	0.0	0.0	0.0	0.0	0.0	0.0	0.0	0.0	18.0	56.0	68.0	47.0	28.0	0.0	0.0	0.0	0.0	16.0	0.0	0.0	0.0	0.0	0.0
eded081e1ecd206c89ac5360a696b1d2	0.0	0.0	0.0	0.0	0.0	0.0	0.0	0.0	0.0	0.0	0.0	0.0	0.0	0.0	0.0	0.0	0.0	0.0	0.0	0.0	0.0	0.0	0.0	0.0	0.0	0.0	0.0	0.0	0.0	34.0	0.0	0.0	0.0	0.0	0.0	0.0	70.0	0.0	49.0	0.0	0.0	0.0	0.0	0.0	0.0	0.0	0.0	0.0	0.0
5ce241497541df819aeb457941816f76	0.0	0.0	0.0	0.0	0.0	0.0	0.0	0.0	0.0	0.0	0.0	0.0	0.0	0.0	0.0	0.0	0.0	0.0	0.0	0.0	0.0	0.0	0.0	0.0	0.0	0.0	0.0	0.0	0.0	8.0	0.0	0.0	0.0	0.0	0.0	0.0	0.0	0.0	0.0	0.0	9.0	38.0	37.0	0.0	0.0	0.0	0.0	0.0	0.0
653099e3b4c72843a33f74e11bdda4cd	0.0	0.0	0.0	0.0	0.0	0.0	0.0	0.0	0.0	0.0	0.0	0.0	0.0	0.0	0.0	0.0	0.0	0.0	0.0	0.0	0.0	0.0	0.0	0.0	0.0	0.0	0.0	3.0	0.0	0.0	0.0	0.0	0.0	0.0	0.0	0.0	35.0	6.0	0.0	0.0	0.0	0.0	31.0	0.0	0.0	0.0	0.0	0.0	0.0
6cbcf5ba306f40806a7bd0eae2217ef8	0.0	0.0	0.0	0.0	0.0	0.0	0.0	0.0	0.0	0.0	0.0	0.0	0.0	0.0	0.0	0.0	0.0	0.0	0.0	0.0	0.0	0.0	0.0	0.0	0.0	0.0	0.0	0.0	0.0	16.0	9.0	0.0	21.0	14.0	0.0	40.0	14.0	8.0	11.0	3.0	13.0	12.0	29.0	12.0	63.0	0.0	0.0	0.0	0.0
7e130ec97dad8dae9e2474ed70cc4f63	0.0	0.0	0.0	0.0	0.0	0.0	0.0	0.0	0.0	0.0	0.0	0.0	0.0	0.0	0.0	0.0	0.0	0.0	0.0	0.0	0.0	0.0	0.0	0.0	0.0	0.0	0.0	0.0	0.0	0.0	22.0	0.0	0.0	17.0	0.0	37.0	30.0	31.0	0.0	17.0	10.0	0.0	0.0	37.0	28.0	0.0	0.0	0.0	0.0
6212233ccc28f43e2e1478d85c32c577	0.0	0.0	0.0	0.0	0.0	0.0	0.0	0.0	0.0	0.0	0.0	0.0	0.0	0.0	0.0	0.0	0.0	0.0	0.0	0.0	0.0	0.0	0.0	0.0	0.0	0.0	0.0	0.0	0.0	0.0	6.0	0.0	0.0	0.0	0.0	6.0	35.0	11.0	28.0	0.0	0.0	0.0	3.0	34.0	0.0	0.0	0.0	0.0	0.0
c6b6306fa77ac5ff348de3fd482dee5f	0.0	0.0	0.0	0.0	0.0	0.0	0.0	0.0	0.0	0.0	0.0	0.0	0.0	0.0	0.0	0.0	0.0	0.0	0.0	0.0	0.0	0.0	0.0	0.0	0.0	0.0	0.0	0.0	0.0	0.0	0.0	0.0	0.0	0.0	0.0	0.0	19.0	0.0	0.0	0.0	27.0	41.0	0.0	0.0	0.0	0.0	0.0	0.0	0.0
9b7e0757cbbbc47dcb2596385b8ac6c3	0.0	0.0	0.0	0.0	0.0	0.0	0.0	0.0	0.0	13.0	0.0	0.0	0.0	0.0	0.0	14.0	28.0	0.0	0.0	0.0	0.0	0.0	0.0	0.0	0.0	0.0	0.0	0.0	0.0	0.0	0.0	0.0	5.0	0.0	0.0	17.0	23.0	22.0	11.0	9.0	17.0	0.0	14.0	20.0	0.0	0.0	0.0	0.0	0.0
98d4832379d127cd423ba78386a34358	0.0	0.0	0.0	0.0	0.0	0.0	0.0	0.0	0.0	0.0	0.0	0.0	0.0	0.0	0.0	0.0	0.0	0.0	0.0	0.0	0.0	0.0	0.0	0.0	0.0	5.0	0.0	0.0	0.0	0.0	42.0	0.0	0.0	0.0	0.0	25.0	0.0	22.0	41.0	13.0	0.0	0.0	9.0	31.0	0.0	0.0	0.0	0.0	0.0
540b0afbd7a03d42b1c945f21931ba1d	0.0	0.0	0.0	0.0	0.0	0.0	0.0	0.0	0.0	0.0	0.0	0.0	0.0	0.0	0.0	0.0	0.0	0.0	0.0	0.0	0.0	0.0	0.0	0.0	0.0	0.0	0.0	0.0	0.0	0.0	12.0	0.0	0.0	13.0	7.0	17.0	20.0	18.0	36.0	5.0	4.0	5.0	0.0	42.0	5.0	0.0	0.0	0.0	0.0
197734f16ef0d78a2c6da7939f02055a	0.0	0.0	0.0	0.0	0.0	0.0	0.0	0.0	0.0	0.0	0.0	0.0	0.0	0.0	0.0	0.0	0.0	0.0	0.0	0.0	0.0	0.0	0.0	0.0	0.0	0.0	0.0	0.0	0.0	0.0	0.0	0.0	0.0	0.0	0.0	30.0	27.0	37.0	8.0	0.0	23.0	0.0	0.0	41.0	14.0	0.0	0.0	0.0	0.0
3bbe3db6a7da5700357f325aaa7afb18	0.0	0.0	0.0	0.0	0.0	0.0	0.0	0.0	0.0	0.0	0.0	0.0	0.0	0.0	0.0	0.0	0.0	0.0	0.0	0.0	0.0	0.0	0.0	0.0	0.0	0.0	0.0	0.0	0.0	0.0	0.0	0.0	0.0	0.0	0.0	0.0	32.0	52.0	0.0	0.0	0.0	0.0	0.0	48.0	0.0	0.0	0.0	0.0	0.0
0ff74d1235d923348b8761cb54dc7fae	0.0	0.0	0.0	0.0	0.0	0.0	0.0	0.0	0.0	0.0	0.0	0.0	0.0	0.0	0.0	0.0	0.0	0.0	0.0	0.0	0.0	0.0	0.0	0.0	0.0	0.0	0.0	0.0	0.0	0.0	0.0	0.0	0.0	0.0	0.0	0.0	36.0	0.0	44.0	0.0	0.0	0.0	0.0	50.0	0.0	0.0	0.0	0.0	0.0
751fbc5cd1f281ea7503e9293a3456e8	0.0	0.0	0.0	0.0	0.0	0.0	0.0	0.0	0.0	0.0	0.0	0.0	0.0	0.0	0.0	0.0	0.0	0.0	0.0	0.0	0.0	0.0	0.0	0.0	0.0	0.0	0.0	0.0	0.0	0.0	0.0	0.0	0.0	0.0	0.0	0.0	0.0	0.0	0.0	0.0	0.0	0.0	7.0	10.0	0.0	0.0	0.0	0.0	0.0
e30fbcdcffeb261f4f9b233bd6c38713	0.0	0.0	0.0	0.0	0.0	0.0	0.0	0.0	0.0	0.0	137.0	0.0	0.0	0.0	0.0	0.0	0.0	0.0	0.0	0.0	0.0	0.0	44.0	0.0	0.0	0.0	0.0	0.0	0.0	0.0	0.0	0.0	0.0	0.0	0.0	0.0	82.0	0.0	51.0	0.0	0.0	0.0	0.0	0.0	0.0	0.0	0.0	0.0	0.0
9336725273de999ad2aa517ed78f7298	0.0	0.0	0.0	0.0	0.0	0.0	0.0	0.0	0.0	0.0	0.0	0.0	0.0	0.0	0.0	0.0	0.0	0.0	0.0	0.0	0.0	0.0	0.0	0.0	0.0	0.0	0.0	0.0	0.0	0.0	0.0	0.0	30.0	0.0	0.0	0.0	93.0	0.0	0.0	39.0	0.0	0.0	31.0	0.0	0.0	8.0	0.0	0.0	0.0
57045e49cd1564d0e6e2d0512800f4d1	0.0	0.0	0.0	0.0	0.0	0.0	0.0	0.0	0.0	0.0	0.0	0.0	0.0	0.0	0.0	0.0	0.0	0.0	0.0	0.0	0.0	0.0	0.0	0.0	0.0	0.0	0.0	0.0	0.0	0.0	0.0	0.0	0.0	0.0	0.0	15.0	19.0	23.0	0.0	10.0	0.0	18.0	29.0	16.0	0.0	0.0	0.0	0.0	0.0
c97614dde57374bce68772f07344663d	0.0	0.0	0.0	0.0	0.0	0.0	0.0	0.0	0.0	0.0	0.0	0.0	0.0	0.0	0.0	0.0	0.0	0.0	0.0	0.0	0.0	0.0	0.0	0.0	0.0	0.0	0.0	0.0	0.0	0.0	0.0	0.0	0.0	0.0	0.0	0.0	0.0	0.0	0.0	0.0	0.0	0.0	0.0	0.0	0.0	0.0	0.0	0.0	0.0
79c2ad2ca3adbfb49cba05c162e7e7a7	0.0	0.0	0.0	0.0	0.0	0.0	0.0	0.0	0.0	0.0	0.0	0.0	0.0	0.0	0.0	0.0	0.0	0.0	0.0	0.0	0.0	0.0	0.0	0.0	0.0	0.0	0.0	0.0	0.0	0.0	0.0	0.0	0.0	0.0	0.0	0.0	23.0	0.0	0.0	40.0	0.0	26.0	0.0	0.0	20.0	0.0	0.0	0.0	0.0
02386c53611a049775753718c99d4e40	0.0	0.0	0.0	0.0	0.0	0.0	2.0	0.0	0.0	0.0	52.0	0.0	37.0	0.0	2.0	14.0	0.0	0.0	41.0	8.0	18.0	0.0	0.0	0.0	0.0	0.0	0.0	0.0	0.0	6.0	0.0	0.0	6.0	0.0	0.0	4.0	0.0	0.0	12.0	46.0	0.0	4.0	5.0	6.0	0.0	0.0	0.0	0.0	0.0
e94301010c5199a2269dd03ab2810a4c	0.0	0.0	0.0	0.0	0.0	0.0	0.0	0.0	0.0	0.0	5.0	0.0	0.0	0.0	4.0	0.0	8.0	0.0	0.0	0.0	0.0	0.0	0.0	0.0	0.0	0.0	0.0	0.0	0.0	0.0	0.0	0.0	0.0	16.0	0.0	27.0	20.0	0.0	11.0	7.0	0.0	0.0	18.0	24.0	15.0	0.0	6.0	0.0	0.0
2813e43168d2a5f7f41d855067c33f63	0.0	0.0	0.0	0.0	0.0	0.0	0.0	0.0	0.0	0.0	0.0	0.0	0.0	0.0	0.0	0.0	0.0	0.0	0.0	0.0	0.0	0.0	0.0	0.0	0.0	0.0	0.0	0.0	0.0	0.0	15.0	0.0	0.0	0.0	0.0	22.0	22.0	30.0	40.0	0.0	0.0	13.0	17.0	12.0	15.0	0.0	0.0	0.0	0.0
3af349a59769c36967308066674b0cdf	0.0	0.0	0.0	0.0	0.0	0.0	0.0	0.0	0.0	0.0	9.0	0.0	0.0	0.0	0.0	0.0	0.0	0.0	0.0	0.0	0.0	0.0	0.0	0.0	0.0	0.0	0.0	0.0	0.0	0.0	0.0	0.0	0.0	0.0	0.0	0.0	0.0	0.0	0.0	0.0	0.0	0.0	0.0	0.0	0.0	0.0	0.0	0.0	0.0
3c001c37b06275b8d9bdc7f85bdcff8b	0.0	0.0	0.0	0.0	0.0	0.0	0.0	0.0	0.0	0.0	0.0	0.0	0.0	0.0	0.0	0.0	0.0	0.0	0.0	0.0	0.0	0.0	0.0	0.0	0.0	0.0	0.0	0.0	0.0	0.0	0.0	0.0	0.0	0.0	0.0	0.0	0.0	0.0	0.0	90.0	0.0	0.0	0.0	0.0	0.0	0.0	0.0	0.0	0.0
26a100b176cd72e6c894e53b9faa53d8	0.0	0.0	0.0	0.0	0.0	0.0	0.0	0.0	0.0	0.0	0.0	0.0	0.0	0.0	0.0	0.0	0.0	0.0	0.0	0.0	0.0	0.0	0.0	0.0	0.0	0.0	0.0	0.0	0.0	0.0	0.0	0.0	0.0	0.0	0.0	0.0	0.0	0.0	0.0	0.0	0.0	118.0	0.0	0.0	0.0	0.0	0.0	0.0	0.0
f900c93763953b2c84031dd0300348fc	0.0	0.0	0.0	0.0	0.0	0.0	0.0	0.0	0.0	0.0	0.0	0.0	0.0	0.0	0.0	0.0	0.0	0.0	2.0	0.0	0.0	0.0	0.0	0.0	0.0	0.0	0.0	0.0	0.0	14.0	39.0	0.0	0.0	0.0	0.0	55.0	0.0	0.0	0.0	0.0	24.0	0.0	0.0	30.0	0.0	0.0	0.0	0.0	0.0
180c34af5d1eab7e42ea4f6cd5772322	0.0	0.0	0.0	0.0	0.0	0.0	0.0	0.0	0.0	0.0	0.0	0.0	0.0	0.0	0.0	0.0	0.0	0.0	0.0	0.0	0.0	0.0	0.0	0.0	0.0	0.0	0.0	0.0	0.0	0.0	0.0	0.0	0.0	0.0	0.0	0.0	0.0	0.0	0.0	0.0	0.0	462.0	0.0	0.0	0.0	0.0	0.0	0.0	0.0
eecc05ee711daf3032ca98a5e3a29780	0.0	0.0	0.0	0.0	0.0	0.0	0.0	0.0	0.0	0.0	0.0	0.0	0.0	0.0	0.0	0.0	0.0	0.0	0.0	0.0	0.0	0.0	0.0	0.0	0.0	0.0	0.0	0.0	0.0	0.0	0.0	0.0	50.0	0.0	0.0	0.0	46.0	0.0	0.0	0.0	0.0	0.0	0.0	69.0	0.0	0.0	0.0	0.0	0.0
3fa7a90f0ce578c1fd5a45cacf14d962	0.0	0.0	0.0	0.0	0.0	0.0	0.0	0.0	0.0	0.0	0.0	0.0	0.0	0.0	0.0	16.0	0.0	0.0	0.0	0.0	0.0	0.0	0.0	0.0	0.0	0.0	0.0	0.0	0.0	0.0	0.0	0.0	62.0	0.0	0.0	35.0	56.0	0.0	64.0	0.0	0.0	0.0	0.0	75.0	0.0	0.0	0.0	0.0	0.0
0a8c6b510b964ad14ab59ccf405579ac	0.0	0.0	0.0	0.0	0.0	0.0	0.0	0.0	0.0	0.0	0.0	0.0	0.0	0.0	0.0	0.0	0.0	0.0	0.0	0.0	0.0	0.0	0.0	0.0	0.0	0.0	0.0	0.0	0.0	0.0	0.0	0.0	18.0	14.0	0.0	0.0	34.0	16.0	26.0	0.0	0.0	0.0	0.0	24.0	17.0	0.0	0.0	0.0	0.0
3eb3afdac97a519aad07e08dfbc4263c	0.0	0.0	0.0	0.0	0.0	0.0	0.0	0.0	0.0	0.0	0.0	0.0	0.0	0.0	0.0	0.0	0.0	0.0	0.0	0.0	0.0	0.0	0.0	0.0	0.0	0.0	0.0	0.0	0.0	0.0	0.0	0.0	0.0	0.0	0.0	0.0	0.0	0.0	0.0	22.0	0.0	0.0	87.0	7.0	12.0	0.0	0.0	0.0	0.0
ff3f38983fbd8cfdb62eaf94c9a0e3b7	0.0	0.0	0.0	0.0	0.0	0.0	0.0	0.0	0.0	0.0	0.0	0.0	0.0	0.0	0.0	0.0	0.0	0.0	0.0	0.0	0.0	0.0	0.0	0.0	0.0	0.0	0.0	0.0	0.0	0.0	0.0	0.0	0.0	0.0	0.0	13.0	0.0	0.0	0.0	90.0	0.0	0.0	63.0	0.0	0.0	0.0	0.0	0.0	0.0
9d23159ecb5adbf994d158891de818a0	0.0	0.0	0.0	0.0	0.0	0.0	0.0	0.0	0.0	0.0	0.0	0.0	10.0	0.0	0.0	0.0	0.0	0.0	0.0	0.0	0.0	0.0	0.0	0.0	0.0	0.0	0.0	0.0	0.0	0.0	4.0	0.0	14.0	0.0	0.0	0.0	24.0	10.0	0.0	0.0	14.0	4.0	28.0	4.0	0.0	0.0	0.0	0.0	0.0
3c8076bd50524d4391995007e1164652	0.0	0.0	0.0	0.0	0.0	0.0	0.0	0.0	0.0	0.0	0.0	0.0	0.0	0.0	0.0	0.0	0.0	0.0	0.0	0.0	0.0	0.0	0.0	0.0	0.0	0.0	0.0	0.0	0.0	0.0	0.0	0.0	28.0	10.0	0.0	19.0	0.0	36.0	0.0	0.0	0.0	0.0	0.0	41.0	0.0	0.0	0.0	0.0	0.0
de20f7a396cdfb5428c9de73821e78e7	0.0	0.0	0.0	0.0	0.0	0.0	0.0	0.0	0.0	0.0	0.0	0.0	0.0	0.0	0.0	0.0	0.0	0.0	0.0	0.0	0.0	0.0	0.0	0.0	0.0	0.0	0.0	0.0	0.0	0.0	0.0	0.0	0.0	0.0	0.0	0.0	0.0	0.0	44.0	0.0	0.0	0.0	0.0	33.0	0.0	0.0	0.0	0.0	0.0
5bd39a4cdb3500d75883c64f70988518	0.0	0.0	0.0	0.0	0.0	0.0	0.0	0.0	0.0	0.0	0.0	0.0	0.0	0.0	0.0	0.0	0.0	0.0	0.0	0.0	0.0	0.0	0.0	0.0	0.0	0.0	0.0	0.0	0.0	0.0	0.0	0.0	0.0	46.0	0.0	0.0	0.0	0.0	0.0	0.0	0.0	0.0	0.0	47.0	116.0	0.0	0.0	0.0	0.0
64558ca1601acd72bd8a040b0c8e910e	0.0	0.0	0.0	0.0	0.0	0.0	0.0	0.0	0.0	0.0	0.0	0.0	0.0	0.0	0.0	0.0	0.0	0.0	0.0	0.0	0.0	0.0	0.0	0.0	0.0	0.0	0.0	0.0	0.0	0.0	65.0	0.0	0.0	22.0	0.0	0.0	0.0	0.0	0.0	0.0	36.0	0.0	53.0	0.0	0.0	0.0	0.0	0.0	0.0
aaba1c25c60cb2799ab3e745104577cd	0.0	0.0	0.0	0.0	0.0	0.0	0.0	0.0	0.0	0.0	0.0	0.0	0.0	0.0	0.0	0.0	0.0	0.0	0.0	0.0	0.0	0.0	0.0	0.0	0.0	0.0	0.0	0.0	0.0	0.0	0.0	0.0	0.0	0.0	0.0	0.0	0.0	0.0	0.0	0.0	0.0	0.0	0.0	0.0	0.0	0.0	0.0	0.0	0.0
cb4718fca2b13ebd0a7d946dda025995	0.0	0.0	0.0	0.0	0.0	0.0	0.0	0.0	0.0	0.0	0.0	0.0	0.0	0.0	0.0	14.0	0.0	0.0	0.0	0.0	0.0	0.0	0.0	0.0	0.0	0.0	0.0	0.0	0.0	0.0	0.0	0.0	56.0	0.0	0.0	32.0	0.0	0.0	0.0	0.0	0.0	0.0	0.0	0.0	0.0	0.0	0.0	0.0	0.0
f337027c17e627393027f13ec95a14ea	0.0	0.0	0.0	0.0	0.0	0.0	0.0	0.0	0.0	0.0	0.0	0.0	0.0	0.0	0.0	0.0	0.0	0.0	0.0	0.0	0.0	0.0	0.0	0.0	0.0	0.0	0.0	0.0	0.0	0.0	0.0	0.0	0.0	32.0	0.0	0.0	0.0	0.0	33.0	24.0	0.0	0.0	0.0	0.0	0.0	0.0	0.0	0.0	0.0
[truncated: 12,795 more rows]
[truncated: 72 more columns]
