# Supplementary material for: Shared features and reciprocal complementation of the Chlamydomonas and Arabidopsis microbiota
Source: Nat Commun. 2022 Jan 20;13:406. doi: 10.1038/s41467-022-28055-8 (PMC8776852; doi:10.1038/s41467-022-28055-8)
Supplement: Supplementary file 9 — Source Data [file 41467_2022_28055_MOESM9_ESM.zip › source_data/fig_1/rep_seqs_IPL.fasta]

>OTU_1
TGGTAGTCCACGCCCTAAACGATGTCAACTGGTTGTTGGGTCTTCACTGACTCAGTAACGAAGCTAACGCGTGAAGTTGACCGCCTGGGGAGTACGGCCGCAAGGTTGAAACTCAAAGGAATTGACGGGGACCCGCACAAGCGGTGGATGATGTGGTTTAATTCGATGCAACGCGAAAAACCTTACCCACCTTTGACATGTACGGAATCCTTTAGAGATAGAGGAGTGCTCGAAAGAGAACCGTAACACAGGTGCTGCATGGCTGTCGTCAGCTCGTGTCGTGAGATGTTGGGTTAAGTCCCGCAACGAGCGCAACCCTTGTCATTAGTTGCTACATTTAGTTGGGCACTCTAATGAGACTGCCGGTGACAAACCGGA
>OTU_2
TGGTAGTCCACGCCCTAAACGATGTCAACTAGTTGTTGGGGATTCATTTCCTCAGTAACGTAGCTAACGCGTGAAGTTGACCGCCTGGGGAGTACGGTCGCAAGATTAAAACTCAAAGGAATTGACGGGGACCCGCACAAGCGGTGGATGATGTGGATTAATTCGATGCAACGCGAAAAACCTTACCTACCCTTGACATGCCACTAACGAAGCAGAGATGCATTAGGTGCTCGAAAGAGAAAGTGGACACAGGTGCTGCATGGCTGTCGTCAGCTCGTGTCGTGAGATGTTGGGTTAAGTCCCGCAACGAGCGCAACCCTTGTCTCTAGTTGCTACGAAAGGGCACTCTAGAGAGACTGCCGGTGACAAACCGGA
>OTU_3
TGGTAGTCCACGCCGTAAACGATGATTGCTAGTTGTCGGGCTGCATGCAGTTCGGTGACGCAGCTAACGCATTAAGCAATCCGCCTGGGGAGTACGGTCGCAAGATTAAAACTCAAAGGAATTGACGGGGGCCCGCACAAGCGGTGGAGCATGTGGTTTAATTCGAAGCAACGCGCAGAACCTTACCACCTTTTGACATGCCTGGACCGCCAGAGAGATCTGGCTTTCCCTTCGGGGACTAGGACACAGGTGCTGCATGGCTGTCGTCAGCTCGTGTCGTGAGATGTTGGGTTAAGTCCCGCAACGAGCGCAACCCTCGCCATTAGTTGCCATCATTTAGTTGGGAACTCTAATGGGACTGCCGGTGCTAAGCCGGA
>OTU_4
TGGTAGTCCACGCCGTAAACGATGCTAACTCGTTTTTGGATTTTCGGATTCAGAGACTAAGCGAAAGTGATAAGTTAGCCACCTGGGGAGTACGTTCGCAAGAATGAAACTCAAAGGAATTGACGGGGGCCCGCACAAGCGGTGGATTATGTGGTTTAATTCGATGATACGCGAGGAACCTTACCAAGGCTTAAATGGGAAATGACAGGTTTAGAAATAGACTTTTCTTCGGACATTTTTCAAGGTGCTGCATGGTTGTCGTCAGCTCGTGCCGTGAGGTGTTAGGTTAAGTCCTGCAACGAGCGCAACCCCTGTCACTAGTTGCCATCATTAAGTTGGGGACTCTAGTGAGACTGCCTACGCAAGTAGAGA
>OTU_5
TGGTAGTCCACGCCGTAAACGATGTCAACTAGCCGTTGGGAGCCTTGAGCTCTTAGTGGCGCAGCTAACGCATTAAGTTGACCGCCTGGGGAGTACGGCCGCAAGGTTAAAACTCAAATGAATTGACGGGGGCCCGCACAAGCGGTGGAGCATGTGGTTTAATTCGAAGCAACGCGAAGAACCTTACCAGGCCTTGACATCCAATGAACTTTCCAGAGATGGATTGGTGCCTTCGGGAACATTGAGACAGGTGCTGCATGGCTGTCGTCAGCTCGTGTCGTGAGATGTTGGGTTAAGTCCCGTAACGAGCGCAACCCTTGTCCTTAGTTACCAGCACGTAATGGTGGGCACTCTAAGGAGACTGCCGGTGACAAACCGGA
>OTU_6
TGGTAGTCCACGCCCTAAACGATGTCTACTAGTTGTTGGTGGAGTAAAATCCATTAGTAACGCAGCTAACGCGTGAAGTAGACCGCCTGGGGAGTACGGTCGCAAGATTAAAACTCAAAGGAATTGACGGGGGCCCGCACAAGCGGTGGATTATGTGGATTAATTCGATGCAACGCGAAAAACCTTACCTGGCCTTGACATGCTACTAACGAAGCAGAGATGCATTAGGTGCCCGAAAGGGAAAGTAGACACAGGTGCTGCATGGCTGTCGTCAGCTCGTGTCGTGAGATGTTGGGTTAAGTCCCGCAACGAGCGCAACCCTTGCCAATAATTGCCATCATTTAGTTGGGCACTTTATTGGGACTGCCGGTGACAAACCGGA
>OTU_7
TGGTAGTCCACCCCGTAAACGTTGGGAACTAGTTGTGGGGTCCATTCCACGGATTCCGTGACGCAGCTAACGCATTAAGTTCCCCGCCTGGGGAGTACGGCCGCAAGGCTAAAACTCAAAGGAATTGACGGGGACCCGCACAAGCGGCGGAGCATGCGGATTAATTCGATGCAACGCGAAGAACCTTACCAAGGCTTGACATATACGAGAACGGGCTAGAAATAGTCAACTCTTTGGACACTCGTAAACAGGTGGTGCATGGTTGTCGTCAGCTCGTGTCGTGAGATGTTGGGTTAAGTCCCGCAACGAGCGCAACCCTCGTTCTATGTTGCCAGCACGTAATGGTGGGAACTCATGGGATACTGCCGGGGTCAACTCGGA
>OTU_8
TGGTAGTCCACGCCCTAAACGATGATAACTCGATGTTGGCGATATACGGTCAGCGTCCAAGCGAAAGCGTTAAGTTATCCACCTGGGGAGTACGCCCGCAAGGGTGAAACTCAAAGGAATTGACGGGGGCCCGCACAAGCGGAGGAGCATGTGGTTTAATTCGATGATACGCGAGGAACCTTACCCGGGCTTGAAAGTTACTGAAGAATATAGAGATATATTCGTCCCTCGGGACAGGAAACTAGGTGCTGCATGGCTGTCGTCAGCTCGTGCCGTGAGGTGTTGGGTTAAGTCCCGCAACGAGCGCAACCCCTATGTCTAGTTGCCAGCATGTAAAGGTGGGGACTCTAGACAGACTGCCTACGTAAGTAGAGA
>OTU_9
TGGTAGTCCACGCCGTAAACGATGAATGTTAGCCGTCGGCATGCATGCATGTCGGTGGCGCAGCTAACGCATTAAACATTCCGCCTGGGGAGTACGGTCGCAAGATTAAAACTCAAAGGAATTGACGGGGGCCCGCACAAGCGGTGGAGCATGTGGTTTAATTCGAAGCAACGCGCAGAACCTTACCAGCCCTTGACATGTCGGTCGCGGACAGTGGAGACATTGTCCTTCAGTTAGGCTGGACCGAACACAGGTGCTGCATGGCTGTCGTCAGCTCGTGTCGTGAGATGTTGGGTTAAGTCCCGCAACGAGCGCAACCCTCGCCCTTAGTTGCCAGCATTCAGTTGGGCACTCTAAGGGGACTGCCGGTGATAAGCCGAGA
>OTU_10
TGGTAGTCCACGCCGTAAACGATGATAACTATCTGTTCGGGCTCATAGAGCTTGAGTGGAGCAGCTAACGCATTAAGTTATCCGCCTGGGGAGTACGGTCGCAAGATTAAAACTCAAAGGAATTGACGGGGGCCTGCACAAGCGGTGGAGCATGTGGTTTAATTCGAAGCAACGCGCAGAACCTTACCAGCGTTTGACATCCTTGTCGCGGTCTCCAGAGACGGAGACCTTCAGTTCGGCTGGACAAGTGACAGGTGCTGCATGGCTGTCGTCAGCTCGTGTCGTGAGATGTTGGGTTAAGTCCCGCAACGAGCGCAACCCTCATCCCTAGTTGCCATCATTCAGTTGGGCACTCTATGGAAACTGCCGGTGATAAGCCGGA
>OTU_11
TGGTAGTCCACACTGTAAACGTTGATTACTCGCTGTGTGCGATATACAGTACGCGGCTTAGCGAAAGCGATAAGTAATCCACCTGGGGAGTACGCCGGCAACGGTGAAACTCAAAGGAATTGACGGGGGTCCGCACAAGCGGTGGAGCATGTGGTTTAATTCGATGATACGCGAGGAACCTTACCTGGGCTAGAATGCCCTTGATGGGTCCGGAGACGGATCGTTCCGCAAGGACAAGGAGCAAGGTGCTGCATGGCTGTCGTCAGCTCGTGCCGTGAGGTGTTGGGTTAAGTCCCGCAACGAGCGCAACCCTTATTTTTAGTTGCCAGCACATAATGGTGGGGACTCTAAAAAGACTGCCCGCGCAAGCGGAGA
>OTU_12
TGGTAGTCCACGCCGTAAACGATGAATGTTAGCCGTCGGGCAGTTTACTGTTCGGTGGCGCAGCTAACGCATTAAACATTCCGCCTGGGGAGTACGGTCGCAAGATTAAAACTCAAAGGAATTGACGGGGGCCCGCACAAGCGGTGGAGCATGTGGTTTAATTCGAAGCAACGCGCAGAACCTTACCAGCCCTTGACATCCCGATCGCGGATTACAGAGATGTAGTCCTTCAGTTCGGCTGGATCGGAGACAGGTGCTGCATGGCTGTCGTCAGCTCGTGTCGTGAGATGTTGGGTTAAGTCCCGCAACGAGCGCAACCCTCGCCCTTAGTTGCCAGCATTCAGTTGGGCACTCTAAGGGGACTGCCGGTGATAAGCCGAGA
>OTU_13
TGGTAGTCCACGCCGTAAACGATGAATACTAGTTATTGGAGGTATTGACTCCTTCAGTGACGCAGCTAACGCATTAAGTATTCCGCCTGGGGAGTACGGTCGCAAGACTAAAACTCAAACAAATTGACGGGGGCCCGCACAAGCGGTGGATTATGTGGTTTAATTCGAAGCAACGCGCAGAACCTTACCTAGGCTTGAACTCCTACGAACCCGTTGTAATGGACGGGGTGCCCGCAAGGGAATGTAGTGAGAGGTGCTGCATGGCTGTCGTCAGCTCGTGTTGTGAAATGTTGGGTTAAGTCTCGCAACGAGCGCAACCCCTATCGTCTGTTGCCAGCATTAAGTTGGGCACTCTGACGAGACTGCCTGGGTTAACCAGGA
>OTU_14
TGGTAGTCCACGCCGTAAACGATGAGAACTTGACGTTGGTTTGCTTAGCAAATCGGTGTCGTAGCTAACGCGATAAGTTCTCCGCCTGGGGAGTACGGCCGCAAGGTTGAAACTCAAAGGAATTGACGGGGGCCCGCACAAGCGGTGGAGTATGTGGTTTAATTCGATGCAACGCGAAGAACCTTACCTGGTCTTGACATGTCAAGAAGTCTGCAGAGATGCGGATGTGCCTTCGGGAACTTGAACACAGGTGCTGCATGGCTGTCGTCAGCTCGTGTCGTGAGATGTTGGGTTAAGTCCCGCAACGAGCGCAACCCTTGCCCTTAGTTGCCATCATTCAGTTGGGCACTCTAAGGGGACCGCCGGTGACAAACCGGA
>OTU_15
TGGTAGTCCACGCCCTAAACGATGTCTACTAGTTGTCGGGTCTTAATTGACTTGGTAACGCAGCTAACGCGTGAAGTAGACCGCCTGGGGAGTACGGTCGCAAGATTAAAACTCAAAGGAATTGACGGGGACCCGCACAAGCGGTGGATGATGTGGATTAATTCGATGCAACGCGAAAAACCTTACCTACCCTTGACATGGCAGGAATCCCGGAGAGATTTGGGAGTGCTCGAAAGAGAACCTGCACACAGGTGCTGCATGGCTGTCGTCAGCTCGTGTCGTGAGATGTTGGGTTAAGTCCCGCAACGAGCGCAACCCTTGTCATTAGTTGCTACGCAAGAGCACTCTAATGAGACTGCCGGTGACAAACCGGA
>OTU_16
TGGTAGTCCACGCCGTAAACGATGATTACTCGATGTTGGCGATAAACTGTCAGCGTCTTAGCGAAAGCGTTAAGTAATCCACCTGGGGAGTACGCCCGCAAGGGTGAAACTCAAAGGAATTGACGGGGGCCCGCACAAGCGGTGGAGCATGTGGTTTAATTCGATGATACGCGAGGAACCTTACCTAGGCTAGAATGCGCGTGACCGGTCCAGAGATGGACCTTTCCTTCGGGACACAAAGCAAGGTGCTGCATGGCCGTCGTCAGCTCGTGCCGTGAGGTGTTGGGTTAAGTCCCGCAACGAGCGCAACCCCTATCTTTAGTTGCCATCAGGTTAAGCTGGGGACTCTAAAGAGACTGCCTGCGCAAGCAGTGA
>OTU_17
TGGTAGTCCGCACTGTAAACGATGATTACTCGCTGCTAGGGGGCAACCTTTAGTGGCTTAGCGAAAGCGATAAGTAATCCACCTGGGGAGTACGCCGGCAACGGTGAAACTCAAAGGAATTGACGGGGGCCCGCACAAGCGGAGGAGCATGTGGTTTAATTCGATGATACGCGAGGAACCTTACCAGGGCTTGAAAGTTAGTGACCGACTCTGAAAGGAGTCTTTCCGCAAGGACACGAAACTAGGTGCTGCATGGCTGTCGTCAGCTCGTGCCGTGAGGTGTTGGGTTAAGTCCCGCAACGAGCGCAACCCCTACCATTAGTTGCCAGCGGTTCGGCCGGGGACTCTAGTGGAACTGCCCGCGCAAGCGGAGA
>OTU_18
TGGTAGTCCACGCCGTAAACGATGAATGCCAGCCGTTGGGGTGCATGCACTTCAGTGGCGCAGCTAACGCTTTAAGCATTCCGCCTGGGGAGTACGGTCGCAAGATTAAAACTCAAAGGAATTGACGGGGGCCCGCACAAGCGGTGGAGCATGTGGTTTAATTCGAAGCAACGCGCAGAACCTTACCAGCTTTTGACATGTCCGGTTTGATCGACAGAGATGTCTTTCTTCAGTTCGGCTGGCCGGAACACAGGTGCTGCATGGCTGTCGTCAGCTCGTGTCGTGAGATGTTGGGTTAAGTCCCGCAACGAGCGCAACCCTCGCCCCTAGTTGCCATCATTCAGTTGGGAACTCTAGGGGGACTGCCGGTGATAAGCCGCGA
>OTU_19
TGGTAGTCCACGCCGTAAACGATGAATGTTAGCCGTCGGGCAGTTTACTGTTCGGTGGCGCAGCTAACGCATTAAACATTCCGCCTGGGGAGTACGGTCGCAAGATTAAAACTCAAAGGAATTGACGGGGGCCCGCACAAGCGGTGGAGCATGTGGTTTAATTCGAAGCAACGCGCAGAACCTTACCAGCCCTTGACATCCCGGTCGCGGCGAGTGGAGACATTCGCTTTCAGTTCGGCTGGACCGGAGACAGGTGCTGCATGGCTGTCGTCAGCTCGTGTCGTGAGATGTTGGGTTAAGTCCCGCAACGAGCGCAACCCTCGCCCTTAGTTGCCAGCATTTGGTTGGGCACTCTAAGGGGACTGCCGGTGATAAGCCGAGA
>OTU_20
TGGTAGTCCACGCCCTAAACGATGCGAACTGGATGTTGGTCTCAACTCGGAGATCAGTGTCGAAGCTAACGCGTTAAGTTCGCCGCCTGGGGAGTACGGTCGCAAGACTGAAACTCAAAGGAATTGACGGGGGCCCGCACAAGCGGTGGAGTATGTGGTTTAATTCGATGCAACGCGAAGAACCTTACCTGGCCTTGACATGTCTGGAATCCTTGAGAGATCGAGGAGTGCCTTCGGGAATCAGAACACAGGTGCTGCATGGCTGTCGTCAGCTCGTGTCGTGAGATGTTGGGTTAAGTCCCGCAACGAGCGCAACCCTTGTCCTTAGTTGCCAGCGAGTAATGTCGGGAACTCTAAGGAGACTGCCGGTGACAAACCGGA
>OTU_21
TGGTAGTCCACGCCGTAAACGATGATAACTAGCTGTCAGGGCTCTTGGAGCTTTGGTGGCGCAGCTAACGCGTTAAGTTATCCGCCTGGGGAGTACGGCCGCAAGGTTAAAACTCAAAGAAATTGACGGGGGCCTGCACAAGCGGTGGAGCATGTGGTTTAATTCGAAGCAACGCGCAGAACCTTACCAGCGTTTGACATGGTAGGACGATTTCCAGAGATGGATCTCTTCCCTTACGGGACCTACACACAGGTGCTGCATGGCTGTCGTCAGCTCGTGTCGTGAGATGTTGGGTTAAGTCCCGCAACGAGCGCAACCCTCGTCTTTAGTTGCCATCATTTAGTTGGGCACTCTAAAGAAACTGCCGGTGATAAGCCGGA
>OTU_22
TGGTAGTCCATGCCGTAAACGTTGGGCACTAGGTGTGGGGGACATTCCACGTTTTCCGCGCCGTAGCTAACGCATTAAGTGCCCCGCCTGGGGAGTACGGCCGCAAGGCTAAAACTCAAAGGAATTGACGGGGGCCCGCACAAGCGGCGGAGCATGCGGATTAATTCGATGCAACGCGAAGAACCTTACCAAGGCTTGACATGAACCGGTAATACCTGGAAACAGGTGCCCCGCTTGCGGTCGGTTTACAGGTGGTGCATGGTTGTCGTCAGCTCGTGTCGTGAGATGTTGGGTTAAGTCCCGCAACGAGCGCAACCCTCGTTCTATGTTGCCAGCGCGTTATGGCGGGGACTCATAGGAGACTGCCGGGGTCAACTCGGA
>OTU_23
TGGTAGTCCACGCCCTAAACGATGTCAACTGGTTGTTGGACGGCTTGCTGTTCAGTAACGAAGCTAACGCGTGAAGTTGACCGCCTGGGGAGTACGGCCGCAAGGTTGAAACTCAAAGGAATTGACGGGGACCCGCACAAGCGGTGGATGATGTGGTTTAATTCGATGCAACGCGAAAAACCTTACCTACCCTTGACATGTCTAGAATCCCGAAGAGATTTGGGGGTGCTCGAAAGAGAACTAGAACACAGGTGCTGCATGGCCGTCGTCAGCTCGTGTCGTGAGATGTTGGGTTAAGTCCCGCAACGAGCGCAACCCTTATCATTAGTTGCTACGCAAGGGCACTCTAATGAGACTGCCGGTGACAAACCGGA
>OTU_24
TGGTAGTCCACGCCGTAAACGATGCATACTAGGTGTTGGGGATTCGATTCCTCGGTGCCGAAGTTAACACAGTAAGTATGCCGCCTGGGGAGTACGCTCGCAAGAGTGAAACTCAAAGGAATTGACGGGGACCCGCACAAGCAGTGGAGTATGTGGTTTAATTCGAAGCAACGCGAAGAACCTTACCAGGTCTTGACATCCCCATGCAAGCCACAGAGATGTGGCCCCTCTTCGGAGCATGGGAGACAGGTGGTGCATGGTTGTCGTCAGCTCGTGTCGTGAGATGTTGGGTTAAGTCCCGCAACGAGCGCAACCCTTGATCTTAGTTGCCAGCACGCAAGGTGGGCACTCTAGGATGACTGCCGGTGACAAACCGGA
>OTU_25
TGGTAGTCCGCACCGTAAACGATGAATACTCGATGTTTGCGATATACAGTAAGCGTCCAAGCGAAAGCGATAAGTATTCCACCTGGGGAGTACGCCCGCAAGGGTGAAACTCAAAGGAATTGACGGGGGCCCGCACAAGCGGAGGAGCATGTGGTTTAATTCGATGATACGCGAGGAACCTTACCTGGGCTTGAAAGTTAGTGATCGTCTCTGAAAGGAGATTTCCCGCAAGGGCACGAAACTAGGTGCTGCATGGCTGTCGTCAGCTCGTGCCGTGAGGTGTTGGGTTAAGTCCCGCAACGAGCGCAACCCCTACTTCTAGTTGCTACCATTAAGTTGAGGACTCTAGAGGAACTGCCCGTGCAAACGGTGA
>OTU_26
TGGTAGTCCACGCCCTAAACGATGTCAACTAGTTGTCGGGTCTTAATTGACTTGGTAACGCAGCTAACGCGTGAAGTTGACCGCCTGGGGAGTACGGTCGCAAGATTAAAACTCAAAGGAATTGACGGGGACCCGCACAAGCGGTGGATGATGTGGATTAATTCGATGCAACGCGAAAAACCTTACCTACCCTTGACATGGAAGGAATCCTTCAGAGATGGAGGAGTGCTCGAAAGAGAACCTTTACACAGGTGCTGCATGGCTGTCGTCAGCTCGTGTCGTGAGATGTTGGGTTAAGTCCCGCAACGAGCGCAACCCTTGTCATTAGTTGCTACGAAAGGGCACTCTAATGAGACTGCCGGTGACAAACCGGA
>OTU_27
TGGTAGTCCACGCCGTAAACGATGATGACTAGCTGTCGGGGCGCTTGGCGTTTCGGTGGCGCAGCTAACGCGTTAAGTCATCCGCCTGGGGAGTACGGCCGCAAGGTTAAAACTCAAAGAAATTGACGGGGGCCTGCACAAGCGGTGGAGCATGTGGTTTAATTCGAAGCAACGCGCAGAACCTTACCAGCGTTTGACATGGTAGGACGGTTTCCAGAGATGGATTCCTTCCCTTACGGGACCTACACACAGGTGCTGCATGGCTGTCGTCAGCTCGTGTCGTGAGATGTTGGGTTAAGTCCCGCAACGAGCGCAACCCTCGTCTTTAGTTGCTACCATTTAGTTGGGCACTCTAAAGAAACTGCCGGTGATAAGCCGGA
>OTU_28
TGGTAGTCCACGCCCTAAACGATGTCAACTGGTTGTTGGGAAGGTTCCTTCTCAGTAACGTAGCTAACGCGTGAAGTTGACCGCCTGGGGAGTACGGCCGCAAGGTTGAAACTCAAAGGAATTGACGGGGACCCGCACAAGCGGTGGATGATGTGGTTTAATTCGATGCAACGCGAAAAACCTTACCTACCCTTGACATGCCTGGAATCCTGCAGAGATGTGGGAGTGCTCGAAAGAGAACCAGGACACAGGTGCTGCATGGCCGTCGTCAGCTCGTGTCGTGAGATGTTGGGTTAAGTCCCGCAACGAGCGCAACCCTTGTCATTAGTTGCTACGAAAGGGCACTCTAATGAGACTGCCGGTGACAAACCGGA
>OTU_29
TGGTAGTCCACGCCCTAAACGATGCGAACTGGATGTTGGGAGCAACTTGGCTCTCAGTATCGAAGCTAACGCGTTAAGTTCGCCGCCTGGGAAGTACGGTCGCAAGACTGAAACTCAAAGGAATTGACGGGGGCCCGCACAAGCGGTGGAGTATGTGGTTTAATTCGATGCAACGCGAAGAACCTTACCTGGCCTTGACATCCACGGAACTTTCCAGAGATGGATTGGTGCCTTCGGGAACCGTGAGACAGGTGCTGCATGGCTGTCGTCAGCTCGTGTCGTGAGATGTTGGGTTAAGTCCCGCAACGAGCGCAACCCTTGTCCTTAGTTGCCAGCACGTAATGGTGGGAACTCTAAGGAGACCGCCGGTGACAAACCGGA
>OTU_30
TGGTAGTCCACGCCGTAAACGTTGGGCGCTAGATGTGGGGACCTTTCCACGGTTTCCGTGTCGTAGCTAACGCATTAAGCGCCCCGCCTGGGGAGTACGGCCGCAAGGCTAAAACTCAAAGGAATTGACGGGGGCCCGCACAAGCGGCGGAGCATGCGGATTAATTCGATGCAACGCGAAGAACCTTACCAAGGCTTGACATATACGAGAACGGGCCAGAAATGGTCAACTCTTTGGACACTCGTATACAGGTGGTGCATGGTTGTCGTCAGCTCGTGTCGTGAGATGTTGGGTTAAGTCCCGCAACGAGCGCAACCCTCGTCGCATGTTGCCAGCACGTTATGGTGGGGACTCATGTGAGACTGCCGGGGTCAACTCGGA
>OTU_31
TGGTAGTCCACGCCCTAAACGATGTCAACTGGTTGTTGGGTCTTCACTGACTCAGTAACGAAGCTAACGCGTGAAGTTGACCGCCTGGGGAGTACGGCCGCAAGGTTGAAACTCAAAGGAATTGACGGGGACCCGCACAAGCGGTGGATGATGTGGTTTAATTCGATGCAACGCGAAAAACCTTACCTACCCTTGACATGTCTGGAATTTCGCAGAGATGTGAAAGTGCCCGAAAGGGAGCCAGAACACAGGTGCTGCATGGCTGTCGTCAGCTCGTGTCGTGAGATGTTGGGTTAAGTCCCGCAACGAGCGCAACCCTTGCCATTAGTTGCTACGAAAGGGCACTCTAATGGGACTGCCGGTGACAAACCGGA
>OTU_32
TGGTAGTCCACGCCCTAAACGATGCGAACTGGACGTTGGTTGCAACTTGGCAATCAGTGTCGAAGCTAACGCGTTAAGTTCGCCGCCTGGGGAGTACGGTCGCAAGACTGAAACTCAAAGGAATTGACGGGGGCCCGCACAAGCGGTGGAGTATGTGGTTTAATTCGATGCAACGCGAAGAACCTTACCTGGCCTTGACATCCAGTGAACTTTCCAGAGATGGATTGGTGCCTTCGGGAACACTGAGACAGGTGCTGCATGGCTGTCGTCAGCTCGTGTCGTGAGATGTTGGGTTAAGTCCCGCAACGAGCGCAACCCTTGTCCTTAGTTGCCAGCACGTAAAGGTGGGAACTCTAAGGAGACTGCCGGTGACAAACCGGA
>OTU_33
TGGTAGTCCACGCCCTAAACGATGTCAACTGGTTGTTGGGTGCATTAGTACTCAGTAACGAAGCTAACGCGTGAAGTTGACCGCCTGGGGAGTACGGCCGCAAGGTTGAAACTCAAAGGAATTGACGGGGACCCGCACAAGCGGTGGATGATGTGGTTTAATTCGATGCAACGCGAAAAACCTTACCTACCTTTGACATGTACGGAATTCGCCAGAGATGGCTTAGTGCTCGAAAGAGAACCGTAACACAGGTGCTGCATGGCTGTCGTCAGCTCGTGTCGTGAGATGTTGGGTTAAGTCCCGCAACGAGCGCAACCCTTGTCATTAGTTGCTACATTTAGTTGGGCACTCTAATGAGACTGCCGGTGACAAACCGGA
>OTU_34
TGGTAGTCCACGCCGTAAACGATGTCGACTAGCCGTTGGGATCCTTGAGATCTTAGTGGCGCAGCTAACGCATTAAGTCGACCGCCTGGGGAGTACGGCCGCAAGGTTAAAACTCAAATGAATTGACGGGGGCCCGCACAAGCGGTGGAGCATGTGGTTTAATTCGAAGCAACGCGAAGAACCTTACCAGGCCTTGACATGCAGAGAACTTTCCAGAGATGGATGGGTGCCTTCGGGAGCTCTGACACAGGTGCTGCATGGCTGTCGTCAGCTCGTGTCGTGAGATGTTGGGTTAAGTCCCGTAACGAGCGCAACCCTTGTCCTTAGTTACCAGCACGTCATGGTGGGCACTCTAAGGAGACTGCCGGTGACAAACCGGA
>OTU_35
TGGTAGTCCATGCCGTAAACGTTGGGCACTAGGTGTGGGGGACATTCCACGTTTTCCGCGCCGTAGCTAACGCATTAAGTGCCCCGCCTGGGGAGTACGGCCGCAAGGCTAAAACTCAAAGGAATTGACGGGGGCCCGCACAAGCGGCGGAGCATGCGGATTAATTCGATGCAACGCGAAGAACCTTACCAAGGCTTGACATGGGCCGGACCGGGCTGGAAACAGTCCTTCCCCTTTGGGGCCGGTTCACAGGTGGTGCATGGTTGTCGTCAGCTCGTGTCGTGAGATGTTGGGTTAAGTCCCGCAACGAGCGCAACCCTCGTTCCATGTTGCCAGCGCGTAATGGCGGGGACTCATGGGAGACTGCCGGGGTCAACTCGGA
>OTU_36
TGGTAGTCCACGCCGTAAACTATGGGTGCTAGCCGTCGGGGAGCATGCTCTTCGGTGGCGCAGCAAACGCATTAAGCACCCCGCCTGGGGAGTACGGTCGCAAGATTAAAACTCAAAGGAATTGACGGGGGCCCGCACAAGCGGTGGAGCATGTGGTTTAATTCGAGGCAACGCGAAGAACCTTACCAGCCCTTGACTTCCCGATCGGGGGACCAGAGATGGACCTCTTCAATTGGTCGGTGACAGGTGCTGCATGGCTGTCGTCAGCTCGTGTCGTGAGATGTTGGGTTAAGTCCCGCAACGAGCGCAACCCCTGCCATTAGTTGCCATCATTAAGTTGGGCACTCTAGTGGGACTGCCGGTGATAAGCCGGA
>OTU_37
TGGTAGTCCACGCCGTAAACTATGAGAGCTAGCCGTTGGAGGGTTTACCCTTCAGTGGCGCAGCTAACGCATTAAGCTCTCCGCCTGGGGAGTACGGTCGCAAGATTAAAACTCAAAGGAATTGACGGGGGCCCGCACAAGCGGTGGAGCATGTGGTTTAATTCGAAGCAACGCGAAGAACCTTACCAGCCCTTGACATGCCAAGACGACTTCCAGAGATGGATTTCTTCCCTTCGGGGACTTGGACACAGGTGCTGCATGGCTGTCGTCAGCTCGTGTCGTGAGATGTTGGGTTAAGTCCCGCAACGAGCGCAACCCTCGCCTTTAGTTGCCATCATTTAGTTGGGCACTCTAGAGGGACTGCCGGTGATAAGCCGGA
>OTU_38
TGGTAGTCCACGCCCTAAACTATGGATACTCGACATACGCGATACACTGTGTGTGTCTGAGCGAAAGCATTAAGTATCCCACCTGGGAAGTACGACCGCAAGGTTGAAACTCAAAGGAATTGGCGGGGGTCCGCACAAGCGGTGGAGCATGTGGTTTAATTCGATGATACGCGAGGAACCTTACCTGGGCTAGAATGCGGTTTGACCGTGGGTGAAAGCTCATTTTGTAGCAATACACAGATCGTAAGGTGCTGCATGGCTGTCGTCAGCTCGTGCCGTGAGGTGTTGGGTTAAGTCCCGCAACGAGCGCAACCCCTATCACTAGTTGCCATCAGGTAATGCTGGGAACTCTAGTGAAACTGCCGTCGTAAGACGTGA
>OTU_39
TGGTAGTCCACGCCGTAAACGATGATAACTAGCTGTCGGGGCTCTTAGAGCTTCGGTGGCGCAGCTAACGCATTAAGTTATCCGCCTGGGGAGTACGGCCGCAAGGTTAAAACTCAAATGAATTGACGGGGGCCTGCACAAGCGGTGGAGCATGTGGTTTAATTCGAAGCAACGCGCAGAACCTTACCAGCGTTTGACATGTCCGGACGATTTCGGGAGACCGATCTCTTCCCTTCGGGGACTGGAACACAGGTGCTGCATGGCTGTCGTCAGCTCGTGTCGTGAGATGTTGGGTTAAGTCCCGCAACGAGCGCAACCCTCGTCCTTAGTTGCCATCATTTAGTTGGGCACTCTAAGGAAACCGCCGGTGATAAGCCGGA
>OTU_40
TGGTAGTCCACGCCGTAAACGATGAGTGCTAAGTGTTAGAGGGTTTCCGCCCTTTAGTGCTGAAGTTAACGCATTAAGCACTCCGCCTGGGGAGTACGGCCGCAAGGCTGAAACTCAAAGGAATTGACGGGGGCCCGCACAAGCGGTGGAGCATGTGGTTTAATTCGAAGCAACGCGAAGAACCTTACCAGGTCTTGACATCCTCTGAAAACCCTAGAGATAGGGCTTCTCCTTCGGGAGCAGAGTGACAGGTGGTGCATGGTTGTCGTCAGCTCGTGTCGTGAGATGTTGGGTTAAGTCCCGCAACGAGCGCAACCCTTGATCTTAGTTGCCATCATTAAGTTGGGCACTCTAAGGTGACTGCCGGTGACAAACCGGA
>OTU_41
TGGTAGTCCACGCCGTAAACGTTGGGAACTAGATGTGGGGGCCATTCCACGGTCTCCGTGTCGCAGCTAACGCATTAAGTTCCCCGCCTGGGGAGTACGGCCGCAAGGCTAAAACTCAAAGGAATTGACGGGGGCCCGCACAAGCGGCGGAGCATGCGGATTAATTCGATGCAACGCGAAGAACCTTACCAAGACTTGACATATACGAGAACGGGCCAGAAATGGTCAACTCTTTGGACACTCGTAAACAGGTGGTGCATGGTTGTCGTCAGCTCGTGTCGTGAGATGTTGGGTTAAGTCCCGCAACGAGCGCAACCCTCGTTCTATGTTGCCAGCACGTTATGGTGGGAACTCATAGGAGACTGCCGGGGTCAACTCGGA
>OTU_42
TGGTAGTCCACGCCGTAAACGATGGATACTAGCTGTTCGGATGCAAATCTGAGTGGCTAAGCGAAAGTGATAAGTATCCCACCTGGGGAGTACGAACGCAAGTTTGAAACTCAAAGGAATTGACGGGGGCCCGCACAAGCGGTGGAGCATGTGGTTTAATTCGATGATACGCGAGGAACCTTACCAGGGCTTAAATGTAGAGTGACAGGACTGGAAACAGTTTTTTCTTCGGACACTTTACAAGGTGCTGCATGGTTGTCGTCAGCTCGTGCCGTGAGGTGTCAGGTTAAGTCCTATAACGAGCGCAACCCCTGTTGTTAGTTGCCAGCGAGTCATGTCGGGAACTCTAACAAGACTGCCAGTGCAAACTGTGA
>OTU_43
TGGTAGTCCACGCCTTAAACGATGGATACTAAGTGTCGGCGGGTTACCGCCGGTGCCGCAGCTAACGCAGTAAGTATCCCGCCTGGGAAGTACGGCCGCAAGGTTGAAACTCAAAGGAATTGACGGGGGCCCGCACAAGCGGTGGAGCATGTGGTTTAATTCGACGCAACGCGAAGAACCTTACCCAGGCTGGACATGCAGGTAGTAGAAGGGTGAAAGCCTAACGAGGTAGCAATACCATCCTGCTCAGGTGCTGCATGGCTGTCGTCAGCTCGTGCCGTGAGGTGTTGGGTTAAGTCCCGCAACGAGCGCAACCCCTGTCTTCAGTTACTAACGGGTCAAGCCGAGAACTCTGGAGAGACTGCCCAGGAGAACGGGGA
>OTU_44
TGGTAGTCCACACTGTAAACGTTGATTACTCGCTGTGTGCGATATACAGTACGCGGCTTAGCGAAAGCGATAAGTAATCCACCTGGGGAGTACGCCGGCAACGGTGAAACTCAAAGGAATTGACGGGGGTCCGCACAAGCGGTGGAGCATGTGGTTTAATTCGATGATACGCGAGGAACCTTACCTGGACTAGAATGCCCTTGATGGATACAGAGATGTATCGTTCCGCAAGGACAAGGAGCAAGGTGCTGCATGGCCGTCGTCAGCTCGTGCCGTGAGGTGTTGGGTTAAGTCCCGCAACGAGCGCAACCCTTATTCTTAGTTGCCAGCATGTTATGATGGGGACTCTAAGAAGACTGCCTGCGCAAGCAGAGA
>OTU_45
TGGTAGTCCACGCCCTAAACGATGCGAACTGGATGTTGGGAGCAATCAGGCTCTCAGTATCGAAGCTAACGCGTTAAGTTCGCCGCCTGGGGAGTACGGTCGCAAGACTGAAACTCAAAGGAATTGACGGGGGCCCGCACAAGCGGTGGAGTATGTGGTTTAATTCGATGCAACGCGAAGAACCTTACCTGGCCTTGACATGTCTGGAACCCCTGAGAGATCGGGGGGTGCCTTCGGGAACCAGAACACAGGTGCTGCATGGCTGTCGTCAGCTCGTGTCGTGAGATGTTGGGTTAAGTCCCGCAACGAGCGCAACCCTTGTCCCTAGTTGCCAGCACGTAATGGTGGGAACTCTAGGGAGACCGCCGGTGACAAACCGGA
>OTU_46
TGGTAGTCCACGCCGTAAACGATGGATGCTAGCCGTTGGCGAGCTTGCTCGTCAGTGGCGCAGCTAACGCTTTAAGCATCCCGCCTGGGGAGTACGGTCGCAAGATTAAAACTCAAAGGAATTGACGGGGGCCCGCACAAGCGGTGGAGCATGTGGTTCAATTCGAAGCAACGCGCAGAACCTTACCAGCCCTTGACATGTCCTCTATGGATTCCAGAGACGGAGTCCTTCACTTCGGGTGGGAGGAACACAGGTGCTGCATGGCTGTCGTCAGCTCGTGTCGTGAGATGTTGGGTTAAGTCCCGCAACGAGCGCAACCCTCGCCCTTAGTTGCCATCATTTAGTTGGGCACTCTAAGGGGACTGCCGGTGATAAGCCGGA
>OTU_47
TGGTAGTCCACGCCGTAAACGATGAGAACTAGTTATTGGGGGTATTGACTCCCTCAGTGACGCAGCTAACGCATTAAGTTCTCCGCCTGGGGAGTACGGTCGCAAGACTAAAACTCAAACAAATTGACGGGGGCCCGCACAAGCGGTGGATTATGTGGTTTAATTCGAAGCAACGCGCAGAACCTTACCTAGGCTTGAACTCCTACGAATCTCTTGTAATTGAGAGAGTGTCCGCAAGGAAATGTAGTGAGAGGTGCTGCATGGCTGTCGTCAGCTCGTGTTGTGAAATGTTGGGTTAAGTCTCGCAACGAGCGCAACCCCTATCGTCTGTTGCCAGCATTAAGTTGGGCACTCTGACGAGACTGCCTGGGTTAACCAGGA
>OTU_48
TGGTAGTCCACGCCCTAAACTATGTCAACTGGTTGTCGGGGAAGAAATTCCTTGGTAACGAAGCTAACGCGTGAAGTTGACCGCCTGGGGAGTACGGCCGCAAGGTTAAAACTCAAAGGAATTGACGGGGACCCGCACAAGCGGTGGATTATGTGGATTAATTCGATGCAACGCGAAAAACCTTACCTACCCTTGACATGTACGGAACCCTCCAGAGATGGAGGGGTGCCCGAAAGGGAGCCGTAACACAGGTGCTGCATGGCTGTCGTCAGCTCGTGTCGTGAGATGTTGGGTTAAGTCCCGCAACGAGCGCAACCCTTGCCATTAGTTGCTACATTCAGTTGGGCACTCTAATGGGACTGCCGGTGACAAACCGGA
>OTU_49
TGGTAGTCCACGCCGTAAACGATGGATACTAGCTGTTCGGGGCAACCTGAGTGGCTAAGCGAAAGTGATAAGTATCCCACCTGGGGAGTACGTTCGCAAGAATGAAACTCAAAGGAATTGACGGGGGCCCGCACAAGCGGTGGAGCATGTGGTTTAATTCGATGATACGCGAGGAACCTTACCAGGGCTTAAATGTAGTCTGACAGGACCGGAAACGGTTTTTCCTTCGGGCAGATTACAAGGTGCTGCATGGTTGTCGTCAGCTCGTGCCGTGAGGTGTCAGGTTAAGTCCTATAACGAGCGCAACCCCTGTCGTTAGTTGCCAGCGAGTCATGTCGGGAACTCTAACGAGACTGCCAGTGCAAACTGAGA
>OTU_50
GGGTAGTCCACGCCGTAAACGATGGATACTAGCTGTTGGAGGTATCGACCCCTTCAGTAGCGAAGCTAACGCGTTAAGTATCCCGCCTGTGGAGTACGGTCGCAAGACTAAAACATAAAGGAATTGACGGGGACCCGCACAAGCGGTGGATCATGTTCTTTAATTCGATGCTAAACGAAGAACCTTACCAGGGCTTGACATCCCGAGAATTACTCCGAAAGGAGTGAGTGCTTTATTGAACTCGGTGACAGATGATGCATGGCCGTCGTCAGCTCGTGTCGTGAGATGTTTGGTTAAGTCCATCAACGAGCGCAACCCTTGTGATTAGTTGTATTTTTCTAATCATACTGCCCCGGAAACGGGGA
>OTU_51
TGGTAGTCCACGCCGTAAACGATGAATGCCAGCCGTTGGGCAGCTTGCTGCTCAGTGGCGCAGCTAACGCTTTAAGCATTCCGCCTGGGGAGTACGGTCGCAAGATTAAAACTCAAAGGAATTGACGGGGGCCCGCACAAGCGGTGGAGCATGTGGTTTAATTCGAAGCAACGCGCAGAACCTTACCAGCCTTTGACATGTCCGGTATGGATCCTGGAGACAGGTTCCTTCAGTTCGGCTGGCCGGAACACAGGTGCTGCATGGCTGTCGTCAGCTCGTGTCGTGAGATGTTGGGTTAAGTCCCGCAACGAGCGCAACCCTCGCCCTTAGTTGCCATCATTCAGTTGGGCACTCTAAGGGGACTGCCGGTGATAAGCCGAGA
>OTU_52
TGGTAGTCCATGCCCTAAACGATGATCACTTGATGTCGGCCCTCAGGGTCGGTGTCGAAGCTAACGCGTTAAGTGATCCACCTGGGGAGTACGCTCGCAAGGGTGAAACTCAAAGGAATTGACGGGGGCCCGCACAAGCAGTGGAGCATGTGGTTTAATTCGATGCAACGCGAAGAACCTTACCTAGGCTTGAAAGGCTCTCTAAACCGGTGAAAGCCGGCTACCCGCAAGGGGGGGAGTACAGGTGCTGCATGGCTGTCGTCAGCTCGTGCCGTGAGGTGTTTGGTTAAGTCCAGCAACGAGCGCAACCCCTGGATCTAGTTACCAGCGAATAATGTCGGGAACTCTAGATCGACTGCCTACGCAAGTAGTGA
>OTU_53
TGGTAGTCCACGCCGTAAACGATGAATGCCAGCCGTCGGGGAGCTTGCTCTTCGGTGGCGCAGCTAACGCTTTAAGCATTCCGCCTGGGGAGTACGGTCGCAAGATTAAAACTCAAAGGAATTGACGGGGGCCCGCACAAGCGGTGGAGCATGTGGTTTAATTCGAAGCAACGCGCAGAACCTTACCAGCCCTTGACATCCCGGTCGCGGATCACAGAGATGAGATCCTTCAGTTCGGCTGGACCGGTGACAGGTGCTGCATGGCTGTCGTCAGCTCGTGTCGTGAGATGTTGGGTTAAGTCCCGCAACGAGCGCAACCCTCGCCCCTAGTTGCCAGCATTAAGTTGGGCACTCTAGGGGGACTGCCGGTGATAAGCCGCGA
>OTU_54
TGGTAGTCCACGCCGTAAACGATGAATGCCAGCCGTTAGTGGGTTTACTCACTAGTGGCGCAGCTAACGCTTTAAGCATTCCGCCTGGGGAGTACGGTCGCAAGATTAAAACTCAAAGGAATTGACGGGGGCCCGCACAAGCGGTGGAGCATGTGGTTTAATTCGACGCAACGCGCAGAACCTTACCAGCCCTTGACATGTCTAGGACCGGTCGCAGAGATGTGACCTTCTCTTCGGAGCCTAGAGCACAGGTGCTGCATGGCTGTCGTCAGCTCGTGTCGTGAGATGTTGGGTTAAGTCCCGCAACGAGCGCAACCCCCGTCCTTAGTTGCTACCATTTAGTTGAGCACTCTAAGGAGACTGCCGGTGATAAGCCGCGA
>OTU_55
TGGTAGTCCACGCCGTAAACGATGGATACTAGCTGTTTGGAAGCAATTCTGAGTGGCTAAGCGAAAGTGATAAGTATCCCACCTGGGGAGTACGAACGCAAGTTTGAAACTCAAAGGAATTGACGGGGGCCCGCACAAGCGGTGGAGCATGTGGTTTAATTCGATGATACGCGAGGAACCTTACCAGGGCTTAAATGTAGGTTGACAGGCTTGGAAACAGGTTTTTCTTCGGACAACTTACAAGGTGCTGCATGGTTGTCGTCAGCTCGTGCCGTGAGGTGTCAGGTTAAGTCCTATAACGAGCGCAACCCCTGTCGTTAGTTGCCAGCGAGTCATGTCGGGAACTCTAACGAGACTGCCGGTGCAAACCGTGA
>OTU_56
TGGTAGTCCACGCCGTAAACTATGAGAGCTAGCCGTCGGCAAGTTTACTTGTCGGTGGCGCAGCTAACGCATTAAGCTCTCCGCCTGGGGAGTACGGTCGCAAGATTAAAACTCAAAGGAATTGACGGGGGCCCGCACAAGCGGTGGAGCATGTGGTTTAATTCGAAGCAACGCGCAGAACCTTACCAGCCCTTGACATCCCGGTCGCGGTTTCCAGAGATGGATCCCTTCAGTTCGGCTGGACCGGTGACAGGTGCTGCATGGCTGTCGTCAGCTCGTGTCGTGAGATGTTGGGTTAAGTCCCGCAACGAGCGCAACCTTCGCCCTTAGTTGCCATCATTAAGTTGGGCACTCTAAGGGGACTGCCGGTGATAAGCCGCGA
>OTU_57
TGGTAGTCCACACCATAAACGATGTATGCTTGGTGTTGGGGCAGCAATGCTTCAGTGCCGTAGGGAACCTATTAAGCATACCACCTGGGGAGTACGATCGCAAGGTTGAAACTCAAAGGAATTGACGGGGGCCCGCACAAGCGGTGGATCATGTGGTTTAATTCGATGCAACGCGAAGAACCTTACCTGGGCTTGAAGTGCTGGTAGTAAAGAGATGAAAGTCGAATGAACCGTAAAGTCGGTTGCCAGTAGAGGTGCTGCATGGCTGTCGTCAGCTCGTGCCGTGAGGTGTTGGGTTAAGTCCCGCAACGAGCGCAACCCCTATTCTTAGTTGCCAGCAGGTTAAGCTGGGCACTCTAAGGAGACTGCCTACGCAAGTAGAGA
>OTU_58
TGGTAGTCCACGCCGTAAACGATGAATGCCAGCCGTTAGTGGGTTTACTCACTAGTGGCGCAGCTAACGCTTTAAGCATTCCGCCTGGGGAGTACGGTCGCAAGATTAAAACTCAAAGGAATTGACGGGGGCCCGCACAAGCGGTGGAGCATGTGGTTTAATTCGACGCAACGCGCAGAACCTTACCAGCCCTTGACATCCCGGTCGCGGACTCCAGAGATGGAGTTCTTCAGTTCGGCTGGACCGGAGACAGGTGCTGCATGGCTGTCGTCAGCTCGTGTCGTGAGATGTTGGGTTAAGTCCCGCAACGAGCGCAACCCCCGTCCTTAGTTGCTACCATTTAGTTGAGCACTCTAAGGAGACTGCCGGTGATAAGCCGCGA
>OTU_59
TGGTAGTCCACGCCGTAAACGATGAGAACTTGACGTCGGTTTGCTTAGCAAGTCGGTGTCGTAGCTAACGCGATAAGTTCTCCGCCTGGGGAGTACGGCCGCAAGGTTGAAACTCAAAGGAATTGACGGGGGCCCGCACAAGCGGTGGAGTATGTGGTTTAATTCGATGCAACGCGAAGAACCTTACCTGGGCTTGACATGCTAGGAATCCCGGAGAGATTTGGGAGTGCCCGCAAGGGAACCTAGACACAGGTGCTGCATGGCTGTCGTCAGCTCGTGTCGTGAGATGTTGGGTTAAGTCCCGCAACGAGCGCAACCCTTGCCCTTAGTTGCCACCATTTAGTTGAGCACTCTAAGGGGACCGCCAGTGACAAACTGGA
>OTU_60
TGGTAGTCCTAGCTGTAAACGATGGATACTTGCTGTGGGGGGTGTTAAATCCCCCTGTGGCGGAGCTAACGCATTAAGTATCCCGCCTGGGGAGTACGGTCGCAAGGCTGAAACTCAAAGGAATTGACGGGGGCCCGCACAAGCGGTGGAGCATGTGGTTCAATTCGACGCAACGCGAAGAACCTTACCTGGGCTTGAACTGGAGTGGAAGTTGGCAGAGATGTCAATGTCCTTTACCGGACTGCTCTAGAGGTGCTGCATGGCTGTCGTCAGCTCGTGTCGTGAGATGTTGGGTTAAGTCCCGCAACGAGCGCAACCCTTGTCCTTAGTTGCTAACGAGTCAAGTCGAGAACCCTAAGGAAACTGTCGGTGATAAACCGGA
>OTU_61
TGGTAGTCCACGCCGTAAACGGTGGGCGCTAGATGTGGGGACCTTCCACGGTTTCTGCGTCGCAGCTAACGCATTAAGCGCCCCGCCTGGGGAGTACGGTCGCAAGACTAAAACTCAAAGGAATTGACGGGGGCCCGCACAAGCGGCGGAGCATGTTGCTTAATTCGACGCAACGCGAAGAACCTTACCAAGGCTTGACATCGCCGGAAAACTCGCAGAGATGCGGGGTCCTTTTGGGCCGGTGACAGGTGGTGCATGGCTGTCGTCAGCTCGTGTCGTGAGATGTTGGGTTAAGTCCCGCAACGAGCGCAACCCTCGTTCTATGTTGCCAGCAACACCTTCGGGTGGTTGGGGACTCATAGGAGACTGCCGGGGTCAACTCGGA
>OTU_62
TGGTAGTCCACGCCCTAAACGATGCGAACTGGATGTTGGGTGCAATTTGGCACGCAGTATCGAAGCTAACGCGTTAAGTTCGCCGCCTGGGGAGTACGGTCGCAAGACTGAAACTCAAAGGAATTGACGGGGGCCCGCACAAGCGGTGGAGTATGTGGTTTAATTCGATGCAACGCGAAGAACCTTACCTGGTCTTGACATGTCGAGAACTTTCCAGAGATGGATTGGTGCCTTCGGGAACTCGAACACAGGTGCTGCATGGCTGTCGTCAGCTCGTGTCGTGAGATGTTGGGTTAAGTCCCGCAACGAGCGCAACCCTTGTCCTTAGTTGCCAGCACGTAATGGTGGGAACTCTAAGGAGACCGCCGGTGACAAACCGGA
>OTU_63
TGGTAGTCCACACCGTAAACGTTGGGCGCTAGGTGTGGGGTCCATTCCACGGATTCCGTGCCGCAGCTAACGCATTAAGCGCCCCGCCTGGGGAGTACGGCCGCAAGGCTAAAACTCAAAGGAATTGACGGGGGCCCGCACAAGCGGCGGAGCATGCGGATTAATTCGATGCAACGCGAAGAACCTTACCTGGGTTTGACATACACCCTGCCGCTCCAGAGATGGGGCTTCTTTTGGGGGTGTACAGGTGGTGCATGGCTGTCGTCAGCTCGTGTCGTGAGATGTTGGGTTAAGTCCCGCAACGAGCGCAACCCTCGTTCTATGTTGCCAGCACGTAATGGTGGGGACTCATAGGAGACTGCCGGGGTCAACTCGGA
>OTU_64
TGGTAGTCCACGCCCTAAACGATGATAACTCGATGTCGGCGATATACGGCCGGCGTCCAAGCGAAAGCGTTAAGTTATCCACCTGGGGAGTACGCCCGCAAGGGTGAAACTCAAAGGAATTGACGGGGGCCCGCACAAGCGGAGGAGCATGTGGTTTAATTCGATGATACGCGAGGAACCTTACCCGGGCTTGAAAGTTACTGAAGGCACTGGAGACAGTGCCGTCCCTCGGGACAGGAAACTAGGTGCTGCATGGCTGTCGTCAGCTCGTGCCGTGAGGTGTTGGGTTAAGTCCCGCAACGAGCGCAACCCCTATGTTTAGTTGCCAGCATGTCAAGGTGGGGACTCTAAACAGACTGCCTACGTAAGTAGAGA
>OTU_65
TGGTAGTCCACGCCGTAAACTATGAGAGCTAGCCGTTGGAGGGTTTACCCTTCAGTGGCGCAGCTAACGCATTAAGCTCTCCGCCTGGGGAGTACGGTCGCAAGATTAAAACTCAAAGGAATTGACGGGGGCCCGCACAAGCAGTGGAGCATGTGGTTTAATTCGAAGCAACGCGAAGAACCTTACCAGCCCTTGACATGGTCGGACGGTTTCCAGAGATGGATTCCTTCACTTCGGTGACTGACACACAGGTGCTGCATGGCTGTCGTCAGCTCGTGTCGTGAGATGTTGGGTTAAGTCCCGCAACGAGCGCAACCCTCGCCTTTAGTTGCCATCATTTAGTTGGGCACTCTAGAGGGACTGCCGGTGATAAGCCGGA
>OTU_66
TGGTAGTCCACGCCGTAAACGGTGGGCACTAGGTGTGGGGAACATTCCACGTTCTCCGTGCCGAAGCTAACGCATTAAGTGCCCCGCCTGGGGAGTACGGCCGCAAGGCTAAAACTCAAAGGAATTGACGGGGGCCCGCACAAGCGGCGGAGCATGCGGATTAATTCGATGCAACGCGAAGAACCTTACCTGGGTTTGACATATGCCGGAAAGCTGCAGAGATGTAGCCCCCGCAAGGTCGGTATACAGGTGGTGCATGGCTGTCGTCAGCTCGTGTCGTGAGATGTTGGGTTAAGTCCCGCAACGAGCGCAACCCTCGTCCTATGTTGCCAGCGGATAATGCCGGGGACTCATAGGAGACTGCCGGGGTCAACTCGGA
>OTU_67
TGGTAGTCCACGCCCTAAACGATGTCTACTAGTTGTCGGGTTTTAATTAACTTGGTAACGCAGCTAACGCGTGAAGTAGACCGCCTGGGGAGTACGGTCGCAAGATTAAAACTCAAAGGAATTGACGGGGACCCGCACAAGCGGTGGATGATGTGGATTAATTCGATGCAACGCGAAAAACCTTACCTACCCTTGACATGTACGGAAGCCACGAGAGATCGAGGTGTGCTCGAAAGAGAGCCGTAACACAGGTGCTGCATGGCTGTCGTCAGCTCGTGTCGTGAGATGTTGGGTTAAGTCCCGCAACGAGCGCAACCCTTGTCATTAGTTGCTACGAAAGGGCACTCTAATGAGACTGCCGGTGACAAACCGGA
>OTU_68
TGGTAGTCCACGCCCTAAACGATGCGAACTGGACGTTGGGAGCAATCAGGCTCTCAGTGTCGAAGCTAACGCGTTAAGTTCGCCGCCTGGGGAGTACGGTCGCAAGACTGAAACTCAAAGGAATTGACGGGGGCCCGCACAAGCGGTGGAGTATGTGGTTTAATTCGATGCAACGCGAAGAACCTTACCTGGCCTTGACATCCACGGAATCCTTTAGAGATAGAGGAGTGCCTTCGGGAACCGTGAGACAGGTGCTGCATGGCTGTCGTCAGCTCGTGTCGTGAGATGTTGGGTTAAGTCCCGCAACGAGCGCAACCCTTGTCCTTAGTTGCCAGCGAGTAATGTCGGGAACTCTAAGGAGACTGCCGGTGACAAACCGGA
>OTU_69
TGGTAGTCCACGCCCTAAACGATGTCTACTAGTTGTCGGGTCTTAATTGACTTGGTAACGCAGCTAACGCGTGAAGTAGACCGCCTGGGGAGTACGGTCGCAAGATTAAAACTCAAAGGAATTGACGGGGACCCGCACAAGCGGTGGATGATGTGGATTAATTCGATGCAACGCGAAAAACCTTACCTACCCTTGACATGTACGGAATTCTGCTGAGAGGTGGAAGTGCTCGAAAGAGAACCGTAACACAGGTGCTGCATGGCTGTCGTCAGCTCGTGTCGTGAGATGTTGGGTTAAGTCCCGCAACGAGCGCAACCCTTGTCATTAGTTGCTACGAAAGGGCACTCTAATGAGACTGCCGGTGACAAACCGGA
>OTU_70
TGGTAGTCCACGCCGTAAACGATGAATGCTAGACGTTGGCGAGCATGCTCGTCAGTGTCGCAGCTAACGCATTAAGCATTCCGCCTGGGGAGTACGGTCGCAAGATTAAAACTCAAAGGAATTGACGGGGGCCCGCACAAGCGGTGGAGCATGTGGTTTAATTCGAAGCAACGCGCAGAACCTTACCAACCCTTGACATGGGACGTATGGGCTTCAGAGATGGGGTCCTTCAGTTCGGCTGGCGTCCACACAGGTGCTGCATGGCTGTCGTCAGCTCGTGTCGTGAGATGTTGGGTTAAGTCCCGCAACGAGCGCAACCCCTATCTTCAGTTGCCATCATTCAGTTGGGCACTCTGAAGAAACTGCCGGTGACAAGCCGGA
>OTU_71
TGGTAGTCCACGCCCTAAACCATGTCAACTGGGTGTTCGGGAAGCGATTTCTGAGTACCGTAGCTAACGCGTGAAGTTGACCGCCTGGGGAGTACGGCCGCAAGGTTAAAACTCAAAGGAATTGACGGGGACCCGCACAAGCGGTGGATGATGTGGATTAATTCGATGCAACGCGAACAACCTTACCTACCCTTGACATGTCCGAGAGCCTGCTGAGAGGCGGGTGTGCCTGAAAGGGAATTGGAACACAGGTGCTGCATGGCTGTCGTCAGCTCGTGTCGTGAGATGTTGGGTTAAGTCCCGCAACGAGCGCAACCCTTGTCCCTAGTTGCTACGCAAGGGCACTCTAGGGAGACTGCCGGTGACAAACCGGA
>OTU_72
TGGTAGTCCACGCCCTAAACGATGTCGACTGGGTGTTGGGGAAGCGATTTCCCAGTACCGTAGCTAACGCGTGAAGTCGACCGCCTGGGGAGTACGGCCGCAAGGTTAAAACTCAAAGGAATTGACGGGGACCCGCACAAGCGGTGGATGATGTGGATTAATTCGATGCAACGCGAACAACCTTACCTACCCTTGACATGTCCCGGAGGCTCCTGAGAGGGGGCTGTGCCCGAAAGGGAACGGGAACACAGGTGCTGCATGGCTGTCGTCAGCTCGTGTCGTGAGATGTTGGGTTAAGTCCCGCAACGAGCGCAACCCTTGTCCCTAGTTGCTACGCAAGGGCACTCTAGGGAGACTGCCGGTGACAAACCGGA
>OTU_73
TGGTAGTCCACGCCGTAAACGATGAATGTTAGCCGTCGGGCAGTTTACTGTTCGGTGGCGCAGCTAACGCATTAAACATTCCGCCTGGGGAGTACGGTCGCAAGATTAAAACTCAAAGGAATTGACGGGGGCCCGCACAAGCGGTGGAGCATGTGGTTTAATTCGAAGCAACGCGCAGAACCTTACCAGCCCTTGACATCCTGGTCGCGGTTACCGGAGACGGTATCCTTCAGCTCGGCTGGACCAGTGACAGGTGCTGCATGGCTGTCGTCAGCTCGTGTCGTGAGATGTTGGGTTAAGTCCCGCAACGAGCGCAACCCTCGCCCCTAGTTGCCAGCATTCAGTTGGGCACTCTAGGGGGACTGCCGGTGATAAGCCGAGA
>OTU_74
TGGTAGTCCTAGCCCTAAACGATGGATGCTTGGTGTGGCCGGTACCCAATCCGGCTGTGCCGAAGCTAACGCGATAAGCATCCCGCCTGGGGAGTACGGTCGCAAGGCTGAAACTCAAAGGAATTGACGGGGGCCCGCACAAGCGGTGGAGCATGTGGTTCAATTCGACGCAACGCGAAGAACCTTACCTGGGCTCGAAGCACAGTGGACCGGGGTAGAAATATCCCTTTTCGCAAGAACTGCTGTGGAGGTGCTGCATGGCTGTCGTCAGCTCGTGTCGTGAGATGTTGGGTTAAGTCCCGCAACGAGCGCAACCCTTATCGTTAGTTGCCAGCGAGTCAAGTCGGGCACTCTAGCGAAACCGCCCCGGATAACGGGGA
>OTU_75
TGGTAGTCCACGCCGTAAACTATGAGAGCTAGCCGTTGGACGGTTTACCGTTCAGTGGCGCAGCCAACGCATTAAGCTCTCCGCCTGGGGAGTACGGTCGCAAGATTAAAACTCAAAGGAATTGACGGGGGCCCGCACAAGCGGTGGAGCATGTGGTTTAATTCGAAGCAACGCGAAGAACCTTACCAGCCCTTGACATGCCAGGACGACTTCCAGAGATGGATTTCTCTCCTTCGGGAGCCTGGACACAGGTGCTGCATGGCTGTCGTCAGCTCGTGTCGTGAGATGTTGGGTTAAGTCCCGCAACGAGCGCAACCCTCGTCCTTAGTTGCCATCATTTAGTTGGGCACTCTAAGGAGACTGCCGGTGATAAGCCGGA
>OTU_76
GGGTAGTCCACGCCGTAAACGATGGATGCTAGCTGTGGGGGGTATCGACCCCCTCCGTAGCGAAGCTAACGCGTTAAGCATCCCGCCTGTGGAGTACGGCCGCAAGGCTAAAACATAAAGGAATTGACGGGGACCCGCACAAGCGGTGGAGCGTGTTCTTTAATTCGATGATAAACGAAGAACCTTACCAGGGCTTGACATCCCGAGAATTACTCCGAAAGGAGTGAGTGCTTTATTGAACTCGGTGACAGATCTTGCATGGCCGTCGTCAGCTCGTGTCGTGAGATGTTTGGTTAAGTCCATCAACGAGCGCAACCCTTATACTTAGTTGGATTTTTCTAGGTAGACTGCCCCGGTAACGGGGA
>OTU_77
TGGTAGTCCACGCCGTAAACGATGACAACTTGACGTCGGTTTGCTCTGCGAATCGGTGTCGTAGCTAACGCGATAAGTTGTCCGCCTGGGGAGTACGGCCGCAAGGTTGAAACTCAAAGGAATTGACGGGGGCCCGCACAAGCGGTGGAGTATGTGGTTTAATTCGATGCAACGCGAAGAACCTTACCTGGTCTTGACATCTACGGAACCTTTCAGAGATGAGAGGGTGCCTTCGGGAACCGTAAGACAGGTGCTGCATGGCTGTCGTCAGCTCGTGTCGTGAGATGTTGGGTTAAGTCCCGCAACGAGCGCAACCCTTGCCCTTAGTTGCCATCATTCAGTTGGGCACTCTAAGGGGACCGCCGGTGACAAACCGGA
>OTU_78
TGGTAGTCCGAGCCGTAAACGATGGATACTAGGTGTTGGAGGTATAGACCCCTTCAGTGCCGAAGCTAACGCGATAAGTATCCCGCCTGGGGAGTACGGTCGCAAGACTGAAACTCAAAGGAATTGACGGGGGCCCGCACAAGCGGTGGAGCATGTGGTTTAATTCGATGCAACGCGAAGAACCTTACCAAGGCTTGACATCCCGAGAATCCTGTAGAAATACGGGAGTGCCGCAAGGAATTCGGAGACAGGTGGTGCATGGCTGTCGTCAGCTCGTGTCGTGAGATGTTGGGTTAAGTCCCGCAACGAGCGCAACCCTCGATGCCAGTTGCCAACGGGTAAAGCCGGGCACTCTGGCGTGACTGCCGGTGACAAACCGGA
>OTU_79
TGGTAGTCCACGCCCTAAACGATGTCAACTGGTTGTTGGTCCTTTACTGGATCAGTAACGAAGCTAACGCGTGAAGTTGACCGCCTGGGGAGTACGGCCGCAAGGTTGAAACTCAAAGGAATTGACGGGGACCCGCACAAGCGGTGGATGATGTGGTTTAATTCGATGCAACGCGAAAAACCTTACCCACCTTTGACATGTCTGGAATTCCGCAGAGATGTGGAAGTGCCCGAAAGGGAGCCAGAACACAGGTGCTGCATGGCTGTCGTCAGCTCGTGTCGTGAGATGTTGGGTTAAGTCCCGCAACGAGCGCAACCCTTGTCATTAGTTGCTACATTTAGTTGGGCACTCTAATGAGACTGCCGGTGACAAACCGGA
>OTU_80
TGGTAGTCCACGCCGTAAACGATGAATGTTAGCCGTCGGCAAGTTTACTTGTCGGTGGCGCAGCTAACGCATTAAACATTCCGCCTGGGGAGTACGGTCGCAAGATTAAAACTCAAAGGAATTGACGGGGGCCCGCACAAGCGGTGGAGCATGTGGTTTAATTCGAAGCAACGCGCAGAACCTTACCAGCCCTTGACATCCTATGACCGGTAGAGAGATTTACCTTCCACTTCGGTGGCATAGAGACAGGTGCTGCATGGCTGTCGTCAGCTCGTGTCGTGAGATGTTGGGTTAAGTCCCGCAACGAGCGCAACCCTCGCCCTTAGTTGCCAGCATTCAGTTGGGCACTCTAAGGGGACTGCCGGTGATAAGCCGAGA
>OTU_81
TGGTAGTCCACGCCCTAAACGATGCGAACTGGATGTTGGGAGCAATTAGGCTCTCAGTATCGAAGCTAACGCGTTAAGTTCGCCGCCTGGGGAGTACGGTCGCAAGACTGAAACTCAAAGGAATTGACGGGGGCCCGCACAAGCGGTGGAGTATGTGGTTTAATTCGATGCAACGCGCAGAACCTTACCTGGCCTTGACATCCACGGAATCCTTCAGAGATGAGGGAGTGCCTTCGGGAACCGTGAGACAGGTGCTGCATGGCTGTCGTCAGCTCGTGTCGTGAGATGTTGGGTTAAGTCCCGCAACGAGCGCAACCCTTGTCCTTAGTTGCCAGCACGTAATGGTGGGAACTCTAAGGAGACCGCCGGTGACAAACCGGA
>OTU_82
TGGTAGTCCACGCCCTAAACGATGTCAACTGGTTGTTGGACGGCTTGCTGTTCAGTAACGAAGCTAACGCGTGAAGTTGACCGCCTGGGGAGTACGGCCGCAAGGTTGAAACTCAAAGGAATTGACGGGGACCCGCACAAGCGGTGGATGATGTGGTTTAATTCGATGCAACGCGAAAAACCTTACCTACCCTTGACATGCCAGGAACTTACCAGAGATGGTTTGGTGCTCGAAAGAGAGCCTGGACACAGGTGCTGCATGGCCGTCGTCAGCTCGTGTCGTGAGATGTTGGGTTAAGTCCCGCAACGAGCGCAACCCTTATCATTAGTTGCTACGCAAGGGCACTCTAATGAGACTGCCGGTGACAAACCGGA
>OTU_83
TGGTAGTCCACGCCGTAAACGATGATAACTAGCTGTCCGGGCACTTGGTGCTTGGGTGGCGCAGCTAACGCATTAAGTTATCCGCCTGGGGAGTACGGTCGCAAGATTAAAACTCAAAGGAATTGACGGGGGCCTGCACAAGCGGTGGAGCATGTGGTTTAATTCGAAGCAACGCGCAGAACCTTACCAGCCTTTGACATCCTGGTCGCGGGGAGAGGAGACTCACCCCTTCAGTTCGGCTGGACCAGTGACAGGTGCTGCATGGCTGTCGTCAGCTCGTGTCGTGAGATGTTGGGTTAAGTCCCGCAACGAGCGCAACCCTCGTCCTTAGTTGCCATCATTTAGTTGGGCACTTTAAGGAAACTGCCGGTGATAAGCCGGA
>OTU_84
TGGTAGTCCACGCCCTAAACGATGTCAACTAGTTGTCGGGTCTTCATTGACTTGGTAACGAAGCTAACGCGTGAAGTTGACCGCCTGGGGAGTACGGTCGCAAGATTAAAACTCAAAGGAATTGACGGGGACCCGCACAAGCGGTGGATGATGTGGATTAATTCGATGCAACGCGAAAAACCTTACCTACCCTTGACATGTACGGAACCTTGCCGAGAGGTGAGGGTGCCCGAAAGGGAGCCGTAACACAGGTGCTGCATGGCTGTCGTCAGCTCGTGTCGTGAGATGTTGGGTTAAGTCCCGCAACGAGCGCAACCCTTGTCCCTAGTTGCTACGCAAGAGCACTCTAGGGAGACTGCCGGTGACAAACCGGA
>OTU_85
TGGTAGTCCTAGCCGTAAACGTTGGGTGCTAGGTGTGGGTGGACATCGACCCCATCCGTGCCGAAGCTAACGCATTAAGCACCCCGCCTGGGGAGTACGGCCGCAAGGCTAAAACTCAAAGGAATTGACGGGGGCCCGCACAAGCGGCGGAGCATGCGGCTTAATTCGATGCGACGCGAAGAACCTTACCTGGGCTTGACATGCAGGGCAAAGCCGGTGAAAGCCGGCGCTCTACGGAGCCTGCACAGGTGGTGCATGGCTGTCGTCAGCTCGTGCCGTGAGGTGTTGCCTTAAGTGGCGCAACGAGCGCAACCCTTGTCCTTAGTTGCCAGCGGGTAAAGCCGGGAACTCTAGGGAGACTGCCGGTGCCAAACCGGA
>OTU_86
TGGTAGTCCACGCCCTAAACGATGTCTACTAGTTGTTGGTGGAGTAAAATCCATGAGTAACGCAGCTAACGCGTGAAGTAGACCGCCTGGGGAGTACGGTCGCAAGATTAAAACTCAAATGAATTGACGGGGGCCCGCACAAGCGGTGGATTATGTGGATTAATTCGATGCAACGCGAAAAACCTTACCTGGCCTTGACATGTAACGAACTTTCCAGAGATGGATTGGTGCTCGAAAGAGAACGTTAACACAGGTGCTGCATGGCTGTCGTCAGCTCGTGTCGTGAGATGTTGGGTTAAGTCCCGCAACGAGCGCAACCCTTGCCATTAATTGCCATCATTTAGTTGGGCACTTTAATGGGACTGCCGGTGACAAACCGGA
>OTU_87
TGGTAGTCCACGCCCTAAACGATGTTTACTTGCTGTTGGGATTTATCTTGGTAGCGAAGCTAACGCGAGAAGTAAACCGCCTGGGGAGTACGGTCGCAAGATTAAAACTCAAAGGAATTGACGGGGACCCGCACAAGCGGTGGATGATGTGGATTAATTCGATGCAACGCGAAAAACCTTACCTGCTCTTGACATGTCAAGAAGGCCCAAGAGATTGGGCTGTGCCTTCGGGAACTTGAACACAGGTGCTGCATGGCTGTCGTCAGCTCGTGTCGTGAGATGTTGTCTTAAGTGACGCAACGAGCGCAACCCTTGCTACTAGTTGCCCTAATTAAGTTTGGAACTCTAGTGGGACTGCCGGAGCTAATCCGGA
>OTU_88
TGGTAGTCCACGCCCTAAACGATGATTACTCGACATACGCGATACACTGTGTGTGTCTGAGCGAAAGCATTAAGTAATCCACCTGGGAAGTACGATCGCAAGATTGAAACTCAAAGGAATTGACGGGGGTCCGCACAAGCGGTGGAGCATGTGGTTTAATTCGATGATACGCGAGGAACCTTACCTGGGCTAGAATGCTATTGGACCGTGGGTGAAAGCTCACTTTCCCGCAAGGGACCGGTAGTAAGGTGCTGCATGGCTGTCGTCAGCTCGTGCCGTGAGGTGTTGGGTTAAGTCCCGCAACGAGCGCAACCCCTATCACTAGTTGCCATCAGGTAATGCTGGGAACTCTAGTGAAACTGCCGCCGTAAGGCGTGA
>OTU_89
TGGTAGTCCACGCCATAAACGATGAGAACTAGATGTCGAGAGGGTTAGCCTCACGGTGTCGCAGCTAACGCGTTAAGTTCTCCGCCTGGGGAGTACGGCCGCAAGGTTGAAACTCAAAGGAATTGACGGGGACCCGCACAAGCGGTGGAGCATGTGGTTCAATTCGATGCAACGCGAAGAACCTTACCTGGCCTTGACATCCTCGGAACTTGGCAGAGATGCCTTGGTGCCTTCGGGAACCGAGAGACAGGTGCTGCATGGCTGTCGTCAGCTCGTGTCGTGAGATGTTGGGTTAAGTCCCGCAACGAGCGCAACCCTTGTCCTTAGTTGCCAGCACTTCGGGTGGGCACTCTAAGGAGACCGCCGGTGACAAACCGGA
>OTU_90
TGGTAGTCCACGCCGTAAACGATGAGTGCTAGGTGTCACGGGCTTTGACCCTCGTGGTGCCGAAGCTAACGCGTTAAGCACTCCGCCTGGGGAGTACGGTCGCAAGACTAAAACTCAAAGGAATTGACGGGGGCCCGCACAAGCGGTGGAGCATGTTGTTTAATTCGACGCAACGCGAAGAACCTTACCTGGGCTAGAAAGTACAGGAAGTCGGTCGAAAGGTCGATGTGCCCTTCGGGGAACCTGTGGTTAGGTGCTGCATGGCTGTCGTCAGCTCGTGTCGTGAGATGTTGGGTTAAGTCCCGCAACGAGCGCAACCCCTGTTGTTAGTTGCCAGCATTAAGTTGGGCACTCTAACAAGACTGCCGACCTTTAAGTCGGA
>OTU_91
TGGTAGTCCACGCCGTAAACGATGATAACTAGCTGTCCGGGCACTTGGTGCCTGGGTGGCGCAGCTAACGCATTAAGTTATCCGCCTGGGGAGTACGGTCGCAAGATTAAAACTCAAAGGAATTGACGGGGGCCTGCACAAGCGGTGGAGCATGTGGTTTAATTCGAAGCAACGCGCAGAACCTTACCAGCCTTTGACATCCTGGTCGCGGATTAGAGAGATCTTTTCCTTCAGTTCGGCTGGACCAGTGACAGGTGCTGCATGGCTGTCGTCAGCTCGTGTCGTGAGATGTTGGGTTAAGTCCCGCAACGAGCGCAACCCTCGTCCTTAGTTGCCATCATTAAGTTGGGCACTTTAAGGAAACTGCCGGTGATAAGCCGGA
>OTU_92
TGGTAGTCCACGCCCTAAACGATGATTACTCGACATACGCGATATACAGTGTGTGTCTGAGCGAAAGCATTAAGTAATCCACCTGGGAAGTACGACCGCAAGGTTGAAACTCAAAGGAATTGACGGGGGTCCGCACAAGCGGTGGAGCATGTGGTTTAATTCGATGATACGCGAGGAACCTTACCTGGGCTAGAATGCTGGTGGACCGGATCTGAAAGGGTCCTTTGTAGCAATACACCGCCAGTAAGGTGCTGCATGGCTGTCGTCAGCTCGTGCCGTGAGGTGTTGGGTTAAGTCCCGCAACGAGCGCAACCCCTATCTTTAGTTGCCAACAGGTTAAGCTGGGAACTCTAAAGAAACTGCCGTCGTAAGACGCGA
>OTU_93
TGGTAGTCCACGCCCTAAACGATGTCTACTAGTTGTCGGGTTTTAATTAACTTGGTAACGCAGCTAACGCGTGAAGTAGACCGCCTGGGGAGTACGGTCGCAAGATTAAAACTCAAAGGAATTGACGGGGACCCGCACAAGCGGTGGATGATGTGGATTAATTCGATGCAACGCGAAAAACCTTACCTACCCTTGACATGGTCGGAACCCTGGAGAGATCCGGGGGTGCTCGAAAGAGAGCCGATACACAGGTGCTGCATGGCTGTCGTCAGCTCGTGTCGTGAGATGTTGGGTTAAGTCCCGCAACGAGCGCAACCCTTGTCATTAGTTGCTACGCAAGAGCACTCTAATGAGACTGCCGGTGACAAACCGGA
>OTU_94
TGGTAGTCCACGCTGTAAACGATGGATGCTAGCCGTTGGCGAGCTTGCTCGTCAGTGGCGCAGCTAACGCTTTAAGCATCCCGCCTGGGGAGTACGGTCGCAAGATTAAAACTCAAAGGAATTGACGGGGGCCCGCACAAGCGGTGGAGCATGTGGTTCAATTCGAAGCAACGCGCAGAACCTTACCAGCCCTTGACATCCCGGTCGCGGAGAGCAGAGACGCACTCCTTCAGTTCGGCTGGACCGGAGACAGGTGCTGCATGGCTGTCGTCAGCTCGTGTCGTGAGATGTTGGGTTAAGTCCCGCAACGAGCGCAACCCTCGCCCTTAGTTGCCATCATTTAGTTGGGCACTCTAAGGGGACTGCCGGTGATAAGCCGGA
>OTU_95
TGGTAGTCCACGCCGTAAACGATGAATGCTAGGTGTTAGGCGTTTCGATACGCTTGGTGCCGAAGTTAACACAGTAAGCATTCCGCCTGGGGAGTACGCTCGCAAGAGTGAAACTCAAAGGAATTGACGGGGACCCGCACAAGCAGTGGAGTATGTGGTTTAATTCGAAGCAACGCGAAGAACCTTACCAGGCCTTGACATCCCCCTGAATCCTCTAGAGATAGAGGCGGCCTTCGGGACAGGGGAGACAGGTGGTGCATGGTTGTCGTCAGCTCGTGTCGTGAGATGTTGGGTTAAGTCCCGCAACGAGCGCAACCCTTGATGCTAGTTGCCAGCGCGTAACGGCGGGCACTCTAGGATGACTGCCGGTGACAAACCGGA
>OTU_96
TGGTAGTCCACGCCGTAAACGATGATTACTCGATGTCGGCGATAAACTGTCGGCGTCTTAGCGAAAGCGTTAAGTAATCCACCTGGGGAGTACGCCCGCAAGGGTGAAACTCAAAGGAATTGACGGGGGCCCGCACAAGCGGTGGAGCATGTGGTTTAATTCGATGATACGCGAGGAACCTTACCTAGGCTAGAATGCGCGTGACCGACTCAGAGATGAGTCTTTCCTTCGGGACACAAAGCAAGGTGCTGCATGGCCGTCGTCAGCTCGTGCCGTGAGGTGTTGGGTTAAGTCCCGCAACGAGCGCAACCCCTATCTTTAGTTGCCAGCACATTATGGTGGGGACTCTAAAGAGACTGCCTGCGCAAGCAGTGA
>OTU_97
TGGTAGTCCACGCCCTAAACGATGTCAACTGGTTGTTGGACGGCTTGCTGTTCAGTAACGAAGCTAACGCGTGAAGTTGACCGCCTGGGGAGTACGGCCGCAAGGTTGAAACTCAAAGGAATTGACGGGGACCCGCACAAGCGGTGGATGATGTGGTTTAATTCGATGCAACGCGAAAAACCTTACCTACCCTTGACATGCTAGGAATCCTGCAGAGATGCGGGAGTGCTCGAAAGAGAACCTAGACACAGGTGCTGCATGGCCGTCGTCAGCTCGTGTCGTGAGATGTTGGGTTAAGTCCCGCAACGAGCGCAACCCTTATCATTAGTTGCTACGCAAGGGCACTCTAATGAGACTGCCGGTGACAAACCGGA
>OTU_98
TGGTAGTCCACGCCGTAAACTATCCATACAAGCTGTAGTGGGGTTTTACTCCTGCTGTGGCGAAGCTAACGCAATTAGTATGGCGCCTGGGGAGTACGGTCGCAAGACTAAAACTCAAAGGAATTGACGGGGGCCCGCACAAGCGGTGGATTATGTGGTTTAATTCGAAGCAACGCGCAGAACCTTACCTAGGCTTGACATCCCTTGACAAACGTAGAAATACGTCTTTGTAGCAATACACAAGGAGACAGGTGCTGCATGGCTGTCGTCAGCTCGTGTTGTGAAATGTTGGGTTAAGTCCCGCAACGAGCGCAACCCCTGGATTTAGTTGCCAGCATTAAGTTGGGCACTCTAAATTAACTGCCAGCGTTAAGCTGGA
>OTU_99
TGGTAGTCCACGCCGTAAACGATGGGTGCTAGACGTTGGCGAGCTTGCTCGTCAGTGTCGCAGCTAACGCGTTAAGCACCCCGCCTGGGGAGTACGGCCGCAAGGTTGAAACTCAAAGGAATTGACGGGGGCCCGCACAAGCGGTGGAGCATGTGGTTCAATTCGACGCAACGCGAAGAACCTTACCAGCCCTTGACATGTGACTCGCCGGGAGCAGAGACGCTCCCTTCGGTTCGGCCGGAGTCAACACAGGTGCTGCATGGCTGTCGTCAGCTCGTGTCGTGAGATGTTGGGTTAAGTCCCGCAACGAGCGCAACCCTCGTCTCCAGTTGCCATCAGGTTATGCTGGGCACTTTGGAGAAACTGCCGGTGACAAGCCGGA
>OTU_100
TGGTAGTCCTAGCCCTAAACGGTGCACGTTTGCTGTAAGAGGAATCGACCCCTTTTGTGGCGAAGCTAACGCGTTAAACGTGCCGCCTGGGGAGTACGGTCGCAAGATTAAAACTCAAAGAAATTGACGGGGGCCTGCACAAGCGGTGGAGTATGTGGCTTAATTCGATGCAACGCGAAGAACCTTACCTGGCCTTGACATGCAAGTGGTAGAACCATGAAAGTGGGACGACCCCGCAAGGGGAGCTTGCACAGGTGCTGCATGGCTGTCGTCAGCTCGTGTCGTGAGATGTTGGGTTAAGTCCCGCAACGAGCGCAACCCTTATGTCCTGTTGCCACTCAAACGAGAGTTTGGAGCACTCTGGACAGACTGCCTCGCTTAAACGAGGA
>OTU_101
TGGTAGTCCACGCCGTAAACGATGAGTGCTAGTTGTCGGCATGCATGCATGTCGGTGACGCAGCTAACGCATTAAGCACTCCGCCTGGGGAGTACGGTCGCAAGATTAAAACTCAAAGGAATTGACGGGGGCCCGCACAAGCGGTGGAGCATGTGGTTTAATTCGAAGCAACGCGCAGAACCTTACCACCTTTTGACATGCCCTGACCGCCGGAGAGATCCGGTTTTCCCTTCGGGGACAGGGACACAGGTGCTGCATGGCTGTCGTCAGCTCGTGTCGTGAGATGTTGGGTTAAGTCCCGCAACGAGCGCAACCCTCGCCTTTAGTTGCCATCATTAAGTTGGGCACTCTAAAGGGACCGCCGGTGCTAAGCCGGA
>OTU_102
TGGTAGTCCACGCCGTAAACGATGGGTACTAGGTGCCTGGGGGAGCGACCCCTTGGGTGCCGGCGCTAACGCAGGAAGTACCCCGCCTGGGGAGTACGGCCGCAAGGCTGAAACTCAAAGGAATTGACGGGGGCCCGCACAAGCGGTGGAGCATGTGGTTTAATTCGACGCAACGCGAAGAACCTTACCTAGGCTTGACATGCATGGGAAACTCCTGAGAAACCAGGAGCCTCCTTCGGGATCCATGCACAGGTGCTGCATGGCTGTCGTCAGCTCGTGTCGTGAGATGTTGGGTTAAGTCCCGCAACGAGCGCAACCCCTGTTCTTAGTTACCAGCGCGTAATGGCGGGGACTCTAGGAAGACTGCCGGTGCCAAACCGGA
>OTU_103
TGGTAGTCCACGCTGTAAACTATGATTACTCGATGTTTGCGATACACTGTAAGCGTCTAAGCGAAAGCGATAAGTAATCCACCTGGGGAGTACGCTCGCAAGAGTGAAACTCAAAGGAATTGACGGGGGCCCGCACAAGCGGAGGAGTATGTGGTTTAATTCGATGATACGCGAGGAACCTTACCTGGGCTTGAAAGTTAGTGACCGATCCTGAAAGGGATTTTTCCGCAAGGACACGAAACTAGGTGCTGCATGGCTGTCGTCAGCTCGTGCCGTGAGGTGTTGGGTTAAGTCCCGCAACGAGCGCAACCCCTATCATTAGTTGCCAGCACGTAATGGTGGGAACTCTAGTGAAACTGCCCGCGCAAGCGGTGA
>OTU_104
TGGTAGTCCTAGCCCTAAACGATGGATACTTGCTGTGACTGGGATTGAATCCAGCCGTGGCGAAGCTAACGCATTAAGTATCCCGCCTGGGGAGTACGGTCGCAAGGCTGAAACTCAAAGGAATTGACGGGGGCCCGCACAAGCGGTGGAGTATGTGGTTTAATTCGACGCAACGCGAAGAACCTTACCTGGGCTCGAACGGCTAGTGACAGGGGTGGAAACATCCTTTTCCCGCAAGGGACATTAGTCGAGGTGCTGCATGGCTGTCGTCAGCTCGTGTCGTGAGATGTTGGGTTAAGTCCCGCAACGAGCGCAACCCCTGCCTTTAGTTGCCACCAGGTCAAGCTGAGCACTCTAAAGGGACTGCCGGTGAAAAACCGGA
>OTU_105
TGGTAGTCCACGCTGTAAACGATGATCACTCGATGTTGGCGATATACTGTCAGCGTCCAAGCGAAAGTGTTAAGTGATCCACCTGGGGAGTACGGTCGCAAGATTGAAACTCAAAGGAATTGACGGGGGCCCGCACAAGCGGAGGAGCATGTGGTTTAATTCGATGATACGCGAGGAACCTTACCAGGGCTTGAAAGTTAGCGACTGACCGTGAAAGCGGTCTTCCCTTCGGGGCGCGAAACTAGGTGCTGCATGGCTGTCGTCAGCTCGTGCCGTGAGGTGTTGGGTTAAGTCCCGCAACGAGCGCAACCCCTACCATTAGTTGCCAGCGGTTCGGCCGGGGACTCTAATGGAACTGCCCGTGCAAACGGTGA
>OTU_106
TGGTAGTCCATGCCGTAAACGTTGGGAACTAGGTGTGGGTCTCATTCCACGAGATCCGTGCCGCAGCTAACGCATTAAGTTCCCCGCCTGGGGAGTACGGCCGCAAGGCTAAAACTCAAAGGAATTGACGGGGGCCCGCACAAGCGGCGGAGCATGCGGATTAATTCGATGCAACGCGAAGAACCTTACCAAGGCTTGACATACACCGGAAACGTCCAGAGATGGGCGCCCCGCAAGGTCGGTGTACAGGTGGTGCATGGTTGTCGTCAGCTCGTGTCGTGAGATGTTGGGTTAAGTCCCGCAACGAGCGCAACCCTCGTTCTATGTTGCCAGCGCGTAATGGCGGGGACTCATAGGAGACTGCCGGGGTCAACTCGGA
>OTU_107
TGGTAGTCCATGCCGTAAACGTTGGGCACTAGGTGTGGGGGACATTCCACGTTTTCCGCGCCGTAGCTAACGCATTAAGTGCCCCGCCTGGGGAGTACGGCCGCAAGGCTAAAACTCAAAGGAATTGACGGGGGCCCGCACAAGCGGCGGAGCATGCGGATTAATTCGATGCAACGCGAAGAACCTTACCAAGGCTTGACATGGACCGGATCGCCGCAGAAATGTGGTTTCTCCTTTGGGGCCGGTTCACAGGTGGTGCATGGTTGTCGTCAGCTCGTGTCGTGAGATGTTGGGTTAAGTCCCGCAACGAGCGCAACCCTCGTTCCATGTTGCCAGCACGTAGTGGTGGGGACTCATGGGAGACTGCCGGGGTCAACTCGGA
>OTU_108
TGGTAGTCCACGCCGTAAACGATGGGCACTGGATGCCGGGCGGATCGACCCGTTCGGTGTCGTAGCTAACGCGTTAAGTGCCCCGCCTGGGGAGTACGGCCGCAAGGCTGAAACTCAAAGGAATTGACGGGGGCCCGCACAAGCGGTGGAGCATGTGGTTTAATTCGAAGCAACGCGAAGAACCTTACCTGGACTTGACATGCACGTGAAAGCCTGGTGAAAGCCAGGCCCCCCTTCGGGGTACGTGCACAGGTGCTGCATGGCTGTCGTCAGCTCGTGTCGTGAGATGTTGGGTTAAGTCCCGCAACGAGCGCAACCCTTGCCTGCTGTTGCTACCGGGTAAAGCCGAGGACTCTGCAGGGACTGCCGGTGATAAACCGGA
>OTU_109
TGGTAGTCCACGCCCTAAACGATGATAACTCGATGTTGGCGATATACGGCCAGCGTCCAAGCGAAAGCGTTAAGTTATCCACCTGGGGAGTACGCCCGCAAGGGTGAAACTCAAAGGAATTGACGGGGGCCCGCACAAGCGGAGGAGCATGTGGTTTAATTCGATGATACGCGAGGAACCTTACCCGGGCTTGAAAGTTACTGAATGGCGTAGAGATATGCCAGTCCCTCGGGACAGGAAACTAGGTGCTGCATGGCTGTCGTCAGCTCGTGCCGTGAGGTGTTGGGTTAAGTCCCGCAACGAGCGCAACCCCTATGTTTAGTTGCCAGCATGTAAAGGTGGGGACTCTAAACAGACTGCCTACGTAAGTAGAGA
>OTU_110
TGGTAGTCCACACTGTAAACGTTGATTACTCGATGTGTGCGATATACAGTACGCGTCTTAGCGCAAGCGATAAGTAATCCACCTGGGGAGTACGCCGGCAACGGTGAAACTCAAAGGAATTGACGGGGGTCCGCACAAGCGGTGGAGCATGTGGTTTAATTCGATGATACGCGAGGAACCTTACCTGGACTAGAATGCCCTTGACAGATCCAGAGATGGATTTTTTCGCAAGAACAAGGAGCAAGGTGCTGCATGGCCGTCGTCAGCTCGTGCCGTGAGGTGTTGGGTTAAGTCCCGCAACGAGCGCAACCCCTATTTCTAGTTGCCAACATGTAATGGTGGGGACTCTAGAAAGACTGCCCGCGCAAGCGGAGA
>OTU_111
TGGTAGTCCACGCCGTAAACGATGAATGTTAGCCGTCGGGCAGTATACTGTTCGGTGGCGCAGCTAACGCATTAAACATTCCGCCTGGGGAGTACGGTCGCAAGATTAAAACTCAAAGGAATTGACGGGGGCCCGCACAAGCGGTGGAGCATGTGGTTTAATTCGAAGCAACGCGCAGAACCTTACCAGCCCTTGACATGCCCGGCTACTTGCAGAGATGCAAGGTTCCCTTCGGGGACCGGGACACAGGTGCTGCATGGCTGTCGTCAGCTCGTGTCGTGAGATGTTGGGTTAAGTCCCGCAACGAGCGCAACCCTCGCCCTTAGTTGCCAGCATTCAGTTGGGCACTCTAAGGGGACTGCCGGTGATAAGCCGAGA
>OTU_112
TGGTAGTCCACGCTGTAAACGATGGGCACTAGGTGTCCGGGGTATTGACCCCCTGGGTGCCGCAGCTAACGCATTAAGTGCCCCGCCTGGGGAGTACGGTCGCAAGATTAAAACTCAAAGGAATTGACGGGGGCCCGCACAAGCGGTGGAGCATGTGGTTCAATTCGACGCAACGCGAAGAACCTTACCTGGGCTAGACAACGGCGGACCGTCCTAGAAATAGGATTTTCCCTTCGGGGACTGCCGGTTCAGGTGCTGCATGGCTGTCGTCAGCTCGTGCCGTGAGGTGTTGGGTTAAGTCCCGCAACGAGCGCAACCCTCGTCCTTAGTTGCCACCATTCAGTTGGGCACTCTAGGGAGACTGCCGGCGTTAAGCCGGA
>OTU_113
TGGTAGTCCACGCCCTAAACGATGTCAACTAGTTGTTGGTAGAGTAAAATCTATGAGTAACGCAGCTAACGCGTGAAGTTGACCGCCTGGGGAGTACGATCGCAAGATTAAAACTCAAATGAATTGACGGGGGCCCGCACAAGCGGTGGATTATGTGGATTAATTCGATGCAACGCGAAAAACCTTACCTGGCCTTGACATGTACGGAACTTTCCAGAGATGGATTGGTGCTCGAAAGAGAACCGTAACACAGGTGCTGCATGGCTGTCGTCAGCTCGTGTCGTGAGATGTTGGGTTAAGTCCCGCAACGAGCGCAACCCTTGCCAATAATTGCCATCATTTAGTTGGGCACTTTATTGGGACTGCCGATGACAAATCGGA
>OTU_114
TGGTAGTCCACGCCGTAAACGATGATTACTCGATGTTCGCGATATACAGTGAGCGTCCAAGCGAAAGCGTTAAGTAATCCACCTGGGAAGTACGATCGCAAGATTGAAACTCAAAGGAATTGACGGGGGTCCGCACAAGCGGTGGAGCATGTGGTTTAATTCGATGATACGCGAGGAACCTTACCTGGACTAGAATGCGAGGGAATGATGCAGAGATGTGTCAGTCCGCAAGGACCCAAAGCAAGGTGCTGCATGGCCGTCGTCAGCTCGTGCCGTGAGGTGTTGGGTTAAGTCCCGCAACGAGCGCAACCCCTATCTTTAGTTGCCAGCACGTCATGGTGGGGACTCTAGAGAGACTGCCTGCGTAAGCAGAGA
>OTU_115
TGGTAGTCCACGCCGTAAACGATGGATACTAGCTGTTTGGCAGCAATGCTGAGTGGCTAAGCGAAAGTGATAAGTATCCCACCTGGGGAGTACGAACGCAAGTTTGAAACTCAAAGGAATTGACGGGGGCCCGCACAAGCGGTGGAGCATGTGGTTTAATTCGATGATACGCGAGGAACCTTACCAGGGCTTAAATGTAGTGGGACAGGCTTGGAAACAGGCCCTTCTTCGGACTCATTACAAGGTGCTGCATGGTTGTCGTCAGCTCGTGCCGTGAGGTGTCAGGTTAAGTCCTATAACGAGCGCAACCCCTGTTGTTAGTTGCCAGCGAGTCAAGTCGGGAACTCTAACAAGACTGCCGGTGCAAACCGTGA
>OTU_116
TGGTAGTCCACGCCGTAAACGATGAGAACTTGACGTCGGTTTGCTCTGCGAATCGGTGTCGAAGCTAACGCGCTAAGTTCTCCGCCTGGGGAGTACGGCCGCAAGGTTGAAACTCAAAGGAATTGACGGGGGCCCGCACAAGCGGTGGAGTATGTGGTTTAATTCGATGCAACGCGAAGAACCTTACCTGGTCTTGACATGTCGAGAACCCTGCAGAGATGCGGGGGTGCCTTCGGGAACTCGAACACAGGTGCTGCATGGCTGTCGTCAGCTCGTGTCGTGAGATGTTGGGTTAAGTCCCGCAACGAGCGCAACCCTTGCCCTTAGTTGCCATCATTCAGTTGGGCACTCTAAGGGGACCGCCGGTGACAAACCGGA
>OTU_117
TGGTAGTCCACGCCGTAAACGATGGATACTTGGTGTTGGAGGTATTGACCCCTTCAGTGCCGAAGCAAACGCGTTAAGTATCCCGCCTGGGGAGTACGGTCGCAAGATTAAAACTCAAAGAAATTGACGGGGGCCCGCACAAGCGGTGGAGCATGTGGTTTAATTCGATGCAACGCGAAAAACCTTACCTGGGCTCGAAATGTAGTGGAAGTTAGCAGAAATGTTAACGCCTTCGGGCCGCTATATAGGTGCTGCATGGCTGTCGTCAGCTCGTGTCGTGAGATGTTGGGTTAAGTCCCGCAACGAGCGCAACCCCTGCCTTTAGTTGCCAGCATTTAGTTGGGCACTCTAGAGGGACTGCCGACGTTAAGTCGGA
>OTU_118
TGGTAGTCCACGCCCTAAACGATGTCAACTAGTTGTTGGGGATTCATTTCCTTAGTAACGTAGCTAACGCGTGAAGTTGACCGCCTGGGGAGTACGGTCGCAAGATTAAAACTCAAAGGAATTGACGGGGACCCGCACAAGCGGTGGATGATGTGGATTAATTCGATGCAACGCGAAAAACCTTACCTACCCTTGACATGGTCGGAAGTCTGCTGAGAGGTGGACGTGCTCGAAAGAGAACCGGCGCACAGGTGCTGCATGGCTGTCGTCAGCTCGTGTCGTGAGATGTTGGGTTAAGTCCCGCAACGAGCGCAACCCTTGTCCTTAGTTGCTACGCAAGAGCACTCTAAGGAGACTGCCGGTGACAAACCGGA
>OTU_119
TGGTAGTCCACGCCCTAAACGATGGCAACTAGGTGTTGGGGAAGCGATTTCCTGGTACCGCAGCTAACGCGTGAAGTTGCCCGCCTGGGGAGTACGGTCGCAAGATTAAAACTCAAAGGAATTGACGGGGACCCGCACAAGCGGTGGATGATGTGGATTAATTCGATGCAACGCGAATAACCTTACCTACCCTTGACATGTACGGAACCCTGCAGAGATGTGGGGGTGCTTGAAAGAGAGCCGTAACACAGGTGCTGCATGGCTGTCGTCAGCTCGTGTCGTGAGATGTTGGGTTAAGTCCCGCAACGAGCGCAACCCTTGTCCCTAGTTGCTACGCAAGGGCACTCTAGGGAGACTGCCGGTGACAAACCGGA
>OTU_120
TGGTAGTCCTAGCTGTAAACGGTGCATATTTGCTGTAAAAGGAATCGACCCCTTTTGTGGCGTAGCAAACGCGTTAAATATGCCGCCTGGGAAGTACGGTCGCAAGATTAAAACTCAAAGAAATTGACGGGGGCCTGCACAAGCGGTGGAGTATGTGGCTTAATTCGATGCAACGCGAAGAACCTTACCTGGCCTTGACATGCATATAGTAGAAGGGTGAAAGCCTGACGAGGTAGCAATACCAGTATGCACAGGTGCTGCATGGCTGTCGTCAGCTCGTGTCGTGAGATGTTGGGTTAAGTCCCGCAACGAGCGCAACCCCTGTGTCCTGTTGCCACCCCTTAATTGGGAGCACTCTGGACAGACTGCCTCGCTTCAACGAGGA
>OTU_121
TGGTAGTCCACGCCGTAAACGATGGGTACTAGGCGTCGGGGGGAGCGACCCCTTCGGTGCCGTCGCTAACGCAGTAAGTACCCCGCCTGGGGAGTACGGCCGCAAGGCTGAAACTCAAAGGAATTGACGGGGGCCCGCACAAGCGGTGGAGCATGTGGTTTAATTCGAAGCAACGCGAAGAACCTTACCTGGGCTTGACATGCACGGGAAAGCCGGTGGAAACATCGGTTCCTCTTCGGAGTCCGTGCACAGGTGCTGCATGGCTGTCGTCAGCTCGTGTCGTGAGATGTTGGGTTAAGTCCCGCAACGAGCGCAACCCTCGTCCCTAGTTACCAGCGGGTAAAGCCGGGCACTCTAGGGAGACTGCCGGTGTCAAACCGGA
>OTU_122
TGGTAGTCCACGCCCTAAACGATGACAACTAGGTGTTGGGGAAGCGATTTCTCAGTACCGCAGCTAACGCGTGAAGTTGTCCGCCTGGGGAGTACGGTCGCAAGATTAAAACTCAAAGGAATTGACGGGGACCCGCACAAGCGGTGGATGATGTGGATTAATTCGATGCAACGCGAATAACCTTACCTACCCTTGACATGTACGGAAGCCCAGCGAGAGCTGGGTGTGCCCGAAAGGGAGCCGTAACACAGGTGCTGCATGGCTGTCGTCAGCTCGTGTCGTGAGATGTTGGGTTAAGTCCCGCAACGAGCGCAACCCTTGTCCCTAGTTGCTACGCAAGGGCACTCTAGGGAGACTGCCGGTGACAAACCGGA
>OTU_123
TGGTAGTCCACGCCGTAAACGTTGGGAACTAGGTGTTGGCGACATTCCACGTCGTCGGTGCCGCAGCTAACGCATTAAGTTCCCCGCCTGGGGAGTACGGCCGCAAGGCTAAAACTCAAAGGAATTGACGGGGGCCCGCACAAGCAGCGGAGCATGTGGCTTAATTCGACGCAACGCGAAGAACCTTACCAAGGCTTGACATATACCGGAAAGCATCAGAGATGGTGCCCCCCTTGTGGTCGGTATACAGGTGGTGCATGGCTGTCGTCAGCTCGTGTCGTGAGATGTTGGGTTAAGTCCCGCAACGAGCGCAACCCTTGTTCTGTGTTGCCAGCATGCCCTTCGGGGTGATGGGGACTCACAGGAGACTGCCGGGGTCAACTCGGA
>OTU_124
TGGTAGTCCACGCCGTAAACGATGAGTGCTAGACGTTGGGAGGCCTAGCCTTCCGGTGTCGCAGCTAACGCATTAAGCACTCCGCCTGGGGAGTACGGCCGCAAGGTTAAAACTCAAAGGAATTGACGGGGGCCCGCACAAGCGGTGGAGCATGTGGTTTAATTCGAAGCAACGCGCAGAACCTTACCAGCCCTTGACATGGGGAGTGTGAGCTCGGGAGACCGGGTTCTTCAGTTCGGCTGGCTCCCGCACAGGTGCTGCATGGCTGTCGTCAGCTCGTGTCGTGAGATGTTGGGTTAAGTCCCGCAACGAGCGCAACCCTCATCTTCAGTTGCCAACGGGTTCGGCCGGGCACTCTGAAGAAACTGCCGGTGACAAGCCGGA
>OTU_125
TGGTAGTCCACGCCGTAAACGATGATAACTAGCTGTCCGGGCTCATGGAGCTTGGGTGGCGCAGCTAACGCATTAAGTTATCCGCCTGGGGAGTACGGTCGCAAGATTAAAACTCAAAGGAATTGACGGGGGCCTGCACAAGCGGTGGAGCATGTGGTTTAATTCGAAGCAACGCGCAGAACCTTACCAGCTTTTGACATCCCGGTCGCGGTTTCCAGAGATGGATTCCTTCAGTTCGGCTGGACCGGTGACAGGTGCTGCATGGCTGTCGTCAGCTCGTGTCGTGAGATGTTGGGTTAAGTCCCGCAACGAGCGCAACCCTCGTCCTTAGTTGCCATCATTTAGTTGGGCACTCTAAGGAAACCGCCGGTGATAAGCCGGA
>OTU_126
TGGTAGTCCACGCCCTAAACGATGATGACTAGTTGTTGGAGGAGTTAAATCCTTTAGTAACGCAGCTAACGCGAGAAGTCATCCGCCTGGGGAGTACGGTCGCAAGATTAAAACTCAAAGGAATTGACGGGGGCCCGCACAAGCGGTGGATGATGTGGTTTAATTCGACGCAACGCGAAAAACCTTACCTACCCTTGACATGTACGGAACCTCATAGAGATGTGAGGGTGCTCGAAAGAGAGCCGTAACACAGGTGCTGCATGGCTGTCGTCAGCTCGTGTCGTGAGATGTTGGGTTAAGTCCCGCAACGAGCGCAACCCTTGCCATTAGTTGCCACATTCAGTTGAGCACTCTAATGGGACTGCCGGTGACAAACCGGA
>OTU_127
TGGTAGTCCACGCCGTAAACGATGAGAGCTAGCTGTTGCGGGTGTTGACCCCTGCAGTGGCGCAGCTAACGCATTAAGCTCTCCGCCTGGGAAGTACGGCCGCAAGGCTAAAACTCAAAGGAATTGACGGGGGCCCGCACAAGCGGTGGAGCATGTGGTTTAATTCGACGCAACGCGCAGAACCTTACCTGGTCTTGACATCCTCGGAACCTGCTGGAGACAGCGGGGTGCCCGCAAGGGAGCCGAGAGACAGGTGCTGCATGGCTGTCGTCAGCTCGTGTCGTGAGATGTTGGGTTAAGTCCCGCAACGAGCGCAACCCCTGCCTTTAGTTGCCATCATTCAGTTGGGCACTCTAGAGGGACTGCCGGTGTCAAACCGGA
>OTU_128
TGGTAGTCCACGCCCTAAACGATGTCTACTTGCTGTTGGGGGTAAAACCTTAGTAGCGAAGCTAACGTGAGAAGTAGACCGCCTGGGGAGTACGGTCGCAAGATTAAAACTCAAAGGAATTGACGGGGACCCGCACAAGCGGTGGATGATGTGGATTAATTCGATGCAACGCGAAAAACCTTACCTGCTCTTGACATGTTAGGAAGATTTCAGAGATGAGATTGTGCCTTCGGGAACCTAAGCACAGGTGCTGCATGGCTGTCGTCAGCTCGTGTCGTGAGATGTTGTCTTAAGTGACGCAACGAGCGCAACCCTTACCATTAGTTGCCCCAATTAAGTTTGGCACTCTAATGGGACTGCTGGTGTTTAACCAGA
>OTU_129
GGGTAGTCCACGCCGTAAACGATGGATACTAGCTGTTGGAGGTATCGACCCCTTCAGTAGCGAAGCTAACGCGTTAAGTATCCCGCCTGTGGAGTACGGTCGCAAGACTAAAACATAAAGGAATTGACGGGGACCCGCACAAGCGGTGGATCGTGTTCTTTAATTCGATGATAAACGAAGAACCTTACCAGGGTTTGACATCCTTGGAATTTCTATGAAAGTAGAGAGTGCTTTATTGAGCCAAGTGACAGGTGATGCATGGCCGTCGTCAGCTCGTGTCGTGAGATGTTTGGTTAAGTCCATTAACGAGCGCAACCCTTGTGAATAGTTGTATTTTTCTATTCAAACTGCCCCGGTAACGGGGA
>OTU_130
TGGTAGTCCACGCCGTAAACGATGAGTGCTAAGTGTTAGAGGGTTTCCGCCCTTTAGTGCTGCAGCTAACGCATTAAGCACTCCGCCTGGGGAGTACGGTCGCAAGACTGAAACTCAAAGGAATTGACGGGGGCCCGCACAAGCGGTGGAGCATGTGGTTTAATTCGAAGCAACGCGAAGAACCTTACCAGGTCTTGACATCCTCTGACAACTCTAGAGATAGAGCGTTCCCCTTCGGGGGACAGAGTGACAGGTGGTGCATGGTTGTCGTCAGCTCGTGTCGTGAGATGTTGGGTTAAGTCCCGCAACGAGCGCAACCCTTGATCTTAGTTGCCAGCATTTAGTTGGGCACTCTAAGGTGACTGCCGGTGACAAACCGGA
>OTU_131
TGGTAGTCCACGCTGTAAACGATGAGTGCTAGACGTTAGGGCGTAAGCTTTAGTGTCACAGCTAACGCGTTAAGCACTCCGCCTGGGGAGTACGGTCGCAAGATTAAAACTCAAAGGAATTGACGGGGGCTCGTACAAGCGGTGGAGCATGTGGTTTAATTCGAAGCAACGCGAAGAACCTTACCAGCTCTTGACATGGTGATTAAGGAGACCAGAGATGGTTTCTGTCGGTTCGGCCGGATCACACACAGGTGCTGCATGGCTGTCGTCAGCTCGTGTCGTGAGATGTTGGGTTAAGTCCCGCAACGAGCGCAACCCTTATCTTTAGTTGCCAGCAGGTTAAGCTGGGCACTCTAGAGAAACTGCCGGTGACAAACCGGA
>OTU_132
TGGTAGTCCACGCCTTAAACGATGGGTGCTAGCCGTTGGCCTACCAAAATTGAAATAGTCTTTCAGTTTTGGCGGGCCAGTGGCGTAGTTAACGCGTTAAGCACCCCGCCTGGGGAGTACGGTCGCAAGATTAAAACTCAAAGAAATTGACGGGGACCCGCACAAGCGGTGGAACATGTGGTTTAATTCGAGGCAACGCGAAGAACCTTACCAGGCCTTGACATGCCCTCTATGAGACTAGGAGACTAGTTTCTTCACTTCGGGTGGGAGGAGCACAGGTGCTGCATGGCTGTCGTCAGCTCGTGTCGTGAGATGTTGGGTTAAGTCCCGCAACGAGCGCAACCCTCATCCTTTGTTGCTAACAGGTCAAGCTGAGAACTCTAAGGAAACTGCCGGAGTTAATCCGGA
>OTU_133
TGGTAGTCCACGCTGTAAACGATGTCAACTAGCCGTTGGGAACCCTAGTGTTTTCGGTGGCGTAGCTAACGCGATAAGTTGACCGCCTGGGGAGTACGGTCGCAAGATTAAAACTCAAATGAATTGACGGGGGCCCGCACAAGCGGTGGAGCATGTGGTTTAATTCGACGCAACGCGAAGAACCTTACCAGGTCTTGACATCCAGAGAAGTCGCTAGAGATAGCTTCGTGCCTTCGGGAACTCTGAGACAGGTGCTGCATGGCTGTCGTCAGCTCGTGTCGTGAGATGTTGGGTTAAGTCCCGTAACGAGCGCAACCCTTATCCTTATTTGCCAGCGAGTAATGTCGGGAACTTTAAGGAGACTGCCGGTGACAAACCGGA
>OTU_134
TGGTAGTCCACGCCCTAAACGATGACGACTAGATGTCGGAGGGGTCTGCCTTTCGGTGTCGTAGCTAACGCGTTAAGTCGTCCGCCTGGGGAGTACGGCCGCAAGGTTGAAACTCAAAGGAATTGACGGGGACCCGCACAAGCGGTGGAGCATGTGGTTCAATTCGATGCAACGCGAAGAACCTTACCTGGTCTTGACATCCACGGAACTGGGCAGAAATGTCCGGGTGCCTTCGGGAATCGTGAGACAGGTGCTGCATGGCTGTCGTCAGCTCGTGTCGTGAGATGTTGGGTTAAGTCCCGCAACGAGCGCAACCCTTGTCCTTAGTTGCCATCATTAAGTTGGGAACTCTAAGGAGACCGCCGGTGACAAACCGGA
>OTU_135
TGGTAGTCCACGCCCTAAACGATGGATACTCGACATCAGCGATACACTGTTGGTGTCTGAGCGAAAGCATTAAGTATCCCACCTGGGAAGTACGATCGCAAGATTGAAACTCAAAGGAATTGGCGGGGGTCCGCACAAGCGGTGGAGCATGTGGTTTAATTCGATGATACGCGAGGAACCTTACCTGGGCTAGAATGCTGGGAGACCGAGGGTGAAAGCTCTCTTTGTAGCAATACACTCCTAGTAAGGTGCTGCATGGCTGTCGTCAGCTCGTGCCGTGAGGTGTTGGGTTAAGTCCCGCAACGAGCGCAACCCCCATCACTAGTTGCCATCAGGTAATGCTGGGAACTCTAGTGAAACTGCCGTCGCAAGACGCGA
>OTU_136
TGGTAGTCCACGCTGTAAACGATGAACACTAGGTATTGGAGGATTTGACCCCTTCAGTGCCGTAGCTAACGCGTTAAGTGTTCCGCCTGGGAAGTACGGTCGCAAGACTAAAACTCAAAGGAATTGACGGGGGCCCGCACAAGCGGTGGATTATGTGGTTTAATTCGAAGCAACGCGCAGAACCTTACCAAGGCTTGAAATCCCATGAATCCCTTTTAAACGAGGGAGTGCTCTTCGGAGAATATGGTGACAGGCGCTGCATGGCTGTCGTCAGCTCGTGTCGTGAGATGTTGGGTTAAGTCTCGCAACGAGCGCAACCCCCATCCTTAGTTGCCAGCATTAAGTTGGGCACTCTAGGGAGACTGCCTGGGCTAACCAGGA
>OTU_137
TGGTAGTCCACGCCGTAAACGATGGATACTAGGTGTAGAGGGTATCGACCCCCTCTGTGCCGTAGCTAACGCGTTAAGTATCCCGCCTGGGGAGTACGGTCGCAAGGCTGAAACTCAAAGGAATTGACGGGGGCCCGCACAAGCGGTGGAGCATGTGGTTTAATTCGATGCAACGCGAAGAACCTTACCAAGGCTTGACATGTCGTGAACCCTGCGGAAACGCGGGGGTGCCTTCGGGAGCACGAACACAGGTGGTGCATGGCTGTCGTCAGCTCGTGTCGTGAGATGTTGGGTTAAGTCCCGCAACGAGCGCAACCCTCGTCGTTAGTTGCCAACAGGTTATGCTGGGCACCCTAGCGAGACTGCCGGTGACAAACCGGA
>OTU_138
TGGTAGTCCACGCCCTAAACGATGTCTACTAGTTGTCGGGTTTTAATTAACTTGGTAACGCAGCTAACGCGTGAAGTAGACCGCCTGGGGAGTACGGTCGCAAGATTAAAACTCAAAGGAATTGACGGGGACCCGCACAAGCGGTGGATGATGTGGATTAATTCGATGCAACGCGAAAAACCTTACCTACCCTTGACATGTCAGGAAGTCTTGAGAGATCAGGATGTGCCCGAAAGGGAACCTGAACACAGGTGCTGCATGGCTGTCGTCAGCTCGTGTCGTGAGATGTTGGGTTAAGTCCCGCAACGAGCGCAACCCTTGTCATTAGTTGCTACATTCAGTTGAGCACTCTAATGAGACTGCCGGTGACAAACCGGA
>OTU_139
TGGTAGTCCACGCCGTAAACGGTGGGTACTAGGTGTGGGTTTCCTTCCTTGGGATCCGTGCCGTAGCTAACGCATTAAGTACCCCGCCTGGGGAGTACGGCCGCAAGGCTAAAACTCAAAGAAATTGACGGGGGCCCGCACAAGCGGCGGAGCATGTGGATTAATTCGATGCAACGCGAAGAACCTTACCTGGGTTTGACATGCACAGGACGCCGGCAGAGATGTCGGTTCCCTTGTGGCCTGTGTGCAGGTGGTGCATGGCTGTCGTCAGCTCGTGTCGTGAGATGTTGGGTTAAGTCCCGCAACGAGCGCAACCCTTGTCTCATGTTGCCAGCACGTAATGGTGGGGACTCGTGAGAGACTGCCGGGGTCAACTCGGA
>OTU_140
TGGTAGTCCACGCCCTAAACGATGTCAACTGGTTGTCGGGCCTTCATTGGCTTGGTAACGTAGCTAACGCGTGAAGTTGACCGCCTGGGGAGTACGGTCGCAAGATTAAAACTCAAAGGAATTGACGGGGACCCGCACAAGCGGTGGATGATGTGGATTAATTCGATGCAACGCGAAAAACCTTACCTACCCTTGACATGTACGGAAGTCCGCTGAGAGGTGGATGTGCCCGAAAGGGAGCCGTAACACAGGTGCTGCATGGCTGTCGTCAGCTCGTGTCGTGAGATGTTGGGTTAAGTCCCGCAACGAGCGCAACCCTTGTCCCTAGTTGCTACGCAAGAGCACTCCAGGGAGACTGCCGGTGACAAACCGGA
>OTU_141
TGGTAGTCCACGCCGTAAACGATGAGTGCTAGTTGTTGGGAAGTTTACTTCTCAGTGACGCAGCTAACGCGTTAAGCACTCCGCCTGGGGAGTACGGTCGCAAGATTAAAACTCAAAGGAATTGACGGGGGCCCGCACAAGCGGTGGAGCATGTGGTTTAATTCGAAGCAACGCGAAGAACCTTACCGGCCCTTGACATGGGTGTCGCGAGTCCCAGAGACGGGACTCTTCAGTTCGGCTGGACACCACACAGGTGCTGCATGGCTGTCGTCAGCTCGTGTCGTGAGATGTTGGGTTAAGTCCCGCAACGAGCGCAACCCTCGTCTTCAGTTGCCATCATTTAGTTGGGCACTCTGAAGAAACCGCCGGTGACAAGCCGGA
>OTU_142
TGGTAGTCCACGCCGTAAACGATGGGCACTAGGTGCTTGGGGGAGCGACCCTCCGAGTGCCGGCGCTAACGCATTAAGTGCCCCGCCTGGGGAGTACGGCCGCAAGGCTGAAACTCAAAGGAATTGACGGGGGCCCGCACAAGCGGTGGAGCATGTGGTTTAATTCGACGCAACGCGAAGAACCTTACCTGGGCTTGACATGCACGGGAAACCTCTCAGAAAGGGGAGGCCCTCTTCGGAGTCCGTGCACAGGTGCTGCATGGCTGTCGTCAGCTCGTGTCGTGAGATGTTGGGTTAAGTCCCGCAACGAGCGCAACCCCCGTCTCTAGTTACCAGCGGGTAAAGCCGGGCACTCTAGAGAGACTGCCGGTGCCAAACCGGA
>OTU_143
TGGTAGTCCACGCCGTAAACGATGATGACTAGGTGTGGGAAGAGTTGACCCTTTCCGTACCGTAGCACACGCATTAAGTCATCCGCCTGGGGAGTACGGCCGCAAGGCTAAAACTCAAAGGAATTGACGGGGGCCCGCACAAGAGGTGGAGTATGTGGTTTAATTCGAAGCAACGCGAAGAACCTTACCTGGGCTTGACATCCCGTGCATAGTGCAGAGATGCATGAAATGTAGCAATACACACGGAGACAGGTGCTGCATGGCTGTCGTCAGCTCGTGTCGTGAGATGTTGGGTTAAGTCCCGCAACGAGCGCAACCCTTGCCCTTAATTGCCATCATTAAGTTGGGCACTTTAGGGGGACTGCCGGTGATAAACCGGA
>OTU_144
TGGTAGTCCATGCCGTAAACGGTGGGCACTAGGTGTGGGTTTCAACTAACGAAATCCGCGCCGTCGCTAACGCATTAAGTGCCCCGCCTGGGGAGTACGGTCGCAAGACTAAAACTCAAAGGAATTGACGGGGGCCCGCACAAGCAGCGGAGCGTGTTGCTTAATTCGATGCTACGCGAAGAACCTTACCTGGGTTTGACATGTTTGGAAAAACCACAGAGATGTGGTGTCCGCAAGGGCCAAACACAGGTGGTGCATGGCTGTCGTCAGCTCGTGTCGTGAGATGTTGGGTTAAGTCCCGCAACGAGCGCAACCCTTGTTCTATGTTGCCAGCAAGTAAAGTTGGGGACTCATAGAAGACCGCCGGGGTCAACTCGGA
>OTU_145
TGGTAGTCCACGCCGTAAACGATGAATGCTAGGTGTTAGGGGTTTCGATACCCTTGGTGCCGAAGTTAACACATTAAGCATTCCGCCTGGGGAGTACGGTCGCAAGACTGAAACTCAAAGGAATTGACGGGGACCCGCACAAGCAGTGGAGTATGTGGTTTAATTCGAAGCAACGCGAAGAACCTTACCAGGTCTTGACATCCCTTTGAAGACGCTAGAGATAGCGAGTACCTTCGGGACAAAGGAGACAGGTGGTGCATGGTTGTCGTCAGCTCGTGTCGTGAGATGTTGGGTTAAGTCCCGCAACGAGCGCAACCCTTAATTTTAGTTGCCAGCATTCGGTTGGGCACTCTAGAATGACTGCCGGTGACAAACCGGA
>OTU_146
TGGTAGTCCACGCCCTAAACGATGATAACTCGATGTTTGCGATACACAGTAAGCGTCCAAGCGAAAGCGTTAAGTTATCCACCTGGGGAGTACGGTCGCAAGATTGAAACTCAAAGGAATTGACGGGGGCCCGCACAAGCGGAGGAGCATGTGGTTTAATTCGATGATACGCGAGGAACCTTACCCGGGCTTGAAAGTTAGTGAATGATCCAGAGACGGATCAGTCCTTCGGGACACGAAACTAGGTGCTGCATGGCTGTCGTCAGCTCGTGCCGTGAGGTGTTGGGTTAAGTCCCGCAACGAGCGCAACCCCTATGTTTAGTTGCCAGCATGTAATGATGGGGACTCTAAACAGACTGCCAGCGTAAGCTGTGA
>OTU_147
TGGTAGTCCATGCCGTAAACGATGAGAACTAGCTGTTGGGTGCCCTAGGCATTTAGTAGCGAAGCTAACGCGTTAAGTTCTCCGCCTGGGGAGTACGGCCGCAAGGTTAAAACTCAAAGGAATTGACGGGGGCCCGCACAAGCGGTGGAGCATGTGGTTTAATTCGACGCAACGCGAAGAACCTTACCTACCCTTGACATGTCTGGAATTTGCTAGAGATAGCGAAGTGCCTTCGGGAACCAGAACACAGGTGCTGCATGGCTGTCGTCAGCTCGTGTCGTGAGATGTTGGGTTAAGTCCCGTAACGAGCGCAACCCTTATCCTTATTTGCCAACAGGTTATGCTGGGAACTCTAAGGAGACTGCCGGTGACAAACCGGA
>OTU_148
TGGTAGTCCACGCCGTAAACGATGGGCACTAGGCGCTTGGGGGAGCGACCCCCCGAGGGCCGGCGCTAACGCATTAAGTGCCCCGCCTGGGGAGTACGGCCGCAAGGCTGAAACTCAAAGGAATTGACGGGGGCCCGCACAAGCGGTGGAGCATGTGGTTTAATTCGACGCAACGCGAAGAACCTTACCTAGGCTTGACATACACGGGAAACCGGTCAGAAACGGCCGGCCCTCTTCGGAGCCCGTGCACAGGTGCTGCATGGCTGTCGTCAGCTCGTGTCGTGAGATGTTGGGTTAAGTCCCGCAACGAGCGCAACCCCTGTCTCTAGTTGCCAGCGAGTCATGTCGGGGACTCTAGAGAGACTGCCGGTGCCAAACCGGA
>OTU_149
TGGTAGTCCACGCTGTAAACGATGATCACTGGATGTGGGGTGTGCGTGCATACTCTGTGTCGAAGCTCACGCGTTAAGTGATCCGCCTGGGAAGTACGGTCGCAAGATTAAAACTCAAAGGAATTGACGGGGGTCCGCACAAGCGGTGGAACATGTGGTTTAATTCGACACTACGCGAGAAACCTTACCTAGGCTTGACATGTAGGTGACCGGTGTTGAAAGACATCTTTCTGGGGTAACTCAGACACTTACACAGGTGCTGCATGGCTGTCGTCAGCTCGTGTCGTGAGATGTTAGGTTAAGTCCTTTAACGAGCGCAACCCTTGCCACTAGTTACTCCTCGCAAGAGAGAACTCTAGTGGGACTGCCTTGGGAACAAGGA
>OTU_150
TGGTAGTCCACGCCCTAAACGATGTCTACTAGTTGTCGGGTTTTAATTAACTTGGTAACGCAGCTAACGCGTGAAGTAGACCGCCTGGGGAGTACGGTCGCAAGATTAAAACTCAAAGGAATTGACGGGGACCCGCACAAGCGGTGGATGATGTGGATTAATTCGATGCAACGCGAAAAACCTTACCTACCCTTGACATGTACGGAACCTTTGAGAGATCAGAGGGTGCTCGAAAGAGAACCGTAACACAGGTGCTGCATGGCTGTCGTCAGCTCGTGTCGTGAGATGTTGGGTTAAGTCCCGCAACGAGCGCAACCCTTGTCATTAGTTGCTACATTCAGTTGAGCACTCTAATGAGACTGCCGGTGACAAACCGGA
>OTU_151
TGGTAGTCCACGCCATAAACGATGAGGACTAGACGTTGGAGGGTTAAGCCTTTCAGTGTCGTAGCTAACGCGCTAAGTCCTCCGCCTGGGGAGTACGGCCGCAAGGTTGAAACTCAAAGGAATTGACGGGGACCCGCACAAGCGGTGGAGCATGTGGTTTAATTCGATGCAACGCGAAGAACCTTACCTGGTCTTGACATCCATGGAATCCCGCAGAGATGTGGGAGTGCCGTAAGGAACCATGAGACAGGTGCTGCATGGCTGTCGTCAGCTCGTGTCGTGAGATGTTGGGTTAAGTCCCGCAACGAGCGCAACCCTTGTCCTTAGTTGCCATCATTAAGTTGGGAACTCTAAGGAGACCGCCGGTGACAAACCGGA
>OTU_152
TGGTAGTCCACGCCGTAAACGATGAGTGCTTGGTGTAGCGGGTATCGACCCCTGCTGTGCCGAAGTCAACACATTAAGCACTCCGCCTGGGGAGTACGGTCGCAAGACTGAAACTCAAAGGAATTGACGGGGGCCCGCACAAGCGGTGGAGCATGTGGTTTAATTCGAAGCAACGCGCAGAACCTTACCTGGGTTTGAACTGTACAGGCAAGTCTCAGAGATGAGAGCCCCTCTTCGGAGGACTGTATAGAGGTGCTGCATGGCTGTCGTCAGCTCGTGTCGTGAGATGTTGGGTTAAGTCCCGCAACGAGCGCAACCCTTATTCACAGTTACTAACGGGTAAAGCCGAGGACTCTGTGGAGACTGCCGGTGATAAACCGGA
>OTU_153
TGGTAGTCCTAGCCTTAAACGATGATGACTTGGTGTGTCGGGTTTTCAGTCCCGATGTGCCGGAGCTAACGCGTTAAGTCATCCGCCTGGGGAGTACGGTCGCAAGACTGAAACTCAAAGGAATTGACGGGGACCCGCACAAGCGGTGGAGCATGTGGTTTAATTCGACGCAACGCGAAGAACCTTACCTGGGCTAGAATGCGAAGGACGGGAGTGCAAAACATTCCCTTCTGGGGTAAAACCCAGACCTGAAGCAAGGTGCTGCATGGCTGTCGTCAGCTCGTGTCGTGAGATGTTGGGTTAAGTCCCGCAACGAGCGCAACCCTTACCGCTAGTTGCTACAGTTCGGCTGAGCACTCTAGTGGAACCGCTGGTGATAAACTGGA
>OTU_154
TGGTAGTCCACGCTGTAAACGATGAGTGCTAGATGTTAGGAGGGCAACCTCTTAGTGTCGCAGCTAACGCATTAAGCACTCCGCCTGGGGAGTACGGTCGCAAGATTAAAACTCAAAGGAATTGACGGGGGCCCGCACAAGCGGTGGAGTATGTGGTTTAATTCGAAGCAACGCGAAAAACCTTACCAGCTCTTGACATGTGTATTAAGAAGATGAGAGATCATTTTTGTCGGTTCGGCCGGATACAACACAGGTGCTGCATGGCTGTCGTCAGCTCGTGTCGTGAGATGTTGGGTTAAGTCCCGCAACGAGCGCAACCCTCATCGTTAGTTGCCATCAGGTTTGGCTGGGCACTCTAACGAAACTGCCGGTGACAAGCCGGA
>OTU_155
TGGTAGTCCACGCCCTAAACGATGATTACTCGACATACGCGATACACAGTGTGTGTCTGAGCGAAAGCATTAAGTAATCCACCTGGGAAGTACGTCCGCAAGGATGAAACTCAAAGGAATTGACGGGGGTCCGCACAAGCGGTGGAGCATGTGGTTTAATTCGATGATACGCGAGGAACCTTACCTGGGCTAGAATGCCACTTGACCGGTCCTGAAAGGGATTTTTGTAGCAATACACAGGTGGTAAGGTGCTGCATGGCTGTCGTCAGCTCGTGCCGTGAGGTGTTGGGTTAAGTCCCGCAACGAGCGCAACCCCTATCTTCAGTTGCCAACGGGTCATGCCGGGAACTCTGAAGAAACTGCCGTCGTAAGACGTGA
>OTU_156
TGGTAGTCCACGCCCTAAACGATGTCAACTAGTTGTTGGGGATTTACTTCCTTGGTAACGTAGCTAACGCGTGAAGTTGACCGCCTGGGGAGTACGGCCGCAAGGTTAAAACTCAAAGGAATTGACGGGGACCCGCACAAGCGGTGGATGATGTGGATTAATTCGATGCAACGCGAAAAACCTTACCTACCCTTGACATGGCAGGAACTTTCCAGAGATGGATTGGTGCTCGAAAGAGAACCTGCACACAGGTGCTGCATGGCTGTCGTCAGCTCGTGTCGTGAGATGTTGGGTTAAGTCCCGCAACGAGCGCAACCCTTGTCATTAGTTGCTACGAAAGGGCACTCTAATGAGACTGCCGGTGACAAACCGGA
>OTU_157
TGGTAGTCCTAGCCCTAAACGGTGCGCATTTGCTGTAGGAGGAATCGACCCCTTCTGTGGCGAAGCTAACGCGATAAATGCGCCGCCTGGGGAGTACGGTCGCAAGATTAAAACTCAAAGAAATTGACGGGGGCCTGCACAAGCGGTGGAGTATGTGGCTTAATTCGATGCAACGCGAAGAACCTTACCTGGCCTTGACATGCATTTGGTAGAACCATGAAAGTGGGACGACCCCGCAAGGGGAGGATGCACAGGTGCTGCATGGCTGTCGTCAGCTCGTGTCGTGAGATGTTGGGTTAAGTCCCGCAACGAGCGCAACCCCTATGTCCTGTTGCCACCCGAACGAGAGTTTGGAGCACTCTGGACAGACTGCCTCGCTTAAACGGGGA
>OTU_158
TGGTAGTCCACGCCGTAAACGATGATTGCTAGTTGTCAGCCGGCATGCCGGTTGGTGACGCAGCTAACGCATTAAGCAATCCGCCTGGGGAGTACGGTCGCAAGATTAAAACTCAAAGGAATTGACGGGGGCCCGCACAAGCGGTGGAGCATGTGGTTTAATTCGAAGCAACGCGCAGAACCTTACCACCTTTTGACATGCCTGGACATCCCGAGAGATCGGGCTTTCCCTTCGGGGACTGGGACACAGGTGCTGCATGGCTGTCGTCAGCTCGTGTCGTGAGATGTTGGGTTAAGTCCCGCAACGAGCGCAACCCTCGCTGTTAGTTGCCATCATTTAGTTGGGAACTCTAACAGGACTGCCGGTGCTAAGCCGGA
>OTU_159
TGGTAGTCCACGCCGTAAACGATGCATGCTAGGTGTTAGGGGTTTCAATGCCCTTGGTGCCGAAGTTAACACAGTAAGCATGCCGCCTGGGGAGTACGCTCGCAAGAGTGAAACTCAAAGGAATTGACGGGGACCCGCACAAGCAGTGGAGTATGTGGTTTAATTCGAAGCAACGCGAAGAACCTTACCAGGTCTTGACATCCCCATGTAAGCCACAGAGATGTGGCCCCTCTTCGGAGCATGGGAGACAGGTGGTGCATGGTTGTCGTCAGCTCGTGTCGTGAGATGTTGGGTTAAGTCCCGCAACGAGCGCAACCCTTGATCTTAGTTGCCAGCACTTCAGGTGGGCACTCTAGGATGACTGCCGGTGACAAACCGGA
>OTU_160
TGGTAGTCCACGCTGTAAACTTTGATCACTCGCTGTTGGCGATACACTGTCAGCGGCTAAGCGAAAGCGTTAAGTGATCCACCTGGGGAGTACGATCGCAAGATTGAAACTCAAAGGAATTGACGGGGGCCCGCACAAGCGGTGGAGCATGTGGTTTAATTCGATGATACGCGAGGAACCTTACCAGGGCTTGAAAGTTAGCGACTATAGGTGAAAGCTTATATCCCTTCGGGGCGCGAAACTAGGTGCTGCATGGCTGTCGTCAGCTCGTGCCGTGAGGTGTTGGGTTAAGTCCCGCAACGAGCGCAACCCCTACCATTAGTTGCCAGCAGGTTAAGCTGGGGACTCTAATGGAACTGCCCGCGCAAGCGGTGA
>OTU_161
TGGTAGTCCACGCCCTAAACGATGTCAACTGGTTGTTGGGTCTTCACTGACTCAGTAACGAAGCTAACGCGTGAAGTTGACCGCCTGGGGAGTACGGCCGCAAGGTTGAAACTCAAAGGAATTGACGGGGACCCGCACAAGCGGTGGATGATGTGGTTTAATTCGATGCAACGCGAAAAACCTTACCTACCCTTGACATGTCTGGAATCCCGCAGAGACGCGGGAGTGCTCGAAAGAGAGCCAGAACACAGGTGCTGCATGGCTGTCGTCAGCTCGTGTCGTGAGATGTTGGGTTAAGTCCCGCAACGAGCGCAACCCTTGTCATTAGTTGCTACATTCAGTTGAGCACTCTAATGAGACTGCCGGTGACAAACCGGA
>OTU_162
TGGTAGTCCACGCCGTAAACGATGTCGATTTGGAGGCTGTGTCCTTGAGACGTGGCTTCCGGAGCTAACGCGTTAAATCGACCGCCTGGGGAGTACGGCCGCAAGGTTAAAACTCAAATGAATTGACGGGGGCCCGCACAAGCGGTGGAGCATGTGGTTTAATTCGATGCAACGCGAAGAACCTTACCTGGCCTTGACATGTCTGGAATCCTGTAGAGATACGGGAGTGCCTTCGGGAATCAGAACACAGGTGCTGCATGGCTGTCGTCAGCTCGTGTCGTGAGATGTTGGGTTAAGTCCCGCAACGAGCGCAACCCCTGTCCTTTGTTGCCAGCACGTAATGGTGGGAACTCAAGGGAGACTGCCGGTGATAAACCGGA
>OTU_163
TGGTAGTCCACGCCGTAAACGATGAGTGCTTGGTGTAGCGGGTATCGACCCCTGCTGTGCCGAAGTCAACACATTAAGCACTCCGCCTGGGGAGTACGGTCGCAAGACTGAAACTCAAAGGAATTGACGGGGGCCCGCACAAGCGGTGGAGCATGTGGTTTAATTCGAAGCAACGCGCAGAACCTTACCTGGGTTTGAACTTCAGAGGAAAGGGTCAGAGATGACTCGCTCCCTTCGGGGATCTCTGGAGAGGTGCTGCATGGCTGTCGTCAGCTCGTGTCGTGAGATGTTGGGTTAAGTCCCGCAACGAGCGCAACCCTTGTTCACAGTTACTAACGGGTAAAGCCGAGGACTCTGTGGAGACTGCCGGTGATAAACCGGA
>OTU_164
GGGTAGTCCACGCAGTAAACGATGCACACCCGGTGTCGGACCGACTGTTAAGGTCGGTGCGGTGCCCAAGCTTACGCGATGAGTGTGCCGCCTGGGGACTACGAGCGCAAGCTTAAAACTCAAAGGAATTGACGGGGGCCCGCACAAGCAGCGGAGCGTGTGGTTTAATTCGACGCAACGCGCAGAACCTTACCTTGCCTTGACATGCTACTGCACACTCCGGAAACGGAGGAGCCTTCGAGGGTGTAGCACCGGTGCTGCATGGCTGTCGTCAGCTCGTGTCGTGAGATGTTGGGTTAAGTCCCGCAACGAGCGCAACCCTTGTCCCGTGTTACCTGTGTCACGGGAGACTGCCCTGGTCAACCAGGGA
>OTU_165
TGGTAGTCCACGCCGTAAACTATGAGAGCTAGCCGTTGGGGGGTTTACCCTTCAGTGGCGCAGCTAACGCATTAAGCTCTCCGCCTGGGGAGTACGGTCGCAAGATTAAAACTCAAAGGAATTGACGGGGGCCCGCACAAGCGGTGGAGCATGTGGTTTAATTCGAAGCAACGCGAAGAACCTTACCAACCCTTGACATGGCAGGACGGTTACCAGAGATGGTTTCCTTCACTTCGGTGACTTGCACACAGGTGCTGCATGGCTGTCGTCAGCTCGTGTCGTGAGATGTTGGGTTAAGTCCCGCAACGAGCGCAACCCTCGCCCCTAGTTGCCATCATTTAGTTGGGCACTCTAAGGGGACTGCCGGTGATAAGCCGGA
>OTU_166
TGGTAGTCCACGCCGTAAACGATGAGTGCTAGATGTCGCGGGTATTGACCCCTGCGGCGTCGAAGTTAACGCATTAAGCACTCCGCCTGGGGAGTACGGCCGCAAGGCTAAAACTCAAAGGAATTGACGGGGGCCCGCACAAGCGGTGGAGCATGTGGTTCAATTCGACGCAACGCGCAGAACCTTACCTGGGTTAAATCCACCGGAACCTTCCAGAGATGGAGGGGTGCTCGCAAGAGAACCGGTGAGAAGGTGCTGCATGGCTGTCGTCAGCTCGTGTCGTGAGATGTTGGGTTAAGTCCCGCAACGAGCGCAACCCCTGTCGTCAGTTGCTAACAGGAAAGCTGAGCACTCTGGCGAGACTGCCGACGTTAAGTCGGA
>OTU_167
TGGTAGTCCACGCCGTAAACGATGGGCACTAGGTGCTTGGGGGAGCGACCCCCTGAGTGCCGTCGCTAACGCATTAAGTGCCCCGCCTGGGGAGTACGGCCGCAAGGCTGAAACTCAAAGGAATTGACGGGGGCCCGCACAAGCGGTGGAGCATGTGGTTTAATTCGACGCAACGCGAAGAACCTTACCTAGGCTTGACATGCATGGGAAAGCCCTGAGAAACCAGGGCCCCTCTTCGGAGTCCATGCACAGGTGCTGCATGGCTGTCGTCAGCTCGTGTCGTGAGATGTTGGGTTAAGTCCCGCAACGAGCGCAACCCCCGTTCCCAGTTGCCAGCGCGTAATGGCGGGGACTCTGGGAAGACTGCCGGTGCCAAACCGGA
>OTU_168
TGGTAGTCCACGCCCTAAACGATGCATATTTGGTGTAGGCAGTTCATTCTGTCTGTGCCGGAGCTAACGCGTTAAATATGCCGCCTGGGGAGTACAGTCGCAAGGCTGAAACTCAAAGGAATTGACGGGGGCCCGCACAAGCGGTGGAGCATGTGGTTCAATTCGACGCAACGCGAAGAACCTTACCTGGGCTCGAAGTGCTACGGACAGTCTGTGAAAGCAGATCTCCCCTTAAAAGGCCGTAGTATAGGTGCTGCATGGCTGTCGTCAGCTCGTGTCGTGAGATGTTGGGTTAAGTCCCGCAACGAGCGCAACCCTTGTCCTGTGTTGCCATCATTTAGTTGGGAACTCGCAGGAGACCGCCAGCGATAAGTTGGA
>OTU_169
TGGTAGTCCACGCCGTAAACTATGGATACTAGGTGTTTGGGGAATTAACCCCCTGAGTACTACAGCTAACGCGTTAAGTATCCCGCCTGGGGAGTACAGTCGCAAGGCCGAAACTCAAAGAAATTGACGGGGGCCCGCACAAGCGGTGGAGTATGTGGTTTAATTCGAAGCAACGCGCAGAACCTTACCTACCCTTAACATCCCGTGCTAGTACCAGAGATGGTATGTTCTCTTCGGAGACGCGGAGATAGGTGCTGCATGGCTGTCGTCAGCTCGTGTCGTAAGATGTCTGGTTAAGTCCAATAACGAGCGCAACCCCTGTTCCTAGTTACCATCATTAAGTTGGGGACTCTAGGGAGACTGCCGGTGTTAAACCGGA
>OTU_170
TGGTAGTCCACGCCGTAAACGATGGGCGCTAGGTGTGGGCGGTGTCGACTCCGTCCGTGCCGAAGCTAACGCATTAAGCGCCCCGCCTGGGGAGTACGGCCGCAAGGCTAAAACTCAAAGGAATTGACGGGGGCCCGCACAAGCAGCGGAGCATGTGGTTTAATTCGACGCAACGCGAAGAACCTTACCAGGGCTTGACATGCACGGGAATTGCGTAGAAATACGTAAGCCCTTCGGGGCTCGTGCACAGGTGGTGCATGGCTGTCGTCAGCTCGTGTCGTGAGATGTTGGGTTAAGTCCCGCAACGAGCGCAACCCCTGTCCTATGTTGCCAGCGAGTAATGTCGGGGACTCATAGGAGACTGCCGGTGACAAACCGGA
>OTU_171
TGGTAGTCCACGCCGTAAACGATGTGTGCTGGATGTCGGGGGTATTCACCCCCTCGGTATCGAAGCTAACGCGATAAGCACACCGCCTGGGGAGTACGGCCGCAAGGTTGAAACTCAAAGGAATTGACGGGGGCCCGCACAAGCGGTGGAGTATGTGGTTTAATTCGACGCAACGCGAAGAACCTTACCCAGCCTTGACATCCCTGGAACCCGGTGGAAACACTGGGGTGCCTTCGCAAGAAGGAGCCAGGTGACAGGTGCTGCATGGCTGTCGTCAGCTCGTGTCGTGAGATGTTCGGTTAAGTCCGGCAACGAGCGCAACCCTTGCTTCCAGTTGCCATCATTCAGTTGGGAACTCTGGAGGGACTGCCGGCGCTAAGCCGGA
>OTU_172
TGGTAGTCCACGCCGTAAACGTTGGGCGCTAGGTGTGGGGGACATTCCACGTCCTCCGTGCCGCAGCTAACGCATTAAGCGCCCCGCCTGGGGAGTACGGCCGCAAGGCTAAAACTCAAAGGAATTGACGGGGGCCCGCACAAGCGGCGGAGCATGCGGATTAATTCGATGCAACGCGAAGAACCTTACCTGGGTTTGACATATAGGGAAATCTCGCAGAGATGCGGGGTCCGTAAGGGTCCTATACAGGTGGTGCATGGCTGTCGTCAGCTCGTGTCGTGAGATGTTGGGTTAAGTCCCGCAACGAGCGCAACCCTCGTCCTATGTTGCCAGCACGTTATGGTGGGGACTCATAGGAGACTGCCGGGGTCAACTCGGA
>OTU_173
TGGTAGTCCACGCCCTAAACTATGTATACTCGACATATGCGATACACTGTATGTGTCCAAGCGAAAGCGTTAAGTATACCACCTGGGAAGTACGACCGCAAGGTTGAAACTCAAAGGAATTGGCGGGGGTCCGCACAAGCGGTGGAGCATGTGGTTTAATTCGATGATACGCGAGGAACCTTACCTGGGCTAGAATGTGGCATGACCGGTCCTGAAAGGGGTCTTTATAGCAATATACATGTCACAAGGTGCTGCATGGTTGTCGTCAGCTCGTGCCGTGAGGTGTTGGGTTAAGTCCCGCAACGAGCGCAACCCCTATCTTTAGTTGCCAGCGAGTAATGTCGGGGACTCTAAAGAGACTGCCTGTGTAAACAGAGA
>OTU_174
TGGTAGTCCACGCCCTAAACTATGGACACTAAGTGTCGGCGGGTTACCGCCGGTGCCGCAGCTAACGCATTAAGTGTCCCGCCTGGGAAGTACGGCCGCAAGGTTGAAACTCAAAGGAATTGACGGGGGCCCGCACAAGCGGTGGAGCATGTGGTTCAATTCGACGCAACGCGAAGAACCTTACCCAGGTTGGACATGCACGTAGTAAGACCCTGAAAGGGGGATGAGCCTGAAAGGGCAGCGTGCTCAGGTGCTGCATGGCTGTCGTCAGCTCGTGCCGTGAGGTGTTGGGTTAAGTCCCGCAACGAGCGCAACCCCTGTCTTCAGTTGCTACCAGGTCAAGCTGAGCACTCTGAAGGGACTGCCCAGGAGAACGGGGA
>OTU_175
TGGTAGTCCACGCCGTAAACGTTGGGCGCTAGATGTGGGGACCTTTCCACGGTTTCCGTGTCGTAGCTAACGCATTAAGCGCCCCGCCTGGGGAGTACGGCCGCAAGGCTAAAACTCAAAGGAATTGACGGGGGCCCGCACAAGCGGCGGAGCATGCGGATTAATTCGATGCAACGCGAAGAACCTTACCAAGGCTTGACATAACCGAGAACGCCGCAGAAATGTGGAACTCTTTGGACACTCGGTTACAGGTGGTGCATGGTTGTCGTCAGCTCGTGTCGTGAGATGTTGGGTTAAGTCCCGCAACGAGCGCAACCCTCGTCGTATGTTGCCAGCACGTAATGGTGGGAACTCATATGAGACTGCCGGGGTCAACTCGGA
>OTU_176
TGGTAGTCCACGCCGTAAACGATGAGTACTAGCTGTTAGGACTTTTACAGTTCTGGTGGCGCAGCTAACGCAATAAGTACTCCGCCTGGGGAATACGACCGCAAGGTTAAAACTCAAAGGAATTGACGGGGACCCGCACAAGCGGTGGAGCATGTGGTTTAATTCGACGCAACGCGAAAAACCTTACCTACCCTTGACATTCTCGGAATTTTGCAGAGATGCGAAAGTGCCTTCGGGAACCGAGTAACAGGTGCTGCATGGCTGTCGTCAGCTCGTGTCGTGAGATGTTGGGTTAAGTCCCGTAACGAGCGCAACCCTTGCCCTTAGTTGCCAGCACATAATGGTGGGGACTCTAAGGGGACCGCCGGTGATAAACCGGA
>OTU_177
TGGTAGTCCACGCCCTAAACGATGAATACTTGGTGTTGGACCGTAAGGTTCAGTGCCGTAGGTAACCTGTTAAGTATTCCACCTGGGGAGTACGCCCGCAAGGGTGAAACTCAAAGGAATTGACGGGGGCCCGCACAAGCGGTGGAGCATGTGGTTTAATTCGATGCAACGCGAAGAACCTTACCTGGGCTTGAACTGTTAGTGGTAGGACCCTGAAAGGGGAACGACCCGAAAGGGAGCTAGCAGAGGTGCTGCATGGCTGTCGTCAGCTCGTGCCGTGAGGTGTTGGGTTAAGTCCCGCAACGAGCGCAACCCCTGTCTCTAGTTGCCATCAGGTTAAGCTGGGCACTCTAGAGAGACTGCCTACGCAAGTAGTGA
>OTU_178
TGGTAGTCCACGCCGTAAACGATGGATGCTAGCCGTTGGTGGGTTTACCCTTCAGTGGCGCAGCTAACGCATTAAGCATCCCGCCTGGGGAGTACGGTCGCAAGATTAAAACTCAAAGGAATTGACGGGGGCCCGCACAAGCGGTGGAGCATGTGGTTCAATTCGAAGCAACGCGCAGAACCTTACCAGCCTTTGACATCCCGGTCGCGAGCACCAGAGATGGAGCTTTTCAGTTCGGCTGGACCGGAGACAGGTGCTGCATGGCTGTCGTCAGCTCGTGTCGTGAGATGTTGGGTTAAGTCCCGCAACGAGCGCAACCCTCGCCCTTAGTTGCCATCATTTAGTTGGGCACTCTAAGGGGACTGCCGGTGATAAGCCGGA
>OTU_179
TGGTAGTCCACACCGTAAACGTTGGGCGCTAGGTGTGGGACTCATTCCACGAGTTCCGTGCCGCAGCTAACGCATTAAGCGCCCCGCCTGGGGAGTACGGCCGCAAGGCTAAAACTCAAAGGAATTGACGGGGGCCCGCACAAGCGGCGGAGCATGCGGATTAATTCGATGCAACGCGAAGAACCTTACCTGGGTTTGACATATGCCGGAAAGCCGTAGAGATACGGCCCCTTTTAGTCGGTATACAGGTGGTGCATGGCTGTCGTCAGCTCGTGTCGTGAGATGTTGGGTTAAGTCCCGCAACGAGCGCAACCCTCGTCTTATGTTGCCAGCACGTCATGGTGGGGACTCATAAGAGACTGCCGGGGTCAACTCGGA
>OTU_180
TGGTAGTCCACGCCGTAAACGTTGGGCACTAGGTGTGGGGCTCTATCGACGGGTTCCGTGCCGTAGCTAACGCATTAAGTGCCCCGCCTGGGGAGTACGGCCGCAAGGCTAAAACTCAAAGGAATTGACGGGGGCCCGCACAAGCGGCGGAGCGTGTGGCTCAATTCGATGCAACGCGAAGAACCTTACCTGGGCTTGACATGTACGGTAAAGCGGGTGAAAGCCCGTGTGCTTCGGCGCCGTACACAGGTGGTGCATGGCTGTCGTCAGCTCGTGTCGTGAGATGTTGGGTTAAGTCCCGCAACGAGCGCAACCCCTGTCCTATGTTGCCAGCGGGTAATGCCGGGGACTCATGGGAGACCGCCGGTGCCAAACCGGA
>OTU_181
TGGTAGTCCTAGCCCTAAACGATGATTGCTTGGTGTGACAGGTACCCAATCCTGTCGTGCCGAAGCTAACGCGATAAGCAATCCGCCTGGGGAGTACGGTCGCAAGGCTGAAACTCAAAGGAATTGACGGGGGCCCGCACAAGCGGTGGAGCATGTGGTTTAATTCGACGCAACGCGAAGAACCTTACCTGGGCTCGAAATGTAGTGGAATCCGGTAGAAATATCGGCGTCTAGCAATAGACCGCTATATAGGTGCTGCATGGCTGTCGTCAGCTCGTGTCGTGAGATGTTGGGTTAAGTCCCGCAACGAGCGCAACCCTTATCTTCAGTTGCTACCATTTAGTTGAGCACTCTGACGAAACCGCCTCGGATAACGGGGA
>OTU_182
TGGTAGTCCACGCCGTAAACGATGAGTGCTAAGTGTTAGAGGGTTTCCGCCCTTTAGTGCTGCAGTAAACGCATTAAGCACTCCGCCTGGGGAGTACGGCCGCAAGGCTGAAACTCAAAGGAATTGACGGGGACCCGCACAAGCGGTGGAGCATGTGGTTTAATTCGAAGCAACGCGAAGAACCTTACCAGGTCTTGACATCCTCTGACAATCCTAGAGATAGGACTTTCCCCTTCGGGGGACAGAGTGACAGGTGGTGCATGGTTGTCGTCAGCTCGTGTCGTGAGATGTTGGGTTAAGTCCCGCAACGAGCGCAACCCTTGTCCTTAGTTGCCAGCATTCAGTTGGGCACTCTAAGGAGACTGCCGGTGACAAACCGGA
>OTU_183
TGGTAGTCCACGCCGTAAACGGTGGGCGCTAGGTGTGGGTTCCTTCCACGGAATCCGTGCCGTAGCTAACGCATTAAGCGCCCCGCCTGGGGAGTACGGCCGCAAGGCTAAAACTCAAAGGAATTGACGGGGGCCCGCACAAGCGGCGGAGCATGTGGATTAATTCGATGCAACGCGAAGAACCTTACCTGGGTTTGACATATACCGGAAAGCTGCAGAGATGTGGCCCCCCTTGTGGTCGGTATACAGGTGGTGCATGGCTGTCGTCAGCTCGTGTCGTGAGATGTTGGGTTAAGTCCCGCAACGAGCGCAACCCCTATCTTATGTTGCCAGCACGTTATGGTGGGGACTCGTAAGAGACTGCCGGGGTCAACTCGGA
>OTU_184
TGGTAGTCCACGCCGTAAACGATGGGTGCTAGGTGTCTCGGGTATTGACCCCTGAGGTGCCGTAGCTAACGCGTTAAGCACCCCGCCTGGGAAGTACGGTCGCAAGACTAAAACTCAAAGGAATTGACGGGGGCCCGCACAAGCGGTGGAGCATGTGGTTTAATTCGACGCAACGCGCAGAACCTTACCCGGGCTAGAAAAATGCGGAACCCTTTGGAAACAGAGGGGTGCTCGTAAGAGAGCCGTAGTCCAGGTGCTGCATGGCTGTCGTCAGCTCGTGTCGTGAGATGTTGGGTTAAGTCCCGCAACGAGCGCAACCCCTGTCCTTAGTTGCCATCATTTAGTTGGGCACTCTAAGGAGACTGCCGGCGTCAAGCCGGA
>OTU_185
TGGTAGTCCACGCCCTAAACGATGATGACTAGTTGTTGGAGGAGTTAAATCCTTTAGTAACGCAGCTAACGCGTGAAGTCATCCGCCTGGGGAGTACGGTCGCAAGATTAAAACTCAAAGGAATTGACGGGGGCCCGCACAAGCGGTGGATGATGTGGTTTAATTCGATGCAACGCGAAAAACCTTACCTACCCTTGACATGCCAGGAACGCTGCAGAAATGCAGCGGTGCCCGAAAGGGAACCTGGACACAGGTGCTGCATGGCTGTCGTCAGCTCGTGTCGTGAGATGTTGGGTTAAGTCCCGCAACGAGCGCAACCCTTGCCATTAGTTGCTACATTCAGTTGAGCACTCTAATGGGACTGCCGGTGACAAACCGGA
>OTU_186
TGGTAGTCCACGCTGTAAACGATGAGTGCTAGACGTTGGAGAGTAATCTTCAGTGTCGCAGCTAACGCATTAAGCACTCCGCCTGGGGAGTACGGTCGCAAGATTAAAACTCAAAGGAATTGACGGGGGCCCGCACAAGTGGTGGAGCATGTGGTTTAATTCGACGCAACGCGAAAAACCTTACCAGCCCTTGACATGGGTATTATGGATTTCAGAGATGAGATCCTTCAGTTCGGCTGGATACCACACAGGTGCTGCATGGCTGTCGTCAGCTCGTGTCGTGAGATGTTGGGTTAAGTCCCGCAACGAGCGCAACCCCTATCTTCAGTTACCATCAGTTCGGCTGGGGACTCTGGAGAGACTGCCGGTGATAAGCCGGA
>OTU_187
TGGTAGTCCACGCCGTAAACGATGGGTGCTAGGTGTGGGGGGTGTCGACTCCCCCCGTGCCGAAGCTAACGCATTAAGCACCCCGCCTGGGGAGTACGGCCGCAAGGCTAAAACTCAAAGGAATTGACGGGGGCCCGCACAAGCAGCGGAGCATGTGGTTTAATTCGACGCAACGCGAAGAACCTTACCAAGGCTTGACATGGTCGGGAAAGCCGTAGAAATACGGCCCTCCTTCGGGACTCGATCACAGGTGGTGCATGGCTGTCGTCAGCTCGTGTCGTGAGATGTTGGGTTAAGTCCCGCAACGAGCGCAACCCCTGTCCTATGTTGCCAGCGAGTTATGTCGGGGACTCATAGGAGACTGCCGGTGACAAATCGGA
>OTU_188
TGGTAGTCCACGCCGTAAACGATGAATGCCAGACGTCGGCAAGCATGCTTGTCGGTGTCACACCTAACGGATTAAGCATTCCGCCTGGGGAGTACGGCCGCAAGGTTAAAACTCAAAGGAATTGACGGGGGCCCGCACAAGCGGTGGAGCATGTGGTTTAATTCGAAGCAACGCGCAGAACCTTACCAACCCTTGACATGGGTATCGCGGGACCGGAGACGGTCCTTTCAGTTCGGCTGGATACCACACAGGTGCTGCATGGCTGTCGTCAGCTCGTGTCGTGAGATGTTCGGTTAAGTCCGGCAACGAGCGCAACCCACACTCTTAGTTGCCATCATTCAGTTGGGCACTCTAGGAGAACTGCCGGTGATAAGCCGGA
>OTU_189
TGGTAGTCCACGCCGTAAACGATGCATGCTAGGTGTTAGGGGTTTCGATACCCTTGGTGCCGAAGTAAACACATTAAGCATGCCGCCTGGGGAGTACGCTCGCAAGAGTGAAACTCAAAGGAATTGACGGGGACCCGCACAAGCAGTGGAGTATGTGGTTTAATTCGAAGCAACGCGAAGAACCTTACCAGGTCTTGACATCTGGATGCAAGCACTAGAGATAGTGCCCTCCTTCGGGACATCCAAGACAGGTGGTGCATGGTTGTCGTCAGCTCGTGTCGTGAGATGTTGGGTTAAGTCCCGCAACGAGCGCAACCCTTGATCTTAGTTGCCAGCATTGAGTTGGGCACTCTAGGATGACTGCCGGTGACAAACCGGA
>OTU_190
TGGTAGTCCACGCCCTAAACGATGTCAACTAGTTGTCGGGTCTTAATTGACTTGGTAACGCAGCTAACGCGTGAAGTTGACCGCCTGGGGAGTACGGTCGCAAGATTAAAACTCAAAGGAATTGACGGGGACCCGCACAAGCGGTGGATGATGTGGATTAATTCGATGCAACGCGAAAAACCTTACCTACCCTTGACATGGTCGGAACCCGGGAGAGATCTCGGGGTGCTCGAAAGAGAACCGGCGCACAGGTGCTGCATGGCTGTCGTCAGCTCGTGTCGTGAGATGTTGGGTTAAGTCCCGCAACGAGCGCAACCCTTGTCATTAGTTGCTACGAAAGGGCACTCTAATGAGACTGCCGGTGACAAACCGGA
>OTU_191
GGGTAGTCCACGCCGTAAACGATGGATGCTAGCTGTGGGGGGTATCGACCCCTTCCGTAGCGAAGCTAACGCGTTAAGCATCCCGCCTGTGGAGTACGGCCGCAAGGCTAAAACATAAAGGAATTGACGGGGACCCGCACAAGCGGTGGAGCGTGTTCTTTAATTCGATGATAAACGAAAAACCTTACCAGGGCTTGACATCCCTTGAATTTTGTCGAAAGACGAGAGTGCTTTATTGAACAAGGTGACAGGTGATGCATGGCCGTCGTCAGCTCGTGTCGTGAGATGTTTGGTTAAGTCCATCAACGAGCGCAACCCTTATACTTAGTTGGATTTTTCTAGGTAGACTGCCCCGGTAACGGGGA
>OTU_192
TGGTAGTCCACGCCGTAAACGATGGGTGCTAGGTGTGGGGGGTGTCGACTCCCTCCGTGCCGAAGCTAACGCATTAAGCACCCCGCCTGGGGAGTACGGCCGCAAGGCTAAAACTCAAAGGAATTGACGGGGGCCCGCACAAGCAGCGGAGCATGTTGTTTAATTCGACGCGACGCGAAGAACCTTACCAAGGCTTGACATGCACGGGAATGTCGTGGAAACACGGCAGCCCTTCGGGGCTCGTGCACAGGTGGTGCATGGCTGTCGTCAGCTCGTGTCGTGAGATGTTGGGTTAAGTCCCGCAACGAGCGCAACCCCTGTCCTATGTTGCCAGCGTGAAAGACGGGGACTCATAGGAGACTGCCGGTGACAAATCGGA
>OTU_193
TGGTAGTCCACGCCCTAAACGATGCATACTTGGTGTGGGTAGTTCATTCTATCCGTGCCGGAGCTAACGCGTTAAGTATGCCGCCTGGGGAGTACGGTCGCAAGGCTGAAACTCAAAGGAATTGACGGGGGCCCGCACAAGCGGTGGAGCATGTGGTTTAATTCGACGCAACGCGAAGAACCTTACCTGGGCTCGAACGGCTTTGGCAAGCTTTTGGAAACAGAGGCCCTCCCGCAAGGGACTGAAGTCGAGGTGCTGCATGGCTGTCGTCAGCTCGTGTCGTGAGATGTTGGGTTAAGTCCCGCAACGAGCGCAACCCTTGTCCTGTGTTGCAACTAATAGGCACTCTCAGGAGACCGCCAGCGATAAGCTGGA
>OTU_194
TGGTAGTCCACACTGTAAACGTTGATTACTCGATGTTGGCGATACACAGTCAGCGTCTTAGCGCAAGCGATAAGTAATCCACCTGGGGAGTACGCCGGCAACGGTGAAACTCAAAGGAATTGACGGGGGTCCGCACAAGCGGTGGAGCATGTGGTTTAATTCGATGATACGCGAGGAACCTTACCTGGACTAGAATGCCTTTGATGGGTTCAGAGATGGACCGTTCCGCAAGGACAAAGAGCAAGGTGCTGCATGGCCGTCGTCAGCTCGTGCCGTGAGGTGTTGGGTTAAGTCCCGCAACGAGCGCAACCCTTATTTTTAGTTGCCAACAGGTTAAGCTGGGGACTCTAAAAAGACTGCCCGCGCAAGCGGAGA
>OTU_195
TGGTAGTCCACGCCCTAAACGATGCATATTTGGTGTGGGCAGTTCATTCTGTCCGTGCCGGAGCTAACGCGTTAAATATGCCGCCTGGGGAGTACAGTCGCAAGGCTGAAACTCAAAGGAATTGACGGGGGCCCGCACAAGCGGTGGAGCATGTGGTTCAATTCGACGCAACGCGAAGAACCTTACCTGGGCTCGAACGGCTGGTCAACGGAGGTGGAAACATCTTTACCCCGCAAGGGGGTCCAGTCGAGGTGCTGCATGGCTGTCGTCAGCTCGTGTCGTGAGATGTTGGGTTAAGTCCCGCAACGAGCGCAACCCTTGTCCTGTGTTGCCATCATTCAGTTGGGAACTCGCAGGAGACCGCCAGCGATAAGTTGGA
>OTU_196
TGGTAGTCCACGCCATAAACGATGAGAACTGGATGTCGGGAGGGTCTGCCTCTCGGTGTCGTAGCTAACGCGTTAAGTTCTCCGCCTGGGGAGTACGGCCGCAAGGTTGAAACTCAAAGGAATTGACGGGGACCCGCACAAGCGGTGGAGCATGTGGTTTAATTCGATGCAACGCGAAGAACCTTACCTGGTCTTGACATCCCAGGAACCCTGCAGAGATGTGGGGGTGCCTTCGGGAACCTGGAGACAGGTGCTGCATGGCTGTCGTCAGCTCGTGTCGTGAGATGTTGGGTTAAGTCCCGCAACGAGCGCAACCCTTGCCCTTAGTTGCCAGCATTTAGTTGGGAACTCTAAGGGGACCGCCGGTGACAAACCGGA
>OTU_197
TGGTAGTCCACGCCGTAAACGATGAGTGCTAGGTGTTAGGGGTTTCAATACCCTTGGTGCCGAAGTTAACACAGTAAGCACTCCGCCTGGGGAGTACGCTCGCAAGAGTGAAACTCAAAGGAATTGACGGGGACCCGCACAAGCAGTGGAGTATGTGGTTTAATTCGAAGCAACGCGAAGAACCTTACCAGGTCTTGACATCTGGATGAAAGCATCAGAGATGGTGCCTCTCTTCGGAGCATCCAAGACAGGTGGTGCATGGTTGTCGTCAGCTCGTGTCGTGAGATGTTGGGTTAAGTCCCGCAACGAGCGCAACCCTTGATCTTAGTTGCCAGCATTCAGTTGGGCACTCTAGGATGACTGCCGGTGACAAACCGGA
>OTU_198
TGGTAGTCCACGCCGTAAACTATGGGTGCTAGCCGTCGGTGAGCTTGCTCATCGGTGGCGCAGCTAACGCTTTAAGCACCCCGCCTGGGGAGTACGGTCGCAAGATTAAAACTCAAAGGAATTGACGGGGGCCCGCACAAGCGGTGGAGCATGTGGTTTAATTCGAAGCAACGCGCAGAACCTTACCAACCCTTGACATCCCGGTCGCGAGGACCAGAAATGGACCTCTTCAGTTCGGCTGGACCGGTGACAGGTGCTGCATGGCTGTCGTCAGCTCGTGTCGTGAGATGTTGGGTTAAGTCCCGCAACGAGCGCAACCCTCGCCTTTAGTTGCCACCATTTAGTTGGGCACTCTAAAGGGACTGCCGGTGATAAGCCGGA
>OTU_199
TGGTAGTCCACGCTGTAAACGTTGGGCACTAGGTGTGGCGACCCGATCAACGGTTGCCGTGCCGAAGCTAACGCATTAAGTGCCCCGCCTGGGGAGTACGGCCGCAAGGCTAAAACTCAAAGGAATTGACGGGTCCCCGCACAAGCGGCGGAGCATGCGGCTTAATTCGATGCGACCCGAAGAACCTTACCTGGGTTTGACATCATGGGAAAAGCCGTAGAGATACGGTGTCCGAAAGGGCCCATGACAGGTGGTGCATGGCTGTCGTCAGCTCGTGTCGTGAGATGTTGGGTTAAGTCCCGCAACGAGCGCAACCCTTGTCTTATGTTACCAGCGGGTTATGCCGGGGACTCATAAGAGACTGCCGGGGACAACTCGGA
>OTU_200
TGGTAGTCCTAGCCCTAAACTATGGATACTTGCTGTGGGGGGGATTGAAGCCCCTTGTGGCGAAGCTAACGCATTAAGTATCCCGCCTGGGGAGTACGGTCGCAAGGCTGAAACTCAAAGGAATTGACGGGGGCCCGCACAAGCGGTGGAGTATGTGGTTTAATTCGACGCAACGCGAAGAACCTTACCTGGGCTCGAACGGCTAGTGACAGGAGATGAAAGTTTCTTTTCCCGCAAGGGACATTAGTCGAGGTGCTGCATGGCTGTCGTCAGCTCGTGTCGTGAGATGTTGGGTTAAGTCCCGCAACGAGCGCAACCCCTGTCTTTAGTTGCTAACAGGTCAAGCTGAGCACTCTAAAGAGACTGCCGGTGAAAAACCGGA
>OTU_201
TGGTAGTCCACGCCCTAAACGATGGATACTCGACATACGCGATATACTGTGTGTGTCTGAGCGAAAGCATTAAGTATCCCACCTGGGAAGTACGACCGCAAGGTTGAAACTCAAAGGAATTGGCGGGGGTCCGCACAAGCGGTGGAGCATGTGGTTTAATTCGATGATACGCGAGGAACCTTACCTGGGCTAGAATGCTATCTGACCGTGGGTGAAAGCTCATTTTGTAGCAATACACAGATAGTAAGGTGCTGCATGGCTGTCGTCAGCTCGTGCCGTGAGGTGTTGGGTTAAGTCCCGCAACGAGCGCAACCCCCATCATTAGTTGCCAACAGGTCAAGCTGGGAACTCTAATGAAACTGCCGTCGCAAGACGCGA
>OTU_202
TGGTAGTCCTAGCCCTAAACGATGATTGCTTGGTGTAGCCGGTACCCAATCCGGCTGTGCCGAAGCTAACGCGATAAGCAATCCGCCTGGGGAGTACGGTCGCAAGGCTGAAACTCAAAGGAATTGACGGGGGCCCGCACAAGCGGTGGAGCATGTGGTTCAATTCGACGCAACGCGAAGAACCTTACCTGGGCTCGAAATGCAGTGGACCGGGGTAGAAATATCCCTTTCCGCAAGGACTGCTGCATAGGTGCTGCATGGCTGTCGTCAGCTCGTGTCGTGAGATGTTGGGTTAAGTCCCGCAACGAGCGCAACCCTTATCCCTAGTTGCCACCGGGTCATGCCGGGCACTCTAGTGAAACCGCCCCGGATAACGGGGA
>OTU_203
TGGTAGTCCATACTGTAAACGATGAGTGCTAAACGTTGGGAATTTTTTCTCAGTGTTGAAGCTAACGCATGAAGCACTCCGCCTGGGGAGTACGACCGCAAGGTTGAAACTCAAAGGAATTGACGGGGACCCGCACAAGCGGTGGAGCATGTGGTTTAATTCGAAACAACGCGAAAAACCTTACCAACCCTTGACATGGGATTTATCCTTTCGAAGAGATTTGATTGGTTAGGATCTTACAGGTGTTGCATGGCTGTCGTCAGCTCGTGTCGTGAGATGTTGGGTTAAGTCCTATAACGAGCGCAACCCTCCTTTTTAGTTGCGAATCATGTCACCATGAAGAACTCTAAAAACACTGCCAATGAGAAGTTGGA
>OTU_204
TGGTAGTCCACGCCGTAAACGATGGGCACTAGGTGCTTGGGGGAGCGACCCTCTGAGTGCCGGCGCTAACGCATTAAGTGCCCCGCCTGGGGAGTACGGCCGCAAGGCTGAAACTCAAAGGAATTGACGGGGGCCCGCACAAGCGGTGGAGCATGTGGTTTAATTCGACGCAACGCGAAGAACCTTACCTAGGCTTGACATGCTGGTGAAACCCTCCAGAAACGGAGGGCCTCCTTCGGGACACCAGCACAGGTGCTGCATGGCTGTCGTCAGCTCGTGTCGTGAGATGTTGGGTTAAGTCCCGCAACGAGCGCAACCCCCGTTCCCAGTTGCTAACGGGTAATGCCGAGGACTCTGGGAAGACTGCCGGTGCCAAACCGGA
>OTU_205
TGGTAGTCCACACTGTAAACGATGATTACTCGCTGCTAGAGGGTAACTTTTAGTGGCTTAGCGAAAGCGATAAGTAATCCACCTGGGGAGTACGCCGGCAACGGTGAAACTCAAAGGAATTGACGGGGGCCCGCACAAGCGGAGGAGCATGTGGTTTAATTCGATGATACGCGAGGAACCTTACCAGGGCTTGAAAGTTAGTGACCGACTCTGAAAGGAGTCTTCCCGCAAGGGCACGAAACTAGGTGCTGCATGGCTGTCGTCAGCTCGTGCCGTGAGGTGTTGGGTTAAGTCCCGCAACGAGCGCAACCCCTACTTCTAGTTGCTACCATTAAGTTGAGGACTCTAGAGGAACTGCCCGTGCAAACGGTGA
>OTU_206
TGGTAGTCCACGCCGTAAACGATGAATGCTAGCCGTTGGGCAGCTTGCTGTTCAGTGGCGCAGCTAACGCATTAAGCATTCCGCCTGGGGAGTACGGCCGCAAGGTTGAAACTCAAAGGAATTGACGGGGGCCCGCACAAGCGGTGGAGCATGTGGTTTAATTCGACGCAACGCGCAGAACCTTACCAGGGTTTGACATCCTGCGACCGCTCCCTAATAGGAGTTTTCCCGCAAGGGACGCAGAGACAGGTGCTGCATGGCTGTCGTCAGCTCGTGTCGTGAGATGTTGGGTTAAGTCCCGCAACGAGCGCAACCCTCGCCTTTAGTTGCCATCATTCAGTTGGGCACTCTAGAGGGACCGCCGGCGACAAGCCGGA
>OTU_207
TGGTAGTCCACGCCGTAAACGATGGGCGCTAGGTGTGGGAGGTCATCGACTCCTTCCGTGCCGCAGCTAACGCATTAAGCGCCCCGCCTGGGGAGTACGGCCGCAAGGCTAAAACTCAAAGGAATTGACGGGGGCCCGCACAAGCGGCGGAGCATGTTGCTTAATTCGACGCGACGCGAAGAACCTTACCAGGGCTTGACATGTAGGGAAAAGCCGTGGAGACACGGTGTCCGCAAGGGCCCTACACAGGTGTTGCATGGCTGTCGTCAGCTCGTGTCGTGAGATGTTGGGTTAAGTCCCGCAACGAGCGCAACCCTTGTCCTATGTTGCCAGCGGTTCAAGCCGGGGACTCATAGGAGACTGCCGGGGTCAACTCGGA
>OTU_208
TGGTAGTCCACGCCCTAAACGATGTCAACTGGTTGTTGGGTGACTTGATCACTTAGTAACGTAGCTAACGCGAGAAGTTGACCGCCTGGGGAGTACGGTCGCAAGATTAAAACTCAAAGGAATTGACGGGGGCCCGCACAAGCGGTGGATGATGTGGATTAATTCGATGCAACGCGAAAAACCTTACCTACCCTTGACATGCCAGGAACTCCGCAGAGATGTGGAGGGGCCCGAAAGGGAGCCTGGACACAGGTGCTGCATGGCTGTCGTCAGCTCGTGTCGTGAGATGTTGGGTTAAGTCCCGCAACGAGCGCAACCCTTGTCATTAGTTGCTACATTTAGTTGGGCACTCTAATGAGACTGCCGGTGACAAACCGGA
>OTU_209
TGGTAGTCCACGCCCTAAACGATGTCTACTAGTTGTCGGGACTTAATTGTCTTGGTAACGCAGCTAACGCGTGAAGTAGACCGCCTGGGGAGTACGGTCGCAAGATTAAAACTCAAAGGAATTGACGGGGACCCGCACAAGCGGTGGATGATGTGGATTAATTCGATGCAACGCGAAAAACCTTACCTACCCTTGACATGTCTGGAATCCCTGAGAGATTAGGGAGTGCTCGAAAGAGAATCAGAACACAGGTGCTGCATGGCTGTCGTCAGCTCGTGTCGTGAGATGTTGGGTTAAGTCCCGCAACGAGCGCAACCCTTGTCATTAGTTGCTACATTTAGTTGAGCACTCTAATGAGACTGCCGGTGACAAACCGGA
>OTU_210
TGGTAGTCCACGCCGTAAACGATGGGTACTAGGTGCCTGGGGGAGCGACCCTCTGGGTGCCGGCGCTAACGCAGGAAGTACCCCGCCTGGGGAGTACGACCGCAAGGTTGAAACTCAAAGGAATTGACGGGGGCCCGCACAAGCGGTGGAGCATGTGGTTTAATTCGACGCAACGCGAAGAACCTTACCTAGGCTTGACATGCACGAGCAAGCTCTCAGAAACGAGAGCCCCTCTTCGGAGATCGTGCACAGGTGCTGCATGGCTGTCGTCAGCTCGTGTCGTGAGATGTTGGGTTAAGTCCCGCAACGAGCGCAACCCCTGTTCTTAGTTGCCAGCGCGTAATGGCGGGGACTCTAGGAAGACTGCCGGTGCCAAACCGGA
>OTU_211
TGGTAGTCCACACCGTAAACGTTGGGCGCTAGGTGTGGGACTCATTCCACGAGTTCCGTGCCGCAGCTAACGCATTAAGCGCCCCGCCTGGGGAGTACGGCCGCAAGGCTAAAACTCAAAGGAATTGACGGGGGCCCGCACAAGCGGCGGAGCATGCGGATTAATTCGATGCAACGCGAAGAACCTTACCTGGGTTTGACATATGGAGAAATCTCCCAGAGATGGGAGGTCCGTAAGGGCTCTATACAGGTGGTGCATGGCTGTCGTCAGCTCGTGTCGTGAGATGTTGGGTTAAGTCCCGCAACGAGCGCAACCCTCGTCTTATGTTGCCAGCACGTAATGGTGGGGACTCATAAGAGACTGCCGGGGTCAACTCGGA
>OTU_212
TGGTAGTCCACGCCGTAAACGATGGGCACTAGGTGCCGGGGGGAGCGACCCCTTCGGTGCCGCAGCTAACGCGTTAAGTGCCCCGCCTGGGGAGTACGGCCGCAAGGCTGAAACTCAAAGGAATTGACGGGGGCCCGCACAAGCGGTGGAGCATGTGGTTTAATTCGAAGCAACGCGAAGAACCTTACCTAGGTTTGACATGCAGGGGAAAGCCTCATGAAAGTGGGGCCCTTCTTCGGAACCCCTGCACAGGTGCTGCATGGCTGTCGTCAGCTCGTGTCGTGAGATGTTGGGTTAAGTCCCGCAACGAGCGCAACCCTTGCCCCGTGTTACTAACAGGTCAAGCTGAGGACTCTCGGGGGACTGCCGGCGTCAAGCCGGA
>OTU_213
TGGTAGTCCACGCCGTAAACGATGGATACTAGCTGTTCGACCGCAAGGTTGAGTGGCTAAGCGAAAGTGATAAGTATCCCACCTGGGGAGTACGAACGCAAGTTTGAAACTCAAAGGAATTGACGGGGGCCCGCACAAGCGGTGGAGCATGTGGTTTAATTCGATGATACGCGAGGAACCTTACCAAGGCTTAAATGTAGATTGACAGGTCTGGAAACAGATTTTCCTTCGGGCAATTTACAAGGTGCTGCATGGTTGTCGTCAGCTCGTGCCGTGAGGTGTCAGGTTAAGTCCTATAACGAGCGCAACCCCTGTTGTTAGTTGCCAGCGAGTCATGTCGGGAACTCTAACAAGACTGCCAGTGCAAACTGTGA
>OTU_214
TGGTAGTCCTAGCCTTAAACGATGCATACTAGGTGTAGGAGGGCTCAACCCCTTCTGTACCGGAGCTAACGCATTAAGTATGCCGCCTGGGGAGTACGCTCGCAAGGGTGAAACTCAAAAGAATTGACGGGGGCCCGCACAAGCAGTGGAGCATGTGGTTTAATTCGATGCAACGCGAAGAACCTTACCTGGGCTCGAAATGTAGAGGACGATATCAGAGATGATATTTCCCGAAAGGGTCTCTATATAGGTGCTGCATGGCTGTCGTCAGCTCGTGCCGTGAGGTGTTTGGTTAAGTCCAGCAACGAGCGCAACCCTTATCGTTAGTTGCCAGCGCGTAATGGCGGGAACTCTAACGAGACTGCCTGGGTTAACCAGGA
>OTU_215
TGGTAGTCCATGCCGTAAACGTTGGGAACTAGGTGTGGGTCTCATTCCACGAGATCCGTGCCGCAGCTAACGCATTAAGTTCCCCGCCTGGGGAGTACGGCCGCAAGGCTAAAACTCAAAGGAATTGACGGGGGCCCGCACAAGCGGCGGAGCATGCGGATTAATTCGATGCAACGCGAAGAACCTTACCAAGGCTTGACATACACCGGAATCACTCAGAGATGGGTGCGTCTTCGGACTGGTGTACAGGTGGTGCATGGTTGTCGTCAGCTCGTGTCGTGAGATGTTGGGTTAAGTCCCGCAACGAGCGCAACCCTCGTTCTATGTTGCCAGCACGTCATGGTGGGGACTCATAGGAGACTGCCGGGGTCAACTCGGA
>OTU_216
TGGTAGTCCACGCCGTAAACGATGAATGTTAGCCGTCGGGCAGTATACTGTTCGGTGGCGCAGCTAACGCATTAAACATTCCGCCTGGGGAGTACGGTCGCAAGATTAAAACTCAAAGGAATTGACGGGGGCCCGCACAAGCGGTGGAGCATGTGGTTTAATTCGAAGCAACGCGCAGAACCTTACCAGCTCTTGACATTCGGGGTATGGGCAGTGGAGACATTGTCCTTCAGTTAGGCTGGCCCCAGAACAGGTGCTGCATGGCTGTCGTCAGCTCGTGTCGTGAGATGTTGGGTTAAGTCCCGCAACGAGCGCAACCCTCGCCCTTAGTTGCCAGCATTTAGTTGGGCACTCTAAGGGGACTGCCGGTGATAAGCCGAGA
>OTU_217
TGGTAGTCCTGGCTGTAAACGGTGCACGTTTGCTGTAAAAGGAATCGACCCCTTTTGTGGCGAAGCTAACGCGATAAACGTGCCGCCTGGGAAGTACGGTCGCAAGATTAAAACTCAAAGAAATTGACGGGGGCCTGCACAAGCGGTGGAGTATGTGGCTTAATTCGATGCAACGCGAAGAACCTTACCTGGCCTTGACATGCAAGTAGTAGAACCATGAAAGTGGGACGACCCCGCAAGGGGAGCTTGCACAGGTGCTGCATGGCTGTCGTCAGCTCGTGTCGTGAGATGTTGGGTTAAGTCCCGCAACGAGCGCAACCCCTATGTTCTGTTGCCACCCGGTCGAGAGGCTGGAGCACTCTGGACAGACTGCCTCGCTTCAACGAGGA
>OTU_218
TGGTAGTCCACGCCGTAAACGATGAGCGCTAGGTGCTTTGGGTATTGACCCCCGAGGTGCCGAAGCTAACGCGTTAAGCGCTCCGCCTGGGGAGTACGGCCGCAAGGCTAAAACTCAAAGGAATTGACGGGGGCCCGCACAAGCGGTGGAGCATGTGGTTCAATTCGACGCAACGCGCAGAACCTTACCTGGGTTAAATCCACTCGAACCTTACAGAGATGTAGGGGTGCCCTTCTGGGGAGCGAGTGAGAAGGTGCTGCATGGCTGTCGTCAGCTCGTGTCGTGAGATGTTGGGTTAAGTCCCGCAACGAGCGCAACCTCTGTCGTTAGTTGCCAGCATTCAGTTGGGCACTCTAACGAGACTGCCGACGTCAAGTCGGA
>OTU_219
TGGTAGTCCACGCCGTAAACGATGATGACTAGCTGTCGGGGCTCATGGAGTTTCGGTGGCGCAGCTAACGCGTTAAGTCATCCGCCTGGGGAGTACGGCCGCAAGGTTAAAACTCAAAGAAATTGACGGGGGCCTGCACAAGCGGTGGAGCATGTGGTTTAATTCGAAGCAACGCGCAGAACCTTACCAGCGTTTGACATGGTAGGACGGTTTCTGGAGACAGATTCCTTCCCTTACGGGACCTACACACAGGTGCTGCATGGCTGTCGTCAGCTCGTGTCGTGAGATGTTGGGTTAAGTCCCGCAACGAGCGCAACCCTCGCCTTTAGTTACCATCATTTAGTTGGGTACTCTAGAGGAACTGCCGGTGATAAGCCGGA
>OTU_220
TGGTAGTCCACGCTGTAAACGATGAGTGCTAGGTGTTGGGGGTATCATGCCCTCGGTGCCGAAGTTAACACATTAAGCACTCCGCCTGGGGAGTACGGTCGCAAGACTGAAACTCAAAGGAATTGACGGGGACCCGCACAAGCAGTGGAGTATGTGGTTTAATTCGAAGCAACGCGAAGAACCTTACCAGGTCTTGACATCCCTCTGAATACGTTAGAGATAGCGTAGGCCTTCGGGACAGAGGAGACAGGTGGTGCATGGTTGTCGTCAGCTCGTGTCGTGAGATGTTGGGTTAAGTCCCGCAACGAGCGCAACCCCTAAACTTAGTTGCCAGCACGTTAAGGTGGGCACTCTAGGTTGACTGCCGGTGACAAACCGGA
>OTU_221
TGGTAGTCCACGCCCTAAACGATGCATACTTGGTGTGGGCAGTTCAGTCTGTCCGTGCCGAAGCTAACGCGATAAGTATGCCGCCTGGGGAGTACGGTCGCAAGGCTGAAACTCAAAGGAATTGACGGGGGCCCGCACAAGCGGTGGAGCATGTGGTTTAATTCGACGCAACGCGAAGAACCTTACCTGGGCTCGAACGGCTGCTGACCGGTTCTGGAAACAGGATTTTTCCCGCAAGGGACAGTAGTCGAGGTGCTGCATGGCTGTCGTCAGCTCGTGTCGTGAGATGTTGGGTTAAGTCCCGCAACGAGCGCAACCCTTGTCCTGTGTTGCAACTAATAGGCACTCTCAGGAGACCGCCAGCGATAAGCTGGA
>OTU_222
TGGTAGTCCACGCTGTAAACGATGAGTGCTAGTTGTCGGCATGCATGCATGTCGGTGACGCAGCTAACGCATTAAGCACTCCGCCTGGGGAGTACGGTCGCAAGATTAAAACTCAAAGGAATTGACGGGGGCCCGCACAAGCGGTGGAGCATGTGGTTTAATTCGAAGCAACGCGCAGAACCTTACCACCTTTTGACATGTCCTGATCGCTGGAGAGATCCAGTTTTCCCTTCGGGGACAGGAACACAGGTGCTGCATGGCTGTCGTCAGCTCGTGTCGTGAGATGTTGGGTTAAGTCCCGCAACGAGCGCAACCCTCGCCATTAGTTGCCAGCATTAAGTTGGGCACTCTAGTGGGACTGCCGGAGCTAATCCGGA
>OTU_223
TGGTAGTCCACGCCGTAAACGATGAGTGCTAGGTGTTAGGGGTTTCGATACCCTTGGTGCCGAAGTTAACACAGTAAGCACTCCGCCTGGGGAGTACGGTCGCAAGACTGAAACTCAAAGGAATTGACGGGGACCCGCACAAGCAGTGGAGTATGTGGTTTAATTCGAAGCAACGCGAAGAACCTTACCAGGTCTTGACATCCCTCTGAAATCTCTAGAGATAGAGGCTTCCTTCGGGACAGAGGAGACAGGTGGTGCATGGTTGTCGTCAGCTCGTGTCGTGAGATGTTGGGTTAAGTCCCGCAACGAGCGCAACCCTTGATCTTAGTTGCCAGCACTTCGGGTGGGCACTCTAGGATGACTGCCGGTGACAAACCGGA
>OTU_224
TGGTAGTCCACGCCCTAAACGATGCATATTTGGTGTGGGCCATTCATTTGGTCTGTGCCGGAGCTAACGCGTTAAATATGCCGCCTGGGGAGTACGGTCGCAAGGCTGAAACTCAAAGGAATTGACGGGGGCCCGCACAAGCGGTGGAGCATGTGGTTCAATTCGACGCAACGCGAAGAACCTTACCTGGGCTCGAACGGCTCGTGAACGACTGTGGAAACACGGTTTTCCCGCAAGGGACTAGAGTCGAGGTGCTGCATGGCTGTCGTCAGCTCGTGTCGTGAGATGTTGGGTTAAGTCCCGCAACGAGCGCAACCCTTGTCCTGTGTTACCATGCCGAAAGGCGGCACTCGCAGGAGACCGCCAGCGATAAGCTGGA
>OTU_225
TGGTAGTCCACGCCCTAAACGATGTCAACTGGTTGTTGGTGGGGTTAAACCCATTAGTAACGAAGCTAACGCGTGAAGTTGACCGCCTGGGGAGTACGGCCGCAAGGTTAAAACTCAAAGGAATTGACGGGGACCCGCACAAGCGGTGGATGATGTGGATTAATTCGATGCAACGCGAAGAACCTTACCTACCCTTGACATGCCAGGGAGCCGGATGAGAGTTCGGTGTGCCCGAAAGGGAGCCTGGACACAGGTGCTGCATGGCTGTCGTCAGCTCGTGTCGTGAGATGTTGGGTTAAGTCCCGCAACGAGCGCAACCCTTGTCACTAGTTGCTACGGTAACGGGCACTCTAGTGAGACTGCCGGTGACAAACCGGA
>OTU_226
TGGTAGTCCACGCCCTAAACGATGTCGACTGGTTGTTGGGGGTTTGACACTCTCAGTAACGAAGCTAACGCGTGAAGTCGACCGCCTGGGGAGTACGGCCGCAAGGTTAAAACTCAAAGGAATTGACGGGGACCCGCACAAGCGGTGGATTATGTGGATTAATTCGATGCAACGCGAAAAACCTTACCTACCCTTGACATGTCCTGAAGCCTGGTGAAAGCCGGGTGTGCCCGAAAGGGAACGGGAACACAGGTGCTGCATGGCTGTCGTCAGCTCGTGTCGTGAGATGTTGGGTTAAGTCCCGCAACGAGCGCAACCCTTGTCATTAGTTGCTACATTCAGTTGGGCACTCTAATGAGACTGCCGGTGACAAACCGGA
>OTU_227
TGGTAGTCCACGCCCTAAACTTTGCATACTCGTTGTTGGCGATACACTGTCAGCGACTAAGCGAAAGCGTTAAGTATGCCACCTGGGGAGTACGACCGCAAGGTTGAAACTCAAAGGAATTGACGGGGGCCCGCACAAGCGGAGGAGCATGTGGTTTAATTCGATGATACGCGAGGAACCTTACCTGGGCTTGAAAGTTAGTGACCGCTCCTGAAAGGGAGCTTCTCTTCGGAGCACAAAACTAGGTGCTGCATGGCTGTCGTCAGCTCGTGCCGTGAGGTGTTGGGTTAAGTCCCGCAACGAGCGCAACCCCTATCTTTAGTTGCCATCAGGTAATGCTGGGAACTCTAAAGAGACTGCCTACGTAAGTAGTGA
>OTU_228
TGGTAGTCCATGCCGTAAACGTTGGGCACTAGGTGTGGGTTCCAACCAACGGAATCCGCGCCGTCGCTAACGCATTAAGTGCCCCGCCTGGGGAGTACGGCCGCAAGGTTAAAACTCAAAGGAATTGACGGGGGCCCGCACAAGCAGCGGAGCGTGTTGCTTAATTCGATGCTACGCGAAGAACCTTACCTGGGCTTGACATGTGGGGAAAAGCACTAGAGATAGTGTGTCCTTCGGGGCCTCACACAGGTGGTGCATGGCTGTCGTCAGCTCGTGTCGTGAGATGTTGGGTTAAGTCCCGCAACGAGCGCAACCCTTATTCTATGTTGCCAGCGGATTATGCCGGGGACTCGTAGAAGACTGCCGGGGTCAACTCGGA
>OTU_229
TGGTAGTCCCAGCCGTAAACTATGGAGACTAAGTGCTGCCGCAAGCAGTGCTGTAGCTAACGCGTTAAGTCTCCCGCCTGGGGAGTATGCTCGCAAGAGTGAAACTCAAAGGAATTGACGGGGACCCGCACAAGCGGTGGATTATGTGGATTAATTCGATGCAACGCGAAGAACCTTACCAGGGTTTGACATGTCAAGAACCTCTCAGAAATGGGAGGGTGCCCTAACGGGAGCTTGAACACAGGTGGTGCATGGCTGTCGTCAGCTCGTGCTGTGAAGTGTATAGTTAAGTCTCATAACGAGCGCAACCCTCGTCTTTAGTTGCCATTTGGTTCTCTAAAGAGACTGCCAGTGTAAGCTGGA
>OTU_230
TGGTAGTCCACGCCCTAAACGATGCATACTTGGTGTGGGTAGTTCATTCTATCCGTGCCGGAGCTAACGCGTTAAGTATGCCGCCTGGGGAGTACGGTCGCAAGGCTGAAACTCAAAGGAATTGACGGGGGCCCGCACAAGCGGTGGAGCATGTGGTTTAATTCGACGCAACGCGAAGAACCTTACCTGGGCTCGAACGGCTTTGGCAAGCTCTTAGAAATAGGAGCCCTCTCGCAAGAGACTGAAGTCGAGGTGCTGCATGGCTGTCGTCAGCTCGTGTCGTGAGATGTTGGGTTAAGTCCCGCAACGAGCGCAACCCTTGTCCTGTGTTGCTAACCGAAAGGTGCACTCTCAGGAGACCGCCAGCGATAAGCTGGA
>OTU_231
TGGTAGTCCACGCTGTAAACGATGATCACTAGACGTTGACTCTGCTTGCAGGGCCAGTGTCGCAGCTAACGCGATAAGTGATCCGCCTGGGGAGTACGGTCGCAAGACTAAAACTCAAAGGAATTGACGGGGGCCCGCACAAGCGGTGGAACATGTGGTTTAATTCGACACTACGCGAGGAACCTTACCTAGGCTTGACATGCTTTTGACAGTTGTAGAAATACAATCTTCTTTACTTTGTAAAGACAATTGCACAGGTGCTGCATGGTTGTCGTCAGCTCGTGTCGTGAGATGTTGGGTTAAGTCCTTTAACGAGCGCAACCCTTGCCGATAGTTGCTATTTGTTTACAAAGCACTCTATTGGGACTGCCTGGGAAACCAGGA
>OTU_232
TGGTAGTCCACGCCGTAAACGATGGGCACTAGGTGTCGGGGGTATCCACTCCCTCGGTGCCGCCGCTAACGCATTAAGTGTCCCGCCTGGGAAGTACGGTCGCAAGATTAAAACTCAAAGGAATTGACGGGGGCCCGCACAAGCGGTGGAGCATGTGGTTCAATTCGATGCAACGCGAAGAACCTTACCTGGGTTTGACATCTGGCGAATCCCGGTGAAAGCCGGGAGTGCCCGCAAGGGAGCGCCAAGACAGGTGCTGCATGGCTGTCGTCAGCTCGTGCCGTGAGGTGTTAGGTTAAGTCCTGCAACGAGCGCAACCCCTATCCGTAGTTGCCCCCGGGTGAGGCCGTGGCACTCTACGGAGACTGCCCGTGTTAAGCGGGA
>OTU_233
TGGTAGTCCACGCTGTAAACGATGGGTGCTAGGTGTGGGCGGTGTCGACTCCGTCCGTGCCGCAGCTAACGCATTAAGCACCCCGCCTGGGGAGTACGGCCGCAAGGCTAAAACTCAAAGGAATTGACGGGGGCCCGCACAAGCAGCGGAGCATGTGGTTTAATTCGACGCGACGCGAAGAACCTTACCAAGGCTTGACATGCACTGGAATGTCGTAGAAATACGGCAGCCCTTCGGGGCCGGTGCACAGGTGGTGCATGGCTGTCGTCAGCTCGTGTCGTGAGATGTTGGGTTAAGTCCCGCAACGAGCGCAACCCCTGTCCCATGTTGCCAGCGAGTAATGTCGGGGACTCATGGGAGACTGCCGGTGACAAATCGGA
>OTU_234
TGGTAGTCCACGCCGTAAACGATGAATGCTAGGTGTTAGGGGTTTCGATACCCTTGGTGCCGAAGTTAACACAGTAAGCATTCCGCCTGGGGAGTACGGTCGCAAGACTGAAACTCAAAGGAATTGACGGGGACCCGCACAAGCAGTGGAGTATGTGGTTTAATTCGAAGCAACGCGAAGAACCTTACCAGGTCTTGACATCCCTTTGACCGGTGTAGAGATACACCTTACCTTCGGGACAAAGGAGACAGGTGGTGCATGGTTGTCGTCAGCTCGTGTCGTGAGATGTTGGGTTAAGTCCCGCAACGAGCGCAACCCTTGATCTTAGTTGCCAGCACGTCAGGGTGGGCACTCTAGGATGACTGCCGGTGACAAACCGGA
>OTU_235
TGGTAGTCCACGCTGTAAACGATGGGTGCTCGGTGTCGCGGGTATCGACCCCTGCGGTGCCTTAGCTAACGCGTTAAGCACCCCGCCTGGGGAGTACGGTCGCAAGGCTGAAACTCAAAGGAATTGACGGGGGCCCGCACAAGCGGTGGAGCATGTGGTTTAATTCGATGCAACGCGAAGAACCTTACCTGGGCTTGAACTGTGGTGGACCGCTCTGGAAACAGGGCTTCTCCTTCGGGAGCCGCCACAGAGGTGCTGCATGGCTGTCGTCAGCTCGTGTCGTGAGATGTTGGGTTAAGTCCCGCAACGAGCGCAACCCCTATCCTTAGTTGCCAGCGGGTCATGCCGGGAACTCTAAGGAGACTGCCCCGGAAATCGGGGA
>OTU_236
TGGTAGTCCGCACCGTAAACGATGATTACTCGTTGTTGGCAATATGACCGTCAGCGACCAAGCGAAAGCGATAAGTAATCCACCTGGGGAGTACGCCGGCAACGGTGAAACTCAAAGGAATTGACGGGGGCCCGCACAAGCGGAGGAGCATGTGGTTTAATTCGATGATACGCGAGGAACCTTACCTGGGCTTGAAAGTTAGCGACCGGTCCTGAAAGGGATCTTCCAGCAATGGCGCGAAACTAGGTGCTGCATGGCTGTCGTCAGCTCGTGCCGTGAGGTGTTGGGTTAAGTCCCGCAACGAGCGCAACCCCTATTGTTAGTTACCAGCGAGTAATGTCGGGAACTCTAACGAAACTGCCCGTGCAAACGGTGA
>OTU_237
TGGTAGTCCACGCCCTAAACGATGCGAACTGGATGTTGGGCTCAACTTGGAGCTCAGTATCGAAGCTAACGCGTTAAGTTCGCCGCCTGGGGAGTACGGTCGCAAGACTGAAACTCAAAGGAATTGACGGGGGCCCGCACAAGCGGTGGAGTATGTGGTTTAATTCGATGCAACGCGAAGAACCTTACCTGGCCTTGACATGCACGGAAGCTTCCAGAGATGGGAGTGTGCCTTCGGGAACCGTGACACAGGTGCTGCATGGCTGTCGTCAGCTCGTGTCGTGAGATGTTGGGTTAAGTCCCGCAACGAGCGCAACCCTTGTCCTTAGTTGCCAGCACGTAATGGTGGGAACTCTAAGGAGACCGCCGGCGACAAGCCGGA
>OTU_238
TGGTAGTCCACGCCGTAAACGATGCATACTAGGTGTTGGGGATTCGATTCCTCGGTGCCGAAGTTAACACAGTAAGTATGCCGCCTGGGGAGTACGCTCGCAAGAGTGAAACTCAAAGGAATTGACGGGGACCCGCACAAGCAGTGGAGTATGTGGTTTAATTCGAAGCAACGCGAAGAACCTTACCAGGTCTTGACATCCCCATGAAAAGGGTAGAGATATCCTCCCTCTTCGGAGCATGGGAGACAGGTGGTGCATGGTTGTCGTCAGCTCGTGTCGTGAGATGTTGGGTTAAGTCCCGCAACGAGCGCAACCCTTGATCTTAGTTGCCAGCACATCAGGTGGGCACTCTAGGATGACTGCCGGTGACAAACCGGA
>OTU_239
TGGTAGTCCTTGCCGTAAACGATGTATACTTGATGTAGTTGGGCTCAACCCCGATTGTGTCGAAGCTAACGCGATAAGTATACCGCCTGGGGAGTACGCTCGCAAGGGTGAAACTCAAAAGAATTGACGGGGGCCCGCACAAGCAGTGGAGCATGTGGTTTAATTCGATGCAACGCGAAGAACCTTACCCAGGCTCGAAATGTAGAGGGCGATACCAGAGATGGTATTTTCCGTAAGGACCTCTATATAGGTGCTGCATGGCTGTCGTCAGCTCGTGCCGTGAGGTGTTGGGTTAAGTCCCGCAACGAGCGCAACCCTTATCATTAGTTGCCAACGCGTAATGGCGGGAACTCTAGTGAGACTGCCTAGGTTAACTAGGA
>OTU_240
TGGTAGTCCACGCCCTAAACGATGGATACTCGACATACGCGATACACAGTGTGTGTCTGAGCGAAAGCATTAAGTATCCCACCTGGGAAGTACGACCGCAAGGTTGAAACTCAAAGGAATTGGCGGGGGTCCGCACAAGCGGTGGAGCATGTGGTTTAATTCGATGATACGCGAGGAACCTTACCTGGGCTAGAATGCTGGTGGACCGTGGGTGAAAGCTCACTTTGTAGCAATACACCGCCAGTAAGGTGCTGCATGGCTGTCGTCAGCTCGTGCCGTGAGGTGTTGGGTTAAGTCCCGCAACGAGCGCAACCCCCATCACTAGTTGCCATCAGGTAACGCTGGGAACTCTAGTGAAACTGCCGTCGTAAGACGCGA
>OTU_241
TGGTAGTCCGCACTGTAAACGATGATTACTCGCTGCTAGGGGGCAACCTTTAGTGGCTTAGCGAAAGCGATAAGTAATCCACCTGGGGAGTACGCCGGCAACGGTGAAACTCAAAGGAATTGACGGGGGCCCGCACAAGCGGAGGAGCATGTGGTTTAATTCGATGATACGCGAGGAACCTTACCAGGGCTTGAAAGTTAAGGAATGATTTTGAAAGAAGTCAGTCAGCAATGACCTGAAACTAGGTGCTGCATGGCTGTCGTCAGCTCGTGCCGTGAGGTGTTGGGTTAAGTCCCGCAACGAGCGCAACCCCTACCATTAGTTGCCAGCATGTTATGATGGGGACTCTAATGGAACTGCCCGCGCAAGCGGTGA
>OTU_242
TGGTAGTCCACGCTGTAAACGATGAGTGCTAGTTGTCGGCAGGCATGCCTGTCGGTGACGCAGCTAACGCATTAAGCACTCCGCCTGGGGAGTACGGTCGCAAGATTAAAACTCAAAGGAATTGACGGGGGCCCGCACAAGCGGTGGAGCATGTGGTTTAATTCGAAGCAACGCGCAGAACCTTACCACCTTTTGACATGCCCGGACCGCCGCAGAGATGCGGCTTTCCCTTCGGGGACTGGGACACAGGTGCTGCATGGCTGTCGTCAGCTCGTGTCGTGAGATGTTGGGTTAAGTCCCGCAACGAGCGCAACCCTCGCTATTAGTTGCCATCAGGTTTGGCTGGGCACTCTAATAGGACCGCCGGTGGTAAGCCGGA
>OTU_243
TGGTAGTCCACGCCGTAAACGATGAGTGCTAGACGTCGGGAAGCTTGCTTTTCGGTGTCGCAGCTAACGCATTAAGCACTCCGCCTGGGGAGTACGGCCGCAAGGTTAAAACTCAAAGGAATTGACGGGGGCCCGCACAAGCGGTGGAGCATGTGGTTTAATTCGATGCAACGCGAAGAACCTTACCAGCCCTTGACATACTAGGTTTCGGCTCCGAGAGATTGGAGCTTTCAGTTCGGCTGGGCCTAGTACAGGTGCTGCATGGCTGTCGTCAGCTCGTGTCGTGAGATGTTGGGTTAAGTCCCGCAACGAGCGCAACCCTCATCTTCAGTTGCCATCAGGTTATGCTGGGCACTCTGAAGAAACTGCCGGTGACAAGCCGGA
>OTU_244
TGGTAGTCCACGCCCTAAACCATGTCAACTAGGTGTTCGGGAAGCGATTTCTGAGTACCGTAGCTAACGCGTGAAGTTGACCGCCTGGGGAGTACGGCCGCAAGGTTAAAACTCAAAGGAATTGACGGGGACCCGCACAAGCGGTGGATGATGTGGATTAATTCGATGCAACGCGAACAACCTTACCTACCCTTGACATGTGCCGAAGGCTGCCGAGAGGCGGTTGTGCCCGAAAGGGAACGGCAACACAGGTGCTGCATGGCTGTCGTCAGCTCGTGTCGTGAGATGTTGGGTTAAGTCCCGCAACGAGCGCAACCCTTGTCCCTAGTTGCTACGCAAGGGCACTCTAGGGAGACTGCCGGTGACAAACCGGA
>OTU_245
TGGTAGTCCACGCCCTAAACGATGATTACTCGACGTGTGCGATACACTGTACGCGTCTGAGCGAAAGCATTAAGTAATCCACCTGGGAAGTACGACCGCAAGGTTGAAACTCAAAGGAATTGACGGGGGTCCGCACAAGCGGTGGAGCATGTGGTTTAATTCGATGATACGCGAGGAACCTTACCTGGGCTAGAATGCAGTCTGACCGCCGGTGAAAGCTGGTTTTGTAGCAATACACAGATTGTAAGGTGCTGCATGGCTGTCGTCAGCTCGTGCCGTGAGGTGTTGGGTTAAGTCCCGCAACGAGCGCAACCCCTATCACTAGTTGCCATCAGGTAATGCTGGGAACTCTAGTGAAACTGCCGCCGTAAGGCGTGA
>OTU_246
GGGTAGTCCACGCTGTAAACGATGGCCACTCGGCCTTTGGGGGCGGAATCTCCGTCGCTGGGGGCCTTAGCTAACGCGGGAAGTGGCCCGCCTGGGAACTACGAGCGCAAGCTTAAAACTCAAAGGAATTGACGGGGGCCCGCACAAGCAGCGGAGCGTGTGGTTTAATTCGACGCAACGCGCAGAACCTTACCCAGGTTTGACATGGCACTGCAAGCCCACGAAAGTGGGTCGCCTTCGAGGGGGTGCCACAGATGCTGCATGGCTGTCGTCAGCTCGTGTCGTGAGATGTTGGGTTAAGTCCCGCAACGAGCGCAACCCCTACGGTCAGTTACTTGTGTCTGGCCGGACTGCCCCTTTGGGGA
>OTU_247
TGGTAGTCCACGCCGTAAACGATGGGCACTAGATGCTTGGGGGAGCGACCCCCTGAGTGTCGTCGCTAACGCAGTAAGTGCCCCGCCTGGGGAGTACGGCCGCAAGGCTGAAACTCAAAGGAATTGACGGGGGCCCGCACAAGCGGTGGAGCATGTGGTTTAATTCGACGCAACGCGAAGAACCTTACCTAGGCTTGACATAGCCGAGAAAGCCTCCCGAAACGGAGGCCCCTCTTCGGAGTTCGGTTACAGGTGCTGCATGGCTGTCGTCAGCTCGTGTCGTGAGATGTTGGGTTAAGTCCCGCAACGAGCGCAACCCCCGTTTTCAGTTGCTAACGCGTCATGGCGAGGACTCTGGAAAGACTGCCGGTGCTAAACCGGA
>OTU_248
TGGTAGTCCTAGCCCTAAACGATCAGGACTTGGGGTGCCACCCGTTCGGGTGTCGTCCCGGAGCTAACGCGTTAAGTCCTGCACCTGGGGAGTACGGTCGCAAGACTGAAACTCAAAGGAATTGACGGGGGCCCGCACAAGCGGTGGAACATGTGGTTCAATTCGACGCTACGCGAGGAACCTTACCTGGGCTCGAAATGCTAGTGACCAGCTGTAGAAATACGGCCTTCCCGCAAGGGACACTAGTATAGGCGCTGCATGGCTGTCGTCAGCTCGTGCCGTGAGGTGTTGGGTTAAGTCCCGCAACGAGCGCAACCCCTGCACACAGTTACTACTCGCAAGAGAGGACTCTGTGTGGACTGCTCCGGATAACGGAGA
>OTU_249
TGGTAGTCCACGCCGTAAACGATGGATGCTAGCCGTCGGATAGCTTGCTATTCGGTGGCGCAGCTAACGCATTAAGCATCCCGCCTGGGGAGTACGGCCGCAAGGTTAAAACTCAAAGGAATTGACGGGGGCCCGCACAAGCGGTGGAGCATGTGGTTTAATTCGACGCAACGCGAAGAACCTTACCAGCTCTTGACATTCACTGATCGCCCGGAGAGATCCGGGAGTTCCAGCAATGGACAGTGGGACAGGTGCTGCATGGCTGTCGTCAGCTCGTGTCGTGAGATGTTGGGTTAAGTCCCGCAACGAGCGCAACCCTCGCCATTAGTTGCCATCATTCAGTTGGGCACTCTAGTGGGACTGCCGGTGATAAGCCGGA
>OTU_250
TGGTAGTCCACGCCGTAAACGATGAATGCTAGGTGTTAGGGGTTTCGATACCCTTGGTGCCGAAGTTAACACATTAAGCATTCCGCCTGGGGAGTACGGTCGCAAGACTGAAACTCAAAGGAATTGACGGGGACCCGCACAAGCAGTGGAGTATGTGGTTTAATTCGAAGCAACGCGAAGAACCTTACCAGGTCTTGACATCCCGATGCAAGCACTAGAGATAGTGCCCTTCTTCGGAACATCGGAGACAGGTGGTGCATGGTTGTCGTCAGCTCGTGTCGTGAGATGTTGGGTTAAGTCCCGCAACGAGCGCAACCCTTGATCTTAGTTGCCAGCACTTCGGGTGGGCACTCTAGGATGACTGCCGGTGACAAACCGGA
>OTU_251
TGGTAGTCCACGCCGTAAACGATGAATGTTAGCCGTCGGCAAGTTTACTTGTCGGTGGCGCAGCTAACGCATTAAACATTCCGCCTGGGGAGTACGGTCGCAAGATTAAAACTCAAAGGAATTGACGGGGGCCCGCACAAGCGGTGGAGCATGTGGTTTAATTCGAAGCAACGCGCAGAACCTTACCAGCCCTTGACATTTAGCGACCACCACAGAGATGTGGTTTTCCCTTCGGGGACGCTAGGACAGGTGCTGCATGGCTGTCGTCAGCTCGTGTCGTGAGATGTTGGGTTAAGTCCCGCAACGAGCGCAACCCTCGCCCTTAGTTGCCAGCATTCAGTTGGGCACTCTAAGGGGACTGCCGGTGATAAGCCGAGA
>OTU_252
TGGTAGTCCACGCCGTAAACGATGAATACTAGGTGTCGGGGGTCGAACCTCGGTGCCGCAGTTAACACAATAAGTATTCCGCCTGGGGAGTACGATCGCAAGATTAAAACTCAAAGGAATTGACGGGGGCCCGCACAAGCAGCGGAGCATGTGGTTTAATTCGAAGCAACGCGAAGAACCTTACCTAGACTTGACATCCCCTGCATAACCCAGAGATGGGCGAAGTCCTTCGGGACAGGGTGACAGGTGGTGCATGGTTGTCGTCAGCTCGTGTCGTGAGATGTTGGGTTAAGTCCCGCAACGAGCGCAACCCTTATCATTAGTTGCTACCATTAAGTTGAGCACTCTAGTGAGACTGCCCGGGTTAACCGGGA
>OTU_253
TGGTAGTCCACGCCGTAAACGATGAGTGCTAGGTGCTGCGGGTATTGACCCCTGCGGTGCCGTAGCTAACGCGTTAAGCACTCCGCCTGGGGAGTACGGCCGCAAGGCTAAAACTCAAAGGAATTGACGGGGGCCCGCACAAGCGGTGGAGCATGTGGTTCAATTCGACGCAACGCGCAGAACCTTACCTGGGTTAAATCCACTCGAACTTACCAGAGATGGTTTGGTGCTCTTCGGAGAGCGAGTGAGAAGGTGCTGCATGGCTGTCGTCAGCTCGTGTCGTGAGATGTTGGGTTAAGTCCCGCAACGAGCGCAACCTCTGTCGTTAGTTGCCAGCATTCAGTTGGGCACTCTAGCGAGACTGCCGACGTTAAGTCGGA
>OTU_254
TGGTAGTCCACGCCGTAAACTATGGGTGCTAGCCGTCGGTCGGCATGCCGGTCGGTGGCGCAGCAAACGCATTAAGCACCCCGCCTGGGGAGTACGGTCGCAAGATTAAAACTCAAAGGAATTGACGGGGGCCCGCACAAGCGGTGGAGCATGTGGTTTAATTCGAGGCAACGCGAAGAACCTTACCAGCCCTTGACTTCCCGATCGGGGCTCCGGAGACGGAGCTCTTCAATTGGTCGGTGACAGGTGCTGCATGGCTGTCGTCAGCTCGTGTCGTGAGATGTTGGGTTAAGTCCCGCAACGAGCGCAACCCCTGCCATTAGTTGCCATCATTTAGTTGGGCACTCTAGTGGGACTGCCGGTGATAAGCCGGA
>OTU_255
TGGTAGTCCACGCCGTAAACGATGGGCACTAGGTGTGGGAGGTGTCGACTCCTCCCGTGCCGACGCTAACGCATTAAGTGCCCCGCCTGGGGAGTACGGCCGCAAGGCTAAAACTCAAAGGAATTGACGGGGGCCCGCACAAGCAGCGGAGCATGTGGTTTAATTCGACGCAACGCGAAGAACCTTACCTGGGTTTGACATGTTGGTGACCGGTGTGGAAACACACCTTTCCTTCGGGACACCATCACAGGTGGTGCATGGCTGTCGTCAGCTCGTGTCGTGAGATGTTGGGTTAAGTCCCGCAACGAGCGCAACCCCTGTCCTATGTTGCCAGCATTTAGTTGGGGACTCATAGGAGACTGCCGGTGACAAACCGGA
>OTU_256
TGGTAGTCCTAGCCCTAAACGATGGATACTTGGTGTGACTGGGATTGAATCCAGTCGTGCCGAAGCTAACGCATTAAGTATCCCGCCTGGGGAGTACGGTCGCAAGGCTGAAACTCAAAGGAATTGACGGGGGCCCGCACAAGCGGTGGAGTATGTGGTTTAATTCGACGCAACGCGAAGAACCTTACCTGGGCTCGAACGGCTAGTGACAGGTGGCGAAAGTCGCTTTTCCCGCAAGGGACACTAGTCGAGGTGCTGCATGGCTGTCGTCAGCTCGTGTCGTGAGATGTTGGGTTAAGTCCCGCAACGAGCGCAACCCCTGCCTTTAGTTGCCACCAGGTTAAGCTGAGCACTCTAAAGGGACTGCCGGTGAAAAACCGGA
>OTU_257
TGGTAGTCCTAGCCCTAAACGATGATTGCTTGGTGTGGTAGGTACCCAATCCTACTGTGCCGAAGCTAACGCGATAAGCAATCCGCCTGGGGAGTACGGTCGCAAGGCTGAAACTCAAAGGAATTGACGGGGGCCCGCACAAGCGGTGGAGCATGTGGTTCAATTCGACGCAACGCGAAGAACCTTACCTGGGCTCGAAATGTAGTGGACCGGGGTGGAAACATCCCTTTCTCGCAAGAGACTGCTATATAGGTGCTGCATGGCTGTCGTCAGCTCGTGTCGTGAGATGTTGGGTTAAGTCCCGCAACGAGCGCAACCCTTATTGCCAGTTGCTAACGCGTTATGGCGAGCACTCTGGCGAAACTGCCCCGGATAACGGGGA
>OTU_258
TGGTAGTCCACGCCGTAAACGATGAGTGCTAGATGTCCGGGGTATCGACCCCCCTGGTGTCGCAGCTAACGCAATAAGCACTCCGCCTGGGGAGTACGGCCGCAAGGTTGAAACTCAAAGGAATTGACGGGGGCCCGCACAAGCGGTGGAGCATGTGCATTAATTCGTCACTAACCGAAGAACCTTACCAGGGTTTGACATCTCTGGACATGCCATGAAAGTGGTCCTTCCCCGCAAGGGGACCAGAAGACAGGTGTTGCATGGTTGTCGTCAGCTCGTGTCGTGAGATGTTGGGTTAAGTCCCGCAACGAGCGCAACCCTCACCCAATGTTGCCAGCGTTAAGTCGGGCACTCTTTGGGAACTGCCCATGTAAGTGGGA
>OTU_259
TGGTAGTCCACGCCCTAAACGATGTCAACTAGTTGTTGGAGCTAATATGGCTTTGGTAACGTAGCTAACGCGAGAAGTTGACCGCCTGGGGAGTACGGTCGCAAGATTAAAACTCAAAGGAATTGACGGGGACCCGCACAAGCGGTGGATGATGTGGATTAATTCGATGCAACGCGAAAAACCTTACCTACCCTTGACATGGACAGGATCCTAAAGAGATTTAGGAGTGCTCGAAAGAGAACTGTTACACAGGTGCTGCATGGCTGTCGTCAGCTCGTGTCGTGAGATGTTGGGTTAAGTCCCGCAACGAGCGCAACCCTTGTCGGTAATTGCCAGCATTAAGTTGGGCACTTTACTGAGACTGCCGGTGACAAACCGGA
>OTU_260
TGGTAGTCCACGCCGTAAACGATGGGTACTAGGTGTTGGGGGTATTGACCCCCCCAGTGCCGCAGTTAACGCATTAAGTACCCCGCCTGGGAAGTACGGCCGCAAGGCTAAAACTCAAAGGAATTGACGGGGGCCCGCACAAGCGGTGGAGCATGTGGTTCAATTCGACGCAACGCGAAGAACCTTACCTGGGCTTGACATCTCAGGAACCTCCTGGAAACAGGAGGGTGCCCGCAAGGGAGCCTGAAGACAGGTGCTGCATGGCTGTCGTCAGCTCGTGTCGTGAGATGTTGGGTTAAGTCCCGCAACGAGCGCAACCCTCGTCCTTAGTTGCCAACGGGTAAAGCCGGGCACTCTAGGGAGACTGCCGGTGTTAAGCCGGA
>OTU_261
TGGTAGTCCACGCCCTAAACGATGTCAACTGGGTGTTGGGGAAGCGATTTCTCAGTACCGTAGCTAACGCGTGAAGTTGACCGCCTGGGGAGTACGGCCGCAAGGTTAAAACTCAAAGGAATTGACGGGGACCCGCACAAGCGGTGGATGATGTGGATTAATTCGATGCAACGCGAACAACCTTACCTACCCTTGACATGTCCGGAAGCCCGCTGAGAGGCGGGGGTGCTCGAAAGAGAACCGGAACACAGGTGCTGCATGGCTGTCGTCAGCTCGTGTCGTGAGATGTTGGGTTAAGTCCCGCAACGAGCGCAACCCTTGTCCCTAGTTGCTACGCAAGGGCACTCTAGGGAGACTGCCGGTGACAAACCGGA
>OTU_262
TGGTAGTCCTTGCCGTAAACGATGTATACTTGGTGTAACTGGACTCAACCCCGGTTGTGCCGAAGCAAACGCGATAAGTATACCGCCTGGGAAGTACACTCGCAAGGGTGAAACTCAAAAGAATTGACGGGGACCCGCACAAGCAGTGGAGCATGTGGTTTAATTCGATGCAACGCGAAGAACCTTACCCAGGTTTGACATGCAGAGGAAGTGTCTAGAGATAGGCACGCCCTTCGGGGCCTCTGCACAGGTGCTGCATGGCTGTCGTCAGCTCGTGCCGTGAGGTGTTGGGTTAAGTCCCGCAACGAGCGCAACCCTTATCATTAGTTGCCAACACGTGAAGGTGGGAACTCTAATGAGACTGCCTGGGTTAACCAGGA
>OTU_263
TGGTAGTCCACGCCGTAAACGATGAGTGCTTGGTGTAGCGGGTATCGACCCCTGCTGTGCCGAAGTCAACACATTAAGCACTCCGCCTGGGGAGTACGGTCGCAAGACTGAAACTCAAAGGAATTGACGGGGGCCCGCACAAGCGGTGGAGCATGTGGTTTAATTCGAAGCAACGCGCAGAACCTTACCTGGGTTTGAACTGTAGTGGTAAGCCTCAGAGATGAGGCCCCCTCTTCGGAGGCCGCTGCAGAGGTGCTGCATGGCTGTCGTCAGCTCGTGTCGTGAGATGTTGGGTTAAGTCCCGCAACGAGCGCAACCCTTATTCACAGTTACTAACGTGTAATGGCGAGAACTCTGTGGAGACTGCCGGTGATAAACCGGA
>OTU_264
TGGTAGTCCATGCCCTAAACGATGATCACTTGATGTCGGCCGCAAGGTCGGTGTCGGAGCTAACGCGTTAAGTGATCCACCTGGGGAGTACGCTCGCAAGGGTGAAACTCAAAGGAATTGACGGGGGCCCGCACAAGCAGTGGAGCATGTGGTTCAATTCGATGCAACGCGAAGAACCTTACCTAGGCTTGAAAGGCCGTCTAAACTGGTGAAAGCCAGCTACCCGCAAGGGGGGCGGTACAGGTGCTGCATGGCTGTCGTCAGCTCGTGCCGTGAGGTGTTTGGTTAAGTCCAGCAACGAGCGCAACCCCTGGGTTTAGTTGCCAGCACGTAATGGTGGGAACTCTAGACCAACTGCCTACGCAAGTAGTGA
>OTU_265
TGGTAGTCCACGCCGTAAACGATGGGCACTAGGTGTCGGGGGTGTCGACTCCCCCGGCGCCGTAGCTAACGCATTAAGTGCCCCGCCTGGGGAGTACGGCCGCAAGGCTAAAACTCAAAGGAATTGACGGGGGCCCGCACAAGCAGCGGAGCATGTGGTTTAATTCGACGCAACGCGAAGAACCTTACCTGGGCTTGACATGTTCGTGACAGGTGTGGAAACACACTCTCCCTTCGGGGCACGATCACAGGTGGTGCATGGCTGTCGTCAGCTCGTGTCGTGAGATGTTGGGTTAAGTCCCGCAACGAGCGCAACCCCCGTCGCATGTTGCCAGCATTTAGTTGGGGACTCATGCGAGACTGCCGGTGACAAACCGGA
>OTU_266
TGGTAGTCCACGCCGTAAACGATGGGTGCTAGGTGTGGGCGGTGTCGACTCCGCCCGTGCCGAAGCTAACGCATTAAGCACCCCGCCTGGGGAGTACGGCCGCAAGGCTAAAACTCAAAGGAATTGACGGGGGCCCGCACAAGCAGCGGAGCATGTGGTTTAATTCGACGCAACGCGAAGAACCTTACCAGGGCTTGACATGCACGGGAATGTCGTAGAAATACGGCAGCCCTTCGGGGCTCGTGCACAGGTGGTGCATGGCTGTCGTCAGCTCGTGTCGTGAGATGTTGGGTTAAGTCCCGCAACGAGCGCAACCCCTGTCCTTAGTTGCCAGCGGATAATGCCGGGGACTCTAGGGAGACTGCCGGTGACAAACCGGA
>OTU_267
TGGTAGTCCACGCCCTAAACGATGGGAACTAAGTGTCGGCGGGTTACCGCCGGTGCCGCACCTAACGGAGTAAGTTCCCCGCCTGGGGAGTACGGCCGCAAGGTTGAAACTCAAAGGAATTGACGGGGGCCCGCACAAGCGGTGGTGCATGTGGTTTAATTCGACGCAACGCGAAGAACCTTACCCAGGTTTGACATGCTGGTATTAAGAACCGGAAACGGTAATGAGCCCGCAAGGGCAGCCAGCACAGGTGCTGCATGGCTGTCGTCAGCTCGTGCCGTGAGGTGTTGGGTTAAGTCCCGCAACGAGCGCAACCCCTGCTTCCAGTTGCCAACGGGTTATGCCGGGAACTCTGGAAGGACTGCCCAGGATAACGGGGA
>OTU_268
TGGTAGTCCACGCCGTAAACTATGGGTGCTAGCTGTCAGCGGGCTTGCTCGTTGGTGGCGCAGCTAACGCATTAAGCACCCCGCCTGGGGAGTACGGTCGCAAGATTAAAACTTAAAGGAATTGACGGGGGCCCGCACAAGCGGTGGAGCATGTGGTTTAATTCGAAGCAACGCGCAGAACCTTACCAACCCTTGACATCCCGATCGCGGACATCAGAGATGAAGTCCTTCAGTTCGGCTGGATCGGAGACAGGTGCTGCATGGCTGTCGTCAGCTCGTGTCGTGAGATGTTGGGTTAAGTCCCGCAACGAGCGCAACCCTCGCCTTTAGTTGCCATCATTTAGTTGGGCACTCTAAAGGGACTGCCGGTGATAAGCCGGA
>OTU_269
TGGTAGTCCTAGCCCTAAACGGTGCTTGCTTGCTGTAAGAGGAATCGACCCCTCTTGTGGCGGAGCTAACGCGTTAAGCAAGCCGCCTGGGAAGTACGGTCGCAAGATTAAAACTCAAAGAAATTGACGGGGGCCTGCACAAGCGGTGGAGTATGTGGCTTAATTCGATGCAACGCGAAGAACCTTACCTGGCCTTGACATGCACATAGTAGAAGCCTGAAAGGGTGACGAGGTAGCAATACCAGTGTGCACAGGTGCTGCATGGCTGTCGTCAGCTCGTGTCGTGAGATGTTGGGTTAAGTCCCGCAACGAGCGCAACCCCTGTGTCCTGTTGCCACTCGAACGAGAGTTCGAAGCACTCTGGACAGACTGCCTCATTTTAATGAGGA
>OTU_270
TGGTAGTCCACGCCGTAAACGATGGGCACTAGGTGTGGGAGGTGTCGACTCCTCCCGTGCCGGAGCTAACGCATTAAGTGCCCCGCCTGGGGAGTACGGCCGCAAGGCTAAAACTCAAAGGAATTGACGGGGACCCGCACAAGCAGCGGAGCATGTGGTTTAATTCGACGCAACGCGAAGAACCTTACCTGGGTTTGACATGTTCCTGACCGCCGTGGAAACACGGTTTCCCCTTGTGGGCAGGATCACAGGTGGTGCATGGCTGTCGTCAGCTCGTGTCGTGAGATGTTGGGTTAAGTCCCGCAACGAGCGCAACCCCTGTCGCATGTTGCCAGCATTTAGTTGGGGACTCATGCGAGACTGCCGGTGACAAACCGGA
>OTU_271
TGGTAGTCCACGCCCTAAACGATGTCAACTAGTTGTCGGGATCACTAGATCTTGGTAACGCAGCTAACGCTTGAAGTTGACCGCCTGGGGAGTACGGTCGCAAGATTAAAACTCAAAGGAATTGACGGGGACCCGCACAAGCGGTGGATGATGTGGATTAATTCGATGCAACGCGAAAAACCTTACCTACCCTTGACATGGTTCGAATTCTTCAGAGATGAAGAAGTGCTCGAAAGAGAGCGGATACACAGGTGCTGCATGGCTGTCGTCAGCTCGTGTCGTGAGATGTTGGGTTAAGTCCCGCAACGAGCGCAACCCTTGTCGGTAATTGCCAGCATGTAGTGGTGGGCACTTTACTGAGACTGCCGGTGACAAACCGGA
>OTU_272
TGGTAGTCCACGCCGTAAACGATGCATACTCGCTGTCGGGTTCGCTACAGAACTCGGTGGCTTAGCTAACGCGGTAAGTATGCCGCCTGGGGATTACGGCCGCAAGGTTAAAACTCAAAGGAATTGACGGGGACCCGCACAAGTGGTGGAGCATGTCCATTAATTCGAAGATACGCGAAGAACCTTACCAAGCCTTGACATCCTGGTAGACTTTCCCTGAAAGGGGAGGGGCATTTAGTTGGACCAGAGACAGGTGTTGCATGGCTGTCGTCAGCTCGTGTCGTGAGATGTTGGGTTAAGTCCCGCAACGAGCGCAACCCTCGCCCTTAATTGCCATCATTCAGTTGGGCACTTTAAGGGAACCGCCGCGGATAACGCGGA
>OTU_273
TGGTAGTCCACGCCGTAAACGATGGGCACTAGATGCTTGGGGGAGCGACCCCCTGAGTGTCGTCGCTAACGCATTAAGTGCCCCGCCTGGGGAGTACGGCCGCAAGGCTGAAACTCAAAGGAATTGACGGGGGCCCGCACAAGCGGTGGAGCATGTGGTTTAATTCGACGCAACGCGAAGAACCTTACCAGGGCTTGACATGCAGGGGAAATCCTGGGGAAACCCGGGGTGTCCTTCGGGACTCCTGCACAGGTGCTGCATGGCTGTCGTCAGCTCGTGTCGTGAGATGTTGGGTTAAGTCCCGCAACGAGCGCAACCCTTGTGACTAGTTGCCAGCGAGTAATGTCGGGGACTCTAGTCAGACTGCCGGTGCCAAACCGGA
>OTU_274
TGGTAGTCCACGCTGTAAACGATGAGTGCTAGACGTTGGGGAGCAATCTTCAGTGTCGCAGCTAACGCATTAAGCACTCCGCCTGGGGAGTACGGTCGCAAGATTAAAACTCAAAGGAATTGACGGGGGCCCGCACAAGCGGTGGAGCATGTGGTTTAATTCGACGCAACGCGAAAAACCTTACCAGCCCTTGACATGGGGATTCTGGGTTTCAGAGATGAGACCCTTCAGTTCGGCTGGGTCCCACACAGGTGCTGCATGGCTGTCGTCAGCTCGTGTCGTGAGATGTTGGGTTAAGTCCCGCAACGAGCGCAACCCCTATCTTCAGTTACCATCAGATAATGCTGGGGACTCTGGAGAGACTGCCGGTGATAAGCCGGA
>OTU_275
TGGTAGTCCACGCCGTAAACGATGCTAACTCGTTTTTGGGGCGCAAGCTTCAGAGACCAAGCGAAAGTGATAAGTTAGCCACCTGGGGAGTACGTCCGCAAGGATGAAACTCAAAGGAATTGACGGGGGCCCGCACAAGCGGTGGATTATGTGGTTTAATTCGATGATACGCGAGGAACCTTACCAAGACTTAAATGGGAAATGACAGGCTTAGAAATAGGCTTTTCTTCGGACATTTTCCAAGGTGCTGCATGGTTGTCGTCAGCTCGTGCCGTGAGGTGTTAGGTTAAGTCCTGCAACGAGCGCAACCCCTGTCACTAGTTGCTAACATTTAGTTGAGGACTCTAGTGAGACTGCCTACGCAAGTAGAGA
>OTU_276
GGGTAGTCCACGCCGTAAACGATGGCCACTCGGCCTTTGGGGGCGGAATCTCCGTTTCTGGGGGCCTTAGCTAACGCGGGAAGTGGCCCGCCTGGGAACTACGAGCGCAAGCTTAAAACTCAAAGGAATTGACGGGGGCCCGCACAAGCAGCGGAGCGTGTGGTTTAATTCGACGCAACGCGCAGAACCTTACCCAGGTTTGACATGGCCCTGCAAGCCGCTGAAAGGCGGTCGCCTTCGAGGGTGGGCCACAGATGCTGCATGGCTGTCGTCAGCTCGTGTCGTGAGATGTTGGGTTAAGTCCCGCAACGAGCGCAACCCCTACGGTCAGTTACTCGTGTCTGGCCGGACTGCCCCTTTGGGGA
>OTU_277
TGGTAGTCCACGCCGTAAACGTTGGGCGCTAGGTGTGGGGAACCTTCCACGTTCTCCGTGCCGCAGCTAACGCATTAAGCGCCCCGCCTGGGGAGTACGGCCGCAAGGCTAAAACTCAAAGGAATTGACGGGGGCCCGCACAAGCGGCGGAGCATGTGGCTTAATTCGACGCAACGCGAAGAACCTTACCAAGGCTTGACATATACCGAAAACTCATAGAGATATGGGGTCCGCAAGGGCGGTATACAGGTGGTGCATGGTTGTCGTCAGCTCGTGTCGTGAGATGTTGGGTTAAGTCCCGCAACGAGCGCAACCCTCGTCCTATGTTGCCAGCGAGTAATGTCGGGGACTCATAGGAGACTGCCGGGGTCAACTCGGA
>OTU_278
TGGTAGTCCTTGCCGTAAACGATGTATACTTGATGTAGCTAGGCTCAACCCTGGCTGTGTCGAAGCTAACGCGATAAGTATACCGCCTGGGGAGTACGCTCGCAAGGGTGAAACTCAAAAGAATTGACGGGGGCCCGCACAAGCAGTGGAGCATGTGGTTTAATTCGATGCAACGCGAAGAACCTTACCCAGGCTCGAAATGTAAAGGACATCACCAGAAACGGTGAGTTCCGCAAGGACCTTTATATAGGTGCTGCATGGCTGTCGTCAGCTCGTGCCGTGAGGTGTTTGGTTAAGTCCAGCAACGAGCGCAACCCTTATCATTAGTTGCCAACACGCGAGGTGGGGACTCTAATGAGACTGCCTAGGTTAACTAGGA
>OTU_279
TGGTAGTCCACGCTGTAAACGATGAGCGCTAGGTGCTGTGGGTATTGACCCCTGCGGTGCCGTAGCTAACGCATTAAGCGCTCCGCCTGGGAAGTACGGTCGCAAGACTAAAACTCAAAGGAATTGACGGGGGCCCGCACAAGCGGTGGAGCATGTGGTTTAATTCGACGCAACGCGCAGAACCTTACCTGGGCTGGAAAGTGTTCGGAAGTCTGGTGAAAGCCGGATGTGCCCGCAAGGGAACCGAGTGACAGGTGCTGCATGGCTGTCGTCAGCTCGTGTCGTGAGATGTTGGGTTAAGTCCCGCAACGAGCGCAACCCCTATCGTTAGTTGCCATCAGTTCGGCTGGGCACTCTAACGAGACTGCCGGCGTCAAGCCGGA
>OTU_280
TGGTAGTCCACGCCGTAAACGATGGGTGCTAGGTGTGGGAGGTGTCGACTCCTTCCGTGCCGTAGCTAACGCATTAAGCACCCCGCCTGGGGAGTACGGCCGCAAGGCTAAAACTCAAAGGAATTGACGGGGCCCCGCACAAGCAGCGGAGCATGTGGTTTAATTCGATGCAACGCGAAGAACCTTACCAGGGCTTGACATGCACTGGAAAACCGTAGAAATACGGTCCTCCTTCGGGACCAGTACACAGGTGGTGCATGGCTGTCGTCAGCTCGTGTCGTGAGATGTTGGGTTAAGTCCCGCAACGAGCGCAACCCCTGTCCCATGTTGCCAGCGAGTCATGTCGGGGACTCATGGGAGACTGCCGGTGACAAATCGGA
>OTU_281
TGGTAGTCCACGCCGTAAACGATGTCAACTAGCCGTTGGGCACCCTAGTGTGCTTGGTGGCGCAGCTAACGCGATAAGTTGACCGCCTGGGGAGTACGGTCGCAAGATTAAAACTCAAATGAATTGACGGGGGCCCGCACAAGCGGTGGAGCATGTGGTTTAATTCGACGCAACGCGAAGAACCTTACCAGGTCTTGACATCCAGCGAACCCTGCAGAGATGCGGGGGTGCCTTCGGGAACGCTGAGACAGGTGCTGCATGGCTGTCGTCAGCTCGTGTCGTGAGATGTTGGGTTAAGTCCCGTAACGAGCGCAACCCTTATCCTTATTTGCCAGCGGGTTATGCCGGGAACTTTAAGGAGACTGCCGGTGACAAACCGGA
>OTU_282
TGGTAGTCCACGCCGTAAACGATGAATGCTAGCCGTTGGCGGGCTTGCCCGTCAGTGGCGCAGCTAACGCTTTAAGCATTCCGCCTGGGGAGTACGGTCGCAAGATTAAAACTCAAAGGAATTGACGGGGGCCCGCACAAGCGGTGGAGCATGTGGTTCAATTCGAAGCAACGCGCAGAACCTTACCAGCCCTTGACATGTCCCGTATGGGTTTCAGAGATGAGACCCTTCAGTTCGGCTGGCGGGAACACAGGTGCTGCATGGCTGTCGTCAGCTCGTGTCGTGAGATGTTGGGTTAAGTCCCGCAACGAGCGCAACCCTCGGCCTTAGTTGCCATCATTTAGTTGGGCACTCTAAGGCGACTGCCGGTGATAAGCCGGA
>OTU_283
TGGTAGTCCGCACCGTAAACGATGGATACTAGGCGTTCGGAGAGTTAACCCTCTGAGTGCCAAAGTTCACACATTAAGTATCCCGCCTGGGAAGTACGGTCGCAAGACTAAAACTCAAAGGAATTGACGGGGGCCCGCACAAGCGGTGGAGTATGTGGTTTAATTCGAAGCAACGCGCAGAACCTTACCTGGCCTTGACATCGCGAGACCGGTGCAGAGATGCATCTTTCCCTTCGGGGACTCGTAGACAGGTGCTGCATGGCTGTCGTCAGCTCGTGTTGTGAAATGTTCGGTTAAGTCCGGCAACGAGCGCAACCCCTGTTCTCAGTTACCAGCATTAAGTTGGGGACTCTGGGAAGACCGCCGGTGTTAAACCGGA
>OTU_284
TGGTAGTCCACGCCCTAAACGATGGGCACTAGGTGTGGGCGGTATTAATCCCGCCTGTGCCGTAGCTAACGCATTAAGTGCCCCGCCTGGGGAGTACGGTCGCAAGGCTGAAACTCAAAGGAATTGACGGGGACCCGCACAAGCGGTGGAGCATGTGGTTCAATTCGACGCAACGCGAAAAACCTTACCTGGGTTTGACATGTCGGTGGTAAGAAACCGAAAGGGGCCTGACCCCGCAAGGGGAGCCGACACAGGTGCTGCATGGCTGTCGTCAGCTCGTGTCGTGAGATGTTGGGTTAAGTCCCGCAACGAGCGCAACCCTCGCCCTTAGTTGCCAACGGGTCATGCCGGGAACTCTAGGGGGACTGCCCCGGTTAACGGGGA
>OTU_285
TGGTAGTCCACGCCGTAAACGTTGGGAACTAGGTGTGGGAGGTAATCAACGCCTTCCGTGCCGTAGCTAACGCATTAAGTTCCCCGCCTGGGGAGTACGGTCGCAAGACTAAAACTCAAAGGAATTGACGGGGGCCCGCACAAGCGGCGGAGCATGTTGCTTAATTCGATGCAACGCGAAGAACCTCACCTAGGTTGAACTACGCGGGAAAAGCCACAGAGATGTGGTGTCCTTCGGGGTCCGCGATAGGTGGTGCATGGCTGTCGTCAGCTCGTGTCGTGAGATGTTGGGTTAAGTCCCGCAACGAGCGCAACCCTTGTCCTGTGTTGCCAGCATGTAATGATGGGGACTCGCAGGAGACTGCCGGGGTCAACTCGGA
>OTU_286
TGGTAGTCCACGCCGTAAACGATGAATGCCAGACGTCGGGTAGCATGCTATTCGGTGTCACACCTAACGGATTAAGCATTCCGCCTGGGGAGTACGGCCGCAAGGTTAAAACTCAAAGGAATTGACGGGGGCCCGCACAAGCGGTGGAGCATGTGGTTTAATTCGAAGCAACGCGCAGAACCTTACCAACCCTTGACATGGCAGTGACCGTTCCAGAGATGGATCTTTCTCGTAAGAGACACTGCACACAGGTGCTGCATGGCTGTCGTCAGCTCGTGTCGTGAGATGTTCGGTTAAGTCCGGCAACGAGCGCAACCCACATTTTTAGTTGCCAGCATTCAGTTGGGCACTCTAGAAAAACTGCCGGTGATAAGCCGGA
>OTU_287
TGGTAGTCCACGCCCTAAACGATGCATACTTGGTGTGAGCGATTCATTTCGTTCGTGCCGGAGCTAACGCGTTAAGTATGCCGCCTGGGGAGTACGGTCGCAAGGCTGAAACTCAAAGGAATTGACGGGGGCCCGCACAAGCGGTGGAGCATGTGGTTCAATTCGACGCAACGCGAAGAACCTTACCTGGGCTCGAACGGCTATGGACAATCCTTGGAAACAGGGACTTCTCGCAAGAGACTGTAGTCGAGGTGCTGCATGGCTGTCGTCAGCTCGTGTCGTGAGATGTTGGGTTAAGTCCCGCAACGAGCGCAACCCTTGTCCTGTGTTGCCATCATTTAGTTGGGAACTCTCAGGAGACCGCCAGCGATAAGCTGGA
>OTU_288
TGGTAGTCCACGCCGTAAACGATGAGTACTAGGTGTTGCGGGTATTGACCCCTGCAGTGCCGCAGCTAACGCATTAAGTACTCCGCCTGGGAAGTACGGTCGCAAGACTAAAACTCAAAGGAATTGACGGGGGCCCGCACAAGCGGTGGAGCATGTGGTTTAATTCGACGCAACGCGCAGAACCTTACCTGGTCTTGACATCTACGGAACCTTCGTGAAAGCGAGGGGTGCCTTTCGGGGAGCCGTAAGACAGGTGCTGCATGGCTGTCGTCAGCTCGTGTCGTGAGATGTTGGGTTAAGTCCCGCAACGAGCGCAACCCCTATCCTCAGTTGCCATCATTAAGTTGGGCACTCTGTGGAGACTGCCGGTGTTAAACCGGA
>OTU_289
TGGTAGTCCTTGCTGTAAACGATGTATACTTGATGTAATTGGGCTCAACCCTAATTGTGTCGTAGCTAACGCGATAAGTATACCGCCTGAGGAGTACGCTCGCAAGGGTGAAACTCAAAAGAATTGACGGGGGCCCGCACAAGCAGTGGAGCATGTGGTTTAATTCGATGCAACGCGAAGAACCTTACCCAGGTTTGACATACAGAGGACGATAGTAGAGATATTATTTCCCGCAAGGGTCTTTGTACAGGTGCTGCATGGCTGTCGTCAGCTCGTGCCGTGAGGTGTTGGGTTAAGTCCCGCAACGAGCGCAACCCTTATCATTAGTTGCCAGCATTTAAGTTGGGGACTCTAATGAGACTGCCTAGGTTAACTAGGA
>OTU_290
TGGTAGTCCACGCCCTAAACTATGGACACTAAGTGCCGGCGGGTTACCGTCGGTGCCGCAGCTAACGCATTAAGTGTCCCGCCTGGGGAGTACGGCCGCAAGGTTGAAACTCAAAGGAATTGACGGGGGCCCGCACAAGCGGTGGAGCATGTGGTTTAATTCGACGCAACGCGAAGAACCTTACCCAGGCTGGACAAGCAGGTAGTAGGAGGGTGAAAGCCCAACGAGGTAGCAATACCATCCTGCTCAGGTGCTGCATGGCTGTCGTCAGCTCGTGCCGTGAGGTGTTGGGTTAAGTCCCGCAACGAGCGCAACCCCTGTCTTCAGTTGCCATCGGGTCATGCCGGGCACTCTGAAGAGACTGCCCAGGAGAACGGGGA
>OTU_291
TGGTAGTCCACGCCGTAAACGATGAATGCCAGCCGTTGGGGAGTTTACTCTTCAGTGGCGCAGCTAACGCTTTAAGCATTCCGCCTGGGGAGTACGGTCGCAAGATTAAAACTCAAAGGAATTGACGGGGGCCCGCACAAGCGGTGGAGCATGTGGTTTAATTCGACGCAACGCGCAGAACCTTACCAGCCCTTGACATGTCTATGACCGGTACCAGAGATGGAACCTTCCCTTCGGGGCATAGAGCACAGGTGCTGCATGGCTGTCGTCAGCTCGTGTCGTGAGATGTTGGGTTAAGTCCCGCAACGAGCGCAACCCCCGTCCTTAGTTGCTACCATTTAGTTGAGCACTCTAAGGAGACTGCCGGTGATAAGCCGCGA
>OTU_292
TGGTAGTCCACGCCGTAAACGATGAATGCTAGACGCTGGGGAGCATGCTCTTCGGTGTCGCAGCTAACGCATTAAGCATTCCGCCTGGGGAGTACGGTCGCAAGATTAAAACTCAAAGGAATTGACGGGGGCCCGCACAAGCGGTGGAGCATGTGGTTTAATTCGAAGCAACGCGCAGAACCTTACCAACCCTTGACATGGGAAGTATGGGCCGGAGAGATCCGGTCCTTCAGTTCGGCTGGCTTCCACACAGGTGCTGCATGGCTGTCGTCAGCTCGTGTCGTGAGATGTTGGGTTAAGTCCCGCAACGAGCGCAACCCTCATCTTCAGTTGCCATCATTTAGTTGGGCACTCTGAAGAAACTGCCGGTGACAAGCCGGA
>OTU_293
TGGTAGTCCACGCCGTAAACGGTGGGCACTAGGTGTGGGATTCACTCAACGGATTCCGTGCCGCAGCTAACGCATTAAGTGCCCCGCCTGGGGAGTACGGCCGCAAGGCTAAAACTCAAAGGAATTGACGGGGGCCCGCACAAGCGGCGGAGCATGTTGCTTAATTCGAGGCAACGCGAAGAACCTTACCTAGGTTTGACATGTACGGAAAAGCTACAGAGATGTGGTGTCCTTCGGGGCCGTACACAGGTGGTGCATGGCTGTCGTCAGCTCGTGTCGTGAGATGTTGGGTTAAGTCCCGCAACGAGCGCAACCCTCGTCCTATGTTGCCAGCACGTAATGGTGGGGACTCGTAGGAGACTGCCGGGGTCAACTCGGA
>OTU_294
TGGTAGTCCGAGCCGTAAACGATGGATACTAGGTGTTGAGGGTATCAACTCCTTCAGTGCCGTAGCTAACGCGTTAAGTATCCCGCCTGGGGAGTACGGTCGCAAGACTGAAACTCAAAGGAATTGACGGGGGCCCGCACAAGCGGTGGAGCATGTGGTTTAATTCGATGCAACGCGAAGAACCTTACCAAGGCTTGACATGGAGAGAAGTCGGTGGAAACACTGATGTGCCGCAAGGAACTCTCACACAGGTGGTGCATGGCTGTCGTCAGCTCGTGTCGTGAGATGTTGGGTTAAGTCCCGCAACGAGCGCAACCCTCGATGCCAGTTGCCAACGGGTAAAGCCGGGCACTCTGGCGTGACTGCCGGTGACAAACCGGA
>OTU_295
GGGTAGTCCACGCCGTAAACGATGAATACTCGGCATCTGGTGGGCGATTTTCGTTCGCCGGGTGCCCCAGCTAACGCGGTAAGTATTCCGCCTGGGAACTACGAGCGCAAGCTTAAAACTCAAAGGAATTGACGGGGGCCCGCACAAGCAGCGGAGCGTGTGGTTTAATTCGACGCAACGCGCAGAACCTTACCCAGGTTTGACATGGCACTGCAAGCTCAGGAAACTGAGTCGCCTGCGAGGGTGTGCCACAGATGCTGCATGGCTGTCGTCAGCTCGTGTCGTGAGATGTTGGGTTAAGTCCCGCAACGAGCGCAACCCCTACGGTCAGTTACTTGTGTCTGGCCGGACTGCCGTTTTACGGA
>OTU_296
TGGTAGTCCATGCCGTAAACGTTGGGCGCTAGGTGTGGGGACCTTCCACGGTCTCCGTGCCGCAGCTAACGCATTAAGCGCCCCGCCTGGGGAGTACGGCCGCAAGGCTAAAACTCAAAGGAATTGACGGGGGCCCGCACAAGCGGCGGAGCATGCTGATTAATTCGATGCAACGCGAAGAACCTTACCTGGGTTTGACATATGCCGGAAAGCTGCAGAGATGTAGCCCCCCTTGTGGTCGGTATACAGGTGGTGCATGGCTGTCGTCAGCTCGTGTCGTGAGATGTTGGGTTAAGTCCCGCAACGAGCGCAACCCTCGTTCTATGTTGCCAGCACGTAATGGTGGGGACTCATAGGAGACTGCCGGGGTCAACTCGGA
>OTU_297
TGGTAGTCCACGCCGTAAACGATGGGCACTAGGTGCCTGGGGGAGCGACCCCCCGGGTGCCGGCGCTAACGCATTAAGTGCCCCGCCTGGGGAGTACGGCCGCAAGGCTGAAACTCAAAGGAATTGACGGGGGCCCGCACAAGCGGTGGAGCATGTGGTTTAATTCGACGCAACGCGAAGAACCTTACCTGGGCTTGACATGCGCGGGAAACCCCCCAGAAACGGGGGGCCCTCTTCGGAGTCCGCGCACAGGTGCTGCATGGCTGTCGTCAGCTCGTGTCGTGAGATGTTGGGTTAAGTCCCGCAACGAGCGCAACCCCCGTCCCTAGTTACCAGCGGGTCATGCCGGGCACTCTAGGGAGACTGCCGGTGCCAAACCGGA
>OTU_298
TGGTAGTCCACGCCCTAAACGATGAGTGCTAGATGTCGGATTTTCGGATTCGGTGTCGCAGCTAACGCATTAAGCACTCCGCCTGGGGAGTACGGTCGCAAGATTAAAACTCAAAGGAATTGACGGGGGCCCGCACAAGCGGTGGAGCATGTGGTTTAATTCGAAGCAACGCGCAGAACCTTACCAGCTCTTGACATTATACCAGCGATTTACGGAAACGTAGGTCTCACTTCGGGTGGGGTATAACAGGTGCTGCATGGCTGTCGTCAGCTCGTGTCGTGAGATGTTGGGTTAAGTCCCGCAACGAGCGCAACCCTCATCTTCAGTTACTAACGGGTAATGCCGAGGACTCTGGAGAAACTGCCGGTGATAAACCGGA
>OTU_299
TGGTAGTCCACACTGTAAACGTTGATAACTCGCTGTTGGCGATATACAGCCAGCGGCTTAGCGAAAGCGATAAGTTATCCACCTGGGGAGTACGCCGGCAACGGTGAAACTCAAAGGAATTGACGGGGGTCCGCACAAGCGGTGGAGCATGTGGTTTAATTCGATGATACGCGAGGAACCTTACCTGGACTAGAATGCCCTTGATTGATCCAGAGATGGATAGTTCCGCAAGGACAAGGAGCAAGGTGCTGCATGGCCGTCGTCAGCTCGTGCCGTGAGGTGTTGGGTTAAGTCCCGCAACGAGCGCAACCCTTATTTCTAGTTGCCAACATGTAATGGTGGGGACTCTAGAAAGACTGCCTGCGCAAGCAGAGA
>OTU_300
TGGTAGTCCACGCCGTAAACGATGATAACTAGCTGTCCGGGTACTTGGTACTTGGGTGGCGCAGCTAACGCATTAAGTTATCCGCCTGGGGAGTACGGTCGCAAGATTAAAACTCAAAGGAATTGACGGGGGCCTGCACAAGCGGTGGAGCATGTGGTTTAATTCGAAGCAACGCGCAGAACCTTACCAGCGTTTGACATGCCGGTCGCGGATTTGGGAGACCATTTCCTTCAGTTCGGCTGGACCGTGCACAGGTGCTGCATGGCTGTCGTCAGCTCGTGTCGTGAGATGTTGGGTTAAGTCCCGCAACGAGCGCAACCCTCGTCCTTAGTTGCCAGCATTTGGTTGGGCACTCTAAGGAAACTGCCGGTGATAAGCCGGA
>OTU_301
TGGTAGTCCACGCCGTAAACGATGGGCACTAGGCGCTGGTGGGAGCGACCCCTTCAGTGCCGCAGCTAACGCGATAAGTGCCCCGCCTGGGGAGTACGGCCGCAAGGCTGAAACTCAAAGGAATTGACGGGGGCCCGCACAAGCGGTGGAGCATGTGGTTTAATTCGAAGCAACGCGAAGAACCTTACCCAGGTTTGACATGCACGGGAAACCCTCTGGAAACAGGGGGCCTCCTTCGGGACCCGTGGACAGGTGCTGCATGGCTGTCGTCAGCTCGTGTCGTGAGATGTTGGGTTAAGTCCCGCAACGAGCGCAACCCTTGCCCCGTGTTGCTAACAGGTAAAGCTGAGGACTCTCGGGGGACTGCCGGCGTCAAGCCGGA
>OTU_302
TGGTAGTCCACGCCCTAAACGATGTAAACTCGACATTAGCGATATACAGTTAGTGTCCAAGCGAAAGCGTTAAGTTTACCACCTGGGAAGTACGACCGCAAGGTTGAAACTCAAAGGAATTGGCGGGGGTCCGCACAAGCGGTGGAGCATGTGGTTTAATTCGATGATACGCGAGGAACCTTACCTGGGCTAGAATGCATTTTGACCGATCCTGAAAGGGGTTTTTATAGCAATATACAGAATGTAAGGTGCTGCATGGTTGTCGTCAGCTCGTGCCGTGAGGTGTTGGGTTAAGTCCCGCAACGAGCGCAACCCCTGTCTTTAGTTGCCATCATTAAGTTGGGGACTCTAAAGATACTGCCTGCGTAAGCAGAGA
>OTU_303
TGGTAGTCCACGCCGTAAACGATGGGCACTAGGTGCCGGAGGGATCGACCCTTTCGGTGCCGTAGCTAACGCGTTAAGTGCCCCGCCTGGGGAGTACGGCCGCAAGGCTGAAACTCAAAGGAATTGACGGGGGCCCGCACAAGCGGTGGAGCATGTGGTTTAATTCGAAGCAACGCGAAGAACCTTACCTGGGCTTGACATGCTAGAGAAACCCTGGTGAAAGCCAGGGCCCCCTTCGGGGCTCTAGCACAGGTGCTGCATGGCTGTCGTCAGCTCGTGTCGTGAGATGTTGGGTTAAGTCCCGCAACGAGCGCAACCCTTGCCTGCTGTTGCCAACGGGTAAAGCCGGGGACTCTGCAGGGACTGCCGGTGATAAACCGGA
>OTU_304
TGGTAGTCCTAGCTGTAAACGGTGCGCATTTGCTGTAAACGGAATCGACCCCGTTTGTGGCGAAGCTAACGCGATAAATGCGCCGCCTGGGAAGTACGGTCGCAAGATTAAAACTCAAAGAAATTGACGGGGGCCTGCACAAGCGGTGGAGTATGTGGCTTAATTCGATGCAACGCGAAGAACCTTACCTGGCCTTGACATGCAAGTGGTAGAACCATGAAAGTGGGACGACCCCGCAAGGGGAGCTTGCACAGGTGCTGCATGGCTGTCGTCAGCTCGTGTCGTGAGATGTTGGGTTAAGTCCCGCAACGAGCGCAACCCTTGTGTCCTGTTGCCACCCAAACGAGAGTTTGGAGCACTCTGGACAGACTGCCTCGCTTAAACGAGGA
>OTU_305
TGGTAGTCCACGCTGTAAACGATGGGCACTAGGTGTCGCGGGTATTGACCCCTGCGGTGCCGCAGCTAACGCATTAAGTGCCCCGCCTGGGGACTACGGCCGCAAGGTTAAAACTCAAAGGAATTGACGGGGGCCCGCACAAGCGGTGGAGCATGTGGTTCAATTCGACGCAACGCGAAGAACCTTACCCGGGCTAGACAACAGAGGACAGCCTTAGAAATAAGGTCTTCCCTTCGGGGACCTCTGGTTCAGGTGCTGCATGGCTGTCGTCAGCTCGTGTCGTGAGATGTTGGGTTAAGTCCCGCAACGAGCGCAACCCTTGCCTCTAGTTGCCATCATTTAGTTGGGCACTCTAGAGGGACTGCCCGTGTCAAACGGGA
>OTU_306
TGGTAGTCCACGCTGTAAACGATGAGTGCTAGATGTTGGTGGAGGAATCCATCAGTGTCGCAGCTAACGCATTAAGCACTCCGCCTGGGGAGTACGGTCGCAAGATTAAAACTCAAAGGAATTGACGGGGGCCCGCACAAGCGGTGGAGTATGTGGTTTAATTCGAAGCAACGCGAAAAACCTTACCAGCTCTTGACATGTTGATTATGGAGATCAGAGATGATTTCCTTCGGTTCGGCCGGGTCAAACACAGGTGCTGCATGGCTGTCGTCAGCTCGTGTCGTGAGATGTTGGGTTAAGTCCCGCAACGAGCGCAACCCTCATCATTAGTTGCCATCAGGTTTGGCTGGGCACTCTAATGGAACTGCCGGTGATAAGCCGGA
>OTU_307
TGGTAGTCCTAGCCGTAAACGGTGCTTGCTTGCTGTAAAAGGAATCGACCCCTTTTGTGGCGAAGCCAACGCGATAAGCAAGCCGCCTGGGAAGTACGGTCGCAAGATTAAAACTCAAAGAAATTGACGGGGGCCTGCACAAGCGGTGGAGTATGTGGCTTAATTCGATGCAACGCGAAGAACCTTACCTGGCCTTGACATGCACGTAGTAGGAGGATGAAAGTCTAACGAGGTAGCAATACCAGCGTGCACAGGTGCTGCATGGCTGTCGTCAGCTCGTGTCGTGAGATGTTGGGTTAAGTCCCGCAACGAGCGCAACCCTTATGTCCTGTTGCCAATCCAACGAGAGTTGGGAGCACTCTGGACAGACTGCCTCGCTTAAACGAGGA
>OTU_308
TGGTAGTCCACGCCGTAAACGTTGGGCACTAGGTGTGGGTCACAACCAACGTGATCTGTGCCGTAGCTAACGCATTAAGTGCCCCGCCTGGGGAGTACGGCCGCAAGGCTAAAACTCAAAGGAATTGACGGGGGCCCGCACAAGCGGCGGAGCATGTTGCTTAATTCGAGGCAACGCGAAGAACCTTACCTGGGTTTGACATGTAGGGAAAAGCCGTAGAGATACGGTGTCCTTCGGGGCCCTACACAGGTGGTGCATGGCTGTCGTCAGCTCGTGTCGTGAGATGTTGGGTTAAGTCCCGCAACGAGCGCAACCCTTGTCCTGTGTTGCTACCAGGTAATGCTGGGCACTCTCAGGAGACTGCCGGGGTCAACTCGGA
>OTU_309
TGGTAGTCCTAGCCGTAAACGTTGGGTGCTAGGTGTGGGCGGATATCAACCCCGTCCGTGCCGAAGCTAACGCATTAAGCACCCCGCCTGGGGAGTACGGCCGCAAGGCTAAAACTCAAAGGAATTGACGGGGCCCCGCACAAGCGGCGGAGCATGTTGCTTAATTCGATGCGACGCGAAGAACCTTACCTGGGCTTGACATGCAGGGTGAAACCCGTGAAAGCGGGTGCTCTTCGGAGCCTGCACAGGTGGTGCATGGCTGTCGTCAGCTCGTGCCGTGAGGTGTTGCCTTAAGTGGCGCAACGAGCGCAACCCCTGTCCTTAGTTGCCAGCGAGTGATGTCGGGAACTCTAGGGAGACTGCCGGTGCCAAACCGGA
>OTU_310
TGGTAGTCCACGCCGTAAACGATGAGTGCTAGGTGTTGGGGGGTACCACCCTCAGTGCCGAAGCTAACGCATTAAGCACTCCGCCTGGGGAGTACGGTCGCAAGACTGAAACTCAAAGGAATTGACGGGGGCCCGCACAAGCAGTGGAGCATGTGGTTTAATTCGAAGCAACGCGAAGAACCTTACCAAGACTTGACATCCCGCTGACCGCTCTAGAGATAGAGTTTCCCTTCGGGGCAGCGGTGACAGGTGGTGCATGGTTGTCGTCAGCTCGTGTCGTGAGATGTTGGGTTAAGTCCCGCAACGAGCGCAACCCCTATGTTGTGTTGCCATCATTTAGTTGGGCACTTACAACAGACTGCCGGTGACAAACCGGA
>OTU_311
TGGTAGTCCACGCTGTAAACGATGGGAACTAGGTTTGGCGGGTCTTGACCCCTGCCGAACCGGAGCTAACGCAATAAGTTCCCCGCCTGGGAAGTACGGTCGCAAGACTAAAACTCAAAGGAATTGACGGGGGCCCGCACAAGCGGTGGATCATGTGGTTTAATTCGAAGCAACGCGAAAAACCTTACCTGGGTTTGACATCTCCGGACAATCGTAGAGATACGACTTTTGTAGCAATACAACCGGATGACAGGTGCTGCATGGCTGTCGTCAGCTCGTGTGGTGACATGTTGGGTTAAGTCCCGCAACGAGCGCAACCCTTGTCTTTAGTTGCCAGCATTCAGTTGGGCTCTCTAAAGAGACTGCCGTGGTTAACACGGA
>OTU_312
TGGTAGTCCGCGCCGTAAACGATGGATACTAGGCGTTCGGAGAGTTAACCCTCTGAGTGCCAAAGCTCACGCATTAAGTATCCCGCCTGGGGAGTACGGTCGCAAGGCTAAAACTCAAAGGAATTGACGGGGGCCCGCACAAGCGGTGGAGTATGTGGTTTAATTCGAAGCAACGCGCAGAACCTTACCTAGCCTTGACATCCCGTGACAGCTACAGAGATGTAGTCTTCCCTTCGGGGACACGGAGACAGGTGCTGCATGGCTGTCGTCAGCTCGTGTTGTGAAATGTTCGGTTAAGTCCGGCAACGAGCGCAACCCCTGTCCTTAGTTACCAGCATTAAGTTGGGGACTCTAGGGAGACTGCCGGTGTCAAACCGGA
>OTU_313
TGGTAGTCCCAGCCGTAAACGTTGGGTGCTAGGTGTGGGGAGGTCTTCAACCCTTTCCGTGCCGCAGCTAACGCATTAAGCACCCCGCCTGGGGAGTACGGCCGCAAGGCTAAAACTCAAAGGAATTGACGGGGGCCCGCACAAGCGGCGGAGCATGTGGCTTAATTCGATGCAACGCGAAGAACCTTACCTAGGCTTGACATGCTAGTTAAAGCGGGTGAAAGCCCGTGTCCGTAAGGGGCTAGCACAGGTGCTGCATGGCTGTCGTCAGCTCGTGCCGTGAGGTGTTGGCTTAAGTGCCGCAACGAGCGCAACCCCTGCATCTAGTTGCCAGCGAGTTATGTCGGGGACTCTAGATGGACTGCCGGGGACAACTCGGA
>OTU_314
TGGTAGTCCATGCTGTAAACGATGAGAACTAGCCGTTAGGACGATAGAGTTCTAGTGGCGCAGCTAACGCGATAAGTTCTCCGCCTGGGGAGTACGGCCGCAAGGTTAAAACTCAAATGAATTGACGGGGGCCCGCACAAGCGGTGGAGCATGTGGTTTAATTCGATGCAACGCGAAGAACCTTACCTGCTCTTGACATCCACAGAATCCTGTAGAGATATGGGAGTGCCTTCGGGAACTGTGAGACAGGTGCTGCATGGCTGTCGTCAGCTCGTGTCGTGAGATGTTGGGTTAAGTCCCGTAACGAGCGCAACCCTTGTCCTTATTTGCTAGCGAGTTAAGTCGAGCACTCTAAGGAGACTGCCGGTGACAAGCCGGA
>OTU_315
TGGTAGTCCACGCCGTAAACGATGAGTGCTAGTTGTCGGCATGCATGCATGTCGGTGACGCAGCTAACGCATTAAGCACTCCGCCTGGGGAGTACGGTCGCAAGATTAAAACTCAAAGGAATTGACGGGGGCCCGCACAAGCGGTGGAGCATGTGGTTTAATTCGAAGCAACGCGCAGAACCTTACCACCTTTTGACATGCCTGGACCGCCACAGAGATGTGGTTTTCCCTTCGGGGACTGGGACACAGGTGCTGCATGGCTGTCGTCAGCTCGTGTCGTGAGATGTTGGGTTAAGTCCCGCAACGAGCGCAACCCTCGCGATTAGTTGCCATCAGGTTTGGCTGGGCACTCTAATCGTACTGCCGGAGTTAATCCGGA
>OTU_316
TGGTAGTCCACGCCCTAAACGATGATTACTCGACATACGCGATACACAGTGTGTGTCTGAGCGAAAGCATTAAGTAATCCACCTGGGAAGTACGACCGCAAGGTTGAAACTCAAAGGAATTGACGGGGGTCCGCACAAGCGGTGGAGCATGTGGTTTAATTCGATGATACGCGAGGAACCTTACCTGGGCTAGAATGCTACCTGACGAATCCTGAAAGGGGTTTTTATAGCAATATACAGGTAGTAAGGTGCTGCATGGCCGTCGTCAGCTCGTGCCGTGAGGTGTTGGGTTAAGTCCCGCAACGAGCGCAACCCCTATTTCCAGTTGCCAACACGTAATGGTGGGAACTCTGGAGAAACTGCCGCCGTAAGGCGTGA
>OTU_317
TGGTAGTCCACGCCGTAAACGATGAATGTTAGCCGTCGGCAAGTTTACTTGTCGGTGGCGCAGCTAACGCATTAAACATTCCGCCTGGGGAGTACGGTCGCAAGATTAAAACTCAAAGGAATTGACGGGGGCCCGCACAAGCGGTGGAGCATGTGGTTTAATTCGAAGCAACGCGCAGAACCTTACCAGCCCTTGACATGCCCGGCCAGCTACAGAGATGTAGTGTTCCCTTCGGGGACCGGGACACAGGTGCTGCATGGCTGTCGTCAGCTCGTGTCGTGAGATGTTGGGTTAAGTCCCGCAACGAGCGCAACCCTCGCCCTTAGTTGCCAGCATTCAGTTGGGCACTCTAAGGGGACTGCCGGTGATAAGCCGAGA
>OTU_318
TGGTAGTCCACGCCGTAAACGATGATAACTAGGTGTTGGAAGAATTGACCCTTTCAGTACCGTAGCACACGCGATAAGTTATCCGCCTGGGGAGTACGGCCGCAAGGCTAAAACTCAAAGGAATTGACGGGGGCCCGCACAAGAGGTGGAGTATGTGGTTTAATTCGAAGCAACGCGAAGAACCTTACCTGGGTTTGACATACCGTGAAAAGTGTAGAGATATATAATAGTCGCAAGACACACGGATACAGGTGCTGCATGGCTGTCGTCAGCTCGTGTCGTGAGATGTTGGGTTAAGTCCCGCAACGAGCGCAACCCTTTCCCTTATTTGCCATCATTAAGTTGGGAACTATAGGGGTACTGCCGATGATAAATCGGA
>OTU_319
TGGTAGTCCACGCCGTAAACGATGGATGCTAGGTGTGGGCGGTGTCGACTCCGTCCGTGCCGAAGCTAACGCATTAAGCATCCCGCCTGGGGAGTACGGCCGCAAGGCTAAAACTCAAAGGAATTGACGGGGGCCCGCACAAGCAGCGGAGCATGTGGTTTAATTCGACGCGACGCGAAGAACCTTACCTGGGCTTGACATGCACAGGAATGTCGTAGAAATACGGCAGCCCTTCGGGGCCTGTGCACAGGTGGTGCATGGCTGTCGTCAGCTCGTGCCGTGAGGTGTTGGGTTAAGTCCCGCAACGAGCGCAACCCCTGTCCCTAGTTGCCAGCGTGAAAGACGGGGACTCTAGGGAGACTGCCGGTGACAAATCGGA
>OTU_320
TGGTAGTCCACGCAGTAAACGATGAGTGCTAGATATTAGGACTTAGTTCTTAGTGTCAAAGCTAACGCGTTAAGCACTCCGCCTGGGAAGTACGATCGCAAGATTAAAACTCAAAGGAATTGACGGGGACTCGCACAAGCGGTGGAACATGTGGTTTAATTCGACGCTACGCGAAAAACCTTACCAGGCCTTGACATAGTGGTCATATCGTGGGGAGACCCACGAGTCGGTTCGGCCGGACCATTACAGGTGTTGCATGGCTGTCGTCAGCTCGTGTCGTGAGATGTTGGGTTAAGTCCCGCAACGAGCGCAACCCTCATCCTTAGTTACCAACAGGTTATGCTGGGCACTTTAAGGAAACTGCCGGTGATAAGCCGGA
>OTU_321
TGGTAGTCCTGGCTGTAAACGGTGCACGTTTGCTGTAAAAGGAATCGACCCCTTTTGTGGCGAAGCTAACGCGATAAACGTGCCGCCTGGGGAGTACGGTCGCAAGATTAAAACTCAAAGAAATTGACGGGGGCCTGCACAAGCGGTGGAGTATGTGGCTTAATTCGATGCAACGCGAAGAACCTTACCTGGCCTTGACATGCACGTAGTAGGAGCCTGAAAGGGTAACGACCCCGCAAGGGGAGCGTGCACAGGTGCTGCATGGCTGTCGTCAGCTCGTGTCGTGAGATGTTGGGTTAAGTCCCGCAACGAGCGCAACCCTTGTGTCCTGTTGCCACTCCAACGAGAGTTGGAAGCACTCTGGACAGACTGCCTCGCTTAAACGAGGA
>OTU_322
TGGTAGTCCATGCCATAAACGATGAATACTAGGTTTTGGGCCCGTCAACGGTCCAGAGCCGCAGCTAACGCGTTAAGTATTCCGCCTGGGGAGTACGGTCGCAAGACTGAAACTCAAAGGAATTGACGGGGGCCCGCACAAGCGGTGGAGCATGTGGTTTAATTCGACGCAACGCGAAGAACCTTACCAAGGCTTGACATGGGGAAGACTGGACGAGAGATCGTCCTTCTCTAGCAATAGAGCTTCCCACACAGGTGCTGCATGGCTGTCGTCAGCTCGTGTCGTGAGATGTTGGGTTAAGTCCCGCAACGAGCGCAACCCCCGTTTCTAGTTGCCATCATTCAGTTGGGCCCTCTAGAGAGACTGCCGCGAATAACGCGGA
>OTU_323
TGGTAGTCCATGCGGTAAACGATGAAGACTGACTGTCTGGTACCTGCGGGTACTGGGTAGTGGAGCTAACGCGTTAAGTCTTCCGCCTGGGGAGTACGGCCGCAAGGTTAAAACTCAAAGGAATTGACGGGGGCCCGCACAAGCGGTGGAGCATGTGGTTTAATTCGACGCAACGCGAAGAACCTTACCTACCCTTGACATCCTCGGAAGCTAGTAGAGATATTAGTGTGCCTACGGGAACCGAGAGACAGGTGCTGCATGGCTGTCGTCAGCTCGTGTCGTGAGATGTTGGGTTAAGTCCCGTAACGAGCGCAACCCCTATTCTTATTTGCCAACAGGTAAAGCTGGGAACTCTAAGAAGACTGCCGGTGGTAAGCCGGA
>OTU_324
TGGTAGTCCACGCCCTAAACTATGAGAACTGGATGTCGGGAGGGTTTGCCTTCCGGTGTCGTAGCTAACGCGTTAAGTTCTCCGCCTGGGAAGTACGGCCGCAAGGTTGAAACTCAAAGGAATTGACGGGGACCCGCACAAGCGGTGGAGCATGTGGTTTAATTCGATGCAACGCGAAGAACCTTACCTGGTCTTGACATCCCAGGAATCTCGCAGAGATGTGAGAGTGCCTTCGGGAACCTGGAGACAGGTGCTGCATGGCTGTCGTCAGCTCGTGTCGTGAGATGTTGGGTTAAGTCCCGCAACGAGCGCAACCCTTGCCCTTAGTTGCCATCATTTAGTTGGGAACTCTAAGGGGACCGCCGGTGACAAACCGGA
>OTU_325
TGGTAGTCCACGCCGTAAACGATGGGCGCTAGGTGTGGGAGGTGTCGACTCCTTCCGTGCCGCAGCTAACGCATTAAGCGCCCCGCCTGGGGAGTACGGCCGCAAGGCTAAAACTCAAAGGAATTGACGGGGGCCCGCACAAGCAGCGGAGCATGTGGTTTAATTGGATGCAACGCCAAGAACCTTACCAAGGCATGACATGTTCGGGAAAGCTGGAGAAATTCAGCCCTCCTTCGGGACCCGATCACAGGTGGTGCATGGCTGTCGTCAGCTCGTGTCGTGAGATGTTGGGTTAAGTCCCGCAACGAGCGCAACCCCTGTCCCATGTTGCCAGCGAGTAAAGTCGGGGACTCATGGGAGACTGCCGGTGACAAATCGGA
>OTU_326
TGGTAGTCTTGGCTGTAAACGGTGCGCATTTGCTGTAAACGGAATCGACCCCGTTTGTGGCGAAGCTAACGCGATAAATGCGCCGCCTGGGAAGTACGGTCGCAAGATTAAAACTCAAAGAAATTGACGGGGGCCTGCACAAGCGGTGGAGTATGTGGCTTAATTCGATGCAACGCGAAGAACCTTACCTGGCCTTGACATGCATGTGGTAGAACCATGAAAGTGGGACGACCCCGCAAGGGGAGCATGCACAGGTGCTGCATGGCTGTCGTCAGCTCGTGTCGTGAGATGTTGGGTTAAGTCCCGCAACGAGCGCAACCCTTGTGTCCTGTTGCCACTCCCTCGAGAGAGGGAAGCACTCTGGACAGACTGCCTCGCTTAAACGAGGA
>OTU_327
TGGTAGTCCACGCCGTAAACGATGAATGCCAGCCGTTGGCGAGCTTGCTCGTCAGTGGCGCAGCTAACGCTTTAAGCATTCCGCCTGGGGAGTACGGTCGCAAGATTAAAACTCAAAGGAATTGACGGGGGCCCGCACAAGCGGTGGAGCATGTGGTTTAATTCGAAGCAACGCGCAGAACCTTACCAGCCTTTGACATGTCCCGTATGGGTGCCGGAGACGGCATCCTTCAGTTCGGCTGGCGGGAACACAGGTGCTGCATGGCTGTCGTCAGCTCGTGTCGTGAGATGTTGGGTTAAGTCCCGCAACGAGCGCAACCCTCGCCCCTAGTTGCCATCATTAGGTTGGGCACTCTAGGGGGACTGCCGGTGATAAGCCGAGA
>OTU_328
TGGTAGTCCACGCCGTAAACTATGAGAGCTAGCCGTTGGATGGTTTACCATTCAGTGGCGCAGCTAACGCATTAAGCTCTCCGCCTGGGGAGTACGGTCGCAAGATTAAAACTCAAAGGAATTGACGGGGGCCCGCACAAGCGGTGGAGCATGTGGTTTAATTCGAAGCAACGCGAAGAACCTTACCAGCCCTTGACATGGCAGGACGATTTCCAGAGATGGATCTCTTCACTTCGGTGACCTGCACACAGGTGCTGCATGGCTGTCGTCAGCTCGTGTCGTGAGATGTTGGGTTAAGTCCCGCAACGAGCGCAACCCTCGTCCTTAGTTGCCATCATTTAGTTGGGCACTCTAAGGAGACTGCCGGTGATAAGCCGGA
>OTU_329
TGGTAGTCCATACCGTAAACGATGCATACTAGAGGTGAGGAGATTCAACCCTTTTTGTCTCGAAGTTAACACGATAAGTATGCCGCCTGGGGAGTACGCACGCAAGTGTGAAACTCAAAAGAATTGACGGGGGCCCGCACAAGCAGTGGAGCATGTGGTTTAATTCGATGCAACGCGAAGAACCTTACCTGGGCTTGAACTGTGCTTGAATATATTTGAAAGAGTATAGCCGTAAGGCAAGTACAGAGGTGCTGCATGGCTGTCGTCAGCTCGTGCCGTGAGGTGTTTGGTTAAGTCCAGCAACGAGCGCAACCCTTATCGTTAGTTGCCAGCGAGTAATGTCGGGAACTCTAGCGAGACTGCCGAGGTCAACTCGGA
>OTU_330
TGGTAGTCCACGCCCTAAACGATGCATACTTGGTGTGAGCGATTCATTTCGTTCGTGCCGGAGCTAACGCGTTAAGTATGCCGCCTGGGGAGTACGGTCGCAAGGCTGAAACTCAAAGGAATTGACGGGGGCCCGCACAAGCGGTGGAGCATGTGGTTCAATTCGACGCAACGCGAAGAACCTTACCTGGGCTCGAACGGCTTAAGAACATCTTTGGAAACATTGACTTCTCGCAAGAGACTTGAGTCGAGGTGCTGCATGGCTGTCGTCAGCTCGTGTCGTGAGATGTTGGGTTAAGTCCCGCAACGAGCGCAACCCTTGTCCTGTGTTGCCATCATTTAGTTGGGCACTCGCAGGAGACCGCCAGCGATAAGCTGGA
>OTU_331
GGGTAGTCCTAGCCGTAAACGGTGGGTGCTAGGTGTGGGGATCGCGAGATTTCCGTGCCGCAGCTAACGCATTAAGCACCCCGCCTGGGGAGTACGGCCGCAAGGCTAAAACTCAAAGGAATTGACGGGGGCCCGCACAAGCGGCGGAGCGCGTGGCTTAATTCGATGCAAAGCGAAGAACCTTACCAGGGCTTGACATGTTGGCAGTAGTCGCCCGAAAGGGTCGGCGACCCGTAGAGTCGGGTACCAGCACAGGTGCTGCATGGCTGTCGTCAGCTCGTGCCGTGAGGTGTTGGGTTAAGTCCCGCAACGAGCGCAACCCCTGCTCTTTGTTGCCAGCGAGTTATGTCGGGTACTCAAAGAGGACTGCCGGCGAGAAGCCGGA
>OTU_332
GGGTAGTCCACGCCCTAAACGGTGGATGCTAGGTGTGGGGGGTGTCGACCCCCTCCGTGCCGCAGCTAACGCTTTAAGCATCCCGCCTGGGGAGTACGGCCGCAAGGCTAAAACTCAAAGGAATTGACGGGGGCCCGCACAAGCGGCGGAGCGTGTGGTTTAATTCGATGCAACGCGAAGAACCTTACCAAGGCTTGACATGCTAGTAGTACGGAGTCGAAAGACAAAGGACCCTTCGGGGAGCTAGCACAGGTGCTGCATGGCTGTCGTCAGCTCGTGCCGTGAGGTGTTGGGTTAAGTCCCGCAACGAGCGCAACCCCCGTCGTTAGTTAAATCTTTCTAACGAGACCGCTGGGATAAACCCAGA
>OTU_333
TGGTAGTCCACGCCGTAAACGATGAATGCCAGACGTCGGGGGGCTTGCCCTTCGGTGTCACACCTAACGGATTAAGCATTCCGCCTGGGGAGTACGGTCGCAAGATTAAAACTCAAAGGAATTGACGGGGGCCCGCACAAGCGGTGGAGCATGTGGTTTAATTCGAAGCAACGCGCAGAACCTTACCAACCCTTGACATGCCCTGACCGGCCTGGAGACAGGTTTTTCCCGCAAGGGACAGGGACACAGGTGCTGCATGGCTGTCGTCAGCTCGTGTCGTGAGATGTTCGGTTAAGTCCGGCAACGAGCGCAACCCACACCCTCAGTTGCCATCATTTGGTTGGGCACTCTGGGGGAACTGCCCGTGATAAGCGGGA
>OTU_334
TGGTAGTCCACGCCGTAAACGATGAGTGCTAGGTGTTAGGGGTTTCGATACCCTTGGTGCCGAAGTAAACACAGTAAGCACTCCGCCTGGGGAGTACGCTCGCAAGAGTGAAACTCAAAGGAATTGACGGGGACCCGCACAAGCAGTGGAGTATGTGGTTTAATTCGAAGCAACGCGAAGAACCTTACCAGGTCTTGACATCTGGGTGAAAGCCTCAGAGATGAGGTCCTCCTTCGGGACACCCAAGACAGGTGGTGCATGGTTGTCGTCAGCTCGTGTCGTGAGATGTTGGGTTAAGTCCCGCAACGAGCGCAACCCTTGATCTTAGTTGCCAGCATTGAGTTGGGCACTCTAGGATGACTGCCGGTGACAAACCGGA
>OTU_335
TGGTAGTCCACGCTGTAAACGATGAGTGCTAGATGTCGGGACTTTAAGTTTCGGTGTCGAAGCTAACGCGATAAGCACTCCGCCTGGGGAGTACGGCCGCAAGGTTAAAACTCAAAGGAATTGACGGGGACCCGCACAAGCGGTGGAGCATGCGGTTTAATTCGATGCTACGCGAAGAACCTTACCAACCCTTGACATGTAGATTATGGGAACTAGAGATAGATCCCTTCGGTTCGGCCGGGTCGAACACAGGTGTTGCATGGCTGTCGTCAGCTCGTGTCGTGAGATGTTGGGTTAAGTCCCGCAACGAGCGCAACCCCTACTTTTAGTTACCAGCGGGTAATGCCGGGCACTCTAAAGGAACTGCCGGTGATAAGCCGGA
>OTU_336
TGGTAGTCCTAGCCGTAAACGGTGCACATTTGCTGTGAGAGGATTCGACCCCTTTCGTGGCGTAGCAAACGCGTTAAATGTGCCGCCTGGGGAGTACGGTCGCAAGATTAAAACTCAAAGAAATTGACGGGGGCCTGCACAAGCGGTGGAGTATGTGGCTTAATTCGATGCAACGCGAAGAACCTTACCTGGCCTTGACATGCAGGTGGTAGAAGCCCGAAAGGGTAACGACCCCGCAAGGGGAGCTTGCACAGGTGCTGCATGGCTGTCGTCAGCTCGTGTCGTGAGATGTTGGGTTAAGTCCCGCAACGAGCGCAACCCTTGTGTCCTGTTGCCACTCCTGCGAGAGCAGGAAGCACTCTGGACAGACTGCCTCGTCTAAACGAGGA
>OTU_337
TGGTAGTCCACGCCGTAAACGATGATAACTAGCTGCTGGGGCACATGGTGTTTCAGTGGCGCAGCTAACGCATTAAGTTATCCGCCTGGGGAGTACGGTCGCAAGATTAAAACTCAAAGGAATTGACGGGGGCCTGCACAAGCGGTGGAGCATGTGGTTTAATTCGAAGCAACGCGCAGAACCTTACCAACGTTTGACATCCCTATCGCGGATCGTGGAGACACTTTCCTTCAGTTCGGCTGGATAGGTGACAGGTGCTGCATGGCTGTCGTCAGCTCGTGTCGTGAGATGTTGGGTTAAGTCCCGCAACGAGCGCAACCCTCGCCTTTAGTTGCCATCATTTAGTTGGGTACTCTAAAGGAACCGCCGGTGATAAGCCGGA
>OTU_338
TGGTAGTCCACGCCGTAAACGGTGGGTACTAGGTGTGGGTTTCCTTCCTTGGGATCCGTGCCGTAGCTAACGCATTAAGTACCCCGCCTGGGGAGTACGGCCGCAAGGCTAAAACTCAAAGGAATTGACGGGGGCCCGCACAAGCGGCGGAGCATGTGGATTAATTCGATGCAACGCGAAGAACCTTACCTGGGTTTGACATGCACAGGACGTGCCTAGAGATAGGTATTCCCTTGTGGCCTGTGTGCAGGTGGTGCATGGCTGTCGTCAGCTCGTGTCGTGAGATGTTGGGTTAAGTCCCGCAACGAGCGCAACCCTTGTCTCATGTTGCCAGCGCGTTATGGCGGGGACTCGTGAGAGACTGCCGGGGTCAACTCGGA
>OTU_339
TGGTAGTCCACGCCGTAAACGATGGGCACTAGATGCTTGGGGGAGCGACCCTCTGAGTGTCGTCGCTAACGCAGTAAGTGCCCCGCCTGGGGAGTACGGCCGCAAGGCTGAAACTCAAAGGAATTGACGGGGGCCCGCACAAGCGGTGGAGCATGTGGTTTAATTCGACGCAACGCGAAGAACCTTACCTAGGCTTGACATGCAGGAGAAACCTTTGAGAAACCAGAGGCCCTCTTCGGAGTTCCTGCACAGGTGCTGCATGGCTGTCGTCAGCTCGTGTCGTGAGATGTTGGGTTAAGTCCCGCAACGAGCGCAACCCCTGTTTTCAGTTGCCAGCGGGTAATGCCGGGTACTCTGGAAAGACTGCCGGTGCTAAACCGGA
>OTU_340
TGGTAGTCCACGCCCTAAACGATGCGAACTGGACGTTGGGAGCAACTAGGCTCTCAGTGTCGAAGCTAACGCGTTAAGTTCGCCGCCTGGGGAGTACGGTCGCAAGACTGAAACTCAAAGGAATTGACGGGGGCCCGCACAAGCGGTGGAGTATGTGGTTTAATTCGATGCAACGCGAAGAACCTTACCTGGTCTTGACATCCACGGAAGTCTGCAGAGATGCGGATGTGCCTTCGGGAACCGTGAGACAGGTGCTGCATGGCTGTCGTCAGCTCGTGTCGTGAGATGTTGGGTTAAGTCCCGCAACGAGCGCAACCCTTGTCCTTAGTTGCCAGCGAGTAATGTCGGGAACTCTAAGGAGACTGCCGGTGACAAACCGGA
>OTU_341
TGGTAGTCCACGCCGTAAACGATGCATACTAGACGTATGGGGTATCGACCCCCTGTGCGTCGAAGCTAACGCGATAAGTATGCCGCCTGGGAAGTACGGCCGCAAGGCTAAAACTCAAAGGAATTGACGGGGACCCGCACAAGCAGAGGAGGATGTGGTTTAATATGACGCTACGCGTAGAACCTTACCGAGGCTTGACATCCCTAGAACCCGCTGGAAACAGTGGGGTGTCTTCGGAAGCTAGGTGACAGGTGCTGCATGGCCGTCGTCAGCTCGTGTCGTGAGATGTTGGGTTAAGTCCCGCAACGAGCGCAACCCTTATCGTATGTTGTATTTTTCATGCGAGACTGCCCGGGCCAACCGGGA
>OTU_342
TGGTAGTCCACGCCCTAAACGATGATCACTGGGTGTTCGGGGAGCGATCTCTGAGTACCGTAGCTAACGCGTGAAGTGATCCGCCTGGGGAGTACGGTCGCAAGATTAAAACTCAAAGGAATTGACGGGGACCCGCACAAGCGGTGGATGATGTGGATTAATTCGATGCAACGCGAACAACCTTACCTACCCTTGACATGTCCGGAAGGCCGCCGAGAGGTGGTTGTGCCTGAAAGGGAACCGGAACACAGGTGCTGCATGGCTGTCGTCAGCTCGTGTCGTGAGATGTTGGGTTAAGTCCCGCAACGAGCGCAACCCTTGTCCCTAGTTGCTACGCAAGGGCACTCTAGGGAGACTGCCGGTGACAAACCGGA
>OTU_343
TGGTAGTCCACGCTGTAAACGATGGGCACTAGGTGTGGGGGGTGTCGACTCCCTCCGTGCCGAAGCTAACGCATTAAGTGCCCCGCCTGGGGAGTACGGCCGCAAGGCTAAAACTCAAAGGAATTGACGGGGGCCCGCACAAGCAGCGGAGCATGTGGTTTAATTCGACGCAACGCGAAGAACCTTACCTGGGCTTGACATGTTCCTGACCGTCCTGGAAACAGGGCTTCCCTTCGGGGCAGGATCACAGGTGGTGCATGGCTGTCGTCAGCTCGTGTCGTGAGATGTTGGGTTAAGTCCCGCAACGAGCGCAACCCCCGTCGCATGTTGCCAGCATTTAGTTGGGGACTCATGCGAGACTGCCGGTGACAAACCGGA
>OTU_344
TGGTAGTCCACGCCGTAAACGATGAGAACTAGCCGTTGGACCCCTTGAGGGTTTAGTGGCGTAGCTAACGCGATAAGTTCTCCGCCTGGGGAGTACGGCCGCAAGGCTAAAACTCAAATGAATTGACGGGGGCCCGCACAAGCGGTGGAGCATGTTGTTTAATTCGATGCAACGCGAAGAACCTTACCACCCCTTGACATCCTCGGAACTTGGCAGAGATGCCTTGGTGCCTTCGGGAGCCGAGTGACAGGTGCTGCATGGCTGTCGTCAGCTCGTGTCGTGAGATGTTGGGTTAAGTCCCGTAACGAGCGCAACCCTTGTCCTTATTTGCCAGCGGGTAATGCCGGGAACTCTAAGGAGACTGCCGGTGACAAACCGGA
>OTU_345
TGGTAGTCCACGCTGTAAACGTTGGGCGCTAGGTGTGGGGGGCCTCTCCGGTTCCCTGTGCCGCAGCTAACGCATTAAGCGCCCCGCCTGGGGAGTACGGCCGCAAGGCTAAAACTCAAAGGAATTGACGGGGGCCCGCACAAGCGGCGGAGCATGCGGATTAATTCGATGCAACGCGAAGAACCTTACCTGGGTTTGACATGCACTCTAAAACTGGAGAGATTCAGTGTCCTTCGGGGGGGTGCACAGGTGGTGCATGGCTGTCGTCAGCTCGTGTCGTGAGATGTTGGGTTAAGTCCCGCAACGAGCGCAACCCTCGTTCCATGTTGCCAGCACGTTATGGTGGGGACTCATGGGAGACTGCCGGGGTCAACTCGGA
>OTU_346
TGGTAGTCCATGCCGTAAACGTTGGGCACTAGGTGTGGGGGACATTCCACGTTTTCCGCGCCGTAGCTAACGCATTAAGTGCCCCGCCTGGGGAGTACGGCCGCAAGGCTAAAACTCAAAGGAATTGACGGGGGCCCGCACAAGCGGCGGAGCATGCGGATTAATTCGATGCAACGCGAAGAACCTTACCAAGGCTTGACATGAACCGGAACGGCGCAGAGATGTGTCGGCCACTTGTGGCCGGTTTACAGGTGGTGCATGGTTGTCGTCAGCTCGTGTCGTGAGATGTTGGGTTAAGTCCCGCAACGAGCGCAACCCTCGTTCCATGTTGCCAGCGGGTTATGCCGGGGACTCATGGGAGACTGCCGGGGTCAACTCGGA
>OTU_347
TGGTAGTCCATGCTGTAAACGATGAAGACTAGATGTTGGTGGGTTAACCCTATCAGTATCGAAGCAAACGCGATAAGTCTTCCGCCTGGGGAGTACGGCCGCAAGGTTAAAACTCAAAGGAATTGACGGGGGCCCGCACAAGCGGTGGAGCATGTGGTTTAATTCGATGCAACGCGAAAAACCTTACCTACCCTTGACATCCTGCGAAGTCTACTGAGAAGTGGATGTGCCGAAAGGAGCGCAGAGACAGGTGCTGCATGGCTGTCGTCAGCTCGTGTCGTGAGATGTTGGGTTAAGTCCCGTAACGAGCGCAACCCTTATCCTTATTTGCCATCATTAAGTTGGGAACTTTAAGGAGACTGCCGGTGATAAACCGGA
>OTU_348
TGGTAGTCCACGCCCTAAACGATGTCAACTAGCTGTTGGGGCCTTCGGGCCTTGGTAGCGCAGCTAACGCGTGAAGTTGACCGCCTGGGGAGTACGGTCGCAAGATTAAAACTCAAAGGAATTGACGGGGACCCGCACAAGCGGTGGATGATGTGGATTAATTCGATGCAACGCGAAAAACCTTACCTACCCTTGACATGTCTGGAATGCCGAAGAGATTTGGTAGTGCTCGCAAGAGAACCGGAACACAGGTGCTGCATGGCTGTCGTCAGCTCGTGTCGTGAGATGTTGGGTTAAGTCCCGCAACGAGCGCAACCCTTGTCATTAGTTGCTACGAAAGGGCACTCTAATGAGACTGCCGGTGACAAACCGGA
>OTU_349
GGGTAGTCCACGCTGTAAACGATGAGCACTAGGTGTCGGGGGTATCGACCCCCTCGGTGCCGCAGCTAACGCGATAAGTGCTCCGCCTGGGGACTACGGCCGCAAGGCTAAAACTCAAAGGAATTGACGGGGGCCCGCACAAGCAGCGGAGCGTGTGGTTTAATTCGACGCAACGCGAAGAACCTTACCTGGGCTTGACATGCACGTGGTACGACCGGGAAACCGGGAGGACCCGCAAGGGAGCGTGCACAGATGCTGCATGGCTGTCGTCAGCTCGTGCCGTGAGGTGTTGGGTTAAGTCCCGCAACGAGCGCAACCCTCGCTGCCAGTTACCATGTCTGGCGGGACCGCCGGGTCCAACCCGGA
>OTU_350
TGGTAGTCCACGCCGTAAACGATGAGTGCTTGGTGTAGCGGGTATCGACCCCTGCTGTGCCGAAGTCAACACATTAAGCACTCCGCCTGGGGAGTACGGTCGCAAGACTGAAACTCAAAGGAATTGACGGGGGCCCGCACAAGCGGTGGAGCATGTGGTTTAATTCGAAGCAACGCGCAGAACCTTACCTGGGTTTGAACTTCAGAGGAAAGTCTCAGAGATGAGAGCCTCCCTTCGGGGATCTCTGGAGAGGTGCTGCATGGCTGTCGTCAGCTCGTGTCGTGAGATGTTGGGTTAAGTCCCGCAACGAGCGCAACCCTTATTCATAGTTACTAACGAGTCAAGTCGAGAACTCTATGGAGACTGCCGGTGATAAACCGGA
>OTU_351
TGGTAGTCCACGCCCTAAACGATGCATATTTGGTGTGGGTCATTCAGTTGATCCGTGCCGGAGCTAACGCGTTAAATATGCCGCCTGGGGAGTACAGTCGCAAGGCTGAAACTCAAAGGAATTGACGGGGGCCCGCACAAGCGGTGGAGCATGTGGTTCAATTCGACGCAACGCGAAGAACCTTACCTGGGCTCGAACGGCTTCTCAACGCCGGTAGAAATACCGGTATCCCGCAAGGGAGTGGAGTCGAGGTGCTGCATGGCTGTCGTCAGCTCGTGTCGTGAGATGTTGGGTTAAGTCCCGCAACGAGCGCAACCCCTGTCCTGTGTTGCCATCATTCAGTTGGGAACTCGCAGGAGACCGCCAGCGATAAGCTGGA
>OTU_352
TGGTAGTCCTTGTCGTAAACGATGTGTACTTGATGTAGCTGGGCTCAACCCTAGCTGTGTCGGAGCTAACGCGTTAAGTACACCGCCTGAGGAGTACGCTCGCAAGGGTGAAACTCAAAAGAATTGACGGGGGCCCGCACAAGCAGTGGAGCATGTGGTTTAATTCGATGCAACGCGAAGAACCTTACCTGGGCTCGAAATGCAGAGGGCGATATCAGAGATGATATTTTCCGTAAGGACTTCTGTATAGGTGCTGCATGGCTGTCGTCAGCTCGTGCCGTGAGGTGTTGGGTTAAGTCCCGCAACGAGCGCAACCCTTATCATTAGTTGCCAACACGTAAGGTGGGGACTCTAATGAGACTGCCTAGGTTAACTAGGA
>OTU_353
TGGTAGTCCACGCCGTAAACGATGGGTGCTAGGTGTGGGGGGTGTCAACTCCCTCCGTGCCGAAGCTAACGCATTAAGCACCCCGCCTGGGGAGTACGGCCGCAAGGCTAAAACTCAAAGGAATTGACGGGGGCCCGCACAAGCAGCGGAGCATGTGGTTCAATTCGACGCAACGCGAAGAACCTTACCTAGGCTTGACATGCACTGGAATGTCGTAGAAATACGGCAGCCCTTCGGGGCCGGTGCACAGGTGGTGCATGGCTGTCGTCAGCTCGTGTCGTGAGATGTTGGGTTAAGTCCCGCAACGAGCGCAACCCCTGTCCTATGTTGCCAGCGTGTAATGACGGGGACTCATAGGAGACTGCCGGTGACAAATCGGA
>OTU_354
TGGTAGTCCGCACTGTAAACGATGATTACTCGCTGTTGGAGAGCAATTTCCAGTGGCTTAGCGAAAGCGATAAGTAATCCACCTGGGGAGTACGCCGGCAACGGTGAAACTCAAAGGAATTGACGGGGGCCCGCACAAGCGGAGGAGCATGTGGTTTAATTCGATGATACGCGAGGAACCTTACCAGGGCTTGAAAGTTAGCGACCGGTCTTGAAAGAGACCTTCCCGCAAGGGCGCGAAACTAGGTGCTGCATGGCTGTCGTCAGCTCGTGCCGTGAGGTGTTGGGTTAAGTCCCGCAACGAGCGCAACCCCTACCATTAGTTGCCAGCGGTTCGGCCGGGGACTCTAATGGAACTGCCCGCGCAAGCGGAGA
>OTU_355
TGGTAGTCCACGCTGTAAACGATGCGTGCTAGACGTTGGGAGACCTAGTCTCTCGGTGTCGTCGCTAACGCTTTAAGCACGCCGCCTGGGGAGTACGGCCGCAAGGTTAAAACTCAAAGGAATTGACGGGGGCCCGCACAAGCGGTGGAGCATGTGGTTTAATTCGATGCAACGCGCAGAACCTTACCAGCTCTTGACATGTCCGTCGCGGCTCGGGGAGACCTGAGCTTTCGGTTCGGCCGGACGGAACACAGGTGCTGCATGGCTGTCGTCAGCTCGTGTCGTGAGATGTTGGGTTAAGTCCCGCAACGAGCGCAACCCTCACCTTCAGTTGCCAGCGGTTTGGCCGGGCACTCTGAAGGAACTGCCGGTGACAAGCCGGA
>OTU_356
TGGTAGTCCACGCCGTAAACGATGGGTACTAGGCGTCGGGGGGAGCGACCCCCTCGGTGCCGTCGCTAACGCAGTAAGTACCCCGCCTGGGGAGTACGGTCGCAAGACTGAAACTCAAAGGAATTGACGGGGGCCCGCACAAGCGGTGGAGCATGTGGTTTAATTCGAAGCAACGCGAAGAACCTTACCTGGGCTTGACATGCTGGTGAAATCCGGTGGAAACATCGGACCCTCTTCGGAGCACCAGCACAGGTGCTGCATGGCTGTCGTCAGCTCGTGTCGTGAGATGTTGGGTTAAGTCCCGCAACGAGCGCAACCCTCGCTCCCAGTTGCCAGCGAGTCATGTCGGGGACTCTGGGGGGACTGCCGGTGTCAAACCGGA
>OTU_357
TGGTAGTCCACGCTGTAAACGATGAGTGCTAGGTGTTGGGGGTATCATGCCCTCGGTGCCGAAGTTAACACATTAAGCACTCCGCCTGGGGAGTACGGTCGCAAGACTGAAACTCAAAGGAATTGACGGGGACCCGCACAAGCAGTGGAGTATGTGGTTTAATTCGAAGCAACGCGAAGAACCTTACCAGGTCTTGACATCCCTCTGACCGTCCTAGAGATAGGGCTTTCCTTCGGGACAGAGGAGACAGGTGGTGCATGGTTGTCGTCAGCTCGTGTCGTGAGATGTTGGGTTAAGTCCCGCAACGAGCGCAACCCTTGAACTTAGTTGCCAGCACGTTAAGGTGGGCACTCTAGGTTGACTGCCGGTGACAAACCGGA
>OTU_358
TGGTAGTCCACGCCGTAAACTATGAGTGCTAGATGTTGGGAGGTTTACTTCTCAGTGTCGCAGCTAACGCATTAAGCACTCCGCCTGGGGAGTACGGCCGCAAGGTTAAAACTCAAAGGAATTGACGGGGGCCCGCACAAGCGGTGGAGCATGTGGTTTAATTCGAAGCAACGCGCAGAACCTTACCATCCCTTGACATCCCTATCGCGGTTTCCAGAGATGGATTCCTTCAGCTCGGCTGGATAGGTGACAGGTGCTGCATGGCTGTCGTCAGCTCGTGTCGTGAGATGTTGGGTTAAGTCCCGCAACGAGCGCAACCCTCGCTCTTAGTTGCCATCAGGTAAAGCTGGGCACTCTAAGAGAACTGCCGGTGATAAGCCGGA
>OTU_359
TGGTAGTCCACGCCGTAAACGATGAGTGCTAGATATCGGGAGAATTTCTTTCGGTTTCGCAGCTAACGCATTAAGCACTCCGCCTGGGGAGTACGGCCGCAAGGTTAAAACTCAAAGGAATTGACGGGGGCTCGCACAAGCGGTGGAGCATGCGGTTTAATTCGATGTTACGCGAAAAACCTTACCAACCCTTGACATGGTGGTCGAGAATCGTAGAGATACTTTTCATCAGTTCGGCTGGACCACACACAGGTGTTGCATGGCTGTCGTCAGCTCGTGTCGTGAGATGTTGGGTTAAGTCCCGCAACGAGCGCAACCCTTATCTTTATTTGCCAGCGAGTAATGTCGGGAACTATAAAGAAACTGCCGGTGATAAGCCGGA
>OTU_360
TGGTAGTCCACGCTGTAAACGATGGGTACTAGGCTTTGTGGGAATAGACCCCTGCAGAGCCGGAGCTAACGCAATAAGTACCCCGCCTGGGAAGTACGGTCGCAAGACTAAAACTCAAAGGAATTGACGGGGGCCCGCACAAGCGGTGGATCATGTGGTTTAATTCGAAGCAACGCGCAAAACCTTACCTGGGTTTGACATCCCCGGACCGCTGTAGAAATACAGTTTCAGTAGCAATACTGCCGGGAGACAGGTGCTGCATGGCTGTCGTCAGCTCGTGTGGTGACATGTTGGGTTAAGTCCCGCAACGAGCGCAACCCTTGCCTTTAGTTGCCAGCATTAAGTTGGGCACTCTAGAGGGACTGCCGTGGTTAACACGGA
>OTU_361
TGGTAGTCCTAGCCTTAAACGATGCATACTAGATGTAGGCGGGCTCAACCCTGTCTGTATCGGAGCTAACGCATTAAGTATGCCGCCTGGGGAGTACGCTCGCAAGGGTGAAACTCAAAAGAATTGACGGGGGCCCGCACAAGCAGTGGAGCATGTGGTTTAATTCGATGCAACGCGAAGAACCTTACCTGGGCTCGAAATGTAGAGGACGATCACAGAGATGTGGTTTCCCGAAAGGGTCTCTATATAGGTGCTGCATGGCTGTCGTCAGCTCGTGCCGTGAGGTGTTTGGTTAAGTCCAGCAACGAGCGCAACCCTTATCGTTAGTTGCCAGCGCGTAATGGCGGGAACTCTAACGAGACTGCCTAGGTTAACTAGGA
>OTU_362
TGGTAGTCCACGCCCTAAACTATGGATACTCGACATTTGCGATAAACTGCAAGTGTCTGAGCGAAAGCATTAAGTATCCCACCTGGGAAGTACGATCGCAAGATTGAAACTCAAAGGAATTGGCGGGGGTCCGCACAAGCGGTGGAGCATGTGGTTTAATTCGATGATACGCGAGGAACCTTACCTGGGCTAGAATGTCAGTGGACCGTGGGTGAAAGCTCATTTTGTAGCAATACACCGCTGATAAGGTGCTGCATGGCTGTCGTCAGCTCGTGCCGTGAGGTGTTGGGTTAAGTCCCGCAACGAGCGCAACCCCCATCACTAGTTGCCATCAGGTAACGCTGGGAACTCTAGTGAAACTGCCGTCGTAAGACGTGA
>OTU_363
TGGTAGTCCTAGCCCTAAACGATGATTGCTTGGTGTAGCAGGTACCCAATCCTGCTGTGCCGAAGCTAACGCGATAAGCAATCCGCCTGGGGAGTACGGTCGCAAGGCTGAAACTCAAAGGAATTGACGGGGGCCCGCACAAGCGGTGGAGCATGTGGTTCAATTCGACGCAACGCGAAGAACCTTACCTGGGCTCGAAGCGCAGTGGACTGAGGTAGAAATATCTCTTTCTCGCAAGAGACTGCTGCGTAGGTGCTGCATGGCTGTCGTCAGCTCGTGTCGTGAGATGTTGGGTTAAGTCCCGCAACGAGCGCAACCCTTATTGCCAGTTGCCATCATTCAGTTGGGCACTCTGGCGAAACTGCCCCGGATAACGGGGA
>OTU_364
TGGTAGTCCACGCCCTAAACGATGTCTACTTGCTGTTGGGAGTAATCTTGGTAGCGAAGCTAACGCGAGAAGTAGACCGCCTGGGGAGTACGGTCGCAAGATTAAAACTCAAAGGAATTGACGGGGACCCGCACAAGCGGTGGATGATGTGGATTAATTCGATGCAACGCGAAAAACCTTACCTGCTCTTGACATGCCAGGAAGATCTGAGAGATTAGATTGTGCCTTCGGGAACCTGGACACAGGTGCTGCATGGCTGTCGTCAGCTCGTGTCGTGAGATGTTGTCTTAAGTGACGCAACGAGCGCAACCCTTACTACTAGTTGCCCCAATTAATTTTGGCACTTTAGTGGGACTGCCGGTGATAAGCCGGA
>OTU_365
TGGTAGTCCACGCCGTAAACGATGGGCACTAGGTCCTTGGGGGAGCGACCCCTTGAGGGCCGGCGCTAACGCATTAAGTGCCCCGCCTGGGGAGTACGGCCGCAAGGCTGAAACTCAAAGGAATTGACGGGGGCCCGCACAAGCGGTGGAGCATGTGGTTTAATTCGACGCAACGCGAAGAACCTTACCTGGGCTTGACATGCACGGGAACTCGTGGGGAAACCTGCGGGGCTCTTCGGAGCTCGTGCACAGGTGCTGCATGGCTGTCGTCAGCTCGTGTCGTGAGATGTTGGGTTAAGTCCCGCAACGAGCGCAACCCTTGGGACTAGTTGCCAGCGAGTAATGTCGGGGACTCTAGTCCGACTGCCGGTGCCAAACCGGA
>OTU_366
TGGTAGTCCACGCCGTAAACGATGGGCACTAGGTGCTTGGGGGAGCGACCCCTTGAGTGCCGGCGCTAACGCATTAAGTGCCCCGCCTGGGGAGTACGGCCGCAAGGCTGAAACTCAAAGGAATTGACGGGGGCCCGCACAAGCGGTGGAGCATGTGGTTTAATTCGACGCAACGCGAAGAACCTTACCTAGGCTTGACATGCAGAGGAAAGCTTTGAGAAACCAGAGCCCTCCTTCGGGACTTCTGCACAGGTGCTGCATGGCTGTCGTCAGCTCGTGTCGTGAGATGTTGGGTTAAGTCCCGCAACGAGCGCAACCCCTGTTCCCAGTTGCCAGCGCGTAATGGCGGGGACTCTGGGAAGACTGCCGGTGCCAAACCGGA
>OTU_367
TGGTAGTCTTAGCTGTAAACGATGTTCACTAGGTGTCGGGGTCTCCTCGGTGCCGCAGCTAACGCATTAAGTGAACCGCCTGGGGACTACGGCCGCAAGGTTGAAACTCAAAGGAATTGGCGGGGGCCCGCACAAGCGGTGGAGCATGTGGCTTAATTCGATGCAACGCGAAGAACCTTACCAGGGCTTGACATGAATCTGCAAGCTCGTGAAAGCGAGTCGCTTTCGAAGGTGATTCACAGGTGGTGCATGGCTGTCGTCAGCTCGTGTTGTGAAATGTTGGGTTAAGTCCCGCAACGAGCGCAACCCTCACGTTTTGTTACCAGCGGATAATGCCGGGGACTCAAAACGAACTGCCTCTGTAAAGAGGA
>OTU_368
TGGTAGTCCACGCCGTAAACGATGAGTGCTAGATGTTTCTGGTATTGACCCCGGAGGCGTCGTAGCTAACGCGTTAAGCACTCCGCCTGGGGAGTACGGCCGCAAGGCTAAAACTCAAAGGAATTGACGGGGGCCCGCACAAGCGGTGGAGCATGTGGTTCAATTCGACGCAACGCGAAGAACCTTACCTGGGTTGGAACCCTCCAGAAGTCCGCAGAGATGTGGATGTGCCCGCAAGGGAATTGGATGTCCAGGTGCTGCATGGCTGTCGTCAGCTCGTGTCGTGAGATGTTGGGTTAAGTCCCGCAACGAGCGCAACCCTTGTCGTTAGTTGCCAGCGGTTCGGCCGGGCACTCTAACGAGACTGCCGGTGTTAAACCGGA
>OTU_369
TGGTAGTCCACGCCGTAAACGATGTGTGCTAGACGTTGGGGGACCTAGTCTCTCGGTGTCGCAGCTAACGCTTTAAGCACACCGCCTGGGGAGTACGGCCGCAAGGTTAAAACTCAAAGGAATTGACGGGGGCCCGCACAAGCGGTGGAGCATGTGGTTTAATTCGACGCAACGCGCAGAACCTTACCAGCCCTTGACATGTCCCGTACGGGCCGCAGAGATGCGGTCCATCAGTTCGGCTGGCGGGAACACAGGTGCTGCATGGCTGTCGTCAGCTCGTGTCGTGAGATGTTGGGTTAAGTCCCGCAACGAGCGCAACCCTCACCTTCAGTTGCCATCGGGTTAAGCCGGGCACTCTGGAGGAACTGCCGGTGACAAGCCGGA
>OTU_370
TGGTAGTCCACGCCGTAAACGATGGGCACTAGGTGTGGGAGGTGTCGACTCCTCCCGTGCCGGCGCTAACGCATTAAGTGCCCCGCCTGGGGAGTACGGCCGCAAGGCTAAAACTCAAAGGAATTGACGGGGGCCCGCACAAGCAGCGGAGCATGTGGTTTAATTCGACGCAACGCGAAGAACCTTACCTGGGCTTGACATGTGGGTGACAGCCGTGGAAACACGGTCTTCCTTCGGGACACCTTCACAGGTGGTGCATGGCTGTCGTCAGCTCGTGTCGTGAGATGTTGGGTTAAGTCCCGCAACGAGCGCAACCCCTGTCCCATGTTGCCAGCATTCAGTTGGGGACTCATGGGAGACTGCCGGTGACAAACCGGA
>OTU_371
TGGTAGTCCACACCGTAAACGATGGATACTTGTTGTTGGAGGTATTGACCCCTTCAGTGACGCAGTTAACACGGTAAGTATCCCGCCTGGGGAGTACGGTCGCAAGATTAAAACTCAAAGAAATTGACGGGGGCCCGCACAAGCGGTGGAGTATGTGGTTTAATTCGATGCAACGCGAAGAACCTTACCTACTTTTGACATGTACTGGAAGACTGGCAGAAATGTCGTCGCCCGCAAGGGCCGGTACACAGGTGCTGCATGGCTGTCGTCAGCTCGTGTCGTGAGATGTTGGGTTAAGTCCCGCAACGAGCGCAACCCCTGCTTTTAGTTGCCAGCATTTAGTTGGGCACTCTAAAAGGACTGCCGACGTTAAGTCGGA
>OTU_372
TGGTAGTCCACGCCCTAAACGATGCTCACTAGGTGTTGGGGAAGCGATTCCTTGGTACCGTAGCTAACGCGTGAAGTGAGCCGCCTGGGGAGTACGGCCGCAAGGTTAAAACTCAAAGGAATTGACGGGGACCCGCACAAGCGGTGGATGATGTGGATTAATTCGATGCAACGCGAACAACCTTACCTACCCTTGACATGTCGCAAAGCCTGCTGAAAGGTGGGTGTGCCTGAAAGGGAATGCGAACACAGGTGCTGCATGGCTGTCGTCAGCTCGTGTCGTGAGATGTTGGGTTAAGTCCCGCAACGAGCGCAACCCTTGTCCCTAGTTGCTACGCAAGGGCACTCTAGGGAGACTGCCGGTGACAAACCGGA
>OTU_373
TGGTAGTCCACGCCGTAAACGATGAATGCCAGCCGTTGGGCAGCTTGCTGCTCAGTGGCGCAGCTAACGCTTTAAGCATTCCGCCTGGGGAGTACGGTCGCAAGATTAAAACTCAAAGGAATTGACGGGGGCCCGCACAAGCGGTGGAGCATGTGGTTTAATTCGAAGCAACGCGCAGAACCTTACCAACCTTTGACATGTCCAGTATGGGCTCCAGAGATGGGGTTCTTCAGTTCGGCTGGCTGGAACACAGGTGCTGCATGGCTGTCGTCAGCTCGTGTCGTGAGATGTTGGGTTAAGTCCCGCAACGAGCGCAACCCTCGCCCTTAGTTGCCATCATTTAGTTGGGCACTCTAAGGGGACTGCCGGTGATAAGCCGCGA
>OTU_374
TGGTAGTCCACGCCCTAAACGATGTCAACTAGTTGTCGGGTCTTAACGGGCTTGGTAACGCAGCTAACGCGTGAAGTTGACCGCCTGGGGAGTACGGTCGCAAGATTAAAACTCAAAGGAATTGACGGGGACCCGCACAAGCGGTGGATTATGTGGATTAATTCGATGCAACGCGAAAAACCTTACCTACCCTTGACATGTACCGAAGCCCGCCGAGAGGTGGGCGTGCCCGAAAGGGAACGGTAACACAGGTGCTGCATGGCTGTCGTCAGCTCGTGTCGTGAGATGTTGGGTTAAGTCCCGCAACGAGCGCAACCCTTGTCATTAATTGCCATCATTCAGTTGGGCACTTTAATGAAACTGCCGGTGACAAACCGGA
>OTU_375
TGGTAGTCCACGCTGTAAACGATGATTACTCGATGTGGGCGATACACGGTCCGCGTCTTAGCGAAAGCGTTAAGTAATCCACCTGGGGAGTACGCCCGCAAGGGTGAAACTCAAAGGAATTGACGGGGGCCCGCACAAGCGGTGGAGCATGTGGTTTAATTCGATGATACGCGAGGAACCTTACCTAGGCTAGAATGCGCGTGACCGCCTCAGAGATGAGGCTTCCCTTCGGGGCACAAAGCAAGGTGCTGCATGGCTGTCGTCAGCTCGTGCCGTGAGGTGTTGGGTTAAGTCCCGCAACGAGCGCAACCCCTATCTTTAGTTGCCAGCACGTGATGGTGGGGACTCTAAAGAGACTGCCTGCGCAAGCAGTGA
>OTU_376
TGGTAGTCCTAGCCCTAAACGGTGCACGCTTGCTGTAAGAGGAATCGACCCCTCTTGTGGCGAAGCTAACGCGATAAGCGTGCCGCCTGGGGAGTACGGTCGCAAGATTAAAACTCAAAGAAATTGACGGGGGCCTGCACAAGCGGTGGAGTATGTGGCTTAATTCGATGCAACGCGAAGAACCTTACCTGGCCTTGACATGCATTTGGTAGAACCATGAAAGTGGGACGACCCCGCAAGGGGAGGATGCACAGGTGCTGCATGGCTGTCGTCAGCTCGTGTCGTGAGATGTTGGGTTAAGTCCCGCAACGAGCGCAACCCCTATGTCCTGTTGCCACCCCCACGAGAGTGGGGAGCACTCTGGACAGACTGCCTCGCTTAAACGGGGA
>OTU_377
TGGTAGTCCACGCCCTAAACGATGTCGACTAGTTGTCGGGGATTAATTTTCTTGGTAACGCAGCTAACGCGTGAAGTCGACCGCCTGGGGAGTACGGTCGCAAGATTAAAACTCAAAGGAATTGACGGGGACCCGCACAAGCGGTGGATGATGTGGATTAATTCGATGCAACGCGAAAAACCTTACCTACCCTTGACATGGTCTAAAGACGCCAGAGATGGCGTTGTGCCCGAAAGGGAATAGATACACAGGTGCTGCATGGCTGTCGTCAGCTCGTGTCGTGAGATGTTGGGTTAAGTCCCGCAACGAGCGCAACCCTTGCCGGTAATTGCCATCATTAAGTTGGGCACTTTACCGGGACTGCCGGTGACAAGCCGGA
>OTU_378
TGGTAGTCCACACTGTAAACGATGATTACTCGATGTTGGCGATACACAGCCAGCGTCTTAGCGAAAGCGATAAGTAATCCACCTGGGGAGTACGCCGGCAACGGTGAAACTCAAAGGAATTGACGGGGGTCCGCACAAGCGGTGGAGCATGTGGTTTAATTCGATGATACGCGAGGAACCTTACCTGGGCTAGAATGCCCTTGACATTTCCAGAGATGGGAAGTTCCGCAAGGACAAGGAGCAAGGTGCTGCATGGCTGTCGTCAGCTCGTGCCGTGAGGTGTTGGGTTAAGTCCCGCAACGAGCGCAACCCCTATTCTTAGTTGCCAGCATGTCATGGTGGGGACTCTAAGAAGACTGCCCGCGCAAGCGGAGA
>OTU_379
TGGTAGTCCACGCCGTAAACGATGGGCACTAGGCGCTTGGGGGAGCGACCCCTCGAGGGCCGGCGCTAACGCATTAAGTGCCCCGCCTGGGGAGTACGGCCGCAAGGCTGAAACTCAAAGGAATTGACGGGGGCCCGCACAAGCGGTGGAGCATGTGGTTTAATTCGACGCAACGCGAAGAACCTTACCTAGGCTTGACATGCACGGGAAACGCCTCAGAAACGGGGCGCCCTCTTCGGAGTCCGTGCACAGGTGCTGCATGGCTGTCGTCAGCTCGTGTCGTGAGATGTTGGGTTAAGTCCCGCAACGAGCGCAACCCCTGTTCCTAGTTGCCAGCGCGTCATGGCGGGGACTCTAGGGAGACTGCCGGTGCCAAACCGGA
>OTU_380
TGGTAGTCCTAGCCCTAAACGATGACTGCTTGGTGTGACGGGTACCCAATCCCGCCGTGCCGTAGCTAACGCGTTAAGCAGTCCGCCTGGGGAGTACGGTCGCAAGGCTGAAACTCAAAGGAATTGACGGGGGCCCGCACAAGCGGTGGAGCATGTGGTTTAATTCGACGCAACGCGAAGAACCTTACCTGGGCTCGAAATGTTATGGACCGGAGTGGAAACATTCCTTCCCCGCAAGGGGCCGTAATATAGGTGCTGCATGGCTGTCGTCAGCTCGTGTCGTGAGATGTTGGGTTAAGTCCCGCAACGAGCGCAACCCTTATCTTCAGTTGCTACCATTTAGTTGAGCACTCTGACGAAACCGCCTCGGATAACGGGGA
>OTU_381
TGGTAGTCCACGCCGTAAACGATGAGTGCTAGGTGTTGGGGGTTTCGATACCCTCGGTGCCGAAGTAAACACAGTAAGCACTCCGCCTGGGGAGTACGCTCGCAAGAGTGAAACTCAAAGGAATTGACGGGGACCCGCACAAGCAGTGGAGTATGTGGTTTAATTCGAAGCAACGCGAAGAACCTTACCAGGTCTTGACATCCCTCTGACCGGTGTAGAGATACACCTTCCCTTCGGGGCAGAGGAGACAGGTGGTGCATGGTTGTCGTCAGCTCGTGTCGTGAGATGTTGGGTTAAGTCCCGCAACGAGCGCAACCCTTGACTTTAGTTGCCAGCACGTAATGGTGGGCACTCTAGAGTGACTGCCGGTGACAAACCGGA
>OTU_382
TGGTAGTCCTTGCCGTAAACGGTGTATACTTGATGTAACTGGTCTCAACCCCGGTTGTGTCGTAGCTAACGCGATAAGTATACCGCCTGGGGAGTACACTCGCAAGGGTGAAACTCAAAAGAATTGACGGGGGCCCGCACAAGCAGTGGAGCATGTGGTTTAATTCGATGCAACGCGAAGAACCTTACCCAGACTTGACATATAGTGGACCGTCGCAGAGATGCGACTTCCCGCAAGGGCCGCTATACAGGTGCTGCATGGCTGTCGTCAGCTCGTGCCGTGAGGTGTTGGGTTAAGTCCCGCAACGAGCGCAACCCTTATCGTTAGTTGCCATCAGGTAAAGCTGGGCACTCTAGCGAGACTGCCTAGGTTAACTAGGA
>OTU_383
TGGTAGTCCACGCCGTAAACGATGTGTGCTTGACGTTGGCGGGTTTACCCGCCGGTGTCGTAGCTAACGCGATAAGCACACCGCCTGGGGAGTACGGCCGCAAGGTTAAAACTCAAAGGAATTGACGGGGGCCCGCACAAGCGGTGGAGCATGTGGTTTAATTCGACGCAACGCGAAGAACCTTACCAGCCCTTGACATGGGGAGTATGGGTTGCCGAGAGGTGATCCTTCAGTTCGGCTGGCTCCCACACAGGTGCTGCATGGCTGTCGTCAGCTCGTGTCGTGAGATGTTGGGTTAAGTCCCGCAACGAGCGCAACCCTCGCCTCCAGTTGCCATCAGGTTAAGCTGGGCACTTTGGAGGAACTGCCGGTGACAAGCCGGA
>OTU_384
TGGTAGTCCACGCCGTAAACGATGATAACTAGCTGTCCGGGCTCATAGAGCTTGGGTGGCGCAGCTAACGCATTAAGTTATCCGCCTGGGGAGTACGGTCGCAAGATTAAAACTCAAAGGAATTGACGGGGGCCTGCACAAGCGGTGGAGCATGTGGTTTAATTCGAAGCAACGCGCAGAACCTTACCAGCCTTTGACATCCTAGGACGACTTCTGGAGACAGATTTCTTCCCTTCGGGGACCTAGTGACAGGTGCTGCATGGCTGTCGTCAGCTCGTGTCGTGAGATGTTGGGTTAAGTCCCGCAACGAGCGCAACCCTCGTCCTTAGTTGCCATCATTTAGTTGGGCACTTTAAGGAAACTGCCGGTGATAAGCCGGA
>OTU_385
TGGTAGTCCACGCCGTAAACGATGGGCACTAGGTGCTTCGGGGAGCGACCCCCGGAGTGCCGTCGCTAACGCATTAAGTGCCCCGCCTGGGGAGTACGGCCGCAAGGCTGAAACTCAAAGGAATTGACGGGGGCCCGCACAAGCGGTGGAGCATGTGGTTTAATTCGACGCAACGCGAAGAACCTTACCTAGGCTTGACATGCATGGGAAACCCCTCGGAAACGGGGGGCCTCCTTCGGGATCCATGCACAGGTGCTGCATGGCTGTCGTCAGCTCGTGTCGTGAGATGTTGGGTTAAGTCCCGCAACGAGCGCAACCCCCGTCTCCAGTTGCCAGCGCGTAATGGCGGGGACTCTGGAGAGACTGCCGGTGCCAAACCGGA
>OTU_386
TGGTAGTCCGAGCCGTAAACGATGGACACTAGGTGTCGGGGGTATCGACCCCCCCGGTGCCGTAGCTAACGCGTTAAGTGTCCCGCCTGGGGAGTACGGTCGCAAGACTGAAACTCAAAGGAATTGACGGGGGCCCGCACAAGCGGTGGAGCATGTGGTTTAATTCGATGCAACGCGAAGAACCTTACCAAGGCTTGACATGTAGGGAACCTGGTAGAAATACCGGGGTGCCGCAAGGAACCCTAACACAGGTGGTGCATGGCTGTCGTCAGCTCGTGTCGTGAGATGTTGGGTTAAGTCCCGCAACGAGCGCAACCCTCGATGTTAGTTGCCAACGGGTAATGCCGGGCACTCTAGCGTGACTGCCGGTGACAAACCGGA
>OTU_387
TGGTAGTCCACGCTGTAAACGATGGGCACTCGGTGCTGCGGGTATCGACCCCTGCGGTGCCTGAGCTAACGCGTTAAGTGCCCCGCCTGGGGAGTACGGTCGCAAGGCTGAAACTCAAAGGAATTGACGGGGGCCCGCACAAGCGGTGGAGCATGTGGTTTAATTCGATGCAACGCGCAGAACCTTACCTGGGCTTGAACTGTGGGGGACAGCTCTAGAAATAGGGTCTCTCCTTCGGGAGCCGCCACAGAGGTGCTGCATGGCTGTCGTCAGCTCGTGTCGTGAGATGTTGGGTTAAGTCCCGCAACGAGCGCAACCCCTATCCCTAGTTGCCAGCGAGTCAAGTCGGGAACTCTAGGGAGACTGCCCCGGAAATCGGGGA
>OTU_388
GGGTAGTCCACGCCGTAAACGATGGATACTAGCTGTTGGAGGTATCGACCCCTTCAGTAGCGAAGCTAACGCGTTAAGTATCCCGCCTGTGGAGTACGGTCGCAAGACTAAAACATAAAGGAATTGACGGGGACCCGCACAAGCGGTGGATCGTGTTCTTTAATTCGATGCTAAACGAAGAACCTTACCAGGGCTTGACATCTAGGGAATTTTTGGGAAACCAATTAGTGCCTTTTGGAACCCTATGACAGGTGATGCATGGCCGTCGTCAGCTCGTGTCGTGAGATGTTTGGTTAAGTCCATCAACGAGCGCAACCCTTGTGATTAGTTGAATTTTTCTAATCAGACTGCCCCGGTAACGGGGA
>OTU_389
TGGTAGTCCACGCCCTAAACGATGTCGACTAGTTGTTCGGAAGGGTAACTTTCTGAGTAACGCAGCTAACGCGTGAAGTCGACCGCCTGGGGAGTACGGCCGCAAGGTTAAAACTCAAAGGAATTGACGGGGACCCGCACAAGCGGTGGATGATGTGGATTAATTCGATGCAACGCGAAAAACCTTACCTACCCTTGACATGCCTGGAATCCTTGAGAGATCAGGGAGTGCCTTCGGGAGCCAGGACACAGGTGCTGCATGGCTGTCGTCAGCTCGTGTCGTGAGATGTTGGGTTAAGTCCCGCAACGAGCGCAACCCTTGTCGCTAATTGCCAGCATTGAGTTGGGCACTTTAGCGAGACTGCCGGTGACAAACCGGA
>OTU_390
TGGTAGTCCACGCCGTAAACGATGGATGCTAGCCGTTGGTAAGCATGCTTATCAGTGGCGCAGCTAACGCATTAAGCATCCCGCCTGGGGAGTACGGCCGCAAGGTTGAAACTCAAAGGAATTGACGGGGGCCCGCACAAGCGGTGGAGCATGTGGTTTAATTCGACGCAACGCGCAGAACCTTACCAGGCCTTGACATCCCGTGCTAAGCCCAGAGATGGGTGGTCCCCGCAAGGGGCGCGGAGACAGGTGCTGCATGGCTGTCGTCAGCTCGTGTCGTGAGATGTTGGGTTAAGTCCCGCAACGAGCGCAACCCTCGCCTTTAGTTGCCATCATTTAGTTGGGCACTCTAAAGGGACCGCCGGCGACAAGCCGGA
>OTU_391
TGGTAGTCCTAGCCCTAAACGATGGATGCTTGGTGTGATCGGTACCCAATCCGATCGTGCCGAAGCTAACGCGATAAGCATCCCGCCTGGGGAGTACGGTCGCAAGGCTGAAACTCAAAGGAATTGACGGGGGCCCGCACAAGCGGTGGAGCATGTGGTTCAATTCGACGCAACGCGAAGAACCTTACCTGGGCTCGAAATGCAGTGGACCGGGGTAGAAATATCCCTTTTCGCAAGAACTGCTGCATAGGTGCTGCATGGCTGTCGTCAGCTCGTGTCGTGAGATGTTGGGTTAAGTCCCGCAACGAGCGCAACCCTTATCGTTAGTTGCCAGCGAGTCAAGTCGGGCACTCTAGCGAAACCGCCTCGGATAACGGGGA
>OTU_392
TGGTAGTCCACGCCGTAAACGTTGGGCGCTAGGTGTGGGGCTCATTCCACGAGTTCCGTGCCGCAGCTAACGCATTAAGCGCCCCGCCTGGGGAGTACGGCCGCAAGGCTAAAACTCAAAGGAATTGACGGGGGCCCGCACAAGCGGCGGAGCATGTTGCTTAATTCGATGCAACGCGAAGAACCTTACCTAGGCTTGACATGCACGGAAATCTCGTAGAGATACGGGGTCCGTAAGGGCCGTGCACAGGTGGTGCATGGTTGTCGTCAGCTCGTGTCGTGAGATGTTGGGTTAAGTCCCGCAACGAGCGCAACCCTCGTTCTATGTTGCCAGCACGTCATGGTGGGGACTCATAGGAGACTGCCGGGGTCAACTCGGA
>OTU_393
TGGTAGTCCACACCGTAAACGTTGGGCGCTAGGTGTGGGACACATTCCACGTGTTCTGTGCCGCAGCTAACGCATTAAGCGCCCCGCCTGGGGAGTACGGCCGCAAGGCTAAAACTCAAAGGAATTGACGGGGGCCCGCACAAGCGGCGGAGCATGCGGATTAATTCGATGCAACGCGAAGAACCTTACCTGGGTTTGACATACACTAGAAAGCTGCAGAGATGTGGCCTCCTTTTGGCTGGTGTACAGGTGGTGCATGGCTGTCGTCAGCTCGTGTCGTGAGATGTTGGGTTAAGTCCCGCAACGAGCGCAACCCTCGTCCTATGTTGCCAGCACGTGATGGTGGGGACTCATAGGAGACTGCCGGGGTCAACTCGGA
>OTU_394
TGGTAGTCCGCACTGTAAACGATGATTACTCGATGTTCGCGATATACAGTGAGCGTCCAAGCGAAAGCGTTAAGTAATCCACCTGGGGAGTACGATCGCAAGATTGAAACTCAAAGGAATTGACGGGGGTCCGCACAAGCGGTGGAGCATGTGGTTTAATTCGATGATACGCGAGGAACCTTACCTGGGCTAGAATGTGAGGGAATCACTCAGAGATGGGTGAGCCAGCAATGGCCCAAAACAAGGTGCTGCATGGCTGTCGTCAGCTCGTGCCGTGAGGTGTTGGGTTAAGTCCCGCAACGAGCGCAACCCCTATCTTTAGTTGCCAACAGGTTAAGCTGGGGACTCTAAAGAGACTGCCTGCGTAAGCAGAGA
>OTU_395
TGGTAGTCCTTGCCGTAAACGATGTATACTTGATGTAGTTAGGCTCAACCCTGACTGTGTCGAAGCGAACGCGATAAGTATACCGCCTGAGGAGTACGCTCGCAAGGGTGAAACTCAAAAGAATTGACGGGGGCCCGCACAAGCAGTGGAGCATGTGGTTTAATTCGATGCAACGCGAAGAACCTTACCCAGGCTCGAAATGCAGAGGGCGATGTCAGAAATGACATTTTCCGTAAGGACTTCTGTATAGGTGCTGCATGGCTGTCGTCAGCTCGTGCCGTGAGGTGTTGGGTTAAGTCCCGCAACGAGCGCAACCCTTATCATTAGTTGCCAACATTTAAGGTGGGGACTCTAATGAGACTGCCCAGGTTAACTGGGA
>OTU_396
TGGTAGTCCACGCCCTAAACGATGATTACTCGACATACGCGATACACAGTGTGTGTCTGAGCGAAAGCATTAAGTAATCCACCTGGGAAGTACGTCCGCAAGGATGAAACTCAAAGGAATTGACGGGGGTCCGCACAAGCGGTGGAGCATGTGGTTTAATTCGATGATACGCGAGGAACCTTACCTGGGCTAGAATGCCACTTGACAGCCGGTGAAAGCTGGTTTTGTAGCAATACACAGGTGGTAAGGTGCTGCATGGCCGTCGTCAGCTCGTGCCGTGAGGTGTTGGGTTAAGTCCCGCAACGAGCGCAACCCCTATCTTCAGTTGCCAACACGTAAAGGTGGGAACTCTGAAGAAACTGCCGTCGTAAGACGCGA
>OTU_397
TGGTAGTCCACGCCGTAAACTATGATTACTCGTTTTCGGGGCTTTATTGCTTCGGAGACTAAGCGAAAGTGATAAGTAATCCACCTGGGGAGTACGATCGCAAGGTTGAAACTCAAAGGAATTGACGGGGGCCCGCACAAGCGGTGGAGCATGTGGTTTAATTCGATGATACGCGAGGAACCTTACCAGGGCTTAAATGCAGAACGCATATAGTGGAAACATTATAGTCTTCGGACGGTCTGCAAGGTGCTGCATGGCTGTCGTCAGCTCGTGCCGTGAGGTGTTGGGTTAAGTCCCGCAACGAGCGCAACCCCTATCTTTAGTTGCCAGCGGATAATGCCGGGGACTCTAAAGAAACTGCCAGCGCAAGCTGAGA
>OTU_398
TGGTAGTCCTAGCCGTAAACGTTGGGTGCTAGGTGTGGGCGGATATCGACCCCGTCCGTGCCGAAGCTAACGCATTAAGCACCCCGCCTGGGGAGTACGGCCGCAAGGCTAAAACTCAAAGGAATTGACGGGGGCCCGCACAAGCGGCGGAGCATGTGGCTTAATTCGAAGCAACGCGAAGAACCTTACCTGGGCTTGACATGCGGGGTGAAACCGTAGAAATACGGCGCTCCTCGGAGCCCGCACAGGTGGTGCATGGCTGTCGTCAGCTCGTGCCGTGAGGTGTTGCCTTAAGTGGCGCAACGAGCGCAACCCCTGTCCTTAGTTGCCAGCGGGTAATGCCGGGAACTCTAGGGAGACTGCCGGTGCCAAACCGGA
>OTU_399
TGGTAGTCCATGCCGTAAACGTTGGGCACTAGGTGTGGGGACCTTCCACGGTTTCCGTGCCGCAGCTAACGCATTAAGTGCCCCGCCTGGGGAGTACGGCCGCAAGGCTAAAACTCAAAGGAATTGACGGGGGCCCGCACAAGCGGCGGAGCATGCTGATTAATTCGATGCAACGCGAAGAACCTTACCTAGGTTTGACATATAGAGAAAACTTATAGAGATATAAGGTCCTTTTGGGCTCTATACAGGTGGTGCATGGCTGTCGTCAGCTCGTGTCGTGAGATGTTGGGTTAAGTCCCGCAACGAGCGCAACCCTCGTCCTATGTTGCCAGCACGTAATGGTGGGGACTCATAGGAGACTGCCGGGGTCAACTCGGA
>OTU_400
GGGTAGTCCACGCCCTAAACGTTGTGAACTAGGTGTTGGTCGGATTGACCCGATCAGTGCCGCAGCTAACGCATTAAGTTCACCGCCTGGGGACTACGGCCGCAAGGTTAAAACTCAAAGGAATAGGCGGGGGCCCGCACAAGCAGCGGAGCGTGTGGTTTAATTCGAGGCAACGCGAAGAACCTTACCTGGGTTTGACATGCACAGGAAATTTTGGTGAAAGCCAGAACCTCCCGCAAGGGACTTGTGCGCAGGTGGTGCATGGCTGTCGTCAGCTCGTGCCGTGAGGTGTTGGGTTAAGTCCCGCAACGAGCGCAACCCCTGTCCTTAGTTGAATGTTCTAGGGAGACTGCCGGGCGAAACCCGGA
>OTU_401
TGGTAGTCCACGCCGTAAACGTTGGGCACTAGGTGTGGGGCCTTATCAACGGGTTCCGTGCCGCAGCTAACGCAATAAGTGCCCCGCCTGGGGAGTACGGCCGCAAGGCTAAAACTCAAAGGAATTGACGGGGGCCCGCACAAGCGGCGGAGCATGTGGCTTAATTCGATGCGACGCGAAGAACCTTACCTGGGCTGAACTACGCGGGAAAAGCCGTAGAGATACGGTGTCCGTAAGGGTCCGCGATAGGTGGTGCATGGCTGTCGTCAGCTCGTGTCGTGAGATGTTGGGTTAAGTCCCGCAACGAGCGCAACCCTTGTCCTATGTTGCCAGCGGGTAATGCCGGGGACTCGTAGGAGACTGCCGGGGTCAACTCGGA
>OTU_402
TGGTAGTCCACACCGTAAACGTTGGGCGCTAGGTGTGGGACTCATTCCACGAGTTCCGTGCCGCAGCTAACGCATTAAGCGCCCCGCCTGGGGAGTACGGCCGCAAGGCTAAAACTCAAAGGAATTGACGGGGGCCCGCACAAGCGGCGGAGCATGCGGATTAATTCGATGCAACGCGAAGAACCTTACCTAGGTTTGACATATACGAGAAGCCTCTGGAGACAGAGGTCTCTTTGGACACTTGTATACAGGTGGTGCATGGCTGTCGTCAGCTCGTGTCGTGAGATGTTGGGTTAAGTCCCGCAACGAGCGCAACCCTCGTCTTATGTTGCCAGCACGTAATGGTGGGGACTCATAAGAGACTGCCGGGGTCAACTCGGA
>OTU_403
TGGTAGTCCACGCCGTAAACGATGGATGCTAGCCGTCGGGGAGCTTGCTCTTCGGTGGCGCAGCTAACGCATTAAGCATCCCGCCTGGGGAGTACGGTCGCAAGATTAAAACTCAAAGGAATTGACGGGGGCCCGCACAAGCGGTGGAGCATGTGGTTTAATTCGAAGCAACGCGCAGAACCTTACCAGCTCTTGACATGTCACGTATGGGTACCGGAGACGGTATTCTTCAGTTCGGCTGGCGTGAACACAGGTGCTGCATGGCTGTCGTCAGCTCGTGTCGTGAGATGTTGGGTTAAGTCCCGCAACGAGCGCAACCCTCGCCCTTAGTTGCCATCATTCAGTTGGGCACTCTAGGGGGACTGCCGGTGATAAGCCGAGA
>OTU_404
TGGTAGTCCACGCCGTAAACGATGAGAACTAGATGTCGGGGGGGATTAGCCCCTCGGTGTCGTAGCTAACGCGCTAAGTTCTCCGCCTGGGGAGTACGGCCGCAAGGTTGAAACTCAAAGGAATTGACGGGGACCCGCACAAGCGGTGGAGCATGTGGTTTAATTCGATGCAACGCGAAGAACCTTACCTGGTCTTGACATCCTCGGAACCCTGCAGCGATGCGGGGGTGCCTTCGGGAGCCGAGAGACAGGTGCTGCATGGCTGTCGTCAGCTCGTGTCGTGAGATGTTGGGTTAAGTCCCGCAACGAGCGCAACCCTTGTCCGTAGTTGCCATCATTTAGTTGGGAACTCTACGGAGACCGCCGGTGACAAACCGGA
>OTU_405
TGGTAGTCCACGCCGTAAACGATGAGTGCCAGACGTTGGGCAGTTACTGTTCAGTGTCGACGTTAACGCAATAAGCACTCCGCCTGGGGAGTACGGTCGCAAGATTAAAACTCAAAGGAATTGACGGGGGCCCGCACAAGCGGTGGAGCATGTGGTTTAATTCGAAGCAACGCGCAGAACCTTACCAACCTTTGACATGGGGATTATGAGGATGAGAGATTATCTTCTTCAGTTCGGCTGGGTCCCACACAGGTGCTGCATGGCTGTCGTCAGCTCGTGTCGTGAGATGTTGGGTTAAGTCCCGCAACGAGCGCAACCCTCGTTCTTAGTTGCCATCAGGTTTGGCTGGGCACTTTAAGGAGACTGCCGGTGATAAGCCGGA
>OTU_406
GGGTAGTCCACGCCCTAAACGGTGGCAACTAGGTGTGGGGGGTATCGACCCCCTCCGTGCCGCAGCTAACGCGTTAAGTTGCCCGCCTGGGGACTACGGCCGCAAGGTTAAAACTCAAAGGAATTGACGGGGGCCCGCACAAGCAGCGGAGCGTGTGGTTTAATTCGATGCAACGCGCAGAACCTTACCGGGGTTTGACATGCTCAGGAAAGCCCGAGAGATCGGGTCCCTCTTCGGAGTCGGAGCACAGGTGCTGCATGGCTGTCGTCAGCTCGTGCCGTGAGGTGTTGGGTTAAGTCCCGCAACGAGCGCAACCCTCGTCGCTAGTTGCATCTTTCTAGCGAGACCGCTGCGCAAAACGCAGA
>OTU_407
TGGTAGTCCACGCCGTAAACGTTGGGCACTAGGTGTGGGTCTCAACCAACGAGATCCGCGCCGTCGCTAACGCATTAAGTGCCCCGCCTGGGGAGTACGGTCGCAAGACTAAAACTCAAAGGAATTGACGGGGGCCCGCACAAGCAGCGGAGCGTGTTGCTTAATTCGATGCAACGCGAAGAACCTTACCTGGGTTTGACATGTCCGGAAAAGCTCTAGAGATAGGGTGTCCTTCGGGGCCGGACACAGGTGGTGCATGGCTGTCGTCAGCTCGTGTCGTGAGATGTTGGGTTAAGTCCCGCAACGAGCGCAACCCTTATCCTGTGTTGCCAGCATTTAGTTGGGGACTCGCAGGAGACTGCCGGGGTCAACTCGGA
>OTU_408
TGGTAGTCCACGCTGTAAACGATGTCGATTTGGAGGTTGTGCCCTTGAGGCGTGGCTTCCGGAGCTAACGCGTTAAATCGACCGCCTGGGGAGTACGGCCGCAAGGTTAAAACTCAAATGAATTGACGGGGGCCCGCACAAGCGGTGGAGCATGTGGTTTAATTCGATGCAACGCGAAGAACCTTACCTACTCTTGACATCCTCAGAATTTGCTGGAGACAGCGAAGTGCCTTCGGGAACTGAGAGACAGGTGCTGCATGGCTGTCGTCAGCTCGTGTTGTGAAATGTTGGGTTAAGTCCCGCAACGAGCGCAACCCTTATCCTTTGTTGCCAGCACGTGATGGTGGGAACTCAAGGGAGACTGCCGGTGATAAACCGGA
>OTU_409
TGGTAGTCCACGCCCTAAACGATGGACACTAAGTGCCGGCGGGTTACCGTCGGTGCCGCAGCTAACGCATTAAGTGTCCCGCCTGGGGAGTACGGCCGCAAGGTTGAAACTCAAAGGAATTGACGGGGGCCCGCACAAGCGGTGGAGCATGTGGTTTAATTCGACGCAACGCGAAGAACCTTACCCAGGCTGGACAAGCAGGTAGTACGACCCTGAAAGGGGAAGGAGCCCGAAAGGGTACCCTGCTCAGGTGCTGCATGGCTGTCGTCAGCTCGTGCCGTGAGGTGTTGGGTTAAGTCCCGCAACGAGCGCAACCCCTGTCTTTAGTTGCCATCGGGTCATGCCGGGTACTCTAAAGAGACTGCCCAGGAGAACGGGGA
>OTU_410
TGGTAGTCCACGCCGTAAACGATGAGTGCTAGGTGTTGGGGGGATCCTCCCCTCGGTGCCGAAGTTAACACATTAAGCACTCCGCCTGGGGAGTACGGTCGCAAGACTGAAACTCAAAGGAATTGACGGGGACCCGCACAAGCAGTGGAGTATGTGGTTTAATTCGAAGCAACGCGAAGAACCTTACCAGGTCTTGACATCCCCCTGAATCGTCTAGAGATAGGCGCGGCCTTCGGGACAGGGGAGACAGGTGGTGCATGGTTGTCGTCAGCTCGTGTCGTGAGATGTTGGGTTAAGTCCCGCAACGAGCGCAACCCCTAAACTTAGTTGCCAGCACGTTATGGTGGGCACTCTAGGTTGACTGCCGGTGACAAACCGGA
>OTU_411
TGGTAGTCCACGCCCTAAACGATGCATACTTGGTGTGAGCGATTCATTTCGTTCGTGCCGGAGCTAACGCGTTAAGTATGCCGCCTGGGGAGTACGGTCGCAAGGCTGAAACTCAAAGGAATTGACGGGGGCCCGCACAAGCGGTGGAGCATGTGGTTCAATTCGACGCAACGCGAAGAACCTTACCTGGGCTCGAACGGCTTTGGATCATCTTTGGAAACAGAGACTTCTCGCAAGAGACCGGAGTCGAGGTGCTGCATGGCTGTCGTCAGCTCGTGTCGTGAGATGTTGGGTTAAGTCCCGCAACGAGCGCAACCCTTGTCCTGTGTTGCCACTCCCGTAAGGGAAGCACTCTCAGGAGACCGCCAGCGATAAGTTGGA
>OTU_412
TGGTAGTCCTAGCTGTAAACGGTGCACATTTGCTGTAAGAGGAATCGACCCCTTTTGTGGCGAAGCTAACGCGTTAAATGTGCCGCCTGGGGAGTACGGTCGCAAGATTAAAACTCAAAGAAATTGACGGGGGCCTGCACAAGCGGTGGAGTATGTGGCTTAATTCGATGCAACGCGAAGAACCTTACCTGGCCTTGACATGTATCTAGTAGAAGGGTGAAAGCCCGACGAGGTAGCAATACCAGGGTACACAGGTGCTGCATGGCTGTCGTCAGCTCGTGTCGTGAGATGTTGGGTTAAGTCCCGCAACGAGCGCAACCCCTATGTCCTGTTGCCACTCAAACGAGAGTTTGGAGCACTCTGGACAGACTGCCTCGCTCAAACGAGGA
>OTU_413
GGGTAGTCCACGCCCTAAACGGTGGATGCTAGGTGTGGGGGGTGTCGACCCCCTCTGTGCCGTAGCTAACGCTTTAAGCATCCCGCCTGGGGAGTACGGCCGCAAGGCTAAAACTCAAAGGAATTGACGGGGGCCCGCACAAGCGGCGGAGCGTGTGGTTTAATTCGATGCAACGCGAAGAACCTTACCAGGGCTTGACATGCTGGTGGTACGGATCCGAAAGGTGAAGGACCCTTCGGGGAGCCAGCACAGGTGCTGCATGGCTGTCGTCAGCTCGTGCCGTGAGGTGTTGGGTTAAGTCCCGCAACGAGCGCAACCCTCGCCGTCAGTTATATTTTTCTGACGGGACCGCTGGGATAAACCCAGA
>OTU_414
TGGTAGTCCACGCCGTAAACGATGAATGTTAGCCGTCGGCATGCATGCATGTCGGTGGCGCAGCTAACGCATTAAACATTCCGCCTGGGGAGTACGGTCGCAAGATTAAAACTCAAAGGAATTGACGGGGGCCCGCACAAGCGGTGGAGCATGTGGTTTAATTCGAAGCAACGCGCAGAACCTTACCAGCCCTTGACATGTCTATGACCGGTTCCAGAGATGGATCTTTCCCTTCGGGGCATAGAACACAGGTGCTGCATGGCTGTCGTCAGCTCGTGTCGTGAGATGTTGGGTTAAGTCCCGCAACGAGCGCAACCCTCGCCTCTAGTTGCCATCATTCAGTTGGGCACTCTAGAGGGACTGCCGGTGATAAGCCGAGA
>OTU_415
TGGTAGTCCTAGCCGTAAACAATGTGCACTTGGTGTAAGCCGGTTTTCGGTTTGTGCCGAAGTTAACGCGATAAGTGCACCGCCTGGGGAGTACGGTCGCAAGTCTGAAACTCAAAGGAATTGACGGGGGCCCGCACAAGCGGTGGAGCATGTGGTTCAATTCGATGCAACGCGAAGAACCTTACCTGGGTTTGAACTGCAACTGAAGTTTCCAGAGATGGAAACGGCTAGCAATAGACAGTTGTAGAGGTGCTGCATGGCTGTCGTCAGCTCGTGTCGTGAGATGTTGGGTTAAGTCCCGCAACGAGCGCAACCCTTGCCTCTAGTTGCTCGCTGTAACAGGCAGCACTCTAGACGGGACCGCCGGTGATAAACCGGA
>OTU_416
TGGTAGTCCACGCCGTAAACGATGAGTGCTAGGTGTTAGGGGTTTCGATACCCTTGGTGCCGAAGTTAACACAGTAAGCACTCCGCCTGGGGAGTACGCTCGCAAGAGTGAAACTCAAAGGAATTGACGGGGACCCGCACAAGCAGTGGAGTATGTGGTTTAATTCGAAGCAACGCGAAGAACCTTACCAGGTCTTGACATCCCGATGTAAGCTGCAGAGATGCAGCCCCTCTTCGGAGCATCGGTGACAGGTGGTGCATGGTTGTCGTCAGCTCGTGTCGTGAGATGTTGGGTTAAGTCCCGCAACGAGCGCAACCCTTGAATTCAGTTGCCAGCACTTCGGGTGGGCACTCTGAATTGACTGCCGGTGACAAACCGGA
>OTU_417
TGGTAGTCCACACTGTAAACGTTGATTACTCGCTGTTGGCGATACACAGCCAGCGGCCAAGCGCAAGCGATAAGTAATCCACCTGGGGAGTACGCCGGCAACGGTGAAACTCAAAGGAATTGACGGGGGTCCGCACAAGCGGTGGAGCATGTGGTTTAATTCGATGATACGCGAGGAACCTTACCTGGACTAGAATGCCCTTGATTGTCCCAGAGATGGGAAGTTCCGCAAGGACAAGGAGCAAGGTGCTGCATGGCCGTCGTCAGCTCGTGCCGTGAGGTGTTGGGTTAAGTCCCGCAACGAGCGCAACCCTTATTTTTAGTTGCCAACAGGTTAAGCTGGGGACTCTAAAAAGACTGCCCGCGCAAGCGGAGA
>OTU_418
TGGTAGTCCATGCCGTAAACGTTGGGAACTAGATGTAGGGACCATTCCACGGTTTCTGTGTCGCAGCTAACGCATTAAGTTCCCCGCCTGGGGAGTACGGCCGCAAGGCTAAAACTCAAAGGAATTGACGGGGGCCCGCACAAGCGGCGGAGCATGCGGATTAATTCGATGCAACGCGAAGAACCTTACCAAGGCTTGACATATACCGGAAAAGTTCAGAAATGTTCTCCTCGCAAGACCGGTATACAGGTGGTGCATGGTTGTCGTCAGCTCGTGTCGTGAGATGTTGGGTTAAGTCCCGCAACGAGCGCAACCCTCGTTCTATGTTGCCAGCACGTAATGGTGGGAACTCATAGGAGACTGCCGGGGTCAACTCGGA
>OTU_419
TGGTAGTCCTAGCCCTAAACGATGGATGCTTGGTGTGATCGGTACCCAATCCGATCGTGCCGAAGCTAACGCGATAAGCATCCCGCCTGGGGAGTACGGTCGCAAGACTGAAACTCAAAGGAATTGACGGGGGCCCGCACAAGCGGTGGAGCATGTGGTTCAATTCGACGCAACGCGAAGAACCTTACCTGGGCTCGAAATGTAGGAGACAGGGGTAGAAATATCCCTTTCCGCAAGGACCCCTATATAGGTGCTGCATGGCTGTCGTCAGCTCGTGTCGTGAGATGTTGGGTTAAGTCCCGCAACGAGCGCAACCCTTATCTCTAGTTGCCACCGGGTCAAGCCGGGCACTCTAGCGAAACCGCGTAGGATAACTACGA
>OTU_420
TGGTAGTCCACGCCGTAAACGATGGATGCTAGCCGTCGGCAAGCTTGCTTGTCGGTGGCGCAGCTAACGCATTAAGCATCCCGCCTGGGGAGTACGGCCGCAAGGTTAAAACTCAAAGGAATTGACGGGGGCCCGCACAAGCGGTGGAGCATGTGGTTTAATTCGACGCAACGCGAAGAACCTTACCAGCTCTTGACATGTCCGGAAGGTTTCCAGAGATGGATTCCCCCCAGCAATGGGCCGGAACACAGGTGCTGCATGGCTGTCGTCAGCTCGTGTCGTGAGATGTTGGGTTAAGTCCCGCAACGAGCGCAACCCTCGCCATTAGTTGCCAGCATTTAGTTGGGCACTCTAGTGGGACTGCCGGTGATAAGCCGGA
>OTU_421
TGGTAGTCCACGCCGTAAACGATGGGTGCTAGGTGTGGGGAGTGTCGACTCTCTCCGTGCCGAAGCTAACGCATTAAGCACCCCGCCTGGGGAGTACGGCCGCAAGGCTAAAACTCAAAGGAATTGACGGGGGCCCGCACAAGCAGCGGAGCATGTTCTTTAATTCGACGCAACGCGAAGAACCTTACCAGGGCTTGACATGCACGGGAATGTCATAGAGATATGGCAGCCCTTCGGGGCTCGTGCACAGGTGTTGCATGGCCGTCGTCAGCTCGTGTCGTGAGATGTTGGGTTAAGTCCCGCAACGAGCGCAACCCCTGTCCTTAGTTGCCAGCGAGTAATGTCGGGGACTCTAGGGAGACTGCCGGCGACAAGTCGGA
>OTU_422
TGGTAGTCCACGCCGTAAACGATGAGTGCTTGATGTTGGGGGGCCTAGCCCTTCAGTGTCGTAGCTAACGTGATAAGCACTCCGCCTGGGGAGTACGGCCGCAAGGTTAAAACTCAAAGGAATTGACGGGGGCCCGCACAAGCGGTGGAGCATGTGGTTCAATTCGACGCAACGCGAAGAACCTTACCAGCTCTTGACATGGGACGTATGGGGCCGAGAGATCGGCTCCTTCAGTTCGGCTGGCGTCCACACAGGTGCTGCATGGCTGTCGTCAGCTCGTGTCGTGAGATGTTGGGTTAAGTCCCGCAACGAGCGCAACCCTCATCTTCAGTTGCCATCAGGTTAAGCTGGGCACTCTGAAGAAACTGCCGGTGACAAGCCGGA
>OTU_423
TGGTAGTCCACGCTGTAAACGATGGGTACTAGGCTTTGTGGGAATAGACCCCTGCAGAGCCGGAGCTAACGCAATAAGTACCCCGCCTGGGAAGTACGGTCGCAAGACTAAAACTCAAAGGAATTGACGGGGGCCCGCACAAGCGGTGGATCATGTGGTTTAATTCGAAGCAACGCGCAAAACCTTACCTGGGTTTGACATCCCCGGACAAACGTAGAAATACGTCTTTTGTAGCAATACAACCGGGAGACAGGTGCTGCATGGCTGTCGTCAGCTCGTGTGGTGACATGTTGGGTTAAGTCCCGCAACGAGCGCAACCCTTGTCTTTAGTTGCCAGCATTAAGTTGGGCACTCTAGAGAGACTGCCGTGGTTAACACGGA
>OTU_424
TGGTAGTCCACGCTGTAAACGATGAGAACTGGCTGTGTGTGGGGTTTATCCCTGTGCGTAGCGAAGCTAACGCGTTAAGTTCTCCGCCTGGGAAGTACGGCCGCAAGGTTAAAACTCAAAGGAATTGACGGGGGCCCGCACAAGCGGTGGAGCATGTGGTTTAATTCGATGCAACCCGAAGAACCTTACCTACCCTTGACATGTTGCGAATTTTGCAGAGATGTGAGAGTGCCGAAAGGAACGCAAACACAGGTGCTGCATGGCTGTCGTCAGCTCGTGTCGTGAGATGTTGGGTTAAGTCCCGTAACGAGCGCAACCCTTGTCCTTCGTTGCCAACAGGTAAAGCTGGGAACTCGAAGGAGACTGCCGGTGATAAACCGGA
>OTU_425
TGGTAGTCCACGCTGTAAACGATGAGCACTAGGTGTCGTGGGTATTGACCCCCGCGGTGCCGACGCTAACGCATTAAGTGCTCCGCCTGGGGACTACGGCCGCAAGGTTAAAACTCAAAGGAATTGACGGGGGCCCGCACAAGCGGTGGAGCATGTGGTTCAATTCGACGCAACGCGAAGAACCTTACCTGGGCTAGACAACGGAGGACCGCTCCAGAGATGGGGCTTTCCCTTCGGGGACCTTCGGTTCAGGTGCTGCATGGCTGTCGTCAGCTCGTGTCGTGAGATGTTGGGTTAAGTCCCGCAACGAGCGCAACCCCTGCCCTTAGTTGCCAGCATTTCGGATGGGCACTCTAAGGGGACTGCCCGCGTCAAGCGGGA
>OTU_426
GGGTAGTCCACGCCGTAAACGATGAGTACTAGGTGTCGGGGGTATCGACCCCCTCGGTGCCGTCGCTAACGCATTAAGTACTCCGCCTGGGGACTACGGCCGCAAGGCTAAAACTCAAAGGAATTGACGGGGGCCCGCACAAGCAGCGGAGCGTGTGGTTTAATTCGATGCAACGCGAAGAACCTTACCTGGGCTTGACATATACGTGGTAGGGATCCGAAAGGTGACCGACCCGCAAGGGAGCGTATACAGGTGCTGCATGGCTGTCGTCAGCTCGTGCCGTGAGGTGTTGGGTTAAGTCCCGCAACGAGCGCAACCCTCGTCGCTAGTTACTATGTCTAGCGAGACTGCCGGGTCTAACTCGGA
>OTU_427
TGGTAGTCCACGCCCTAAACGATGCGAACTGGATGTTGGTCTCAACTCGGAGATCAGTGTCGAAGCTAACGCGTTAAGTTCGCCGCCTGGGGAGTACGGTCGCAAGACTGAAACTCAAAGGAATTGACGGGGGCCCGCACAAGCGGTGGAGTATGTGGTTTAATTCGATGCAACGCGAAGAACCTTACCTGGCCTTGACATGTCCGGAATCCTGCAGAGATGCGGGAGTGCCTTCGGGAATCGGAACACAGGTGCTGCATGGCTGTCGTCAGCTCGTGTCGTGAGATGTTGGGTTAAGTCCCGCAACGAGCGCAACCCTTGTCCTTAGTTGCCAGCACGTAAAGGTGGGAACTCTAAGGAGACTGCCGGTGACAAACCGGA
>OTU_428
TGGTAGTCCACGCCGTAAACGATGTGCACTAGACTGGTGCGGTTTTGACGCCGTATCAGTCGCAGTAAAAACGATAAGTGCACCGCCTGGGGAGTACGGTCGCAAGGCTAAAACTCAAATGAATTGACGGGGGCTCACACAAGCGGTGGAGCATGTTGCTTAATTCGAGGCAACGCGAAGAACCTTACCTGGGCTTGACATGTACGGATTAACCCCTTGAAAGAGGGGCCACAGCCGCAAGGTTGGAACGTGCACAGGTGCTGCATGGCTGTCGTCAGCTCGTGCTGTGAAGTGTCGGGTTAAGTCCCTTAACGAGCGCAACCCCTGTCGTTAGTTGCTCACGGGTAATGCCGAGTACTCTAGCGAGACTGCCGGTGTCAAACCGGA
>OTU_429
TGGTAGTCCACGCCGTAAACGATGGGTGCTAGGTGTGGGGGGTGTCGACTCCCCCCGTGCCGAAGCTAACGCATTAAGCACCCCGCCTGGGGAGTACGGCCGCAAGGCTAAAACTCAAAGGAATTGACGGGGGCCCGCACAAGCAGCGGAGCATGTGGTTTAATTCGACGCAACGCGAAGAACCTTACCAAGGCTTGACATGCATTTGAAAAACGTGGAAACACGTTCCCTCTTCGGAGCAAATGCACAGGTGGTGCATGGCTGTCGTCAGCTCGTGTCGTGAGATGTTGGGTTAAGTCCCGCAACGAGCGCAACCCCTGTCCTATGTTGCCAGCGAGTAATGTCGGGGACTCATAGGAGACTGCCGGTGACAAATCGGA
>OTU_430
TGGTAGTCCACGCCCTAAACGATGTCAACTAGGTGTTGGAAGGGTTAAACCTTTTAGTGCCGTAGCTAACGCGTGAAGTTGACCGCCTGGGGAGTACGGCCGCAAGGCTAAAACTCAAAGGAATTGACGGGGACCCGCACAAGCGGTGGATGATGTGGATTAATTCGATGCAACGCGAAAAACCTTACCTACCCTTGACATGTCAGGAATCCCGGAGAGATTTGGGAGTGCTCGAAAGAGAGCCTGAACACAGGTGCTGCATGGCTGTCGTCAGCTCGTGTCGTGAGATGTTGGGTTAAGTCCCGCAACGAGCGCAACCCTTGTCATTAATTGCCATCATTCAGTTGGGCACTTTAATGAGACTGCCGGTGACAAACCGGA
>OTU_431
TGGTAGTCCTAGCTGTAAACGGTGCGCATTTGCTGTGGGCGGAATCGACCCCGCCCGTGGCGCAGCAAACGCGTTAAATGCGCCGCCTGGGGAGTACGGTCGCAAGATTAAAACTCAAAGAAATTGACGGGGGCCTGCACAAGCGGTGGAGTATGTGGCTCAATTCGATGCAACGCGAAGAACCTTACCTGGCCTTGACATGCACGTGGTAGAAGGGTGAAAGCCTAACGACCTCGCAAGAGGAGCGTGCACAGGTGCTGCATGGCTGTCGTCAGCTCGTGTCGTGAGATGTTGGGTTAAGTCCCGCAACGAGCGCAACCCCTGCGTCCTGTTGCCACCCGGTTGAGAGACTGGAGCACTCTGGACGGACTGCCTCGCTTCAACGAGGA
>OTU_432
TGGTAGTCCTGGCTGTAAACGGTGCTCACTTGCTGTAGACGGAATCGACCCCGTCTGTGGCGAAGCTAACGCGTTAAGTGAGCCGCCTGGGGAGTACGGTCGCAAGATTAAAACTCAAAGAAATTGACGGGGGCCTGCACAAGCGGTGGAGTATGTGGCTTAATTCGATGCAACGCGAAGAACCTTACCTGGCCTTGACATGTAGGTGGTAGAAGTCTGAAAGGATAACGACCCCGCAAGGGGAGCTTACACAGGTGCTGCATGGCTGTCGTCAGCTCGTGTCGTGAGATGTTGGGTTAAGTCCCGCAACGAGCGCAACCCCTGCGTCCTGTTGCCACCCCTACGAGAGTAGGGAGCACTCTGGACGGACTGCCTCACTCAAATGGGGA
>OTU_433
TGGTAGTCCATGCTGTAAACGATGAGAACTGGATGAGGGGATGGGTTAAACCACTCCGTATCGAAGCAAACGCGTTAAGTTCTCCGCCTGGGGAGTACGGCCGCAAGGTTAAAACTCAAAGAAATTGACGGGGGCCCGCACAAGCGGTGGAGTATGTGGTTTAATTCGATGCAACGCGAAGAACCTTACCTGGTCTTGACATGTACGGAAGCTTTCAGAGATGAGAGTGTGCCTTCGGGAACCGTAACACAGGTGCTGCATGGCTGTCGTCAGCTCGTGTCGTGAGATGTTGGGTTAAGTCCCGCAACGAGCGCAACCCCTATTTTTAGTTGCCAGCATTCAGTTGGGCACTCTAAAGAGACTGCCGGTGATAAGCCGGA
>OTU_434
TGGTAGTCCTAGCTGTAAACGGTGCTTATTTGCTGTAAAAGGAATCGACCCCTTTTGTGGCGTAGCAAACGCGTTAAATAAGCCGCCTGGGAAGTACGGTCGCAAGATTAAAACTCAAAGAAATTGACGGGGGCCTGCACAAGCGGTGGAGTATGTGGCTTAATTCGATGCAACGCGAAGAACCTTACCTGGCCTTGACATGCAAGTAGTAGAAGGATGAAAGTCTGACGATCCCGCAAGGGAAGCTTGCACAGGTGCTGCATGGCTGTCGTCAGCTCGTGTCGTGAGATGTTGGGTTAAGTCCCGCAACGAGCGCAACCCCTGTGTCCTGTTGCCACCCGGCCGAGAGGCTGGAGCACTCTGGACAGACTGCCTCGCTTCAACGAGGA
>OTU_435
GGGTAGTCCACGCCGTAAACGATGGATACTAGCTGTTGGAGGTATCGACCCCTTCAGTAGCGAAGCTAACGCGTTAAGTATCCCGCCTGTGGAGTACGGTCGCAAGACTAAAACATAAAGGAATTGACGGGGATCAGCACAAGCGGTGGATCGTGTTCTTTAATTCGATGATAAACGAAGAACCTTACCAGGGCTTGACATCCAGGGAAGCATCACGAAAGTGAAGTGTGCCTTTTGGAACCCTGTGACAGGTGTTGCATGGCCGTCGTCAGCTCGTGTCGTGAGATGTTTGGTTAAGTCCATCAACGAGCGCAACCCTTGTGAATAGTTGTATTTTTCTATTCAGACTGCTCTAGTAATAGGGA
>OTU_436
TGGTAGTCCACGCCCTAAACGATGATTACTCGACATACGCGATACACTGTGTGTGTCTGAGCGAAAGCATTAAGTAATCCACCTGGGAAGTACGATCGCAAGATTGAAACTCAAAGGAATTGACGGGGGTCCGCACAAGCGGTGGAGCATGTGGTTTAATTCGATGATACGCGAGGAACCTTACCTGGGCTAGAATGCTGGCGGACCGATCCTGAAAGGGGTTTTTATAGCAATATACCGCCAGTAAGGTGCTGCATGGCTGTCGTCAGCTCGTGCCGTGAGGTGTTGGGTTAAGTCCCGCAACGAGCGCAACCCCTATCTTCAGTTGCCAACGGGTCATGCCGGGAACTCTGAAGAAACTGCCGTCGTAAGACGCGA
>OTU_437
TGGTAGTCCACGCCCTAAACGATGATAACTCGATGTTGGCGATAGACAGTCAGCGTCCAAGCGAAAGCGTTAAGTTATCCACCTGGGGAGTACGCCCGCAAGGGTGAAACTCAAAGGAATTGACGGGGGCCCGCACAAGCGGAGGAGCATGTGGTTTAATTCGATGATACGCGAGGAACCTTACCCGGGCTTGAAAGTTAGTGAATGGAGCAGAGACGCTCCAGTCCTTCGGGACACGAAACTAGGTGCTGCATGGCTGTCGTCAGCTCGTGCCGTGAGGTGTTGGGTTAAGTCCCGCAACGAGCGCAACCCCTATGTTTAGTTGCCAGCACATAATGGTGGGGACTCTAAACAGACTGCCTGCGCAAGCAGAGA
>OTU_438
TGGTAGTCCACGCCGTAAACGTTGGGCACTAGGTGTGGGGATCTATCGACGGTTTCCGTGCCGAAGCTAACGCATTAAGTGCCCCGCCTGGGGAGTACGGCCGCAAGGCTAAAACTCAAAGGAATTGACGGGGGCCCGCACAAGCGGCGGAGCATGTGGCTTAATTCGATGCAACGCGAAGAACCTTACCAAGGCTTGACATTCTGGGTAATCCGTGGAAACACGGTGATCCTTCGGGATCCAGAACAGGTGGTGCATGGCTGTCGTCAGCTCGTGTCGTGAGATGTTGGGTTAAGTCCCGCAACGAGCGCAACCCCTATCCGATGTTGCCACTGGGTAATGCCAAGCACTCTTCGGAGACTGCCGGTGCCAAACCGGA
>OTU_439
TGGTAGTCCACGCTGTAAACGATGAGAACTGGATGAGGGAGAGTCTGAACTCTTCCGTATCGAAGCTAACGCGTTAAGTTCTCCGCCTGGGGAGTACGGCCGCAAGGTTAAAACTCAAAGGAATTGACGGGGGCCCGCACAAGCGGTGGAGTATGTGGTTTAATTCGATGCAACGCGAAAAACCTTACCTGGTCTTGACATGTCGAGAACCTTTCAGAGATGGAAGGGTGCCTTCGGGAACTCGAACACAGGTGCTGCATGGCTGTCGTCAGCTCGTGTCGTGAGATGTTGGGTTAAGTCCCGCAACGAGCGCAACCCCTATCTTTAGTTGCCAACACGTAATGGTGGGAACTCTAAAGAGACTGCCGGTGATAAGCCGGA
>OTU_440
TGGTAGTCCACGCTGTAAACGATGAGCACTAGGTGTCGTGGGTATTGACCCCCGCGGTGCCGTAGCTAACGCATTAAGTGCTCCGCCTGGGGACTACGGCCGCAAGGTTAAAACTCAAAGGAATTGACGGGGGCCCGCACAAGCGGTGGAGCATGTGGTTCAATTCGACGCAACGCGAAGAACCTTACCTGGGCTAGACAACGGAGGACAGCTCCAGAGATGGGGTCTTCCTTTCGGGGACCTCCGGTTCAGGTGCTGCATGGCTGTCGTCAGCTCGTGTCGTGAGATGTTGGGTTAAGTCCCGCAACGAGCGCAACCCCTGTCCCTAGTTGCCATCATTTCGGGTGGGCACTCTAGGGAGACTGCCCGCGTCAAGCGGGA
>OTU_441
TGGTAGTCCACGCCCTAAACGATGTCGACTGGTTGTTGGGGGTTTGACACTCTCAGTAACGAAGCTAACGCGTGAAGTCGACCGCCTGGGGAGTACGGCCGCAAGGTTAAAACTCAAAGGAATTGACGGGGACCCGCACAAGCGGTGGATTATGTGGATTAATTCGATGCAACGCGAAAAACCTTACCTACCCTTGACATGTCCGAGAGGCTCCAGAGATGGGGCTGTGCCCGAAAGGGAATCGGAACACAGGTGCTGCATGGCTGTCGTCAGCTCGTGTCGTGAGATGTTGGGTTAAGTCCCGCAACGAGCGCAACCCTTGTCATTAGTTGCTACCCGCAAGGGAGCACTCTAATGAGACTGCCGGTGACAAACCGGA
>OTU_442
TGGTAGTCCACGCCCTAAACGATGGATACTCGACATACGCGATACACAGTGTGTGTCTGAGCGAAAGCATTAAGTATCCCACCTGGGAAGTACGACCGCAAGGTTGAAACTCAAAGGAATTGGCGGGGGTCCGCACAAGCGGTGGAGCATGTGGTTTAATTCGATGATACGCGAGGAACCTTACCTGGGCTAGAATGCATTTGGACCGTGGGTGAAAGCTCACTTTATAGCAATATACCATTTGTAAGGTGCTGCATGGCTGTCGTCAGCTCGTGCCGTGAGGTGTTGGGTTAAGTCCCGCAACGAGCGCAACCCCCATCATTAGTTGCCATCAGGTCAAGCTGGGAACTCTAATGAAACTGCCGTCGTAAGACGCGA
>OTU_443
TGGTAGTCCACGCCGTAAACTATCAATACTCGTTCTCAGCTCTTTAGGAGTTGGGGACCAAGCGAAAGTGATAAGTATTGCACCTGGGGAGTACGATCGCAAGGTTGAAACTCAAAGGAATTGACGGGGGCCCGCACAAGCGGTGGAGCATGTGGTTTAATTCGATGATACGCGAGGAACCTTACCAGGGCTTAAATGCAGAACGCATAATTTGGAAACAGATTAGTCTTCGGACGGTCTGCAAGGTGCTGCATGGCTGTCGTCAGCTCGTGCCGTGAGGTGTTGGGTTAAGTCCCGCAACGAGCGCAACCCCTATCTTTAGTTGCCAGCGGATCATGCCGGGGACTCTAAAGAAACTGCCAGCGCAAGCTGAGA
>OTU_444
TGGTAGTCCACGCCGTAAACGATGATAACTAGCTGTCCGGGCACTTGGTGCTTGGGTGGCGCAGCTAACGCATTAAGTTATCCGCCTGGGGAGTACGGCCGCAAGGTTAAAACTCAAAGGAATTGACGGGGGCCTGCACAAGCGGTGGAGCATGTGGTTTAATTCGAAGCAACGCGCAGAACCTTACCAGCGTTTGACATGGTAGGACGGTTTCCAGAGATGGATTCCTTCCCTTCGGGGACCTACACACAGGTGCTGCATGGCTGTCGTCAGCTCGTGTCGTGAGATGTTGGGTTAAGTCCCGCAACGAGCGCAACCCTCGCCTTTAGTTGCCATCATTTAGTTGGGCACTCTAAAGGAACCGCCGGTGATAAGCCGGA
>OTU_445
TGGTAGTCCACGCCCTAAACGATGGATACTCGACATCAGCGATACACTGTTGGTGTCTGAGCGAAAGCATTAAGTATCCCACCTGGGAAGTACGATCGCAAGATTGAAACTCAAAGGAATTGGCGGGGGTCCGCACAAGCGGTGGAGCATGTGGTTTAATTCGATGATACGCGAGGAACCTTACCTGGGCTAGAATGTCACGCGACCGGTGGTGAAAGCTACCTTTATAGCAATATACGCGTGATAAGGTGCTGCATGGCTGTCGTCAGCTCGTGCCGTGAGGTGTTGGGTTAAGTCCCGCAACGAGCGCAACCCCCATCACTAGTTGCCATCAGGTAATGCTGGGAACTCTAGTGAAACTGCCGTCGCAAGACGTGA
>OTU_446
TGGTAGTCCACGCCGTAAACGATGAATGTTAGCCGTCGGGCAGTTTACTGTTCGGTGGCGCAGCTAACGCATTAAACATTCCGCCTGGGGAGTACGGTCGCAAGATTAAAACTCAAAGGAATTGACGGGGGCCCGCACAAGCGGTGGAGCATGTGGTTTAATTCGAAGCAACGCGCAGAACCTTACCAGCCCTTGACATCCTGTGTTACCCGTAGAGATATGGGGTCCACTTCGGTGGCGCAGAGACAGGTGCTGCATGGCTGTCGTCAGCTCGTGTCGTGAGATGTTGGGTTAAGTCCCGCAACGAGCGCAACCCTCGCCCTTAGTTGCCAGCATTCAGTTGGGCACTCTAAGGGGACTGCCGGTGATAAGCCGAGA
>OTU_447
TGGTAGTCCACGCTGTAAACGTTGGGCGCTAGGTGTGGGGGGCCTCTCCGGTTCTCTGTGCCGCAGCTAACGCATTAAGCGCCCCGCCTGGGGAGTACGGCCGCAAGGCTAAAACTCAAAGGAATTGACGGGGGCCCGCACAAGCGGCGGAGCATGCGGATTAATTCGATGCAACGCGAAGAACCTTACCTGGGTTTGACATGGGCGCTAAAACCGCAGAGATGTGGTGTCCTTCGGGGGCGTTCACAGGTGGTGCATGGCTGTCGTCAGCTCGTGTCGTGAGATGTTGGGTTAAGTCCCGCAACGAGCGCAACCCTTGTTCGATGTTGCCAGCGGGTTATGCCGGGGACTCATCGAAGACTGCCGGGGTCAACTCGGA
>OTU_448
TGGTAGTCCACGCCGTAAACGATGATAACTAGCTGTCCGGGCACTTGGTGTCTGGGTGGCGCAGCTAACGCATTAAGTTATCCGCCTGGGGAGTACGGTCGCAAGATTAAAACTCAAAGGAATTGACGGGGGCCTGCACAAGCGGTGGAGCATGTGGTTTAATTCGAAGCAACGCGCAGAACCTTACCAGCGTTTGACATGGCTAGTTTGGTTTCCAGAGATGGATTCCTTCAGTTCGGCTGGCTAGCACACAGGTGCTGCATGGCTGTCGTCAGCTCGTGTCGTGAGATGTTGGGTTAAGTCCCGCAACGAGCGCAACCCTCGTCCTTAGTTGCCATCATTAAGTTGGGCACTCTAAGGAAACCGCCGGTGATAAGCCGGA
>OTU_449
TGGTAGTCCATGCCGTAAACGTTGGGCGCTAGGTGTGGGGGACATTCCACGTCCTCCGTGCCGCAGCTAACGCATTAAGCGCCCCGCCTGGGGAGTACGGCCGCAAGGCTAAAACTCAAAGGAATTGACGGGGGCCCGCACAAGCGGCGGAGCATGCGGATTAATTCGATGCAACGCGAAGAACCTTACCTGGATTTGACATATAGGGAAAACTGCTAGAGATAGCAGGTCCGTAAGGGCCCTATACAGGTGGTGCATGGCTGTCGTCAGCTCGTGTCGTGAGATGTTGGGTTAAGTCCCGCAACGAGCGCAACCCTCGTCCTATGTTGCCAGCACGTAATGGTGGGGACTCATAGGAGACTGCCGGGGTAACTCGGA
>OTU_450
TGGTAGTCCTAGCCGTAAACGGTGCATGTTTGCTGTAAAAGGATTCGACCCCTTTTGTGGCGTAGCCAACGCGTTAAACATGCCGCCTGGGAAGTACGGTCGCAAGATTAAAACTCAAAGAAATTGACGGGGGCCTGCACAAGCGGTGGAGTATGTGGCTCAATTCGATGCAACGCGAAGAACCTTACCTGGCCTTGACATGTACGTAGTAGAAGGGTGAAAGCCTGACGAGGTAGCAATACCAGCGTACACAGGTGCTGCATGGCTGTCGTCAGCTCGTGTCGTGAGATGTTGGGTTAAGTCCCGCAACGAGCGCAACCCCTGTGTCCTGTTGCCAAGCCGATGAAAGTCGGAAGCACTCTGGACAGACTGCCTCGCTTAAACGAGGA
>OTU_451
TGGTAGTCCACGCTGTAAACGATGAGAACTGGATGTGCGGCGGCAATAGCTGCTGTGTATCGAAGCTAACGCGTTAAGTTCTCCGCCTGGGGAGTACGGTCGCAAGATTAAAACTCAAAGGAATTGACGGGGGCCCGCACAAGCGGTGGAGCATGTGGTTTAATTCGATGCAACGCGAAGAACCTTACCTACCCTTGACATGTCAAGCAGCCCGCTTAAGCGGTGGGCGTGCCGAAAGGAACTTGAACACAGGTGCTGCATGGCTGTCGTCAGCTCGTGTCGTGAGATGTTGGGTTAAGTCCCGTAACGAGCGCAACCCTTGTCCTTCGTTGCCACCCGCAAGGGGGAACTCGAAGGAGACTGCCGGTGATAAACCGGA
>OTU_452
TGGTAGTCCACGCCGTAAACGATGAATGCTAGACGTCGGGGTGCATGCACTTCGGTGTCGCCGCTAACGCATTAAGCATTCCGCCTGGGGAGTACGGCCGCAAGGTTAAAACTCAAAGGAATTGACGGGGGCCCGCACAAGCGGTGGAGCATGTGGTTTAATTCGAAGCAACGCGCAGAACCTTACCAACCCTTGACATGTCCATTATGGTCGTCAGAGATGGCGTCCTTCAGTTCGGCTGGGTGGAACACAGGTGCTGCATGGCTGTCGTCAGCTCGTGTCGTGAGATGTTGGGTTAAGTCCCGCAACGAGCGCAACCCCTACCGTCAGTTGCCATCATTCAGTTGGGCACTCTGGTGGAACCGCCGGTGACAAGCCGGA
>OTU_453
TGGTAGTCCACGCCCTAAACTATGTCAACTAGTTGTCGGGGAAGAAATTCCTTGGTAACGAAGCTAACGCGTGAAGTTGACCGCCTGGGGAGTACGGCCGCAAGGTTAAAACTCAAAGGAATTGACGGGGACCCGCACAAGCGGTGGATTATGTGGATTAATTCGATGCAACGCGAAAAACCTTACCTACCCTTGACATGCTAGGAAGCTCGCAGAGATGTGAGCGTGCCCGAAAGGGAATCTAGACACAGGTGCTGCATGGCTGTCGTCAGCTCGTGTCGTGAGATGTTGGGTTAAGTCCCGCAACGAGCGCAACCCTTGCCATTAGTTGCTACATTCAGTTGGGCACTCTAATGGGACCGCCGGTGACAAACCGGA
>OTU_454
TGGTAGTCCACGCCGTAAACGATGAGTGCTAGGTGTCGGGGGTTTCAATACCCACGGTGCCGAAGTTAACACAGTAAGCACTCCGCCTGGGGAGTACGCTCGCAAGAGTGAAACTCAAAGGAATTGACGGGGACCCGCACAAGCAGTGGAGTATGTGGTTTAATTCGAAGCAACGCGAAGAACCTTACCAGGTCTTGACATCCCCATGAAAGCAGCAGAGATGTTGCCCCTCTTCGGAGCATGGGAGACAGGTGGTGCATGGTTGTCGTCAGCTCGTGTCGTGAGATGTTGGGTTAAGTCCCGCAACGAGCGCAACCCTTGGATTTAGTTGCCAGCATTGAGTTGGGCACTCTAGATCGACTGCCGGTGACAAACCGGA
>OTU_455
TGGTAGTCCACGCTGTAAACGATGGGTACTAGGTTTGGTGGGTCTTGACCCCCGCCGAACCGGAGCTAACGCAATAAGTACCCCGCCTGGGAAGTACGGTCGCAAGACTAAAACTCAAAGGAATTGACGGGGGCCCGCACAAGCGGTGGATCATGTGGTTTAATTCGAAGCAACGCGAAGAACCTTACCTGGGTTTGACATCCTCTGACATCCGTAGAGATACGGCCTTCGTAGCAATACGACAGAGTGACAGGTGCTGCATGGCTGTCGTCAGCTCGTGTGGTGACATGTTGGGTTAAGTCCCGCAACGAGCGCAACCCTTGTCTTTAGTTGCCAGCATTCAGTTGGGCTCTCTAAAGAGACTGCCGTGGTTAACACGGA
>OTU_456
TGGTAGTCCTTGCCGTAAACGATGTATACTTGGTGTAACCGGACTCAACCCTGGTTGTGCCGTAGCTAACGCGATAAGTATACCGCCTGGGGAGTACGCTCGCAAGGGTGAAACTCAAAAGAATTGACGGGGACCCGCACAAGCAGTGGAGCATGTGGTTTAATTCGATGCAACGCGAAGAACCTTACCCAGGCTTGACATGCAGAGGAAGTGAGCAGAAACGTTCACGCCCTTAGGGGTCTCTGCACAGGTGCTGCATGGCTGTCGTCAGCTCGTGCCGTGAGGTGTTGGGTTAAGTCCCGCAACGAGCGCAACCCTTATCGTTAGTTGCCAACAGGTAATGCTGGGAACTCTAGCGAGACTGCCTGGGTTAACCAGGA
>OTU_457
TGGTAGTCCACGCCGTAAACGATGGAAGCTAGCCGTTGGCAAGTTTACTTGTCGGTGGCGCAGCTAACGCATTAAGCTTCCCGCCTGGGGAGTACGGTCGCAAGATTAAAACTCAAAGGAATTGACGGGGGCCCGCACAAGCGGTGGAGCATGTGGTTTAATTCGAAGCAACGCGCAGAACCTTACCAGCCCTTGACATCCCGGTCGCGGTTACCAGAGATGGTATCCTTCAGTTCGGCTGGACCGGTGACAGGTGCTGCATGGCTGTCGTCAGCTCGTGTCGTGAGATGTTGGGTTAAGTCCCGCAACGAGCGCAACCCTCGCCCTTAGTTGCCAGCATTCAGTTGGGCACTCTAAGGGGACTGCCGGTGATAAGCCGAGA
>OTU_458
TGGTAGTCCACGCCGTAAACGATGAGTGCTAGGTGTTAGGGGTTTCGATGCCCTTGGTGCCGAAGTTAACACAGTAAGCACTCCGCCTGGGGAGTACGCTCGCAAGAGTGAAACTCAAAGGAATTGACGGGGACCCGCACAAGCAGTGGAGTATGTGGTTTAATTCGAAGCAACGCGAAGAACCTTACCAGGTCTTGACATCCCCCTGCAACGGCTAGAGATAGCCGCCTCCTTCGGGACAGGGGAGACAGGTGGTGCATGGTTGTCGTCAGCTCGTGTCGTGAGATGTTGGGTTAAGTCCCGCAACGAGCGCAACCCTTGATGTTAGTTGCCAGCAGGTCGTGCTGGGCACTCTAACGTGACTGCCGGTGACAAACCGGA
>OTU_459
TGGTAGTCCACGCTGTAAACGTTGGGCGCTAGGTGTGGGGATCTTCCACGATCTCCGTGCCGGAGCTAACGCATTAAGCGCCCCGCCTGGGGAGTACGGCCGCAAGGCTAAAACTCAAAGGAATTGACGGGGGCCCGCACAAGCGGCGGAGCATGTTGCTTAATTCGACGCAACGCGAAGAACCTTACCAAGGTTTGACATCACCCGGAAACGTGCAGAGATGTGCGCCTCTTCGGACTGGGTGACAGGTGGTGCATGGCTGTCGTCAGCTCGTGTCGTGAGATGTTGGGTTAAGTCCCGCAACGAGCGCAACCCTTGTTCCATGTTGCCAGCAACCTCTTCGGAGGGTTGGGGACTCATGGGAGACTGCCGGGGTCAACTCGGA
>OTU_460
TGGTAGTCCACGCTGTAAACGATGGGCACTAGGTGCCGGCGGTCTTGATCCCGTCGGTGCCGGCGCTAACGCAGTAAGTGCCCCGCCTGGGGAGTACGGTCGCAAGGCTGAAACTCAAAGGAATTGACGGGGGCCCGCACAAGCGGTGGAGCATGTGGTTTAATTCGACGCAACGCGAAGAACCTTACCTGGGTTTGACATGTGCAGGACCGGTGATGAAAGTCACCCTCCCTTCGGGGCCTGTGCACAGGTGCTGCATGGCTGTCGTCAGCTCGTGTCGTGAGATGTTGGGTTAAGTCCCGCAACGAGCGCAACCCTTGCCCTCTGTTGCTACCGGGTCATGCCGGGCACTCTGAGGGGACTGCCCCGGTGAACGGGGA
>OTU_461
TGGTAGTCCACGCCGTAAACGTTGGGCACTAGGTGTGGGGACCTATCGACGGTTTCCGTGCCGTAGCTAACGCATTAAGTGCCCCGCCTGGGGAGTACGGCCGCAAGGCTAAAACTCAAAGGAATTGACGGGGGCCCGCACAAGCGGCGGAGCATGTTGCTTAATTCGATGCGACGCGAAGAACCTTACCTGGGTTTGACATGTAGGGAAAAGCCATAGAGATATGGTGTCCTTCGGGGCCCTACACAGGTGGTGCATGGCTGTCGTCAGCTCGTGTCGTGAGATGTTGGGTTAAGTCCCGCAACGAGCGCAACCCTTGTCCTATGTTGCCAGCGGATTATGCCGGGGACTCGTAGGAGACTGCCGGGGTCAACTCGGA
>OTU_462
TGGTAGTCCACGCCGTAAACGATGGGTGCTAGGTGCTGCGGGCTTTGACTCCCGCGGTGCCGTAGCTAACGCATTAAGCACCCCGCCTGGGAAGTACGGCCGCAAGGCTAAAACTCAAAGGAATTGACGGGGGCCCGCACAAGCGGTGGAGCATGTGGTTTAATTCGACGCAACGCGAAGAACCTTACCTGGGCTAGAAAATGCAGGAACCTGGGAGAAGTCTCGGGGTGCTCTTCGGAGAGCCTGTAGTTAGGTGCTGCATGGCTGTCGTCAGCTCGTGTCGTGAGATGTTGGGTTAAGTCCCGCAACGAGCGCAACCCCTATCGCCAGTTACCAGCGAGTCATGTCGGGAACTCTGGCGAGACCGCCGATATTCAAATCGGA
>OTU_463
TGGTAGTCCACGCCGTAAACGTTGGGCACTAGGTGTGGGACTCTATCGACGGGTTCCGTGCCGTAGCTAACGCATTAAGTGCCCCGCCTGGGGAGTACGGCCGCAAGGCTAAAACTCAAAGGAATTGACGGGGGCCCGCACAAGCGGCGGAGCATGTGGCTTAATTCGATGCGACGCGAAGAACCTTACCTGGGTTTGACATGTAGGGAAAAGCCGTAGAGATACGGTGTCCTTCGGGGCCTTACACAGGTGGTGCATGGCTGTCGTCAGCTCGTGTCGTGAGATGTTGGGTTAAGTCCCGCAACGAGCGCAACCCCTATCCTATGTTGCCAGCGGATTATGCCGGGGACTCGTAGGAGACTGCCGGTGCCAAACCGGA
>OTU_464
TGGTAGTCCACGCCGTAAACGATGGGCACTAGATGCTTGGGGGAGCGACCCCCTGAGTGTCGTCGCTAACGCAGTAAGTGCCCCGCCTGGGGAGTACGGCCGCAAGGCTGAAACTCAAAGGAATTGACGGGGGCCCGCACAAGCGGTGGAGCATGTGGTTTAATTCGACGCAACGCGAAGAACCTTACCTAGGCTTGACATGCAGGAGAAACGCCTGAGAAACCAGGCGCCCTCTTCGGAGTTCCTGCACAGGTGCTGCATGGCTGTCGTCAGCTCGTGTCGTGAGATGTTGGGTTAAGTCCCGCAACGAGCGCAACCCCCGTTTTCAGTTGCTAACGCGTCATGGCGAGGACTCTGGAAAGACTGCCGGTGCCAAACCGGA
>OTU_465
TGGTAGTCCACGCCGTAAACGATGAGTGCTAGTTGTTGGGAAGTTTACTTCTCAGTGACGAAGCTAACGCGATAAGCACTCCGCCTGGGGAGTACGGCCGCAAGGTTAAAACTCAAAGGAATTGACGGGGGCCCGCACAAGCGGTGGAGCATGTGGTTTAATTCGAAGCAACGCGAAGAACCTTACCAGCCCTTGACATGGGTATCGCGAGATCCAGAGATGGATTTCTTCAGTTCGGCTGGATACCACACAGGTGCTGCATGGCTGTCGTCAGCTCGTGTCGTGAGATGTTGGGTTAAGTCCCGCAACGAGCGCAACCCTCGTCTTCAGTTGCTACCGATTCGGTCGAGCACTCTGAAGAAACCGCCGGTGACAAGCCGGA
>OTU_466
GGGTAGTCCACGCCGTAAACGATGATTGCTAGTTGTCGGGAAGCTTGCTTCTCGGTGACGCAGCTAACGCATTAAGCAATCCGCCTGGGGAGTACGGTCGCAAGATTAAAACTCAAAGGAATTGACGGGGGCCCGCACAAGCGGTGGAGCATGTGGTTTAATTCGAAGCAACGCGCAGAACCTTACCACCTTTTGACATGCCCGGACCGCCACAGAGATGTGGCTTTCCCTTCGGGGACTGGGACACAGGTGCTGCATGGCTGTCGTCAGCTCGTGTCGTGAGATGTTGGGTTAAGTCCCGCAACGAGCGCAACCCTCGCCATTAGTTGCCATCATTCAGTTGGGAACTCTAATGGGACTGCCGGTGCTAAGCCGGA
>OTU_467
TGGTAGTCCACGCCCTAAACGATGATTACTCGACATACGCGATACACAGTGTGTGTCTGAGCGAAAGCATTAAGTAATCCACCTGGGAAGTACGTCCGCAAGGATGAAACTCAAAGGAATTGACGGGGGTCCGCACAAGCGGTGGAGTATGTGGTTTAATTCGATGATACGCGAGGAACCTTACCTGGGCTAGAATGCTATCTGACTGTACCTGAAAGGGTATTTTGTAGCAATACACAGATAGTAAGGTGCTGCATGGCTGTCGTCAGCTCGTGCCGTGAGGTGTTGGGTTAAGTCCCGCAACGAGCGCAACCCCCATCTTCAGTTGCCAGCACGTAATGGTGGGAACTCTGAAGAAACTGCCGTCGTAAGACGCGA
>OTU_468
TGGTAGTCCCGGCCCTAAACGGTGTGCGCTTGCTGTAAGAGGAATCGACCCCTCTTGTGGCGAAGCTAACGCGTTAAGCGCACCGCCTGGGGAGTACGGTCGCAAGATTAAAACTCAAAGAAATTGACGGGGGCCTGCACAAGCGGTGGAGTATGTGGCTTAATTCGATGCAACGCGAAGAACCTTACCTGGCCTTGACATGCAAGTGGTAGAACCATGAAAGTGGGACGACCCCGCAAGGGGAGCTTGCACAGGTGCTGCATGGCTGTCGTCAGCTCGTGTCGTGAGATGTTGGGTTAAGTCCCGCAACGAGCGCAACCCCTATGTTCTGTTGCCACCCGATCGAGAGATTGGAGCACTCTGGACAGACTGCCTCGCTTAAACGGGGA
>OTU_469
TGGTAGTCCACGCCGTAAACTATGAGAGCTAGCCGTCGGGCAGTATACTGTTCGGTGGCGCAGCTAACGCATTAAGCTCTCCGCCTGGGGAGTACGGTCGCAAGATTAAAACTCAAAGGAATTGACGGGGGCCCGCACAAGCGGTGGAGCATGTGGTTTAATTCGAAGCAACGCGCAGAACCTTACCAGCCCTTGACATCCCGATCGCGGTTACCAGAGATGGTATCCTTCAGTTAGGCTGGATCGGTGACAGGTGCTGCATGGCTGTCGTCAGCTCGTGTCGTGAGATGTTGGGTTAAGTCCCGCAACGAGCGCAACCCTCGCCCTTAGTTGCCATCATTCAGTTGGGCACTCTAAGGGGACTGCCGGTGATAAGCCGAGA
>OTU_470
TGGTAGTCCACGCCGTAAACGATGAGTGCTAGGTGCTGCGGGTATTGACCCCTGCGGTGCCGTAGCTAACGCGTTAAGCACTCCGCCTGGGGAGTACGGCCGCAAGGCTAAAACTCAAAGGAATTGACGGGGGCCCGCACAAGCGGTGGAGCATGTGGTTCAATTCGACGCAACGCGCAGAACCTTACCTGGGTTAAATCCATCGGAACCTTGCAGAGATGTAGGGGTGCCCTTCTGGGGAGCCGATGAGAAGGTGCTGCATGGCTGTCGTCAGCTCGTGTCGTGAGATGTTGGGTTAAGTCCCGCAACGAGCGCAACCTCTGTCGTTAGTTGCCAGCATTAAGTTGGGCACTCTAACGAGACTGCCGACGTCAAGTCGGA
>OTU_471
TGGTAGTCCACACTGTAAACGTTGATTACTCGATGTTGGCGATACACAGTCAGCGTCTTAGCGCAAGCGATAAGTAATCCACCTGGGGAGTACGCCGGCAACGGTGAAACTCAAAGGAATTGACGGGGGTCCGCACAAGCGGTGGAGCATGTGGTTTAATTCGATGATACGCGAGGAACCTTACCTGGACTAGAATGCCCTTGACTTCCTCAGAGATGAGGAGTTCCGCAAGGACAAGGAGCAAGGTGCTGCATGGCCGTCGTCAGCTCGTGCCGTGAGGTGTTGGGTTAAGTCCCGCAACGAGCGCAACCCTTATTTTTAGTTGCCAACATGTAATGGTGGGGACTCTAAAAAGACTGCCCGCGCAAGCGGAGA
>OTU_472
TGGTAGTCCATGCCGTAAACGTTGGGAACTAGGTGTGGGTCTCATTCCACGAGATCCGTGCCGCAGCTAACGCATTAAGTTCCCCGCCTGGGGAGTACGGCCGCAAGGCTAAAACTCAAAGGAATTGACGGGGGCCCGCACAAGCGGCGGAGCATGCGGATTAATTCGATGCAACGCGAAGAACCTTACCAAGGCTTGACATACACCGGAATCACTCAGAGATGGGTGCGTCTTCGGACTGGTGTACAGGTGGTGCATGGTTGTCGTCAGCTCGTGTCGTGAGATGTTGGGTTAAGTCCCGCAACGAGCGCAACCCTCGTTCCATGTTGCCAGCAGCACTTCGGTGGCTGGGGACTCATGGGAGACTGCCGGGGTCAACTCGGA
>OTU_473
TGGTAGTCCACGCCGTAAACGATGGGTACTAGGCGTCGGGGGGAGCGACCCCTTCGGTGCCGTCGTTAACACAGTAAGTACCCCGCCTGGGGAGTACGGCCGCAAGGCTGAAACTCAAAGGAATTGACGGGGGCCCGCACAAGCGGTGGAGCATGTGGTTTAATTCGAAGCAACGCGAAGAACCTTACCTGGGCTTGACATGCACGAGAAACCCGGTGGAAACATCGGGCCCTCTTCGGAGTTCGTGCACAGGTGCTGCATGGCTGTCGTCAGCTCGTGTCGTGAGATGTTGGGTTAAGTCCCGCAACGAGCGCAACCCTCGTTCCTAGTTGCCAGCGAGTCATGTCGGGGACTCTAGGAAGACTGCCGGTGTCAAACCGGA
>OTU_474
TGGTAGTCCTGGCTGTAAACGGTGCACGTTTGCTGTAAGAGGAATCGACCCCTCTTGTGGCGAAGCTAACGCGATAAACGTGCCGCCTGGGGAGTACGGTCGCAAGATTAAAACTCAAAGAAATTGACGGGGGCCTGCACAAGCGGTGGAGTATGTGGCTTAATTCGATGCAACGCGAAGAACCTTACCTGGCCTTGACATGCACGTAGTAGGAGCGTGAAAGCGTAACGACCCCGCAAGGGGAGCGTGCACAGGTGCTGCATGGCTGTCGTCAGCTCGTGTCGTGAGATGTTGGGTTAAGTCCCGCAACGAGCGCAACCCTTGTGTCCTGTTGCCACCCGGTCGAGAGACTGGAGCACTCTGGACAGACTGCCTCGCTTAAACGAGGA
>OTU_475
TGGTAGTCCACGCTGTAAACGATGGGCACTGGATGCGGGGGGGATCGGCCCTCTCCGTGTCGCAGCTTACGCGTTAAGTGCCCCGCCTGGGGAGTACGGCCGCAAGGCTGAAACTCAAAGGAATTGACGGGGGCCCGCACAAGCGGTGGAGCATGTGGTTTAATTCGAAGCAACGCGAAGAACCTTACCTGGGCTTGACATCTACGGGAAAGCCTCTGGAAACAGGGGCCCCCCTTCGGGGCTCGTAGACAGGTGCTGCATGGCTGTCGTCAGCTCGTGTCGTGAGATGTTGGGTTAAGTCCCGCAACGAGCGCAACCCTTGCCGACTGTTGCCAGCGCGGTCGAAAGACTGGCGGGGACTCTGTCGGGACTGCCGGTGACAAACCGGA
>OTU_476
TGGTAGTCCACGCCGTAAACGATGAGTGCTAGCTGTTGCGGGTGTTGACCCCTGCAGTGGCGAAGCTAACGCATTAAGCACTCCGCCTGGGAAGTACGGCCGCAAGGCTAAAACTCAAAGGAATTGACGGGGGCCCGCACAAGCGGTGGAGCATGTGGTTTAATTCGACGCAACGCGCAGAACCTTACCTGGTCTTGACATCCTCGGAATCCTGCAGAGATGTGGGAGTGCCCGCAAGGGAACCGAGAGACAGGTGCTGCATGGCTGTCGTCAGCTCGTGTCGTGAGATGTTGGGTTAAGTCCCGCAACGAGCGCAACCCCTGCCTTTAGTTGCCATCATTCAGTTGGGCACTCTAGAGGGACTGCCGGTGTTAAACCGGA
>OTU_477
TGGTAGTCCACGCTGTAAACGATGGATGCTAGATGCTGGGAGGGAACTTTCGGTGTCGCAGCTAACGCATTAAGCATCCCGCCTGGGGAGTACGGTCGCAAGATTAAAACTCAAAGGAATTGACGGGGACCCGCACAAGCGGTGGAGTATGTGGTTTAATTCGAAGCTACGCGCAAAACCTTACCAGCCCTTGACATGGTACGTATAAGGATCAGAGATGGTTTTTTTCACTTCGGGTGGCGTACACACAGGTGCTGCATGGCTGTCGTCAGCTCGTGTCGTGAGATGTTGGGTTAAGTCCCGCAACGAGCGCAACCCTCGCCGTTAGTTGCCATCAGGTAGAGCTGGGCACTTTAACGGAACTGCCGGTGATAAGCCGGA
>OTU_478
TGGTAGTCCACACCGTAAACGTTGGGCGCTAGGTGTGGGGCCTATTCCATGGGTTCCGTGCCGTAGCTAACGCATTAAGCGCCCCGCCTGGGGAGTACGGCCGCAAGGCTAAAACTCAAAGGAATTGACGGGGGCCCGCACAAGCGGCGGAGCATGCGGATTAATTCGATGCAACGCGAAGAACCTTACCTGGGTTTGACATGCACTGGAAGCATCCAGAGATGGGTGTGCCCTTGTGGCCGGTGCACAGGTGGTGCATGGCTGTCGTCAGCTCGTGTCGTGAGATGTTGGGTTAAGTCCCGCAACGAGCGCAACCCTCGTTCCATGTTGCCAGCACGCCCTTCGGGGTGGTGGGGACTCATGGGAGACTGCCGGGGTCAACTCGGA
>OTU_479
TGGTAGTCCACGCCGTAAACGATGAAAACTAGATGCTAGGGAGCACAAGCTGTTTAGTGTCGAAGCAAACGCGATAAGTTTTCCGCCTGGGGAGTACGGCCGCAAGGTTAAAACTCAAAGGAATTGACGGGGGCCTGCACAAGCGGTGGAGCATGTGGTTTAATTCGATGCAACGCGAAAAACCTTACCTACCCTTGACATCCTTGGGAGCTCTGAGAGATTAGAGTGTGCCGAAAGGAACCAAGAGACAGGTGCTGCATGGCTGTCGTCAGCTCGTGTCGTGAGATGTTGGGTTAAGTCCCGTAACGAGCGCAACCCTTATCACTAGTTACCAGCGGGTGAAGCCGGGGACTCTAGTGAGACTGCCAGTGATAAGCTGGA
>OTU_480
TGGTAGTCCACGCCGTAAACGATGTGTGCTTGTCGCTGGGGAGTTCACTCTTCGGTGACGCAGCTAACGCGTTAAGCACACCGCCTGGGAAGTACGGCCGCAAGGTTAAAACTCAAAGGAATTGACGGGGACCCGCACAAGCGGTGGAGTATGTGGTTTAATTCGTCGCAACGCGAAGAACCTTACCAGGCCTTGACATGCCCTCTATGGGGACCAGAGATGGACCCCTTCACTTCGGGTGGGAGGAGCACAGGTGCTGCATGGCTGTCGTCAGCTCGTGTCGTGAGATGTTGGGTTAAGTCCCGCAACGAGCGCAACCCCTTTTATCAGTTGCCAGCACGTAATGGTGGGAACTCTGATGATACTGCCGGTGATAAGCCGGA
>OTU_481
TGGTAGTCCTTGCCGTAAACGATGCATACTTGGTGTAGATGGGCTCAACCCTATCTGTGTCGAAGCTAACGCGATAAGTATGCCGCCTGGGGAGTACGCTCGCAAGAGTGAAACTCAAAAGAATTGACGGGGGCCCGCACAAGCAGTGGAGCATGTGGTTTAATTCGATGCAACGCGAAGAACCTTACCCAGGCTCGAAATATAGATGGCGATAACAGAGATGTTATTTTCCGTAAGGACATCTGTATAGGTGCTGCATGGCTGTCGTCAGCTCGTGCCGTGAGGTGTTGGGTTAAGTCCCGCAACGAGCGCAACCCTTATCATTAGTTGCCAACACGCAAGGTGGGGACTCTAATGAGACTGCCTAGGTTAACTAGGA
>OTU_482
TGGTAGTCCACGCCGTAAACGATGCATACTAGACGTATGGGGTATCGACCCCCTGTGCGTCGAAGCTAACGCGATAAGTATGCCGCCTGGGAAGTACGGCCGCAAGGCTAAAACTCAAAGGAATTGACGGGGACCCGCACAAGCAGAGGAGGATGTGGTTTAATATGACGCTACGCGTAGAACCTTACCGAGGCTTGACATCCTTGGAACCCACTGGAAACAGAGGGGTGCCGCAAGGAGCCAAGTGACAGGTGCTGCATGGCCGTCGTCAGCTCGTGTCGTGAGATGTTGGGTTAAGTCCCGCAACGAGCGCAACCCTTATCGTATGTTGTATTTTTCATGCGAGACTGCCCGGGCCAACCGGGA
>OTU_483
TGGTAGTCCACGCCGTAAACGATGAGTGCTAGGTGCTGTGGGTATTGACCCCCGCGGTGCCGCAGCTAACGCGTTAAGCACTCCGCCTGGGGAGTACGGCCGCAAGGCTAAAACTCAAAGGAATTGACGGGGGCCCGCACAAGCGGTGGAGCATGTGGTTCAATTCGACGCAACGCGCAGAACCTTACCTGGGTTAAATCCACTAGAAGATTGCAGAGATGCGATTTTGCCCTTCGGGGAGCTAGTGAGAAGGTGCTGCATGGCTGTCGTCAGCTCGTGTCGTGAGATGTTGGGTTAAGTCCCGCAACGAGCGCAACCTCTGTCGTTAGTTGCCAGCATTAAGTTGGGCACTCTAACGAGACTGCCGACGTCAAGTCGGA
>OTU_484
TGGTAGTCCTAGCCGTAAACGGTGCGTATTTGCTGTAAAAGGAATCGACCCCTTTTGTGGCGTAGCCAACGCGTTAAATACGCCGCCTGGGAAGTACGGTCGCAAGATTAAAACTCAAAGAAATTGACGGGGGCCTGCACAAGCGGTGGAGTATGTGGCTTAATTCGATGCAACGCGAAGAACCTTACCTGGCCTTGACATGCAAGTAGTAGAACCATGAAAGTGGGACGAGCCCGCAAGGGCAGCTTGCACAGGTGCTGCATGGCTGTCGTCAGCTCGTGTCGTGAGATGTTGGGTTAAGTCCCGCAACGAGCGCAACCCTTGTGTCCTGTTGCCACCTCTACGAGAGTAGGGAGCACTCTGGACAGACTGCCTCGCTTAAACGAGGA
>OTU_485
TGGTAGTCCACGCCCTAAACGATGGATACTAGGCGTAGGAGGTATCGACCCCTCCTGTGCCGCAGCTAACGCATTAAGTATCCCGCCTGGGGAGTACGGCCGCAAGGTTGAAACTCAAATGAATTGACGGGGACCCGCACAAGCGGTGGAGCATGTGGATTAATTCGATACTAACCGAAGAACCTTACCCACTCTTGACATTGAAGGAAAGCTCTAGAGATAGAGTCCTCTCCCACAAGGAGACCTGAAAACAGATGTTGCATGGCTGTCGTCAGCTCGTGCCGTGAGGTGTACGGTTAAGTCCGCCAACGAGCGCAACCCTCGTTCTGTGTTACCAGCGAGTAATGTCGGGCACTCACAGGAGACCGCCGGTGTAAGCCGGA
>OTU_486
TGGTAGTCCACGCCGTAAACGATGAATACTAGGTGTAGGAGGTATCGACTCCTTCTGTGCCGCAGTTAACACAATAAGTATTCCGCCTGGGGAGTACGATCGCAAGATTAAAACTCAAAGGAATTGACGGGGGCCCGCACAAGCAGCGGAGCATGTGGTTTAATTCGAAGCAACGCGAAGAACCTTACCTAGACTTGACATCTCCTGAATTACCCTTAATCGGGGAAGCCCTTCGGGGCAGGAAGACAGGTGGTGCATGGTTGTCGTCAGCTCGTGTCGTGAGATGTTGGGTTAAGTCCCGCAACGAGCGCAACCCTTATCATTAGTTGCTACCATTAAGTTGAGCACTCTAGTGAGACTGCCACGGTTAACGTGGA
>OTU_487
TGGTAGTCCATGCTGTAAACTATGAGTGCTAAACGTTGGACTTAAGAGTTCAGTGTTGAAGCTAACGCATTAAGCACTCCGCCTGGGGAGTACGACCGCAAGGTTGAAACTCAAAGGAATTGACGGGGGCCCTCACAAGCGGTGGAGCATGTGGTTTAATTCGAAACAACGCGCAAAACCTTACCAACCCTTGACATATGATCTATCGTTTCTAAGAAATTTAAAACGTTATGATCTTACAGGTGTTGCATGGCTGTCGTCAGCTCGTGTCGTGAGATGTTGGGTTAAGTCCTATAACGAGCGCAACCCTCATTTTTAGTTGCTAATTTTTCATACAGGAGAATGAACTCTAAAAAAACTGCCAATGATAAGTTGGA
>OTU_488
TGGTAGTCCATGCTGTAAACGATGAAGACTGGCTGTTGGGTACCCAAGGGTACTTAGTAGCGAAGCTAACGCGTTAAGTCTTCCGCCTGGGGAGTACGGCCGCAAGGTTAAAACTCAAAGGAATTGACGGGGGCCCGCACAAGCGGTGGAGCATGTGGTTTAATTCGACGCAACGCGAAGAACCTTACCTACCCTTGACATCCTCGGAAGCTGCTAGAGATAGCGGTGTGCCTTCGGGAACCGAGAGACAGGTGCTGCATGGCTGTCGTCAGCTCGTGTCGTGAGATGTTGGGTTAAGTCCCGTAACGAGCGCAACCCTTGTCCTTAGTTGCCAACAGGTAAAGCTGGGAACTCTAAGGAGACTGCCGGTGACAAGCCGGA
>OTU_489
TGGTAGTCCACGCCCTAAACGATGCGAACTGGACGTTGGGTGGACTTAGCCACTCAGTGTCGAAGCTAACGCGTTAAGTTCGCCGCCTGGGGAGTACGGTCGCAAGACTGAAACTCAAAGGAATTGACGGGGGCCCGCACAAGCGGTGGAGTATGTGGTTTAATTCGATGCAACGCGCAGAACCTTACCTGGCCTTGACATGTCCGGAACCTTGCAGAGATGCGAGGGTGCCTTCGGGAATCGGAACACAGGTGCTGCATGGCTGTCGTCAGCTCGTGTCGTGAGATGTTGGGTTAAGTCCCGCAACGAGCGCAACCCTTGTCCCTAGTTGCCAGCACGTAATGGTGGGAACTCTAGGGAGACTGCCGGTGACAAACCGGA
>OTU_490
TGGTAGTCCACGCCGTAAACGATGAGAACTAGGTGTCGTGGGTGTTGACCCCCGCGGTGCCGTAGCTAACGCATTAAGTTCTCCGCCTGGGAAGTACGGTCGCAAGACTAAAACTCAAAGGAATTGACGGGGGCCCGCACAAGCGGTGGAGCATGTGGTTTAATTCGACGCAACGCGCAGAACCTTACCTGGTCTTGACATCCTCGGAATCCTTCAGAGATGAGGGAGTGCTCGCAAGAGAACCGAGAGACAGGTGCTGCATGGCTGTCGTCAGCTCGTGTCGTGAGATGTTGGGTTAAGTCCCGCAACGAGCGCAACCCTCGCCTTTAGTTGCCACGCAAGTGGATCTCTAGAGGGACTGCCGGTGTTAAACCGGA
>OTU_491
TGGTAGTCCACGCCGTAAACGATGGAAGCTAGCCGTTGGAGAGCTTGCTCTTCAGTGGCGCAGCTAACGCATTAAGCTTCCCGCCTGGGGAGTACGGTCGCAAGATTAAAACTCAAAGGAATTGACGGGGGCCCGCACAAGCGGTGGAGCATGTGGTTCAATTCGACGCAACGCGAAGAACCTTACCAGCCTTTGACATGTCCGGTTTGAGAAGCAGAGATGCATCTCTTCAGTTCGGCTGGCCGGAACACAGGTGCTGCATGGCTGTCGTCAGCTCGTGTCGTGAGATGTTGGGTTAAGTCCCGCAACGAGCGCAACCCTCGCCCTTAGTTGCCATCATTCAGTTGGGCACTCTAAGGGGACTGCCGGTGATAAGCCGCGA
>OTU_492
TGGTAGTCCTAGCCCTAAACGATGGATACTGGCTGTGGGGGGTAGCCAATCCCCCCGTGGCGAAGCTAACGCATTAAGTATCCCGCCTGGGGAGTACGGTCGCAAGTCTGAAACTCAAAGGAATTGACGGGGGCCCGCACAAGCGGTGGAGCATGTGGTTCAATTCGACGCAACGCGAAGAACCTTACCTGGGCTTGAAGTGGGGCGGCAGCGGGCGGAGACGCCCGTGTCCCTTCGGGGACTGCCCCAGAGGTGCTGCATGGCTGTCGTCAGCTCGTGTCGTGAGATGTTGGGTTAAGTCCCGCAACGAGCGCAACCCTTGTCCTTAGTTGCTAACGGGAGAGCCGAGCACCCTAAGGAAACTGTCGGCGATAAGCCGGA
>OTU_493
TGGTAGTCCACGCCGTAAACGATGCATACTAGGTGTCGGGGATTCGATTCCTCGGTGCCGAAGTTAACACAGTAAGTATGCCGCCTGGGGAGTACGCTCGCAAGAGTGAAACTCAAAGGAATTGACGGGGACCCGCACAAGCAGTGGAGTATGTGGTTTAATTCGAAGCAACGCGAAGAACCTTACCAGGTCTTGACATCCCAATGTAACACCTAGAGATAGGTGCCCTCTTCGGAGCATTGGAGACAGGTGGTGCATGGTTGTCGTCAGCTCGTGTCGTGAGATGTTGGGTTAAGTCCCGCAACGAGCGCAACCCTTGATCTTAGTTGCCAGCATGTTATGGTGGGCACTCTAAGATGACTGCCGGTGACAAACCGGA
>OTU_494
TGGTAGTCCACGCCCTAAACGATGAATACTTGGTGTTGGTCCGTAAGGATCAGTGCCGAAGGAAACCTGATAAGTATTCCACCTGGGGAGTACGCTCGCAAGGGTGAAACTCAAAGGAATTGACGGGGGCCCGCACAAGCGGTGGAGCATGTGGTTTAATTCGATGCAACGCGAAGAACCTTACCTAGGCTTGAACTGTTGGTGGTAGGAGCCTGAAAGGGCAACGACCCGCAAGGGAGCCAATAGAGGTGCTGCATGGCTGTCGTCAGCTCGTGCCGTGAGGTGTTGGGTTAAGTCCCGCAACGAGCGCAACCCCTGTCCTTAGTTGCCATCAGGTTAAGCTGGGCACTCTAGGGAGACTGCCTACGCAAGTAGTGA
>OTU_495
TGGTAGTCCACGCCGTAAACGATGAGTACTAGGTGTCGGGGGTTACCCCCCTCGGTGCCGCAGCTAACGCATTAAGTACTCCGCCTGGGAAGTACGCTCGCAAGAGTGAAACTCAAAGGAATTGACGGGGACCCGCACAAGTAGCGGAGCATGTGGTTTAATTCGAAGCAACGCGAAGAACCTTACCTAAGCTTGACATCCTTTTGACCTCTCCCTAATAGGAGATTTCCCTTCGGGGACAGAAGTGACAGGTGGTGCATGGTTGTCGTCAGCTCGTGTCGTGAGATGTTGGGTTAAGTCCCGCAACGAGCGCAACCCTTGCCTTTAGTTGCCAGCATTAAGTTGGGCACTCTAGAGGGACTGCCAGGGATAACCTGGA
>OTU_496
TGGTAGTCCACGCCGTAAACGATGAGAACTAGATGTTAGGGAGCTTAGACTCTTTAGTATCGCAGCAAACGCGTTAAGTTCTCCGCCTGGGGAGTACGGCCGCAAGGTTAAAACTCAAAGGAATTGACGGGGGCCCGCACAAGCGGTGGAGCATGTGGTTTAATTCGATGCAACGCGAAGAACCTTACCTACCTTTGAATCCACGGAATTTTGCAGAAATGTGAGAGTGCCTTCGGGAACCGTGAGACAGGTGCTGCATGGCTGTCGTCAGCTCGTGTCGTGAGATGTTGGGTTAAGTCCCGTAACGAGCGCAACCCTTGTCCTTAGTTACCAGCGAGTAAAGTCGGGGACTTTAAGGAGACTGCCGGTGATAAACCGGA
>OTU_497
GGGTAGTCCACGCCGTAAACGATGGATACTAGCTGTGGGGGGTATCGACCCCCTCCGTAGCGAAGCTAACGCGTTAAGTATCCCGCCTGTGGAGTACGGCCGCAAGGCTAAAACATAAAGGAATTGACGGGGACCCGCACAAGTAGTGGATCGTGTTCTTTAATTCGATGATAAACGAAGAACCTTACCAGGGCTTGACATCCCTTGAATTACCCCGAAAGGGGTGAGTGCTTTATTGAACAAGGTGACAGGTGCTGCATGGCCGTCGTCAGCTCGTGTCGTGAGATGTTTGGTTAAGTCCATCAACGAGCGCAACCCTTATAGTTAGTTGAATTTTTCTAGCTAGACTGCCCCGGTAACGGGGA
>OTU_498
TGGTAGTCCTAGCCCTAAACGATGGATGCTTGGTGTGGCGGGTACCCAATCCCGCCGTGCCGGAGCTAACGCGTTAAGCATCCCGCCTGGGGAGTACGGTCGCAAGGCTGAAACTCAAAGGAATTGACGGGGGCCCGCACAAGCGGTGGAGCATGTGGTTCAATTCGACGCAACGCGAAGAACCTTACCTGGGCTCGAAATGCAGTGGAATCCGGTGGAAACATCGGCGCCCGCAAGGGCCGCTGTATAGGTGCTGCATGGCTGTCGTCAGCTCGTGTCGTGAGATGTTGGGTTAAGTCCCGCAACGAGCGCAACCCTTATCACCTGTTGCTAACGCGTAATGGCGAGAACTCGGGCGAAACCGCCCCGGATAACGGGGA
>OTU_499
GGGTAGTCCACGCCGTAAACGATGGATACTAGCTGTTGGAGGTATCGACCCCTTCAGTAGCGAAGCTAACGCGTTAAGTATCCCGCCTGTGGAGTACGGTCGCAAGACTAAAACATAAAGGAATTGACGGGGATCAGCACAAGCGGTGGATCGTGTTCTTTAATTCGATGCTAAACGAAGAACCTTACCAGGGCTTGACATCCCGATAGCCGAACTTCGAAAGAAGTTTTTCATTCAGTTGGATCGGTGACAGGTGTTGCATGGCCGTCGTCAGCTCGTGTCGTGAGATGTTTGGTTAAGTCCATCAACGAGCGCAACCCTTGCAAATAGTTGTATTTTTCTATTTGGACTGCTCTAGTAATAGGGA
>OTU_500
GGGTAGTCCACGCCGTAAACGATGGCCACTCGGCCTTTGGAGGCGGAATCTCCGTCTTTGGGGGCCTTAGCTAACGCGGGAAGTGGCCCGCCTGGGAACTACGAGCGCAAGCTTAAAACTCAAAGGAATTGACGGGGGCCCGCACAAGCAGCGGAGCGTGTGGTTTAATTCGACGCAACGCGCAGAACCTTACCCAGGTTTGACATGGCACTGCAAGCTTCTGAAAGGAAGTCGCCTTCGAGGGTGTGCCACAGATGCTGCATGGCTGTCGTCAGCTCGTGTCGTGAGATGTTGGGTTAAGTCCCGCAACGAGCGCAACCCCTACGGTCAGTTACCTGTGTCTGGCCGGACTGCCCCTTTGGGGA
>OTU_501
TGGTAGTCCACGCCGTAAACGATGGATACTAGGTGTTTGGGACATTAACCTCCTGAGTACCAAAGCTAACGCATTAAGTATCCCGCCTGGGGAGTACGGTCGCAAGGCTAAAACTCAAAGGAATTGACGGGGGCCCGCACAAGCGGTGGAGTATGTGGTTTAATTCGAAGCAACGCGCAGAACCTTACCTACCCTTAACATCCCATGACAACTACAGAGATGTAGCGTTCCTTTCGGGGACATGGTGATAGGTGCTGCATGGCTGTCGTCAGCTCGTGTCGTAAGATGTCCGGTTAAGTCCGATAACGAGCGCAACCCTTGTCCTTAGTTACCATCATTAAGTTGGGGACTCTGAGGAGACTGCCGGTGTTAAACCGGA
>OTU_502
TGGTAGTCCTAGCCGTAAACGTTGGGTGCTAGGTGTGGGAGGACATCGACCCCTTCCGTGCCGAAGCTAACGCATTAAGCACCCCGCCTGGGGAGTACGGCCGCAAGGCTAAAACTCAAAGGAATTGACGGGGGCCCGCACAAGCGGCGGAGCATGCGGCTTAATTCGATGCAACGCGAAGAACCTTACCTGGGTTTGACATGCAGGGTGAAACCGTTGAAAGACGGCGCTCTTCGGAGCCTGCACAGGTGGTGCATGGCTGTCGTCAGCTCGTGCCGTGAGGTGTTGCCTTAAGTGGCGCAACGAGCGCAACCCCTGTCCTTAGTTGCCAGCGGATCATGCCGGGAACTCTAGGGAGACTGCCGGTGCCAAACCGGA
>OTU_503
TGGTAGTCCACGCCGTAAACGATGGGTGCTAGGTGTCGCGGGCTTTGACTCCTGCGGTGCCGTAGCTAACGCATTAAGCACCCCGCCTGGGGAGTACGGCCGCAAGGCTAAAACTCAAAGGAATTGACGGGGGCCCGCACAAGCGGTGGAGCATGTGGTTCAATTCGACGCAACGCGCAGAACCTTACCTGGGCTAGAAAATGCAGGGACCTGGCTGAAAAGTCGGGGTGCTCTTCGGAGAACCTGTAGTTAGGTGCTGCATGGCTGTCGTCAGCTCGTGTCGTGAGATGTTGGGTTAAGTCCCGCAACGAGCGCAACCCTTGTCGTTAGTTGCCAGCGGTTCGGCCGGGCACTCTAGCGAGACTGCCGATATTTAAATCGGA
>OTU_504
TGGTAGTCCACGCCGTAAACGATGAGTGCTAGATATCGGGAGAATCTCTTTCGGTTTCGTAGCTAACGCATTAAGCACTCCGCCTGGGGAGTACGGTCGCAAGATTAAAACTCAAAGGAATTGACGGGGGCTCGCACAAGCGGTGGAGCATGCGGTTTAATTCGATGTTACGCGAAAAACCTTACCAACCCTTGACATGGTGGTCGCGGATCGCAGAGATGCTTTCCTTCAGTTCGGCTGGACCACACACAGGTGTTGCATGGCTGTCGTCAGCTCGTGTCGTGAGATGTTGGGTTAAGTCCCGCAACGAGCGCAACCCTCATTTTTATTTGCCAGCGGGTAATGCCGGGAACTATAAAGAAACTGCCGGTGATAAGCCGGA
>OTU_505
TGGTAGTCCACGCCGTAAACGATGGAGACTAGATGCCGGGGGGATCGACCCCTTCGGTGTCGTAGCTAACGCGATAAGTCTCCCGCCTGGGGAGTACGGCCGCAAGGCTGAAACTCAAAGGAATTGACGGGGGCCCGCACAAGCGGTGGAGCATGTGGTTTAATTCGAAGCAACGCGAAGAACCTTACCTGGATTTGACATGCACGAGAAAGCCCGGTGAAAGTCGGGGCCTCCTTCGGGACTCGTGCACAGGTGCTGCATGGCTGTCGTCAGCTCGTGTCGTGAGATGTTGGGTTAAGTCCCGCAACGAGCGCAACCCCTGTCTGCTGTTGCCAGCGGAGCCGCAAGGCTGCCGGGGACTCTGCAGAGACTGCCGGTGATAAACCGGA
>OTU_506
TGGTAGTCCCAGCCGTAAACGATGGGTACTAGGTGCTGGGTGCTTCGACGCATTCAGCGCCGCAGCTAACGCATTAAGTACCCCGCCTGGGGAGTACGGCCGCAAGGCTGAAACTCAAAGGAATTGACGGGGGCCCGCACAAGCGGTGGAGCATGTGGTTTAATTCGACGCAACGCGAAGAACCTTACCTGGGCTTGACATGCTGGTGCAAGACCTGGAAACAGGTCCCCCCTTCGGGGCGCCAGCACAGGTGCTGCATGGCTGTCGTCAGCTCGTGTCGTGAGATGTTGGGTTAAGTCCCGCAACGAGCGCAACCCCTGTCCGTTGTTGCCATCAGGTAATGCTGGGGACTCTACGGAGACTGCCGGTGACAAACCGGA
>OTU_507
TGGTAGTCCTTGCCGTAAACGATGTATACTTGATGTAGTTGGGCTCAACCCTGACTGTGTCGAAGCTAACGCGATAAGTATACCGCCTGGGGAGTACGCTCGCAAGGGTGAAACTCAAAAGAATTGACGGGGGCCCGCACAAGCAGTGGAGCATGTGGTTTAATTCGATGCAACGCGAAGAACCTTACCCAGGCTCGAAATGTAATAGACGTAACCAGAGATGGTTATTTCCGCAAGGACTGTTATATAGGTGCTGCATGGCTGTCGTCAGCTCGTGCCGTGAGGTGTTTGGTTAAGTCCAGCAACGAGCGCAACCCTTATCATTAGTTGCCAACGCGTCAAGGCGGGGACTCTAATGAGACTGCCTGGGTTAACCAGGA
>OTU_508
TGGTAGTCCCGGCTGTAAACGGTGCACGTTTGCTGTAAGCGGAATCGACCCCGTTTGTGGCGAAGCTAACGCGTTAAACGTGCCGCCTGGGGAGTACGGTCGCAAGATTAAAACTCAAAGAAATTGACGGGGGCCTGCACAAGCGGTGGAGTATGTGGCTTAATTCGATGCAACGCGAAGAACCTTACCTGGTCTTGACATGCATGTGGTAGAACCGTGAAAGCGGAACGACCCCGCAAGGGGAGCATGCACAGGTGCTGCATGGCTGTCGTCAGCTCGTGTCGTGAGATGTTGGGTTAAGTCCCGCAACGAGCGCAACCCCTGCGTCCAGTTGCCACCCCTACGAGAGTAGGGAGCACTCTGGACGGACTGCCTCGCTACAACGGGGA
>OTU_509
TGGTAGTCCACGCCGTAAACGATGGGTGCTAGCTGTTTCGGGAGTTGACCCCTGAAGTGGCGACGCTAACGCAATAAGCACCCCGCCTGGGAAGTACGGCCGCAAGGCTAAAACTCAAAGGAATTGACGGGGGCCCGCACAAGCGGTGGAGCATGTGGTTTAATTCGACGCAACGCGCAGAACCTTACCCAGACTTGACATCCGTGGAACTCTGCAGAGATGTGGAGGTGCCCGCAAGGGAGCCACGAGACAGGTGCTGCATGGCTGTCGTCAGCTCGTGTCGTGAGATGTTGGGTTAAGTCCCGCAACGAGCGCAACCCTCGCCTTCAGTTGCCAGCATTCAGTTGGGCACTCTGGAGGGACTGCCGGTGTCAAGCCGGA
>OTU_510
TGGTAGTCCACGCTGTAAACGATGAGTGCTAGCTGCTGGGAATGTCTACCGTCTCAGTGGCGAAGCTAACGCATTAAGCACTCCGCCTGGGAAGTACGGCCGCAAGGCTAAAACTCAAAGGAATTGACGGGGGCCCGCACAAGCGGTGGAGCATGTGGTTTAATTCGAAGCAACGCGCAGAACCTTACCCAGACTTGACATCTCGGGAACCTCGCCGAAACGCGAGGGTGCCTTCTCACGAAGGAACCCGATGACAGGTGCTGCATGGCTGTCGTCAGCTCGTGCTGTGAGGTGTTCGGTTAAGTCCGGCAACGAGCGCAACCCCTGTCGCTAGTTACCATCATTAAGTTGGGGACTCTAGCGAGACTGCCGCGTGATAAACCGGA
>OTU_511
TGGTAGTCCACGCTGTAAACGGTGGGTACTAGGTGTGGGGTCCATTCCACGGGTTCCGTGCCGTAGCTAACGCTTTAAGTACCCCGCCTGGGGAGTACGGCCGCAAGGCTAAAACTCAAAGGAATTGACGGGGCCCCGCACAAGCGGCGGAGCATGCGGATTAATTCGATGCAACGCGTAGAACCTTACCTGGGTTTGACATGGATCGGGAGTGCTCAGAGATGGGTGTGCCTCTTTTGGGGTCGGTTCACAGGTGGTGCATGGCTGTCGTCAGCTCGTGTCGTGAGATGTTGGGTTAAGTCCCGCAACGAGCGCAACCCTTGTTCACTGTTGCCAGCACGTTATGGTGGGGACTCAGTGGAGACCGCCGGGGTCAACTCGGA
>OTU_512
TGGTAGTCCACGCTGTAAACGATGAGAACTGGGTGTTGCGGGTATTGACCCCCGCGGTGCCGAAGCCAACGCGTTAAGTTCTCCGCCTGGGAAGTACGGCCGCAAGGCTAAAACTCAAAGGAATTGACGGGGGCCCGCACAAGCGGTGGAGCATGTGGTTTAATTCGACGCAACGCGAAGAACCTTACCCGGACTCGAAAGTGCTGGAACCCGGCCGAAAGGTCGGGGTGCTCGCAAGAGAGCCAGTATCCAGGTGCTGCATGGCTGTCGTCAGCTCGTGTCGTGAGATGTTGGGTTAAGTCCCGCAACGAGCGCAACCCCTGCTACTAGTTGCTACCGGTCCGGCCGAGCACTCTAGTGGGACTGCCGGTGTTAAACCGGA
>OTU_513
GGGTAGTCCACGCCGTAAACGATGTCGACTAGGTGTCGGGGGTATCGACCCCCTCGGCGCCGCAGCTAACGCATTAAGTCGACCGCCTGGGGACTACGGCCGCAAGGCTAAAACTCAAAGGAATTGACGGGGGCCCGCACAAGCAGCGGAGCGTGTGGTTTAATTCGATGCAACGCGCAGAACCTTACCTCGGCTTGACATGCACGTGGTACCAACTTGTAAGAGGAGGGACCCGCGAGGGAGCGTGCACAGATGCTGCATGGCTGTCGTCAGCTCGTGCCGTGAGGTGTTGGGTTAAGTCCCGCAACGAGCGCAACCCCTGTCCTTAGTTGCTTTCTCTAGGGAGACCGCCGGTCTAAACCGGA
>OTU_514
TGGTAGTCCACGCCGTAAACGATGGGCACTAGGTGTCGGAGGTGTCGACTCCTCCGGTGCCAAAGCTAACGCATTAAGTGCCCCGCCTGGGGAGTACGGCCGCAAGGCTAAAACTCAAAGGAATTGACGGGGACCCGCACAAGCAGCGGAGCATGTGGTTCAATTCGACGCAACGCGAAGAACCTTACCTGGGCTTGACATGTGGGTGACAGCCGTGGAAACACGGTCTCCCTTCGGGGCACCTTCACAGGTGGTGCATGGCTGTCGTCAGCTCGTGCCGTGAGGTGTTGGGTTAAGTCCCGCAACGAGCGCAACCCCTGCCCTATGTTGCCAGCGAGTAAAGTCGGGGACTCATGGGGGACTGCCGGTGACAAACCGGA
>OTU_515
TGGTAGTCCACGCTGTAAACGATGGGTACTAGGTTTGGTGGGTCTTGACCCCCGCCGAACCGGAGCTAACGCACTAAGTACCCCGCCTGGGAAGTACGGTCGCAAGACTAAAACTCAAAGGAATTGACGGGGGCCCGCACAAGCGGTGGATCATGTGGTTTAATTCGAAGCAACGCGAAGAACCTTACCTGGATTTGACATCCTCTGACAACCCTAGAGATAGGGCTTCTGTAGCAATACAGCAGAGAGACAGGTGCTGCATGGCTGTCGTCAGCTCGTGTGGTGACATGTTGGGTTAAGTCCCGCAACGAGCGCAACCCTTGTCTTTAGTTGCCAGCATTCAGTTGGGCACTCTAAAGAGACTGCCGTGGTTAACACGGA
>OTU_516
TGGTAGTCCACGCCGTAAACGATGGGCACTAGGTGTGGGAGGTGTCGACTCCTCCCGTGCCGTCGCTAACGCACTAAGTGCCCCGCCTGGGGAGTACGGCCGCAAGGCTAAAACTCAAAGGAATTGACGGGGGCCCGCACAAGCAGCGGAGCATGTGGTTTAATTCGACGCAACGCGAAGAACCTTACCTGGGCTTGACATGTAAGTGACCGCCATAGAAATATGGCTTTCCTTCGGGACACTTTCACAGGTGGTGCATGGCTGTCGTCAGCTCGTGTCGTGAGATGTTGGGTTAAGTCCCGCAACGAGCGCAACCCCCGTTCCATGTTGCCAGCATTAGGTTGGGGACTCATGGGAGACTGCCGGTGACAAACCGGA
>OTU_517
TGGTAGTCCACGCCCTAAACTATGTCAACTGGTTGTCGGGGAAGCAATTCCTTGGTAACGAAGCTAACGCGTGAAGTTGACCGCCTGGGGAGTACGGCCGCAAGGTTAAAACTCAAAGGAATTGACGGGGACCCGCACAAGCGGTGGATTATGTGGATTAATTCGATGCAACGCGAAAAACCTTACCTACCCTTGACATGTACGGAAGCTCGCAGAGATGTGAGTGTGCCCGAAAGGGAACCGTAACACAGGTGCTGCATGGCTGTCGTCAGCTCGTGTCGTGAGATGTTGGGTTAAGTCCCGCAACGAGCGCAACCCTTGCCACTAGTTGCTACATTCAGTTGGGCACTCTAGTGGGACTGCCGGTGACAAACCGGA
>OTU_518
TGGTAGTCCACGCTGTAAACGATGAACACTAGGTGTCGTGGGTATTGACCCCCGCGGTGCCGCAGCTAACGCATTAAGTGTTCCGCCTGGGAAGTACGGTCGCAAGACTAAAACTCAAAGGAATTGACGGGGGCCCGCACAAGCGGTGGAGCATGTGGTTTAATTCGACGCAACGCGCAGAACCTTACCTGGGCTGGAAAGTCATCGGAACCCTGATGAAAGTTGGGGGTGCTCGCAAGAGAGCCGGTGGACAGGTGCTGCATGGCTGTCGTCAGCTCGTGTCGTGAGATGTTGGGTTAAGTCCCGCAACGAGCGCAACCCCTATCCCTAGTTGCTACCAGTTCGGCTGAGCACTCTAGTGAGACTGCCGGCGTCAAGCCGGA
>OTU_519
TGGTAGTCCACGCCGTAAACGATGGGCACTAGGTGCCCGGGGGAGCGACCCTCCGGGTGCCGTCGCTAACGCATTAAGTGCCCCGCCTGGGGAGTACGGCCGCAAGGCTGAAACTCAAAGGAATTGACGGGGGCCCGCACAAGCGGTGGAGCATGTGGTTTAATTCGACGCAACGCGAAGAACCTTACCCAGGCTTGACATGCACGGGAAACACCGGAGAAACCCGGTGCCTCCTTCGGGATCCGTGCACAGGTGCTGCATGGCTGTCGTCAGCTCGTGTCGTGAGATGTTGGGTTAAGTCCCGCAACGAGCGCAACCCCTACTCCCAGTTGCTAACGGGTAATGCCGAGGACTCTGGGGGGACTGCCGGTGCCAAACCGGA
>OTU_520
TGGTAGTCCACGCCGTAAACGATGAGTGCTAGGTGTTGGGGGGGTCCACCCCTCGGTGCCGAAGTTAACACATTAAGCACTCCGCCTGGGGAGTACGGTCGCAAGACTGAAACTCAAAGGAATTGACGGGGACCCGCACAAGCAGTGGAGTATGTGGTTTAATTCGAAGCAACGCGAAGAACCTTACCAGGTCTTGACATCCCTCTGACCGGTCTAGAGATAGGCCTTCCCTTCGGGGCAGAGGAGACAGGTGGTGCATGGTTGTCGTCAGCTCGTGTCGTGAGATGTTGGGTTAAGTCCCGCAACGAGCGCAACCCTTGAACTTAGTTGCCAGCACTTCGGGTGGGCACTCTAGGTTGACTGCCGGTGACAAACCGGA
>OTU_521
TGGTAGTCCACGCCGTAAACGATGGGCACTAGGTGTGGGGGGTGTCGACTCCCCCCGTGCCGACGCTAACGCATTAAGTGCCCCGCCTGGGGAGTACGGCCGCAAGGCTAAAACTCAAAGGAATTGACGGGGACCCGCACAAGCAGCGGAGCATGTGGTTTAATTCGACGCAACGCGAAGAACCTTACCTGGGCTTGACATGTGAGTGACCGTCGTGGAAACACGACTTTCCTTCGGGACACTTTCACAGGTGGTGCATGGCTGTCGTCAGCTCGTGTCGTGAGATGTTGGGTTAAGTCCCGCAACGAGCGCAACCCCTGTCGCATGTTGCCAGCATTTAGTTGGGGACTCATGCGAGACTGCCGGTGACAAACCGGA
>OTU_522
GGGTAGTCCACGCCGTAAACGATGCGGACTAGGTGTCGGGGGTATCGACCCCCTCGGCGCCGCAGCTAACGCATTAAGTCCGCCGCCTGGGGACTACGGCCGCAAGGCTAAAACTCAAAGGAATTGACGGGGGCCCGCACAAGCAGCGGAGCGTGTGGTTTAATTCGATGCAACGCGCAGAACCTTACCTCGGCTTGACATGCACGTGGTACCAACATGTAAGTGAAGGGACCCGCAAGGGAGCGTGCACAGATGCTGCATGGCTGTCGTCAGCTCGTGCCGTGAGGTGTTGGGTTAAGTCCCGCAACGAGCGCAACCCTTGTCCTTAGTTATCATGTCTAGGGAGACCGCCGGTCTAAACCGGA
>OTU_523
TGGTAGTCCACGCCGTAAACGATGGATACTTGTTGTTGGAGGTATTGACCCCTTCAGTGACGAAGCTAACGCGTTAAGTATCCCGCCTGGGGAGTACGGTCGCAAGATTAAAACTCAAAGAAATTGACGGGGGCCCGCACAAGCGGTGGAGCATGTGGTTTAATTCGATGCAACGCGAAGAACCTTACCTAGGCTTGACATGTACTGGAAGACTGGCAGAAATGTCGTCGCTCGCAAGAGTCGGTACACAGGTGCTGCATGGCTGTCGTCAGCTCGTGTCGTGAGATGTTGGGTTAAGTCCCGCAACGAGCGCAACCCCTGCATTTAGTTGCCAGCATTAAGTTGGGCACTCTAGATGGACTGCCGGTGTTAAACCGGA
>OTU_524
TGGTAGTCCACGCCGTAAACGATGAGTGCTAGACGTCGGGGCCCTCAGGGCTTCGGTGTCGCAGCTAACGCATTAAGCACTCCGCCTGGGGAGTACGGCCGCAAGGTTAAAACTCAAAGGAATTGACGGGGGCCCGCACAAGCGGTGGAGCATGTGGTTTAATTCGAAGCAACGCGCAGAACCTTACCAGCCCTTGACATGGGCGTCGCGGGTGGGGAGACCCACCCTTCGGTTCGGCCGGACGCCGCACAGGTGCTGCATGGCTGTCGTCAGCTCGTGTCGTGAGATGTTGGGTTAAGTCCCGCAACGAGCGCAACCCCCATCCTCAGTTGCCAGCAGGTAGCGCTGGGCACTCTGGGGAAACCGCCGGTGACAAGCCGGA
>OTU_525
TGGTAGTCCACGCTGTAAACGATGAGTGCTAGATATCGGGAATTTATTTTTTCGGTTTCGCAGCTAACGCATTAAGCACTCCGCCTGGGGAGTACGATCGCAAGATTAAAACTCAAAGGAATTGACGGGGGCTCGCACAAGTGGTGGAGCATGCGGTTTAATTCGATGCTACGCGAAAAACCTTACCAACCCTTGACATGGTGGTCGCGGGTTTCAGAGATGAGACCCTTCAGTTCGGCTGGACCACACACAGGTGTTGCATGGCTGTCGTCAGCTCGTGTCGTGAGATGTTGGGTTAAGTCCCGCAACGAGCGAAACCCTCATCCTTATTTGCCAGCGGCTCGGCCGGGAACTATAAGGAAACTGCCGGTGATAAACCGGA
>OTU_526
TGGTAGTCCACGCCGTAAACGATGCATACTAGTCTTATGGGGTATCGACCCCCTGTGAGACGCAGCTAACGCGATAAGTATGCCGCCTGGGAAGTACGGCCGCAAGGCTAAAACTCAAAGGAATTGACGGGGACCCGCACAAGCAGAGGATGATGTGGTTTAATATGACGCTACGCGTAGAACCTTACCAAGGCTTGACATCCTGGGAACCTTCGAGAAATCGAGGGGTGCCTTCGGGAGCCTAGTGACAGGTGCTGCATGGCCGTCGTCAGCTCGTGTCGTGAGATGTTGGGTTAAGTCCCGCAACGAGCGCAACCCTTATTGTATGTTGTATTTTTCATGCAAGACTGCCCGGGCCAACCGGGA
>OTU_527
TGGTAGTCCTAGCCCTAAACTATGGATGCTTGGTGTAGCGGGTACCCAATCCCGCTGTGCCGCAGCTAACGCGTTAAGCATCCCGCCTGGGGAGTACGGTCGCAAGGCTGAAACTCAAAGGAATTGACGGGGGCCCGCACAAGCGGTGGAGCATGTGGTTCAATTCGACGCAACGCGAAGAACCTTACCTGGGCTCGAAGCGCAGTGGACCGGGGTAGAAATATCCCTTTTCGCAAGAACTGCTGCGGAGGTGCTGCATGGCTGTCGTCAGCTCGTGTCGTGAGATGTTGGGTTAAGTCCCGCAACGAGCGCAACCCTTATCCCTAGTTGCCATCAGGTCAAGCTGGGCACTCTAGTGAAACCGCCCCGGATAACGGGGA
>OTU_528
TGGTAGTCCGAGCCGTAAACGATGGACACTAGGTGTCGGGGGTATCGACCCCCCCGGTGCCGTAGCTAACGCGTTAAGTGTCCCGCCTGGGGAGTACGGTCGCAAGACTGAAACTCAAAGGAATTGACGGGGGCCCGCACAAGCGGTGGAGCATGTGGTTTAATTCGATGCAACGCGAAGAACCTTACCAAGGCTTGACATGTCGAGAACCTGGATGAAAGTCCGGGGTGCCGCAAGGAGCTCGAACACAGGTGGTGCATGGCTGTCGTCAGCTCGTGTCGTGAGATGTTGGGTTAAGTCCCGCAACGAGCGCAACCCTCGATGTTAGTTACCAACGGGTAAAGCCGGGTACTCTAGCGTGACTGCCGGTGACAAACCGGA
>OTU_529
TGGTAGTCCACGCCGTAAACGATGAGTGCTAGACGTCGGGCTTTTGGCTCGGTGTTGCAGCTAACGCATTAAGCACTCCGCCTGGGGAGTACGGTCGCAAGATTAAAACTCAAAGGAATTGACGGGGGCCCGCACAAGCGGTGGAGCATGTGGTTTAATTCGAAGCAACGCGCAGAACCTTACCAACCCTTGACATGGGAATTGTGGATGTGAGAGATCACGTCCTTCAGTTCGGCTGGGTTCCACACAGGTGCTGCATGGCTGTCGTCAGCTCGTGTCGTGAGATGTTGGGTTAAGTCCCGCAACGAGCGCAACCCTCGCCTTTAGTTGCCAGCAGGTTAAGCTGGGCACTCTAGAGGGACTGCCGGTGATAAACCGGA
>OTU_530
TGGTAGTCCACGCTGTAAACGATGAATACTAGATATTGCAGGATTTGACCCCTGCAGTGTCGTAGCTAACGCGTTAAGTATTCCGCCTGGGAAGTACGGTCGCAAGACTAAAACTCAAAGGAATTGACGGGGGCCCGCACAAGCGGTGGATTATGTGGTTTAATTCGAAGCAACGCGCAGAACCTTACCTAGGCTTGAAATCCTACGAATCCCTTTTAAACGAGGGAGTGCCCTTCGGGGAATGTAGTGACAGGCGCTGCATGGCTGTCGTCAGCTCGTGTCGTGAGATGTTGGGTTAAGTCTCGCAACGAGCGCAACCCCTATCCTTAGTTGCCAGCATTAAGTTGGGCACTCTAGGGAGACTGCCTGGGCTAACCAGGA
>OTU_531
TGGTAGTCCTAGCCGTAAACTGTGCACGTTTGCTGTAAAAGGAATCGACCCCTTTTGTGGCGAAGCTAACGCGTTAAACGTGCCGCCTGGGAAGTACGGTCGCAAGATTAAAACTCAAAGAAATTGACGGGGGCCTGCACAAGCGGTGGAGTATGTGGCTTAATTCGATGCAACGCGAAGAACCTTACCTGGCCTTGACATGCATATAGTAGGAGCCTGAAAGGGTGACGAGGTAGCAATACCAGTATGCACAGGTGCTGCATGGCTGTCGTCAGCTCGTGTCGTGAGATGTTGGGTTAAGTCCCGCAACGAGCGCAACCCCTGTGTCCTGTTGCCACTCGAACGAGAGTTCGAAGCACTCTGGACAGACTGCCTCGCTTAAACGAGGA
>OTU_532
TGGTAGTCCTTGCCGTAAACGATGTTTACTTGATGTAGTTAGGCTCAACCCTGACTGTGTCGTAGCTAACGCGATAAGTAAACCGCCTGAGGAGTACGCTCGCAAGGGTGAAACTCAAAAGAATTGACGGGGGCCCGCACAAGCAGTGGAGCATGTGGTTTAATTCGATGCAACGCGAAGAACCTTACCTGGGCTCGAAATGCATAGGGCGATACCAGAAATGGTATTTTCCGCAAGGACTTATGTATAGGTGCTGCATGGCTGTCGTCAGCTCGTGCCGTGAGGTGTTGGGTTAAGTCCCGCAACGAGCGCAACCCTTATCATTAGTTGCCAACACGTAAGGTGGGGACTCTAATGAGACTGCCTAGGTTAACTAGGA
>OTU_533
TGGTAGTCCGCACCGTAAACGATGATTACTCGTTGTTGGCGATATGACAGTCAGCGACCAAGCGAAAGCGATAAGTAATCCACCTGGGGAGTACGCCGGCAACGGTGAAACTCAAAGGAATTGACGGGGGCCCGCACAAGCGGAGGAGCATGTGGTTTAATTCGATGATACGCGAGGAACCTTACCTGGGCTTGAAAGTTAGTGACCGGTTCTGAAAGGAACTTTTCCGCAAGGACACGAAACTAGGTGCTGCATGGCTGTCGTCAGCTCGTGCCGTGAGGTGTTGGGTTAAGTCCCGCAACGAGCGCAACCCCTATCGTTAGTTACCAGCGAGTAATGTCGGGAACTCTAACGAAACTGCCCGTGCAAACGGTGA
>OTU_534
TGGTAGTCCATGCCGTAAACGATGAGTGTTCGCCCTTGGTCTACGCAGATCAGGGGCTCAGCTAACGCGTGAAACACTCCGCCTGGGGAGTACGGTCGCAAGACCGAAACTCAAAGGAATTGACGGGGGCCTGCACAAGCGGTGGAGCATGTGGTTTAATTCGATACAACGCGCAAAACCTTACCAGCCCTTGACATATGAACAACAAAACCTATCCTTAACGGGATGGTACTCACTTTCATACAGGTGCTGCATGGCTGTCGTCAGCTCGTGTCGTGAGATGTTGGGTTAAGTCCCGCAACGAGCGCAACCCTTGTCTCTAGTTGCTACGAAAGGGCACTCTAGAGAGACTGCCGGTGACAAACCGGA
>OTU_535
GGGTAGTCCACGCCGTAAACGATGGATACTAGCTGTGGGGGGTATCGACCCCCTCCGTAGCGAAGCTAACGCGTTAAGTATCCCGCCTGTGGAGTACGGCCGCAAGGCTAAAACATAAAGGAATTGACGGGGACCCGCACAAGCGGTGGAGCGTGTTCTTTAATTCGATGCTAAACGAAGAACCTTACCAGGGCTTGACATCCCTTGAATTTCTGCGAAAGCAGAAAGTGCTTTATTGAACAAGGTGACAGGTGCTGCATGGCCGTCGTCAGCTCGTGTCGTGAGATGTTTGGTTAAGTCCATCAACGAGCGCAACCCTTGTGATTAGTTGAATTTTTCTAATCATACTGCCCCGGCAACGGGGA
>OTU_536
TGGTAGTCCACGCCGTAAACGATGAGTGCTAGACGTTGGGGCCCTTAGGGCTTCGGTGTCGCAGCTAACGCATTAAGCACTCCGCCTGGGGAGTACGGCCGCAAGGTTAAAACTCAAAGGAATTGACGGGGGCCCGCACAAGCGGTGGAGCATGTGGTTTAATTCGAAGCAACGCGCAGAACCTTACCAGCCCTTGACATGGGCGTCGCGGGTGTGGAGACACACCCTTCGGTTCGGCCGGACGCCGCACAGGTGCTGCATGGCTGTCGTCAGCTCGTGTCGTGAGATGTTGGGTTAAGTCCCGCAACGAGCGCAACCCCCATCTTCAGTTGCCAGCGCGCAATGGCGGGCACTCTGGAGAAACCGCCGGTGACAAGCCGGA
>OTU_537
TGGTAGTCCACGCTGTAAACGATGATAACTCGATGTTGGCGATATACAGTCAGCGTCTTAGCGAAAGCGTTAAGTTATCCACCTGGGGAGTACGCCCGCAAGGGTGAAACTCAAAGGAATTGACGGGGGCCCGCACAAGCGGTGGAGCATGTGGTTTAATTCGATGATACGCGAGGAACCTTACCTAGGCTAGAATGCGCGTGACCGCCTCAGAGATGAGGCTTCCCTTCGGGGCACAAAGCAAGGTGCTGCATGGCTGTCGTCAGCTCGTGCCGTGAGGTGTTGGGTTAAGTCCCGCAACGAGCGCAACCCCTATCTTTAGTTGCCAGCGAGTCATGTCGGGGACTCTAGAGAGACTGCCTGCGCAAGCAGTGA
>OTU_538
TGGTAGTCCACGCTGTAAACGATGAGAACTTGACGTCTGCTTGCTATGCGAGTAGGTGTCGTAGCTAACGCGATAAGTTCTCCGCCTGGGGAGTACGGCCGCAAGGTTGAAACTCAAAGGAATTGACGGGGGCCCGCACAAGCGGTGGAGTATGTGGTTTAATTCGATGCAACGCGAAGAACCTTACCTGGTCTTGACATGTCTGGAAGACTGCAGAGATGCGGTTGTGCCTTCGGGAACCAGAACACAGGTGCTGCATGGCTGTCGTCAGCTCGTGTCGTGAGATGTTGGGTTAAGTCCCGCAACGAGCGCAACCCTTGCCCTTAGTTGCCATCCTTAAGTTGGGCACTCTAAGGGGACCGCCGGTGACAAACCGGA
>OTU_539
TGGTAGTCCACGCCGTAAACGATGAGTGCTAGGTGTCGGGGGGGTCCACCCCTCGGTGCCGAAGTTAACACATTAAGCACTCCGCCTGGGGAGTACGGTCGCAAGACTGAAACTCAAAGGAATTGACGGGGACCCGCACAAGCAGTGGAGTATGTGGTTTAATTCGAAGCAACGCGAAGAACCTTACCAGGTCTTGACATCCCTCTGAATCACCTAGAGATAGGTGCGGCCTTCGGGACAGAGGAGACAGGTGGTGCATGGTTGTCGTCAGCTCGTGTCGTGAGATGTTGGGTTAAGTCCCGCAACGAGCGCAACCCTTGAGCTTAGTTGCCAGCGCGTGATGGCGGGCACTCTAGGCTGACTGCCGGTGACAAACCGGA
>OTU_540
TGGTAGTCCACACTGTAAACGTTGATTACTCGCTGTGTGCGATATACAGTACGCGGCTAAGCGAAAGCGATAAGTAATCCACCTGGGGAGTACGCCGGCAACGGTGAAACTCAAAGGAATTGACGGGGGTCCGCACAAGCGGTGGAGCATGTGGTTTAATTCGATGATACGCGAGGAACCTTACCTGGACTAGAATGCCCTTGATTGCCTCAGAGATGAGGAGTTCCGCAAGGACAAGGAGCAAGGTGCTGCATGGCCGTCGTCAGCTCGTGCCGTGAGGTGTTGGGTTAAGTCCCGCAACGAGCGCAACCCTTATTTTTAGTTGCCAGCACATAATGGTGGGGACTCTAGAAAGACTGCCCGCGCAAGCGGAGA
>OTU_541
TGGTAGTCCATGCCGTAAACGTTGGGAACTAGATGTGGGGGCCATTCCACGGTCTCCGTGTCGCAGCTAACGCATTAAGTTCCCCGCCTGGGGAGTACGGCCGCAAGGCTAAAACTCAAAGGAATTGACGGGGGCCCGCACAAGCGGCGGAGCATGCGGATTAATTCGATGCAACGCGAAGAACCTTACCAAGGCTTGACATATAGAGGAAACGGCCAGAAATGGTCGCCCCGCAAGGTCTCTATACAGGTGGTGCATGGTTGTCGTCAGCTCGTGTCGTGAGATGTTGGGTTAAGTCCCGCAACGAGCGCAACCCTCGTCCTATGTTGCCAGCACGTAATGGTGGGAACTCATGGGATACTGCCGGGGTCAACTCGGA
>OTU_542
TGGTAGTCCACGCCTTAAACGATGGATGCTAGCCGTCAGCAAGCATGCTTGTTGGTGGCGCAGCTAACGCATTAAGCATCCCGCCTGGGGAGTACGGCCGCAAGGTTAAAACTCAAAGGAATTGACGGGGGCCCGCACAAGCGGTGGAGCATGTGGTTTAATTCGACGCAACGCGAAGAACCTTACCAGTCCTTGACATTCTCCGGGCGGTTTCCAGAAATGGATTCCTCCTAGCAATAGGTCGGAGAACAGGTGCTGCATGGCTGTCGTCAGCTCGTGTCGTGAGATGTTGGGTTAAGTCCCGCAACGAGCGCAACCCTCGCCATTAGTTGCCAGCATTTAGTTGGGCACTCTAGTGGGACTGCCGGTGATAAGCCGGA
>OTU_543
TGGTAGTCCATGCCGTAAACGTTGTATACTTGATGTAGTTGGGCTCAACCCTGACTGTGTCGAAGCTAACGCGATAAGTATACCGCCTGAGGAGTACGCTCGCAAGGGTGAAACTCAAAAGAATTGACGGGGGCCCGCACAAGCAGTGGAGCATGTGGTTTAATTCGATGCAACGCGAAGAACCTTACCCAGGTTTGAAATACAGAGGACAGTCTCGGAAACGAGATCTCCCGCAAGGGTCTTTGTACAGGTGCTGCATGGCTGTCGTCAGCTCGTGCCGTGAGGTGTTGGGTTAAGTCCCGCAACGAGCGCAACCCTTATCATTAGTTGCCAACACGCGAGGTGGGAACTCTAATGAGACTGCCCGGGTTAACCGGGA
>OTU_544
TGGTAGTCCACGCCGTAAACTATGAGAACTAGCCGTTGGGGCCCTTGAGGTCTTAGTGGCGCAGCTAACGCGATAAGTTCTCCGCCTGGGGAGTACGGCCGCAAGGTTAAAACTCAAATGAATTGACGGGGGCCCGCACAAGCGGTGGAGCATGTTGTTTAATTCGATGCAACGCGAAGAACCTTACCACCCCTTGACATCCTCAGAACTTGTCGGAGACGACTTGGTGCCTTCGGGAACTGAGTGACAGGTGCTGCATGGCTGTCGTCAGCTCGTGTCGTGAGATGTTGGGTTAAGTCCCGTAACGAGCGCAACCCTCGTCCTTATTTGCCAGCGGGTCATGCCGGGAACTCTAAGGAGACTGCCGGTGATAAACCGGA
>OTU_545
TGGTAGTCCACGCAGTAAACGATGAGAACTGGATGAGGGTTGGGTTAAACCGATCCGTATCGAAGCTAACGCGTTAAGTTCTCCGCCTGGGGAGTACGGCCGCAAGGTTAAAACTCAAAGAAATTGACGGGGGCCCGCACAAGCGGTGGAGTATGTGGTTTAATTCGATGCAACGCGAAGAACCTTACCTGGTCTTGACATGTACGGAATCCTGCAGAGATGCGGGAGTGCCTTCGGGAACCGTAACACAGGTGCTGCATGGCTGTCGTCAGCTCGTGTCGTGAGATGTTGGGTTAAGTCCCGCAACGAGCGCAACCCCTATCCTTAGTTGCCAGCACGTAATGGTGGGCACTCTAAAGAGACTGCCGGTGATAAGCCGGA
>OTU_546
TGGTAGTCCACGCCGTAAACGATGAGAACTAGGTGTCGTGGGTGTTGACCCCCGCGGTGCCGAAGCTAACGCATTAAGTTCTCCGCCTGGGAAGTACGGCCGCAAGGCTAAAACTCAAAGGAATTGACGGGGGCCCGCACAAGCGGTGGAGCATGTGGTTTAATTCGACGCAACGCGCAGAACCTTACCTGGTCTTGACATCCCAGGAACCCTCCAGAGATGGAGGGGTGCCCGCAAGGGAACCTGGAGACAGGTGCTGCATGGCTGTCGTCAGCTCGTGTCGTGAGATGTTGGGTTAAGTCCCGCAACGAGCGCAACCCTCGCCTTTAGTTGCCACGCAAGTGGATCTCTAGAGGGACTGCCGGTGTTAAACCGGA
>OTU_547
TGGTAGTCCACGCCGTAAACTATGGGTGCTAGCCGTTGGGAAGCTTGCTTTTCAGTGGCGCAGCTAACGCATTAAGCACCCCGCCTGGGGAGTACGGTCGCAAGATTAAAACTCAAAGGAATTGACGGGGGCCCGCACAAGCGGTGGAGCATGTGGTTTAATTCGAAGCAACGCGCAGAACCTTACCTACCCTTGACATGTCCAGTATGGGTTCCAGAGATGGGATTCTTCAGTTCGGCTGGCTGGAACACAGGTGCTGCATGGCTGTCGTCAGCTCGTGTCGTGAGATGTTGGGTTAAGTCCCGCAACGAGCGCAACCCTCGCCTTTAGTTGCCATCATTTAGTTGGGCACTCTAGAGGGACTGCCGGTGATAAGCCGGA
>OTU_548
TGGTAGTCCTAGCTGTAAACGATGGATACTTGCTGTGGGGGGTGTTAAATCCCCCTGTGGCGAAGCTAACGCATTAAGTATCCCGCCTGGGGAGTACGGTCGCAAGGCTGAAACTCAAAGGAATTGACGGGGGCCCGCACAAGCGGTGGAGCATGTGGTTCAATTCGACGCAACGCGAAGAACCTTACCTGGGCTTGAACTGGAGTGGAAGCAGGCAGAGATGTCTGTGTCCTTTTCGGGACTGCTCTAGAGGTGCTGCATGGCTGTCGTCAGCTCGTGTCGTGAGATGTTGGGTTAAGTCCCGCAACGAGCGCAACCCTTGCCCTTAGTTGCTAACGGGTTAAGCCGAGAACCCTAAGGGAACTGTCGGTGATAAACCGGA
>OTU_549
TGGTAGTCCACGCCGTAAACGATGGGCACTAGATGCCGGGCGGATCGACCCGTTCGGTGTCGTAGCTAACGCGTTAAGTGCCCCGCCTGGGGAGTACGGCCGCAAGGCTGAAACTCAAAGGAATTGACGGGGGCCCGCACAAGCGGTGGAGCATGTGGTTTAATTCGAAGCAACGCGAAGAACCTTACCTGGACTTGACATGCATCTGAAAGCCCGGTGAAAGCCGGGCCCCCCTTCGGGGCAGGTGCACAGGTGCTGCATGGCTGTCGTCAGCTCGTGTCGTGAGATGTTGGGTTAAGTCCCGCAACGAGCGCAACCCTTGCCTGCTGTTGCTACCGGGGCCTGAAAGGGCTGCCGAGGACTCTGCAGGGACTGCCGGTGATAAACCGGA
>OTU_550
TGGTAGTCCACGCTGTAAACGATGGGGACTAGGTGTGGGGGGTATTGACCCTCCCGTGCCGCCGCTAACGCATTAAGTCCCCCGCCTGGGGATTACGGCCGCAAGGTTAAAACTCAAAGGAATTGACGGGGGCCCGCACAAGCGGTGGAGCATGTGGTTCAATTCGACGCAACGCGAAGAACCTTACCTGGGCTAGACAACGGTGGACCGCCCCAGAGATGGGGCTTTCCCTTCGGGGACTGCCGGTTCAGGTGCTGCATGGCTGTCGTCAGCTCGTGTCGTGAGATGTTGGGTTAAGTCCCGCAACGAGCGCAACCCCTGTCCTTAGTTGCCCCCGGGTCATGCCGTGGCACTCTAAGGAGACTGCCGGCGTTAAGCCGGA
>OTU_551
TGGTAGTCCACGCCGTAAACGATGGATGCTAGCCGTTGGCGAGCTTGCTCGTCAGTGGCGCAGCTAACGCTTTAAGCATCCCGCCTGGGGAGTACGGTCGCAAGATTAAAACTCAAAGGAATTGACGGGGGCCCGCACAAGCGGTGGAGCATGTGGTTCAATTCGACGCAACGCGAAGAACCTTACCAGCCCTTGACATGCCACGACGGTTTCCAGAGATGGATTCTTCCCCGCAAGGGGCGTGGACACAGGTGCTGCATGGCTGTCGTCAGCTCGTGTCGTGAGATGTTGGGTTAAGTCCCGCAACGAGCGCAACCCTCGCCCTTAGTTGCCATCATTTAGTTGGGCACTCTAAGGGGACTGCCGGTGATAAGCCGCGA
>OTU_552
TGGTAGTCTATGCCGTAAACGATGAGTGTTCGTCCTTGGTCTGCGCTGTATGCAAAACGGCTGATCAGGGGCCCAGCTAACGCGTTAAACACTCCGCCTGGGGAGTACGGCCGCAAGGCTGAAACTCAAAGGAATTGACGGGGGCCTGCACAAGCGGTGGAGCATGTGGTTTAATTCGATACAACGCGCAAAACCTTACCAGCCCTTGACATATGAATAAGTTTGCTTGTCCTTAATGGGACGGTACGAAAATTTATACAGGTGCTGCATGGCTGTCGTCAGCTCGTGTCGTGAGATGTTG
>OTU_553
TGGTAGTCCACGCCCTAAACGATGAATACTCGATGTATGGAGCGTTAGTTCTATGCGTCCAAGCGAAAGCGTTAAGTATTCCACCTGGGGAGTACGGCCGCAAGGTTAAAACTCAAAGGAATTGACGGGGGCCCGCACAAGCGGAGGAGCATGTGGTTTAATTCGATGATACGCGAGGAACCTTACCTGGGCTAGAATGCGAGTGACCGCTCCGGAAACGGAGCTTCCCTTCGGGGCACAAAGCAAGGTGCTGCATGGCTGTCGTCAGCTCGTGCCGTGAGGTGTTGGGTTAAGTCCCGCAACGAGCGCAACCCCTATCTTTAGTTGCCATCACGTAATGGTGGGCACTCTAGAGAAACTGCCTGCGTAAGCAGTGA
>OTU_554
TGGTAGTCCACGCCCTAAACGATGTCGACTAGGTGTTGGGGAAGGAGACTTCCTTAGTACCGCAGCTAACGCGTGAAGTCGACCGCCTGGGGAGTACGGTCGCAAGATTAAAACTCAAAGGAATTGACGGGGACCCGCACAAGCGGTGGATGATGTGGATTAATTCGATGCAACGCGAAAAACCTTACCTACCCTTGACATGTCAGGAAGTCCGCTGAGAGGTGGATGTGCCCGAAAGGGAACCTGAACACAGGTGCTGCATGGCTGTCGTCAGCTCGTGTCGTGAGATGTTGGGTTAAGTCCCGCAACGAGCGCAACCCTTGTCATTAGTTGCTACATTCAGTTGGGCACTCTAATGAGACTGCCGGTGACAAACCGGA
>OTU_555
TGGTAGTCCACGCCCTAAACGATGTCTACTTGCTGTTGGGGGTAACCTGAGTAGCGAAGCTAACGCGAGAAGTAGACCGCCTGGGGAGTACGGTCGCAAGATTAAAACTCAAAGGAATTGACGGGGACCCGCACAAGCGGTGGATGATGTGGATTAATTCGATGCAACGCGAAGAACCTTACCTGCTCTTGACATGCTAGGAAGGCCGTAGAGATATGGCTGTGCCTTCGGGAACCTAGACACAGGTGCTGCATGGCTGTCGTCAGCTCGTGTCGTGAGATGTTGTCTTAAGTGACGCAACGAGCGCAACCCTTGCTACTAGTTGCCCTTATTAAGTTAGGCACTTTAGTGGGACTGCCGGCGTGAAGCCGGA
>OTU_556
TGGTAGTCCACGCTGTAAACGATGGATGCTAGCCGTTGGGGGGTTTACCCTTCAGTGGCGCAGCTAACGCATTAAGCATCCCGCCTGGGGAGTACGGTCGCAAGATTAAAACTCAAAGGAATTGACGGGGGCCCGCACAAGCGGTGGAGCATGTGGTTCAATTCGAAGCAACGCGCAGAACCTTACCAGCCCTTGACATGTCCCGTATGGGTTCCAGAGATGGGACCCTTCAGTTCGGCTGGCGGGAACACAGGTGCTGCATGGCTGTCGTCAGCTCGTGTCGTGAGATGTTGGGTTAAGTCCCGCAACGAGCGCAACCCTCGCCCTTAGTTGCCATCATTCAGTTGGGCACTCTAAGGGGACTGCCGGTGATAAGCCGCGA
>OTU_557
TGGTAGTCCACGCCGTAAACGATGAGTGCTAGGTGTTAGGGGTTTCGATACCCTTGGTGCCGAAGTTAACACAGTAAGCACTCCGCCTGGGGAGTACGGTCGCAAGACTGAAACTCAAAGGAATTGACGGGGACCCGCACAAGCAGTGGAGTATGTGGTTTAATTCGAAGCAACGCGAAGAACCTTACCAGGTCTTGACATCCCCCTGAAAGCCCTAGAGATAGGGCCGGCCCTTCGGGGACAGGGGAGACAGGTGGTGCATGGTTGTCGTCAGCTCGTGTCGTGAGATGTTGGGTTAAGTCCCGCAACGAGCGCAACCCTTGATCTTAGTTGCCAGCACTACGGGTGGGCACTCTAGGATGACTGCCGGTGACAAACCGGA
>OTU_558
TGGTAGTCCATGCCGTAAACGTTGGGCGCTAGGTGTGGGACTCATTCCACGAGTTCCGTGCCGCAGCTAACGCATTAAGCGCCCCGCCTGGGGAGTACGGCCGCAAGGCTAAAACTCAAAGGAATTGACGGGGGCCCGCACAAGCGGCGGAGCATGCGGATTAATTCGATGCAACGCGAAGAACCTTACCAAGGCTTGACATATACCGGAAACTTCCAGAGATGGTTGCCCCCTTTGGGTCGGTATACAGGTGGTGCATGGTTGTCGTCAGCTCGTGTCGTGAGATGTTGGGTTAAGTCCCGCAACGAGCGCAACCCTCGTTCTATGTTGCCAGCACGTAATGGTGGGGACTCATGGAAGACTGCCGGGGTCAACTCGGA
>OTU_559
TGGTAGTCCACGCCGTAAACGTTGGGCACTAGGTGTGGGTCCTCATCAACGGGATCCGTGCCGTAGCTAACGCATTAAGTGCCCCGCCTGGGGAGTACGGCCGCAAGGCTAAAACTCAAAGGAATTGACGGGGGCCCGCACAAGCGGCGGAGCATGTTGCTTAATTCGAGGCGACGCGAAGAACCTTACCTGGGCTTGACATGTAGGGAAAAGCCGTAGAGATACGGTGTCCGTAAGGGCCCTACACAGGTGGTGCATGGCTGTCGTCAGCTCGTGTCGTGAGATGTTGGGTTAAGTCCCGCAACGAGCGCAACCCTTGTCCTATGTTGCCAGCGCGTAATGGCGGGGACTCGTAGGAGACTGCCGGGGTCAACTCGGA
>OTU_560
TGGTAGTCCACGCCCTAAACGATGCATACTTGGTGTGAGCCATTCAGTTGGTTCGTGCCGGAGCTAACGCGTTAAGTATGCCGCCTGGGGAGTACGGTCGCAAGGCTGAAACTCAAAGGAATTGACGGGGGCCCGCACAAGCGGTGGAGCATGTGGTTCAATTCGACGCAACGCGAAGAACCTTACCTGGGCTCGAACGGCTGTGGACAGTCGGTGGAAACACTGGCCTTCCCGCAAGGGACTGCAGTCGAGGTGCTGCATGGCTGTCGTCAGCTCGTGTCGTGAGATGTTGGGTTAAGTCCCGCAACGAGCGCAACCCTTGCCCTGTGTTGCCATGCCGAAAGGCGGAACTCGCAGGGGACCGCTACCGATAAGGTGGA
>OTU_561
TGGTAGTCCGCACCGTAAACGATGATCACTCGTTGTTGGCGATATACAGTCAGCGACTAAGCGAAAGCATTAAGTGATCCACCTGGGAAGTACGACCGCAAGGTTGAAACTCAAAGGAATTGACGGGGGCCCGCACAAGCGGAGGAGCATGTGGTTTAATTCGATGGTACGCGAGGAACCTTACCTGGGCTTGAAAGACAGTTGACCGTCTCTGAAAGGAGACTTTCGCAAGACAACTGTCTAGGTGCTGCATGGCTGTCGTCAGCTCGTGCCGTGAGGTGTCGGGTTAAGTCCCATAACGAGCGCAACCCCTATTAGTAGTTGCTAACAGATAATGCTGAGAACTCTACTGAAACTGCCAGCGTAAGCTGTGA
>OTU_562
TGGTAGTCCTAGCCCTAAACGATCAGGACTTGGGGTGCATCCCGACGGGGTGCGTCCCGTAGCTAACGCGTTAAGTCCTGCGCCTGGGGAGTACGGTCGCAAGACTGAAACTCAAAGGAATTGACGGGGGCCCGCACAAGCGGTGGAACATGTGGTTCAATTCGACGCAACGCGAAGAACCTTACCTGGGCTTGAACCGCTACTGACCAGTGGTGGAAACATCGCCTTCTCGCAAGAGACAGTAGTAGAGGTGCTGCATGGCTGTCGTCAGCTCGTGCCGTGAGGTGTTGGGTTAAGTCCCGCAACGAGCGCAACCCTTACTCTTAGTTGCCACCCGCAAGGGGGAACTCTAAGAGGACTGCTCCGGATAACGGAGA
>OTU_563
TGGTAGTCCACGCCGTAAACGATGAATGCTAGGTGTTAGGGGTTTCAATACCCTTGGTGCCGAAGTTAACACATTAAGCATTCCGCCTGGGGAGTACGCTCGCAAGAGTGAAACTCAAAGGAATTGACGGGGACCCGCACAAGCAGTGGAGTATGTGGTTTAATTCGAAGCAACGCGAAGAACCTTACCAGCTCTTGACATCCCGATGAAAGCATTAGAGATAGTGCCCCTCTTCGGAGCATCGGAGACAGGTGGTGCATGGTTGTCGTCAGCTCGTGTCGTGAGATGTTGGGTTAAGTCCCGCAACGAGCGCAACCCTTGATCTTAGTTGCCAGCAGGTTAAGCTGGGCACTCTAAGGTGACTGCCGGTGACAAACCGGA
>OTU_564
GGGTAGTCCACGCCGTAAACGATGCGGACTAGGTGTCGGGGGTATCGACCCCCTCGGCGCCGCAGCTAACGCATTAAGTCCGCCGCCTGGGGACTACGGCCGCAAGGCTAAAACTCAAAGGAATTGACGGGGGCCCGCACAAGCAGCGGAGCGTGTGGTTTAATTCGATGCAACGCGCAGAACCTTACCTCGACTTGACATGCATGTGGTACCAAGCTGAAAGGCGAGGGACCCGCAAGGGAGCATGCACAGATGCTGCATGGCTGTCGTCAGCTCGTGCCGTGAGGTGTTGGGTTAAGTCCCGCAACGAGCGCAACCCCTGTCCTTAGTTGCCTTCTCTAAGGAGACCGCCGGTCTAAACCGGA
>OTU_565
TGGTAGTCCTAGCCTTAAACGATGATGACTTGGTGTGTCGGGTTTGTAGTCCCGATGTGCCGGAGCTAACGCGTTAAGTCATCCGCCTGGGGAGTACGGTCGCAAGACTGAAACTCAAAGGAATTGACGGGGACCCGCACAAGCGGTGGAGCATGTGGTTTAATTCGACGCAACGCGAAGAACCTTACCTGGGCTAGAATGCGCGAGAAGACCGCCCAAAAGGTGGTCGTCTGGGGTAACACTCAGACTCAAAGCAAGGTGCTGCATGGCTGTCGTCAGCTCGTGTCGTGAGATGTTGGGTTAAGTCCCGCAACGAGCGCAACCCTTACCGTTAGTTGCTACAGTTCGGCTGAGCACTCTAATGGAACCGCTGGTGATAAACTGGA
>OTU_566
TGGTAGTCCTAGCTGTAAACGGTGCATATTTGCTGTAAAAGGAATCGACCCCTTTTGTGGCGAAGCTAACGCGATAAATATGCCGCCTGGGAAGTACGGTCGCAAGATTAAAACTCAAAGAAATTGACGGGGGCCTGCACAAGCGGTGGAGTATGTGGCTTAATTCGATGCAACGCGAAGAACCTTACCTGGCCTTGACATGCATATAGTAGAAGGGTGAAAGCCTGACGAGGTAGCAATACCAGTATGCACAGGTGCTGCATGGCTGTCGTCAGCTCGTGTCGTGAGATGTTGGGTTAAGTCCCGCAACGAGCGCAACCCCTGTGTCCTGTTGCCACTCGAACGAGAGTTCGAAGCACTCTGGACAGACTGCCTCGCTTAAACGAGGA
>OTU_567
TGGTAGTCCACGCCCTAAACGATGATCACTCGACATACGCGATATACAGTGTGTGTCTGAGCTAAAGCATTAAGTGATCCACCTGGGAAGTACGATCGCAAGATTGAAACTCAAAGGAATTGGCGGGGGTCCGCACAAGCGGTGGAGCATGTGGTTTAATTCGATGATACGCGAGGAACCTTACCTGGGCTAGAATGTAGTCTGACCGTGGGTGAAAGCTCATTTTGTAGCAATACACAGATTATAAGGTGCTGCATGGCTGTCGTCAGCTCGTGCCGTGAGGTGTTGGGTTAAGTCCCGCAACGAGCGCAACCCCCATCACTAGTTGCCATCAGGTAACGCTGGGAACTCTAGTGAAACTGCCGTCGTAAGACGTGA
>OTU_568
TGGTAGTCCACGCCGTAAACGATGCATACTAGGTGTTGGGGATTCGATTCCTCGGTGCCGAAGTTAACACAGTAAGTATGCCGCCTGGGGAGTACGCTCGCAAGAGTGAAACTCAAAGGAATTGACGGGGACCCGCACAAGCAGTGGAGTATGTGGTTTAATTCGAAGCAACGCGAAGAACCTTACCAGGTCTTGACATCTGGGTGTAAGCACTAGAGATAGTGCCCCTCTTCGGAGCACCCAAGACAGGTGGTGCATGGTTGTCGTCAGCTCGTGTCGTGAGATGTTGGGTTAAGTCCCGCAACGAGCGCAACCCTTGATCTTAGTTGCCAGCACTTCGGGTGGGCACTCTAAGATGACTGCCGGTGACAAACCGGA
>OTU_569
TGGTAGTCCACGCTGTAAACGATGAGTGCTAGCTGCTGGACATGTCTACCATTTCAGTGGCGCAGCTAACGCCTTAAGCACTCCGCCTGGGAAGTACGGTCGCAAGACTAAAACTCAAAGGAATTGACGGGGGCCCGCACAAGCGGTGGAGCATGTGGTTTAATTCGAAGCAACGCGCAGAACCTTACCCAGTCTTGACATCCAGAGAACCTTGCCGAAAGGCGAGGGTGCCTTCGCAAGAAGGAGCCCTGAGACAGGTGCTGCATGGCTGTCGTCAGCTCGTGCTGTGAGGTGTTCGGTTAAGTCCGGCAACGAGCGCAACCCCTGTCGCTAGTTACCATTTATGGAACTCTAGCGAGACTGCTGGTGATAAACCGGA
>OTU_570
TGGTAGTCCTAGCCCTAAACGGTGCACGTTTGCTGTAAAAGGAATCGACCCCTTTTGTGGCGAAGCTAACGCGTTAAACGTGCCGCCTGGGAAGTACGGTCGCAAGATTAAAACTCAAAGAAATTGACGGGGGCCTGCACAAGCGGTGGAGTATGTGGCTCAATTCGATGCAACGCGAAGAACCTTACCTGGCCTTGACATGTACGTAGTAGAAGGGTGAAAGCCTGACGAGGTAGCAATACCAGCGTACACAGGTGCTGCATGGCTGTCGTCAGCTCGTGTCGTGAGATGTTGGGTTAAGTCCCGCAACGAGCGCAACCCCTGTGAACTGTTGCCACCCGGTCGAGAGACTGGAGCACTCTGTTCAGACTGCCTCGCTTCAACGAGGA
>OTU_571
TGGTAGTCCACGCCGTAAACGATGGATGCTAGGTGTTGCGGGTATTGACCCCTGCAGCGCCGCAGTTAACGCATTAAGCATCCCGCCTGGGGAGTACGGCCGCAAGGCTAAAACTCAAAGGAATTGACGGGGGCCCGCACAAGCGGTGGAGCATGTGGTTTAATTCGACGCAACGCGAAGAACCTTACCTGGGTTAAATCCACCGGAACCCTGCAGAGATGTAGGGGTGCCCTTCGGGGAGCCGGTGAGAAGGTGCTGCATGGCTGTCGTCAGCTCGTGTCGTGAGATGTTGGGTTAAGTCCCGCAACGAGCGCAACCCTTGTCGTCAGTTGCCACCGGTTTCGGCCGGGCACTCAGACGAGACTGCCGACGTTAAGTCGGA
>OTU_572
TGGTAGTCCACGCCGTAAACGATGATAACTAGCTGTCTGGGTACTTGGTACTTAGGTGGCGCAGCTAACGCATTAAGTTATCCGCCTGGGGAGTACGGTCGCAAGATTAAAACTCAAAGGAATTGACGGGGGCCTGCACAAGCGGTGGAGCATGTGGTTTAATTCGAAGCAACGCGCAGAACCTTACCAGCGTTTGACATGGATAGTATGATTTCCAGAGATGGATTTCTTCAGTTAGGCTGGCTATCACACAGGTGCTGCATGGCTGTCGTCAGCTCGTGTCGTGAGATGTTGGGTTAAGTCCCGCAACGAGCGCAACCCTCGCCTCTAGTTACCATCATTTAGTTGGGTACTTTAGAGGAACCGCCGGTGATAAGCCGGA
>OTU_573
TGGTAGTCCTAGCCGTAAACGTTGGGTGCTAGGTGTGGGGCGGCGATTGACCCGCTCTGTGCCGAAGCTAACGCATTAAGCACCCCGCCTGGGGAGTACGGCCGCAAGGCTAAAACTCAAAGGAATTGACGGGGGCCCGCACAAGCGGCGGAGCATGTGGCTTAATTCGACGCGACGCGAAGAACCTTACCAGGGCTTGACATGCGGGGTGAAGCCGTAGAAATACGGTCCTCCTTCGGGAGCCCGCACAGGTGTTGCATGGTTGTCGTCAGCTCGTGCCGTGAGGTGTTGCCTTAAGTGGCGCAACGAGCGCAACCCCTGTCCCATGTTGCCAGCGGGTAATGCCGGGGACTCATGGGAGACTGCCGGTGCCAAACCGGA
>OTU_574
TGGTAGTCCACGCCCTAAACGATGTCAACTAGGTGTTGGGTGGGTAAAACCATTTAGTACCGGAGCTAACGCGTGAAGTTGACCGCCTGGGGAGTACGGCCGCAAGGTTAAAACTCAAAGGAATTGACGGGGACCCGCACAAGCGGTGGATGATGTGGATTAATTCGACGCAACGCGAAAAACCTTACCTACCCTTGACATGTCAGGAACTTTCCAGAGATGGATTGGTGCCCGAAAGGGAACCTGAACACAGGTGCTGCATGGCTGTCGTCAGCTCGTGTCGTGAGATGTTGGGTTAAGTCCCGCAACGAGCGCAACCCTTGTCATTAATTGCCATCATTTAGTTGGGCACTTTAATGAGACTGCCGGTGACAAACCGGA
>OTU_575
TGGTAGTCCACGCCGTAAACGATGATAACTAGCTGTCGGGGCTCTTAGAGCTTCGGTGGCGCAGCTAACGCATTAAGTTATCCGCCTGGGGAGTACGGTCGCAAGATTAAAACTCAAAGAAATTGACGGGGGCCTGCACAAGCGGTGGAGCATGTGGTTTAATTCGAAGCAACGCGCAGAACCTTACCAGCGTTTGACATCCTCATCGCGGTTTTCAGAGATGATTACCTTCAGTTCGGCTGGATGAGTGACAGGTGCTGCATGGCTGTCGTCAGCTCGTGTCGTGAGATGTTGGGTTAAGTCCCGCAACGAGCGCAACCCTCGTCTTTAGTTGCCATCATTAAGTTGGGCACTCTAAAGAAACCGCCGGTGATAAGCCGGA
>OTU_576
TGGTAGTCCACGCTGTAAACGGTGGGTACTAGGTGTGGGTTCCTTTTCACGGGATCCGTGCCGTAGCTAACGCATTAAGTACCCCGCCTGGGGAGTACGGCCGCAAGGCTAAAACTCAAAGGAATTGACGGGGGCCCGCACAAGCGGCGGAGCATGTGGATTAATTCGATGCAACGCGAAGAACCTTACCTGGGTTTGACATATACCGGAAAGCTGTAGAGATATGGCCCCCCTTGTGGTCGGTATACAGGTGGTGCATGGCTGTCGTCAGCTCGTGTCGTGAGATGTTGGGTTAAGTCCCGCAACGAGCGCAACCCTTATCTTATGTTGCCAGCGCGTAATGGCGGGGACTCGTGAGAGACTGCCGGGGTCAACTCGGA
>OTU_577
TGGTAGTCCACGCCGTAAACGATGAGTGCTAGGCGCCGGAGGATTGACCCCGTCGGTGCCGCAGCTAACGCGTTAAGCACTCCGCCTGGGGAGTACGGTCGCAAGACTAAAACTCAAAGGAATTGACGGGGGCCCGCACAAGCGGTGGAGCATGTGGTTTAATTCGACGCTACGCGCAGAACCTTACCTGGGTTAAATCCACCAGAACCTGGCCCAAAAGCCGGGGTGCCCTTCGGGGAATTGGTGCGAAGGTGCTGCATGGCTGTCGTCAGCTCGTGTCGTGAGATGTTGGGTTAAGTCCCGCAACGAGCGCAACCCCTGCCGTCTGTTGCCATCATTCAGTTGGGAACTCAGACGGTACTGCCGGCCTAAACCGGA
>OTU_578
TGGTAGTCCACGCCGTAAACGATGAATGCTAGACGTTGGGGAGCTTAGCTCTTCAGTGTCGCAGCTAACGCATTAAGCATTCCGCCTGGGGAGTACGGCCGCAAGGTTAAAACTCAAAGGAATTGACGGGGGCCCGCACAAGCGGTGGAGCATGTGGTTTAATTCGAAGCAACGCGCAGAACCTTACCAACCCTTGACATGGGACGTATGGGCACCAGAGATGGTGTTCTTCAGTTCGGCTGGCGTCCACACAGGTGCTGCATGGCTGTCGTCAGCTCGTGTCGTGAGATGTTGGGTTAAGTCCCGCAACGAGCGCAACCCTCATCTTCAGTTGCCATCATTTAGTTGGGCACTCTGAAGAAACTGCCGGTGACAAGCCGGA
>OTU_579
TGGTAGTCCACGCCGTAAACGATGAGTGCTAGGTGTTCGGGGTATCGACCCCCCGGGTGCCGCCGCTAACGCAGTAAGCACTCCGCCTGGGGAGTACGGCCGCAAGGTTGAAACTCAAAGGAATTGACGGGGGCCCGCACAAGCGGTGGAGCATGTGGATTAATTCGTCACTAACCGAAGAACCTTACCCAGGCTTGACATCGCGTGTAACTCTGTGAAAGCAGAGCCCCTCCGCAAGGAGGCACAAAGACAGGTGTTGCATGGCTGTCGTCAGCTCGTGTCGTGAGATGTTGGGTTAAGTCCCGCAACGAGCGCAACCCTCACCGTATGTTGCCAGCGTAAAGTCGGGAACTCTTACGGAACTGCCCGTGCAAGCGGGA
>OTU_580
TGGTAGTCCACGCCGTAAACGATGTGCGCTGGATGTTGGGTGGCCTAGCCACTCAGTGTCGTAGCTAACGCGGTAAGCGCACCGCCTGGGGAGTACGGCCGCAAGGTTGAAACTCAAAGGAATTGACGGGGGCCCGCACAAGCGGTGGAGCATGTGGTTTAATTCGAAGCAACGCGCAGAACCTTACCAGCCCTTGACATGGGCAGGTCTGGCCGAGAGATCGGCCTTCCCCGCAAGGGGCCTGCTGCACAGGTGCTGCATGGCTGTCGTCAGCTCGTGTCGTGAGATGTTGGGTTAAGTCCCGCAACGAGCGCAACCCTCGCCTTTAGTTGCCAGCATGTTTGGGTGGGCACTCTAGAGGAACTGCCGGTGACAAGCCGGA
>OTU_581
TGGTAGTCCACGCTGTAAACGATGAACACTTGTTGTTGGAGGTATTGACCCCTTCAGTGACGAAGCTAACGCGTTAAGTGTTCCGCCTGGGGAGTACGGTCGCAAGATTAAAACTCAAAGAAATTGACGGGGGCCCGCACAAGCGGTGGAGCATGTGGTTTAATTCGATGCAACGCGAAAAACCTTACCTGGGCTCGAAATGTACGGGAAGTAAGCAGAGATGTTTACGTCTTCGGACCCGTATATAGGTGCTGCATGGCTGTCGTCAGCTCGTGTCGTGAGATGTTGGGTTAAGTCCCGCAACGAGCGCAACCCTTGCCTTTAGTTGCCAGCATTTAGTTGGGCACTCTAAAGGGACTGCCGGTGTTAAACCGGA
>OTU_582
GGGTAGTCCACGCCGTAAACTATGGACACTAGGTGTGGGGGGTATCGACCCCCTCCGTGCCGAAGCTAACGCAATAAGTGTCCCGCCTGGGGAGTACGGCCGCAAGGCTAAAACTCAAAGGAATTGACGGGGGCCCGCACAAGCAGCGGAGCGTGCGGTTTAATTCGTCGCAACGCGAAGAACCTTACCAAGGCTTGACATGGTAGTGGTACCAATTCGAAAGATGCGGGACCCTTCGGGGAGCTATCACAGGTGCTGCATGGCTGTCGTCAGCTCGTGCCGTGAGGTGTTGGGTTAAGTCCCGCAACGAGCGCAACCCCTGTTGCCAGTTGTATTCTCTGGCGAGACTGCCCCGTAAAGCGGGGA
>OTU_583
TGGTAGTCCACGCCGTAAACGATGGGCGCTAGCCGTTGGGCAGCTTGCTGCTCGGTGGCGCAGCTAACGCTTTAAGCGCCCCGCCTGGGGAGTACGGTCGCAAGATTAAAACTCAAAGGAATTGACGGGGGCCCGCACAAGCGGTGGAGCATGTGGTTTAATTCGAAGCAACGCGCAGAACCTTACCTACCCTTGACATCCCTCACGCGAGGACCAGAGATGGACCTCTTCAGTTCGGCTGGTGAGGAGACAGGTGCTGCATGGCTGTCGTCAGCTCGTGTCGTGAGATGTTGGGTTAAGTCCCGCAACGAGCGCAACCCTCGCCTTTAGTTGCCATCATTCAGTTGGGCACTCTAAAGGGACTGCCGGTGATAAGCCGGA
>OTU_584
TGGTAGTCCCAGCTGTAAACGGTGAACACTAGGTGTGGGAGGTGTCGACCCTTCCCGTGCCGTAGCTAACGCATTAAGTGTTCCGCCTGGGGAGTACGGTCGCAAGGCTGAAACTCAAAGGAATTGACGGGGGCCCGCACAAGCGGTGGAGCATGTGGTTTAATTCGACGCAACGCGAAGAACCTTACCTGGGTTTGACATGCATTAGACAGGTGTAGAAATACACCCTCCCTTCGGGGCTGGTGCACAGGTGCTGCATGGCTGTCGTCAGCTCGTGTCGTGAGATGTTGGGTTAAGTCCCGCAACGAGCGCAACCCTCGTTTCCAGTTGCCAGCGGATAACGCCGGGCACTCTGGAGAGACTGCCGGTGGTAAGCCGGA
>OTU_585
TGGTAGTCCACGCTGTAAACGTTGGGCGCTAGGTGTGGGGGACCTCTCCGGTTCTCTGTGCCGCAGCTAACGCATTAAGCGCCCCGCCTGGGGAGTACGGCCGCAAGGCTAAAACTCAAAGGAATTGACGGGGGCCCGCACAAGCGGCGGAGCATGCGGATTAATTCGATGCAACGCGAAGAACCTTACCTGGGTTTGACATCACTCGAAAACTCGCAGAGATGCGGGGTCCTTCGGGGCGGGTGACAGGTGGTGCATGGCTGTCGTCAGCTCGTGTCGTGAGATGTTGGGTTAAGTCCCGCAACGAGCGCAACCCTCGTTCGATGTTGCCAGCGCGTTATGGCGGGGACTCATCGAAGACTGCCGGGGTCAACTCGGA
>OTU_586
TGGTAGTCCACGCCGTAAACGATGAGTGCTAGACGTCGGGGAACTTGTTTCTCGGTGTCGCCGCTAACGCATTAAGCACTCCGCCTGGGGAGTACGGCCGCAAGGTTAAAACTCAAAGGAATTGACGGGGGCCCGCACAAGCGGTGGAGCATGTGGTTTAATTCGAAGCAACGCGCAGAACCTTACCAGCCCTTGACATGGGGAGTATGGGCGCCGGAGACGGTGTCCTTCAGTTCGGCTGGCTCCCGCACAGGTGCTGCATGGCTGTCGTCAGCTCGTGTCGTGAGATGTTGGGTTAAGTCCCGCAACGAGCGCAACCCTCATCGTCAGTTGCCATCGGTTCGGCCGGGCACTCTGGCGAAACTGCCTGTGACAAGCAGGA
>OTU_587
TGGTAGTCCTAGCCCTAAACGATGGATACTTGGTGTGAGGGGGATTGAATCCCTTCGTGCCGTAGCTAACGCAATAAGTATCCCGCCTGGGGAGTACGGTCGCAAGGCTGAAACTCAAAGGAATTGACGGGGGCCCGCACAAGCGGTGGAGTATGTGGTTTAATTCGACGCAACGCGAAGAACCTTACCTGGGCTCGAACGGCTAGTGACCGGAGATGAAAGTTTCTTTTCCCGCAAGGGACACTAGTCGAGGTGCTGCATGGCTGTCGTCAGCTCGTGTCGTGAGATGTTGGGTTAAGTCCCGCAACGAGCGCAACCCCTGCCTTTAGTTGCTAACACGTTATGGTGAGCACTCTAGAGGGACTGCCGGTGAAAAACCGGA
>OTU_588
TGGTAGTCCTTGCCGTAAACGATGTATACTTGATGTGGCTGGGCTCAACCCTGGCTGTGTCGAAGCGAACGCGATAAGTATACCGCCTGAGGAGTACGCTCGCAAGGGTGAAACTCAAAAGAATTGACGGGGGCCCGCACAAGCAGTGGAGCATGTGGTTTAATTCGACGCAACGCGAAGAACCTTACCCAGGCTCGAAATGCAGAGGGCGATAGCAGAAATGTTATCTTCCGTAAGGACCTTTGCATAGGTGCTGCATGGCTGTCGTCAGCTCGTGCCGTGAGGTGTTGGGTTAAGTCCCGCAACGAGCGCAACCCTTATCATTAGTTGCCAACATTTAAGGTGGGGACTCTAATGAGACTGCCTAGGTTAACTAGGA
>OTU_589
TGGTAGTCCACGCCGTAAACGATGGGCACTAGGTGTGGGAGGTGTCGACTCCTTCCGTGCCGAAGCTAACGCATTAAGTGCCCCGCCTGGGGAGTACGGCCGCAAGGCTAAAACTCAAAGGAATTGACGGGGGCCCGCACAAGCAGCGGAGCATGTGGTTTAATTGGATGCAACGCCAAGAACCTTACCAAGGCTTGACATGGTCGAGAAAGCCGGAGAAATTCGGTCCTCCTTCGGGACTCGATCACAGGTGGTGCATGGCTGTCGTCAGCTCGTGTCGTGAGATGTTGGGTTAAGTCCCGCAACGAGCGCAACCCCTATCCCATGTTGCCAGCGAGTTATGTCGGGGACTCATGGGAAACTGCCGGCGACAAGTCGGA
>OTU_590
TGGTAGTCCACGCCGTAAACGATAATCACTAGATGTTAGTTCGGCTCAGCCGGATTAGTGTCGTAGCTAACGCGTTAAGTGATTCGCCTGGGGAGTACGGTCGCAAGACTAAAACTTAAAAGAATTGACGGGGGTCCGCACAAGCGGTGGAACATGTGGTTTAATTCGACACTACGCGAGGAACCTTACCTGGGCTTGACATGTACGTGACAGCTGTGGAAACACAGTCTTTTGGGCTTCGGTTCAAACAGGTACACAGGCGCTGCATGGCTGTCGTCAGCTCGTGTCGTGAGATGTTTGGTTAAGTCCTCTAACGAGCGCAACCCCTGCCGTCAGTTGCTATTGATCTTTAAGATTGAGCACTCTGATGGGACTGCCCGGGAAACCGGGA
>OTU_591
TGGTAGTCCACGCTGTAAACGTTGGGCGCTAGGTGTGGGGACCTTCCACGGTTTCCGCGCCGTAGCTAACGCATTAAGCGCCCCGCCTGGGGAGTACGGCCGCAAGGCTAAAACTCAAAGGAATTGACGGGGGCCCGCACAAGCGGCGGAGCATGTTGCTTAATTCGACGCAACGCGAAGAACCTTACCAAGGCTTGACATTGCCCGGAAACACTCAGAGATGGGTGCCTCTTCGGATCGGGTGACAGGTGGTGCATGGCTGTCGTCAGCTCGTGTCGTGAGATGTTGGGTTAAGTCCCGCAACGAGCGCAACCCTTGTTCAATGTTGCCAGCACGCTCCTTCGGGGGTGGTGGGGACTCATTGGAGACTGCCGGGGTCAACTCGGA
>OTU_592
GGGTAGTCCACGCCGTAAACGATGTCGACTCGGTGTGCGCCGTCCGTTTCGGATGGTGTGTGCCTTAGCTCACGCGGGAAGTCGACCGCCTGGGGACTACGAGCGCAAGCTTAAAACTCAAAGGAATTGACGGGGGCCCGCACAAGCAGCGGAGCGTGTGGTTTAATTCGACGGCACACGCAGAACCTCACCCAGATTGGACATGCCCGTGCAAGCCGGTGAAAGCCGGTCGCCTTCGAGGGTCGGGCACAGATGCTGCATGGCTGTCGTCAGCTCGTGTCGTGAGATGTTGGGTTAAGTCCCGCAACGAGCGCAACCCCTGCCCGATGTTACACGTATCGTCGGGGACGGTCGCCTGGATGGGCGAA
>OTU_593
TGGTAGTCCATGCCGTAAACGTTGGGCACTAGGTGTGGGGCTCATTCCACGAGTTCCGTGCCGCAGCAAACGCATTAAGTGCCCCGCCTGGGGAGTACGGCCGCAAGGCTAAAACTCAAAGAAATTGACGGGGGCCCGCACAAGCGGCGGAGCATGCGGATTAATTCGATGCAACGCGAAGAACCTTACCAAGGCTTGACATACACCGGAAACTTCCAGAGATGGTTGCCCCGCAAGGTCGGTGTACAGGTGGTGCATGGTTGTCGTCAGCTCGTGTCGTGAGATGTTGGGTTAAGTCCCGCAACGAGCGCAACCCTCGTCCCATGTTGCCAGCGGGTTATGCCGGGGACTCATGGGAGACTGCCGGGGTCAACTCGGA
>OTU_594
TGGTAGTCCACGCCGTAAACGTTGGGCACTAGGTGTGGGCCCCAACCAACGGGGTCCGTGCCGTAGCTAACGCATTAAGTGCCCCGCCTGGGGAGTACGGCCGCAAGGCTAAAACTCAAAGGAATTGACGGGGGCCCGCACAAGCGGCGGAGCATGTTGCTTAATTCGAGGCAACGCGAAGAACCTTACCTGGGTTTGACATGCAGGGAAAAGCCGTAGAGATACGGTGTCCTTCGGGGCCCTGCACAGGTGGTGCATGGCTGTCGTCAGCTCGTGTCGTGAGATGTTGGGTTAAGTCCCGCAACGAGCGCAACCCTTGTCCTATGTTGCCAGCGGGTAATGCCGGGGACTCGTAGGAGACTGCCGGGGTCAACTCGGA
>OTU_595
TGGTAGTCCACGCTGTAAACGATGAGAGCTAGTTGTCGGCACGCATGCGTGTCGGTGACGCAGCTAACGCATTAAGCTCTCCGCCTGGGGAGTACGGCCGCAAGGTTAAAACTCAAAGAAATTGACGGGGGCCCGCACAAGCGGTGGAGCATGTGGTTTAATTCGAAGCAACGCGAAGAACCTTACCCACGTTTGACATGTCCAGTTTGACCTAGAGAGATTTGGGTCTTCAGTTCGGCTGGCTGGAACACAGGTGCTGCATGGCTGTCGTCAGCTCGTGTCGTGAGATGTTGGGTTAAGTCCCGCAACGAGCGCAACCCTCGCTACTAGTTGCCATCAGGTTAAGCTGGGCACTCTAGTGGAACTGCCGGTGGCAAGCCGGA
>OTU_596
TGGTAGTCCACGCTGTAAACGTTGATAACTCGATGTTGGCGATATACTGTCAGCGTCCAAGCGAAAGCGATAAGTTATCCACCTGGGGAGTACGATCGCAAGATTGAAACTCAAAGGAATTGACGGGGGCCCGCACAAGCGGAGGAGCATGTGGTTTAATTCGATGATACGCGAGGAACCTTACCCGGGCTTGAAAGTTAGCGACCGACTGTGAAAGCAGTCTTCCCTTCGGGGCGCGAAACTAGGTGCTGCATGGCTGTCGTCAGCTCGTGCCGTGAGGTGTTGGGTTAAGTCCCGCAACGAGCGCAACCCCTATCATTAGTTGCCATCAGGTTATGCTGGGGACTCTAGTGAAACTGCCCGCGCAAGCGGTGA
>OTU_597
TGGTAGTCCACGCCCTAAACGATGCATATTTGGTGTGGGCAGTTCATTCTGTCCGTGCCGGAGCTAACGCGTTAAATATGCCGCCTGGGGAGTACAGTCGCAAGGCTGAAACTCAAAGGAATTGACGGGGGCCCGCACAAGCGGTGGAGCATGTGGTTCAATTCGACGCAACGCGAAGAACCTTACCTGGGCTCGAACGGCTGGTCAACGCCGGTGGAAACATCGGTACCCCGCAAGGGGGTCCAGTCGAGGTGCTGCATGGCTGTCGTCAGCTCGTGTCGTGAGATGTTGGGTTAAGTCCCGCAACGAGCGCAACCCTTGTCCTGTGTTGCCATGTCGAAAGACGGAACTCGCAGGAGACCGCCAGGGATAACCTGGA
>OTU_598
TGGTAGTCCTAGCTGTAAACGATGGGCACTTGGTGTTGCGGGTATCGACCCCTGCAGTGCCGAAGCTAACGCATTAAGTGCCCCGCCTGGGGAGTACGGTCGCAAGGCTGAAACTCAAAGGAATTGACGGGGGCCCGCACAAGCGGTGGAGCATGTGGTTTAATTCGACGCAACGCGAAGAACCTTACCTGGGTTTGAACTGCGGTGGACCGCTCCAGAGATGGAGCTTCCCTTCGGGGCTGCCGTGGAGGTGCTGCATGGCTGTCGTCAGCTCGTGTCGTGAGATGTTGGGTTAAGTCCCGCAACGAGCGCAACCCCTGCCCTTAGTTGCCAGCGGTTCGGCCGGGAACTCTAGGGGGACTGCCGGTGATAAACCGGA
>OTU_599
TGGTAGTCCACGCCCTAAACGATGTCAACTAGGTGTTGGGAGCGCAAGTTCTTGGTACCGCAGCTAACGCGTGAAGTTGACCGCCTGGGGAGTACGGTCGCAAGATTAAAACTCAAAGGAATTGACGGGGACCCGCACAAGCGGTGGATGATGTGGATTAATTCGATGCAACGCGAACAACCTTACCTACCCTTGACATGTCCGGAAGGCTGCTGAAAGGCGGTTGTGCCCGCAAGGGAACCGGAACACAGGTGCTGCATGGCTGTCGTCAGCTCGTGTCGTGAGATGTTGGGTTAAGTCCCGCAACGAGCGCAACCCTTGTCCTTAGTTGCTACGCAAGGGCACTCTAAGGAGACTGCCGGTGACAAACCGGA
>OTU_600
TGGTAGTCCACGCTGTAAACGATGAGTGCTGGACGGTGGAGGATTTGACCCCTTCGCTGTCGAAGCTAACGCGTTAAGCACTCCGCCTGGGGAGTACGGTCGCAAGACTAAAACTCAAAGGAATTGACGGGGGCCCGCACAAGCGGTGGAGCATGTGGTTTAATTCGACGCAACGCGCAGAACCTTACCTGGGTTAAATCCACTGGAACCTGGATGAAAGTTTGGGGTGCCCTTCGGGGAACCAGTGAGAAGGTGCTGCATGGCTGTCGTCAGCTCGTGTCGTGAGATGTTGGGTTAAGTCCCGCAACGAGCGCAACCCCTATCGCCAGTTGCCACCATTCAGTTGGGAACTCTGGCGAGACTGCCGGTCTAAACCGGA
>OTU_601
TGGTAGTCCACGCTGTAAACGATGGATACTAGGTGTGGGAGGTATCGACCCCTTCCGTGCCGCAGTAAACGCAATAAGTATCCCGCCTGGGGAGTACGGCCGCAAGGTTGAAACTCAAAGGAATTGACGGGGGCCCGCACAAGCAGCGGAGCATGTGGTTTAATTCGAAGCAACGCGAAGAACCTTACCAGGACTTGACATCCTCTGCATTACTCGTAACTGAGGAAACCCTTCGGGGCAGAGAGACAGGTGGTGCATGGTTGTCGTCAGCTCGTGTCGTGAGATGTTGGGTTAAGTCCCGCAACGAGCGCAACCCTTATCATTAGTTGCTAACAGTAAGATGAGCACTCTAATGAGACTGCCGAGGATAACTCGGA
>OTU_602
TGGTAGTCCACGCCGTAAACGATGAATGCTAGCCGTCGGTGGGCATGCCCTTCGGTGGCGCAGCTAACGCAATAAGCATTCCGCCTGGGGAGTACGATCGCAAGATTAAAACTCAAAGGAATTGACGGGGGCCCGCACAAGCGGTGGAGCATGTGGTTTAATTCGAAGCAACGCGAAGAACCTTACCAGGCCTTGACATCCCGATCGCGGGCTCCTGAAAGGGAGCCTTTCAGTTCGGCTGGATCGGTGACAGGTGCTGCATGGCTGTCGTCAGCTCGTGTCGTGAGATGTTGGGTTAAGTCCCGCAACGAGCGCAACCCTCGCCCTTAGTTGCCATCATTTAGTTGGGCACTCTAAGGGGACTGCCGGTGATAAGCCGCGA
>OTU_603
TGGTAGTCCACGCCGTAAACGATGGGTGCTAGGTGTCGCGGGCTTTGACCCCTGCGGTGCCGTAGCTAACGCATTAAGCACCCCGCCTGGGGAGTACGGCCGCAAGGCTAAAACTCAAAGGAATTGACGGGGGCCCGCACAAGCGGTGGAGCATGTGGTTCAATTCGACGCAACGCGCAGAACCTTACCCGGGCTAGAAAGTGTAGGAACTTGGTCGAAAGATCGAGGTGCTCTTCGGAGAACCTGCAGTTAGGTGCTGCATGGCTGTCGTCAGCTCGTGTCGTGAGATGTTGGGTTAAGTCCCGCAACGAGCGCAACCCCTATCGTTAGTTGCCAGCGGTTCGGCCGGGCACTCTAGCGAGACTGCCGATATTCAAATCGGA
>OTU_604
TGGTAGTCCACGCCGTAAACGATGCATACTAGGTGTTGGGGATTCGATTCCTCGGTGCCGAAGTTAACACAGTAAGTATGCCGCCTGGGGAGTACGCTCGCAAGAGTGAAACTCAAAGGAATTGACGGGGACCCGCACAAGCAGTGGAGTATGTGGTTTAATTCGAAGCAACGCGAAGAACCTTACCAGGTCTTGACATCCCCATGCAAGCCACAGAGATGTGGCCCCTCTTCGGAGCATGGGAGACAGGTGGTGCATGGTTGTCGTCAGCTCGTGTCGTGAGATGTTGGGTTAAGTCCCGCAACGAGCGCAACCCTTGCCAATAATTGCCATCATTTAGTTGGGCACTTTATTGGGACTGCCGGTGACAAACCGGA
>OTU_605
TGGTAGTCCACGCCCTAAACGATGTCAACTGGTTGTTGGGAGGGTTTCTTCTCAGTAACGTAGCTAACGCGTGAAGTTGACCGCCTGGGGAGTACGGCCGCAAGGTTGAAACTCAAAGGAATTGACGGGGACCCGCACAAGCGGTGGATGATGTGGTTTAATTCGATGCAACGCGAAAAACCTTACCTACCCTTGACATGTCAGAGATCCCGAAGAGATTTGGGAGTGCTCGAAAGAGAATCTGAACACAGGTGCTGCATGGCCGTCGTCAGCTCGTGTCGTGAGATGTTGGGTTAAGTCCCGCAACGAGCGCAACCCTTGTCATTAGTTGCTACATTCAGTTGGGCACTCTAATGAGACTGCCGGTGACAAACCGGA
>OTU_606
TGGTAGTCCATGCCGTAAACGTTGGGCACTAGGTGTGGGTCTCAACCAACGAGATCCGCGCCGTCGCTAACGCATTAAGTGCCCCGCCTGGGGAGTACGGTCGCAAGACTAAAACTCAAAGGAATTGACGGGGGCCCGCACAAGCAGCGGAGCGTGTTGCTTAATTCGATGCAACGCGAAGAACCTTACCTGGGTTTGACATGTACCGAAAAGCTCTAGAGATAGGGTGTCCTTCGGGGCGGTACACAGGTGGTGCATGGCTGTCGTCAGCTCGTGTCGTGAGATGTTGGGTTAAGTCCCGCAACGAGCGCAACCCTTATCCTATGTTGCCAGCACGTAATGGTGGGGACTCGTAGGAGACTGCCGGGGTCAACTCGGA
>OTU_607
TGGTAGTCCACGCTGTAAACGATGGGTACTAGGTGTCGCGGGTGTTGACCCCTGCGGTGCCGCAGCTAACGCATTAAGTACCCCGCCTGGGGATTACGATCGCAAGATTAAAACTCAAAGGAATTGACGGGGGCCCGCACAAGCGGTGGAGCATGTGGTTTAATTCGACGCAACGCGAAGAACCTTACCTGGGTTAGACAACGGTGGACCGCTCCAGAGATGGAGCTTTCCCTTCGGGGACTGCCGGTTCAGGTGCTGCATGGCTGTCGTCAGCTCGTGTCGTGAGATGTTGGGTTAAGTCCCGCAACGAGCGCAACCCTTGCCTCTAGTTGCCAGCATTTAGTTGGGCACTCTAGAGGGACTGCCGGCGTTAAGCCGGA
>OTU_608
TGGTAGTCCTAGCCCTAAACGATGGATGCTTGGTGTGATCGGTACCCAATCCGATCGTGCCGTAGCTAACGCGTTAAGCATCCCGCCTGGGGAGTACGGTCGCAAGGCTGAAACTCAAAGGAATTGACGGGGGCCCGCACAAGCGGTGGAGCATGTGGTTCAATTCGACGCAACGCGAAGAACCTTACCTGGGCTCGAAGCACAGTGGACCGGGGTAGAAATATCCCTTTTCGCAAGAACTGCTGTGGAGGTGCTGCATGGCTGTCGTCAGCTCGTGTCGTGAGATGTTGGGTTAAGTCCCGCAACGAGCGCAACCCTTATCGTTAGTTGCCATCAGGTCAAGCTGGGCACTCTAGCGAAACCGCCCCGGATAACGGGGA
>OTU_609
TGGTAGTCCACGCCGTAAACGGTGGGAACTAGGTGTTGGCGACATTCCACGTCGTCGGTGCCGCAGCTAACGCATTAAGTTCCCCGCCTGGGGAGTACGGCCGCAAGGCTAAAACTCAAAGGAATTGACGGGGGCCCGCACAAGCAGCGGAGCATGTGGCTTAATTCGACGCAACGCGAAGAACCTTACCAAGGCTTGACATACGCCGGAAACGTCTGGAGACAGGCGCCCCCTTGTGGTCGGTGTACAGGTGGTGCATGGCTGTCGTCAGCTCGTGTCGTGAGATGTTGGGTTAAGTCCCGCAACGAGCGCAACCCTTGTTCTGTGTTGCCAGCATGCCCTTCGGGGTGATGGGGACTCACAGGAGACTGCCGGGGTCAACTCGGA
>OTU_610
TGGTAGTCCACGCCCTAAACGATGGATACTAGGCGTGAGAGGTATCGACCCCTCTCGTGCCGCAGCTAACGCACTAAGTATCCCGCCTGGGGAGTACGGCCGCAAGGTTGAAACTCAAATGAATTGACGGGGACCCGCACAAGCGGTGGAGCATGTGGATTAATTCGATACTAACCGAAGAACCTTACCCAGACTTGACATCGATGGTAAGACGCTGAAAGGCGTCCCTCCCTCTCAAGGGGACCAGAAGACACTTGTTGCATGGCTGTCGTCAGCTCGTGCCGTGAGGTGTACGGTTAAGTCCGCCAACGAGCGCAACCCTCGTCCTGTGTTACCAGCATGAAAGATGGGCACTCACAGGAGACCGCCGGTGTAAGCCGGA
>OTU_611
TGGTAGTCCACGCCGTAAACGATGTCTACTAGCCGTTGGGATCCTTGAGGTCTTAGTGGCGCAGCTAACGCAATAAGTAGACCGCCTGGGGAGTACGGTCGCAAGATTAAAACTCAAATGAATTGACGGGGGCCCGCACAAGCGGTGGAGCATGTGGTTTAATTCGACGCAACGCGAAGAACCTTACCAGGTCTTGACATCCAGAGAACTTTCCAGAGATGGATTGGTGCCTTCGGGAACTCTGAGACAGGTGCTGCATGGCTGTCGTCAGCTCGTGTCGTGAGATGTTGGGTTAAGTCCCGTAACGAGCGCAACCCTTGCCCTTAGTTGCCAGCGAGTAATGTCGGGAACTCTAAGGGGACTGCCGGTGACAAACCGGA
>OTU_612
TGGTAGTCCACGCCGTAAACGATGAATGCTAGCCGTTGGACAGCTTGCTGTTCAGTGGCGCAGCTAACGCAATAAGCATTCCGCCTGGGGAGTACGGTCGCAAGATTAAAACTCAAAGGAATTGACGGGGGCCCGCACAAGCGGTGGAGCATGTGGTTCAATTCGAAGCAACGCGAAGAACCTTACCAGCCCTTGACATGTCCTCTATGGATTCCAGAGATGGAGTTCTTCACTTCGGGTGGGAGGAACACAGGTGCTGCATGGCTGTCGTCAGCTCGTGTCGTGAGATGTTGGGTTAAGTCCCGCAACGAGCGCAACCCTCGGCCTTAGTTGCCATCATTTAGTTGGGCACTCTAAGGCGACTGCCGGTGATAAGCCGGA
>OTU_613
TGGTAGTCCACGCCGTAAACGATGAGTGCTAGATATCGGGAGAATCTCTCTCGGTTTCGCAGCTAACGCATTAAGCACTCCGCCTGGGGAGTACGGTCGCAAGATTAAAACTCAAAGGAATTGACGGGGGCTCGCACAAGCGGTGGAGCATGCGGTTTAATTCGATGTTACGCGAAAAACCTTACCAACCCTTGACATGGTGGTTACGGATCGCAGAGATGCTTTCCTTCAGTTCGGCTGGACCACACACAGGTGTTGCATGGCTGTCGTCAGCTCGTGTCGTGAGATGTTGGGTTAAGTCCCGCAACGAGCGCAACCCTCATTCTTATTTGCCAGCGATTCGGTCGGGAACTATAAGAAAACTGCCGGTGATAAGCCGGA
>OTU_614
TGGTAGTCCACGCCGTAAACGATGAGTGCTTGGTGTAGCGGGTATCGACCCCTGCTGTGCCGAAGTCAACACATTAAGCACTCCGCCTGGGGAGTACGGTCGCAAGGCTGAAACTCAAAGGAATTGACGGGGGCCCGCACAAGCGGTGGAGCATGTGGTTTAATTCGAAGCAACGCGCAGAACCTTACCTGGGTTTGAACTGCAGTGGAAAGGCTCAGAGATGAGCTCCCCTCTTCGGAGGTCGCTGTAGAGGTGCTGCATGGCTGTCGTCAGCTCGTGTCGTGAGATGTTGGGTTAAGTCCCGCAACGAGCGCAACCCTTGTTCACAGTTACTAACACGTAATGGTGAGAACTCTGTGGAGACTGCCGGTGATAAACCGGA
>OTU_615
TGGTAGTCCTAGCCCTAAACGGTGTGCGCTTGCTGTAAGAGGAATCGACCCCTCTTGTGGCGAAGCTAACGCGATAAGCGCACCGCCTGGGGAGTACGGTCGCAAGATTAAAACTCAAAGAAATTGACGGGGGCCTGCACAAGCGGTGGAGTATGTGGCTTAATTCGATGCAACGCGAAGAACCTTACCTGGCCTTGACATGCATGTGGTAGAACCATGAAAGTGGGACGATCCCGCAAGGGAAGCATGCACAGGTGCTGCATGGCTGTCGTCAGCTCGTGTCGTGAGATGTTGGGTTAAGTCCCGCAACGAGCGCAACCCCTATGTCCTGTTGCCACTCAAACGAGAGTTTGGAGCACTCTGGACAGACTGCCTCGCTTAAACGGGGA
>OTU_616
TGGTAGTCCACGCTGTAAACGATGAGTGCTAGACGCTGGTGAGTAATTCATCGGTGTCGCAGCTAACGCATTAAGCACTCCGCCTGGGGAGTACGGTCGCAAGATTAAAACTCAAAGGAATTGACGGGGGCCCGCACAAGCGGTGGAGCATGTGGTTTAATTCGAAGCAACGCGCAAAACCTTACCAGCCCTTGACATGGGGGTCGCGAAACCAAGAGATTGGTTTCTTCAGTTCGGCTGGACCCCACACAGGTGCTGCATGGCTGTCGTCAGCTCGTGTCGTGAGATGTTGGGTTAAGTCCCGCAACGAGCGCAACCCTCATCTTCAGTTGCCAACAGGTAAAGCTGGGAACTCTGAAGAAACTGCCGGTGATAAGCCGGA
>OTU_617
TGGTAGTCCGCACTGTAAACGATGATTACTCGCTGCTAGAGGGCAACTTTTAGTGGCTTAGCGAAAGCGATAAGTAATCCACCTGGGGAGTACGCCGGCAACGGTGAAACTCAAAGGAATTGACGGGGGCCCGCACAAGCGGAGGAGCATGTGGTTTAATTCGATGATACGCGAGGAACCTTACCAGGGCTTGAAAGTTAGTGACCGCTCCTGAAAGGGAGCTTCCCGCAAGGGCACGAAACTAGGTGCTGCATGGCTGTCGTCAGCTCGTGCCGTGAGGTGTTGGGTTAAGTCCCGCAACGAGCGCAACCCCTACCATTAGTTGCCAGCGGTTCGGCCGGGGACTCTAATGGAACTGCCCGCGCAAGCGGTGA
>OTU_618
TGGTAGTCCTTGCCGTAAACTATGTATACTTGGTGTAACTGGACTCAACCCTAGTTGTGCCGTAGCTAACGCGTTAAGTATACCGCCTGGGGAGTACACTCGCAAGGGTGAAACTCAAAAGAATTGACGGGGACCCGCACAAGCAGTGGAGCATGTGGTTTAATTCGATGCAACGCGAAGAACCTTACCCAGTCTTGACATGCAGATGACAGCTCTAGAAATAGGGTCTTCCTTCGGGACATCTGCACAGGTGCTGCATGGCTGTCGTCAGCTCGTGCCGTGAGGTGTTGGGTTAAGTCCCGCAACGAGCGCAACCCTTATCATTAGTTGCCAACATTTAAGGTGGGAACTCTAATGAGACTGCCTGGGTTAACCAGGA
>OTU_619
TGGTAGTCCACGCCCTAAACGATGTCAACTAGCTGTTGGGGCCTTCGGGCCTTAGTAGCGCAGCTAACGCGTGAAGTTGACCGCCTGGGGAGTACGGTCGCAAGATTAAAACTCAAAGGAATTGACGGGGACCCGCACAAGCGGTGGATGATGTGGATTAATTCGATGCAACGCGAAAAACCTTACCTACCCTTGACATGTCTGAAAGCCTCGAGAGATTGAGGTGTGCTCGCAAGAGAATCGGAACACAGGTGCTGCATGGCTGTCGTCAGCTCGTGTCGTGAGATGTTGGGTTAAGTCCCGCAACGAGCGCAACCCTTGTCATTAGTTGCTACGAAAGGGCACTCTAATGAGACTGCCGGTGACAAACCGGA
>OTU_620
TGGTAGTCCTAGCCGTAAACGATGGACACTAGGTGTGGGGGGAGTCGAATCCCTCTGTGCCGCAGCTAACGCGTTAAGTGTCCCGCCTGGGGAGTACGGCCGCAAGGCTAAAACTCAAAAGAATTGACGGGGGCCCGCACAAGCAGCGGAGCATGTTCTTTAATTCGATGCAACGCGAAGAACCTTACCTGGACTTGACATGGTGCTGCAAGCGCACGGAAACGTGTGACCTTCGAGGGTGCACCACAGATGCTGCATGGCTGTCGTCAGCTCGTGTCGTGAGATGTTGGGTTAAGTCCCGCAACGAGCGCAACCCCTGTGGCGTGTTGCCATCATTTAGTTGGGGACTCACGCCAGACTGCCGGTGACAAACCGGA
>OTU_621
TGGTAGTCCACGCCGTAAACGATGGATGCTAGCCGTTGGCGGGTTTACTCGTCAGTGGCGCAGCTAACGCATTAAGCATCCCGCCTGGGGAGTACGATCGCAAGATTAAAACTCAAAGGAATTGACGGGGGCCCGCACAAGCGGTGGAGCATGTGGTTTAATTCGAAGCAACGCGCAGAACCTTACCAGCCCTTGACATGTCAGGACGGCTTCCAGAGATGGATTCCTTCTCGCAAGAGACCTGAGCACAGGTGCTGCATGGCTGTCGTCAGCTCGTGTCGTGAGATGTTGGGTTAAGTCCCGCAACGAGCGCAACCCTCGCCCTTAGTTGCCATCATTTAGTTGGGCACTCTAAGGGGACTGCCGGTGATAAGCCGCGA
>OTU_622
TGGTAGTCCACGCTGTAAACGATGAGTGCTAGCTGTGGCGGGAGTTGACCCCTGCCGTGGCGACGCTAACGCAATAAGCACTCCGCCTGGGGAGTACGGCCGCAAGGTTAAAACTCAAAGGAATTGACGGGGGCCCGCACAAGCGGTGGTGCATGTGGTTTAATTCGACGCAACGCGCAGAACCTTACCCAGACTTGACATCCTCGGAATCCTGCAGAGATGTGGGAGTGCCCGCAAGGGAACCGGGAGACAGGTGCTGCATGGCTGTCGTCAGCTCGTGTCGTGAGATGTTGGGTTAAGTCCCGCAACGAGCGCAACCCCCGCCTTCAGTTGCCAACATTCAGTTGGGCACTCTGGAGGGACTGCCGGTGTCAAGCCGGA
>OTU_623
TGGTAGTCCACGCCGTAAACGGTGGGCACTAGGTGTGGGGACCATTCCACGGTTTCTGTGCCGCAGCTAACGCATTAAGTGCCCCGCCTGGGGAGTACGGCCGCAAGGCTAAAACTCAAAGGAATTGACGGGGGCCCGCACAAGCGGCGGAGCATGTGGATTAATTCGATGCAACGCGAAGAACCTTACCTGGGTTTGACATGCACCAGACGCTGCCGGAGACGGTAGTTCCCTTGTGGTTGGTGTGCAGGTGGTGCATGGCTGTCGTCAGCTCGTGTCGTGAGATGTTGGGTTAAGTCCCGCAACGAGCGCAACCCTCGTTCCATGTTGCCAGCGGGTTATGCCGGGGACTCATGGGAGACTGCCGGGGTCAACTCGGA
>OTU_624
TGGTAGTCCACGCCGTAAACGTTGGGAACTAGGTGTGGGCGACATTCCACGTTGTCCGCGCCGCAGCTAACGCATTAAGTTCCCCGCCTGGGGAGTACGGCCGCAAGGCTAAAACTCAAAGGAATTGACGGGGGCCCGCACAAGCGGCGGAGCATGTGGCTTAATTCGACGCAACGCGAAGAACCTTACCAAGGCTTGACATACGCCGGAAACATCCAGAGATGGGTGCCCCCTTGTGGTCGGTGTACAGGTGGTGCATGGCTGTCGTCAGCTCGTGTCGTGAGATGTTGGGTTAAGTCCCGCAACGAGCGCAACCCTTGTTCTGTGTTGCCAGCATGCCTTTCGGGGTGATGGGGACTCACAGGAGACTGCCGGGGTCAACTCGGA
>OTU_625
TGGTAGTCCACGCCCTAAACGATGTTCACTAGGTGTCGGGGGGTAACCTCCGGTGCCGCAGCTAACGCATTAAGTGAACCGCCTGGGGACTACGGCCGCAAGGTTGAAACTCAAAGGAATTGGCGGGGGACCGCACAAGCGGTGGAGCATGTGGCTTAATTCGATGCAACGCGAAGAACCTTACCAGGGCTTGACATGGAACTGCAAGCGGTAGAAATATCGTCGCCTTCGAGGGTGTTCCACAGGTGGTGCATGGCTGTCGTCAGCTCGTGTTGTGAAATGTTGGGTTAAGTCCCGCAACGAGCGCAACCCTCATGGTCTGTTGCCAGCGAGTAATGTCGGGAACTCGGACCAAACTGCCTCTGTAAGGAGGA
>OTU_626
TGGTAGTCCACGCCGTAAACGATGGATGCTAGCTGGTGGGTCTTCTACCGACTCGTCGGCGTCGCTAACGCATTGAGCATCCCGCCTGGGGAGTACGGCCGCAAGGCTAAAACTCAAAGGAATTGACGGGGGCCCGCACAAGCGGTGGAGCATGTGGTTTAATTCGAAGCAACGCGCAGAACCTTACCCAGGCTTGACATCCAAGGAACCCGGCGGAAACGTCGGGGTGCCCCCTCACGGGGGAGCCTTGAGACAGGTGCTGCATGGCTGTCGTCAGCTCGTGCTGTGAGGTGTTCGGTTAAGTCCGGCAACGAGCGCAACCCCTGTCGTTAGTTACCAGCATTAAGTTGGGGACTCTAGCGAGACTGCCGGTGACAAACCGGA
>OTU_627
TGGTAGTCCACACTGTAAACGATGATCACTCGATGTTAGCGATATACAGTTAGCGTCCAAGCGAAAGCGTTAAGTGATCCACCTGGGGAGTACGGTCGCAAGACTGAAACTCAAAGGAATTGACGGGGGTCCGCACAAGCGGTGGAGCATGTGGTTTAATTCGATGATACGCGAGGAACCTTACCTGGGCTAGAATGTTAAGGAATGATTCAGAGATGGATCAGTCAGCAATGACCTGAAACAAGGTGCTGCATGGCTGTCGTCAGCTCGTGCCGTGAGGTGTTGGGTTAAGTCCCGCAACGAGCGCAACCCCTATTATTAGTTGCCAACAGGTAATGCTGGGGACTCTAATAAGACTGCCTGCGTAAGCAGAGA
>OTU_628
TGGTAGTCCACGCCGTAAACGATGAATGCTAGCCGTTGGCGAGCTTGCTCGTCAGTGGCGCAGCTAACGCTTTAAGCATTCCGCCTGGGGAGTACGGTCGCAAGATTAAAACTCAAAGGAATTGACGGGGGCCCGCACAAGCGGTGGAGCATGTGGTTTAATTCGAAGCAACGCGCAGAACCTTACCAACCTTTGACATGTCCGGTTTGGATGCCAGAGATGGCTTCCTTCAGTTCGGCTGGCCGGAACACAGGTGCTGCATGGCTGTCGTCAGCTCGTGTCGTGAGATGTTGGGTTAAGTCCCGCAACGAGCGCAACCCTCGCCCTTAGTTGCCATCATTCAGTTGGGCACTCTAAGGGGACTGCCGGTGATAAGCCGCGA
>OTU_629
TGGTAGTCCTAGCTGTAAACGGTGCACGTTTGCTGTAAGAGGAATCGACCCCTTTTGTGGCGAAGCTAACGCGTTAAACGTGCCGCCTGGGGAGTACGGTCGCAAGATTAAAACTCAAAGAAATTGACGGGGGCCTGCACAAGCGGTGGAGTATGTGGCTTAATTCGATGCAACGCGAAGAACCTTACCTGGCCTTGACATGTAGGTAGTAGAAGCCTGAAAGGGTGACGAGGTAGCAATACCAGCTTACACAGGTGCTGCATGGCTGTCGTCAGCTCGTGTCGTGAGATGTTGGGTTAAGTCCCGCAACGAGCGCAACCCCTATGTTCTGTTGCCACCCGAACGAGAGTTTGGAGCACTCCGGACAGACTGCCTCGCTCAAACGAGGA
>OTU_630
TGGTAGTCCTAGCCGTAAACGGTGCACGTTTGCTGTAAAAGGAATCGACCCCTTTTGTGGCGTAGCTAACGCGTTAAACGTGCCGCCTGGGAAGTACGGTCGCAAGATTAAAACTCAAAGAAATTGACGGGGGCCTGCACAAGCGGTGGAGTATGTGGCTCAATTCGATGCAACGCGAAGAACCTTACCTGGCCTTGACATGCATATAGTAGAAGGGTGAAAGCCTGACGAGGTAGCAATACCAGTATGCACAGGTGCTGCATGGCTGTCGTCAGCTCGTGTCGTGAGATGTTGGGTTAAGTCCCGCAACGAGCGCAACCCCTGTGTCCTGTTGCCACCCGGCCGAGAGGCTGGAGCACTCTGGACAGACTGCCTCGCTTAAACGAGGA
>OTU_631
TGGTAGTCCACGCCTTAAACGATGAGAACTAGACGTTGGTCAGCTTGGCTGATCGGTGTCGTAGCTAACGCGCTAAGTTCTCCGCCTGGGGAGTACGGCCGCAAGGTTGAAACTCAAAGAAATTGACGGGGGCCCGCACAAGCGGTGGAGTATGTGGTTTAATTCGATGCAACGCGAAGAACCTTACCTGGTCTTGACATGTCAGGAATCCTGCAGAGATGCGGGAGTGCCGAAAGGAGCCTGAACACAGGTGCTGCATGGCTGTCGTCAGCTCGTGTCGTGAGATGTTGGGTTAAGTCCCGCAACGAGCGCAACCCTTGTCCTTAGTTGCCATCATTTAGTTGGGCACTCTAAGGAGACTGCCGGTGACAAACCGGA
>OTU_632
TGGTAGTCCACGCCCTAAACGATGTCAACTAGTTGTCGGGGAAGTTATTCCTTGGTAACGAAGCTAACGCGTGAAGTTGACCGCCTGGGGAGTACGGCCGCAAGGTTAAAACTCAAAGGAATTGACGGGGACCCGCACAAGCGGTGGATTATGTGGATTAATTCGATGCAACGCGAAAAACCTTACCTACCCTTGACTTGTACGGAAGCCCGCAGAGATGTGGGCGTGCCCGAAAGGGAGCCGTAACACAGGTGCTGCATGGCTGTCGTCAGCTCGTGTCGTGAGATGTTGGGTTAAGTCCCGCAACGAGCGCAACCCTTGTCATTAGTTGCCACATTAAGTTGGGCACTCTAATGAGACTGCCGGTGACAAACCGGA
>OTU_633
TGGTAGTCCACGCCGTAAACGATGAATGCTAGGTGTTAGGGGTTTCGATACCCTTGGTGCCGAAGTTAACACAGTAAGCATTCCGCCTGGGGAGTACGCTCGCAAGAGTGAAACTCAAAGGAATTGACGGGGACCCGCACAAGCAGTGGAGTATGTGGTTTAATTCGAAGCAACGCGAAGAACCTTACCAGGTCTTGACATCCCAATGACCGGTGCAGAGATGCGCCTTTCCTTCGGGACATTGGAGACAGGTGGTGCATGGTTGTCGTCAGCTCGTGTCGTGAGATGTTGGGTTAAGTCCCGCAACGAGCGCAACCCTTGATCTTAGTTGCCAGCACGCAAGGTGGGCACTCTAGGATGACTGCCGGTGACAAACCGGA
>OTU_634
TGGTAGTCCACGCCGTAAACGTTGGGCACTAGGTGTGGGTCGTTATCAACGCGATCCGTGCCGTAGCTAACGCATTAAGTGCCCCGCCTGGGGAGTACGGCCGCAAGGCTAAAACTCAAAGGAATTGACGGGGGCCCGCACAAGCGGCGGAGCATGTTGCTTAATTCGAGGCAACGCGAAGAACCTTACCTGGGCTTGACATGTGGGGAAAAGCCGTAGAGATACGGTGTCCTTCGGGGCCCCATACAGGTGGTGCATGGCTGTCGTCAGCTCGTGTCGTGAGATGTTGGGTTAAGTCCCGCAACGAGCGCAACCCTTATCCTATGTTGCCAGCGGGTAATGCCGGGGACTCGTAGGAGACTGCCGGGGTCAACTCGGA
>OTU_635
TGGTAGTCCACGCCCTAAACGATGTCGACTGGTTGTTGGGGGTTTGACACTCTCAGTAACGAAGCTAACGCGTGAAGTCGACCGCCTGGGGAGTACGGCCGCAAGGTTAAAACTCAAAGGAATTGACGGGGACCCGCACAAGCGGTGGATTATGTGGATTAATTCGATGCAACGCGAAAAACCTTACCTACCCTTGACATGTCCGAGAGGCCGAAGAGATTCGGCTGTGCCCGAAAGGGAATCGGAACACAGGTGCTGCATGGCTGTCGTCAGCTCGTGTCGTGAGATGTTGGGTTAAGTCCCGCAACGAGCGCAACCCTTGTCATTAGTTGCTACATTCAGTTGGGCACTCTAATGAGACTGCCGGTGACAAACCGGA
>OTU_636
TGGTAGTCCACGCCGTAAACGATGAGCACTAGTTATTGGGGGTATTGACTCCCTCAGTGACGCAGCTAACGCATTAAGTGCTCCGCCTGGGGAGTACGGTCGCAAGACTAAAACTCAAACAAATTGACGGGGGCCCGCACAAGCGGTGGATTATGTGGTTTAATTCGAAGCAACGCGCAGAACCTTACCTAGGCTTGAACTCCTCGGAACCTGTTGTAATGGATGGGGTGCCCGCAAGGGAATCGAGTGAGAGGTGCTGCATGGCTGTCGTCAGCTCGTGTTGTGAAATGTTGGGTTAAGTCTCGCAACGAGCGCAACCCCTATCGTCTGTTGCCAGCATTAAGTTGGGCACTCTGACGAGACTGCCTGGGTTAACCAGGA
>OTU_637
TGGTAGTCCACGCCCTAAACGATGCATACTTGGTGTGAGCCATTCATTTGGTTCGTGCCGGAGCTAACGCGTTAAGTATGCCGCCTGGGGAGTACGGTCGCAAGGCTGAAACTCAAAGGAATTGACGGGGGCCCGCACAAGCGGTGGAGCATGTGGTTCAATTCGACGCAACGCGAAGAACCTTACCTGGGCTCGAACGGCTTAAGACAATCTTTGGAAACAGAGACTTCTCGCAAGAGACTTGAGTCGAGGTGCTGCATGGCTGTCGTCAGCTCGTGTCGTGAGATGTTGGGTTAAGTCCCGCAACGAGCGCAACCCTTGTCCTGTGTTGCCACTCCGTAAGGAAGCACTCTCAGGAGACCGCCAGCGATAAGTTGGA
>OTU_638
TGGTAGTCCATGCTGTAAACGATGAGAACTAGATGTTATGAGGCAAAAGGCCTGATAGTGTCGAAGCAAACGCGATAAGTTCTCCGCCTGGGGAGTACGGCCGCAAGGCTAAAACTCAAAGGAATTGACGGGGGCCTGCACAAGCGGTGGAGCATGTGGTTTAATTCGATGCAACGCGAAAAACCTTACCTACCCTTGACATCCTTGGAAGCTTGCAGAGATGCGAGTGTGCCGAAAGGAACCAAGAGACAGGTGCTGCATGGCTGTCGTCAGCTCGTGTCGTGAGATGTTGGGTTAAGTCCCGTAACGAGCGCAACCCTTATCTTTAGTTACCAGCGGGTAGTGCCGGGAACATTAAAGAGACTGCCAGTGATAAGCTGGA
>OTU_639
TGGTAGTCCTTGCCGTAAACGATGTATACTTGGTGTAACTGGACTCAACCCTAGTTGTGCCGTAGCTAACGTGATAAGTATACCGCCTGGGGAGTACACTCGCAAGGGTGAAACTCAAAAGAATTGACGGGGACCCGCACAAGCAGTGGAGCATGTGGTTTAATTCGATGCAACGCGAAGAACCTTACCCAGGCTTGACATGCAGAGCGAGTATTTAGAGATAGATACGCCCTTCGGGGGTTCTGCACAGGTGCTGCATGGCTGTCGTCAGCTCGTGCCGTGAGGTGTTGGGTTAAGTCCCGCAACGAGCGCAACCCTTATCATTAGTTGCCAGCGAGTAATGTCGGGGACTCTAATGAGACTGCCTGGGTTAACCAGGA
>OTU_640
TGGTAGTCCTAGCCCTAAACGATGAATACTGGGTGTGGCCCTGTACGGGGCTGTGCCGGAGCTAACGCATTAAGTATTCCGCCTGGGGAGTACGGTCGCAAGGCTGAAACTCAAAGGAATTGACGGGGGCCCGCACAAGCGGTGGAGCATGTGGTTCAATTCGACGCAACGCGAAGAACCTTACCTGGACTCGAAATTTTGTTGACCGCCTCAGAGATGAGGCTTTCCCGCAAGGGACAGCAGAATAGGTGCTGCATGGCTGTCGTCAGCTCGTGTCGTGAGATGTTGGGTTAAGTCCCGCAACGAGCGCAACCCTTACCCTTAGTTGCTAATCCGCAAGGAAAGCACCCTAAGGGAACTGCCTCGGATAACGAGGA
>OTU_641
TGGTAGTCCATACCATAAACGATGTGTGCTAGCTGCTGGGACTCTTAGAGTTTCGGTGGCGCAGCTAACGCTTTAAGCACACCGCCTGGGGAGTACGGTCGCAAGATTAAAACTCAAAGGAATTGACGGGGACCCGCACAAGCGGTGGAGCATGTTCTTTAATTCGAAGCAACGCGAAGAACCTTACCTACGTTTGCCATCCTGATCGAGGTTTTTGGAGACAAGAGCCATCATTTAGTTGGATCAGTGACAGGTGCTGCATGGCTGTCGTCAGCTCGTGTCGTGAGATGTTGGGTTAAGTCCCGCAACGAGCGCAACCCCTGTCGTATGTTGCTAGCAAGTAATGTTGAGCACTCATACGAGACCGCCGGTGATAAGCCGGA
>OTU_642
TGGTAGTCCACGCCCTAAACTATGAATACTCGATGTGTGCCCCTTGTGGGTACGCGTCCAAGCGAAAGCGTTAAGTATTCCACCTGGGAAGTACGGTCGCAAGATTAAAACTCAAAGGAATTGACGGGGGCCCGCACAAGCGGAGGAGCATGTGGTTTAATTCGATGGTACGCGAGGAACCTTACCTGGGCTAGAATGCGCGTGACGTTCCGGGAAACCGGAATTCCCCGCAAGGGGCACAAAGCAAGGTGCTGCATGGCTGTCGTCAGCTCGTGCCGTGAGGTGTTGGGTTAAGTCCCGCAACGAGCGCAACCCCTATCATTAGTTGCCAGCAGGTTAAGCTGGGCACTCTAATGAAACTGCCTGCGTAAGCAGTGA
>OTU_643
TGGTAGTCCACGCCGTAAACGATGAATGCTAGGTGTTAGGGGTTTCAATACCCTTGGTGCCGAAGTTAACACATTAAGCATTCCGCCTGGGGAGTACGCTCGCAAGAGTGAAACTCAAAGGAATTGACGGGGACCCGCACAAGCAGTGGAGTATGTGGTTTAATTCGAAGCAACGCGAAGAACCTTACCAGCTCTTGACATCCCTCTGAATCACCTAGAGATAGGTGCGGCCTTCGGGACAGAGGAGACAGGTGGTGCATGGTTGTCGTCAGCTCGTGTCGTGAGATGTTGGGTTAAGTCCCGCAACGAGCGCAACCCTTAGATCTAGTTGCCAGCAGGTGAAGCTGGGCACTCTAGTTCGACTGCCGGTGACAAACCGGA
>OTU_644
TGGTAGTCCACGCCGTAAACGATGAGTGCTAGGTGTCACGGGCTTTGACCCTCGTGGTGCCGTAGCTAACGCAATAAGCACTCCGCCTGGGGAGTACGGCCGCAAGGCTAAAACTCAAAGGAATTGACGGGGGCCCGCACAAGCGGTGGAGCATGTGGTTTAATTCGACGCGACGCGCAGAACCTTACCTGGGCTAGAAAACACAGGAACCCGGGTGAAAACTCGGGGTGCTCTTCGGAGAATCTGTGGTTAGGTGTTGCATGGCTGTCGTCAGCTCGTGTCGTGAGATGTTGGGTTAAGTCCCGCAACGAGCGCAACCCTTGTCGTTAGTTGCTACCATTCAGTTGAGCACTCTAACGAGACTGCCGACCTTCAAGTCGGA
>OTU_645
TGGTAGTCCACACTGTAAACGTTGATTACTCGCTGTGTGCGATATACAGTACGCGGCTTAGCGAAAGCGATAAGTAATCCACCTGGGGAGTACGCCGGCAACGGTGAAACTCAAAGGAATTGACGGGGGTCCGCACAAGCGGTGGAGCATGTGGTTTAATTCGATGATACGCGAGGAACCTTACCTGGGCTAGAATGCCCTTGATGGGTCCGGAGACGGATCGTTCCGCAAGGACAAGGAGCAAGGTGCTGCATGGCTGTCGTCAGCTCGTGCCGTGAGGTGTTGGGTTAAGTCCCGCAACGAGCGCAACCCCTATGTCTAGTTGCCAGCATGTAAAGGTGGGGACTCTAGACAGACTGCCTACGTAAGTAGAGA
>OTU_646
TGGTAGTCCACGCCGTAAACGATGGGCACTAGATGCCGGGCGGATCGACCCGTTCGGTGTCGTAGCTAACGCGTTAAGTGCCCCGCCTGGGGAGTACGGCCGCAAGGCTGAAACTCAAAGGAATTGACGGGGGCCCGCACAAGCGGTGGAGCATGTGGTTTAATTCGAAGCAACGCGAAGAACCTTACCTGGACTTGACATGCTAGAGAAAGCTCGGTGAAAGCCGAGCCCCCCTTCGGGGCTCTAGCACAGGTGCTGCATGGCTGTCGTCAGCTCGTGTCGTGAGATGTTGGGTTAAGTCCCGCAACGAGCGCAACCCTTGCCTGCTGTTGCTAACGGGTCAAGCCGAGGACTCTGCAGGGACTGCCGGTGATAAACCGGA
>OTU_647
TGGTAGTCCACGCCGTAAACGATGAATACTAGGTGTGGGGGTTGTCATGACCTCCGTGCCGCCGCTAACGCATTAAGTATTCCGCCTGGGGAGTACGGTCGCAAGATTAAAACTCAAAGGAATTGACGGGGGCCCGCACAAGCAGCGGAGCATGTGGTTTAATTCGAAGCAACGCGAAGAACCTTACCTAGACTTGACATCTCCTGAATTACTCTTAATCGAGGAAGTCACTTCGGTGACAGGAAGACAGGTGGTGCATGGTTGTCGTCAGCTCGTGTCGTGAGATGTTGGGTTAAGTCCCGCAACGAGCGCAACCCTTATTGTTAGTTGCTACCATTTAGTTGAGCACTCTAGCGAGACTGCCCGGGTTAACCGGGA
>OTU_648
TGGTAGTCCACGCCGTAAACGATGAATGCTAGGTGTTAGGGGTTTCGATACCCTTGGTGCCGAAGTTAACACAGTAAGCATTCCGCCTGGGGAGTACGGTCGCAAGACTGAAACTCAAAGGAATTGACGGGGACCCGCACAAGCAGTGGAGTATGTGGTTTAATTCGAAGCAACGCGAAGAACCTTACCAGGTCTTGACATCCTCTTGAACAGCCTAGAGATAGGTTGGGCCTTCGGGACAAGAGAGACAGGTGGTGCATGGTTGTCGTCAGCTCGTGTCGTGAGATGTTGGGTTAAGTCCCGCAACGAGCGCAACCCTTGATCTTAGTTGCCAGCACGAAAGGTGGGCACTCTAAGATGACTGCCGGTGACAAACCGGA
>OTU_649
TGGTAGTCCACGCCCTAAACGATGGATGCTCGATGTCGGCCCGCAAGGGTCGGTGTCTCAGCTAACGCTTTAAGCATCCCACCTGGGAAGTACGATCGCAAGGTTGAAACTCAAAGGAATTGACGGGGGCCCGCACAAGCAGTGGAGCATGTGGTTTAATTCGATGCAACGCGAAGAACCTTACCTGGGTTTGAAAAGCTCTGTAAACCGGTGAAAGCCGGGTAGTGTAGCAATACACGCGGAGTACAGGTGCTGCATGGCTGTCGTCAGCTCGTGCCGTGAGGTGTTAGGTTAAGTCCTGCAACGAGCGCAACCCCTGCACTTAGTTGCCATCAGGTCATGCTGGGCACTCTAGGTGGACTGCCTGCGCAAGCAGCGA
>OTU_650
TGGTAGTCCACGCCGTAAACGATGGGCGCTAGGTGTGGGAGGTGTCGACTCCTCCCGTGCCGCAGCCAACGCATTAAGCGCCCCGCCTGGGGAGTACGGCCGCAAGGCTAAAACTCAAAGGAATTGACGGGGGCCCGCACAAGCAGCGGAGCATGTGGTTTAATTCGACGCAACGCGAAGAACCTTACCAGGGCTTGACATGCTCGGGAAAGCCGAAGAAATTCGGCCCTCCTTCGGGACTCGAGTACAGGTGGTGCATGGCTGTCGTCAGCTCGTGTCGTGAGATGTTGGGTTAAGTCCCGCAACGAGCGCAACCCCTGTCCCATGTTGCCAGCGCGTAATGGCGGGGACTCATGGGAGACTGCCGGTGACAAATCGGA
>OTU_651
GGGTAGTCCACGCCGTAAACTATGGATGCTAGCTATTGGGGGGAATCGACCCCCTCCGAAGCGAAGCTAACGCGTTAAGCATCCCGCCTGAGTAGTACGAACGCAAGTTTAAAACTCAAAGGAATTGACGGGGACCCGCACAAGCGGTGGAGCGTGTGGTTTAATTCGATGGTAAACGATAACCTTACCAAGGTTTGACATCCTGCGAAGGACTCCGAAAGGAGACTGTGCCTTCGGGAACGCAGTGACAGGTGATGCATGGCCGTCGTCAGCTCGTGTCGTGAGATGTCGGGTTAAGTCCCGTAACGAGCGCAACCCTTATGTTTAGTTGGATTTTTCTAAACAGACTGCCCTGGTAACAGGGA
>OTU_652
TGGTAGTCCTAGCCGTAAACGATGAGTGCTAGGTGGTGGTAGTTTCAACACTTTCACCGCCGCAGCCAACGCATTAAGCACTCCGCCTGGGGAGTACGGCCGCAAGGTTGAAACTCAAAGGAATTGACGGGGGCCCGCACAAGCGGTGGAGCATGTGGTTTAATTCGAAGCAACGCGAAGAACCTTACCTGGGCTTGACATGCAGGTGACAGCCGTGGAAACACGGTCTCCCTTCGGGGCACCTGCACAGATGCTGCATGGCTGTCGTCAGCTCGTGTCGTGAGATGTTGGGTTAAGTCCCGCAACGAGCGCAACCCCTGTCTGCTGTTGCCAGCGGGTAATGCCGGGGACTCTGCAGAGACTGCCGGTGACAAACCGGA
>OTU_653
TGGTAGTCCACGCCCTAAACGATGTCAACTAGTTGTCGGGTCTTCATTGACTTGGTAACGCAGCTAACGCGTGAAGTTGACCGCCTGGGGAGTACGGTCGCAAGATTAAAACTCAAAGGAATTGACGGGGACCCGCACAAGCGGTGGATGATGTGGATTAATTCGATGCAACGCGAAAAACCTTACCTACCCTTGACATGGATGGAAGCCCCGAGAGATTGGGGCGTGCCCGAAAGGGAGCCATCACACAGGTGCTGCATGGCTGTCGTCAGCTCGTGTCGTGAGATGTTGGGTTAAGTCCCGCAACGAGCGCAACCCTTGTCATTAGTTGCTACATTAAGTTGGGCACTCTAATGAGACTGCCGGTGACAAACCGGA
>OTU_654
TGGTAGTCCACGCCGTAAACGATGAATGCTAGGTGTTAGGGGTTATGAAGCCCTTGGTGCCGAAGTTAACACAGTAAGCATTCCGCCTGGGGAGTACGGTCGCAAGACTGAAACTCAAAGGAATTGACGGGGACCCGCACAAGCAGTGGAGTATGTGGTTTAATTCGAAGCAACGCGAAGAACCTTACCAGGTCTTGACATCCCCCTGACAGCGCTGGAGACAGCGTGTTCCTTCGGGACAGGGGAGACAGGTGGTGCATGGTTGTCGTCAGCTCGTGTCGTGAGATGTTGGGTTAAGTCCCGCAACGAGCGCAACCCTTGATCTTAGTTGCCAGCACCTCGGGTGGGCACTCTAGGATGACTGCCGGTGACAAACCGGA
>OTU_655
TGGTAGTCCACACTGTAAACGTTGATGACTCGCTGTTGGCGATACACTGCCAGCGGCCAAGCGCAAGCGATAAGTCATCCACCTGGGGAGTACGCCGGCAACGGTGAAACTCAAAGGAATTGACGGGGGTCCGCACAAGCGGTGGAGCATGTGGTTTAATTCGATGATACGCGAGGAACCTTACCTGGACTAGAATGCCCTTGATTGTTCCAGAGATGGAAAGTTCCGCAAGGACAAGGAGCAAGGTGCTGCATGGCCGTCGTCAGCTCGTGCCGTGAGGTGTTGGGTTAAGTCCCGCAACGAGCGCAACCCCTGTTTCTAGTTGCCAGCACGTAATGGTGGGGACTCTAGAAAAACTGCCCGCGCAAGCGGAGA
>OTU_656
GGGTAGTCCACGCCGTAAACGATGAATACTCGGCATCTGGGGGGCGATTCTCGTCCGCCGGGTGCCCCAGCTAACGCGGTAAGTATTCCGCCTGGGAACTACGAGCGCAAGCTTAAAACTCAAAGGAATTGACGGGGGCCCGCACAAGCAGCGGAGCGTGTGGTTTAATTCGACGCAACGCGCAGAACCTTACCCAGGTTTGACATGACCCTGCACAGTGGTGAAAGCCACTCGCCTTCGAGGGTGGGTCACAGATGCTGCATGGCTGTCGTCAGCTCGTGTCGTGAGATGTTGGGTTAAGTCCCGCAACGAGCGCAACCCCTACGGCCAGTTACTCGTGTCTGGCCGGACTGCCCTTTTAGGGA
>OTU_657
TGGTAGTCCACGCCCTAAACGATGAGTGCTAGATATCGGGACTTTTGTTCTCGGTGTCGTAGTTAACACGATAAGCACTCCGCCTGGGAAGTACGGTCGCAAGACTAAAACTCAAACTGAATTGACGGGGACCCGCACAAGCGGTGGAACATGTGGTTTAATTCGATGCTACGCGAAAAACCTTACCAGGCCTTGACATGGTGGTCGTATCCTAGAGAGATCTAGGAGTCGGTTCGGCCGGACCATCACAGGTGTTGCATGGCTGTCGTCAGCTCGTGTCGTGAGATGTTGGGTTAAGTCCCGCAACGAGCGCAACCCTCATTCTTAGTTACCAGCGGGTAATGCCGGGCACTCTAAGAAAACTGCCGGTGATAAGCCGGA
>OTU_658
TGGTAGTCCTAGCCGTAAACGGTGCGTATTTGCTGTAAAAGGAATCGACCCCTTTTGTGGCGTAGCCAACGCGTTAAATACGCCGCCTGGGAAGTACGGTCGCAAGATTAAAACTCAAAGAAATTGACGGGGGCCTGCACAAGCGGTGGAGTATGTGGCTTAATTCGATGCAACGCGAAGAACCTTACCTGGCCTTGACATGCAAGTAGTAGAACCATGAAAGTGGGACGAGATAGCAATATCAGCTTGCACAGGTGCTGCATGGCTGTCGTCAGCTCGTGTCGTGAGATGTTGGGTTAAGTCCCGCAACGAGCGCAACCCTTGTGTCCTGTTGCCACTCGAACGAGAGTTCGAAGCACTCTGGACAGACTGCCTCGCTTAAACGAGGA
>OTU_659
GGGTAGTCCACGCCGTAAACGATGGCCACTCGGCCTTTGGGGGCGGAATCTCCGCTCCTGGGGGCCTTAGCTAACGCGGGAAGTGGCCCGCCTGGGAACTACGAGCGCAAGCTTAAAACTCAAAGGAATTGACGGGGGCCCGCACAAGCAGCGGAGCGTGTGGTTTAATTCGACGCAACGCGCAGAACCTTACCCAGGTTTGACATGCCACTGCAAGCTCCTGAAAGGGGGTCGCCTTCGAGGGTGTGGCACAGATGCTGCATGGCTGTCGTCAGCTCGTGTCGTGAGATGTTGGGTTAAGTCCCGCAACGAGCGCAACCCCTACGGTCAGTTATTTGTGTCTGGCCGGACTGCCCCTTTGGGGA
>OTU_660
TGGTAGTCCTAGCCGTAAACGATGCATACTAGAAGTAGGAAGGCTCAACCCTTTCTGTTTCGGAGCTAACGCGTTAAGTATGCCACCTGGGGAGTACGCTCGCAAGGGTGAAACTCAAAAGAATTGACGGGGGCCCGCACAAGCAGTGGAGCATGTGGTTTAATTCGATGCAACGCGAAGAACCTTACCTGGGCTCGAAATGTAGAGGACGAATCAAGAGATTGATTTTCCCGAAAGGGTCTCTATATAGGTGCTGCATGGCTGTCGTCAGCTCGTGCCGTGAGGTGTTTGGTTAAGTCCAGCAACGAGCGCAACCCTTATCGTTAGTTGCCAACGCGTAATGGCGGGAACTCTAACGAGACTGCCTAGGTTAACTAGGA
>OTU_661
TGGTAGTCCACGCTGTAAACGATGAGAACTAGACGTTGGAAGGTTAAAACCTTTTAGTGTCGAAGCTAACGCGATAAGTTCTCCGCCTGGGGAGTACGGCCGCAAGGTTAAAACTCAAAGGAATTGACGGGGGCCCGCACAAGCGGTGGAGCATGTGGTTTAATTCGATGCAACGCGAAGAACCTTACCTGCCCTTGACATCCTCGGAATCTTGCTGAGAAGCGAGAGTGCCTTCGGGAACCGAGAGACAGGTGCTGCATGGCTGTCGTCAGCTCGTGTCGTGAGATGTTGGGTTAAGTCCCGTAACGAGCGCAACCCCTATCCTTAGTTGCCAGCGAGTCAAGTCGGGAACTCTAGGGAGACTGCCGGTGATAAACCGGA
>OTU_662
TGGTAGTCCACGCCGTAAACGTTGGGCGCTAGGTGTCGGGGACCTTCCACGTCTTCGGTGCCGCAGCTAACGCATTAAGCGCCCCGCCTGGGGAGTACGGCCGCAAGGCTAAAACTCAAAGGAATTGACGGGGGCCCGCACAAGCGGCGGAGCATGTGGCTTAATTCGACGCAACGCGAAGAACCTTACCTGGGTTTGACATGCAGGGAAATCCCATAGAGATATGGGGTCCGCAAGGGTCCTGCACAGGTGGTGCATGGCTGTCGTCAGCTCGTGTCGTGAGATGTTGGGTTAAGTCCCGCAACGAGCGCAACCCTCGTCCTATGTTGCCAGCGGATTATGCCGGGGACTCATAGGAGACTGCCGGGGTCAACTCGGA
>OTU_663
TGGTAGTCCACGCCGTAAACGATGGGCACTAGGTGCTTCGGGGAGCGACCCTCGGAGTGCCGGCGCTAACGCATTAAGTGCCCCGCCTGGGGAGTACGGCCGCAAGGCTGAAACTCAAAGGAATTGACGGGGGCCCGCACAAGCGGTGGAGCATGTGGTTTAATTCGACGCAACGCGAAGAACCTTACCTGGGCTTGACATGCAGGGGAACTCGGGCAGAGACGCCCGGGGTCCTTCGGGACCCCTGCACAGGTGCTGCATGGCTGTCGTCAGCTCGTGTCGTGAGATGTTGGGTTAAGTCCCGCAACGAGCGCAACCCCTGTTGCTAGTTACCAGCGCGTCATGGCGGGGACTCTAGCAAGACTGCCGGTGCCAAACCGGA
>OTU_664
TGGTAGTCCACGCCGTAAACGGTGGGTGCTAGGTGTGAGCGGTATTCCACGCCGTTCGTGCCGCAGCTAACGCATTAAGCACCCCGCCTGGGGAGTACGGCCGCAAGGCTAAAACTCAAAGGAATTGACGGGGGCCCGCACAAGCAGCGGAGCATGTGGCTTAATTCGACGCAACGCGAAGAACCTTACCAAGGCTTGACATGCAGGGAAATCTCCCAGAGATGGGAGGTCCGCAAGGGTCCTGCACAGGTGGTGCATGGTTGTCGTCAGCTCGTGTCGTGAGATGTTGGGTTAAGTCCCGCAACGAGCGCAACCCTCGTTCTATGTTGCCAGCGCGTGATGGCGGGGACTCATAGGAGACTGCCGGGGTCAACTCGGA
>OTU_665
TGGTAGTCCACGCCCTAAACGATGCGAACTGGACGTTGGGCTCAATTGAGAGCTCAGTGTCGAAGCTAACGCGTTAAGTTCGCCGCCTGGGGAGTACGGTCGCAAGACTGAAACTCAAAGGAATTGACGGGGGCCCGCACAAGCGGTGGAGTATGTGGTTTAATTCGATGCAACGCGAAGAACCTTACCTGGTCTTGACATCCACGGAACCCTTGAGAGATCGAGGGGTGCCTTCGGGAACCGTGAGACAGGTGCTGCATGGCTGTCGTCAGCTCGTGTCGTGAGATGTTGGGTTAAGTCCCGCAACGAGCGCAACCCTTGTCCTTAGTTGCCAGCGAGTAAAGTCGGGAACTCTAAGGAGACTGCCGGTGACAAACCGGA
>OTU_666
TGGTAGTCCACGCCGTAAACGATGGGCACTAGATGCCGGAGGGAACGACCCCCTCGGTGTCGAAGCTAACGCATTAAGTGCCCCGCCTGGGGAGTACGGCCGCAAGGCTGAAACTCAAAGGAATTGACGGGGGCCCGCACAAGCGGTGGAGCATGTGGTTTAATTCGAAGCAACGCGAAGAACCTTACCTGGGCTTGACATGCATATGAAAGGGCAGTGAAAGCTGCTCCCTCCTTCGGGACATTTGCACAGGTGCTGCATGGCTGTCGTCAGCTCGTGTCGTGAGATGTTGGGTTAAGTCCCGCAACGAGCGCAACCCCTGCCTGCTGTTGCTAACAGGTTATGCTGAGGACTCTGCAGGGACTGCCGGTGATAAACCGGA
>OTU_667
GGGTAGTCCACGCCCTAAACGTTGTGAACTAGGTGTTGGTCGGATTGACCCGATCAGTGCCGCAGCTAACGCATTAAGTTCACCGCCTGGGGACTACGGCCGCAAGGTTAAAACTCAAAGGAATAGGCGGGGGCCCGCACAAGCAGCGGAGCGTGTGGTTTAATTCGAGGCGACGCGAAGAACCTTACCTGGGCTTGACATGCACAGGAAACGCTCATGAAAGTGAGCGCTTCTCGCAAGAGATCTGTGCGCAGGTGGTGCATGGCTGTCGTCAGCTCGTGCCGTGAGGTGTTGGGTTAAGTCCCGCAACGAGCGCAACCCCTGTCCTTAGTTGAATCTTCTAGGGAGACTGCCGGGCGAAACCCGGA
>OTU_668
TGGTAGTCCACGCCGTAAACGTTGGGCACTAGGTGTGGGGTCCTATCGACGGATTCCGTGCCGTAGCTAACGCATTAAGTGCCCCGCCTGGGGAGTACGGCCGCAAGGCTAAAACTCAAAGGAATTGACGGGGGCCCGCACAAGCAGCGGAGCATGTTGCTTAATTCGAGGCAACGCGAAGAACCTTACCTGGGCTTGACATGTAGGGAAAAGCCGTAGAGATACGGTGTCCTTTTGGGCCCTACACAGGTGGTGCATGGCTGTCGTCAGCTCGTGTCGTGAGATGTTGGGTTAAGTCCCGCAACGAGCGCAACCCTTATCCTATGTTGCCAGCGCGTAATGGCGGGGACTCGTGGGAGACTGCCGGGGTCAACTCGGA
>OTU_669
GGGTAGTCCACGCTGTAAACGATGGGTGCTAGGTGTCGGGGGTATCGACCCCTCCGGTGCCGTCGCTAACGCACTAAGCACCCCGCCTGGGGACTACGGCCGCAAGGCTAAAACTCAAAGGAATTGACGGGGGCCCGCACAAGCAGCGGAGCGTGTGGTTTAATTCGATGCAACGCGAAGAACCTTACCCGGACTTGACATGCAGGTGGTACCGCGGCGAAAGCCAAGGGACCCGCAAGGGAGCCTGTGCAGGTGCTGCACGGCTGTCGTCAGCTCGTGCCGTGAGGTGTTGGGTTAAGTCCCGCAACGAGCGCAACCCCTGCCGTCAGTTACAACGTCTGGCGGGACCGCCGGGACTAACCCGGA
>OTU_670
TGGTAGTCCACGCCGTAAACGATGGATGCTAGCTGTGGCGGGTTTTGACCCCTGCCGTGGCGACGCTAACGCACTAAGCATCCCGCCTGGGAAGTACGGCCGCAAGGCTAAAACTCAAAGGAATTGACGGGGGCCCGCACAAGCGGTGGAGCATGTGGTTTAATTCGACGCAACGCGCAGAACCTTACCCAGACTTGACATGCCTGGAATCCCGCAGAGATGTGGGAGTGCCCGCAAGGGAGCCAGGACACAGGTGCTGCATGGCTGTCGTCAGCTCGTGTCGTGAGATGTTGGGTTAAGTCCCGCAACGAGCGCAACCCTCGCCTTTAGTTGCCAGCATTCAGTTGGGCACTCTAGAGGGACTGCCGGTGTCAAGCCGGA
>OTU_671
TGGTAGTCCACGCCCTAAACGATGCATACTTGGTGTGAGCCATTCAGTTGGTTCGTGCCGGAGCTAACGCGTTAAGTATGCCGCCTGGGGAGTACGGTCGCAAGGCTGAAACTCAAAGGAATTGACGGGGGCCCGCACAAGCGGTGGAGCATGTGGTTCAATTCGACGCAACGCGAAGAACCTTACCTGGGCTCGAACGGCTTCTCAACGTTCGTGGAAACACGGATATCCCGCAAGGGAGTGGAGTCGAGGTGCTGCATGGCTGTCGTCAGCTCGTGTCGTGAGATGTTGGGTTAAGTCCCGCAACGAGCGCAACCCTTGCCCTGTTTTGCCATCATTAAGTTGGGAACTATCAGGGGACCGCCAGCGATAAGTTGGA
>OTU_672
TGGTAGTCCACACTGTAAACGTTGATTACTCGCTGTGTGCGATATACAGTACGCGGCCAAGCGAAAGCGATAAGTAATCCACCTGGGGAGTACGCCGGCAACGGTGAAACTCAAAGGAATTGACGGGGGTCCGCACAAGCGGTGGAGCATGTGGTTTAATTCGATGATACGCGAGGAACCTTACCTGGACTAGAATGCCCTTGACCGATCCAGAGATGGATTTTTCAGCAATGACAAGGAGCAAGGTGCTGCATGGCCGTCGTCAGCTCGTGCCGTGAGGTGTTGGGTTAAGTCCCGCAACGAGCGCAACCCCTATTTTTAGTTGCCAGCACGTAATGGTGGGGACTCTAAAAAGACTGCCTGCGCAAGCAGAGA
>OTU_673
TGGTAGTCCACGCTGTAAACGATCGGTACTAGAGTTCGTGGGAGTTGACCCCTACGGACTCGGAGCTAACGCGATAAGTACCGCGCCTGGGAAGTACGGTCGCAAGACTAAAACTCAAAGGAATTGACGGGAGCCCGCACAAGCGGTGGATTATGTGGTTTAATTCGAAGCAACGCGCAGAACCTTACCTAGGTTTGACATCCTTTGACAACCGTAGAGATACGGCTTTCGTAGCAATACGACAAAGAGACAGGTGCTGCATGGCTGTCGTCAGCTCGTGTGGTGGCATGTCGGGTTAAGTCCCTCAACGAGCGCAACCCCTGTGTTTAGTTGCCAGCATTAAGTTGGGCACTCTAGACAGACTGCCGTGGTTAACACGGA
>OTU_674
TGGTAGTCCACGCTGTAAACGATGGGCACTAGGTGCTCGGGGTATTGACCCCCTGGGTGCCGTAGCTAACGCATTAAGTGCCCCGCCTGGGGACTACGGCCGCAAGGCTAAAACTCAAAGGAATTGACGGGGGCCCGCACAAGCGGTGGAGCATGTGGTTCAATTCGACGCAACGCGAAGAACCTTACCTGGGCTAGACAACAGGAGACAATCCCAGAAATGGGCCTTTCCCTTCGGGGACTCCTGGTTCAGGTGCTGCATGGCTGTCGTCAGCTCGTGTCGTGAGATGTTGGGTTAAGTCCCGCAACGAGCGCAACCCTTGCCTCTAGTTGCTACCATTCAGTTGAGCACTCTAGAGGGACTGCCCGTGTTAAACGGGA
>OTU_675
TGGTAGTCCACGCCGTAAACGATGAGTGCTAGGTGTTAGGGGTTTCGATGCCCGTAGTGCCGAAGTTAACACATTAAGCACTCCGCCTGGGGAGTACGGCCGCAAGGCTGAAACTCAAAGGAATTGACGGGGGCCCGCACAAGCAGTGGAGCATGTGGTTTAATTCGAAGCAACGCGAAGAACCTTACCAGGTCTTGACATCCTTTGACCACTCTGGAGACAGAGCTTCCCCTTCGGGGGCAAAGTGACAGGTGGTGCATGGTTGTCGTCAGCTCGTGTCGTGAGATGTTGGGTTAAGTCCCGCAACGAGCGCAACCCTTGACCTTAGTTGCCAGCATTTAGTTGGGCACTCTAAGGTGACTGCCGGTGACAAACCGGA
>OTU_676
TGGTAGTCCACGCCGTAAACGATGGGCACTAGGTGCTTGGGGGAGCGACCCTCTGAGTGCCGGCGCTAACGCATTAAGTGCCCCGCCTGGGGAGTACGGCCGCAAGGCTGAAACTCAAAGGAATTGACGGGGGCCCGCACAAGCGGTGGAGCATGTGGTTTAATTCGACGCAACGCGAAGAACCTTACCTAGGCTTGACATGCACGGGAAACCTTTGAGAAACCAGAGGCCTCCTTCGGGACCCGTGCACAGGTGCTGCATGGCTGTCGTCAGCTCGTGTCGTGAGATGTTGGGTTAAGTCCCGCAACGAGCGCAACCCCCGCTCCCAGTTGCTAACGCGTCAAGGCGAGGACTCTGGGGGGACTGCCGGTGCCAAACCGGA
>OTU_677
TGGTAGTCCACGCCGTAAACGATGAATGCTAGCCGTTGGCGAGCTTGCTCGTCAGTGGCGCAGCTAACGCTTTAAGCATTCCGCCTGGGGAGTACGGTCGCAAGATTAAAACTCAAAGGAATTGACGGGGGCCCGCACAAGCGGTGGAGCATGTGGTTCAATTCGAAGCAACGCGAAGAACCTTACCAACTTTTGACATGCCTCGTATGGTCGCTGGAGACAGCTTCCTTCCCGCAAGGGGCGAGAGCACAGGTGCTGCATGGCTGTCGTCAGCTCGTGTCGTGAGATGTTGGGTTAAGTCCCGCAACGAGCGCAACCCTCGCCCTTAGTTGCCATCATTTAGTTGGGCACTCTAAGGGGACTGCCGGTGATAAGCCGGA
>OTU_678
TGGTAGTCCACGCCCTAAACGATGCTCACTAGGTGTTGGGGAAGCGATTCCTTGGTACCGAAGCTAACGCGTGAAGTGAGCCGCCTGGGGAGTACGGCCGCAAGGTTAAAACTCAAAGGAATTGACGGGGACCCGCACAAGCGGTGGATGATGTGGATTAATTCGATGCAACGCGAACAACCTTACCTACCCTTGACATGTCTGGAAGGCTTCCGAGAGGAGGCTGTGCCTGAAAGGGAACCGGAACACAGGTGCTGCATGGCTGTCGTCAGCTCGTGTCGTGAGATGTTGGGTTAAGTCCCGCAACGAGCGCAACCCTTGTCCCTAGTTGCTACGCAAGGGCACTCTAGGGAGACTGCCGGTGACAAACCGGA
>OTU_679
TGGTAGTCCACGCCGTAAACGATGAGTGCTAGGTGTTGGGGGTTTCGATGCCCTCGGTGCCGAAGTTAACACAGTAAGCACTCCGCCTGGGGAGTACGCTCGCAAGAGTGAAACTCAAAGGAATTGACGGGGACCCGCACAAGCAGTGGAGTATGTGGTTTAATTCGAAGCAACGCGAAGAACCTTACCAGGTCTTGACATCCCTCTGAATATCCTAGAGATAGGGTAGGCCTTCGGGACAGAGGAGACAGGTGGTGCATGGTTGTCGTCAGCTCGTGTCGTGAGATGTTGGGTTAAGTCCCGCAACGAGCGCAACCCTTGATCTTAGTTGCCAGCATTCAGTTGGGCACTCTAAGGTGACTGCCGGTGACAAACCGGA
>OTU_680
TGGTAGTCCACGCTGTAAACGATGAGTGCTAGTTGTCGGGCGGCATGCCGTTCGGTGACGCAGCTAACGCATTAAGCACTCCGCCTGGGGAGTACGGTCGCAAGATTAAAACTCAAAGGAATTGACGGGGGCCCGCACAAGCGGTGGAGCATGTGGTTTAATTCGAAGCAACGCGCAGAACCTTACCACCTTTTGACATGCCTGGACCGCTGCAGAGATGCAGTTTTCCCTTCGGGGACCAGGACACAGGTGCTGCATGGCTGTCGTCAGCTCGTGTCGTGAGATGTTGGGTTAAGTCCCGCAACGAGCGCAACCCTCGCCTTTAGTTGCCATCATTTAGTTGGGCACTCTAAAGGGACCGCCGGTGGTAAGCCGGA
>OTU_681
TGGTAGTCCACGCCCTAAACGATGTCGACTAGTTGTTGGGGGAGTCTGTCCCTCAGTAACGTAGCTAACGCGTGAAGTCGACCGCCTGGGGAGTACGGTCGCAAGATTAAAACTCAAAGGAATTGACGGGGACCCGCACAAGCGGTGGATTATGTGGATTAATTCGATGCAACGCGAAGAACCTTACCTACCCTTGACATGCCAGGAACCCTGCAGAGATGCAGGGGTGCCCGAAAGGGAACCTGGACACAGGTGCTGCATGGCTGTCGTCAGCTCGTGTCGTGAGATGTTGGGTTAAGTCCCGCAACGAGCGCAACCCTTACCATTAGTTGCTACATTCAGTTGGGCACTCTAATGGGACTGCCGGTGACAAACCGGA
>OTU_682
TGGTAGTCCACGCCGTAAACGATGGATGCTAGGTGTGGGCGGTGTCGACTCCGTCCGTGCCGAAGCTAACGCATTAAGCATCCCGCCTGGGGAGTACGGCCGCAAGGCTAAAACTCAAAGGAATTGACGGGGGCCCGCACAAGCAGCGGAGCATGTTGTTTAATTCGATGCAACGCGAAGAACCTTACCTGGGCTTGACATGTACCTGAAATCCTGGGAAACCAGGCCCCCAGCAATGGCAGGTATACAGGTGGTGCATGGCTGTCGTCAGCTCGTGTCGTGAGATGTTGGGTTAAGTCCCGCAACGAGCGCAACCCCTACCCTGTGTTGCCAGCGAGTAATGTCGGGAACTCACGGGGAACTGCCGGTGACAAACCGGA
>OTU_683
TGGTAGTCCACGCCGTAAACGATGAGCACTAGGTGTCGCGGGTATTGACCCCTGCGGTGCCGACGCTAACGCATTAAGTGCTCCGCCTGGGGACTACGGCCGCAAGGTTAAAACTCAAAGGAATTGACGGGGGCCCGCACAAGCGGTGGAGCATGTGGTTCAATTCGACGCAACGCGAAGAACCTTACCTGGGCTAGACAACGGAGGCCCGCCTCAGAGATGAGGCTTTCCCTTCGGGGACTTCCGGTTCAGGTGCTGCATGGCTGTCGTCAGCTCGTGTCGTGAGATGTTGGGTTAAGTCCCGCAACGAGCGCAACCCCTGCCCTTAGTTGCCATCATTTCAGTTGGGCACTCTAGGGGGACTGCCCGCGTCAAGCGGGA
>OTU_684
GGGTAGTCCACGCCGTAAACGATGGGCACTAGGTGTGAGGGGTATTGACCCCCTTCGTGCCGAAGCTAACGCAATAAGTGCCCCGCCTGGGGAGTACGGCCGCAAGGCTAAAACTCAAAGGAATTGACGGGGGCCCGCACAAGCAGCGGAGCGTGTGGTTTAATTCGACGCAACGCGAAGAACCTTACCAAGGCTTGACATGCTAGTGGTACCAATCCGAAAGGTGCGGGACCCTTCGGGGAGCTAGTGCAGGTGATGCATGGCTGTCGTCAGCTCGTGCCGTGAGGTGTTGGGTTAAGTCCCGCAACGAGCGCAACCCCTGTTGCCAGTTGTATTTTTCTGGCGAGACTGCTGAGAGAAACTCAGA
>OTU_685
TGGTAGTCCACGCCGTAAACGATGGGCACTAGATGCTTGGGGGAGCGACCCTCTGAGTGTCGGCGCTAACGCATTAAGTGCCCCGCCTGGGGAGTACGGCCGCAAGGCTGAAACTCAAAGGAATTGACGGGGGCCCGCACAAGCGGTGGAGCATGTGGTTTAATTCGACGCAACGCGAAGAACCTTACCTAGGCTTGACATGCACGGGAAACCTCTGAGAAACCAGAGGCCCTCTTCGGAGTCCGTGCACAGGTGCTGCATGGCTGTCGTCAGCTCGTGTCGTGAGATGTTGGGTTAAGTCCCGCAACGAGCGCAACCCCCGTTCCCAGTTGCCAGCGCGTCAAGGCGGGGACTCTGGGAAGACTGCCGGTGCCAAACCGGA
>OTU_686
TGGTAGTCCATGCTGTAAACGATGAGAACTGGGTGTTGTGGGTATTGACCCCCGCGGTGCCGAAGCCAACGCGTTAAGTTCTCCGCCTGGGAAGTACGGCCGCAAGGCTAAAACTCAAAGGAATTGACGGGGGCCCGCACAAGCGGTGGAGCATGTGGTTTAATTCGACGCAACGCGAAGAACCTTACCCGGGCTCGAAAGTGCTGGAACCTGGCCGAAAGGTTGGGGTGCTCGCAAGAGAGCCAGTATCCAGGTGCTGCATGGCTGTCGTCAGCTCGTGTCGTGAGATGTTGGGTTAAGTCCCGCAACGAGCGCAACCCCTGCTACTAGTTGCCAGCATTAAGTTGGGCACTCTAGTGGGACTGCCGGTGTTAAACCGGA
>OTU_687
TGGTAGTCCACGCCGTAAACAATGGATACTAGGTGTTCGGGAAGTTAACCTCCTGAGTACTAAAGCTAACGCATTAAGTATCCCGCCTGGGGAGTACGGTCGCAAGGCTAAAACTCAAAGGAATTGACGGGGGCCCGCACAAGCGGTGGAGTATGTGGTTTAATTCGAAGCAACGCGCAGAACCTTACCTACCCTTAACATCCCGCGACAACTACAGAGATGTAGCGTTCCCTTCGGGGACGCGGAGATAGGTGCTGCATGGCTGTCGTCAGCTCGTGTCGTAAGATGTCCGGTTAAGTCCGATAACGAGCGCAACCCTTGTCCTTAGTTACCAGCATTAAGTTGGGGACTCTGAGGAGACTGCCGGTGTTAAACCGGA
>OTU_688
TGGTAGTCCACGCCGTAAACGATGGGCACTAGACGCGGGTGGGATCGACCCCTTCCGTGTCGCAGCTAACGCGATAAGTGCCCCGCCTGGGGAGTACGGCCGCAAGGCTGAAACTCAAAGGAATTGACGGGGGCCCGCACAAGCGGTGGAGCATGTGGTTTAATTCGAAGCAACGCGAAGAACCTTACCTGGGCTTGACATGCACGTGAAATCCTCGTGAAAGCGGGGACCCTCTTCGGAGCGCGTGCACAGGTGCTGCATGGCTGTCGTCAGCTCGTGTCGTGAGATGTTGGGTTAAGTCCCGCAACGAGCGCAACCCTTATCCTCTGTTACCAGCGAGTAAAGTCGGGGACTCTGAGGAGACTGCCGGTGACAAACCGGA
>OTU_689
TGGTAGTCCGCACCGTAAACGATGATCACTCGCTGTGTGCGATAAACAGTACGCGGCCAAGCGAAAGCGATAAGTGATCCACCTGGGGAGTACGCCCGCAAGGGTGAAACTCAAAGGAATTGACGGGGGTCCGCACAAGCGGTGGAGCATGTGGTTTAATTCGATGATACGCGAGGAACCTTACCTAGGCTAGAATGTGAAGGAATGTATCAGAAATGGTGCAGTCAGCAATGACCTGAAACAAGGTGCTGCATGGCTGTCGTCAGCTCGTGCCGTGAGGTGTTGGGTTAAGTCCCGCAACGAGCGCAACCCCTATCTTTAGTTGCCAGCGAGTTAAGTCGGGGACTCTAGAGAGACTGCCTGTGTAAACAGAGA
>OTU_690
TGGTAGTCCGCGCGGTAAACGATGGATACTAGGTGTTCGGGGAATTAACCCCCTGAGTACTGCAGCTAACGCAATAAGTATCCCGCCTGGGAAGTACGGTCGCAAGGCTAAAACTCAAAGAAATTGACGGGGGCCCGCACAAGCGGTGGAGTATGTGGTTTAATTCGAAGCAACGCGCAGAACCTTACCTACCCTTAACATCCTGTGCTAGTGGTAGAGATATCATGTTCTCTTCGGAGACGCAGAGATAGGTGCTGCATGGCTGTCGTCAGCTCGTGTTGTAAGATGTCTGGTTAAGTCCAATAACGAGCGCAACCCCTGTCTTTAGTTGCCCGCATTAAGTTGGGAACTCTAAAGAGACTGCCGGTGTTAAACCGGA
>OTU_691
TGGTAGTCCTAGCTGTAAACGATGAACACTTGGTATAGCGGGTATCGAATCCCGCCGTGCCGGAGCTAACGCATTAAGTGTTCCGCCTGGGGAGTACGGTCGCAAGGCTGAAACTCAAAGGAATTGACGGGGGCCCGCACAAGCGGTGGAGCATGTGGTTTAATTCGACGCAACGCGAAGAACCTTACCTGGGCTCGAAATGCAGTGGAAGTCGGCTGAAAGGTCGGTGCCCGCAAGGGCCGCTGTATAGGTGCTGCATGGCTGTCGTCAGCTCGTGTCGTGAGATGTTGGGTTAAGTCCCGCAACGAGCGCAACCCTTATCTTTAGTTGCCATGTCGCAAGACGGAACTCTAAAGAGACAGCCGGCCACAAGCCGGA
>OTU_692
TGGTAGTCCTTGCCGTAAACTATGTATACTTGATGTAACCGGACTCAACCCTGGTTGTGTCGAAGCTAACGCGATAAGTATACCGCCTGGGAAGTACGCTCGCAAGGGTGAAACTCAAAAGAATTGACGGGGACCCGCACAAGCAGTGGAGCATGTGGTTTAATTCGATGCAACGCGAAGAACCTTACCCAGGTTTGACATGCACTGGACGTATCTAGAGATAGGTATTCCCTTCGGGGCCGGTGCACAGGTGCTGCATGGCTGTCGTCAGCTCGTGCCGTGAGGTGTTTGGTTAAGTCCAGCAACGAGCGCAACCCTTATTACTAGTTGCCAACACGTAATGGTGGGAACTCTAGTGAGACTGCCCGGGTTAACCGGGA
>OTU_693
TGGTAGTCCTAGCCCTAAACGGTGCACGTTTGCTGTAAAAGGAATCGACCCCTTTTGTGGCGAAGCTAACGCGATAAACGTGCCGCCTGGGGAGTACGGTCGCAAGATTAAAACTCAAAGAAATTGACGGGGGCCTGCACAAGCGGTGGAGTATGTGGCTTAATTCGATGCAACGCGAAGAACCTTACCTGGCCTTGACATGCATGTGGTAGAACCATGAAAGTGGGACGATCCCGCAAGGGAAGCATGCACAGGTGCTGCATGGCTGTCGTCAGCTCGTGTCGTGAGATGTTGGGTTAAGTCCCGCAACGAGCGCAACCCCTATGTCCTGTTGCCACCCGATCGAGAGATTGGAGCACTCTGGACAGACTGCCTCGCTTAAACGGGGA
>OTU_694
TGGTAGTCCACGCCGTAAACGATGGATGCTAGCCGTCGGCAAGTTTACTTGTCGGTGGCGCAGCTAACGCAATAAGCATCCCGCCTGGGGAGTACGATCGCAAGATTAAAACTCAAAGGAATTGACGGGGGCCCGCACAAGCGGTGGAGCATGTGGTTTAATTCGAAGCAACGCGAAGAACCTTACCAGGCCTTGACATCCCGGTCGCGGCCCCTTGAAAGAGGGGCCTTCAGTTCGGCTGGACCGGTGACAGGTGCTGCATGGCTGTCGTCAGCTCGTGTCGTGAGATGTTGGGTTAAGTCCCGCAACGAGCGCAACCCTCGCCCTTAGTTGCCATCATTAAGTTGGGCACTCTAAGGGGACTGCCGGTGATAAGCCGCGA
>OTU_695
TGGTAGTCCACGCCGTAAACTATGAGAGCTAGCCGTTGGGGGATTTATCCCTCAGTGGCGCAGCTAACGCATTAAGCTCTCCGCCTGGGGAGTACGGTCGCAAGATTAAAACTCAAAGGAATTGACGGGGGCCCGCACAAGCGGTGGAGCATGTGGTTTAATTCGAAGCAACGCGAAGAACCTTACCAGCCCTTGACATGCCAGGACGACTTCCAGAGATGGATTTCTTCACTTCGGTGACCTGGACACAGGTGCTGCATGGCTGTCGTCAGCTCGTGTCGTGAGATGTTGGGTTAAGTCCCGCAACGAGCGCAACCCTCGTTCCTAGTTGCCATCATTTAGTTGGGCACTCTAGGGAGACTGCCGGTGATAAGCCGGA
>OTU_696
TGGTAGTCCACGCCGTAAACGATGTCGACTAGCCGTTGGAGACCTTAGAGTCTTTAGTGGCGCAGCTAACGCACTAAGTCGACCGCCTGGGGAGTACGGCCGCAAGGTTAAAACTCAAATGAATTGACGGGGGCCCGCACAAGCGGTGGAGCATGTGGTTTAATTCGATGCAACGCGAAGAACCTTACCGCCCCTTGACATCCTGGGAACTCGCTAGAGATAGCTTGGTGCCGAAAGGAACCCAGAGACAGGTGCTGCATGGCTGTCGTCAGCTCGTGTCGTGAGATGTTGGGTTAAGTCCCGTAACGAGCGCAACCCTTGTCCTTAGTTGCCAGCACGTAATGGTGGGAACTCTAAGGAGACTGCCGGTGACAAACCGGA
>OTU_697
TGGTAGTCCACGCCGTAAACGATGAGTGCTAGGTGTTGGGGGGCTACGCCCCTCAGTGCCGAAGGTAACCCATTAAGCACTCCGCCTGGGGAGTACGGCCGCAAGGCTGAAACTCAAAGGAATTGACGGGGGCCCGCACAAGCGGTGGAGCATGTGGTTTAATTCGAAGCAACGCGAAGAACCTTACCAGGGCTTGACATCCCGCTGACCCCTCCAGAGATGGAGGTTTCCTTCGGGACAGCGGTGACAGGTGGTGCATGGTTGTCGTCAGCTCGTGTCGTGAGATGTTGGGTTCAGTCCCGCAACGAGCGCAACCCTTGTCGTTAGTTGCCAGCATTTCGGATGGGCACTCTAACGAGACAGCCGGTGAAAGCCGGA
>OTU_698
TGGTAGTCCACGCCGTAAACGATGGATACTTGCCGTTGGAGGTATTGACCCCTTCAGTGGCGTAGCTAACGCGTTAAGTATCCCGCCTGGGGAGTACGGTCGCAAGATTAAAACTCAAAGAAATTGACGGGGGCCCGCACAAGCGGTGGAGCATGTGGTTTAATTCGATGCAACGCGAAGAACCTTACCTAGGCTTGACATGTACTGGAAGACTGGCAGAAATGTCGTCGCCCGCAAGGGTCGGTACACAGGTGCTGCATGGCTGTCGTCAGCTCGTGTCGTGAGATGTTGGGTTAAGTCCCGCAACGAGCGCAACCCCTGCTTTTAGTTGCCAGCATTTAGTTGGGCACTCTAGAAGGACTGCCTGCGTTAAGCAGGA
>OTU_699
GGGTAGTCCACGCCGTAAACGATGGATACTAGCTGTTGGAGGTATCGACCCCTTCAGTAGCGAAGCTAACGCGTTAAGTATCCCGCCTGTGGAGTACGGTCGCAAGACTAAAACATAAAGGAATTGACGGGGAGCCGCACAAGCGGTGGATTATGTTCTTTAATTCGATGATAACCGACAAACCTTACCAGGGTTTGACATCCTTCGAATTATTGTGAAAGCAATGAGTGCTTTATTGAACGAAGTGACAGGTGATGCATGGCCGTCGTCAGCTCGTGTCGTGAGATGTTTGGTTAAGTCCATCAACGAGCGCAACCCTTGTGAATAGTTGTATTTTTCTATTCAGACTGCCCCGGTAACGGGGA
>OTU_700
GGGTAGTCCACGCCGTAAACTATGAATACTAGCTGTATGCAGTATCGACCCTGTGTGTAGCGAAGCTAACGCGTTAAGTATTCCGCCTGGGGAGTACGGTCGCAAGACTAAAACTCAAAGGAATTGACGGGGACCCGCACAAGCGGTGGAGCGTGTTGTTTAATTCGATGGTAAGCGAAGAACCTTACCAAGGCTTGACATCCTAGGAATTTTGGCGAAAGCCGAGAGTGCCTTCGGGAACCTAGTGACAGGTGTTGCATGGCCGTCGTCAGCTCGTGTCGTGAGATGTTTGGTTAAGTCCATCAACGAGCGCAACCCTTATGATTAGTTGGATTTTTCTAATCAGACTGCCCCGGTAACGGGGA
>OTU_701
TGGTAGTCCTAGCCCTAAACTATGGATGCTTGGTGTGATCGGTACCCAATCCGATCGTGCCGAAGCTAACGCGATAAGCATCCCGCCTGGGGAGTACGGTCGCAAGGCTGAAACTCAAAGGAATTGACGGGGGCCCGCACAAGCGGTGGAGCATGTGGTTCAATTCGACGCAACGCGAAGAACCTTACCTGGGCTCGAAATGTAGTGGAATCAGGTGGAAACATCTGCGTCTCGCAAGAGACTGCTATATAGGTGCTGCATGGCTGTCGTCAGCTCGTGTCGTGAGATGTTGGGTTAAGTCCCGCAACGAGCGCAACCCTTATCTTTAGTTGCCATCAGGTCAAGCTGGGCACTCTAACGAAACCGCCTCGGATAACGGGGA
>OTU_702
TGGTAGTCCACGCTGTAAACGATGGGTGCTAGGTGTGGGCGGTGTCGACTCCGTCCGTGCCGAAGCTAACGCATTAAGCACCCCGCCTGGGGAGTACGGCCGCAAGGCTAAAACTCAAAGGAATTGACGGGGGCCCGCACAAGCAGCGGAGCATGTGGTTCAATTCGACGCAACGCGAAGAACCTTACCGAGGCTTGACATGCACAGGAATGTCGTAGAAATACGGCAGCCTTTCGGGGCCTGTGCACAGGTGGTGCATGGCTGTCGTCAGCTCGTGTCGTGAGATGTTGGGTTAAGTCCCGCAACGAGCGCAACCCCTGTCCTATGTTGCCATCACTTCGGGTGGGGACTCATAGGAGACTGCCGGTGACAAATCGGA
>OTU_703
TGGTAGTCCTTGCCTTAAACTATGTATACTTGGCGTAGTGGGACTCAACCCCCATTGTGCCGAAGCTAACGCGATAAGTATACCGCCTGGGGAGTACGCTCGCAAGGGTGAAACTCAAAAGAATTGACGGGGACCCGCACAAGCAGTGGAGCATGTGGTTTAATTCGATGCAACGCGAAGAACCTTACCTGGATTTGACATGCACATGACGATTACAGAGATGTAATTTTCTCGCAAGAGACGTGTGCACAGGTGCTGCATGGCTGTCGTCAGCTCGTGCCGTGAGGTGTTGGGTTAAGTCCCGCAACGAGCGCAACCCTTGTCGTTATTTGCCAGCACGTAATGGTGGGCTCTCTAACGAGACTGCCTGGGTTAACCAGGA
>OTU_704
TGGTAGTCCACGCCGTAAACGATGATTACTAGGTGTCCGGGATGTTAACCTCCTGGGTACCGTAGCTCACGCATTAAGTAATCCGCCTGGGGAGTACGGTCGCAAGACTAAAACTCAAAGGAATTGACGGGGGCCCGCACAAGCGGTGGAGTATGTGGTTTAATTCGAAGCAACGCGCAGAACCTTACCTGGGCTTAACATCCTCTGACAATCACAGAGATGTGACTTTCCCTTCGGGGACAGAGAGATAGGTGCTGCATGGCTGTCGTCAGCTCGTGTCGTAAGATGTTGGGTTAAGTCCCGCAACGAGCGCAACCCTTGCCTTTAGTTGCCACCATTAAGTTGGGCACTCTGAAGGGACTGCCGGTGTTAAACCGGA
>OTU_705
TGGTAGTCCACGCCGTAAACGATGGGTGCTAGATGTCGGGCAGCATGCTGTTCGGTGTCGTAGCTAACGCGTTAAGCACCCCGCCTGGGGAGTACGGCCGCAAGGTTAAAACTCAAAGGAATTGACGGGGGCCCGCACAAGCGGTGGAGCATGTGGTTTAATTCGATGCAACGCGCAGAACCTTACCAGGCCTTGACATGGGTAGTATGGGCTCCGGAGACGGGGTCCTTCAGTTCGGCTGGCTACCACACAGGTGCTGCATGGCTGTCGTCAGCTCGTGTCGTGAGATGTTGGGTTAAGTCCCGCAACGAGCGCAACCCTCGCTTTCAGTTGCCATCATTCAGTTGGGCACTCTGAAGGAACTGCCGGTGACAAGCCGGA
>OTU_706
TGGTAGTCCACGCTGTAAACGATGTGTGCTGGGTGTCGGGGGTATCAACTCCCTCGGTATCGAAGCTAACGCGATAAGCACACCGCCTGGGGAGTACGGCCGCAAGGTTGAAACTCAAAGGAATTGACGGGGGCCCGCACAAGCGGTGGAGTATGTGGTTTAATTCGACGCAACGCGAAGAACCTTACCCAGCCTTGACTTCCCTGGAACCTGTTGGAAACAACGGGGTGCCCTCGCAAGAGGGAATCAGGAGACAGGTGCTGCATGGCTGTCGTCAGCTCGTGTCGTGAGATGTTCGGTTAAGTCCGGCAACGAGCGCAACCCTTGCTTCCAGTTGCCATCATTCAGTTGGGAACTCTGGAGGGACTGCCGGCGCCAAGCCGGA
>OTU_707
TGGTAGTCCACGCCGTAAACGATGAATACTAGGTGTGGGGGTTATCATGACCTCCGTGCCGCAGTTAACACAATAAGTATTCCGCCTGGGGAGTACGGTCGCAAGATTAAAACTCAAAGGAATTGACGGGGGCCCGCACAAGCAGCGGAGCATGTGGTTTAATTCGAAGCAACGCGAAGAACCTTACCTAGACTTGACATCTCCTGAATTACCGGTAATGCGGGAAGCCCTTCGGGGCAGGAAGACAGGTGGTGCATGGTTGTCGTCAGCTCGTGTCGTGAGATGTTGGGTTAAGTCCCGCAACGAGCGCAACCCTTGTCGTTAGTTGCTACCATTAAGTTGAGCACTCTAGCGAGACTGCCGCGGTTAACGCGGA
>OTU_708
TGGTAGTCCACGCCCTAAACGATGCTTACTCGACGTATGATGCTTGACATTGTGCGTCCAAGGGAAACCGTTAAGTAAGCCACCTGGGGAGTACGACCGCAAGGTTGAAACTCAAAGGAATTGACGGGGGTCCGCACAAGCGGTGGAGCATGTGGTTTAATTCGATGATACGCGAGGAACCTTACCTGGGCTAGAATGCGAGTGACGTCCTGCGAAAGCAGGATTCCCTTCGGGGCACAAAGCAAGGTGCTGCATGGCTGTCGTCAGCTCGTGCCGTGAGGTGTTGGGTTAAGTCCCGCAACGAGCGCAACCCCTGTCCTTAGTTGCCAACCTGTAGCAATACAGAGGGACTCTAAGGAGACTGCCGGCGTAAGCCGAGA
>OTU_709
TGGTAGTCCACGCCGTAAACGATGAGTGCTAAGTGTTGGGGGGTTTCCGCCCCTCAGTGCTGCAGCTAACGCATTAAGCACTCCGCCTGGGGAGTACGGTCGCAAGACTGAAACTCAAAGGAATTGACGGGGGCCCGCACAAGCGGTGGAGCATGTGGTTTAATTCGAAGCAACGCGAAGAACCTTACCAGGTCTTGACATCCCGGTGACCACTATGGAGACATAGTTTCCCCTTCGGGGGCAACGGTGACAGGTGGTGCATGGTTGTCGTCAGCTCGTGTCGTGAGATGTTGGGTTAAGTCCCGCAACGAGCGCAACCCTTATTCTTAGTTGCCATCATTCAGTTGGGCACTCTAAGGAGACTGCCGGTGATAAACCGGA
>OTU_710
TGGTAGTCCTTGCCGTAAACGATGTATACTTGATGTAGTTAGGCTCAACCCTGACTGTGTCGAAGCTAACGCGATAAGTATACCGCCTGGGGAGTACGCTCGCAAGGGTGAAACTCAAAAGAATTGACGGGGGCCCGCACAAGCAGTGGAGCATGTGGTTTAATTCGATGCAACGCGAAGAACCTTACCCAGGCTCGAAATGTAATGGACGATATCAGAGATGATATTTTCCGCAAGGACTATTATATAGGTGCTGCATGGCTGTCGTCAGCTCGTGCCGTGAGGTGTTGGGTTAAGTCCCGCAACGAGCGCAACCCTTATCATTAGTTGCCAACACGTAAGGTGGGGACTCTAATGAGACTGCCTAGGTTAACTAGGA
>OTU_711
TGGTAGTCCACACTGTAAACGTTGAAGACTCGCTGTTGGCGATACACAGTCAGCGGCTTAGAGAAATCGTTAAGTCTTCCACCTGGGGAGTACGCCGGCAACGGTGAAACTCAAAGGAATTGACGGGGGTCCGCACAAGCGGTGGAGCATGTGGTTTAATTCGATGATACGCGAGGAACCTTACCTGGGCTAGAATGCCCTTGACTGTTCCAGAGATGGAAAGTTCCGCAAGGACAAGGAGCAAGGTGCTGCATGGCTGTCGTCAGCTCGTGCCGTGAGGTGTTGGGTTAAGTCCCGCAACGAGCGCAACCCTTATTTTTAGTTGCCAACAGGTTAAGCTGGGGACTCTAAAAAGACTGCCCGCGCAAGCGGAGA
>OTU_712
TGGTAGTCCACGCCGTAAACGATGAGAACTAGACGTCGGAGGGGTCTGCTCTTCGGTGTCGTAGCTAACGCGCTAAGTTCTCCGCCTGGGGAGTACGGCCGCAAGGTTGAAACTCAAAGGAATTGACGGGGGCCCGCACAAGCGGTGGAGCATGTGGTTTAATTCGATGCAACGCGAAGAACCTTACCTGGTCTTGACATCCTAGGAATCCTGCAGAGATGCGGGAGTGCCTTCGGGAACCTGGAGACAGGTGCTGCATGGCTGTCGTCAGCTCGTGTCGTGAGATGTTGGGTTAAGTCCCGCAACGAGCGCAACCCTCGTCCGTAGTTGCCAGCATTCAGTTGGGAACTCTACGGAGACTGCCGGTGACAAACCGGA
>OTU_713
TGGTAGTCCACGCCGTAAACGATGTGCGCTAGACGTTGGGGGGCCTAGCCCTCCGGTGTCGCAGCTAACGCGATAAGCGCACCGCCTGGGGAGTACGGCCGCAAGGTTAAAACTCAAAGGAATTGACGGGGGCCCGCACAAGCGGTGGAGCATGTGGTTTAATTCGACGCAACGCGAAGAACCTTACCAGCCCTTGACATGCCCCTTTAGGGCCGGAGAGATCCGGTCCCTCGGTTCGGCCGGGGGGGACACAGGTGCTGCATGGCTGTCGTCAGCTCGTGTCGTGAGATGTTGGGTTAAGTCCCGCAACGAGCGCAACCCCTACCTTCAGTTGCCATCAGGTTAAGCTGGGCACTCTGGAGGAACTGCCGGTGACAAGCCGGA
>OTU_714
TGGTAGTCCACGCCGTAAACGATGAGTGCTAGGTGTTGGGGGGTTTCCGCCCCTCAGTGCTGAAGCTAACGCATTAAGCACTCCGCCTGGGGAGTACGGCCGCAAGGCTGAAACTCAAAGGAATTGACGGGGACCCGCACAAGCGGTGGAGCATGTGGTTTAATTCGAAGCAACGCGAAGAACCTTACCAACTCTTGACATCCCGCTGACCGCTTGAGAGATCAAGCCTCCCCTTCGGGGGCAGCGGTGACAGGTGGTGCATGGTTGTCGTCAGCTCGTGTCGTGAGATGTTGGGTTAAGTCCCGCAACGAGCGCAACCCCTGTCCCTAGTTGCCAGCATTCAGTTGGGCACTCTAGGGAGACTGCCGGTGACAAACCGGA
>OTU_715
TGGTAGTCCACGCCCTAAACGATGTCAACTGGTTGTTGGGTCTTCACTGACTCAGTAACGAAGCTAACGCGTGAAGTTGACCGCCTGGGGAGTACGGCCGCAAGGTTGAAACTCAAAGGAATTGACGGGGACCCGCACAAGCGGTGGATGATGTGGTTTAATTCGATGCAACGCGAAAAACCTTACCTACCCTTGACATGTCTGGAATTTCGCAGAGATGTGAAAGTGCCCGAAAGGGAGCCAGAACACAGGTGCTGCATGGCTGTCGTCAGCTCGTGTCGTGAGATGTTGGGTTAAGTCCCGCAACGAGCGCAACCCTTGCCAATAATTGCCATCATTTAGTTGGGCACTTTATTGGGACTGCCGGTGACAAACCGGA
>OTU_716
TGGTAGTCCACGCCGTAAACTATGAATGCTAGTTGTTGGGAAGTTTACTTCTCAGTGACGCAGCTAACGCGTTAAGCATTCCGCCTGGGGAGTACGGTCGCAAGATTAAAACTCAAAGGAATTGACGGGGGCCCGCACAAGCGGTGGAGCATGTGGTTTAATTCGAAGCAACGCGAAGAACCTTACCGGCTCTTGACATGGGTATCGCGAGATCCAGAGATGGATCTCTTCAGTTCGGCTGGATACCACACAGGTGCTGCATGGCTGTCGTCAGCTCGTGTCGTGAGATGTTGGGTTAAGTCCCGCAACGAGCGCAACCCTCGTCTTCAGTTGCCATCAGTTCGGCTGGGCACTCTGAAGAAACCGCCGGTGACAAGCCGGA
>OTU_717
GGGTAGTCCACGCCGTAAACGATGGATGCTAGCTGTGGGGGGTATCGACCCCCTCCGTAGCGAAGCTAACGCGTTAAGCATCCCGCCTGTGGAGTACGGCCGCAAGGCTAAAACATAAAGGAATTGACGGGGACCCGCACAAGCGGTGGAGCGTGTTCTTTAATTCGATGATAAACGAAGAACCTTACCAGGGCTTGACATCCCGAGAATTTTGTCGAAAGACGAGAGTGCTTTATTGAACTCGGTGACAGATCTTGCATGGCCGTCGTCAGCTCGTGTCGTGAGATGTTTGGTTAAGTCCATCAACGAGCGCAACCCTTGTGGCTAGTTGAATTTTTCTAGTCAGACTGCCCCGGTAACGGGGA
>OTU_718
TGGTAGTCCATGCCGTAAACTATGAGAACTTGCTGTTGGATGCATAAAGGCATTTAGTAGCGAAGCTAACGCGTTAAGTTCTCCGCCTGGGGAGTACGGCCGCAAGGCTAAAACTCAAAGGAATTGACGGGGGCCCGCACAAGCGGTGGAGCATGTGGTTTAATTCGATGCAACGCGAAGAACCTTACCTACTCTTGAATCCACGGAATCCTGCAGAGATGCGGGAGTGCCTTCGGGAACCGTGAGACAGGTGCTGCATGGCTGTCGTCAGCTCGTGTCGTGAGATGTTGGGTTAAGTCCCGTAACGAGCGCAACCCTTGTCCTTAGTTACTAACGAGTTAAGTCGAGGACTCTAAGGAGACCGCCGGTGATAAACCGGA
>OTU_719
TGGTAGTCCACGCTGTAAACGATGCTAACTCGTTTTTGGGCTTTCGGGCTCAGAGACCAAGCGAAAGTGATAAGTTAGCCACCTGGGGAGTACGTTCGCAAGAATGAAACTCAAAGGAATTGACGGGGGCCCGCACAAGCGGTGGATTATGTGGTTTAATTCGATGATACGCGAGGAACCTTACCAAGGCTTAAATGGGAATTGACCGGTTTAGAAATAGACCTTTCGCAAGACAATTTTCAAGGTGCTGCATGGTTGTCGTCAGCTCGTGCCGTGAGGTGTTAGGTTAAGTCCTGCAACGAGCGCAACCCCTGTCACTAGTTGCTAACATTAAGTTGAGGACTCTAGTGAGACTGCCTACGCAAGTAGAGA
>OTU_720
TGGTAGTCCACGCTGTAAACGTTGGGAACTAGGTGTGGGGTGCCTCTCCGGTGTCCTGTGCCGCAGCTAACGCATTAAGTTCCCCGCCTGGGGAGTACGGCCGCAAGGCTAAAACTCAAAGGAATTGACGGGGGCCCGCACAAGCGGCGGAGCATGCGGATTAATTCGATGCAACGCGAAGAACCTTACCTGGGTTTGACATGCACTCTAAAACTTCAGAGATGGAGTGTCCTTCGGGGGGGTGCACAGGTGGTGCATGGCTGTCGTCAGCTCGTGTCGTGAGATGTTGGGTTAAGTCCCGCAACGAGCGCAACCCTCGTTCCATGTTGCCAGCGGGTAATGCCGGGGACTCATGGGAGACTGCCGGGGTCAACTCGGA
>OTU_721
TGGTAGTCCACGCCCTAAACGATGGATACTCGACATTTGTGATACACAATAAGTGTCTGAGCGAAAGCATTAAGTATCCCACCTGGGAAGTACGACCGCAAGGTTGAAACTCAAAGGAATTGGCGGGGGTCCGCACAAGCGGTGGAGCATGTGGTTTAATTCGATGATACGCGAGGAACCTTACCTGGGCTAGAATGTAGTCTGACCGTGGGTGAAAGCTCATTTTGTAGCAATACACAGATTATAAGGTGCTGCATGGCTGTCGTCAGCTCGTGCCGTGAGGTGTTGGGTTAAGTCCCGCAACGAGCGCAACCCCTATCATTAGTTGCCATCAGGTCAAGCTGGGAACTCTAATGAAACTGCCGTCGTAAGACGCGA
>OTU_722
TGGTAGTCCTAGCCCTAAACGATGAGCACTTGGTGTGACTCTTCACGGAGTCGTGCCGGAGCTAACGTGTTAAGTGCTCCGCCTGGGGAGTACGGTCGCAAGGCTGAAACTCAAAGGAATTGACGGGGGCCCGCACAAGCGGTGGAGCATGTGGTTCAATTCGACGCAACGCGAAGAACCTTACCTGGGCTTGAACTGTCGTGGACCGGTTCAGAGATGAACCTTTCCCGCAAGGGACTGCGGCAGAGGTGCTGCATGGCTGTCGTCAGCTCGTGTCGTGAGATGTTGGGTTAAGTCCCGCAACGAGCGCAACCCTCATCCTTAGTTGCTCGTCCGCAAGGAAAGCACCCTAAGGGAACTGCCGGTGATAAACCGGA
>OTU_723
TGGTAGTCCACGCCGTAAACGATGGACACTTGACGTCGGCATGCTCTGCGTGTCGGTGTCGTAGCTAACGCGATAAGTGTCCCGCCTGGGGAGTACGGCCGCAAGGTTGAAACTCAAAGGAATTGACGGGGGCCCGCACAAGCGGTGGAGTATGTGGTTTAATTCGATGCAACGCGAAGAACCTTACCTGGCCTTGACATGCTAGGAATCCTGCAGAGATGTGGGAGTGCCCGCAAGGGAACCTAGACACAGGTGCTGCATGGCTGTCGTCAGCTCGTGTCGTGAGATGTTGGGTTAAGTCCCGCAACGAGCGCAACCCTTGCCCTTAGTTGCCACCATTTAGTTGAGCACTCTAAGGGGACCGCCGGTGACAAACCGGA
>OTU_724
TGGTAGTCCACGCCGTAAACGATGAGTGCTAGGTGTCGGGGGGGTCCACCCCTCGGTGCCGAAGTTAACACATTAAGCACTCCGCCTGGGGAGTACGGTCGCAAGACTGAAACTCAAAGGAATTGACGGGGACCCGCACAAGCAGTGGAGTATGTGGTTTAATTCGAAGCAACGCGAAGAACCTTACCAGGTCTTGACATCCCCCTGACCGGCGCAGAGATGTGCCTTTCCTTCGGGACAGGGGAGACAGGTGGTGCATGGTTGTCGTCAGCTCGTGTCGTGAGATGTTGGGTTAAGTCCCGCAACGAGCGCAACCCTTGAGCTTAGTTGCCAGCACGTAAAGGTGGGCACTCTAGGCTGACTGCCGGTGACAAACCGGA
>OTU_725
TGGTAGTCCACGCCCTAAACGATGGATACTAGGCGTAAGAGGTATCGACCCCTCTTGTGCCGCAGCTAACGCATTAAGTATCCCGCCTGGGGAGTACGGCCGCAAGGTTGAAACTCAAATGAATTGACGGGGACCCGCACAAGCGGTGGAGCATGTGGATTAATTCGATACTAACCGAAGAACCTTACCCAGACTTGACATCGATCGCAAGCCTTAGAAATAGGGCCCTCCCCCACAAGGGGACGTGAAGACACTTGTTGCATGGCTGTCGTCAGCTCGTGCCGTGAGGTGTACGGTTAAGTCCGCCAACGAGCGCAACCCTCGTCCTGTGTTACCAGCATGAAAGATGGGGACTCACAGGAGACCGCCGGTGTAAATCGGA
>OTU_726
TGGTAGTCCACGCCGTAAACGATGCATGCTAGGTGTTAGGGGTTTCGATACCCTTGGTGCCGAAGTAAACACAGTAAGCATGCCGCCTGGGGAGTACGCTCGCAAGAGTGAAACTCAAAGGAATTGACGGGGACCCGCACAAGCAGTGGAGTATGTGGTTTAATTCGAAGCAACGCGAAGAACCTTACCAGGTCTTGACATCCCGCTGAATCCTCCAGAGATGGGGGCGGCCCTTCGGGGACAGCGGAGACAGGTGGTGCATGGTTGTCGTCAGCTCGTGTCGTGAGATGTTGGGTTAAGTCCCGCAACGAGCGCAACCCTTGATTTTAGTTGCCAGCATTCAGTTGGGCACTCTAAAATGACTGCCGGTGACAAACCGGA
>OTU_727
TGGTAGTCCACGCTGTAAACGATGAGAACTGGATGAGGGAAAGTCTGAACTTTTCCGTATCGAAGCTAACGCGTTAAGTTCTCCGCCTGGGGAGTACGGCCGCAAGGTTAAAACTCAAAGGAATTGACGGGGGCCCGCACAAGCGGTGGAGTATGTGGTTTAATTCGATGCAACGCGAAAAACCTTACCTGGTCTTGACATGTACCGAATCCTGCAGAGATGCGGGAGTGCCTTCGGGAACGGTAACACAGGTGCTGCATGGCTGTCGTCAGCTCGTGTCGTGAGATGTTGGGTTAAGTCCCGCAACGAGCGCAACCCCTATCTTTAGTTGCCATCATTAAGTTGGGAACTCTAAAGAGACTGCCGGTGATAAGCCGGA
>OTU_728
TGGTAGTCCACGCCGTAAACGATGGATACTTGTTGTTAGAGGTATTGACCCCTCTAGTGACGTAGCTAACGCGTTAAGTATCCCGCCTGGGGAGTACGGTCGCAAGATTAAAACTCAAAGAAATTGACGGGGGCCCGCACAAGCGGTGGAGCATGTGGTTTAATTCGATGCAACGCGAAGAACCTTACCCGGGCTTGACATGAACTGGAAGAGTGGCAGAGATGTCCTCGCTCGCAAGAGTCGGTTCACAGGTGCTGCATGGCTGTCGTCAGCTCGTGTCGTGAGATGTTGGGTTAAGTCCCGCAACGAGCGCAACCCTTACCTTTAGTTGCCAGCATTTAGTTGGGCACTCTAAAGGGACTGCCTGCGTTAAGCAGGA
>OTU_729
TGGTAGTCCACGCCCTAAACGATGCATACTTGGTGTGAGCCATTCATTTGGTTCGTGCCGGAGCTAACGCGTTAAGTATGCCGCCTGGGGAGTACGGTCGCAAGGCTGAAACTCAAAGGAATTGACGGGGGCCCGCACAAGCGGTGGAGCATGTGGTTTAATTCGACGCAACGCGAAGAACCTTACCTGGGCTCGAACGGCTTCTCAACGGTGGTGGAAACACTGCTATCCCGCAAGGGAGTGGAGTCGAGGTGCTGCATGGCTGTCGTCAGCTCGTGTCGTGAGATGTTGGGTTAAGTCCCGCAACGAGCGCAACCCTTGTCCTGTGTTGCCAGCATTTAGTTGGGCACTCTCAGGAGACCGCCAGCGATAAGTTGGA
>OTU_730
TGGTAGTCCTGGCTGTAAACGATGGGCACTAGGTGTGGGAGGATCGACCCCTTCCGTGCCGCAGTTAACGCATTAAGTGCCCCGCCTGGGGAGTACGACCGCAAGGTTGAAACTCAAAGGAATTGACGGGGGCCCGCACAAGCGGTGGAGCATGTGGTTTAATTCGATGATACGCGAAGAACCTTACCGGGGCTTGACATGCAGCAGAATATTCGTGGAAACACGATTAGTCCCTCACGGGACTGTTGCACAGGTGCTGCATGGCTGTCGTCAGCTCGTGTCGTGAGATGTTGGGTTAAGTCCCGCAACGAGCGCAACCCTTGTCTTTAGTTGCCATCAGGTCAAGCTGGGCACTCTAGAGAGACTGCCGGTGATAAACCGGA
>OTU_731
TGGTAGTCTTGGCCTTAAACGATGTTCACTAGGTGTTGGGGGGTAACCCTCGGTGCCGCAGCTAACGCATTAAGTGAACCGCCTGGGGACTACGGCCGCAAGGTTGAAACTCAAAGGAATTGGCGGGGGACCGCACAAGCGGTGGAGCATATGGCTTAATTCGATGCAACGCGAAGAACCTTACCAGGGCTTGACATGCACCTGCAAGCTGCCGAAAAGCAGTCGCTTTCGAAGGTGGTGCACAGGTGGTGCATGGCTGTCGTCAGCTCGTGTTGTGAAATGTTGGGTTAAGTCCCGCAACGAGCGCAACCCTCATGTTTTGTTACCAGCGGATAATGCCGGGGACTCGAAACAAACTGCCTCTGTAAAGAGGA
>OTU_732
TGGTAGTCCACGCCGTAAACGATGAGTGCTAGATGCTGTGGGTATTGACCCCCGCGGTGTCGTAGTCAACACGTTAAGCACTCCGCCTGGGGAGTACGGCCGCAAGGCTAAAACTCAAAGGAATTGACGGGGGCCCGCACAAGCGGTGGAGCATGTGGTTCAATTCGACGCAACGCGCAGAACCTTACCTGGGTTAAATCCACTCAAAGCTGCCAGAGATGGCGGGGTGCCCTTCGGGGAATGAGTGAGAAGGTGCTGCATGGCTGTCGTCAGCTCGTGTCGTGAGATGTTGGGTTAAGTCCCGCAACGAGCGCAACCTCTGTCGTTAGTTGCCAGCCTTAAGTGGGGCACTCTAACGAGACTGCCGACGTCAAGTCGGA
>OTU_733
TGGTAGTCCACGCTGTAAACGATGAGTGCTAGATGTTAGGGGGGCAACCTCTTAGTGTCGAAGTTAACGCAATAAGCACTCCGCCTGGGGAGTACGGTCGCAAGATTAAAACTCAAAGGAATTGACGGGGGCCCGCACAAGCGGTGGAGTATGTGGTTTAATTCGAAGCAACGCGAAAAACCTTACCAGCTCTTGACATGGTGATTAAGGAGATGAGAGATCATTTCTGTCGGTTCGGCCGGATCACACACAGGTGCTGCATGGCTGTCGTCAGCTCGTGTCGTGAGATGTTGGGTTAAGTCCCGCAACGAGCGCAACCCTCATCGTTAGTTGCCATCAGGTTTGGCTGGGCACTCTAACGAAACTGCCGGTGATAAGCCGGA
>OTU_734
TGGTAGTCCACGCCATAAACGATGACAACTAGATGTTGGGAGGGTTAGCCTCTCGGTGTCGTAGCTAACGCGTTAAGTTGTCCGCCTGGGGAGTACGGCCGCAAGGTTGAAACTCAAAGGAATTGACGGGGACCCGCACAAGCGGTGGAGCATGTGGTTTAATTCGATGCAACGCGAAGAACCTTACCTGGTCTTGACATGTCTGGAATTCTGCAGAGATGTGGAAGTGCCTTCGGGAGCCAGAACACAGGTGCTGCATGGCTGTCGTCAGCTCGTGTCGTGAGATGTTGGGTTAAGTCCCGCAACGAGCGCAACCCTTACCCTTAGTTGCCATCATTAAGTTGGGAACTCTAAGGGGACCGCCGGTGACAAACCGGA
>OTU_735
TGGTAGTCCACGCCGTAAACGTTGGGTACTAGGTGTGGGGTCTTATCAACGGATTCCGTGCCGAAGCTAACGCATTAAGTACCCCGCCTGGGGAGTACGGCCGCAAGGCTAAAACTCAAAGGAATTGACGGGGGCCCGCACAAGCAGCGGAGCATGTTGCTTAATTCGAGGCAACGCGAAGAACCTTACCTGGGTTTGACATGGTAGGAAAAGCCGCAGAGATGCGGTGTCCTTTTGGGCCTATCACAGGTGGTGCATGGCTGTCGTCAGCTCGTGTCGTGAGATGTTGGGTTAAGTCCCGCAACGAGCGCAACCCTTGTCCTATGTTGCCAGCACGTAATGGTGGGGACTCGTAGGAGACTGCCGGGGTCAACTCGGA
>OTU_736
TGGTAGTCCACGCCCTAAACGATGCATACTTGGTGTGAGCCATTCATTTGGTTCGTGCCGGAGCTAACGCGTTAAGTATGCCGCCTGGGGAGTACGGTCGCAAGGCTGAAACTCAAAGGAATTGACGGGGGCCCGCACAAGCGGTGGAGCATGTGGTTTAATTCGACGCAACGCGAAGAACCTTACCTAGGCTCGAACGGCTCACGAACGACTGTGGAAACACGGTTTTCCCGCAAGGGACGGGAGTCGAGGTGCTGCATGGCTGTCGTCAGCTCGTGTCGTGAGATGTTGGGTTAAGTCCCGCAACGAGCGCAACCCCTGTCCTGTGTTGCAAACCCGCAAGGGTGCACTCTCAGGAGACCGCCAGCGATAAGTTGGA
>OTU_737
TGGTAGTCCACGCCGTAAACGATGAGAACTAGACGCTTGTTTGTTAACGCAAGTGAGTGTCGAAGCAAACGCATTAAGTTCTCCGCCTGGGGAATACGGTCGCAAGATTAAAACTCAAAGGAATTGACGGGGGCCCGCACAAGCGGTGGAGCATGTGGTTTAATTCGATGCAACGCGAAGAACCTTACCTACCCTTGACATGTCAGGAAGCTTTCAGAGATGAGAGTGTGCCCGCGAGGGAACCTGAACACAGGTGCTGCATGGCTGTCGTCAGCTCGTGTCGTGAGATGTTGGGTTAAGTCCCGTAACGAGCGCAACCCCTATGCTTAGTTGCCAGCGCGTAATGGCGGGGACTCTAAGCAGACTGCCGGTGATAAGCCGGA
>OTU_738
TGGTAGTCCACGCCGTAAACGATGGGTACTAGATTTGGTGGGTCTTGACCCCCGCCGAATCGGCGCTAACGCACTAAGTACCCCGCCTGGGAAGTACGGTCGCAAGACTAAAACTCAAAGGAATTGACGGGGGCCCGCACAAGCGGTGGATCATGTGGTTTAATTCGAAGCAACGCGAAGAACCTTACCTGGATTTGACATCCTCTGACATCCCTAGAGATAGGGCTTTCGTAGCAATACGACAGAGAGACAGGTGCTGCATGGCTGTCGTCAGCTCGTGTGGTGACATGTTGGGTTAAGTCCCGCAACGAGCGCAACCCTTGTCCTTAGTTGCCAGCATTAAGTTGGGCTCTCTAAGGAGACTGCCGTGGTGAACACGGA
>OTU_739
TGGTAGTCCACGCCGTAAACGATGGGCACTGGATGCCGGGCGGATCGACCCGTTCGGTGTCGTAGCTAACGCGTTAAGTGCCCCGCCTGGGGAGTACGGCCGCAAGGCTGAAACTCAAAGGAATTGACGGGGGCCCGCACAAGCGGTGGAGCATGTGGTTTAATTCGAAGCAACGCGAAGAACCTTACCTGGGCTTGACATGCTAGGGAAAGCCTGGTGAAAGCCAGGCCCCCCTTCGGGGCTCTAGCACAGGTGCTGCATGGCTGTCGTCAGCTCGTGTCGTGAGATGTTGGGTTAAGTCCCGCAACGAGCGCAACCCTTGCCTGCTGTTGCTACCGGGGGAGAAATCCTGCCGAGGACTCTGCAGGGACTGCCGGTGATAAACCGGA
>OTU_740
TGGTAGTCCTAGCCCTAAACGATCAGGACTGGGCGTGGGCCCCGTACGGGGCTCGTGCCGCAGCTAACGCGTTAAGTCCTGCGCCTGGGGAGTACGGTCGCAAGGCTGAAACTCAAAGGAATTGACGGGGGCCCGCACAAGCGGTGGAACATGTGGTTCAATTCGACGCAACGCGAAGAACCTTACCTGGGCTTGAACTGCGCCTGACCATCCTGAGAAATCGGGACTTCCCGCAAGGGACAGGCGTAGAGGTGCTGCATGGCTGTCGTCAGCTCGTGCCGTGAGGTGTTGGGTTAAGTCCCGCAACGAGCGCAACCCTTACTCGTAGTTGCCACCCGCAAGGGGGAACTCTACGAGGACTGCTCCGGATAACGGAGA
>OTU_741
TGGTAGTCCACGCCGTAAACGTTGAGTGCTAGGTGTCGCGGGTATTGACCCCTGCGGTGCCGTCGTTAACGCATTTAGCACTCCGCCTGGGGAGTACGGTCGCAAGGCTAAAACTCAAAGGAATTGACGGGGGCCCGCACAAGCGGTGGAGCATGTGGTTTAATTCGAAGCAACGCGCAGAACCTTACCTGGACTTGACATCTACGGAACCTCCTGGAAACAGGAGGGTGCCTTCGGGAGCCGTAAGACAGGTGCTGCATGGCTGTCGTCAGCTCGTGTCGTGAGGTGTTGGGTTAAGTCCCGCAACGAGCGCAACCCCTATCATTAGTTGCCATCAGTTAGGCTGGGCACTCTAGTGAGACTGCCGGTGTTAAACCGGA
>OTU_742
TGGTAGTCCACGCCCTAAACGATGGATACTAGGTGTGGGAGGTATTGACCCCTTCCGTGCCGAAGCCAACGCGTTAAGTATCCCGCCTGGGGACTACGGCCGCAAGGTTAAAACTCAAAGGAATTGACGGGGGCCCGCACAAGCAGCGGAGCGTGTGGTTCAATTCGATGCAACACGAAGAACCTTACCCAGGCTTGACATGCAAGTGGTAGCGAAGCGAAAGCGGAGCGACCCGCAAGGGAGCTTGCACAGGTGTTGCATGGCTGTCGTCAGCTCGTGCCGTGAGGTGTTGGGTTAAGTCCCGCAACGAGCGCAACCCTCGTCGTTAGTTACATGTGTCTAATGAGACTGCCGAGATAAACTCGGA
>OTU_743
TGGTAGTCCTAGCCGTAAACGGTGTGTATTTGCTGTAAAAGGAATCGACCCCTTTTGTGGCGTAGCAAACGCGTTAAATACACCGCCTGGGAAGTACGGTCGCAAGATTAAAACTCAAAGAAATTGACGGGGGCCTGCACAAGCGGTGGAGTATGTGGCTTAATTCGATGCAACGCGAAGAACCTTACCTGGCCTTGACATGCAAGTAGTAGAAGGATGAAAGTCTGACGAGGTAGCAATACCAGCTTGCACAGGTGCTGCATGGCTGTCGTCAGCTCGTGTCGTGAGATGTTGGGTTAAGTCCCGCAACGAGCGCAACCCCTGTGTCCTGTTGCCACCCGGCTGAGAGGCTGGAGCACTCTGGACAGACTGCCTCGCTTCAACGAGGA
>OTU_744
TGGTAGTCCACGCCGTAAACGATGAGTGCTAGGTGTTAGGGGTTTCGATACCCTTGGTGCCGAAGTAAACACAGTAAGCACTCCGCCTGGGGAGTACGGTCGCAAGACTGAAACTCAAAGGAATTGACGGGGACCCGCACAAGCAGTGGAGTATGTGGTTTAATTCGAAGCAACGCGAAGAACCTTACCAGGTCTTGACATCCCCCTGAATACTCTAGAGATAGGGTAGGCCTTCGGGACAGGGGAGACAGGTGGTGCATGGTTGTCGTCAGCTCGTGTCGTGAGATGTTGGGTTAAGTCCCGCAACGAGCGCAACCCTTGATTTTAGTTGCCAGCACTTCGGGTGGGCACTCTAGAATGACTGCCGGTGACAAACCGGA
>OTU_745
TGGTAGTCCACGCCGTAAACGATGGGTGCTAGGTGTCACGGGCTTTGACTCCTGTGGTGCCGTAGCAAACGCATTAAGCACCCCGCCTGGGAAGTACGGCCGCAAGGCTAAAACTCAAAGGAATTGACGGGGGCCCGCACAAGCGGTGGAGCATGTGGTTTAATTCGACGCAACGCGAAGAACCTTACCTGGGCTAGAAAATGCAGGAACCTGGGAGAAGTCTCGGGGTGCTCTTCGGAGAACCTGTAGTTAGGTGCTGCATGGCTGTCGTCAGCTCGTGTCGTGAGATGTTGGGTTAAGTCCCGCAACGAGCGCAACCCCTATCATTAGTTACCAGCGGGTCATGCCGGGAACTCTAGTGAGACCGCCGATATTCAAATCGGA
>OTU_746
TGGTAGTCCACGCCCTAAACGATGCATACTTGGTGTGGGTAGTTCATTCTATCCGTGCCGGAGCTAACGCGTTAAGTATGCCGCCTGGGGAGTACGGTCGCAAGGCTGAAACTCAAAGGAATTGACGGGGGCCCGCACAAGCGGTGGAGCATGTGGTTTAATTCGACGCAACGCGAAGAACCTTACCTGGGCTCGAACGGCTTCTCAACGGCGCTGGAAACAGTGCTATCCCGCAAGGGAGTGGAGTCGAGGTGCTGCATGGCTGTCGTCAGCTCGTGTCGTGAGATGTTGGGTTAAGTCCCGCAACGAGCGCAACCCTTGTCCTGTGTTGCAACTAATAGGCACTCTCAGGAGACCGCCAGCGATAAGCTGGA
>OTU_747
TGGTAGTCCACGCTGTAAACGATGAGTGCTAGATGTTGGGATCTTTAGGTCTCAGTATCGGAGCTAACGTATTAAGCACTCCGCCTGGGGAGTACGGCCGCAAGGCTAAAACTCAAAGGAATTGACGGGGGCCCGCACAAGCGGTGGAGCATGTGGTTTAATTCGAAGCAACGCGAAGAACCTTACCAGCCCTTGACATGGGGATCATAGTCTTGAGAGATCAAGATGTCGGTTCGGCCGGATCCCGCACAGGTGCTGCATGGCTGTCGTCAGCTCGTGTCGTGAGATGTTGGGTTAAGTCCCGCAACGAGCGCAACCCTTGTCTTCAGTTGCCAACAGGTAATGCTGGGAACTCTGGAGAAACTGCCGGTGATAAGCCGGA
>OTU_748
TGGTAGTCCACACTGTAAACGTTGATTACTCGCTGTGTGCGATATACAGTACGCGGCTTAGCGAAAGCGATAAGTAATCCACCTGGGGAGTACGCCGGCAACGGTGAAACTCAAAGGAATTGACGGGGGCCCGCACAAGCGGAGGAGCATGTGGTTTAATTCGATGATACGCGAGGAACCTTACCAGGGCTTGAAAGTTAGTGACCGACTCTGAAAGGAGTCTTTCCGCAAGGACACGAAACTAGGTGCTGCATGGCTGTCGTCAGCTCGTGCCGTGAGGTGTTGGGTTAAGTCCCGCAACGAGCGCAACCCCTACCATTAGTTGCCAGCGGTTCGGCCGGGGACTCTAGTGGAACTGCCCGCGCAAGCGGAGA
>OTU_749
TGGTAGTCCTAGCCCTAAACGATGATTGCTTGGTGTGTCGGGTACCCAATCCCGCCGTGCCGAAGCTAACGCGATAAGCAATCCGCCTGGGGAGTACGGTCGCAAGACTGAAACTCAAAGGAATTGACGGGGGCCCGCACAAGCGGTGGAGCATGTGGTTCAATTCGACGCAACGCGAAGAACCTTACCTGGGCTCGAAATGTAGTGGACCGGGGTGGAAACATCCCTTCCCGCAAGGGTCGCTATATAGGTGCTGCATGGCTGTCGTCAGCTCGTGTCGTGAGATGTTGGGTTAAGTCCCGCAACGAGCGCAACCCTTATTGTCAGTTGCCATCATTCAGTTGGGCACTCTGGCGAAACCGCCTCGGATAACGGGGA
>OTU_750
TGGTAGTCCACGCCGTAAACGATGAATGCTAGGTGTTAGGGGTTTCAATACCCTTGGTGCCGAAGTTAACACATTAAGCATTCCGCCTGGGGAGTACGCTCGCAAGAGTGAAACTCAAAGGAATTGACGGGGACCCGCACAAGCAGTGGAGTATGTGGTTTAATTCGAAGCAACGCGAAGAACCTTACCAGGTCTTGACATCCCTCTGAATACATTAGAGATAGTGTAGGCCTTCGGGACAGAGGAGACAGGTGGTGCATGGTTGTCGTCAGCTCGTGTCGTGAGATGTTGGGTTAAGTCCCGCAACGAGCGCAACCCTTGATTTTAGTTGCCAGCATTCAGTTGGGCACTCTAGAATGACTGCCGGTGACAAACCGGA
>OTU_751
TGGTAGTCCACGCCCTAAACGATGCATATTTGGTGTGGGCAGTTCATTCTGTCCGTGCCGGAGCTAACGCGTTAAATATGCCGCCTGGGGAGTACAGTCGCAAGGCTGAAACTCAAAGGAATTGACGGGGGCCCGCACAAGCGGTGGAGCATGTGGTTCAATTCGACGCAACGCGAAGAACCTTACCTGGGCTCGAACGGCTGGTCAACGGAGGTGGAAACACTTTTACCCCGCAAGGGGGTCCAGTCGAGGTGCTGCATGGCTGTCGTCAGCTCGTGTCGTGAGATGTTGGGTTAAGTCCCGCAACGAGCGCAACCCTTGTCCTGTGTTGCCATGCCCGAAAGGGCGGAACTCGCAGGAGACCGCCAGCGATAAGCTGGA
>OTU_752
TGGTAGTCCTAGCCGTAAACGGTGCTTGCTTGCTGTAAAAGGAATCGACCCCTTTTGTGGCGAAGCCAACGCGATAAGCAAGCCGCCTGGGAAGTACGGTCGCAAGATTAAAACTCAAAGAAATTGACGGGGGCCTGCACAAGCGGTGGAGTATGTGGCTTAATTCGATGCAACGCGAAGAACCTTACCTGGCCTTGACATGCATCTAGTAGGAGGGTGAAAGCCCGACGAGGTAGCAATACCAGGATGCACAGGTGCTGCATGGCTGTCGTCAGCTCGTGTCGTGAGATGTTGGGTTAAGTCCCGCAACGAGCGCAACCCCTATGTTCTGTTGCCACCCGATCGAGAGATTGGAGCACTCTGGACAGACTGCCTCGCTTAAACGAGGA
>OTU_753
GGGTAGTCCACGCCGTAAACGATGGATGCTAGCTGTTGGAGGTATCGACCCCCCCAGTAGCGAAGCTAACGCGTTAAGCATCCCGCCTGTGGAGTACGGCCGCAAGGCTAAAACATAAAGGAATTGACGGGGACCCGCACAAGCGGTGGAGCGTGTTGTTTAATTCGATGGTAAGCGAAGAACCTTACCCAGGCTTGACATCCTGTGAAGGCATCCGAAAGGATACTGTGCCGCAAGGAACGCAGTGACAGGTGCTGCATGGCCGTCGTCAGCTCGTGTCGTGAGATGTTTGGTTAAGTCCATCAACGAGCGCAACCCTTATGAATAGTTGTATTTTTCTATTCAGACTGCCCTGGTAACAGGGA
>OTU_754
TGGTAGTCCACACTGTAAACGTTGATTACTCGCTGTGTGCGATATACAGTACGCGGCCAAGCGAAAGCGCTAAGTAATCCACCTGGGGAGTACGCCGGCAACGGTGAAACTCAAAGGAATTGACGGGGGTCCGCACAAGCGGTGGAGCATGTGGTTTAATTCGATGATACGCGAGGAACCTTACCTGGGCTAGAATGCCCTTGACTGGTGCAGAGATGTATCGTTCCGCAAGGACAAGGAGCAAGGTGCTGCATGGCTGTCGTCAGCTCGTGCCGTGAGGTGTTGGGTTAAGTCCCGCAACGAGCGCAACCCCTATCTTTAGTTGCCAGCACGTCATGGTGGGGACTCTAAAGAGACTGCCTGCGCAAGCAGAGA
>OTU_755
TGGTAGTCCACGCCGTAAACGATGAGTGCTAGGTGTCACGGGCTTTGACCCTCGTGGTGCCGAAGCTAACGCGTTAAGCACTCCGCCTGGGGAGTACGGCCGCAAGGCTAAAACTCAAAAGAATTGACGGGGGCCCGCACAAGCGGTGGAGCATGTTGTTTAATTCGACGCAACGCGAAGAACCTTACCTGGGCTAGAAAGTACAGGAACCTGGTTGAAAAATCGGGGTGCCCTTCGGGGAATCTGTGGTTAGGTGCTGCATGGCTGTCGTCAGCTCGTGTCGTGAGATGTTGGGTTAAGTCCCGCAACGAGCGCAACCCCTGTCGTTAGTTGCCATCATTAAGTTGGGCACTCTAACGAGACTGCCGACCTTTAAGTCGGA
>OTU_756
TGGTAGTCCACGCCCTAAACGATGTCGACTAGTTGTCGGAGGGTAACTCCTTCGGTAACGCAGCTAACGCGTGAAGTCGACCGCCTGGGGAGTACGGTCGCAAGATTAAAACTCAAAGGAATTGACGGGGACCCGCACAAGCGGTGGATGATGTGGATTAATTCGATGCAACGCGAAAAACCTTACCTACCCTTGACATGTCAGGAAGTTGCCAGAGATGGCTTCGTGCTCGAAAGAGAACCTGAACACAGGTGCTGCATGGCTGTCGTCAGCTCGTGTCGTGAGATGTTGGGTTAAGTCCCGCAACGAGCGCAACCCTTATCATTAGTTGCTACGCAAGGGCACTCTAATGAGACTGCCGGTGACAAACCGGA
>OTU_757
TGGTAGTCCATGCCGTAAACGATGAGTGCTAGATGTTGTGGGTATTGACCCCCGCAGTGTCAAAGCTAACGCGTTAAGCACTCCGCCTGGGGAGTACGGTCGCAAGATTAAAACTCAAACGGAATTGACGGGGGCCCGCACAAGCGGTGGAGCATGTGGTTTAATTCGACGCAACGCGCAGAACCTTACCTGGGTTTGAACTGCAGTGGACCGGTACAGAGATGTACCTTTCCTTCGGGACCGCTGTAGAGGTGCTGCATGGCTGTCGTCAGCTCGTGTCGTGAGATGTTGGGTTAAGTCCCGCAACGAGCGCAACCCTTGCCAGTAGTTGCCAACAGGTTAAGCTGGGAACTCTACTGGGACCGCCGGTGTTAAACCGGA
>OTU_758
TGGTAGTCCACGCCCTAAACGATGGATACTAGGCGTAAGAGGTATCGACCCCTCTTGTGCCGCAGCTAACGCACTAAGTATCCCGCCTGGGGAGTACGGCCGCAAGGTTGAAACTCAAATGAATTGACGGGGACCCGCACAAGCGGTGGAGCATGTGGATTAATTCGATACTAACCGAAGAACCTTACCCAGGTTTGACATTGATTGTAAGCCTAAGAGATTAGGCCCTCCCTCACAAGGGGACATGAAAACAGATGTTGCATGGCTGTCGTCAGCTCGTGCCGTGAGGTGTGCGGTTAAGTCCGTAAACGAGCGCAACCCTCGTCCTATGTTGCCAGCGAGAAAGTCGGGAACTCATAGGAGACCGCCGGTGTAAGCCGGA
>OTU_759
TGGTAGTCCACGCCGTAAACTATGAGAACTAGATGTTAGGTGGCTTAGACCATCTGGTATCGCAGCTAACGCGATAAGTTCTCCGCCTGGGGAGTACGGCCGCAAGGTTAAAACTCAAATGAATTGACGGGGGCCCGCACAAGCGGTGGAGCATGTGGTTTAATTCGATGCAACGCGAAGAACCTTACCTACCTTTGAATCCACGGAATCTTGCAGAGATGTGAGAGTGCCTTCGGGAACCGTGAGACAGGTGCTGCATGGCTGTCGTCAGCTCGTGTCGTGAGATGTTGGGTTAAGTCCCGTAACGAGCGCAACCCTTGTCCTTAGTTACCAGCGAGTTATGTCGGGGACTTTAAGGAGACTGCCGGTGATAAACCGGA
>OTU_760
GGGTAGTCCACGCCGTAAACTATGGATACTAGCTGTTGGAGGTATCGACCCCTTCAGTAGCGAAGCTAACGCGTTAAGTATCCCGCCTGTGGAGTACGGTCGCAAGACTAAAACATAAAGGAATTGACGGGGATCAGCACAAGCGGTGGATCGTGTTCTTTAATTCGATGTTAAACGAAGAACCTTACCAGGGTTTGACATCCTTGGAATTTTGCCGAAAGGCGAGAGTGCTTTATTGAGCCAAGTGACAGGTGTTGCATGGCCGTCGTCAGCTCGTGTCGTGAGATGTTTGGTTAAGTCCATCAACGAGCGCAACCCTTGTGAATAGTTGTATTTTTCTATTCAGACTGCTCTAGTAATAGGGA
>OTU_761
TGGTAGTCCACGCCCTAAACGATGATAACTCGATGTTGGCGATATACGGTCAGCGTCCAAGCGAAAGCGTTAAGTTATCCACCTGGGGAGTACGCCCGCAAGGGTGAAACTCAAAGGAATTGACGGGGGCCCGCACAAGCGGAGGAGCATGTGGTTTAATTCGATGATACGCGAGGAACCTTACCCGGGCTTGAAAGTTACTGAAGAATATAGAGATATATTCGTCCCTCGGGACAGGAAACTAGGTGCTGCATGGCTGTCGTCAGCTCGTGCCGTGAGGTGTTGGGTTAAGTCCCGCAACGAGCGCAACCCTTATTTTTAGTTGCCAGCACATAATGGTGGGGACTCTAAAAAGACTGCCCGCGCAAGCGGAGA
>OTU_762
TGGTAGTCCACGCCGTAAACGATGAGTGCTAGGTGTTAGGGGTTTCGATACCCTTGGTGCCGAAGTTAACACAGTAAGCACTCCGCCTGGGGAGTACGGTCGCAAGACTGAAACTCAAAGGAATTGACGGGGACCCGCACAAGCAGTGGAGTATGTGGTTTAATTCGAAGCAACGCGAAGAACCTTACCAGGTCTTGACATCCCTCTGAATCGGGTAGAGATATCCGAGGCCTTCGGGACAGAGGAGACAGGTGGTGCATGGTTGTCGTCAGCTCGTGTCGTGAGATGTTGGGTTAAGTCCCGCAACGAGCGCAACCCTTGATCTTAGTTGCCAGCACCTCGGGTGGGCACTCTAGGATGACTGCCGGTGACAAACCGGA
>OTU_763
TGGTAGTCCACGCCCTAAACTATGGATACTAAGTGTCGGCGGGTTACCGCCGGTGCCGCAGCTAACGCATTAAGTATCCCGCCTGGGAAGTACGGCCGCAAGGTTGAAACTCAAAGGAATTGACGGGGGCCCGCACAAGCGGTGGAGCATGTGGTTTAATTCGACGCAACGCGAAGAACCTTACCCAGGTTGGACATGCACGTAGTAGAAAGGTGAAAGCCTGACGAGGTAGCAATACCAGCGTGCTCAGGTGCTGCATGGCTGTCGTCAGCTCGTGCCGTGAGGTGTTGGGTTAAGTCCCGCAACGAGCGCAACCCCTGCTTTCAGTTGCTACCGGGTCATGCCGAGCACTCTGAAAGGACTGCCCAGGATAACGGGGA
>OTU_764
TGGTAGTCCACGCCGTAAACGTTGGGCGCTAGGTGTGGGGAACTTTCCACGTTCTCCGTGCCGCAGCTAACGCATTAAGCGCCCCGCCTGGGGAGTACGGCCGCAAGGCTAAAACTCAAAGGAATTGACGGGGGCCCGCACAAGCGGCGGAGCATGTGGCTTAATTCGACGCAACGCGAAGAACCTTACCAAGGCTTGACATATACCGAAAACTGGCAGAGATGTCAGGTCCGCAAGGGCGGTAAACAGGTGGTGCATGGTTGTCGTCAGCTCGTGTCGTGAGATGTTGGGTTAAGTCCCGCAACGAGCGCAACCCTTGTTCTATGTTGCCAGCGCGTAATGGCGGGGACTCATAGGAGACTGCCGGGGTCAACTCGGA
>OTU_765
TGGTAGTCCACGCCGTAAACTATGGATGCTAGCCGTCAGCGAGCTTGCTCGTTGGTGGCGCAGCTAACGCATTAAGCATCCCGCCTGGGGAGTACGGTCGCAAGATTAAAACTCAAAGGAATTGACGGGGGCCCGCACAAGCGGTGGAGCATGTGGTTTAATTCGAAGCAACGCGCAGAACCTTACCAACCCTTGACATGTCGGTCGCGGACACCAGAGATGGAGTCCTTCAGTTCGGCTGGACCGAACACAGGTGCTGCATGGCTGTCGTCAGCTCGTGTCGTGAGATGTTGGGTTAAGTCCCGCAACGAGCGCAACCCTCGCCTTTAGTTGCCATCATTTAGTTGGGCACTCTAGAGGGACTGCCGGTGATAAGCCGGA
>OTU_766
TGGTAGTCCACGCCCTAAACGATGATTACTCGACATACGCGATACACAGTGTGTGTCTGAGCGAAAGCATTAAGTAATCCACCTGGGAAGTACGACCGCAAGGTTGAAACTCAAAGGAATTGACGGGGGTCCGCACAAGCGGTGGAGCATGTGGTTTAATTCGATGATACGCGAGGAACCTTACCTGGGCTAGAATGCTGGTTGACTGATTCTGAAAGGAGTCTTTATAGCAATATACAATCAGTAAGGTGCTGCATGGCCGTCGTCAGCTCGTGCCGTGAGGTGTTGGGTTAAGTCCCGCAACGAGCGCAACCCCTATTTTCAGTTGCCAACACGTAATGGTGGGAACTCTGAAGAAACTGCCGCCGTAAGGCGTGA
>OTU_767
TGGTAGTCCATGCCGTAAACGTTGGGCACTAGGTGTGGGGGACATTCCACGTTTTCCGCGCCGTAGCTAACGCATTAAGTGCCCCGCCTGGGGAGTACGGCCGCAAGGCTAAAACTCAAAGGAATTGACGGGGGCCCGCACAAGCGGCGGAGCATGCGGATTAATTCGATGCAACGCGAAGAACCTTACCAAGGCTTGACATGAACTAGTAAGGCCTAGAGATAGGTCCCCCACTTGTGGCTGGTTTACAGGTGGTGCATGGTTGTCGTCAGCTCGTGTCGTGAGATGTTGGGTTAAGTCCCGCAACGAGCGCAACCCTCGTTCTATGTTGCCAGCGCGTTATGGCGGGGACTCATAGGAGACTGCCGGGGTCAACTCGGA
>OTU_768
TGGTAGTCCACGCCGTAAACGATGAGTGCTAGTTGTCAGAGGCTTTGACCCTTCTGGTGACGAAGCTAACGCGTTAAGCACTCCGCCTGGGGAGTACGGTCGCAAGACTAAAACTCAAAGGAATTGACGGGGGCCCGCACAAGCGGTGGAGCATGTGGTTTAATTCGACGCAACGCGCAGAACCTTACCTGGGCTAGAAAATGCAGGAACCCGGCCGAAAGATCGGGGTGCCCTTCGGGGAATCTGTAGTTAGGTGCTGCATGGCTGTCGTCAGCTCGTGTCGTGAGATGTTGGGTTAAGTCCCGCAACGAGCGCAACCCCTGCCGTTAGTTGCCACCATTAAGTTGGGCACTCTAACGGGACTGCCGACCTTTAAGTCGGA
>OTU_769
TGGTAGTCCACGCCGTAAACGATGTGTGCTGGATGTTGGGGTTCCTAGAATCTCAGTGTCGTAGCTAACGCGGTAAGCACACCGCCTGGGGAGTACGGCCGCAAGGTTGAAACTCAAAGGAATTGACGGGGGCCCGCACAAGCGGTGGAGCATGTGGTTTAATTCGAAGCAACGCGCAGAACCTTACCAGCCCTTGACATGGTCACGACCGGTCCAGAGATGGACTTTCCCCGCAAGGGGCGTGATGCACAGGTGCTGCATGGCTGTCGTCAGCTCGTGTCGTGAGATGTTGGGTTAAGTCCCGCAACGAGCGCAACCCTCGCCTCTAGTTGCCAGCACGTTTGGGTGGGCACTCTAGTGGAACTGCCGGTGACAAGCCGGA
>OTU_770
TGGTAGTCCACGCCGTAAACGATGAGTACTAGGTGTCGCGGGTATTGACCCCTGCGGTGCCGCAGCTAACGCATTAAGTACTCCGCCTGGGAAGTACGGCCGCAAGGCTAAAACTCAAAGGAATTGACGGGGGCCCGCACAAGCGGTGGAGCATGTGGTTTAATTCGACGCAACGCGCAGAACCTTACCTGGGCTTGACATCCGCGGAACCTTGTGGAAACACAGGGGTGCCTTCGGGAGCCGCGAGACAGGTGCTGCATGGCTGTCGTCAGCTCGTGTCGTGAGATGTTGGGTTAAGTCCCGCAACGAGCGCAACCCTCATCCTTAGTTGCCATCATTAAGTTGGGCACTCTAAGGAAACTGCCGGTGTCAAACCGGA
>OTU_771
GGGTAGTCCACGCCGTAAACGATGCGCACTAGGTGTCGGGGGTATCGACCCCCTCGGTGCCGCAGCTAACGCGATAAGTGCGCCGCCTGGGGACTACGGCCGCAAGGCTAAAACTCAAAGGAATTGACGGGGGCCCGCACAAGCAGCGGAGCGTGTGGTTTAATTCGACGCAACGCGAAGAACCTTACCTGGGCTTGACATGCGTGTGGTACGAGGCCGAAAGGTCGAGGACCCGCAAGGGAGCACGCACAGATGCTGCATGGCTGTCGTCAGCTCGTGCCGTGAGGTGTTGGGTTAAGTCCCGCAACGAGCGCAACCCTCGCTGCCAGTTACCATGTCTGGCGGGACCGCCGGGTCCAACCCGGA
>OTU_772
TGGTAGTCCATGCCCTAAACGATGTACACTTGATGTCGGCCCTTAGGGTCGGTGTCGTAGCTAACGCGTTAAGTGTACCACCTGGGGAGTACGCTCGCAAGGGTGAAACTCAAAGGAATTGACGGGGGCCCGCACAAGCAGTGGAGCATGTGGTTTAATTCGATGCAACGCGAAGAACCTTACCTAGGCTTGAAAGGCCGTCTAAACCCATGAAAGTGGGCTACCCGCAAGGGGGGCGGTACAGGTGCTGCATGGCTGTCGTCAGCTCGTGCCGTGAGGTGTTTGGTTAAGTCCAGCAACGAGCGCAACCCCTGGATTCAGTTGCCAGCACGTAATGGTGGGAACTCTGGATCGACTGCCTACGCAAGTAGTGA
>OTU_773
TGGTAGTCCACGCCGTAAACGTTGGGCACTAGGTGTGGGTCGTTATCAACGCGATCTGTGCCGTAGCTAACGCATTAAGTGCCCCGCCTGGGGAGTACGGCCGCAAGGCTAAAACTCAAAGGAATTGACGGGGGCCCGCACAAGCGGCGGAGCATGTTGCTTAATTCGAGGCAACGCGAAGAACCTTACCTGGGTTTGACATGTAGAGAAAAGCCATAGAGATATGGTGTCCTTCGGGGTTCTACACAGGTGGTGCATGGCTGTCGTCAGCTCGTGTCGTGAGATGTTGGGTTAAGTCCCGCAACGAGCGCAACCCTTGTCCTATGTTGCCAGCACGTAATGGTGGGGACTCGTAGGAGACTGCCGGGGTCAACTCGGA
>OTU_774
TGGTAGTCCACGCCGTAAACGTTGGGCGCTAGGTGTGGGGAACCTTCCACGTTCTCCGTGCCGCAGCTAACGCATTAAGCGCCCCGCCTGGGGAGTACGGCCGCAAGGCTAAAACTCAAAGGAATTGACGGGGGCCCGCACAAGCGGCGGAGCATGTGGCTTAATTCGACGCAACGCGAAGAACCTTACCAAGGCTTGACATACACCGGAAACTGCCAGAGATGGTGGCCCCGCAAGGTCGGTGTACAGGTGGTGCATGGTTGTCGTCAGCTCGTGTCGTGAGATGTTGGGTTAAGTCCCGCAACGAGCGCAACCCTCGTCCTATGTTGCCAGCGAGTAATGTCGGGGACTCATAGGAGACTGCCGGGGTCAACTCGGA
>OTU_775
TGGTAGTCCACACTGTAAACGTTGATGACTCGCTGTTGGCGATACACAGCCAGCGGCAGAGAGAAATCGTTAAGTCATCCACCTGGGGAGTACGCCGGCAACGGTGAAACTCAAAGGAATTGACGGGGGTCCGCACAAGCGGTGGAGCATGTGGTTTAATTCGATGATACGCGAGGAACCTTACCTGGGCTAGAATGCCCTTGATGGGTGCAGAGATGCACTGTTCCGCAAGGACAAGGAGCAAGGTGCTGCATGGCTGTCGTCAGCTCGTGCCGTGAGGTGTTGGGTTAAGTCCCGCAACGAGCGCAACCCTTATTCTTAGTTGCCAACATTTAAGGTGGGGACTCTAAGAAGACTGCCTGCGCAAGCAGAGA
>OTU_776
TGGTAGTCCACGCCGTAAACGATGATAACTAGCTGTCCGGGCACATGGTGCTTGGGTGGCGCAGCTAACGCATTAAGTTATCCGCCTGGGGAGTACGGTCGCAAGATTAAAACTCAAAGGAATTGACGGGGGCCTGCACAAGCGGTGGAGCATGTGGTTTAATTCGAAGCAACGCGCAGAACCTTACCAGCCTTTGACATCCCGGTCGCGATTACCAGAGATGGTTTTCTTCAGTTCGGCTGGACCGGTGACAGGTGCTGCATGGCTGTCGTCAGCTCGTGTCGTGAGATGTTGGGTTAAGTCCCGCAACGAGCGCAACCCTCATCCTTAGTTGCTACCATTTGGTTGGGCACTCTAAGGAAACTGCCGGTGATAAGCCGGA
>OTU_777
GGGTAGTCCACGCCGTAAACGATGGATACTAGCTGTTGGGGGTATCGACCCCTCCAGTAGCGAAGCTAACGCGTTAAGTATCCCGCCTGTGGAGTACGGTCGCAAGACTAAAACATAAAGGAATTGACGGGGACCCGCACAAGCGGTGGATCGTGTTCTTTAATTCGATGCTAAACGATGAACCTTACCAGGGTTTGACATCCTTGGAATTTTGCCGAAAGGCGAGAGTGCTTTATTGAACCAAGTGACAGGTGATGCATGGCCGTCGTCAGCTCGTGTCGTGAGATGTTTGGTTAAGTCCATTAACGAGCGCAACCCTTGTGATTAGTTGTATTTTTCTAATCAGACTGCCCCGGCAACGGGGA
>OTU_778
TGGTAGTCCACGCCGTAAACGATGAGAACTAGTTCTTGGAGGTATTGACTCCTCCAGTGACGCAGCTAACGCATTAAGTTCTCCGCCTGGGGAGTACGGTCGCAAGACTAAAACTCAAACAAATTGACGGGGGCCCGCACAAGCGGTGGATTATGTGGTTTAATTCGAAGCAACGCGCAGAACCTTACCTAGGCTTGAACTCCTACGAACCTGTTTTAATCGACGGGGTGTCCGCAAGGAAATGTAGTGAGAGGTGCTGCATGGCTGTCGTCAGCTCGTGTTGTGAAATGTTGGGTTAAGTCGCGCAACGAGCGCAACCCCTATCGTCTGTTGCCAGCATTAAGTTGGGCACTCTGACGAGACTGCCTGGGTTAACCAGGA
>OTU_779
TGGTAGTCCACGCCGTAAACGATGATAACTAGCTGTCTGGGTACTTGGTACTTAGGTGGCGCAGCTAACGCATTAAGTTATCCGCCTGGGGAGTACGGCCGCAAGGTTAAAACTCAAATGAATTGACGGGGGCCTGCACAAGCGGTGGAGCATGTGGTTTAATTCGAAGCAACGCGCAGAACCTTACCAGCGTTTGACATGCCCGGACGACTTCCAGAGATGGATTTCTTCCCTTCGGGGACTGGGACACAGGTGCTGCATGGCTGTCGTCAGCTCGTGTCGTGAGATGTTGGGTTAAGTCCCGCAACGAGCGCAACCCTCGCCTTTAGTTACCATCATTTAGTTGGGGACTCTAAAGGAACCGCCGGTGATAAGCCGGA
>OTU_780
TGGTAGTCCACGCTGTAAACGATGAGAACTAGATGTTGGGTGGCTTAGTCCATTTAGTATCGAAGCTAACGCGTTAAGTTCTCCGCCTGGGGAGTACGGCCGCAAGGTTAAAACTCAAAGGAATTGACGGGGGCCCGCACAAGCGGTGGAGCATGTGGTTTAATTCGATGCAACGCGAAGAACCTTACCTACCCTTGACATCCCCGGAATCTTACAGAGATGTGAGAGTGCCGAAAGGAACCGGGAGACAGGTGCTGCATGGCTGTCGTCAGCTCGTGTTGTGAGATGTTGGGTTAAGTCCCGTAACGAGCGCAACCCTTATCCTTAGTTGCCAACGCGTAATGGCGGGGACTCTAAGGAGACTGCTGGTGATAAACCGGA
>OTU_781
TGGTAGTCCACGCCGTAAACGATGTCGACTTGGAGGTTGTGCCCTTGAGGCGTGGCTTCCGGAGCTAACGCGTTAAGTCGACCGCCTGGGGAGTACGGCCGCAAGGTTAAAACTCAAATGAATTGACGGGGGCCCGCACAAGCGGTGGAGCATGTGGTTTAATTCGATGCAACGCGAAGAACCTTACCTGGTCTTGACATCCACGGAAGTTTTCAGAGATGAGAATGTGCCTTCGGGAACCGTGAGACAGGTGCTGCATGGCTGTCGTCAGCTCGTGTTGTGAAATGTTGGGTTAAGTCCCGCAACGAGCGCAACCCTTATCCTTTGTTGCCAGCGGTCCGGCCGGGAACTCAAAGGAGACTGCCAGTGATAAACTGGA
>OTU_782
TGGTAGTCCACGCCGTAAACGATGAATGCTAGGTGTTAGGGGCTTCCATGCCCTTGGTGCCGAAGTTAACACAGTAAGCATTCCGCCTGGGGAGTACGCTCGCAAGAGTGAAACTCAAAGGAATTGACGGGGACCCGCACAAGCAGTGGAGTATGTGGTTTAATTCGAAGCAACGCGAAGAACCTTACCAGGTCTTGACATCCCTCTGAACAGTCTAGAGATAGGCTGGGCCTTCGGGACAGAGGAGACAGGTGGTGCATGGTTGTCGTCAGCTCGTGTCGTGAGATGTTGGGTTAAGTCCCGCAACGAGCGCAACCCTTGATCTTAGTTGCCAGCACGAAAGGTGGGCCCTCTAAGATGACTGCCGGTGACAAACCGGA
>OTU_783
TGGTAGTCCACGCCGTAAACGTTGGGCACTAGGTGTGGGTTCCAACCAACGGAATCCGCGCCGTCGCTAACGCATTAAGTGCCCCGCCTGGGGAGTACGGCGGCAACGCTAAAACTCAAAGGAATTGACGGGGGCCCGCACAAGCAGCGGAGCGTGTTGCTTAATTCGATGCAACGCGAAGAACCTTACCTGGGTTTGACATGCTAGGAAAAGCCGTAGAGATACGGTGTCCTTCGGGGCTTAGCACAGGTGGTGCATGGCTGTCGTCAGCTCGTGTCGTGAGATGTTGGGTTAAGTCCCGCAACGAGCGCAACCCTTATTCTATGTTGCCAGCGCGTAATGGCGGGGACTCGTAGGAGACTGCCGGGGTCAACTCGGA
>OTU_784
TGGTAGTCCACGCCCTAAACGATGTTTACTTGCTGTTGGGGAGAGATCTTTAGTAGCGAAGCTAACGCGAGAAGTAAACCGCCTGGGGAGTACGGTCGCAAGATTAAAACTCAAAGGAATTGACGGGGACCCGCACAAGCGGTGGATGATGTGGATTAATTCGATGCAACGCGAAGAACCTTACCTGCTCTTGACATGCTAGGGATCTAGTAGAGATACTGGAGTGCCGCAAGGAACCTAGACACAGGTGCTGCATGGCTGTCGTCAGCTCGTGTCGTGAGATGTTGTCTTAAGTGACGCAACGAGCGCAACCCTTGCCACTAGTTGCTAAAATATAAGGACTTTAGTGGGACAGCTGGCTATAATGCCAGA
>OTU_785
TGGTAGTCCACGCCGTAAACGATGCATACTAGACGTATGGGGTATCGACCCCCTGTGCGTCGAAGCTAACGCGATAAGTATGCCGCCTGGGAAGTACGGCCGCAAGGCTAAAACTCAAAGGAATTGACGGGGACCCGCACAAGCAGAGGATGATGTGGTTTAATATGACGCTACGCGTAGAACCTTACCCAGGCTTGACATCCTGAGAATCCGCTGGAAACAGTGGAGTGCCTTCGGGAGCTCAGTGACAGGTGCTGCATGGCCGTCGTCAGCTCGTGTTGTGAAATGTTGGGTTAAGTCCCGCAACGAGCGCAACCCTTATCGTATGTTGTATTTTTCATGCGAGACTGCCCGGGCCAACCGGGA
>OTU_786
TGGTAGTCCACGCCCTAAACGATGTCGACTAGTTGTCGGAGGGTAACTCCTTCGGTAACGCAGCTAACGCGTGAAGTCGACCGCCTGGGGAGTACGGTCGCAAGATTAAAACTCAAAGGAATTGACGGGGACCCGCACAAGCGGTGGATGATGTGGATTAATTCGATGCAACGCGAAAAACCTTACCTACCCTTGACATGCCACTAACGAAGCAGAGATGCATTAGGTGCCCGAAAGGGAAAGTGGACACAGGTGCTGCATGGCTGTCGTCAGCTCGTGTCGTGAGATGTTGGGTTAAGTCCCGCAACGAGCGCAACCCTTATCATTAGTTGCTACGCAAGGGCACTCTAATGAGACTGCCGGTGACAAACCGGA
>OTU_787
TGGTAGTCCACGCCGTAAACGATGAGTGCTAGGTGTCGGGGGGGTCCACCCCTCGGTGCCGAAGTTAACACATTAAGCACTCCGCCTGGGGAGTACGGTCGCAAGACTGAAACTCAAAGGAATTGACGGGGACCCGCACAAGCAGTGGAGTATGTGGTTTAATTCGAAGCAACGCGAAGAACCTTACCAGGTCTTGACATCCCCCTGAAACCGCCAGAGATGGCGGCGGCCTTCGGGACAGGGGAGACAGGTGGTGCATGGTTGTCGTCAGCTCGTGTCGTGAGATGTTGGGTTAAGTCCCGCAACGAGCGCAACCCTTGAGCTTAGTTGCCAGCACGTGAAGGTGGGCACTCTAGGCTGACTGCCGGTGACAAACCGGA
>OTU_788
TGGTAGTCCACGCCGTAAACGATGAATACTAGGTGTCGGGGAGCAAAAGCTCTTCGGTGCCGTCGCAAACGCATTAAGTATTCCACCTGGGGAGTACGTTCGCAAGAATGAAACTCAAAGGAATTGACGGGGACCCGCACAAGCGGTGGAGCATGTGGTTTAATTCGAAGCAACGCGAAGAACCTTACCAGGCCTTGACATCCCATTGACCGGTCCTTAACCGGACCTTTCCTTCGGGACAATGGAGACAGGTGGTGCATGGTTGTCGTCAGCTCGTGTCGTGAGATGTTGGGTTAAGTCCCGCAACGAGCGCAACCCCTGTCCTTAGTAGCCAGCAAGTAAAGTTGGGCACTCTAGGGAGACTGCCAGGGATAACCTGGA
>OTU_789
GGGTAGTCCACGCCGTAAACGATGGCCACTCGGCCTTTGACGACGGAACCTCCGTCGTTGGGGGCCTTAGCTAACGCGGGAAGTGGCCCGCCTGGGAACTACGAGCGCAAGCTTAAAACTCAAAGGAATTGACGGGGGCCCGCACAAGCAGCGGAGCGTGTGGTTTAATTCGACGCAACGCGCAGAACCTTACCCAGGTTTGACATGGCACTGCAAGCCCGTGAAAGCGGGTCGCCTTCGAGGGTGTGCCACAGATGCTGCATGGCTGTCGTCAGCTCGTGTCGTGAGATGTTGGGTTAAGTCCCGCAACGAGCGCAACCCCTACGGTCAGTTATTTGTGTCTGGCCGGACTGCCCCTTTGGGGA
>OTU_790
TGGTAGTCCACGCCCTAAACGATGCCAACTAGGTGTTGGGGAAGGAGACTTCCTTAGTGCCGTAGCTAACGCGTGAAGTTGGCCGCCTGGGGAGTACGGTCGCAAGATTAAAACTCAAAGGAATTGACGGGGACCCGCACAAGCGGTGGATGATGTGGATTAATTCGATGCAACGCGAAAAACCTTACCTACCCTTGACATGTCCGGAATCCTGATGAGAGTTGGGAGTGCTCGAAAGAGAGCCGGAACACAGGTGCTGCATGGCTGTCGTCAGCTCGTGTCGTGAGATGTTGGGTTAAGTCCCGCAACGAGCGCAACCCTTGTCATTAATTGCCATCATTTAGTTGGGCACTTTAATGAGACTGCCGGTGACAAACCGGA
>OTU_791
TGGTAGTCCTAGCCCTAAACGATGGATACTTGGTGTGGGGGGTGTTAAATCCCCCCGTGCCGAAGCTAACGCATTAAGTATCCCGCCTGGGGAGTACGGTCGCAAGGCTGAAACTCAAAGGAATTGACGGGGGCCCGCACAAGCGGTGGAGCATGTGGTTCAATTCGACGCAACGCGAAGAACCTTACCTGGGCTTGAACTGGAGTGGAAGTTGGCAGAGATGTCAATGTCCTTTACCGGACTACTCTAGAGGTGCTGCATGGCTGTCGTCAGCTCGTGTCGTGAGATGTTGGGTTAAGTCCCGCAACGAGCGCAACCCTTGCCCTTAGTTGCTAACAGGTTATGCTGAGAACCCTAAGGGAACTGTCGGCGATAAGCCGGA
>OTU_792
TGGTAGTCCACGCCGTAAACGTTGGGCGCTAGGTGTGGGGTCCTTCCACGGATTCTGTGCCGCAGCTAACGCATTAAGCGCCCCGCCTGGGGAGTACGGCCGCAAGGCTAAAACTCAAAGGAATTGACGGGGGCCCGCACAAGCGGCGGAGCATGTTGCTTAATTCGACGCAACGCGAAGAACCTTACCAAGGTTTGACATGGCCGGAAAACTCATGGAGACATGGGGTCCTTCGGGGCCGGTCACAGGTGGTGCATGGCTGTCGTCAGCTCGTGTCGTGAGATGTTGGGTTAAGTCCCGCAACGAGCGCAACCCTTGTCCCATGTTGCCAGCATTGAGTTGGGGACTCATGGGAGACTGCCGGGGTCAACTCGGA
>OTU_793
TGGTAGTCCCGGCAGTAAACGATGAACACTAGGTGTTGGGGGAAATTGACCCCCTCAGTGCCACAGCCAACGCAATAAGTGTTCCGCCTGGGGAGTACGGTCGCAAGATTAAAACTCAAAGGAATTGACGGGGGCCCGCACAAGCAGCGGAGCGTGTGGTTTAATTCGACGCAACGCGAAGAACCTTACCAGGGCTTGACATGCTATGTTCAACGGTGGAAACATCGTGGCCGCAAGGCGAATAGCACAGATGCTGCATGGCTGTCGTCAGCTCGTGTCGTGAGATGTTGGGTTAAGTCCCGCAACGAGCGCAACCCCTATGGTTAGTTGAAAAGTCTAGCCAGACTGCCGGTAGAAAACCGGA
>OTU_794
TGGTAGTCCACGCCGTAAACTATGGATACTAGGTGTCCGGGATGTTAACCTCCTGGGTACCGTAGCTCACGCATTAAGTATCCCGCCTGGGGAGTACGGTCGCAAGACTAAAACTCAAAGGAATTGACGGGGGCCCGCACAAGCGGTGGAGTATGTGGTTTAATTCGAAGCAACGCGCAGAACCTTACCTGGGCTTAACATCCCCTGACAGCTGCAGAGATGTAGTGTTCCCTTCGGGGACAGGGAGATAGGTGCTGCATGGCTGTCGTCAGCTCGTGTCGTAAGATGTTGGGTTAAGTCCCGCAACGAGCGCAACCCTTGTCCTTAGTTGCCAGCATTAAGTTGGGCACTCTGAGGAGACTGCCGGTGTTAAACCGGA
>OTU_795
TGGTAGTCCACGCCGTAAACGATGATAACTAGCTGTCCGGGCACTTGGTGCTTGGGTGGCGCAGCTAACGCATTAAGTTATCCGCCTGGGGAGTACGGCCGCAAGGTTAAAACTCAAAGAAATTGACGGGGGCCTGCACAAGCGGTGGAGCATGTGGTTTAATTCGAAGCAACGCGCAGAACCTTACCAACGTTTGACATCCCTAGTGTGGATCGTGGAGACACTTTCCTTCAGTTCGGCTGGCTAGGTGACAGGTGCTGCATGGCTGTCGTCAGCTCGTGTCGTGAGATGTTGGGTTAAGTCCCGCAACGAGCGCAACCCTCGCCTTTAGTTGCCATCATTTAGTTGGGCACTCTAAAGGAACCGCCGGTGATAAGCCGGA
>OTU_796
TGGTAGTCCACGCTGTAAACGATGAGTGCTAGTTGTCGGCATGCATGCATGTCGGTGACGCAGCTAACGCATTAAGCACTCCGCCTGGGGAGTACGGTCGCAAGATTAAAACTCAAAGGAATTGACGGGGGCCCGCACAAGCGGTGGAGCATGTGGTTTAATTCGAAGCAACGCGCAGAACCTTACCACCTTTTGACATGCCTGGACCGCTGCAGAGATGCAGCTTTCCCTTCGGGGACTAGGACACAGGTGCTGCATGGCTGTCGTCAGCTCGTGTCGTGAGATGTTGGGTTAAGTCCCGCAACGAGCGCAACCCTCGCTGTTAGTTGCCACCATTTAGTTGGGCACTCTAACAGGACTGCCGGAGTTAATCCGGA
>OTU_797
TGGTAGTCCTAGCCCTAAACCATCAGGACTTGGGGTTTGCCCTGTACGGGGCAAGTCCCGTAGCTAACGCGTTAAGTCCTGCGCCTGGGGAGTACGGTCGCAAGACTGAAACTCAAAGGAATTGACGGGGGCCCGCACAAGCGGTGGAACATGTGGTTCAATTCGACGCAACGCGAAGAACCTTACCTGGGCTTGAACCGCACAGGACCATCTTTGGAAACAGAGACTTCCCGCAAGGGACCTGTGTAGAGGTGCTGCATGGCTGTCGTCAGCTCGTGCCGTGAGGTGTTGGGTTAAGTCCCGCAACGAGCGCAACCCTTACTCTTAGTTGCCACCCGCAAGGGGGAACTCTAAGAGGACTGCTCCGGATAACGGAGA
>OTU_798
TGGTAGTCCACGCCGTAAACGATAACCACTAGATGTTGGTTCGGCTTAGCTGGATCAGTGTCGTAGCTAACGCGTTAAGTGGTTCGCCTGGGGAGTATGGTCGCAAGGCTAAAACTTAAAAGAATTGACGGGGGTCCGCACAAGCGGTGGAACATGTGGTTTAATTCGACACTACGCGAGGAACCTTACCTGGGCTTGACATGTACTCGACAGCTGTAGAAATACGGTCTTTTGGGTTTCGATTCAAACGGGTACACAGGTGCTGCATGGCTGTCGTCAGCTCGTGTCGTGAGATGTTTGGTTAAGTCCTCTAACGAGCGCAACCCCTGCTATCAGTTGCTACTAATCTTCGGATTAAGCACTTTGATGGGACTGCCCGGGAAACCGGGA
>OTU_799
TGGTAGTCCACGCCGTAAACGATGGATGCTAGGTGTTGCAGGCTTCAACCCCTGCAGTGCCGTAGCTAACGCATTAAGCATCCCGCCTGGGGAGTACGGTCGCAAGACTAAAACTCAAAGGAATTGACGGGGGCCCGCACAAGCGGTGGAGCATGTGGTTTAATTCGACGCAACGCGAAGAACCTTACCCAGACTTGACATCCTTGGAATCCTGCGGAAACGTGGGAGTGCCCTTCGGGGAGCCAAGAGACAGGTGCTGCATGGCTGTCGTCAGCTCGTGTCGTGAGATGTTGGGTTAAGTCCCGCAACGAGCGCAACCCCTATCTTTAGTTGCCCTTGGGTAAAGCCAGGCACTCTAAAGAAACTGCCGATGATAAATCGGA
>OTU_800
TGGTAGTCCCGGCCCTAAACGATGAACACTTGGCGTGACGGGTCTCAACCCCCGTCGTGCCGGAGCTAACGCGTTAAGTGTTCCGCCTGGGGAGTACGGTCGCAAGGCTGAAACTCAAAGGAATTGACGGGGGCCCGCACAAGCGGTGGAGCATGTGGTTCAATTCGACGCAACGCGAAGAACCTTACCTGGGCTCGAAGCGCAGTGGAATCCGGATGAAAGTTCGGCGCCCGCAAGGGCCGCTGCGGAGGTGCTGCATGGCTGTCGTCAGCTCGTGTCGTGAGATGTTGGGTTAAGTCCCGCAACGAGCGCAACCCTTGTCCTTAGTTGCCATCCCGCAAGGGGGCACTCTAAGGAAACTGTCGGTCAAAAGCCGGA
>OTU_801
TGGTAGTCCACGCCCTAAACGATGTCAACTGGTTGTTGGGGAAGGCAACTTCCTTAGTAACGAAGCTAACGCGTGAAGTTGACCGCCTGGGGAGTACGGCCGCAAGGTTAAAACTCAAAGGAATTGACGGGGACCCGCACAAGCGGTGGATGATGTGGATTAATTCGATGCAACGCGAAGAACCTTACCTACCCTTGACATGTACGGAAGCTGGGTGAGAGCTCAGTGTGCCCGAAAGGGAGCCGTAACACAGGTGCTGCATGGCTGTCGTCAGCTCGTGTCGTGAGATGTTGGGTTAAGTCCCGCAACGAGCGCAACCCTTGTCACTAGTTGCTACGAAAGGGCACTCTAGTGAGACTGCCGGTGACAAACCGGA
>OTU_802
TGGTAGTCCACGCCCTAAACGATGTCAACTGGTTGTTGGGGAAGGAAACTTCCTTAGTAACGAAGCTAACGCGTGAAGTTGACCGCCTGGGGAGTACGGCCGCAAGGTTAAAACTCAAAGGAATTGACGGGGACCCGCACAAGCGGTGGATGATGTGGATTAATTCGATGCAACGCGAAAAACCTTACCTACCCTTGACATGCCAGGGAGCTTGCTGAGAGGCAAGTGTGCCCGAAAGGGAGCCTGGACACAGGTGCTGCATGGCTGTCGTCAGCTCGTGTCGTGAGATGTTGGGTTAAGTCCCGCAACGAGCGCAACCCTTGTCACTAATTGCCAGCATTGAGTTGGGCACTTTAGTGAGACTGCCGGTGACAAACCGGA
>OTU_803
GGGTAGTCCACGCCGTAAACGATGGATGCTAGCTGTGGGGGGTATCGACCCCCTCCGTAGCGAAGCTAACGCGTTAAGCATCCCGCCTGTGGAGTACGGTCGCAAGACTAAAACATAAAGGAATTGACGGGGACCCGCACAAGCGGTGGAGCGTGTTCTTTAATTCGATGGTAAACGAAGAACCTTACCAGGGTTTGACATCCCGAGAATTTCTGCGAAAGCAGAGAGTGCTTTATTGAACTCGGTGACAGATGATGCATGGCCGTCGTCAGCTCGTGTCGTGAGATGTTTGGTTAAGTCCATCAACGAGCGCAACCCTTATAGTTAGTTGGATTTTTCTAGCTAGACTGCCCCGGTAACGGGGA
>OTU_804
TGGTAGTCCACACTGTAAACGATGATTACTCGCTGCTAGAGGGCAACTTTTAGTGGCTTAGCGAAAGCGATAAGTAATCCACCTGGGGAGTACGCCGGCAACGGTGAAACTCAAAGGAATTGACGGGGGCCCGCACAAGCGGAGGAGCATGTGGTTTAATTCGATGATACGCGAGGAACCTTACCAGGGCTTGAAAGTTAGGGAATATCTCTGAAAGGAGATAGTCAGCAATGACCCGAAACTAGGTGCTGCATGGCTGTCGTCAGCTCGTGCCGTGAGGTGTTGGGTTAAGTCCCGCAACGAGCGCAACCCCTACCATTAGTTGCCAGCGGTTCGGCCGGGGACTCTAGTGGAACTGCCCGCGCAAGCGGTGA
>OTU_805
TGGTAGTCCACGCCGTAAACGATGAATGCCAGCTGTTGGGGTGCTTGCACCGCAGTAGCGCAGCTAACGCTTTGAGCATTCCGCCTGGGGAGTACGGTCGCAAGATTAAAACTCAAAGGAATTGACGGGGGCCCGCACAAGCGGTGGAGCATGTGGTTTAATTCGAAGCAACGCGCAGAACCTTACCATCCTTTGACATGGCGTGTTACCCAGAGAGATTTGGGGTCCACTTCGGTGGCGCGCACACAGGTGCTGCATGGCTGTCGTCAGCTCGTGTCGTGAGATGTTGGGTTAAGTCCCGCAACGAGCGCAACCCACGTCCTTAGTTGCCATCATTCAGTTGGGCACTCTAGGGAGACTGCCGGTGATAAGCCGCGA
>OTU_806
TGGTAGTCCACGCCGTAAACGATGGATGCTAGATGTTTCCGGTATTGACCCCGGAGGTGTCGTAGCTAACGCGTTAAGCATCCCGCCTGGGGAGTACGGCCGCAAGGCTAAAACTCAAAGGAATTGACGGGGGCCCGCACAAGCGGTGGAGCATGTGGTTTAATTCGACGCAACGCGAAGAACCTTACCTGGGTTGGAACCCTCCAGAAGTTTGCAGAGATGCAGATGTGCCCGCAAGGGAATTGGATGTCCAGGTGCTGCATGGCTGTCGTCAGCTCGTGTCGTGAGATGTTGGGTTAAGTCCCGCAACGAGCGCAACCCTTGTCGTTAGTTGCCAGCGGTTCGGCCGGGCACTCTAGCGAGACTGCCGGTGTTAAACCGGA
>OTU_807
TGGTAGTCCACGCTGTAAACGATGGGTACTAGGTTTGGTGGGTCTTGACCCCCGCCGAACCGGCGCTAACGCACTAAGTACCCCGCCTGGGAAGTACGGTCGCAAGACTAAAACTCAAAGGAATTGACGGGGGCCCGCACAAGCGGTGGATCATGTGGTTTAATTCGAAGCAACGCGAAGAACCTTACCTGGGTTTGACATCCTCGGACATCCGTAGAAATACGGCTTTCGTAGTAATACGACCGAGTGACAGGTGCTGCATGGCTGTCGTCAGCTCGTGGGGTGACCTGTTGGGTTAAGTCCCGCAACGAGCGCAACCCCTGTCCTTAGTTGCCAGCATTAAGTTGGGCTCTCTAGGGAGACTGCCGTGGTTAACACGGA
>OTU_808
TGGTAGTCCACGCCGTAAACGATGGGCACTAGGTGTGGGAGGTGTCGACTCCTCCCGTGCCGCAGCTAACGCATTAAGTGCCCCGCCTGGGGAGTACGGCCGCAAGGCTAAAACTCAAAGGAATTGACGGGGGCCCGCACAAGCAGCGGAGCATGTGGTTTAATTCGACGCAACGCGAAGAACCTTACCTGGGCTTGACATGTTGGTCGTACCTGTGGAAACACAGGGTCAGTTCGGCTGGACCATCACAGGTGGTGCATGGCTGTCGTCAGCTCGTGTCGTGAGATGTTGGGTTAAGTCCCGCAACGAGCGCAACCCCTGTCGCATGTTGCCAGCAAGTTATGTTGGGGACTCATGCGAGACTGCCGGTGACAAACCGGA
>OTU_809
TGGTAGTCCACGCCATAAACGATGACAACTAGACGTTGGGGACATATGGTCCACAGTGTCGCAGCTAACGCGTTAAGTTGTCCGCCTGGGGAGTACGGCCGCAAGGTTGAAACTCAAAGGAATTGACGGGGACCCGCACAAGCGGTGGAGCATGTGGTTTAATTCGATGCAACGCGAAGAACCTTACCTGGTCTTGACATGTCTGGAATCCCGAAGAGATTTGGGAGTGCCGCAAGGAACCAGAACACAGGTGCTGCATGGCTGTCGTCAGCTCGTGTCGTGAGATGTTGGGTTAAGTCCCGCAACGAGCGCAACCCTTGTCCTTAGTTGCCATCATTAAGTTGGGAACTCTAAGGAGACCGCCGGTGACAAACCGGA
>OTU_810
TGGTAGTCCACGCCCTAAACGATGCATACTTGGTGTCGGCCATTCAGTTGGTCGGTGCCGGAGCTAACGCGTTAAGTATGCCGCCTGGGGAGTACGGTCGCAAGGCTGAAACTCAAAGGAATTGACGGGGGCCCGCACAAGCGGTGGAGCATGTGGTTTAATTCGACGCAACGCGAAGAACCTTACCTGGGCTCGAACGGCTGCCGACGGGTGGTGGAAACATCGCCTTTCCCGCAAGGGACGGTAGTCGAGGTGCTGCATGGCTGTCGTCAGCTCGTGTCGTGAGATGTTGGGTTAAGTCCCGCAACGAGCGCAACCCTTGTCCTGTGTTGCTAACCCCTTAAAAGGTGCACTCTCAGGAGACCGCCAGCGATAAGCTGGA
>OTU_811
TGGTAGTCCACGCCGTAAACGATGAGAACTAGATGTCGAGGGGGAATTGCCTCTCGGTGTCGCAGCTAACGCGTTAAGTTCTCCGCCTGGGGAGTACGGCCGCAAGGTTGAAACTCAAAGGAATTGACGGGGACCCGCACAAGCGGTGGAGCATGTGGTTTAATTCGATGCAACGCGAAGAACCTTACCTGCCCTTGACATCCTCGGAACCCTGCAGAGATGCGGGGGTGCCTTCGGGAACCGAGAGACAGGTGCTGCATGGCTGTCGTCAGCTCGTGTCGTGAGATGTTGGGTTAAGTCCCGCAACGAGCGCAACCCTTGTCCCTAGTTGCCAGCGGATAACGCCGGGAACTCTAGGGAGACTGCCGGTGACAAACCGGA
>OTU_812
TGGTAGTCCACGCCCTAAACGATGATAACTCGATGTTGGCGATATACGGTCAGCGTCCAAGCGAAAGCGTTAAGTTATCCACCTGGGGAGTACGCCCGCAAGGGTGAAACTCAAAGGAATTGACGGGGGCCCGCACAAGCGGAGGAGCATGTGGTTTAATTCGATGATACGCGAGGAACCTTACCTGGGCTAGAATGCCCTTGATGGGTCCGGAGACGGATCGTTCCGCAAGGACAAGGAGCAAGGTGCTGCATGGCTGTCGTCAGCTCGTGCCGTGAGGTGTTGGGTTAAGTCCCGCAACGAGCGCAACCCTTATTTTTAGTTGCCAGCACATAATGGTGGGGACTCTAAAAAGACTGCCCGCGCAAGCGGAGA
>OTU_813
TGGTAGTCCACGCCCTAAACGATGTCTACTAGTTGTCGGGGATTAAGTTCCTTGGTAACGCAGCTAACGCGTGAAGTAGACCGCCTGGGGAGTACGGTCGCAAGATTAAAACTCAAAGGAATTGACGGGGACCCGCACAAGCGGTGGATGATGTGGATTAATTCGATGCAACGCGAAAAACCTTACCTACCCTTGACATGTCAGGAATCCTGGAGAGATCCGGGAGTGCCCGAAAGGGAGCCTGAACACAGGTGCTGCATGGCTGTCGTCAGCTCGTGTCGTGAGATGTTGGGTTAAGTCCCGCAACGAGCGCAACCCTTGTCATTAGTTGCTACGCAAGAGCACTCTAATGAGACTGCCGGTGACAAACCGGA
>OTU_814
TGGTAGTCCACGCTGTAAACGATGAGTGCTAGGTGTTGTGGGTATTGACCCCCGCGGTGCCGTAGCTAACGCGTTAAGCACTCCGCCTGGGGAGTACGGCCGCAAGGCTAAAACTCAAAGGAATTGACGGGGGCCCGCACAAGCGGTGGAGCATGTGGTTTAATTCGACGCAACGCGCAGAACCTTACCAGGGCTAGAAAAGGTAGGAACCCGGATGAAAGTCTGGGGTGCCCGCAAGGGAATCTACATCCAGGTGCTGCATGGCTGTCGTCAGCTCGTGTCGTGAGATGTTGGGTTAAGTCCCGCAACGAGCGCAACCCCTGTTCTTAGTTGCCATCATTAAGTTGGGCACTCTAAGGAGACTGCCGGCGTCAAGCCGGA
>OTU_815
TGGTAGTCCACGCCGTAAACGATGTGCGCTGGATGTTGGGGCCCTTAGGGCTTCAGTGTCGTAGCCAACGCGGTAAGCGCACCGCCTGGGGAGTACGGCCGCAAGGTTGAAACTCAAAGGAATTGACGGGGGCCCGCACAAGCGGTGGAGCATGTGGTTTAATTCGAAGCAACGCGCAGAACCTTACCAGCTCTTGACATGGTCACGACCGGCCCAGAGATGGGTTTTCCCCGCAAGGGGCGTGGCGCACAGGTGCTGCATGGCTGTCGTCAGCTCGTGTCGTGAGATGTTGGGTTAAGTCCCGCAACGAGCGCAACCCTCGCCTCCAGTTGCCAGCGCGTTATGGTGGGCACTCTGGAGGAACTGCCGGTGACAAGCCGGA
>OTU_816
TGGTAGTCCACGCCGTAAACGATGTGTGTTTGTCGCTGGGGAGTTTACTCTTCGGTGACGGAGCTAACGCGTTAAGCACACCGCCTGGGAAGTACGGTCGCAAGATTAAAACTCAAAGGAATTGACGGGGACCCGCACAAGCGGTGGAGTATGTGGTTTAATTCGTCGCAACGCGAAGAACCTTACCAGGCCTTGACATGCCCTCTATGATGCTCAGAGACGAGCGTCTTCACTTCGGGTGGGAGGGACACAGGTGCTGCATGGCTGTCGTCAGCTCGTGTCGTGAGATGTTGGGTTAAGTCCCGCAACGAGCGCAACCCCTTTTATCAGTTGCCAGCACGTAATGGTGGGAACTCTGATGATACTGCCGGTGATAAGCCGGA
>OTU_817
GGGTAGTCCACGCTGTAAACGATGAGTACTAGGTGTCGGGGGTATCGACCCCCTCGGTGCCGCAGCTAACGCGATAAGTACTCCGCCTGGGGACTACGGCCGCAAGGCTAAAACTCAAAGGAATTGACGGGGGCCCGCACAAGCAGCGGAGCGTGTGGTTTAATTCGACGCAACGCGAAGAACCTTACCTGGGCTTGACATGCACGTGGTAAAAGCCTGAAAGGGTGATGACCTGCAAGGGAGCGTGCACAGATGCTGCATGGCTGTCGTCAGCTCGTGCCGTGAGGTGTTGGGTTAAGTCCCGCAACGAGCGCAACCCTCGCTGCCAGTTACCATGTCTGGCGGGACCGCCGGGTCCAACCCGGA
>OTU_818
TGGTAGTCCACGCCCTAAACTATGTCAACTAGTTGTTGGGGGAGTTAAATCCCTTAGTAACGCAGCTAACGCGTGAAGTTGACCGCCTGGGGAGTACGGTCGCAAGATTAAAACTCAAAGGAATTGACGGGGGCCCGCACAAGCGGTGGATGATGTGGTTTAATTCGATGCAACGCGAAAAACCTTACCTACCCTTGACATGTACGGAAGTCTCCAGAGATGGAGACGTGCCCGAAAGGGAGCCGTAACACAGGTGCTGCATGGCTGTCGTCAGCTCGTGTCGTGAGATGTTGGGTTAAGTCCCGCAACGAGCGCAACCCTTGCCATTAGTTGCTACATTCAGTTGAGCACTCTAATGGGACTGCCGGTGACAAACCGGA
>OTU_819
TGGTAGTCCACGCCGTAAACGATGGGTGCTAGGTGTGGGAGGTGTCGACTCCTTCCGTGCCGAAGCTAACGCATTAAGCACCCCGCCTGGGGAGTACGGCCGCAAGGCTAAAACTCAAAGGAATTGACGGGGCCCCGCACAAGCAGCGGAGCATGTTGTTTAATTGGACGCGACGCCAAGAACCTTACCGAGGCTTGACATGTTCGGGAAAGCCGGAGAAATTCGGCCCTCCTTCGGGACCCGATCACAGGTGGTGCATGGCTGTCGTCAGCTCGTGTCGTGAGATGTTGGGTTAAGTCCCGCAACGAGCGCAACCCCTGTCCCATGTTGCCAGCGAGTCATGTCGGGGACTCATGGGAGACTGCCGGTGACAAATCGGA
>OTU_820
TGGTAGTCCACGCCCTAAACGATGATTACTCGACATACGCGATACACAGTGTGTGTCTGAGCGAAAGCATTAAGTAATCCACCTGGGAAGTACGACCGCAAGGTTGAAACTCAAAGGAATTGACGGGGGTCCGCACAAGCGGTGGAGCATGTGGTTTAATTCGATGATACGCGAGGAACCTTACCTGGGCTAGAATGCAGTTGGACCGATCCTGAAAGGGGTCTTTCCCGCAAGGGACCGATTGTAAGGTGCTGCATGGCTGTCGTCAGCTCGTGCCGTGAGGTGTTGGGTTAAGTCCCGCAACGAGCGCAACCCCTATCTTCAGTTGCCAGCGGGTCATGCCGGGAACTCTGAAGAAACTGCCGTCGTAAGACGCGA
>OTU_821
TGGTAGTCCACGCCCTAAACGATGTCAACTAGGTGTTGGGAGGGTAAAACCTTTTAGTACCGGAGCTAACGCGTGAAGTTGACCGCCTGGGGAGTACGGCCGCAAGGTTAAAACTCAAAGGAATTGACGGGGACCCGCACAAGCGGTGGATGATGTGGATTAATTCGATGCAACGCGAAAAACCTTACCTACCCTTGACATGTCAGGAAGTCCTGAGAGATTGGGATGTGCCCGAAAGGGAACCTGAACACAGGTGCTGCATGGCTGTCGTCAGCTCGTGTCGTGAGATGTTGGGTTAAGTCCCGCAACGAGCGCAACCCTTGTCGTTAATTGCCATCATTTAGTTGGGCACTTTAGCGAGACTGCCGGTGACAAACCGGA
>OTU_822
TGGTAGTCCACGCCGTAAACTTTGATTACTCGCTGTTGGCGATACACTGTCAGCGGCTAAGCGAAAGCGTTAAGTAATCCACCTGGGGAGTACGATCGCAAGATTGAAACTCAAAGGAATTGACGGGGGCCCGCACAAGCGGTGGAGCATGTGGTTTAATTCGATGATACGCGAGGAACCTTACCAGGGCTTGAAAGTTAGTGACTTACCGTGAAAGCGGTAATCTCTTCGGAGCACGAAACTAGGTGCTGCATGGCTGTCGTCAGCTCGTGCCGTGAGGTGTTGGGTTAAGTCCCGCAACGAGCGCAACCCCTACTTCTAGTTGCCAACAGGTAATGCTGGGGACTCTAGAGGAACTGCCCGCGCAAGCGGTGA
>OTU_823
TGGTAGTCCACGCCGTAAACGATGGATACTAGCTGTTCGGATGCAAATCTGAGTGGCTAAGCGAAAGTGATAAGTATCCCACCTGGGGAGTACGAACGCAAGTTTGAAACTCAAAGGAATTGACGGGGGCCCGCACAAGCGGTGGAGCATGTGGTTTAATTCGATGATACGCGAGGAACCTTACCAGGGCTTAAATGTAGTCTGACAGGTCTGGAAACAGATTTTCCTTCGGGCAGATTACAAGGTGCTGCATGGTTGTCGTCAGCTCGTGCCGTGAGGTGTCAGGTTAAGTCCTATAACGAGCGCAACCCCTGTTGTTAGTTGCCAGCGAGTAATGTCGGGAACTCTAACAAGACTGCCGGTGCAAACCGGGA
>OTU_824
TGGTAGTCCACGCCCTAAACGATGGGTACTCGGTGTCGCGGGTATCGACCCCCGCGGTGCCTTAGCTAACGCGTTAAGTACCCCGCCTGGGGAGTACGGTCGCAAGGCTGAAACTCAAAGGAATTGACGGGGGCCCGCACAAGCGGTGGAGCATGTGGTTTAATTCGATGCAACGCGAAGAACCTTACCTGGGCTCGAACGGTGGTGGACAGCGGTAGAAATACCGTCTCTCCTTCGGGAGTCGCCATCGAGGTGCTGCATGGCTGTCGTCAGCTCGTGTCGTGAGATGTTGGGTTAAGTCCCGCAACGAGCGCAACCCCTATTCTTAGTTGCCAGCGAGTAATGTCGGGCACTCTAAGGAGACTGCCTCGGAAATCGAGGA
>OTU_825
TGGTAGTCCACGCCGTAAACGATGGATACTTGTTGTTAGAGGTATTGACCCCTTTAGTGACGAAGCTAACGCGTTAAGTATCCCGCCTGGGGAGTACGGTCGCAAGATTAAAACTCAAAGAAATTGACGGGGGCCCGCACAAGCGGTGGAGCATGTGGTTCAATTCGATGCAACGCGAAAAACCTTACCTAGATTTGACATACTGTGGAAGATTCTGAGAAATCAGGTCGCCTTCGGGCCGCAGTACAGGTGCTGCATGGCTGTCGTCAGCTCGTGTCGTGAGATGTTGGGTTAAGTCCCGCAACGAGCGCAACCCCTGTCTTTAGTTGCCAGCATTTAGTTGGGCACTCTAAAGAGACTGCCGACGTTAAGTCGGA
>OTU_826
TGGTAGTCCACGCCGTAAACGATGAGTGCTAGACGTCGGGGGGTTCACCTTCCGGTGTCGCAGCTAACGCTTTAAGCACTCCGCCTGGGGAGTACGGTCGCAAGATTAAAACTCAAAGGAATTGACGGGGGCCCGCACAAGCGGTGGAGCATGTGGTTTAATTCGAAGCAACGCGAAGAACCTTACCAGCCCTTGACTTGGGGAGTGTGGGTCGCAGAGACGTGACCCTTCAGTTCGGCTGGCTCCCACACAGGTGCTGCATGGCTGTCGTCAGCTCGTGTCGTGAGATGTTGGGTTAAGTCCCGCAACGAGCGCAACCCTCATCTTCAGTTGCCATCATTAAGTTGGGCACTCTGAAGAAACTGCCGGTGACAAGCCGGA
>OTU_827
TGGTAGTCCACGCCGTAAACGATGAGTGCTAGGTGTTAGGGGGTTTCCGCCCCTTAGTGCTGAAGTTAACGCATTAAGCACTCCGCCTGGGGAGTACGGCCGCAAGGCTGAAACTCAAAAGAATTGACGGGGGCCCGCACAAGCGGTGGAGCATGTGGTTTAATTCGAAGCAACGCGAAGAACCTTACCAGGTCTTGACATCCTCTGTAAACGATAGAGATATCGCTTTCCCTTCGGGGACAGAGTGACAGGTGGTGCATGGTTGTCGTCAGCTCGTGTCGTGAGATGTTGGGTTAAGTCCCGCAACGAGCGCAACCCTTGATCTTAGTTGCCAGCATTAAGTTGGGCACTCTAAGGTGACTGCCGGTGACAAACCGGA
>OTU_828
TGGTAGTCCACGCCGTAAACGATGAGCACTAGGTCGATGCCACGCTACGTGGTGTCGGCCGCAGACAATTTATTAAGTGCTCCGCCTGGGGAGTATGGTCGCAAGGCTGAAACTCAAAGGAATTGACGGGGGCTCACACAAGCGGTGGAGGATGTGGTTTAATTCGAAGCAACGCGAAGAACCTTACCAGGTCTTGACATACCGGGATTATTTTGGTGAAAGCCAATTGATTGCCAGCAATGGTGTAACCGGAACAGGTGCTGCATGGCTGTCGTCAGCTCGTGCCGTGAGGTGTTAGGTTAAGTCCTTTAACGAGCGAAACCCCTACGATTAGTTACCAGCGGGTCATGCCGGGGACTCTAGTCGGACTGCCGCGCAAGCTGGA
>OTU_829
TGGTAGTCCACGCCCTAAACGTTGATTACTCGATGTGTGCGATACACTGTACGCGTCTAAGCGAAAGCATTAAGTAATCCACCTGGGGAGTACGGTCGCAAGACTGAAACTCAAAGGAATTGACGGGGGCCCGCACAAGCGGAGGAGCATGTGGTTTAATTCGATGATACGCGAGGAACCTTACCCGGGCTTGAAAGTTAGTGAATGTAGTGGAAACATTACAGTCCGCAAGGACACGAAACTAGGTGCTGCATGGCTGTCGTCAGCTCGTGCCGTGAGGTGTTGGGTTAAGTCCCGCAACGAGCGCAACCCCTATCATTAGTTGCCAACAGGTTATGCTGGGGACTCTAATGAGACTGCCCGCGCAAGCGGTGA
>OTU_830
TGGTAGTCCACGCCCTAAACGATGCTTACTCGACGTATGGCACTAGTTGTTGTGCGTCCAAGGGAAACCGTTAAGTAAGCCACCTGGGGAGTACGACCGCAAGGTTGAAACTCAAAGGAATTGACGGGGGTCCGCACAAGCGGTGGAGCATGTGGTTTAATTCGATGATACGCGAGGAACCTTACCTGGGCTAGAATGCGAGTGACAGGCCGCGAAAGCGGTCCTTCCTTCGGGACACAAAGCAAGGTGCTGCATGGCTGTCGTCAGCTCGTGCCGTGAGGTGTTGGGTTAAGTCCCGCAACGAGCGCAACCCCTGTCCTTAGTTGCCAACTCATGCCGTAAGGCGTGAAGGGACTCTAAGGAGACTGCCGGCGTAAGCCGAGA
>OTU_831
TGGTAGTCCACGCCCTAAACGATGCTAACTCGACGTGTGGGAGAGATCTTGCGCGTCCAAGCGAAAGCGATAAGTTAGCCACCTGGGGAGTACGTTCGCAAGAATGAAACTCAAAGGAATTGACGGGGGTCCGCACAAGCGGTGGAGCATGTGGTTTAATTCGATGATACGCGAGGAACCTTACCTAGGCTAGAATGTGAGTGACTGTGCCAGAAACGGTACATTCCCGCAAGGGACACAAAACAAGGTGCTGCATGGCTGTCGTCAGCTCGTGCCGTGAGGTGTTGGGTTAAGTCCCGCAACGAGCGCAACCCCTATCTTCAGTTGCCAGCATGTAATGATGGGGACTCTGGAGAGACTGCCGGCGTAAGCCGCGA
>OTU_832
TGGTAGTCCACGCTGTAAACGATGAGAACTGGCTGTGCGAAAGGGTTAAACCTTTTGCGTAGCGAAGCTAACGCGTTAAGTTCTCCGCCTGGGGAGTACGGCCGCAAGGTTAAAACTCAAAGGAATTGACGGGGGCCCGCACAAGCGGTGGAGCATGTGGTTTAATTCGATGCAACGCGAAGAACCTTACCTACCCTTGACATCCTTCGAAGGCCGGTTAAGAGCTGGTCGTGCCGAAAGGAGCGAAGAGACAGGTGCTGCATGGCTGTCGTCAGCTCGTGTCGTGAGATGTTGGGTTAAGTCCCGTAACGAGCGCAACCCTTGTGCTTCGTTGCCATCCGAAAGGAGGAACTCGAAGCAGACTGCTGGTGATAAACCGGA
>OTU_833
TGGTAGTCCACGCCGTAAACGTTGGGCACTAGGTGTGGGACTCTATCGACGGGTTCCGTGCCGTAGCTAACGCATTAAGTGCCCCGCCTGGGGAGTACGGCCGCAAGGCTAAAACTCAAAGGAATTGACGGGGGCCCGCACAAGCGGCGGAGCATGTGGCTTAATTCGATGCAACGCGAAGAACCTTACCTGGGCTGAACTATGCGGGAAAAGCCGTAGAGATACGGTGTCCTTCGGGGTCCGCGATAGGTGGTGCATGGCTGTCGTCAGCTCGTGTCGTGAGATGTTGGGTTAAGTCCCGCAACGAGCGCAACCCCTATCCCATGTTGCCAGCGGGTTATGCCGGGGACTCGTGGGAGACTGCCGGTGCCAAACCGGA
>OTU_834
TGGTAGTCCACGCTGTAAACGATGATCACTAGACGTTGGGCTTGCTTGCAGGCTCAGTGTCGCAGCTAACGCGATAAGTGATCCACCTGGGGACTACGGTCGCAAGATTAAAACTCAAAGGAATTGACGGGGGTCCGCACAAGCGGTGGAACATGTGGTTTAATTCGTCATTACGCGAGGAACCTTACCTAGGCTTGACATGCTTTTGATAGCTGTAGAGATACAGTGTTCTAGATTTCGGTTTAGACAATTGCACAGGTGCTGCATGGCTGTCGTCAGCTCGTGTCGTGAGATGTTTGGTTAAGTCCTCTAACGAGCGCAACTCCTGTCGTTAGTTGCTATCCCGTAAGGGAGCACTTTAACGAGACTGCCTGGGAAACCAGGA
>OTU_835
TGGTAGTCCACGCTGTAAACGATGGATGCTAGCCGTTGGCGAGCTTGCTCGTCAGTGGCGCAGCTAACGCTTTAAGCATCCCGCCTGGGGAGTACGGTCGCAAGATTAAAACTCAAAGGAATTGACGGGGGCCCGCACAAGCGGTGGAGCATGTGGTTCAATTCGAAGCAACGCGAAGAACCTTACCAACTTTTGACATGTCCCGTATGGATTTCAGAGATGAGATCCTTCAGTTCGGCTGGCGGGAACACAGGTGCTGCATGGCTGTCGTCAGCTCGTGTCGTGAGATGTTGGGTTAAGTCCCGCAACGAGCGCAACCCTCGCCCTTAGTTGCCATCATTTAGTTGGGCACTCTAAGGGGACTGCCGGTGATAAGCCGGA
>OTU_836
GGGTAGTCCACGCCGTAAACGATGGATACTAGCTGTTGGGGGTATCGACCCCTCCAGTAGCGAAGCTAACGCGTTAAGTATCCCGCCTGTGGAGTACGGTCGCAAGACTAAAACATAAAGGAATTGACGGGGACCCGCACAAGCGGTGGATCGTGTTCTTTAATTCGATGCTAAACGATAAACCTTACCAGGGTTTGACATCCTAGGAATTACTCCGAAAGGAGTGAGTGCCGCAAGGAACCTAGTGACAGGTGATGCATGGCCGTCGTCAGCTCGTGTCGTGAGATGTTTGGTTAAGTCCATCAACGAGCGCAACCCTTGTGATTAGTTGTATTTTTCTAATCAGACTGCCCCGGCAACGGGGA
>OTU_837
TGGTAGTCCACACTGTAAACGTTGATTACTCGCTGTTGGCGATACACAGCCAGCGGCTAAGCGCAAGCGATAAGTAATCCACCTGGGGAGTACGCCGGCAACGGTGAAACTCAAAGGAATTGACGGGGGTCCGCACAAGCGGTGGAGCATGTGGTTTAATTCGATGATACGCGAGGAACCTTACCTGGGCTAGAATGCCTATGACCGATCCAGAGATGGATAATTCCGCAAGGACAGAGAGCAAGGTGCTGCATGGCCGTCGTCAGCTCGTGCCGTGAGGTGTTGGGTTAAGTCCCGCAACGAGCGCAACCCCTGTTTCTAGTTGCCAGCACGTCATGGTGGGGACTCTAGAAAAACTGCCCGCGCAAGCGGAGA
>OTU_838
TGGTAGTCCACGCCGTAAACGATGAGTACTAGGTGTAGGGGGGTCCAACCCTCTGTGCCGCAGTTAACACAATAAGTACTCCGCCTGGGAAGTACGATCGCAAGATTAAAACTCAAAGGAATTGACGGGGGCCCGCACAAGCAGCGGAGCATGTGGTTTAATTCGAAGCAACGCGAAGAACCTTACCTGGACTTGACATCCCCTGAATAGTGCAGAGATGCATGAAGCCCTTCGGGGCAGGGAGACAGGTGGTGCATGGTTGTCGTCAGCTCGTGTCGTGAGATGTTAGGTTAAGTCCTGCAACGAGCGCAACCCTTATCATTAGTTGCTACCATTAAGTTGAGCACTCTAGTGAGACTGCCCGGGTTAACCGGGA
>OTU_839
TGGTAGTCCACGCCGTAAACGATGAGTGCTAGACGCTGGTAGGTTTACCTATCGGTGTCGCAGCTAACGCATTAAGCACTCCGCCTGGGGAGTACGGTCGCAAGATTAAAACTCAAAGGAATTGACGGGGGCCCGCACAAGCGGTGGAGCATGTGGTTTAATTCGAAGCAACGCGCAGAACCTTACCAACCCTTGACATGGGACGTATGGGCTTCAGAGATGGGGTCCTTCACTTCGGGTGGCGTCCACACAGGTGCTGCATGGCTGTCGTCAGCTCGTGTCGTGAGATGTTGGGTTAAGTCCCGCAACGAGCGCAACCCCCATCTTCAGTTGCCATCATTTAGTTGGGCACTCTGGAGAAACTGCCGGTGACAAGCCGGA
>OTU_840
TGGTAGTCCACGCCGTAAACTATGGATACTAGGTGTCCGGGATGTTAACCTCCTGGGTACCGAAGCTCACGCATTAAGTATCCCGCCTGGGGAGTACGGTCGCAAGACTAAAACTCAAAGGAATTGACGGGGGCCCGCACAAGCGGTGGAGTATGTGGTTTAATTCGAAGCAACGCGCAGAACCTTACCTGGGCTTAACATCCCCTGACATCCGCAGAGATGCGGCTTTCCCTTCGGGGACAGGGAGATAGGTGCTGCATGGCTGTCGTCAGCTCGTGTCGTAAGATGTTGGGTTAAGTCCCGCAACGAGCGCAACCCTTGCTTTTAGTTGCCACCATTAAGTTGGGCACTCTGAAAGGACTGCCGGTGTTAAACCGGA
>OTU_841
TGGTAGTCCATGCTGTAAACGGTGGGCGCTAGGTGTGGGGTCACGTTGGTTGATTCCGTGCCGTAGCTAACGCATTAAGCGCCCCGCCTGGGGAGTACGGCCGCAAGGCTAAAACTCAAAGGAATTGACGGGGGCCCGCACAAGCGGCGGAGCATGCGGATTAATTCGATGCAACGCGAAGAACCTTACCTAGGTTTGACATCACCCGGAAACCTCTAGAGATAGAGGCCTCTTCGGACTGGGTGACAGGTGGTGCATGGCTGTCGTCAGCTCGTGTCGTGAGATGTTGGGTTAAGTCCCGCAACGAGCGCAACCCTTATCCCGTGTTGCCAGCATTCAGTTGGGGACTCACGGGAGACTGCCGGGGTTAACTCGGA
>OTU_842
TGGTAGTCCACGCCGTAAACGATGAGCACTAGTTGTGGCGGGAATTAACCCCTGCCGTGACGTAGCAAACGCGTTAAGTGCTCCGCCTGGGGAGTACGGTCGCAAGACTAAAACTCAAAGGAATTGACGGGGGCCCGCACAAGCGGTGGATCATGTGGTTTAATTCGAAGCAACGCGCAGAACCTTACCTGGGTTTGAAATCCTACGAATCCTGCAGAGATGTGGGAGTGCCCTTCGGGGAATGTAGTGACAGGTGCTGCATGGCTGTCGTCAGCTCGTGTTGTGAAATGTTGGGTTAAGTCTCGCAACGAGCGCAACCCCTATCTTTAGTTGCCAGCATTAAGTTGGGCACTCTAAAGAGACTGCCCGGGTTAACCGGGA
>OTU_843
TGGTAGTCCACGCCGTAAACGATGGATACTAGCTGTTCGGAGCAATCTGAGTGGCTAAGCGAAAGTGATAAGTATCCCACCTGGGGAGTACGTTCGCAAGAATGAAACTCAAAGGAATTGACGGGGGCCCGCACAAGCGGTGGAGCATGTGGTTTAATTCGATGATACGCGAGGAACCTTACCAAGGCTTAAATGGGAAACGACAGGTTTGGAAACAGACTTTTCTTCGGACGTTTTTCAAGGTGCTGCATGGTTGTCGTCAGCTCGTGCCGTGAGGTGTCAGGTTAAGTCCTATAACGAGCGCAACCCCTGTCGTTAGTTGCCAGCGAGTCATGTCGGGAACTCTAACGAGACTGCCAGTGTAAACTGTGA
>OTU_844
TGGTAGTCCACGCCGTAAACGATGGGCACTAGATGCCGGGCGGATCGACCCGTTCGGTGTCGGAGCTAACGCGTTAAGTGCCCCGCCTGGGGAGTACGGCCGCAAGGCTGAAACTCAAAGGAATTGACGGGGGCCCGCACAAGCGGTGGAGCATGTGGTTTAATTCGAAGCAACGCGAAGAACCTTACCTGGGCTTGACATCTAGTGGAAACTCCTGGGAAACCAGGAGCCCCCTTCGGGGCCGCTAGACAGGTGCTGCATGGCTGTCGTCAGCTCGTGTCGTGAGATGTTGGGTTAAGTCCCGCAACGAGCGCAACCCCTGCCTGCTGTTGCTACCGGAGGCGAAAGCCTGCCGAGGACTCTGCAGGGACTGCCGGTGATAAACCGGA
>OTU_845
TGGTAGTCCACGCCGTAAACGATGGATACTTGGTGTTGGAGGTATTGACCCCTTCAGTGCCGAAGCTAACGCGTTAAGTATCCCGCCTGGGGAGTACGGCCGCAAGGTTAAAACTCAAAGAAATTGACGGGGGCCCGCACAAGCGGTGGAGCATGTGGTTTAATTCGATGCAACGCGCAGAACCTTACCTAGGTTTGACATAAACTGGAAGGGTGGCAGAAATGTCCCCGCCCGCAAGGGCCGGTTTACAGGTGCTGCATGGCTGTCGTCAGCTCGTGTCGTGAGATGTTGGGTTAAGTCCCGCAACGAGCGCAACCCCTATGTTTAGTTGCCAGCATTTAGTTGGGCACTCTAGACAGACTGCCGACGTTAAGTCGGA
>OTU_846
TGGTAGTCCACGCCGTAAACGATGGGCACTAGGTGCTCCGGGGAGCGACCCTTGGAGTACCGGCGCTAACGCATGAAGTGCCCCGCCTGGGGAGTACGGCCGCAAGGCTGAAACTCAAAGGAATTGACGGGGGCCCGCACAAGCGGTGGAGCATGTGGTTTAATTCGACGCAACGCGCAGAACCTTACCTAGGCTTGACATGCACGGGAAATCCGGTGGAAACATCGGACCCTCTTCGGAGCCCGTGCACAGGTGCTGCATGGCTGTCGTCAGCTCGTGTCGTGAGATGTTGGGTTAAGTCCCGCAACGAGCGCAACCCCCGCCCCGTGTTGCTAACAGAGCGCAAGCTGCTGAGGACTCTCGGGGGACTGCCGGTGCCAAACCGGA
>OTU_847
TGGTAGTCCACGCCCTAAACGATGCATATTTGGTGTGGGCAGTTCATTCTGTCCGTGCCGGAGCTAACGCGTTAAATATGCCGCCTGGGGAGTACAGTCGCAAGGCTGAAACTCAAAGGAATTGACGGGGGCCCGCACAAGCGGTGGAGCATGTGGTTCAATTCGACGCAACGCGAAGAACCTTACCTGGGCTCGAACGGCTTCTCAACGGCGGTGGAAACACTGCTATCCCGCAAGGGAGTGGAGTCGAGGTGCTGCATGGCTGTCGTCAGCTCGTGTCGTGAGATGTTGGGTTAAGTCCCGCAACGAGCGCAACCCCTGTCCTGTGTTGCCATCATTCAGTTGGGAACTCGCAGGAGACCGCCAGCGATAAGCTGGA
>OTU_848
TGGTAGTCCACGCCGTAAACGATGATTACTCGATGTTGGCGATACACTGTCAGCGTCTTAGCGAAAGCGTTAAGTAATCCACCTGGGGAGTACGCTCGCAAGAGTGAAACTCAAAGGAATTGACGGGGGCCCGCACAAGCGGTGGAGCATGTGGTTTAATTCGATGATACGCGAGGAACCTTACCTAGGCTAGAATGCGCGTGACCGCTCCAGAGATGGAGCTTTCCTTCGGGACACAAAGCAAGGTGCTGCATGGCTGTCGTCAGCTCGTGCCGTGAGGTGTTGGGTTAAGTCCCGCAACGAGCGCAACCCCTATCTTTAGTTGCCAGCACATTATGGTGGGGACTCTAAAGAGACTGCCTGCGCAAGCAGGGA
>OTU_849
GGGTAGTCCACGCCGTAAACGATGAGTACTAGGTGTCGGGGGTATCGACCCCCTCGGTGCCGCAGCTAACGCGATAAGTACTCCGCCTGGGGACTACGGCCGCAAGGCTAAAACTCAAAGGAATTGACGGGGGCCCGCACAAGCAGCGGAGCGTGTGGTTTAATTCGACGCAACGCGAAGAACCTTACCTGGGCTTGACATGCGCGTGGTACGACTCCGAAAGGGGGAGGACCCGCAAGGGAGCGCGCACAGATGCTGCATGGCTGTCGTCAGCTCGTGCCGTGAGGTGTTGGGTTAAGTCCCGCAACGAGCGCAACCCTCGCTGCCAGTTACCCTTTCTGGCGGGACTGCCGGGTCCAACCCGGA
>OTU_850
TGGTAGTCCACGCCCTAAACGATGTCAACTGGTTGTTGGGTCTTAACTGACTCAGTAACGAAGCTAACGCGTGAAGTTGACCGCCTGGGGAGTACGGCCGCAAGGTTGAAACTCAAAGGAATTGACGGGGACCCGCACAAGCGGTGGATGATGTGGTTTAATTCGATGCAACGCGAAAAACCTTACCCACCTTTGACATGTATGGAATCCTTTAGAGATGAAGGAGTGCTCGAAAGAGAGCCATAACACAGGTGCTGCATGGCTGTCGTCAGCTCGTGTCGTGAGATGTTGGGTTAAGTCCCGCAACGAGCGCAACCCTTGCCATTAGTTGCTACGAAAGGGCACTCTAATGGGACTGCCGGTGATAAACCGGA
>OTU_851
GGGTAGTCCACGCCGTAAACGATGGATACTAGCTGTTGGAGGTATCGACCCCTTCAGTAGCGAAGCTAACGCGTTAAGTATCCCGCCTGTGGAGTACGGTCGCAAGACTAAAACATAAAGGAATTGACGGGGATCAGCACAAGCGGTGGATCGTGTTCTTTAATTCGATGATAAACGAAGAACCTTACCAGGGTTTGACATCCTTGGAAGCAGTGCGAAAGCACAGTGTGCCTTTTGGAACCAAGTGACAGGTGTTGCATGGCCGTCGTCAGCTCGTGTCGTGAGATGTTTGGTTAAGTCCATCAACGAGCGCAACCCTTGCAAGTAGTTGTATTTTTCTACTTGGACTGCTCTAGTAATAGGGA
>OTU_852
TGGTAGTCCACGCCCTAAACGATGATTACTCGACATTGGCGATACACAGTCAGTGTCTGAGCGAAAGCATTAAGTAATCCACCTGGGAAGTACGACCGCAAGGTTGAAACTCAAAGGAATTGGCGGGGGTCCGCACAAGCGGTGGAGCATGTGGTTTAATTCGATGATACGCGAGGAACCTTACCTGGGCTAGAATGCATTTTGACCGTGGGTGAAAGCTCACTTTGTAGCAATACACAATTTGTAAGGTGCTGCATGGCTGTCGTCAGCTCGTGCCGTGAGGTGTTGGGTTAAGTCCCGCAACGAGCGCAACCCCTATCAGTAGTTGCCATCAGGTAAAGCTGGGAACTCTACTGAAACTGCCGTCGTAAGACGCGA
>OTU_853
TGGTAGTCCATGCCGTAAACGTTGGGCACTAGGTGTGGGGGACATTCCACGTTTTCCGCGCCGTAGCTAACGCATTAAGTGCCCCGCCTGGGGAGTACGGCCGCAAGGCTAAAACTCAAAGAAATTGACGGGGGCCCGCACAAGCGGCGGAGCATGCGGATTAATTCGATGCAACGCGAAGAACCTTACCAAGGCTTGACATGAACCGGAAAGGCGTAGAAATACGTCCCCCACTTGTGGTCGGTTTACAGGTGGTGCATGGTTGTCGTCAGCTCGTGTCGTGAGATGTTGGGTTAAGTCCCGCAACGAGCGCAACCCTCGTTCTATGTTGCCAGCACGTGATGGTGGGGACTCATAGGAGACTGCCGGGGTCAACTCGGA
>OTU_854
TGGTAGTCCATGCCCTAAACGATGATCACTTGGTGTCGGCCGTAAGGTCGGTGCCGGAGCTAACGCGTTAAGTGATCCACCTGGGGAGTACGCTCGCAAGGGTGAAACTCAAAGGAATTGACGGGGGCCCGCACAAGCAGTGGAGCATGTGGTTCAATTCGATGCAACGCGAAGAACCTTACCTAGGCTTGAAAGGCCGTCTAAACCCATGAAAGTGGGCTACCCGCAAGGGGGGCGGTACAGGTGCTGCATGGCTGTCGTCAGCTCGTGCCGTGAGGTGTTTGGTTAAGTCCAGCAACGAGCGCAACCCCTGAGTTTAGTTGCCAGCGGATAATGCCGGGAACTCTAAACTAACTGCCTACGCAAGTAGTGA
>OTU_855
TGGTAGTCCGCACTGTAAACGATGATTACTCGCTGCTAGGGGGCAACCTTTAGTGGCTTAGCGAAAGCGATAAGTAATCCACCTGGGGAGTACGCCGGCAACGGTGAAACTCAAAGGAATTGACGGGGGCCCGCACAAGCGGAGGAGCATGTGGTTTAATTCGATGATACGCGAGGAACCTTACCAGGGCTTGAAAGTTAGTGACCGACTCTGAAAGGAGTCTTTCCGCAAGGACACGAAACTAGGTGCTGCATGGCTGTCGTCAGCTCGTGCCGTGAGGTGTTGGGTTAAGTCCCGCAACGAGCGCAACCCCTATGTCTAGTTGCCAGCATGTAAAGGTGGGGACTCTAGACAGACTGCCTACGTAAGTAGAGA
>OTU_856
TGGTAGTCCACACTGTAAACGTTGATTACTCGCTGTGTGCGATATACAGTACGCGGCTTAGCGAAAGCGATAAGTAATCCACCTGGGGAGTACGCCGGCAACGGTGAAACTCAAAGGAATTGACGGGGGTCCGCACAAGCGGTGGAGCATGTGGTTTAATTCGATGATACGCGAGGAACCTTACCTGGGCTAGAATGCCCTTGATGGGTCCGGAGACGGATCGTTCCGCAAGGACAAGGAGCAAGGTGCTGCATGGCTGTCGTCAGCTCGTGCCGTGAGGTGTTGGGTTAAGTCCCGCAACGAGCGCAACCCTTGCCAATAATTGCCATCATTTAGTTGGGCACTTTATTGGGACTGCCGGTGACAAACCGGA
>OTU_857
TGGTAGTCCACGCCGTAAACGTTGGGCGCTAGGTGTGGGGAACCTTCCACGTTCTCCGTGCCGCAGCTAACGCATTAAGCGCCCCGCCTGGGGAGTACGGCCGCAAGGCTAAAACTCAAAGGAATTGACGGGGGCCCGCACAAGCGGCGGAGCATGTGGCTTAATTCGACGCAACGCGAAGAACCTTACCAAGGCTTGACATACAGGGAAATCTCCCAGAGATGGGAGGTCCGCAAGGGCCCTGTACAGGTGGTGCATGGTTGTCGTCAGCTCGTGTCGTGAGATGTTGGGTTAAGTCCCGCAACGAGCGCAACCCTCGTCCTATGTTGCCAGCGAGTAATGTCGGGGACTCATAGGAGACTGCCGGGGTCAACTCGGA
>OTU_858
TGGTAGTCCACGCCCTAAACGATGATTACTCGACATACGCGATATACAGTGTGTGTCTGAGCGAAAGCATTAAGTAATCCACCTGGGAAGTACGATCGCAAGATTGAAACTCAAAGGAATTGGCGGGGGTCCGCACAAGCGGTGGAGCATGTGGTTTAATTCGATGATACGCGAGGAACCTTACCTGGGCTAGAATGTGGCGTGACAGATGGTGAAAGCTGTCCTCCTGGCAACAGGCACGTCATAAGGTGCTGCATGGCTGTCGTCAGCTCGTGCCGTGAGGTGTTGGGTTAAGTCCCGCAACGAGCGCAACCCCTATCACTAGTTGCCATCAGGTAATGCTGGGAACTCTAGTGAAACTGCCGCCGTAAGGCGTGA
>OTU_859
TGGTAGTCCACGCCCTAAACGATGATTACTCGACATACGCGATACACAGTGTGTGTCTGAGCGAAAGCATTAAGTAATCCACCTGGGAAGTACGACCGCAAGGTTGAAACTCAAAGGAATTGACGGGGGTCCGCACAAGCGGTGGAGCATGTGGTTTAATTCGATGATACGCGAGGAACCTTACCTGGGCTAGAATGCTACCGGACCGATCCTGAAAGGGGTTTTCCCGCAAGGGCTGGTAGTAAGGTGCTGCATGGCTGTCGTCAGCTCGTGCCGTGAGGTGTTGGGTTAAGTCCCGCAACGAGCGCAACCCCCATCTTCAGTTGCCAACGGGTTAAGCCGGGAACTCTGAAGAAACTGCCGTCGCAAGACGTGA
>OTU_860
TGGTAGTCCACGCTGTAAACGATGGATGCTAGATGTTGGTCAGATTGCTGATCAGTGTCGGCGCTTACGCAATAAGCATCCCGCCTGGGGAGTACGATCGCAAGATTAAAACTCAAAGGAATTGACGGGGACCCGCACAAGCGGTGGAGTATGTGGTTTAATTCGAAACTACGCGAAGAACCTTACCAGCTCTTGACATGGTGATCATACCCTTCGTAATGGAAGGGGTCGGTTCGGCCGGATCACACACAGGTGCTGCATGGCTGTCGTCAGTTCGTGTCGTGAGATGTTGGGTTAAGTCCCGCAACGAACGCAACCCTTATCGTTAGTTGCTAACATTTTAGGTGAGAACTTTAACGATACTGCCGGTGATAAACCGGA
>OTU_861
GGGTAGTCCACGCCGTAAACGATGCCGACTCGGTATCCGCCGGGCGATTAGCCTGGGGGGTGCCCCAGCTTACGCGGTAAGTCGGCCGCCTGGGGACTACGAGCGCAAGCTTAAAACTCAAAGGAATTGACGGGGGCCCGCACAAGCAGCGGAGCGTGTGGTTTAATTCGACGCAACGCGCAGAACCTTACCCAGCCTGGACATGGCGCTGCAGACCGTGGAAACGCGGTCGCCTTCGAGGGTGCGCCACAGATGCTGCATGGCTGTCGTCAGCTCGTGTCGTGAGATGTTGGGTTAAGTCCCGCAACGAGCGCAACCCCTACGGTCAGTTACAGGTGTCTGGCCGGACTGCCCTTTATCGGGA
>OTU_862
TGGTAGTCCACGCCCTAAACGATGTCAACTGGTTGTCGGGGAAGTAATTCCTTGGTAACGAAGCTAACGCGTGAAGTTGACCGCCTGGGGAGTACGGCCGCAAGGCTAAAACTCAAAGGAATTGACGGGGACCCGCACAAGCGGTGGATTATGTGGATTAATTCGATGCAACGCGAAAAACCTTACCTACCCTTGACATGCTAGGAAGCTCGCAGAGATGTGAGTGTGCCCGAAAGGGAACCTAGACACAGGTGCTGCATGGCTGTCGTCAGCTCGTGTCGTGAGATGTTGGGTTAAGTCCCGCAACGAGCGCAACCCTTGTCGTTAATTGCCACCATTTAGTTGGGCACTTTAACGAGACTGCCGGTGACAAACCGGA
>OTU_863
TGGTAGTCCACGCCCTAAACGATGTCAACTGGTTGTCGGGCCTTCATTGGCTTGGTAACGTAGCTAACGCGTGAAGTTGACCGCCTGGGGAGTACGGTCGCAAGATTAAAACTCAAAGGAATTGACGGGGACCCGCACAAGCGGTGGATGATGTGGATTAATTCGATGCAACGCGAAAAACCTTACCTACCCTTGACATGGATGGAACCTCGGTGAGAGCTGAGGGTGCCCGAAAGGGAGCCATCACACAGGTGCTGCATGGCTGTCGTCAGCTCGTGTCGTGAGATGTTGGGTTAAGTCCCGCAACGAGCGCAACCCTTGTCCCCAGTTGCTACGCAAGAGCACTCCGGGGAGACTGCCGGTGACAAACCGGA
>OTU_864
TGGTAGTCCACGCCGTAAACGATGAGTGCTAGACGTCGGGGAGCTTGCTCTTCGGTGTCGCCGCTAACGCATTAAGCACTCCGCCTGGGGAGTACGGTCGCAAGATTAAAACTCAAAGGAATTGACGGGGGCCCGCACAAGCGGTGGAGCATGTGGTTTAATTCGAAGCAACGCGAAGAACCTTACCAGCCCTTGACATGGGACGTATGGGAAGCAGAGACGCTTCTCTTCAGTTCGGCTGGCGTCCACACAGGTGCTGCATGGCTGTCGTCAGCTCGTGTCGTGAGATGTTGGGTTAAGTCCCGCAACGAGCGCAACCCTCATCTTCAGTTGCCATCGGGTAATGCCGGGCACTCTGGAGAAACTGCCGGTGACAAGCCGGA
>OTU_865
GGGTAGTCCACGCGGTAAACGATGGCCACTCGGCATCTGTTTCCGGTAATCCGGCGGTGGGTGCCCAAGCTAACGCGGAAGTGGCCCGCCTGGGAACTACGAGCGCAAGCTTAAAACTCAAAGGAATTGACGGGGGCCCGCACAAGCAGCGGAGCGTGTGGTTTAATTCGACGCAACGCGCAGAACCTTACCCAGGTTGGACATGCGACTGCAAGGTGGTGAAAGCCACTCGCCTTCGAGGGTGTCGCACAGATGCTGCATGGCTGTCGTCAGCTCGTGTCGTGAGATGTTGGGTTAAGTCCCGCAACGAGCGCAACCCCTACGGTCAGTTACCTGGTGTCTGGCCGGACTGCCCATTTTGGGA
>OTU_866
TGGTAGTCCACGCTGTAAACGATGGGTACTAGGTGTTGCGGGTATTGACCCCTGCAGTGCCGACGCTAACGCATTAAGTACCCCGCCTGGGAAGTACGGCCGCAAGGCTAAAACTCAAAGGAATTGACGGGGGCCCGCACAAGCGGTGGAGCATGTGGTTTAATTCGACGCAACGCGAAGAACCTTACCCAGACTTGACATTGATGGAATCCCTTGGAAACTTGGGAGTACTCTTCGGAGACCTGAAAACAGGTGCTGCATGGCTGTCGTCAGCTCGTGTCGTGAGATGTTGGGTTAAGTCCCGCAACGAGCGCAACCCTTGCCGTTAGTTGCCATCGGGTAATGCCGGGCACTCTAGCGGGACTGCCGGTGTCAAACCGGA
>OTU_867
TGGTAGTCCACGCCCTAAACGATGCATACTTGGTGTGAGCCATTCAGTTGGTTCGTGCCGGAGCTAACGCGTTAAGTATGCCGCCTGGGGAGTACGGTCGCAAGGCTGAAACTCAAAGGAATTGACGGGGGCCCGCACAAGCGGTGGAGCATGTGGTTCAATTCGACGCAACGCGAAGAACCTTACCTGGGCTCGAACGGCTTCGGATCATCCTTGGAAACAGGGACTTCTCGCAAGAGACCGGAGTCGAGGTGCTGCATGGCTGTCGTCAGCTCGTGTCGTGAGATGTTGGGTTAAGTCCCGCAACGAGCGCAACCCTTGTCCTGTGTTGCCATCATTAAGTTGGGCACTCTCAGGAGACCGCCAGCGATAAGTTGGA
>OTU_868
TGGTAGTCCACGCCGTAAACGGTGGGCGCTAGGTGTGGGTTTCCTTCCACGGGATCCGTGCCGTAGCTAACGCATTAAGCGCCCCGCCTGGGGAGTACGGCCGCAAGGCTAAAACTCAAAGGAATTGACGGGGGCCCGCACAAGCGGCGGAGCATGTGGATTAATTCGATGCAACGCGAAGAACCTTACCTGGGTTTGACATATACCGGAAAGCCGTAGAGATACGGCCCCCCTTGTGGTCGGTATACAGGTGGTGCATGGCTGTCGTCAGCTCGTGTCGTGAGATGTTGGGTTAAGTCCCGCAACGAGCGCAACCCTTGTCCTGTGTTGCCAGCGCGTAATGGCGGGGACTCGCAGGAGACTGCCGGGGTCAACTCGGA
>OTU_869
TGGTAGTCCACGCCGTAAACGATGGGTGCTAGGTGTCGCGGGCTTTGACCCCTGCGGTGCCGCAGCTAACGCATTAAGCACCCCGCCTGGGAAGTACGGCCGCAAGGCTAAAACTCAAAGGAATTGACGGGGGCCCGCACAAGCGGTGGAGCATGTGGTTTAATTCGACGCAACGCGAAGAACCTTACCTGGGCTAGAAAACATGAGGACCCGGTTGAAAAGTCGGGGTGCTCTTCGGAGAACTCATGGTTAGGTGCTGCATGGCTGTCGTCAGCTCGTGTCGTGAGATGTTGGGTTAAGTCCCGCAACGAGCGCAACCCCTATCGTTAGTTGCCAGCGGTTCGGCCGGGCACTCTAACGAGACTGCCGATATTAAAATCGGA
>OTU_870
TGGTAGTCCACGCTGTAAACGTTGGGCGCTAGGTGTGGGGGGCCTCTCCGGTTTCCTGCGCCGTAGCTAACGCATTAAGCGCCCCGCCTGGGGAGTACGGCCGCAAGGCTAAAACTCAAAGGAATTGACGGGGGCCCGCACAAGCGGCGGAGCATGCGGATTAATTCGATGCGACGCGAAGAACCTTACCTGGGTTTGACATGGCCGCTAAAACCTCAGAGATGGGGTGTCCTTCGGGGGCGGTCACAGGTGGTGCATGGCTGTCGTCAGCTCGTGTCGTGAGATGTTGGGTTAAGTCCCGCAACGAGCGCAACCCTCGTTCCATGTTGCCAGCGGGTAATGCCGGGGACTCATGGGAGACTGCCGGGGTCAACTCGGA
>OTU_871
TGGTAGTCCACGCCGTAAACGATGAATGCTAGGTGTTAGGGGTTTCAATACCCTTGGTGCCGAAGTTAACACATTAAGCATTCCGCCTGGGGAGTACGCTCGCAAGAGTGAAACTCAAAGGAATTGACGGGGACCCGCACAAGCAGTGGAGTATGTGGTTTAATTCGAAGCAACGCGAAGAACCTTACCAGGTCTTGACATCCTCTTGAATACATTGGAGACAGTGTAGGCCTTCGGGACAAGAGAGACAGGTGGTGCATGGTTGTCGTCAGCTCGTGTCGTGAGATGTTGGGTTAAGTCCCGCAACGAGCGCAACCCTTAATTTTAGTTGCCAGCCGTAAGAGGGGCACTCTAGAATGACTGCCGGTGACAAACCGGA
>OTU_872
TGGTAGTCCACGCCCTAAACGATGATTACTCGACATCAGCGATACACTGTTGGTGTCTGAGCGAAAGCATTAAGTAATCCACCTGGGAAGTACGATCGCAAGATTGAAACTCAAAGGAATTGACGGGGGTCCGCACAAGCGGTGGAGCATGTGGTTTAATTCGATGATACGCGAGGAACCTTACCTGGGCTAGAATGCTGGTGGACCGTGGGTGAAAGCTCACTTTCCCGCAAGGGACCGCCAGTAAGGTGCTGCATGGCTGTCGTCAGCTCGTGCCGTGAGGTGTTGGGTTAAGTCCCGCAACGAGCGCAACCCCTATCACTAGTTGCCATCAGGTAACGCTGGGAACTCTAGTGAAACTGCCGTCGTAAGACGCGA
>OTU_873
TGGTAGTCCACGCCGTAAACGATGGGTGCTAGACGTTGGCGAGCTTGCTCGTCAGTGTCGCAGCTAACGCGTTAAGCACCCCGCCTGGGGAGTACGGCCGCAAGGTTGAAACTCAAAGGAATTGACGGGGGCCCGCACAAGCGGTGGAGCATGTGGTTCAATTCGACGCAACGCGAAGAACCTTACCAGCCCTTGACTTGTGGCTCGCCGGTCCCGGAGACGGGACCTTCGGTTCGGCCGGAGCCAACACAGGTGCTGCATGGCTGTCGTCAGCTCGTGTCGTGAGATGTTGGGTTAAGTCCCGCAACGAGCGCAACCCTCGTCTCCAGTTGCCATCAGGTAAAGCTGGGCACTTTGGAGAAACTGCCGGTGACAAGCCGGA
>OTU_874
TGGTAGTCCACGCTGTAAACGATGAGAACTAGGTGTCGTGGGTGTTGACCCCCGCGGTGCCGCAGCTAACGCATTAAGTTCTCCGCCTGGGAAGTACGGCCGCAAGGCTAAAACTCAAAGGAATTGACGGGGGCCCGCACAAGCGGTGGAGCATGTGGTTTAATTCGACGCAACGCGCAGAACCTTACCCAGACTTGACATCTATCAAACCCGGCCCAAAAGCTGGGGTGCCCGCAAGGGAATGGTAAGACAGGTGCTGCATGGCTGTCGTCAGCTCGTGTCGTGAGATGTTGGGTTAAGTCCCGCAACGAGCGCAACCCTCGCCTTTAGTTGCTCCGCAAGGAGATCTCTAGAGGGACCGCCAGTGATAAGCTGGA
>OTU_875
TGGTAGTCCACGCCGTAAACTATGGATACTAGGTGTCCGGGATGTTAACCTCCTGGGTACCGAAGCTCACGCATTAAGTATCCCGCCTGGGGAGTACGGTCGCAAGGCTAAAACTCAAAGGAATTGACGGGGGCCCGCACAAGCGGTGGAGTATGTGGTTTAATTCGAAGCAACGCGCAGAACCTTACCTGGTCTTAACATCCCACGACAACTCCAGAGATGGGGCTTTCCCTTCGGGGACGTGGAGATAGGTGCTGCATGGCTGTCGTCAGCTCGTGTCGTAAGATGTTGGGTTAAGTCCCGCAACGAGCGCAACCCTTGTCCTTAGTTGCCACCATTAAGTTGGGCACTCTGAGGAGACTGCCGGTGTTAAACCGGA
>OTU_876
TGGTAGTCCTAGCCCTAAACGATGGATACTTGCTGTGAGGGGGATTGAATCCCTTCGTGGCGAAGCTAACGCATTAAGTATCCCGCCTGGGGAGTACGGTCGCAAGGCTGAAACTCAAAGGAATTGACGGGGGCCCGCACAAGCGGTGGAGTATGTGGTTTAATTCGACGCAACGCGAAGAACCTTACCTGGGCTCGAACGGCTAGTGACAGGTGGCGAAAGTCGCTTTTCCCGCAAGGGACGCTAGTCGAGGTGCTGCATGGCTGTCGTCAGCTCGTGTCGTGAGATGTTGGGTTAAGTCCCGCAACGAGCGCAACCCCTGCTTCTAGTTGCTAACACGTTATGGTGAGCACTCTAGAGGGACTGCCGGTGAAAAACCGGA
>OTU_877
TGGTAGTCCACGCCGTAAACGATGGGCACTAGGTGCTTGGGGGAGCGACCCCCTGAGTGCCGGCGCTAACGCATTAAGTGCCCCGCCTGGGGAGTACGGCCGCAAGGCTGAAACTCAAAGGAATTGACGGGGGCCCGCACAAGCGGTGGAGCATGTGGTTTAATTCGACGCAACGCGAAGAACCTTACCTGGGCTTGACATGGCCGGGAAAGCCTCTGGAAACAGGGGCCCTCCTTCGGGACTCGGTCACAGGTGCTGCATGGCTGTCGTCAGCTCGTGTCGTGAGATGTTGGGTTAAGTCCCGCAACGAGCGCAACCCTCGTTCCTAGTTGCCAGCGCGTCATGGCGGGGACTCTAGGAAGACTGCCGGTGCCAAACCGGA
>OTU_878
GGGTAGTCCACGCCGTAAACGATGGGTGCTAGGTGTCGGGGGTATCGACCCCCCCGGTGCCGCAGCTAACGCACTAAGCACCCCGCCTGGGGAGTACGGCCGCAAGGCTAAAACTCAAAGGAATTGACGGGGGCCCGCACAAGCAGCGGAGCGTGTGGTTTAATTCGATGCAACGCGAAGAACCTTACCCAGGCTTGACATGCACGTGGTACTGAGTCGAAAGGCGAGGGACCCGCAAGGGAGCGTGCACAGGTGCTGCACGGCTGTCGTCAGCTCGTGCCGTGAGGTGTTGGGTTAAGTCCCGCAACGAGCGCAACCCCCGCGGCCAGTTACGAAGTCTGGCCGGACCGCCGGGACCAACCCGGA
>OTU_879
TGGTAGTCCACGCCCTAAACGATGAGTGCTAGATGTTGGAAGTTTTACTTTCAGTGTCGCAGTTAACGCATTAAGCACTCCGCCTGGGGAGTACGGTCGCAAGATTAAAACTCAAAGGAATTGACGGGGGCCCGCACAAGCGGTGGAGCATGTGGTTTAATTCGAAGATACGCGAAAAACCTTACCAGCTCTTGAATGGGGATTAAGGTACCTAGAAATAGGTGCTGTCAGTTCGGCTGGATCCCACACAGGTGCTGCATGGCTGTCGTCAGCTCGTGTCGTGAGATGTTGGGTTAAGTCCCGCAACGAGCGCAACCCTCACTTTCAGTTACCAACAGGTTAAGCTGGGGACTCTGAAAGAACTGCCAGTGATAAACTGGA
>OTU_880
TGGTAGTCCACGCCGTAAACGATGGGTACTAGGTGTAGGGGTTTCGATACCTCTGTGCCGCCGTTAACACAATAAGTACCCCGCCTGGGGAGTACGGTCGCAAGATTAAAACTCAAAGGAATTGACGGGGGCCCGCACAAGCAGCGGAGCATGTGGTTTAATTCGAAGCAACGCGAAGAACCTTACCTAGACTTGACATCTCCTGCATTACCCTTAATCGGGGAAGTCCCTTCGGGGACAGGAAGACAGGTGGTGCATGGTTGTCGTCAGCTCGTGTCGTGAGATGTTGGGTTAAGTCCCGCAACGAGCGCAACCCTTATTGTTAGTTGCTACCATTTAGTTGAGCACTCTAGCGAGACTGCCCGGGTTAACCGGGA
>OTU_881
TGGTAGTCCACGCTGTAAACGATGGGTGCTAGTTATTGGGGCTTTAAGCTTCGGTGACGTAGTTAACGCGTTAAGCACCCCGCCTGGGGAGTACGGTCGCAAGATTAAAACTCAAAGGAATTGACGGGGACCCGCACAAGCGGTGGAGCATGTGGTTTAATTCGATGCAACGCGAAAAACCTTACCACCTTTTGACATCCCTCTCACCGGTCATGTAATGTGACCTTCGGTTCGGCCGGAGAGGAGACAGGTGTTGCATGGCTGTCGTCAGCTCGTGTCGTGAGATGTTGGGTTAAGTCCCGCAACGAGCGCAACCCTCGTCCTTAGTTACCAGCACGTTATGGTGGGCACTCTAAGGAAACTGCCCGTGATAAGCGGGA
>OTU_882
TGGTAGTCCACGCCCTAAACGATGTGTGCTGGGCGTCGGGGGGCTTGCCCCTCGGTGCCGGAGCTAACGCGGTAAGCACACCGCCTGGGGAGTACGGCCGCAAGGTTAAAACTCAAAGGAATTGACGGGGGCCCGCACAAGCGGTGGAGCATGTGGTTTAATTCGACGCAACGCGCAGAACCTTACCAGCCCTTGACATGGCGGCAAAAGCCGGGCGCGAGCCCGGGGTTCCTTCGGGAGGCCGTCACAGGTGCTGCATGGCTGTCGTCAGCTCGTGTCGTGAGATGTTGGGTTAAGTCCCGCAACGAGCGCAACCCTTACCTTCAGTTGCCAGCGGGTTGGGCCGGGCACTCTGAAGGGACCGCCGGTGACAAGCCGGA
>OTU_883
TGGTAGTCCACGCCGTAAACGATGATAACTAGCTGTCGGGGGCCTTAGGCTTTCGGTGGCGCAGCTAACGCATTAAGTTATCCGCCTGGGGAGTACGGCCGCAAGGTTAAAACTCAAAGAAATTGACGGGGGCCTGCACAAGCGGTGGAGCATGTGGTTTAATTCGAAGCAACGCGCAGAACCTTACCAGCGTTTGACATCCCGGTCGCGGTTTCCAGAGATGGATTCCTTCAGTTCGGCTGGACCGGTGACAGGTGCTGCATGGCTGTCGTCAGCTCGTGTCGTGAGATGTTGGGTTAAGTCCCGCAACGAGCGCAACCCTCGTCCTTAGTTGCTACCATTTAGTTGGGCACTCTAAGGAAACCGCCGGTGATAAGCCGGA
>OTU_884
TGGTAGTCCACGCCGTAAACGATGAATGCTAGGTGTCAGGGGTTTCGATGCCCTTGGTGCCGAAGTTAACACATTAAGCATTCCGCCTGGGGAGTACGGTCGCAAGACTGAAACTCAAAGGAATTGACGGGGACCCGCACAAGCAGTGGAGTATGTGGTTTAATTCGAAGCAACGCGAAGAACCTTACCAGGTCTTGACATCCCTCTGAATCGCCTAGAGATAGGCGCGGCCTTCGGGACAGAGGAGACAGGTGGTGCATGGTTGTCGTCAGCTCGTGTCGTGAGATGTTGGGTTAAGTCCCGCAACGAGCGCAACCCTTGATGTTAGTTGCCAGCACATAATGGTGGGCACTCTAAGATGACTGCCGGTGACAAACCGGA
>OTU_885
TGGTAGTCCATGCCGTAAACGTTGGGCGCTAGGTGTGAGGGACATTCCACGTCCTTTGTGCCGCAGCTAACGCATTAAGCGCCCCGCCTGGGGAGTACGGCCGCAAGGCTAAAACTCAAAGGAATTGACGGGGGCCCGCACAAGCGGCGGAGCATGCGGATTAATTCGATGCAACGCGAAGAACCTTACCTGGATTTGACATATGGAGAAATCTCCTGGAGACAGGAGGTCCGTAAGGGCTCTATACAGGTGGTGCATGGCTGTCGTCAGCTCGTGTCGTGAGATGTTGGGTTAAGTCCCGCAACGAGCGCAACCCTCGTCCTATGTTGCCAGCAGGTAAAGCTGGGGACTCATAGGAGACTGCCGGGGTAACTCGGA
>OTU_886
TGGTAGTCCACGCCATAAACGATGGGTACTAGGTGTTCGGGGTATTGACCCCCTGAGTGCCGCAGCTAACGCATTAAGTACCCCGCCTGGGGAATACGGCCGCAAGGTTAAAACTCAAAGGAATTGACGGGGGCCCGCACAAGCGGTGGAGCATGTGGTTTAATTCGACGCAACGCGAAGAACCTTACCTGGGCTAGACAACATCGGACATCCCTAGAAATAGGGCCTCCCCGCAAGGGGCCGGTGGTTCAGGTGCTGCATGGCTGTCGTCAGCTCGTGTCGTGAGATGTTGGGTTAAGTCCCGCAACGAGCGCAACCCCTGTCTCTAGTTGCTACCATTCAGTTGAGCACTCTAGAGAGACTGCCCGTGTTAAACGGGA
>OTU_887
TGGTAGTCCACGCCGTAAACGATGTGTGCTAGACGCTGGAAGACCTAGTCTTTCGGTGTCGCAGCTAACGCTTTAAGCACACCGCCTGGGGAGTACGGCCGCAAGGTTAAAACTCAAAGGAATTGACGGGGGCCCGCACAAGCGGTGGAGCATGTGGTTTAATTCGATGCAACGCGAAGAACCTTACCAGCCCTTGACATGGGAAGTATGGGACGGAGAGATCTGTCCCTTCAGTTCGGCTGGCTTCCACACAGGTGCTGCATGGCTGTCGTCAGCTCGTGTCGTGAGATGTTGGGTTAAGTCCCGCAACGAGCGCAACCCTCACCTTCAGTTGCCAGCGGTTCGGCCGGGCACTCTGAAGGAACTGCCGGTGACAAGCCGGA
>OTU_888
TGGTAGTCCACGCCGTAAACGATGGGCACTAGGCGCTTGGGGGAGCGACCCCCCGAGGGCCGGCGCTAACGCATTAAGTGCCCCGCCTGGGGAGTACGGCCGCAAGGCTGAAACTCAAAGGAATTGACGGGGGCCCGCACAAGCGGTGGAGCATGTGGTTTAATTCGACGCAACGCGAAGAACCTTACCTAGGCTTGACATGCATGGGAAACCTCTCAGAAACGGGAGGCCCTCTTCGGAGTCCATGCACAGGTGCTGCATGGCTGTCGTCAGCTCGTGTCGTGAGATGTTGGGTTAAGTCCCGCAACGAGCGCAACCCCTGTTCCTAGTTACCAGCGGGTAAAGCCGGGGACTCTAGGAAGACTGCCGGTGCCAAACCGGA
>OTU_889
TGGTAGTCCACGCCGTAAACGATGGGTGCTAGGTGTTGCGGGCTTTGACCCCTGCAGTGCCGTAGCTAACGCATTAAGCACCCCGCCTGGGGAGTACGGCCGCAAGGCTAAAACTCAAAGGAATTGACGGGGGCCCGCACAAGCGGTGGAGCATGCGGTTCAATTCGACGCAACGCGCAGAACCTTACCTGGGCTAGAAAATGCAAGGACCTGGTCGAAAGATCGGGGTGCTCTTCGGAGAGCTTGTAGTTAGGTGCTGCATGGCTGTCGTCAGCTCGTGTCGTGAGATGTTGGGTTAAGTCCCGCAACGAGCGCAACCCCTGTCGTTAGTTGCCATCAGTTCGGCTGGGCACTCTAGCGAGACTGCCGATCTTTAAATCGGA
>OTU_890
TGGTAGTCCACGCCGTAAACGTTGGGCACTAGGTGTGGGATCTTTCCAACGGATTCCGTGCCGTAGCTAACGCATTAAGTGCCCCGCCTGGGGAGTACGGCCGCAAGGCTAAAACTCAAAGGAATTGACGGGGGCCCGCACAAGCGGCGGAGCATGTTGCTTAATTCGAGGCAACGCGAAGAACCTTACCTGGGTTTGACATGCTGGGAAAAGCCACAGAGATGTGGTGTCCTTCGGGGCCCAGCACAGGTGGTGCATGGCTGTCGTCAGCTCGTGTCGTGAGATGTTGGGTTAAGTCCCGCAACGAGCGCAACCCTTATCCTATGTTGCCAGCGCGTAATGGCGGGGACTCGTGGGAGACTGCCGGGGTCAACTCGGA
>OTU_891
TGGTAGTCCACGCTGTAAACGATGAGTGCTAGACGTTGGTCTTTAGGGATCGGTGTCGGAGCAAACGCAATAAGCACTCCGCCTGGGGAGTACGGTCGCAAGATTAAAACTCAAAGGAATTGACGGGGGCTCGCACAAGCGGTGGAGCATGTGGTTTAATTCGAAGCAACGCGAAGAACCTTACCAGCCCTTGACATGGGGGTCGAGATTGGCAGAGATGCCGGTCATCGGTTCGGCCGGACCCCACACAGGTGCTGCATGGCTGTCGTCAGCTCGTGTCGTGAGATGTTGGGTTAAGTCCCGCAACGAGCGCAACCCTCGCTGTTAATTGCCAACGGGTAGGGCCGGGCACTTTAACAGGACTGCCGGTGATAAGCCGGA
>OTU_892
TGGTAGTCCACGCTGTAAACGATGAATGCTAGGTGTCAGGGGTTTCAATACCCTGGGTGCCGAAGTTAACACATTAAGCATTCCGCCTGGGGAGTACGGTCGCAAGACTGAAACTCAAAGGAATTGACGGGGACCCGCACAAGCAGTGGAGTATGTGGTTTAATTCGAAGCAACGCGAAGAACCTTACCAGGTCTTGACATCCTCTTGAATACATTGGAGACAGTGTAGGCCTTCGGGACAAGAGAGACAGGTGGTGCATGGTTGTCGTCAGCTCGTGTCGTGAGATGTTGGGTTAAGTCCCGCAACGAGCGCAACCCTTGATCTTAGTTGCCAGCAGGTCGAGCTGGGCACTCTAAGGTGACTGCCGGTGACAAACCGGA
>OTU_893
TGGTAGTCCACGCCGTAAACGATGAGTGCTAGCTGCAGCGGGTATTGACCCCTGCTGTGGCGAAGCTAACGCATTAAGCACTCCGCCTGGGAAGTACGGCCGCAAGGCTAAAACTCAAAGGAATTGACGGGGGCCCGCACAAGCGGTGGAGCATGTGGTTTAATTCGACGCAACGCGCAGAACCTTACCTGGTCTTGACATCCTAGGAACCCGCCAGAGACGGTGGGGTGCCCGCAAGGGAGCCTAGAGACAGGTGCTGCATGGCTGTCGTCAGCTCGTGTCGTGAGATGTTGGGTTAAGTCCCGCAACGAGCGCAACCCCTATCGTTAGTTGCCATCATTCAGTTGGGCACTCTAGCGAGACTGCCGGTGTCAAACCGGA
>OTU_894
TGGTAGTCCACGCTGTAAACGATGAGTGTTAGGTGTTGGGGTCGTAAGATCTCAGTGCCGCAGCTAACGCATTAAACACTCCGCCTGGGGAGTAAGATCGCAAGATTAAAACTCAAAGGAATTGACGGGGACCTGCACAAGTGGTGGAACATGCGGTTTAATTCGATGTCACGCGAAAAACCTTACCAACTCTTGACATGGTGGTCGCGAGGTGCAGAAATGTACTTCTTCAGTTCGGCTGGACCACACACAGGTGTTGCATGGCCGTCGTCAGCTCGTGTTGTGAGATGTTAGGTTAAGTCCTGCAACGAGCGCAACCCCTATCCTTATTTGCCAGCGGGTTAAGCCGGGAACTATAAGGAAACTGCCAGCGACAAGCTGGA
>OTU_895
TGGTAGTCCACGCCCTAAACGATGATTACTCGACATACGCGATATACAGTGTGTGTCTGAGCGAAAGCATTAAGTAATCCACCTGGGAAGTACGATCGCAAGATTGAAACTCAAAGGAATTGGCGGGGGTCCGCACAAGCGGTGGAGCATGTGGTTTAATTCGATGATACGCGAGGAACCTTACCTGGGCTAGAATGTCCCGCGACAGGTGGTGAAAGCCACCCTTCTAGCAATAGACGCGGGATAAGGTGCTGCATGGCTGTCGTCAGCTCGTGCCGTGAGGTGTTGGGTTAAGTCCCGCAACGAGCGCAACCCCTATCAGTAGTTGCCATCAGGTTATGCTGGGAACTCTACTGAAACTGCCGCCGTAAGGCGTGA
>OTU_896
TGGTAGTCCACGCCGTAAACGATGGATGCTAGCCGTTGGACAGCTTGCTGTTCAGTGGCGCAGCTAACGCATTAAGCATCCCGCCTGGGGAGTACGGTCGCAAGATTAAAACTCAAAGGAATTGACGGGGGCCCGCACAAGCGGTGGAGCATGTGGTTCAATTCGAAGCAACGCGCAGAACCTTACCAACCCTTGACATGTCCAGTATGGGTTTCAGAGATGAGACCCTTCAGTTCGGCTGGCTGGAACACAGGTGCTGCATGGCTGTCGTCAGCTCGTGTCGTGAGATGTTGGGTTAAGTCCCGCAACGAGCGCAACCCTCGCCCTTAGTTGCCATCATTTAGTTGGGCACTCTAGGGGGACTGCCGGTGATAAGCCGCGA
>OTU_897
TGGTAGTCCATGCTGTAAACGATGATAACTAGATGCTGGTAGGTTAAACTTATCAGTATCGAAGCTAACGCGATAAGTTATCCGCCTGGGGAGTACGGCCGCAAGGCTAAAACTCAAAGGAATTGACGGGGGCCCGCACAAGCGGTGGAGCATGTGGTTTAATTCGATGCAACGCGAAGAACCTTACCTACCCTTGACATCCTGCGAATTCTTCAGAGATGAGGAAGTGCCGAAAGGAGCGCAGAGACAGGTGCTGCATGGCTGTCGTCAGCTCGTGTCGTGAGATGTTGGGTTAAGTCCCGTAACGAGCGCAACCCTTGTCCTTAGTTGCCAGCACGTAAAGGTGGGAACTCTAAGGAGACTGCCGGTGATAAACCGGA
>OTU_898
TGGTAGTCCACGCCGTAAACGTTGGGAACTAGGTGTGGGGTCCATTCCACGGGCTCTGTGCCGCAGCTAACGCATTAAGTTCCCCGCCTGGGGAGTACGGCCGCAAGGCTAAAACTCAAAGGAATTGACGGGGGCCCGCACAAGCGGCGGAGCATGTGGCTTAATTCGATGCAACGCGAAGAACCTTACCTGGGCTTGACATGTTCGGTCTACCTGCAGAGATGTGGGGTGCTTCGGCGCCGTTCACAGGTGGTGCATGGTTGTCGTCAGCTCGTGTCGTGAGATGTTGGGTTAAGTCCCGCAACGAGCGCAACCCTCGTTCCATGTTGCCAGCGCGTTATGGCGGGGACTCATGGGAGACTGCCGGGGTCAACTCGGA
>OTU_899
TGGTAGTCCACGCCCTAAACGATGCATATTTGGTGTGGGCAGTTCATTCTGTCCGTGCCGGAGCTAACGCGTTAAATATGCCGCCTGGGGAGTACAGTCGCAAGGCTGAAACTCAAAGGAATTGACGGGGGCCCGCACAAGCGGTGGAGCATGTGGTTCAATTCGACGCAACGCGAAGAACCTTACCTGGGCTCGAACGGCTTCTTAACGCCGGTAGAAATATCGGTACCCCGCAAGGGGATGGAGTCGAGGTGCTGCATGGCTGTCGTCAGCTCGTGTCGTGAGATGTTGGGTTAAGTCCCGCAACGAGCGCAACCCTTGTCCTGTGTTGCCATGCCGAAAGGCGGAACTCGCAGGAGACCGCCAGCGATAAGCTGGA
>OTU_900
TGGTAGTCCACGCCCTAAACGATGATTACTCGACATACGCGATATTACTGTGTGTGTCTGAGCGAAAGCATTAAGTAATCCACCTGGGAAGTACGTCCGCAAGGATGAAACTCAAAGGAATTGACGGGGGTCCGCACAAGCGGTGGAGCATGTGGTTTAATTCGATGATACGCGAGGAACCTTACCTGGGCTAGAATGCTGGTGGACCGGTAGTGAAAGCTACTTTTATAGCAATATACCGCCAGTAAGGTGCTGCATGGCTGTCGTCAGCTCGTGCCGTGAGGTGTTGGGTTAAGTCCCGCAACGAGCGCAACCCCTATTTTCAGTTGCCAACACGTAAAGGTGGGAACTCTGAAGAAACTGCCGTCGTAAGACGCGA
>OTU_901
TGGTAGTCCTAGCCGTAAACAATGTGCACTTGGTGTAAGCCGGTTTTCGGTTTGTGCCGAAGTTAACGCGATAAGTGCACCGCCTGGGGAGTACGGTCGCAAGTCTGAAACTCAAAGGAATTGACGGGGGCCCGCACAAGCGGTGGAGCATGTGGTTCAATTCGATGCAACGCGAAGAACCTTACCTGGGTTTGAACTGTTACTGAAGTATTCAGAGATGAATACGTCTAGCAATAGACAGTGACAGAGGTGCTGCATGGCTGTCGTCAGCTCGTGTCGTGAGATGTTGGGTTAAGTCCCGCAACGAGCGCAACCCTTGCCTCTAGTTGCTCGCCCGTACGGGCAGCACTCTAGACGGGACCGCCGGTGATAAACCGGA
>OTU_902
GGTTAGTCCTAGCAGTAAACGATGGATACTAGGTGTGGGGGGTGTTGACCCCTCCTGTGCCGAAGCTAACGCATTAAGTATCCCGCCTGGGGAGTACGGTCGCAAGACTAAAACTCAAAGGAATTGACGGGGACCCGCACAAGCAGCGGAGCGTGTGGTTTAATTCGATGCAACGCGAAGAACCTTACCTAGGCTTGACATACACTCGCAACCTCTCGAAAGAGGGGCCTCCTTCGGGACGGGTGTACAGATGCTGCATGGCTGTCGTCAGCTCGTGTCGTGAGATGTTGGGTTAAGTCCCGCAACGAGCGCAACCCCTGTTTCCAGTTGCATATCTGGAGAGACTGCCGGTACAGAACCGGA
>OTU_903
TGGTAGTCCACGCCGTAAACTATGGATGCTAGCTGTAAGCCGTATCGACCCGGCTTGTAGCGAAGCTAACGCGTTAAGCATCCCGCCTGTGGAGTACGGTCGCAAGACTAAAACATAAAGGAATTGACGGGGACCCGCACAAGCGGTGGAGCGTGTTGTTTAATTCGATGGTAAGCGAAGAACCTTACCCAGGCTTGACATCCTGTGAAGGTCTCCGAAAGGAGACTGTGCCTTCGGGAATACAGTGACAGGTGATGCATGGCCGTCGTCAGCTCGTGTCGTGAGATGTTAGGTTAAGTCCTTCAACGAGCGCAACCCTTATAGTTAGTTGTATTTTTCTAGCTAGACTGCCCTGGTAACAGGGA
>OTU_904
TGGTAGTCCACGCCGTAAACGATGAGAACTAGGTGTCGTGGGTGTTGACCCCCGCGGTGCCGTAGCCAACGCATTAAGTTCTCCGCCTGGGAAGTACGGCCGCAAGGCTAAAACTCAAAGGAATTGACGGGGGCCCGCACAAGCGGTGGAGCATGTGGTTTAATTCGACGCAACGCGCAGAACCTTACCTGGTCTTGACATCCTCGGAACCTGCCCGAAAAGGCGGGGTGCCCGCAAGGGAACCGAGAGACAGGTGCTGCATGGCTGTCGTCAGCTCGTGTCGTGAGATGTTGGGTTAAGTCCCGCAACGAGCGCAACCCTCGCCTTTAGTTGCCACGCAAGTGGATCTCTAGAGGGACTGCCGGTGTTAAACCGGA
>OTU_905
TGGTAGTCCGCGCTGTAAACGATGAGTGCTAGACGGTGGAGGTATTGACCCCTTCGCTGCCGAAGCTAACGCGTTAAGCACTCCGCCTGGGGAGTACGGTCGCAAGACTAAAACTCAAAGGAATTGACGGGGGCCCGCACAAGCGGTGGAGCATGTGGTTTAATTCGACGCAACGCGCAAAACCTTACCTGGGTTAAATCCGCCGGAAGCTGGCTGAAAGGCTGGTGTGCCCTTCGGGGAATCGGTGAGAAGGTGCTGCATGGCTGTCGTCAGCTCGTGTCGTGAGATGTTGGGTTAAGTCCCGCAACGAGCGCAACCCCTATCGTCAGTTGCCAACATTAAGGTGGGAACTCTGGCGAGACTGCCGGTCTAAACCGGA
>OTU_906
TGGTAGTCCACGCCGTAAACGATGGATGCTAGGTGTGGGCGGTGTCGACTCCGTCCGTGCCGAAGCTAACGCATTAAGCATCCCGCCTGGGGAGTACGGCCGCAAGGCTAAAACTCAAAGGAATTGACGGGGGCCCGCACAAGCAGCGGAGCATGCTGTTTAATTCGAAGCAACGCGAAGAACCTTACCTGGGCTTGACATGTATCCGAAATCCTGGGAAACCAGGCCCCCAGCAATGGCGGATATACAGGTGGTGCATGGCTGTCGTCAGCTCGTGTCGTGAGATGTTGGGTTAAGTCCCGCAACGAGCGCAACCCCTACCCTGTGTTACCAGCGGATAATGCCGGGCACTCACGGGGTACTGCCGGTGACAAACCGGA
>OTU_907
TGGTAGTCCACGCTGTAAACGTTGGGTGCTAGGTGTCGCGGGTATTGACCCCTGCGGTGCCGACGCTAACGCATTTAGCACCCCGCCTGGGGAGTACGGTCGCAAGGCTAAAACTCAAAGGAATTGACGGGGGCCCGCACAAGCGGTGGAGCATGTGGTTTAATTCGAAGCAACGCGCAGAACCTTACCTGGACTTGACATCTGGGGAACCTCCTGGAAACAGGAGGGTGCCTTCGGGAACCCCAAGACAGGTGCTGCATGGCTGTCGTCAGCTCGTGTCGTGAGGTGTTGGGTTAAGTCCCGCAACGAGCGCAACCCCTATCACTAGTTGCCATCAGTTCGGCTGGGCACTCTAGTGAGACTGCCGGTGTTAAGCCGGA
>OTU_908
TGGTAGTCCACGCTGTAAACGATGAAGACTCGATGTTAGGGATATACTCTTAGCGTCCAAGCGAAAGCGTTAAGTCTTCCACCTGGGGAGTACGCCCGCAAGGGTGAAACTCAAAGGAATTGACGGGGGTCCGCACAAGCGGTGGAGCATGTGGTTTAATTCGATGATACGCGAGGAACCTTACCTGGGCTAGAATGCGAGGGAATGACTCAGAAATGGGTCAGTCTGCAAAGACCCAAAGCAAGGTGCTGCATGGCTGTCGTCAGCTCGTGCCGTGAGGTGTTGGGTTAAGTCCCGCAACGAGCGCAACCCCTATCTTTAGTTGCTAACACGTAATGGTGAGGACTCTAAAGAGACTGCCTGCGCAAGCAGAGA
>OTU_909
TGGTAGTCCTAGCTGTAAACGGTGCACGTTTGCTGTAAGTGGAATCGACCCCACTTGTGGCGTAGCCAACGCGATAAACGTGCCGCCTGGGAAGTACGGTCGCAAGATTAAAACTCAAAGAAATTGACGGGGGCCTGCACAAGCGGTGGAGTATGTGGCTTAATTCGATGCAACGCGAAGAACCTTACCTGGCCTTGACATGCAAGTAGTAGAAGGATGAAAGTCTGACGAGGTAGCAATACCAGCTTGCACAGGTGCTGCATGGCTGTCGTCAGCTCGTGTCGTGAGATGTTGGGTTAAGTCCCGCAACGAGCGCAACCCCTGTGTCCTGTTGCCACTTGAACGAGAGTTCGAAGCACTCTGGACAGACTGCCTCGCTTAAACGAGGA
>OTU_910
TGGTAGTCCACGCCGTAAACGATGGGCACTAGGTGCTTGGGGGAGCGACCCCCTGGGTGCCGGCGCTAACGCATGAAGTGCCCCGCCTGGGGAGTACGGCCGCAAGGCTGAAACTCAAAGGAATTGACGGGGGCCCGCACAAGCGGTGGAGCATGTGGTTTAATTCGACGCAACGCGAAGAACCTTACCTAGGCTTGACATGCACGGGAAACCCTTGAGAAACCAGGGGCCTCCTTCGGGACTCGTGCACAGGTGCTGCATGGCTGTCGTCAGCTCGTGTCGTGAGATGTTGGGTTAAGTCCCGCAACGAGCGCAACCCCTGTCTCTAGTTGCCAGCGCGTAATGGCGGGAACTCTAGAGAGACTGCCGGTGCCAAACCGGA
>OTU_911
TGGTAGTCCACGCCCTAAACGATGATTACTCGACATCAGCGATACACTGTTGGTGTCTGAGCGAAAGCATTAAGTAATCCACCTGGGAAGTACGACCGCAAGGTTGAAACTCAAAGGAATTGACGGGGGTCCGCACAAGCGGTGGAGCATGTGGTTTAATTCGATGATACGCGAGGAACCTTACCTGGGCTAGAATGCTATTGGACCGTCTGTGAAAGCAGTCTTCCCCGCAAGGGGCCGATAGTAAGGTGCTGCATGGCTGTCGTCAGCTCGTGCCGTGAGGTGTTGGGTTAAGTCCCGCAACGAGCGCAACCCCTATCACTAGTTGCCATCAGGTAATGCTGGGAACTCTAGTGAAACTGCCGCCGCAAGGCGTGA
>OTU_912
TGGTAGTCCTTGCCGTAAACGATGTATACTTGATGTAGTTAGGCTCAACCCTGACTGTGTCGAAGCTAACGCGATAAGTATACCGCCTGGGAAGTACACTCGCAAGGGTGAAACTCAAAAGAATTGACGGGGGCCCGCACAAGCAGTGGAGCATGTGGTTTAATTCGATGCAACGCGAAGAACCTTACCCAGACTTGACATACAGTAGACCGCGTCAGAGATGACGTTTCCCGTAAGGGCTGCTGAACAGGTGCTGCATGGCTGTCGTCAGCTCGTGCCGTGAGGTGTTGGGTTAAGTCCCGCAACGAGCGCAACCCTTATCATTAGTTGCCAACACTTTGAGGTGGGGACTCTAATGAGACTGCCTAGGTTAACTAGGA
>OTU_913
TGGTAGTCCACGCCCTAAACGATGTTTACTTGCTGTTGGGAATTATCTTAGTAGCGAAGCTAACGCGAGAAGTAAACCGCCTGGGGAGTACGGTCGCAAGATTAAAACTCAAAGGAATTGACGGGGACCCGCACAAGCGGTGGATGATGTGGATTAATTCGATGCAACGCGAAGAACCTTACCTGCTCTTGACATGCCAGGAAGGCCTAAGAGATTAGGCTGTGCCTTCGGGAACCTGGACACAGGTGCTGCATGGCTGTCGTCAGCTCGTGTCGTGAGATGTTGTCTTAAGTGACGCAACGAGCGCAACCCTTGCCACTAGTTGCCCTAATTAAGTTTGGAACTCTAGTGGGACTGCCGGTGCTAAGCCGGA
>OTU_914
TGGTAGTCCACGCCCTAAACGATGCGAACTAGGTGTTGGGGAAGGAGACTTCCTTAGTACCGCAGCTAACGCGTGAAGTTCGCCGCCTGGGGAGTACGGTCGCAAGATTAAAACTCAAAGGAATTGACGGGGACCCGCACAAGCGGTGGATGATGTGGATTAATTCGATGCAACGCGAAAAACCTTACCTACCCTTGACATGTCAGGAATCCTGCAGAGATGTGGGAGTGCTCGAAAGAGAACCTGAACACAGGTGCTGCATGGCTGTCGTCAGCTCGTGTCGTGAGATGTTGGGTTAAGTCCCGCAACGAGCGCAACCCTTGTCATTAATTGCCATCATTCAGTTGGGCACTTTAATGAGACTGCCGGTGACAAACCGGA
>OTU_915
TGGTAGTCCACGCCGTAAACGATGGGCACTAGGCGCTTGGGGGAGCGACCCTCTGAGGGCCGGCGCTAACGCATGAAGTGCCCCGCCTGGGGAGTACGGCCGCAAGGCTGAAACTCAAAGGAATTGACGGGGGCCCGCACAAGCGGTGGAGCATGTGGTTTAATTCGACGCAACGCGAAGAACCTTACCTAGGCTTGACATGCAGGAGAAAGCCCTGAGAAACCAGGGCCCCTCTTCGGAGTTCCTGCACAGGTGCTGCATGGCTGTCGTCAGCTCGTGTCGTGAGATGTTGGGTTAAGTCCCGCAACGAGCGCAACCCCTGTTCCTAGTTGCCAGCGAGTAAAGTCGGGGACTCTAGGGAGACTGCCGGTGCCAAACCGGA
>OTU_916
GGGTAGTCCACGCTGTAAACGATGAGTACTAGGTGTTGGGGGTATCGACCCCCTCAGTGCCGAAGCTAACGCGATAAGTACTCCGCCTGGGGACTACGGCCGCAAGGCTAAAACTCAAAGGAATTGACGGGGGCCCGCACAAGCAGCGGAGCGTGTGGTTTAATTCGACGCAACGCGAAGAACCTTACCTAGGCTTGACATGTACGTGGTACGAGCGTGAAAGCGTGAGGACTCGCAAGAGAGCGTACACAGATGCTGCATGGCTGTCGTCAGCTCGTGCCGTGAGGTGTTGGGTTAAGTCCCGCAACGAGCGCAACCCTCGCTGCCAGTTACCATGTCTGGCGGGACCGCCGGGTCCAACCCGGA
>OTU_917
TGGTAGTCCACGCCGTAAACTATGGATACTAGGTGTCCGGATGTCTAACCGTCTGGGTACCAAAGCTCACGCATTAAGTATCCCGCCTGGGGAGTACGGTCGCAAGGCTAAAACTCAAAGGAATTGACGGGGGCCCGCACAAGAGGTGGAGTATGTGGTTTAATTCGAAGCAACGCGCAGAACCTTACCTGGGTTTAACATCCCTTGACGACTGCAGAGATGTAGTTTTCCCTTCGGGGACAAGGTGATAGGTGCTGCATGGCTGTCGTCAGCTCGTGTCGTAAGATGTTAGGTTAAGTCCTGCAACGAGCGCAACCCCTATCCTTAGTTACCACCATTCAGTTGGGGACTCTAGGGAGACTGCCGGTGTTAAACCGGA
>OTU_918
TGGTAGTCCTAGCCGTAAACGGTGCACGTTTGCTGTAAAAGGATTCGACCCCTTTTGTGGCGTAGCCAACGCGTTAAACGTGCCGCCTGGGAAGTACGGTCGCAAGATTAAAACTCAAAGAAATTGACGGGGGCCTGCACAAGCGGTGGAGTATGTGGCTTAATTCGATGCAACGCGAAGAACCTTACCTGGCCTTGACATGTAGGTAGTAGAACCGTGAAAGCGGGACGAGGTAGCAATACCAGCCTACACAGGTGCTGCATGGCTGTCGTCAGCTCGTGTCGTGAGATGTTGGGTTAAGTCCCGCAACGAGCGCAACCCTTGTGTCCTGTTGCCACTCGAACGAGAGTTCGAAGCACTCTGGACAGACTGCCTCGTCTAAACGAGGA
>OTU_919
TGGTAGTCCACGCTGTAAACGATGGAAGCCAGCTGTTGGCAAGTTTACTTGTCGGTGGCGCAGCTAACGCATTAAGCTTCCCGCCTGGGGAGTACGGTCGCAAGATTAAAACTCAAAGGAATTGACGGGGGCCCGCACAAGCGGTGGAGCATGTGGTTTAATTCGAAGCAACGCGCAGAACCTTACCAGCCCTTGACATCCCGATCGCGGATACGAGAGATCGTATCCTTCAGTTAGGCTGGATCGGTGACAGGTGCTGCATGGCTGTCGTCAGCTCGTGTCGTGAGATGTTGGGTTAAGTCCCGCAACGAGCGCAACCCTCGCCTTTAGTTGCCATCATTCAGTTGGGCACTCTAAAGGGACTGCCGGTGATAAGCCGGA
>OTU_920
TGGTAGTCCACGCCGTAAACGATGGGCACTAGATGTGGGCGGTGTCGACTCCGTCCGTGTCGAAGCTAACGCATTAAGTGCCCCGCCTGGGGAGTACGGCCGCAAGGCTAAAACTCAAAGGAATTGACGGGGGCCCGCACAAGCAGCGGAGCATGTGGTTTAATTCGACGCAACGCGAAGAACCTTACCTGGGCTTGACATGTCCGTGTAAACCCTGGAAACAGGGTCCCTCTTCGGAGCGCGGTCACAGGTGGTGCATGGCTGTCGTCAGCTCGTGTCGTGAGATGTTGGGTTAAGTCCCGCAACGAGCGCAACCCCTGTCCTATGTTGCCAGCGGTTCGGCCGGGGACTCATAGGATACTGCCGGTGACAAACCGGA
>OTU_921
TGGTAGTCCACGCCGTAAACGATGAGTGCTAGCTGTTGCGGGTATTGACCCCTGCAGTGGCGAAGCCAACGCATTAAGCACTCCGCCTGGGAAGTACGGCCGCAAGGCTAAAACTCAAAGGAATTGACGGGGGCCCGCACAAGCGGTGGAGCATGTGGTTTAATTCGACGCAACGCGCAGAACCTTACCTGGTCTTGACATCCACGGAACCTTCCAGAGATGGAGGGGTGCCCGCAAGGGAGCCGTGAGACAGGTGCTGCATGGCTGTCGTCAGCTCGTGTCGTGAGATGTTGGGTTAAGTCCCGCAACGAGCGCAACCCCTATCGTTAGTTGCCATCATTCAGTTGGGCACTCTAGCGAGACTGCCGGTGTCAAACCGGA
>OTU_922
TGGTAGTCCACGCTGTAAACGATGGGTGCTAGGTGTGGGGGGTTATCGACTCCCTCCGTGCCGCAGCTAACGCATTAAGCACCCCGCCTGGGGAGTACGGCCGCAAGGCTAAAACTCAAAGGAATTGACGGGGGCCCGCACAAGCGGCGGAGCATGTTGCTTAATTCGATGCAACGCGAAGAACCTTACCAGGGCTTGACATGCAGGGAAAAGCCGCAGAGATGTGGTGTCCGCAAGGGCCCTGCACAGGTGTTGCATGGCTGTCGTCAGCTCGTGTCGTGAGATGTTGGGTTAAGTCCCGCAACGAGCGCAACCCTTGTTCGATGTTGCCAGCACGTAATGGTGGGGACTCATCGGAGACTGCCGGGGTCAACTCGGA
>OTU_923
TGGTAGTCCACGCCGTAAACGATGGGCACTAGGTGCTTGGGGGAGCGACCCCCTGGGTGCCGGCGCTAACGCATGAAGTGCCCCGCCTGGGGAGTACGGCCGCAAGGCTGAAACTCAAAGGAATTGACGGGGGCCCGCACAAGCGGTGGAGCATGTGGTTTAATTCGACGCAACGCGAAGAACCTTACCTAGGCTTGACATGCAGGAGAAACGCTCCAGAAACGGGGCGCCCTCTTCGGAGTTCCTGCACAGGTGCTGCATGGCTGTCGTCAGCTCGTGTCGTGAGATGTTGGGTTAAGTCCCGCAACGAGCGCAACCCCTGTCTCTAGTTACCAGCGAGTAAAGTCGGGGACTCTAGAGAGACTGCCGGTGCCAAACCGGA
>OTU_924
TGGTAGTCCATGCCGTAAACGATGAATACTAGGTATTGGGCCCGTCAACGGTCCAGTGCCGCAGCTAACGCGTTAAGTATTCCGCCTGGGGAGTACGGTCGCAAGACTGAAACTCAAAGGAATTGACGGGGGCCCGCACAAGCGGTGGAGCATGTGGTTTAATTCGACGCAACGCGAAGAACCTTACCAAGGCTTGACATGGGACCGACTGCACGAGAGATCGTGCTTCTCTAGCAATAGAGCGGTCCACACAGGTGCTGCATGGCTGTCGTCAGCTCGTGTCGTGAGATGTTGGGTTAAGTCCCGCAACGAGCGCAACCCTCGTTTCTAGTTGCCATCATTCAGTTGGGCCCTCTAGAGAGACTGCCGCGAATAACGCGGA
>OTU_925
TGGTAGTCCACGCTGTAAACGTTGGGCGCTAGGTGTGGGGGGCCTCTCCGGTTCCCTGTGCCGCAGCTAACGCATTAAGCGCCCCGCCTGGGGAGTACGGCCGCAAGGCTAAAACTCAAAGGAATTGACGGGGGCCCGCACAAGCGGCGGAGCATGCGGATTAATTCGATGCAACGCGAAGAACCTTACCTGGGTTTGACATCGCCGGAAATCTCGCAGAGATGCGGGGTCCTTCGGGGCCGGTGACAGGTGGTGCATGGCTGTCGTCAGCTCGTGTCGTGAGATGTTGGGTTAAGTCCCGCAACGAGCGCAACCCTCGTTCCATGTTGCCAGCGGGTTATGCCGGGGACTCATGGGAGACTGCCGGGGTCAACTCGGA
>OTU_926
TGGTAGTCCACGCCCTAAACGATGCGAACTGGAAGTTGGGGGCAACTTGGCCCTCAGTTTCGAAGCTAACGCGTTAAGTTCGCCGCCTGGGAAGTACGGTCGCAAGACTGAAACTCAAAGGAATTGACGGGGGCCCGCACAAGCGGTGGAGTATGTGGTTTAATTCGATGCAACGCGAAGAACCTTACCTGGCCTTGACATGTCGAGAATCCCTGAGAGATCGGGGAGTGCCTTCGGGAACTCGAACACAGGTGCTGCATGGCTGTCGTCAGCTCGTGTCGTGAGATGTTGGGTTAAGTCCCGCAACGAGCGCAACCCTTGTCCTTAGTTGCCAGCACGTAATGGTGGGAACTCTAAGGAGACCGCCGGTGACAAACCGGA
>OTU_927
GGGTAGTCCACGCCGTAAACGATGGATACTAGCTGTTGGAGGTATCGACCCCTTCAGTAGCGAAGCTAACGCGTTAAGTATCCCGCCTGTGGAGTACGGTCGCAAGACTAAAACATAAAGGAATTGACGGGGACCCGCACAAGCGGTGGATCGTGTTCTTTAATTCGATGATAAACGAAAAACCTTACCAGGGTTTGACATCCCAAGAATCTTTCCGAAAGGAGAGAGTGCTTTATTGAACTTGGTGACAGATGATGCATGGCCGTCGTCAGCTCGTGTCGTGAGATGTTTGGTTAAGTCCATCAACGAGCGCAACCCTTGTGATTAGTTGTATTTTTCTAATCAGACTGCCCCGGAAACGGGGA
>OTU_928
TGGTAGTCCACGCCGTAAACGATGTGCGCTGGATGTTGGGTGACCTAGTCACTCAGTGTCGTAGCTAACGCGATAAGCGCACCGCCTGGGGAGTACGGCCGCAAGGTTGAAACTCAAAGGAATTGACGGGGGCCCGCACAAGCGGTGGAGCATGTGGTTTAATTCGAAGCAACGCGCAGAACCTTACCAGCCCTTGACATGGTCAGGACCGGCGCAGAGATGCGCTTTCCCCGCAAGGGGCCTGATGCACAGGTGCTGCATGGCTGTCGTCAGCTCGTGTCGTGAGATGTTGGGTTAAGTCCCGCAACGAGCGCAACCCTCGCCTTTAGTTGCCAGCATGTTTGGGTGGGCACTCTAAAGGAACTGCCGGTGACAAGCCGGA
>OTU_929
TGGTAGTCCACGCCGTAAACGTTGGGCACTAGGTGTGGGACCTTATCAACGGGTTCCGTGCCGTAGCTAACGCATTAAGTGCCCCGCCTGGGGAGTACGGCCGCAAGGCTAAAACTCAAAGGAATTGACGGGGGCCCGCACAAGCGGCGGAGCATGTGGCTTAATTCGAGGCAACGCGAAGAACCTTACCTGGGCTTGACATGTACCGAAAAGCCGTAGAGATACGGTGTCCTTCGGGGCGGTACACAGGTGGTGCATGGTTGTCGTCAGCTCGTGTCGTGAGATGTTGGGTTAAGTCCCGCAACGAGCGCAACCCTTGTCCTATGTTGCCAGCGCGTAATGGCGGGGACTCGTAGGAGACTGCCGGGGTCAACTCGGA
>OTU_930
TGGTAGTCCACGCCCTAAACGATGAATACTCGCTGTTAGCGATATACAGTTAGCGGCTAAGCGAAAGCGTTAAGTATTCCACCTGGGGAGTACGCCCGCAAGGGTGAAACTCAAAGGAATTGACGGGGGCCCGCACAAGCGGAGGAGCATGTGGTTTAATTCGATGATACGCGAGGAACCTTACCCGGGCTTGAAAGTTACTGAATGACCTAGAGATAGGTCAGTCCGCAAGGACAGGAAACTAGGTGCTGCATGGCTGTCGTCAGCTCGTGCCGTGAGGTGTTGGGTTAAGTCCCGCAACGAGCGCAACCCCTATGTTTAGTTGCCAGCATGTAAAGGTGGGGACTCTAAACAGACTGCCTGTGCAAACAGAGA
>OTU_931
TGGTAGTCCACGCCGTAAACGATGGATGCTAGCCGTTGGTGGGTTTACTCATCAGTGGCGCAGCTAACGCTTTAAGCATCCCGCCTGGGGAGTACGGTCGCAAGATTAAAACTCAAAGGAATTGACGGGGGCCCGCACAAGCGGTGGAGCATGTGGTTCAATTCGAAGCAACGCGCAGAACCTTACCGGCCCTTGACATGTCCCGTATGGATTTCAGAGATGAAATCCTTCAGTTCGGCTGGCGGGAACACAGGTGCTGCATGGCTGTCGTCAGCTCGTGTCGTGAGATGTTGGGTTAAGTCCCGCAACGAGCGCAACCCTCGCCCTTAGTTGCCATCATTTAGTTGGGCACTCTAAGGGGACTGCCGGTGATAAGCCGCGA
>OTU_932
TGGTAGTCCACGCCGTAAACGATGAGTGCTAGCTGCTGGGAATGTTTACCGTCTCAGTGGCGAAGCTAACGCATTAAGCACTCCGCCTGGGAAGTACGGCCGCAAGGCTAAAACTCAAAGGAATTGACGGGGGCCCGCACAAGCGGTGGAGCATGTGGTTTAATTCGAAGCAACGCGCAGAACCTTACCCAGGCTTGACATCTCCGGAACCCTGCGGAAACGTGGGGGTGTCTTCTCACGAAGAAGCCGGATGACAGGTGCTGCATGGCTGTCGTCAGCTCGTGCTGTGAGGTGTTCGGTTAAGTCCGGCAACGAGCGCAACCCCTGTCGTTAGTTACCATCATTCAGTTGGGGACTCTAACGAGACTGCCGCGTGATAAACCGGA
>OTU_933
TGGTAGTCCACGCCGTAAACGATGAGTGCTAGGTGTTGGGGGTATCATGCCCTCGGTGCCGAAGTTAACACATTAAGCACTCCGCCTGGGGAGTACGGTCGCAAGACTGAAACTCAAAGGAATTGACGGGGACCCGCACAAGCAGTGGAGTATGTGGTTTAATTCGAAGCAACGCGAAGAACCTTACCAGGTCTTGACATCCCTCTGAATCCGGTAGAGATATCGGCGGCCTTCGGGACAGAGGAGACAGGTGGTGCATGGTTGTCGTCAGCTCGTGTCGTGAGATGTTGGGTTAAGTCCCGCAACGAGCGCAACCCTTGAACTTAGTTGCCAGCGAGTAAGGTCGGGCACTCTAGGTTGACTGCCGGTGACAAACCGGA
>OTU_934
TGGTAGTCCTAGCCGTAAACGGTGCACGTTTGCTGTAAGAGGAATCGACCCCTCTTGTGGCGTAGCCAACGCGTTAAACGTGCCGCCTGGGAAGTACGGTCGCAAGATTAAAACTCAAAGAAATTGACGGGGGCCTGCACAAGCGGTGGAGTATGTGGCTCAATTCGATGCAACGCGAAGAACCTTACCTGGCCTTGACATGCATATAGTAGAAGGGTGAAAGCCTGACGAGGTAGCAATACCAGTATGCACAGGTGCTGCATGGCTGTCGTCAGCTCGTGTCGTGAGATGTTGGGTTAAGTCCCGCAACGAGCGCAACCCCTGTGTCCTGTTGCCACCGGCGCAAGCCGAGCACTCGGGACAGACTGCCTCGCTTAAACGAGGA
>OTU_935
TGGTAGTCCACGCTGTAAACGATGAGCGCTCGACGTTGCGGGTATTGACCCCTGCAGTGTCAAAGCTAACGCATTAAGCGCTCCGCCTGGGGAGTACGGCCGCAAGGCTAAAACTCAAAGGAATTGACGGGGGCCCGCACAAGCGGTGGAGTATGTGGTTTAATTCGACGCAACGCGCAGAACCTTACCCGGACTTGACATTGAGGTAAGACCACCGGAAACGGAGGTCGCTCCTTCGGGAGACCAAAAACAGGTGCTGCATGGCTGTCGTCAGCTCGTGTCGTGAGATGTTGGGTTAAGTCCCGCAACGAGCGCAACCCCTGTCGTTAGTTGCCAGCGGATAATGCCGGGCACTCTAGCGAGACTGCCGTGGTTAACACGGA
>OTU_936
TGGTAGTCCACGCCGTAAACGATGAGTGCTAAGTGTTAGAGGGGTTTTACCCTTTAGTGCTGTAGCTAACGCGTTAAGCACTCCGCCTGGGGAGTACGGCCGCAAGGCTGAAACTCAAAGGAATTGACGGGGGCCCGCACAAGCGGTGGAGCATGTGGTTTAATTCGAAGCAACGCGAAGAACCTTACCAGGTCTTGACATCCCCTGACAACCCTGGAGACAGGGCGTTCCTCCCTTTCGGGAGGACAGGGTGACAGGTGGTGCATGGTTGTCGTCAGCTCGTGTCGTGAGATGTTGGGTTAAGTCCCGCAACGAGCGCAACCCTCGCCCCTAGTTGCCAGCATTCAGTTGGGCACTCTAGGGGGACTGCCGGTGACAAACCGGA
>OTU_937
TGGTAGTCCACGCTGTAAACGATGAGTGCTAGACGTCGGGAAGCTTGCTTTTCGGTGTCGACGCTAACGCATTAAGCACTCCGCCTGGGGAGTACGGCCGCAAGGTTAAAACTCAAAGGAATTGACGGGGGCCCGCACAAGCGGTGGAGCATGTGGTTTAATTCGAAGCAACGCGAAGAACCTTACCAGCCCTTGACATGGAACGTATGGGCCCGAGAGATCGGGTCCTTCGGGTTAAGCCGGCGTTCACACAGGTGCTGCATGGCTGTCGTCAGCTCGTGTCGTGAGATGTTGGGTTAAGTCCCGCAACGAGCGCAACCCTCATCTTCAGTTGCCATCGGGTTAAGCCGGGCACTCTGGAGAAACTGCCGGTGACAAGCCGGA
>OTU_938
TGGTAGTCCACGCCCTAAACGATGCATATTTGGTGTGGGTCATTCATTTGATCCGTGCCGGAGCTAACGCGTTAAATATGCCGCCTGGGGAGTACGGTCGCAAGGCTGAAACTCAAAGGAATTGACGGGGGCCCGCACAAGCGGTGGAGCATGTGGTTCAATTCGACGCAACGCGAAGAACCTTACCTGGGCTCGAACGGCTCACGAAAGTCCTTGGAAACAGGGATTTCCCGCAAGGGACGGGAGTCGAGGTGCTGCATGGCTGTCGTCAGCTCGTGTCGTGAGATGTTGGGTTAAGTCCCGCAACGAGCGCAACCCTTGTCCTGTGTTGCTAAGCCGCAAGGCTGCACTCGCAGGAGACCGCCAGGGATAACCTGGA
>OTU_939
TGGTAGTCCACGCCGTAAACGATGTGCGCTGAATGTTGGGGTTCTTAGAATCTCAGTGTTGTAGCTAACGCGGTAAGCGCACCGCCTGGGGAGTACGGCCGCAAGGTTGAAACTCAAAGGAATTGACGGGGGCCCGCACAAGCGGTGGAGCATGTGGTTTAATTCGAAGCAACGCGCAGAACCTTACCAGCTCTTGACATGGACAGGACCGGCCCAGAGATGGGTTTTCTCCGCAAGGGGCCTGTTGCACAGGTGCTGCATGGCTGTCGTCAGCTCGTGTCGTGAGATGTTGGGTTAAGTCCCGCAACGAGCGCAACCCTCGCCTTTAGTTGCCATCACTTCGGGTGGGCACTCTAGAGGAACTGCCGGTGACAAGCCGGA
>OTU_940
TGGTAGTCCACGCCGTAAACGATGGGTGCTAGATGTTTCTGGTATTGACCCCGGAGGCGTCGTAGCTAACGCGTTAAGCACCCCGCCTGGGGAGTACGGCCGCAAGGCTAAAACTCAAAGGAATTGACGGGGGCCCGCACAAGCGGTGGAGCATGTGGTTCAATTCGACGCAACGCGAAGAACCTTACCTGGGTTGGAACCCCCCGGAAGTCCGCAGAGATGTGGATGTGCCCGCAAGGGAACCGGGTGTCCAGGTGCTGCATGGCTGTCGTCAGCTCGTGTCGTGAGATGTTGGGTTAAGTCCCGCAACGAGCGCAACCCCTGTCGTTAGTTGCTAACAGTTCGGCTGAGCACTCTAACGAGACTGCCGGTGTTAAACCGGA
>OTU_941
TGGTAGTCCACGCTGTAAACGATGGATACTAGGTGTCGGGGGAATTGACCCCCTCGGTGCCGCAGCTAACGCATTAAGTATCCCGCCTGGGGAGTACGGTCGCAAGATTAAAACTCAAAGAAATTGACGGGGGCCCGCACAAGCGGTGGAGCATGTGGTTTAATTCGACGCAACGCGAAGAACCTTACCTGGACTTGACATCCGCGGAAGTTTGCAGAGATGCGAACGTGCCTTCGGGAGCCGCGAGACAGGTGCTGCATGGCTGTCGTCAGCTCGTGTCGTGAGATGTTGGGTTAAGTCCCGCAACGAGCGCAACCCCTATCCTTAGTTGCTAACATTAAGTTGAGCACTCTAAGGAGACTGCCGGAGTTAATCCGGA
>OTU_942
TGGTAGTCCACGCCGTAAACGATGGATACTAGCTGTTGGGAGTAATCTCAGTGGCTAAGCGAAAGTGATAAGTATCCCACCTGGGGAGTACGGGCGCAAGCCTGAAACTCAAAGGAATTGACGGGGGCCCGCACAAGCGGTGGAGCATGTGGTTTAATTCGATGATACGCGAGGAACCTTACCAAGGCTTAAATGTAGATTGACAGGACTGGAAACAGTTTTTCCTTCGGGCAATTTACAAGGTGCTGCATGGTTGTCGTCAGCTCGTGCCGTGAGGTGTCAGGTTAAGTCCTATAACGAGCGCAACCCCTGTTGTTAGTTGCCAGCGAGTCAAGTCGGGAACTCTAACAAGACTGCCAGTGCAAACTGTGA
>OTU_943
TGGTAGTCCACGCCGTAAACGATGAGTGCTAGGTGTTAGGGGCTTCCATGCCCTTGGTGCCGAAGTTAACACAGTAAGCACTCCGCCTGGGGAGTACGGCCGCAAGGCTGAAACTCAAAGGAATTGACGGGGACCCGCACAAGCAGTGGAGTATGTGGTTTAATTCGAAGCAACGCGAAGAACCTTACCAGGTCTTGACATCCCGGTGAAAGCCTCAGAGATGAGGTCCCTCTTCGGAGCACTGGAGACAGGTGGTGCATGGTTGTCGTCAGCTCGTGTCGTGAGATGTTGGGTTAAGTCCCGCAACGAGCGCAACCCTTGATCTTAGTTGCCAGCACTTCGGGTGGGCACTCTAAGATGACTGCCGGTGACAAACCGGA
>OTU_944
TGGTAGTCCACGCTGTAAACGATGGATGCTAGATGTCACGGGTATTGACCCCTGTGGTGTCGACGCTAACGCATTAAGCATCCCGCCTGGGGAGTACGGCCGCAAGGTTAAAACTCAAAGGAATTGACGGGGGCCCGCACAAGCGGTGGTGCATGTGGTTTAATTCGACGCAACGCGCAGAACCTTACCTGGGTTCGAACGGCACTGGAATCCTGCAGAGATGTAGGCGCCCGCAAGGGCCGGTGTCGAGGTGCTGCATGGCTGTCGTCAGCTCGTGTCGTGAGATGTTGGGTTAAGTCCCGCAACGAGCGCAACCCTCGTGTTTAGTTGCCAGCGCGTAATGGCGGGCACTCTAGACAGACTGCCGGTGTCAAACCGGA
>OTU_945
TGGTAGTCCACGCTGTAAACGATGTGTGCTGGATGTTGGGTGACCTAGTCACTCAGTGTCGTAGCTAACGCGATAAGCACACCGCCTGGGGAGTACGGCCGCAAGGTTGAAACTCAAAGGAATTGACGGGGGCCCGCACAAGCGGTGGAGCATGTGGTTTAATTCGAAGCAACGCGCAGAACCTTACCAGGACTTGACATGGAGAGGCTGTGTCCAGAGATGGGCATTCCCGCAAGGGCCTCTTGCACAGGTGCTGCATGGCTGTCGTCAGCTCGTGTCGTGAGATGTTGGGTTAAGTCCCGCAACGAGCGCAACCCTCGCCTTCAGTTGCCATCACGTTTGGGTGGGCACTCTGAAGGAACTGCCGGTGACAAGCCGGA
>OTU_946
TGGTAGTCCACGCCGTAAACGATGAGTGCTAGGTGTCGGGGATTCGATTCCTCGGTGCCGAAGTTAACACAGTAAGCACTCCGCCTGGGGAGTACGCTCGCAAGAGTGAAACTCAAAGGAATTGACGGGGACCCGCACAAGCAGTGGAGTATGTGGTTTAATTCGAAGCAACGCGAAGAACCTTACCAGGTCTTGACATCCCCCTGAATACCCTAGAGATAGGGTAGGCCTTCGGGACAGGGGAGACAGGTGGTGCATGGTTGTCGTCAGCTCGTGTCGTGAGATGTTGGGTTAAGTCCCGCAACGAGCGCAACCCTTGATCTTTGTTGCCAGCACGTAAAGGTGGGCACTCTAAGATGACTGCCGGTGACAAACCGGA
>OTU_947
TGGTAGTCCACGCCGTAAACGATGAATGCTAGGTGTTAGGGGTTTCGATACCCTTGGTGCCGAAGTTAACACAGTAAGCATTCCGCCTGGGGAGTACGCTCGCAAGAGTGAAACTCAAAGGAATTGACGGGGACCCGCACAAGCAGTGGAGTATGTGGTTTAATTCGAAGCAACGCGAAGAACCTTACCAGGTCTTGACATCCCCCTGAATGTCCTAGAGATAGGGCAGGCCCTTCGGGGACAGGGGAGACAGGTGGTGCATGGTTGTCGTCAGCTCGTGTCGTGAGATGTTGGGTTAAGTCCCGCAACGAGCGCAACCCTTGATGCTAGTTGCCAGCGAGTAACGTCGGGCACTCTAGGATGACTGCCGGTGACAAACCGGA
>OTU_948
TGGTAGTCCTTGCCGTAAACGATGTGTACTTGATGTAGCTAGGCTCAACCCTGGCTGTGTCGGAGCTAACGCGTTAAGTACACCGCCTGAGGAGTACGCTCGCAAGGGTGAAACTCAAAAGAATTGACGGGGGCCCGCACAAGCAGTGGAGCATGTGGTTTAATTCGATGCAACGCGAAGAACCTTACCTGGGCTCGAAATGCAGGAGACGACATCAGAAATGATGTTTTCCGAAAGGACTGCTGTATAGGTGCTGCATGGCTGTCGTCAGCTCGTGCCGTGAGGTGTTGGGTTAAGTCCCGCAACGAGCGCAACCCTTATCACTAGTTGCCATCACGAAAGGTGGGGACTCTAGTGAGACTGCCTAGGTTAACTAGGA
>OTU_949
TGGTAGTCCACGCCGTAAACGATGCATACTAGGTGTTGGGGATTCGATTCCTCGGTGCCGAAGTTAACACAGTAAGTATGCCGCCTGGGGAGTACGCTCGCAAGAGTGAAACTCAAAGGAATTGACGGGGACCCGCACAAGCAGTGGAGTATGTGGTTTAATTCGAAGCAACGCGAAGAACCTTACCAGGTCTTGACATCCCTCTGAATACGGTAGAGATATCGTAGGCCTTCGGGACAGAGGAGACAGGTGGTGCATGGTTGTCGTCAGCTCGTGTCGTGAGATGTTGGGTTAAGTCCCGCAACGAGCGCAACCCTTGATCTTAGTTGCCAGCACTTCGGGTGGGCACTCTAAGATGACTGCCGGTGACAAACCGGA
>OTU_950
TGGTAGTCCTAGCTGTAAACGATGGGCGCTTGGTGTTGCGGGTATCGACCCCTGCAGTGCCGAAGCTAACGCATTAAGCGCCCCGCCTGGGGAGTACGGTCGCAAGGCTGAAACTCAAAGGAATTGACGGGGGCCCGCACAAGCGGTGGAGCATGTGGTTCAATTCGACGCAACGCGAAGAACCTTACCTGGGTTTGAACTGCAGGGGACAGCTCTGGAAACAGAGTTTTTCTTCGGAACTCCTGCAGAGGTGCTGCATGGCTGTCGTCAGCTCGTGTCGTGAGATGTTGGGTTAAGTCCCGCAACGAGCGCAACCCTTGCCCTTAGTTGCCAGCGGATAATGCCGGGCACTCTAAGGGGACTGCCCCGGAAAACGGGGA
>OTU_951
TGGTAGTCCACACCGTAAACGTTGGGCGCTAGGTGTGGGATCCATTCCACGGGTTCCGTGCCGCAGCTAACGCATTAAGCGCCCCGCCTGGGGAGTACGGCCGCAAGGCTAAAACTCAAAGGAATTGACGGGGGCCCGCACAAGCGGCGGAGCATGCGGATTAATTCGATGCAACGCGAAGAACCTTACCTGGGTTTGACATGCGCCGGAAAGCTCTAGAGATAGAGCCCCTTTTAGTCGGTGTACAGGTGGTGCATGGCTGTCGTCAGCTCGTGTCGTGAGATGTTGGGTTAAGTCCCGCAACGAGCGCAACCCTCGTTCCATGTTGCCAGCAGCGTTCCCTGCCCCTTCGGGGGTGATGGGGCGGCTGGGGACTCATGGGAGACTGCCGGGGTCAACTCGGA
>OTU_952
TGGTAGTCTTGGCCCTAAACTATGTTCACTAGGTGTCGGGGGTTCCCCTCGGTGCCGCAGCTAACGCATTAAGTGAACCGCCTGGGGACTACGGCCGCAAGGTTGAAACTCAAAGGAATTGGCGGGGGCCCGCACAAGCGGTGGAGCATGTGGCTTAATTCGATGCAACGCGAAGAACCTTACCAGGGCTTGACATGGTACTGCAAGCTGCCGAAACGCAGTCGCTTTCGAAGGTGTATCACAGGTGGTGCATGGCTGTCGTCAGCTCGTGTTGTGAAATGTTGGGTTAAGTCCCGCAACGAGCGCAACCCTCATGTTCTGTTGCCAGCGAGTAAAGTCGGGAACTCGGAACAAACTGCCTCTGTAAGGAGGA
>OTU_953
TGGTAGTCCACACTGTAAACGATGATCACTCGATGTTGGCGATACACAGCCAGCGTCTTAGCAAAAGCGATAAGTGATCCACCTGGGGAGTACGCCGGCAACGGTGAAACTCAAAGGAATTGACGGGGGTCCGCACAAGCGGTGGAGCATGTGGTTTAATTCGATGATACGCGAGGAACCTTACCTGGGCTAGAATGCCCTTGACGGGTCCAGAGACGGATCGTTCCGCAAGGACAAGGAGCAAGGTGCTGCATGGCTGTCGTCAGCTCGTGCCGTGAGGTGTTGGGTTAAGTCCCGCAACGAGCGCAACCCTTATCTTTAGTTGCCAGCACGTAATGGTGGGGACTCTAGAGAGACTGCCTGCGCAAGCAGAGA
>OTU_954
TGGTAGTCCACGCCGTAAACGTTGGGCACTAGGTGTGGGTCTCAACCAACGAGATCCGCGCCGTCGCTAACGCATTAAGTGCCCCGCCTGGGGAGTACGGTCGCAAGACTAAAACTCAAAGGAATTGACGGGGGCCCGCACAAGCAGCGGAGCGTGTTGCTTAATTCGATGTTACGCGAAGAACCTTACCTGGGTTTGACATGTAGGGAAAAGCTCTGGAGACAGGGTGTCCTAACGGGCCCTACACAGGTGGTGCATGGCTGTCGTCAGCTCGTGTCGTGAGATGTTGGGTTAAGTCCCGCAACGAGCGCAACCCTTATCCTGTGTTGCCAGCAAGTCATGTTGGGGACTCGCAGGAGACTGCCGGGGTCAACTCGGA
>OTU_955
TGGTAGTCCACGCCGTAAACGATGATCACTAGACGTTAGTCCTGTTTACAGGATTAGTGTCGTAGCTAACGCGTTAAGTGATTCGCCTGGGGACTACGGTCGCAAGACTAAAACTCAAAGGAATTGACGGGGGCCCGCACAAGCGGTGGAACATGTGGTTTAATTCGACACTACGCGAGAAACCTTACCTAGGCTTGACATGTTTGTGACAGCCGTAGAAACACGGTCTTCTTTGCGAAAGCAAAGACACATTCACAGGTGCTGCATGGCTGTCGTCAGCTCGTGTCGTGAGATGTTTGGTTAAGTCCTCTAACGAGCGCAACTCCTGCTGTCAGTTGCTATTCTTCGGAAGCACTCTGATGGGACTGCCTGGGAAACCAGGA
>OTU_956
TGGTAGTCCACGCCGTAAACGATGAATGCCAGCCGTTGGGGAGTTTACTCTTCAGTGGCGCAGTTAACGCTTTAAGCATTCCGCCTGGGGAGTACGGTCGCAAGATTAAAACTCAAAGGAATTGACGGGGGCCCGCACAAGCGGTGGAGCATGTGGTTTAATTCGACGCAACGCGCAGAACCTTACCAGCCCTTGACATCCCGGTCGCGGTTTCCAGAGATGGATTCCTTCAGTTCGGCTGGACCGGTGACAGGTGCTGCATGGCTGTCGTCAGCTCGTGTCGTGAGATGTTGGGTTAAGTCCCGCAACGAGCGCAACCCCCGTCCTTAGTTGCTACCATTTAGTTGAGCACTCTAAGGAGACTGCCGGTGATAAGCCGCGA
>OTU_957
TGGTAGTCCACGCCGTAAACTATGGGTGCTAGCCGTCAGGAAGCTTGCTTTTTGGTGGCGCAGCTAACGCATTAAGCACCCCGCCTGGGGAGTACGGTCGCAAGATTAAAACTCAAAGGAATTGACGGGGGCCCGCACAAGCGGTGGAGCATGTGGTTTAATTCGAAGCAACGCGCAGAACCTTACCTACCCTTGACATGTCTAGTATGGGCTTCAGAGATGAGGCTCTTCAGTTCGGCTGGCTAGAACACAGGTGCTGCATGGCTGTCGTCAGCTCGTGTCGTGAGATGTTGGGTTAAGTCCCGCAACGAGCGCAACCCTCGCCTTTAGTTGCCATCATTCAGTTGGGCACTCTAGAGGGACTGCCGGTGATAAGCCGGA
>OTU_958
TGGTAGTCCACACTGTAAACGTTGATTACTCGCTGTGTGCGATATACAGTACGCGGCTTAGCGAAAGCGATAAGTAATCCACCTGGGGAGTACGCCGGCAACGGTGAAACTCAAAGGAATTGACGGGGGCCCGCACAAGCGGAGGAGCATGTGGTTTAATTCGATGATACGCGAGGAACCTTACCCGGGCTTGAAAGTTACTGAAGAATATAGAGATATATTCGTCCCTCGGGACAGGAAACTAGGTGCTGCATGGCTGTCGTCAGCTCGTGCCGTGAGGTGTTGGGTTAAGTCCCGCAACGAGCGCAACCCCTATGTCTAGTTGCCAGCATGTAAAGGTGGGGACTCTAGACAGACTGCCTACGTAAGTAGAGA
>OTU_959
TGGTAGTCCACGCCGTAAACGATGGACACTAGGCGTCGGGGGGAGCGACCCTCCCGGTGCCGTCGCTAACGCAGTAAGTGTCCCGCCTGGGGAGTACGGCCGCAAGGCTGAAACTCAAAGGAATTGACGGGGGCCCGCACAAGCGGTGGAGCATGTGGTTTAATTCGAAGCAACGCGAAGAACCTTACCTGGGCTTGACATGCATGGGAAAGCCGGTGGAAACATCGGCCCCTCTTCGGAGTCCATGCACAGGTGCTGCATGGCTGTCGTCAGCTCGTGTCGTGAGATGTTGGGTTAAGTCCCGCAACGAGCGCAACCCTCGTCCCTAGTTACCAGCGGGTTATGCCGGGCACTCTAGGGAGACTGCCGGTGTCAAACCGGA
>OTU_960
TGGTAGTCCACGCCGTAAACGATGGGCACTAGATGCCGGGCCTATAGACGGGTTCGGTGTCGCAGCTAACGCATTAAGTGCCCCGCCTGGGGAGTACGGCCGCAAGGCTGAAACTCAAAGGAATTGACGGGGGCCCGCACAAGCGGTGGAGCATGTGGTTTAATTCGAAGCAACGCGAAGAACCTTACCTAGGCTTGACATACTGGTGAAACCCCGTGGAAACACGGGGCCTCCTTCGGGACACCAGTACAGGTGCTGCATGGCTGTCGTCAGCTCGTGTCGTGAGATGTTGGGTTAAGTCCCGCAACGAGCGCAACCCTTGCCCTATGTTGCCAGCGGTTCGGCCGGGGACTCATAGGGGACTGCCGGTGATAAACCGGA
>OTU_961
TGGTAGTCCACGCCGTAAACGATGGGCACTAGGTGTGGGAGGTGTCGACTCCTCCCGTGCCGCAGCTAACGCATTAAGTGCCCCGCCTGGGGAGTACGACCGCAAGGTTAAAACTCAAAGGAATTGACGGGGGCCCGCACAAGCAGCGGAGCATGTGGTTTAATTCGACGCAACGCGAAGAACCTTACCTGGGCTTGACATGTTCGTGACCGGTGTGGAAACACACTTTTCCTTCGGGACACGATCACAGGTGGTGCATGGCTGTCGTCAGCTCGTGTCGTGAGATGTTGGGTTAAGTCCCGCAACGAGCGCAACCCCCGTCGCATGTTGCCAGCATTAAGTTGGGGACTCATGCGAGACTGCCGGTGACAAACCGGA
>OTU_962
TGGTAGTCCACGCCCTAAACTATGATTACTCGACATATGCGATACACTGTATGTGTCTGAGCGAAAGCATTAAGTAATCCACCTGGGAAGTACGACCGCAAGGTTGAAACTCAAAGGAATTGACGGGGGTCCGCACAAGCGGTGGAGCATGTGGTTTAATTCGATGATACGCGAGGAACCTTACCTGGGCTAGAATGCGGTCTGACCGTGGGTGAAAGCTCATTTTGTAGCAATACACGGATCGTAAGGTGCTGCATGGCTGTCGTCAGCTCGTGCCGTGAGGTGTTGGGTTAAGTCCCGCAACGAGCGCAACCCCTATCATCAGTTGCCAACAGGTAAAGCTGGGAACTCTGGTGAAACTGCCGCCGTAAGGCGTGA
>OTU_963
TGGTAGTCCTAGCCCTAAACGATGCTCATTAGGTGTGGGAGGTATCGACCCCTTCCGCGCCGAAGCTAACGCATTAAATGAGCCGCCTGGGGAGTACGGCCGCAAGGTTGAAACTCAAAGGAATTGACGGGGGCCCGCACAAGCGGTGGAGCATGTGGTTTAATTCGACGCAACGCGAAGAACCTTACCTGGGCTTGAACTACTGGTAGTAAGCTTTTGGAAACATTAGCTGATCCGCAAGGAAGCCAGCAGAGGTGCTGCATGGTTGTCGTCAGCTCGTGTCGTGAGATGTTGGGTTAAGTCCCGCAACGAGCGCAACCCCTATTCGATGTTGCTAATCCCGCAAGGGATGCACTCTTCGAAAACTGCCTTCGATAAGAAGGA
>OTU_964
TGGTAGTCCACGCCGTAAACTATGGATGCTAGCCGTCAGGGAGCTTGCTCTTTGGTGGCGCAGCTAACGCATTAAGCATCCCGCCTGGGGAGTACGGTCGCAAGATTAAAACTCAAAGGAATTGACGGGGGCCCGCACAAGCGGTGGAGCATGTGGTTTAATTCGAAGCAACGCGCAGAACCTTACCTACCCTTGACATGTCCAGTATGAGCATCAGAGATGGAGCTCTTCAGTTCGGCTGGCTGGAACACAGGTGCTGCATGGCTGTCGTCAGCTCGTGTCGTGAGATGTTGGGTTAAGTCCCGCAACGAGCGCAACCCTCGCTTCTAGTTGCCATCATTTAGTTGGGCACTCTAGAGGGACTGCCGGTGATAAGCCGGA
>OTU_965
TGGTAGTCCTAGCCGTAAACGGTGCACGTTTGCTGTGAGTGGAATCGACCCCACTCGTGGCGTAGCCAACGCGTTAAACGTGCCGCCTGGGAAGTACGGTCGCAAGATTAAAACTCAAAGAAATTGACGGGGGCCTGCACAAGCGGTGGAGTATGTGGCTCAATTCGATGCAACGCGAAGAACCTTACCTGGCCTTGACATGTACGTAGTAGAAGGGTGAAAGCCTGACGAGGTAGCAATACCAGCGTACACAGGTGCTGCATGGCTGTCGTCAGCTCGTGTCGTGAGATGTTGGGTTAAGTCCCGCAACGAGCGCAACCCTTGTGTCCTGTTGCCACCTAGCCGAGAGGCTGGAGCACTCTGGACAGACTGCCTCATTTAAATGAGGA
>OTU_966
TGGTAGTCCACGCTGTAAACGATGAGTGCTAGGTGTTGGGGGTATCATGCCCTCGGTGCCGAAGTTAACACATTAAGCACTCCGCCTGGGGAGTACGGTCGCAAGACTGAAACTCAAAGGAATTGACGGGGACCCGCACAAGCAGTGGAGTATGTGGTTTAATTCGAAGCAACGCGAAGAACCTTACCAGGTCTTGACATCCCAATGTAAGATGCAGAGATGTGTCCCCTCTTCGGAGCATTGGAGACAGGTGGTGCATGGTTGTCGTCAGCTCGTGTCGTGAGATGTTGGGTTAAGTCCCGCAACGAGCGCAACCCCTAAACTTAGTTGCCAGCATGTGATGATGGGCACTCTAGGTTGACTGCCGGTGACAAACCGGA
>OTU_967
TGGTAGTCCACGCCGTAAACGATGAGTGCTAGGTGTTAGGGGTTTCGATACCCTTGGTGCCGAAGTTAACACATTAAGCACTCCGCCTGGGGAGTACGGTCGCAAGACTGAAACTCAAAGGAATTGACGGGGACCCGCACAAGCAGTGGAGTATGTGGTTTAATTCGAAGCAACGCGAAGAACCTTACCAGGTCTTGACATCCCTCTGATCGATGCAGAGATGTATCTTTCCTTCGGGACAGAGGAGACAGGTGGTGCATGGTTGTCGTCAGCTCGTGTCGTGAGATGTTGGGTTAAGTCCCGCAACGAGCGCAACCCTTATATTTAGTTGCCAGCACTTCGGGTGGGCACTCTAGATAGACTGCCGGTGACAAACCGGA
>OTU_968
TGGTAGTCCTAGCTGTAAACGGTGCACGTTTGCTGTGAGCGGATTCGACCCCGTTCGTGGCGTAGCTAACGCGATAAACGTGCCGCCTGGGGAGTACGGTCGCAAGATTAAAACTCAAAGAAATTGACGGGGGCCTGCACAAGCGGTGGAGTATGTGGCTTAATTCGATGCAACGCGAAGAACCTTACCTGGTCTTGACATGCTAGTAGTAGGAGCCTGAAAGGGTGACGAGGTAGCAATACCAGCTAGCACAGGTGCTGCATGGCTGTCGTCAGCTCGTGTCGTGAGATGTTGGGTTAAGTCCCGCAACGAGCGCAACCCCTGTGTCCTGTTGCCACCCCTTAACTGGGAGCACTCTGGACAGACTGCCTCGCTTAAACGAGGA
>OTU_969
TGGTAGTCCACGCCGTAAACGATGGGTACTAGGTGCTTGGGGGAGCGACCCCCTGAGTGCCGGCGCTAACGCAGGAAGTACCCCGCCTGGGGAGTACGGCCGCAAGGCTGAAACTCAAAGGAATTGACGGGGGCCCGCACAAGCGGTGGAGCATGTGGTTTAATTCGACGCAACGCGAAGAACCTTACCCAGGCTTGACATGCACAGGAAGTACGTCAGAAATGATGTACGCTCTTCGGAGTCTGTGCACAGGTGCTGCATGGCTGTCGTCAGCTCGTGTCGTGAGATGTTGGGTTAAGTCCCGCAACGAGCGCAACCCCTGTTCTTAGTTGCCAGCGAGTAATGTCGGGGACTCTAGGAAGACTGCCGGTGCGAAACCGGA
>OTU_970
TGGTAGTCCACGCCGTAAACGATGATGACTAGCTGTCGGGGCTCTTAGAGCTTCGGTGGCGCAGCTAACGCGTTAAGTCATCCGCCTGGGGAGTACGGCCGCAAGGTTAAAACTCAAAGAAATTGACGGGGGCCTGCACAAGCGGTGGAGCATGTGGTTTAATTCGAAGCAACGCGCAGAACCTTACCAGCGTTTGACATGGTAGGACGATTTCTGGAGACAGATCTCTTCCCTTACGGGACCTACACACAGGTGCTGCATGGCTGTCGTCAGCTCGTGTCGTGAGATGTTGGGTTAAGTCCCGCAACGAGCGCAACCCTCGTCTCTAGTTGCTACCATTTAGTTGAGCACTCTAGAGAAACTGCCGGTGATAAGCCGGA
>OTU_971
TGGTAGTCCGAGCCGTAAACGATGGATACTAGGTGTTGAGGGTATCGACTCCTTCAGTGCCGTAGCTAACGCGTTAAGTATCCCGCCTGGGGAGTACGGCCGCAAGGCTGAAACTCAAAGGAATTGACGGGGGCCCGCACAAGCGGTGGAGCATGTGGTTTAATTCGATGCAACGCGAAGAACCTTACCAAGGCTTGACATCTGGAGAACCCTGAGGAAACTCGGGGGTGCCGCAAGGAACTCCAAGACAGGTGGTGCATGGCTGTCGTCAGCTCGTGTCGTGAGATGTTGGGTTAAGTCCCGCAACGAGCGCAACCCTCGATGTCAGTTGCTAGCAGGTTAAGCTGAGCACTCTGGCGTGACTGCCGGTGACAAACCGGA
>OTU_972
TGGTAGTCCACGCCGTAAACGATGGGTACTAGGTGTAGGGGGGTCCAACCCTCTGTGCCGCCGTTAACACAATAAGTACCCCGCCTGGGGAGTACGGTCGCAAGATTAAAACTCAAAGGAATTGACGGGGGCCCGCACAAGCAGCGGAGCATGTGGTTTAATTCGAAGCAACGCGAAGAACCTTACCTAGACTTGACATCTCCTGAATTACTCGTAACTGAGGAAGCCCTTCGGGGCAGGAAGACAGGTGGTGCATGGTTGTCGTCAGCTCGTGTCGTGAGATGTTGGGTTAAGTCCCGCAACGAGCGCAACCCTTATCATTAGTTGCTACCATTAAGTTGAGCACTCTAGTGAGACTGCCCGGGTTAACCGGGA
>OTU_973
TGGTAGTCCACGCCCTAAACTATGTCAACTGGTTGTCGGGGGATTAACTCCCTTGGTAACGAAGCTAACGCGTGAAGTTGACCGCCTGGGGAGTACGGCCGCAAGGTTAAAACTCAAAGGAATTGACGGGGACCCGCACAAGCGGTGGATTATGTGGATTAATTCGATGCAACGCGAAAAACCTTACCTACCCTTGACATGCTAGGAAGCTCGCAGAGATGTGAGTGTGCCCGAAAGGGAACCTAGACACAGGTGCTGCATGGCTGTCGTCAGCTCGTGTCGTGAGATGTTGGGTTAAGTCCCGCAACGAGCGCAACCCTTATCATTAGTTGCTACATTTAGTTGGGCACTCTAATGAGACTGCCGGTGACAAACCGGA
>OTU_974
TGGTAGTCCACGCCCTAAACGATGCATACTTGGTGTGAGCGATTCATTTCGTTCGTGCCGGAGCTAACGCGTTAAGTATGCCGCCTGGGGAGTACGGTCGCAAGGCTGAAACTCAAAGGAATTGACGGGGGCCCGCACAAGCGGTGGAGCATGTGGTTCAATTCGACGCAACGCGAAGAACCTTACCTGGGCTCGAACGGCTTTGGATCAACGGTAGAAATACTGTCTTCTCGCAAGAGACCGGAGTCGAGGTGCTGCATGGCTGTCGTCAGCTCGTGTCGTGAGATGTTGGGTTAAGTCCCGCAACGAGCGCAACCCTTGTCCTGTGTTGCCATCATTTAGTTGGGAACTCTCAGGAGACCGCCAGCGATAAGCTGGA
>OTU_975
TGGTAGTCCACGCCGTAAACGATGGATGCTAGCCGTCGGGGAGCTTGCTCTTCGGTGGCGCAGTTAACACTTTAAGCATCCCGCCTGGGGAGTACGGTCGCAAGATTAAAACTCAAAGGAATTGACGGGGGCCCGCACAAGCGGTGGAGCATGTGGTTTAATTCGAAGCAACGCGCAGAACCTTACCAGCCCTTGACATACCGGTCGCGAGAACCAGAGATGGATCTCTTCAGTTCGGCTGGACCGAGTACAGGTGCTGCATGGCTGTCGTCAGCTCGTGTCGTGAGATGTTGGGTTAAGTCCCGCAACGAGCGCAACCCTCGCCCCTAGTTGCCATCATTCAGTTGGGCACTCCAGGGGGACTGCCGGTGATAAGCCGCGA
>OTU_976
TGGTAGTCCACGCCGTAAACGATGATTGCTAGTTGTCGGGCTGCATGCAGTTCGGTGACGCAGCTAACGCATTAAGCAATCCGCCTGGGGAGTACGGTCGCAAGATTAAAACTCAAAGGAATTGACGGGGACCCGCACAAGCGGTGGATGATGTGGATTAATTCGATGCAACGCGAAAAACCTTACCTACCCTTGACATGGAAGGAATCCCGAAGAGATTTGGGAGTGCCCGAAAGGGAACCTTCACACAGGTGCTGCATGGCTGTCGTCAGCTCGTGTCGTGAGATGTTGGGTTAAGTCCCGCAACGAGCGCAACCCTCGCCATTAGTTGCCATCATTTAGTTGGGAACTCTAATGGGACTGCCGGTGCTAAGCCGGA
>OTU_977
TGGTAGTCCTTGCCGTAAACTATGTATACTTGATGTAACTGGCCTCAAACCTAGTTGTGTCGTAGCTAACGCGATAAGTATACCGCCTGAGGAGTACGCTCGCAAGGGTGAAACTCAAAAGAATTGACGGGGACCCGCACAAGCAGTGGAGCATGTGGTTTAATTCGATGCAACGCGAAGAACCTTACCCAGACTTGACATGCAGTAGACAGTGCCGGAAACGGCATCTTCCTTCGGGACTGCTGCACAGGTGCTGCATGGCTGTCGTCAGCTCGTGCCGTGAGGTGTTGGGTTAAGTCCCGCAACGAGCGCAACCCTTATCATTATTTGCCAACATTTAAGGTGGGAACTCTAATGAGACTGCCCGGGTTAACCGGGA
>OTU_978
TGGTAGTCCTTGCCTTAAACGATGTATACTTGGTGTAACTGGACTCAACCCCGGTTGTGCCGAAGCTAACGCGATAAGTATACCGCCTGGGGAGTACGCTCGCAAGGGTGAAACTCAAAAGAATTGACGGGGACCCGCACAAGCAGTGGAGCATGTGGTTTAATTCGATGCAACGCGAAGAACCTTACCCAGACTTGACATACAGTAGACGATGCTAGAAATAGTATTTCCCTTCGGGGCTGCTGAACAGGTGCTGCATGGCTGTCGTCAGCTCGTGCCGTGAGGTGTTTGGTTAAGTCCAGCAACGAGCGCAACCCTTATCATTAGTTGCCAACATTTCAGGTGGGAACTCTAATGAGACTGCCCGGGTTAACCGGGA
>OTU_979
TGGTAGTCCACGCCGTAAACGATGGGCACTAGGTGCTTGGGGGAGCGACCCCTTGAGTGCCGGCGCTAACGCATTAAGTGCCCCGCCTGGGGAGTACGGCCGCAAGGCTGAAACTCAAAGGAATTGACGGGGGCCCGCACAAGCGGTGGAGCATGTGGTTTAATTCGACGCAACGCGAAGAACCTTACCTAGGCTTGACATCTACGGGAAAGCTTTGAGAAACCAGAGCCCCTCTTCGGAGTCCGTGGACAGGTGCTGCATGGCTGTCGTCAGCTCGTGTCGTGAGATGTTGGGTTAAGTCCCGCAACGAGCGCAACCCCCGTTCCCAGTTGCCAGCGAGTAAAGTCGGGGACTCTGGGAAGACTGCCGGTGCCAAACCGGA
>OTU_980
TGGTAGTCCACGCCGTAAACGATGATCACTAGACGTTAATTTCGCTCTGCGAGATTAGTGTCGTAGCTAACGCGTTAAGTGATCCGCCTGGGGAGTACGGTCGCAAGACTAAAACTCAAAGGAATTGACGGGGGTCCGCACAAGCGGTGGAACATGTGGTTTAATTCGATACTACGCGAGGAACCTTACCTAGACTTGACATGTTTGTGACAGTTGTAGAAATACAATCTTTTGGGCTTCGGTCCAGACACATACACAGGTGCTGCATGGCTGTCGTCAGCTCGTGTCGTGAGATGTTGGGTTAAGTCCTTTAACGAGCGCAACCCTTGCCATCAGTTGCAATCCACGCAAGTGGAGCACTCTGGTGGGACTGCCTGGGAAACCAGGA
>OTU_981
TGGTAGTCCACGCCGTAAACGTTGGGCACTAGGTGTGGGGTTCTATCGACGGACTCCGTGCCGTAGCTAACGCATTAAGTGCCCCGCCTGGGGAGTACGGCCGCAAGGCTAAAACTCAAAGGAATTGACGGGGGCCCGCACAAGCGGCGGAGCATGTGGCTTAATTCGATGCAACGCGAAGAACCTTACCTGGGTTGAACTATGCCGGAAAAGCCGTAGAGATACGGTGTCCTTCGGGGCCGGTGATAGGTGGTGCATGGCTGTCGTCAGCTCGTGTCGTGAGATGTTGGGTTAAGTCCCGCAACGAGCGCAACCCCTATCCTATGTTGCCAGCGCGTTATGGCGGGGACTCGTAGGAGACTGCCGGTGCCAAACCGGA
>OTU_982
TGGTAGTCCACGCCGTAAACGATGGACGCTAGGTGTGGGCGGTGTCGACTCCGTCCGTGCCGAAGCTAACGCATTAAGCGTCCCGCCTGGGGAGTACGGCCGCAAGGCTAAAACTCAAAGGAATTGACGGGGGCCCGCACAAGCAGCGGAGCATGCTGTTTAATTCGATGCGACGCGAAGAACCTTACCTGGGCTTGACATGTACCCGAAATCCTGGGAAACCAGGCCCCTCGCAAGAGCGGGTATACAGGTGGTGCATGGCTGTCGTCAGCTCGTGTCGTGAGATGTTGGGTTAAGTCCCGCAACGAGCGCAACCCCTGTCCTGTGTTGCCAGCGGTTCGGCCGGGAACTCACAGGAGACTGCCGGTGACAAACCGGA
>OTU_983
TGGTAGTCCTAGCCCTAAACGATGGATACTTGCTGTGAGGGGGATTGAATCCCTTTGTGGCGAAGCTAACGCATTAAGTATCCCGCCTGGGGAGTACGGTCGCAAGGCTGAAACTCAAAGGAATTGACGGGGGCCCGCACAAGCGGTGGAGTATGTGGTTTAATTCGACGCAACGCGAAGAACCTTACCTGGGCTCGAACGGCTAGTGACAGGAGGCGAAAGTCTTTTTTCCCGCAAGGGACGCTAGTCGAGGTGCTGCATGGCTGTCGTCAGCTCGTGTCGTGAGATGTTGGGTTAAGTCCCGCAACGAGCGCAACCCCTGCCATTAGTTGCTAACATGTAATGATGAGCACTCTAATGGGACTGCCGGTGAAAAACCGGA
>OTU_984
TGGTAGTCCTAGCCGTAAACGGTGCTTGCTTGCTGTAAAAGGAATCGACCCCTTTTGTGGCGTAGCCAACGCGTTAAGCAAGCCGCCTGGGAAGTACGGTCGCAAGATTAAAACTCAAAGAAATTGACGGGGGCCTGCACAAGCGGTGGAGTATGTGGCTCAATTCGATGCAACGCGAAGAACCTTACCTGGCCTTGACATGCATATAGTAGAAGGGTGAAAGCCTGACGAGGTAGCAATACCAGTATGCACAGGTGCTGCATGGCTGTCGTCAGCTCGTGTCGTGAGATGTTGGGTTAAGTCCCGCAACGAGCGCAACCCCTATGTTCTGTTGCCACTCCCGCAAGGGAAGCACTCGGAACAGACTGCCTCGCTTAAACGAGGA
>OTU_985
TGGTAGTCCACGCCGTAAACGATGAATGCTAGGTGTTAGGGGTTTCGATACCCTTGGTGCCGAAGTTAACACATTAAGCATTCCGCCTGGGGAGTACGGTCGCAAGACTGAAACTCAAAGGAATTGACGGGGACCCGCACAAGCAGTGGAGTATGTGGTTTAATTCGAAGCAACGCGAAGAACCTTACCAGGTCTTGACATCTGAATGACCGCCGCAGAGATGTGGTTTTCCTTCGGGACATTCAAGACAGGTGGTGCATGGTTGTCGTCAGCTCGTGTCGTGAGATGTTGGGTTAAGTCCCGCAACGAGCGCAACCCTTGATCTTAGTTGCCAGCATTTCGGATGGGCACTCTAAGGTGACTGCCGGTGACAAACCGGA
>OTU_986
TGGTAGTCCACGCCGTAAACGTTGGGCACTAGGTGTGGGGACCTATCGACGGTTTCCGTGCCGTAGCTAACGCATTAAGTGCCCCGCCTGGGGAGTACGGCCGCAAGGCTAAAACTCAAAGGAATTGACGGGGGCCCGCACAAGCGGCGGAGCATGTTGCTTAATTCGATGCGACGCGAAGAACCTTACCTGGGTTGAACTACGCCGGAAAAGCCGTAGAGATACGGTGTCCTTCGGGGCCGGCGATAGGTGGTGCATGGCTGTCGTCAGCTCGTGTCGTGAGATGTTGGGTTAAGTCCCGCAACGAGCGCAACCCTCGTCCTATGTTGCCAGCGGGTAATGCCGGGGACTCGTAGGAGACTGCCGGGGTCAACTCGGA
>OTU_987
TGGTAGTCCACGCCTTAAACGATGGATATTCGGTGTCGGTCCCGCTCGGTGCTTCTATACGAAGCGTCGAGCGGGATCGGTGCCTGAGCTAACGCGTTAAATATCCCACCTGGGGAGTACGATCGCAAGGTTGAAACTCAAAGGAATTGACGGGGGCCCGCACAAGCAGTGGAGCATGTGGTTCAATTCGATGCAACGCGAAGAACCTTACCTGGGTTTGAAAAGCTCTGTAAACCGGTGAAAGCCGGGTAGCGTAGCAATACGCGCGGAGTACAGGTGCTGCATGGCTGTCGTCAGCTCGTGCCGTGAGGTGTTAGGTTAAGTCCTGCAACGAGCGCAACCCTTACACTTAGTTGCCATCAGGTAATGCTGGGCACTCTAAGTGGACTGCCTACGCAAGTAGTGA
>OTU_988
TGGTAGTCCGCACTGTAAACGATGATTACTCGTTGCTGGGGAGCAATTTCCAGTGACCAAGCGAAAGCGATAAGTAATCCACCTGGGGAGTACGCCGGCAACGGTGAAACTCAAAGGAATTGACGGGGGCCCGCACAAGCGGAGGAGCATGTGGTTTAATTCGATGATACGCGAGGAACCTTACCAGGGCTTGAAAGTTAGGGAATAATCCTGAAAGGGATTAGTCAGCAATGACCCGAAACTAGGTGCTGCATGGCTGTCGTCAGCTCGTGCCGTGAGGTGTTGGGTTAAGTCCCGCAACGAGCGCAACCCCTACCATTAGTTGCTAACAGGTAATGCTGAGGACTCTAGTGGAACTGCCCGTGCAAACGGAGA
>OTU_989
TGGTAGTCCACGCCCTAAACGATGTCGACTAGGTGTTGGGGAAGGAGACTTCCTTAGTACCGCAGCTAACGCGTGAAGTCGACCGCCTGGGGAGTACGGTCGCAAGATTAAAACTCAAAGGAATTGACGGGGACCCGCACAAGCGGTGGATGATGTGGATTAATTCGATGCAACGCGAAGAACCTTACCTACCCTTGACATGTACCGAAGCCCGCTGAGAGGTGGGCGTGCCCGAAAGGGAGCGGTAACACAGGTGCTGCATGGCTGTCGTCAGCTCGTGTCGTGAGATGTTGGGTTAAGTCCCGCAACGAGCGCAACCCTTGTCATTAGTTGCTACATTTAGTTGGGCACTCTAATGAGACTGCCGGTGACAAACCGGA
>OTU_990
TGGTAGTCCACGCCCTAAACGATGCATATTTGGTGTAGGTCATTCAGTTGATCTGTGCCGGAGCTAACGCGTTAAATATGCCGCCTGGGGAGTACAGTCGCAAGGCTGAAACTCAAAGGAATTGACGGGGGCCCGCACAAGCGGTGGAGCATGTGGTTCAATTCGACGCAACGCGAAGAACCTTACCTGGGCTCGAACGGCTGGTCAACGATCGTGGAAACACGGTTACTCCGCAAGGGGGTCCAGTCGAGGTGCTGCATGGCTGTCGTCAGCTCGTGTCGTGAGATGTTGGGTTAAGTCCCGCAACGAGCGCAACCCTCGTCCTGTGTTGCCATCATTTAGTTGGGAACTCGCAGGAGACCGCCAGCGATAAGCTGGA
>OTU_991
TGGTAGTCCACGCCCTAAACGATGTCAACTGGTTGTTGGTCCTTCACTGGATCAGTAACGAAGCTAACGCGTGAAGTTGACCGCCTGGGGAGTACGGCCGCAAGGTTGAAACTCAAAGGAATTGACGGGGACCCGCACAAGCGGTGGATGATGTGGTTTAATTCGATGCAACGCGAAAAACCTTACCCACCTTTGACATGTACGGAACCCTCCAGAGACGGAGGGGTGCCCGAAAGGGAGCCGTAACACAGGTGCTGCATGGCTGTCGTCAGCTCGTGTCGTGAGATGTTGGGTTAAGTCCCGCAACGAGCGCAACCCTTGTCATTAGTTGCTACATTTAGTTGGGCACTCTAATGAGACTGCCGGTGACAAACCGGA
>OTU_992
TGGTAGTCCACGCCGTAAACGTTGGGCACTAGGTGTGGGAGGTAATCAACGCCTTCCGTGCCGTAGCTAACGCATTAAGTGCCCCGCCTGGGGAGTACGGTCGCAAGACTAAAACTCAAAGGAATTGACGGGGGCCCGCACAAGCGGCGGAGCATGTTGCTTAATTCGATGCAACGCGAAGAACCTCACCTAGGTTTGACATGTAGGGAAAAGCCACAGAGATGTGGTGTCCTTCGGGGTCCTACACAGGTGGTGCATGGCTGTCGTCAGCTCGTGTCGTGAGATGTTGGGTTAAGTCCCGCAACGAGCGCAACCCTTGTCCTATGTTGCCAGCGGGTAATGCCGGGGACTCGTAGGAGACTGCCGGGGTCAACTCGGA
>OTU_993
TGGTAGTCCACGCCGTAAACGATGAGTGCTAGGCGTCGGCATGCATGCATGTCGGTGCCGCAGCTAACGCGTGAAGCACTCCGCCTGGGGAGTACGGTCGCAAGATTAAAACTCAAAGGAATTGACGGGGGCCCGCACAAGCGGTGGAGCATGTGGTTTAATTCGACGCAACGCGCAGAACCTTACCAGCCCTTGACATCCCGCGACCGGCTCAGAGATGGGCTTTCCCAGCAATGGGCGCGGAGACAGGTGCTGCATGGCTGTCGTCAGCTCGTGTCGTGAGATGTTGGGTTAAGTCCCGCAACGAGCGCAACCCTTGCCTTCAGTTGCCATCATTTAGTTGGGCACTCTGGAGGGACTGCCGGCGGCAAGCCGGA
>OTU_994
TGGTAGTCCACGCTGTAAACGATGAGAGCTAGTTGTCGGCACGCATGCGTGTCGGTGACGCAGCTAACGCATTAAGCTCTCCGCCTGGGGAGTACGGCCGCAAGGTTAAAACTCAAAGAAATTGACGGGGGCCCGCACAAGCGGTGGAGCATGTGGTTTAATTCGAAGCAACGCGCAGAACCTTACCCACGTTTGACATGACCAGTATGGTCGCGAGAGATCGCTTCCTTCAGTTCGGCTGGCTGGATCACAGGTGCTGCATGGCTGTCGTCAGCTCGTGTCGTGAGATGTTGGGTTAAGTCCCGCAACGAGCGCAACCCTCGCTACTAGTTGCCATCAGGTTAAGCTGGGCACTCTAGTGGAACTGCCGGTGGCAAGCCGGA
>OTU_995
TGGTAGTCCACGCCGTAAACGGTGGGTGCTAGGTGTGGGGAACTTTCCACGTTCTCCGTGCCGCAGCTAACGCATTAAGCACCCCGCCTGGGGAGTACGGCCGCAAGGCTAAAACTCAAAGGAATTGACGGGGGCCCGCACAAGCGGCGGAGCATGCGGTTTAATTCGATGCAACGCGAAGAACCTTACCAAGGTTTGACATATAGGGAAATCTCATAGAGATATGAGGTCCGCAAGGGTCCTATACAGGTGGTGCATGGCTGTCGTCAGCTCGTGTCGTGAGATGTTGGGTTAAGTCCCGCAACGAGCGCAACCCTCGTTCTATGTTGCCAGCGGATAATGCCGGGGACTCATAGGAGACTGCCGGGGTCAACTCGGA
>OTU_996
TGGTAGTCCTAGCCGTAAACGGTGCACGTTTGCTGTAAGAGGAATCGACCCCTTTTGTGGCGAAGCTAACGCGTTAAACGTGCCGCCTGGGAAGTACGGTCGCAAGATTAAAACTCAAAGAAATTGACGGGGGCCTGCACAAGCGGTGGAGTATGTGGCTCAATTCGATGCAACGCGAAGAACCTTACCTGGCCTTGACATGTACGTAGTAGAAGGGTGAAAGCCTGACGAGGTAGCAATACCAGCGTACACAGGTGCTGCATGGCTGTCGTCAGCTCGTGTCGTGAGATGTTGGGTTAAGTCCCGCAACGAGCGCAACCCTTGCGTCCTGTTGCCACTCCTGCGAGAGCAGGAAGCACTCTGGACGGACTGCCTCATTTAAATGAGGA
>OTU_997
TGGTAGTCCATGCCGTAAACGGTGGGTACTAGGTGTGGGGCTCCTTCCACGGACTCCGTGCCGTAGCTAACGCATTAAGTACCCCGCCTGGGGAGTACGGCCGCAAGGCTAAAACTCAAAGAAATTGACGGGGGCCCGCACAAGCGGCGGAGCATGTGGATTAATTCGATGCAACGCGAAGAACCTTACCTGGGTTTGACATACACCGGAAACCTGCAGAGATGTAGGCCCCCTTGTGGTCGGTGTACAGGTGGTGCATGGCTGTCGTCAGCTCGTGTCGTGAGATGTTGGGTTAAGTCCCGCAACGAGCGCAACCCTTATCTTATGTTGCCAGCGCGTAATGGCGGGGACTCGTGAGAGACTGCCGGGGTCAACTCGGA
>OTU_998
TGGTAGTCCACGCCCTAAACGATGTCAACTAGTTGTTGGGACTCGATAGTCTTAGTAACGCAGCTAACGCGAGAAGTTGACCGCCTGGGGAGTACGGTCGCAAGATTAAAACTCAAAGGAATTGACGGGGACCCGCACAAGCGGTGGATGATGTGGATTAATTCGATGCAACGCGAAAAACCTTACCTACCCTTGACATGGATCAAAGTTTCCAGAGATGGAGATGTGCTCGCAAGAGAATGGTCACACAGGTGCTGCATGGCTGTCGTCAGCTCGTGTCGTGAGATGTTGGGTTAAGTCCCGCAACGAGCGCAACCCTTGTCGGTAATTGCCAGCATGAAAGATGGGCACTTTACTGAGACTGCCGGTGACAAACCGGA
>OTU_999
TGGTAGTCCACGCCGTAAACGATGAATGCTAGCCGTTGTCAGGCTTGCCTGTCAGTGGCGCAGCTAACGCATTAAGCATTCCGCCTGGGGAGTACGGTCGCAAGATTAAAACTCAAAGGAATTGACGGGGGCCCGCACAAGCGGTGGAGCATGTGGTTCAATTCGAAGCAACGCGAAGAACCTTACCAGCCCTTGACATGTCCTCTATGGATCTCAGAGACGGGATCCTTCACTTCGGGTGGGAGGAACACAGGTGCTGCATGGCTGTCGTCAGCTCGTGTCGTGAGATGTTGGGTTAAGTCCCGCAACGAGCGCAACCCTCGGCCTTAGTTGCCATCATTTAGTTGGGCACTCTAAGGCGACTGCCGGTGATAAGCCGGA
>OTU_1000
TGGTAGTCCTAGCCGTAAACGGTGCTTGCTTGCTGTAAAAGGAATCGACCCCTTTTGTGGCGAAGCCAACGCGATAAGCAAGCCGCCTGGGAAGTACGGTCGCAAGATTAAAACTCAAAGAAATTGACGGGGGCCTGCACAAGCGGTGGAGTATGTGGCTTAATTCGATGCAACGCGAAGAACCTTACCTGGCCTTGACATGCATCTAGTAGAAGCGTGAAAGCGTGACGAGGTAGCAATACCAGGATGCACAGGTGCTGCATGGCTGTCGTCAGCTCGTGTCGTGAGATGTTGGGTTAAGTCCCGCAACGAGCGCAACCCTTATGTCCTGTTGCCACTCCTACGAGAGTAGGGAGCACTCTGGACAGACTGCCTCGCTTAAACGAGGA
>OTU_1001
TGGTAGTCCACGCCGTAAACGATGGATGCTAGATGTCGCGGGTATTGACCCCTGCGGCGTCGAAGTTAACGCATTAAGCATCCCGCCTGGGGAGTACGGCCGCAAGGTTAAAACTCAAAGGAATTGACGGGGGCCCGCACAAGCGGTGGAGCATGTGGTTCAATTCGACGCAACGCGCAGAACCTTACCTGGGTTAAATCCACCGGAATCCCGCAGAGATGTAGGAGTGCTCGCAAGAGAGCCGGTGAGAAGGTGCTGCATGGCTGTCGTCAGCTCGTGTCGTGAGATGTTGGGTTAAGTCCCGCAACGAGCGCAACCCCTGTCGTCAGTTGCTAACAGGAAAGCTGAGCACTCTGGCGAGACTGCCGACGTTAAGTCGGA
>OTU_1002
TGGTAGTCCACGCCCTAAACGATGCTCACTCGACGTATGATGCTTGACATTGTGCGTCCAAGGGAAACCGTTAAGTGAGCCACCTGGGGAGTACGACCGCAAGGTTGAAACTCAAAGGAATTGACGGGGGTCCGCACAAGCGGTGGAGCATGTGGTTTAATTCGATGATACGCGAGGAACCTTACCTGGGCTAGAATGCGAGTGACGGTCCGAGAAATCGGGCTTCCCTTCGGGGCACAAAGCAAGGTGCTGCATGGCTGTCGTCAGCTCGTGCCGTGAGGTGTTGGGTTAAGTCCCGCAACGAGCGCAACCCCTGTCCTTAGTTGCCAACCCATCGCAAGATGGAGGGACTCTAAGGAGACTGCCGGCGTAAGCCGTGA
>OTU_1003
TGGTAGTCCACGCCCTAAACGATGCGGGCTAGACGTCGGGGGGCATGCCCCTCGGTGTCGCAGCGAACGCGTTAAGCCCGCCGCCTGGGGAGTACGGCCGCAAGGTTAAAACTCAAAGGAATTGACGGGGGCCCGCACAAGCGGTGGAGCATGTGGTTTAATTCGACGCAACGCGCAGAACCTTACCAGCCCTTGACATGGCGGTTGCGGCCTTCCGCGAGGGGGGCCATCAGTTCGGCTGGGCCGTCACAGGTGCTGCATGGCTGTCGTCAGCTCGTGTCGTGAGATGTTGGGTTAAGTCCCGCAACGAGCGCAACCCCTGCCTCCAGTTGCCAGCGGGTTGGGCCGGGCACTCTGGAGGAACTGCCGGTGGCAAGCCGGA
>OTU_1004
TGGTAGTCCTAGCTGTAAACGATGGGCACTAGGCAGTGGAGGTCCGATGCCGTCACTGTCGGAGTTAATATGTTAAGTGCCCCGCCTGGGGAGTACGGCCGCAAGGCTGAAACTCAAAGGAATTGACGGGGGCTCACACAAGCGGTGGAGCATGTGGTTCAATTCGAAGCAACGCGCAGAACCTTACCAGGGTTTGAAATGCACGGATTAGCCTCCCGAAACGGAGGTGACGCCCTTGGGTGGAACGTGCACAGGTGTTGCATGGCTGTCGTCAGCTCGTGTCGTGAGATGTCGGGTTAAGTCCCTGAACGAGCGAAACCCTTGTCGTTAGTTGCCAGCGGGTCATGCCGGGGACTCTAGCGAGACTGCCGTTGTCAAAACGGA
>OTU_1005
TGGTAGTCCACGCCCTAAACGATGTCAACTGGTTGTTGGGGGAGGAAACTTCCTTAGTAACGAAGCTAACGCGTGAAGTTGACCGCCTGGGGAGTACGGCCGCAAGGTTAAAACTCAAAGGAATTGACGGGGACCCGCACAAGCGGTGGATGATGTGGATTAATTCGATGCAACGCGAAGAACCTTACCTACCCTTGACATGCCAGGAACCCCGGTGAGAGCTGGGGGTGCCCGAAAGGGAACCTGGACACAGGTGCTGCATGGCTGTCGTCAGCTCGTGTCGTGAGATGTTGGGTTAAGTCCCGCAACGAGCGCAACCCTTGTCACTAGTTGCTACGCAAGAGCACTCTAGTGAGACTGCCGGTGACAAACCGGA
>OTU_1006
TGGTAGTCCACGCCGTAAACGATGGATGCTAGCCGTTGGCAAGCTTGCTTGTCGGTGGCGCAGCTAACGCATTAAGCATCCCGCCTGGGGAGTACGGCCGCAAGGTTAAAACTCAAAGGAATTGACGGGGGCCCGCACAAGCGGTGGAGCATGTGGTTCAATTCGACGCAACGCGAAGAACCTTACCAAGCCTTGACATGCCCGGACGGTTTCCGGAAACGGATTCCTCCCAGCAATGGGTCGGGACACAGGTGCTGCATGGCTGTCGTCAGCTCGTGTCGTGAGATGTTGGGTTAAGTCCCGCAACGAGCGCAACCCTCGCCATTAGTTGCCATCATTCAGTTGGGCACTCTAGTGGGACTGCCGGTGATAAGCCGGA
>OTU_1007
TGGTAGTCCTTGCCGTAAACTATGTATACTTGGTGTAATCGGACTCAACCCTGATTGTGCCGTAGCTAACGCGATAAGTATACCGCCTGGGGAGTACAGTCGCAAGGCTGAAACTCAAAAGAATTGACGGGGACCCGCACAAGCAGTGGAGCATGTGGTTTAATTCGATGCAACGCGAAGAACCTTACCCAGGCTTGACATGCACAGGAATATAGCAGAAATGTTATAGCCTTTCGGGGCCTGTGCACAGGTGCTGCATGGCTGTCGTCAGCTCGTGCCGTGAGGTGTTTGGTTAAGTCCAGCAACGAGCGCAACCCTTATCATTAGTTGCCAACATTTCGGATGGGAACTCTAATGAGACTGCCTAGGTTAACTAGGA
>OTU_1008
TGGTAGTCCACGCCGTAAACGATGGGCGCTAGGTGTGGGCGGTGTCGACTCCGTCCGTGCCGAAGCTAACGCATTAAGCGCCCCGCCTGGGGAGTACGGCCGCAAGGCTAAAACTCAAAGGAATTGACGGGGGCCCGCACAAGCAGCGGAGCATGTGGTTTAATTCGACGCAACGCGAAGAACCTTACCAGGGCTTGACATGCACGGGTAAATCGTGGAAACACGATCCCCCGCAAGGGCTCGTGCACAGGTGGTGCATGGCTGTCGTCAGCTCGTGTCGTGAGATGTTGGGTTAAGTCCCGCAACGAGCGCAACCCCTGTCCCATGTTGCCAGCGGATAATGCCGGGGACTCATGGGAGACTGCCGGTGACAAACCGGA
>OTU_1009
TGGTAGTCCACGCCGTAAACGATGGATGCTAGCCGTTGGCCAGCTTGCTGGTCCGTGGCGCCGCTAACGCATTAAGCATCCCGCCTGGGGAGTACGGTCGCAAGATTAAAACTCAAAGGAATTGACGGGGGCCCGCACAAGCGGTGGAGCATGTGGTTTAATTCGAAGCAACGCGCAGAACCTTACCAGCCTTTGACATCCTGTGCGACGTGGAGAGATTCACGGTTCCCTTCGGGGACGCAGAGACAGGTGCTGCATGGCTGTCGTCAGCTCGTGTCGTGAGATGTTGGGTTAAGTCCCGCAACGAGCGCAACCCTCGCCCCTAGTTGCCAGCATTGAGTTGGGCACTCTAGGGGGACTGCCGGTGATAAGCCGCGA
>OTU_1010
TGGTAGTCCACGCCGTAAACGATGATTACTCGATGTTCGCGATATACAGTGAGCGTCCAAGCGAAAGCGTTAAGTAATCCACCTGGGAAGTACGATCGCAAGATTGAAACTCAAAGGAATTGACGGGGGTCCGCACAAGCGGTGGAGCATGTGGTTTAATTCGATGATACGCGAGGAACCTTACCTGGACTAGAATGTGAGGGAATCATCCAGAGATGGGTGAGCCAGCAATGGCCCAAAACAAGGTGCTGCATGGCTGTCGTCAGCTCGTGCCGTGAGGTGTTGGGTTAAGTCCCGCAACGAGCGCAACCCCTATCTTTAGTTGCCAGCACGTAATGGTGGGGACTCTAGAGAGACTGCCTGCGTAAGCAGAGA
>OTU_1011
TGGTAGTCCACGCCGTAAACGTTGGGAACTAGGTGTGGGCGACATTCCACGTCGTCCGTGCCGCAGCTAACGCATTAAGTTCCCCGCCTGGGGAGTACGGCCGCAAGGCTAAAACTCAAAGGAATTGACGGGGGCCCGCACAAGCGGCGGAGCATGTGGCTTAATTCGACGCAACGCGAAGAACCTTACCAAGGCTTGACATACACCGGAAACACCCAGAGATGGGTGCCCCCTTGTGGTCGGTGTACAGGTGGTGCATGGCTGTCGTCAGCTCGTGTCGTGAGATGTTGGGTTAAGTCCCGCAACGAGCGCAACCCCTGTCCTGTGTTGCCAGCGGATTATGCCGGGGACTCACAGGAGACCGCCGGGGTCAACTCGGA
>OTU_1012
TGGTAGTCCACGCCGTAAACGATGAGTGCTAGACGTTGGGGCTCTTAGAGCTTCGGTGTCGCAGCTAACGCATTAAGCACTCCGCCTGGGGAGTACGGCCGCAAGGTTAAAACTCAAAGGAATTGACGGGGGCCCGCACAAGCGGTGGAGCATGTGGTTTAATTCGAAGCAACGCGCAGAACCTTACCAGCCCTTGACATGGGCGTCGCGGGTGGGGAGACCCACCTTTCGGTTCGGCCGGACGCCGCACAGGTGCTGCATGGCTGTCGTCAGCTCGTGTCGTGAGATGTTGGGTTAAGTCCCGCAACGAGCGCAACCCTCATCTTCAGTTGCCATCGGGTAGAGCCGGGCACTCTGGAGAAACCGCCGGTGACAAGCCGGA
>OTU_1013
TGGTAGTCCGAGCCGTAAACGATGGATACTAGGTGTTGAGGGTATCGACCCCCTCAGTGCCGTAGCTAACGCGTTAAGTATCCCGCCTGGGGAGTACGGTCGCAAGACTGAAACTCAAAGGAATTGACGGGGGCCCGCACAAGCGGTGGAGCATGTGGTTTAATTCGATGCAACGCGAAGAACCTTACCAAGGCTTGACATGTCGAGAATCCTGGTGAAAGCCGGGAGTGCCGCAAGGAGCTCGAACACAGGTGGTGCATGGCTGTCGTCAGCTCGTGTCGTGAGATGTTGGGTTAAGTCCCGCAACGAGCGCAACCCTCGACGTTAGTTGCTAGCAGGTCAAGCTGAGCACTCTGACGTGACTGCCGGTGACAAACCGGA
>OTU_1014
TGGTAGTCCACGCCGTAAACGATGGGCGCTAGGTGTGGGAGGTGTCGACTCCTTCCGTGCCGAAGCTAACGCATTAAGCGCCCCGCCTGGGGAGTACGGCCGCAAGGCTAAAACTCAAAGGAATTGACGGGGACCCGCACAAGCAGCGGAGCATGTGGTTTAATTCGACGCAACGCGAAGAACCTTACCTAGGCTTGACATGTTGAGGACAATCGTGGAAACACGACTTCTTCGGACCTCATCACAGGTGGTGCATGGCTGTCGTCAGCTCGTGTCGTGAGATGTTGGGTTAAGTCCCGCAACGAGCGCAACCCCTGTCCTATGTTGCCAGCGAGTAATGTCGGGGACTCATAGGAGACTGCCGGTGACAAACCGGA
>OTU_1015
TGGTAGTCCACGCCGTAAACGATGGATACTAGCTGTTGGGCGCAAGCTCAGTGGCTAAGCGAAAGTGATAAGTATCCCACCTGGGGAGTACGAACGCAAGTTTGAAACTCAAAGGAATTGACGGGGGCCCGCACAAGCGGTGGAGCATGTGGTTTAATTCGATGATACGCGAGGAACCTTACCAAGGCTTAAATGTAGTCTGACAGGCGTGGAAACATGCTTTTCTTCGGACAGATTACAAGGTGCTGCATGGTTGTCGTCAGCTCGTGCCGTGAGGTGTCAGGTTAAGTCCTATAACGAGCGCAACCCCTGTTGTTAGTTGCCAGCGAGTCAAGTCGGGAACTCTAACAAGACTGCCGGTGCAAACCGTGA
>OTU_1016
TGGTAGTCCACGCCGTAAACGATGGAAGCTAGCCGTCGGTGTGCATGCACATCGGTGGCGCAGCTAACGCATTAAGCTTCCCGCCTGGGGAGTACGGTCGCAAGATTAAAACTCAAAGGAATTGACGGGGGCCCGCACAAGCGGTGGAGCATGTGGTTTAATTCGAAGCAACGCGCAGAACCTTACCAGCCCTTGACATCCCGGTCGCGGTTTCCAGAGATGGATTCCTTCAGTTCGGCTGGACCGGTGACAGGTGCTGCATGGCTGTCGTCAGCTCGTGTCGTGAGATGTTGGGTTAAGTCCCGCAACGAGCGCAACCCTCGCCCTTAGTTGCCATCATTAAGTTGGGCACTCTAAGGGGACTGCCGGTGATAAGCCGAGA
>OTU_1017
TGGTAGTCCACGCCGTAAACGATGGGCACTAGGTGTGGGAGGTGTCGACTCCTCCCGTGCCGGCGCTAACGCATTAAGTGCCCCGCCTGGGGAGTACGGCCGCAAGGCTAAAACTCAAAGGAATTGACGGGGGCCCGCACAAGCAGCGGAGCATGTGGTTTAATTCGATGCAACGCGAAGAACCTTACCTGGGCTTGACATGTAACTGACCGCCGTGGAAACACGGCTTTCCTTCGGGACAGTTTCACAGGTGGTGCATGGCTGTCGTCAGCTCGTGTCGTGAGATGTTGGGTTAAGTCCCGCAACGAGCGCAACCCCTGTCCTATGTTGCCAGCATTAAGTTGGGGACTCATAGGAAACTGCCGGTGACAAACCGGA
>OTU_1018
TGGTAGTCCGCGCCGTAAACGATGGATACTAGGTGTTCGGAGCATTAACCCTCTGAGTACCAAAGCACACGCATTAAGTATCCCGCCTGGGGAGTACGGTCGCAAGGCTAAAACTCAAAGGAATTGACGGGGGCCCGCACAAGCGGTGGAGTATGTGGTTTAATTCGAAGCAACGCGCAGAACCTTACCTACTCTTGACATCCCACGAATACTGCAGAGATGTAGTAGCGGCTTCGGTCGCGTGGAGACAGGTGCTGCATGGCTGTCGTCAGCTCGTGTTGTGAAATGTTCGGTTAAGTCCGGCAACGAGCGCAACCCCTGTCCTTAGTTACCACCATTAAGTTGGGGACTCTAGGGAGACTGCCGGTGTTAAACCGGA
>OTU_1019
TGGTAGTCCACGCCGTAAACGATGGATGCTAGCTGGTGGGTCTTCTACCGATTCATTGGCGTCGCTAACGCATTAAGCATCCCGCCTGGGGAGTACGGCCGCAAGGCTAAAACTCAAAGGAATTGACGGGGGCCCGCACAAGCGGTGGAGCATGTGGTTTAATTCGAAGCAACGCGCAGAACCTTACCCGGTCTTGACATCCAGGGAAGCCCGCGGAAACGTGGGTGTGCCCCCTCACGGGGGAGCCTTGAGACAGGTGCTGCATGGCTGTCGTCAGCTCGTGCTGTGAGGTGTTCGGTTAAGTCCGGCAACGAGCGCAACCCCTGTCGTTAGTTACCAGCATTCAGTTGGGGACTCTAGCGAGACTGCCGGTGACAAACCGGA
>OTU_1020
TGGTAGTCCACGCAGTAAACGATGAGAACTAGATGTTAGGGGGCTCGTCCTCTTAGTATCGCAGCTAACGCAATAAGTTCTCCGCCTGGGGAGTACGGTCGCAAGATTAAAACTCAAAGGAATTGACGGGGGCCCGCACAAGCGGTGGAGCATGTGGTTTAATTCGATGCAACGCGAAGAACCTTACCTACTTTTGAATCCACGGAATCCTGCAGAAATGTGGGAGTGCCTTCGGGAACCGTGAGACAGGTGCTGCATGGCTGTCGTCAGCTCGTGTCGTGAGATGTTGGGTTAAGTCCCGTAACGAGCGCAACCCCTATCCTTAGTTACCAGCGAGTTATGTCGGGGACTTTAAGGAGACTGCTGGTGATAAACCGGA
>OTU_1021
TGGTAGTCCACGCCGTAAACGATGTCTACTAGCCGTTGGAGATCTTGAATCTTTAGTGGCGCAGCTAACGCGATAAGTAGACCGCCTGGGGAGTACGGCCGCAAGGTTAAAACTCAAATGAATTGACGGGGGCCCGCACAAGCGGTGGAGCATGTGGTTTAATTCGACGCAACGCGAAGAACCTTACCTGGCCTTGACATCCTGCGAACTTTCTAGAGATAGATTGGTGCCTTCGGGAGCGCAGAGACAGGTGCTGCATGGCTGTCGTCAGCTCGTGTCGTGAGATGTTGGGTTAAGTCCCGTAACGAGCGCAACCCTTGTCCTTAGTTGCTAGCAGGTTAAGCTGAGAACTCTAAGGAGACTGCCGGTGACAAACCGGA
>OTU_1022
TGGTAGTCCTTGCCGTAAACGATGTATACTTGGTGTAACCGGACTCAACCCTGGTTGTGCCGTAGCTAACGCGTTAAGTATACCGCCTGGGGAGTACAGTCGCAAGGCTGAAACTCAAAAGAATTGACGGGGACCCGCACAAGCAGTGGAGCATGTGGTTTAATTCGATGCAACGCGAAGAACCTTACCCAGGCTTGACATGCAGTAGACCGGTCCAGAAATGGGCCTTTCCTTCGGGACTGCTGCACAGGTGCTGCATGGCTGTCGTCAGCTCGTGCCGTGAGGTGTTGGGTTAAGTCCCGCAACGAGCGCAACCCTTATCATTAGTTGCCAACATTTAAGGTGGGAACTCTAATGAGACTGCCTGGGTTAACCAGGA
>OTU_1023
TGGTAGTCCACGCCGTAAACGATGAGTACTAGGTGTCGGGGGTTACCCCCCTCGGTGCCGCAGCTAACGCATTAAGTACTCCGCCTGGGAAGTACGCTCGCAAGAGTGAAACTCAAAGGAATTGACGGGGACCCGCACAAGTAGCGGAGCATGTGGTTTAATTCGAAGCAACGCGAAGAACCTTACCTAAGCTTGACATACTTATGACCGATACCTAATAGTATTTTTCCCTTCGGGGACATGAGATACAGGTGGTGCATGGTTGTCGTCAGCTCGTGTCGTGAGATGTTGGGTTAAGTCCCGCAACGAGCGCAACCCTTGCCTTTAGTTGCCAGCATTAAGTTGGGCACTCTAGAGGGACTGCCAGGGATAACCTGGA
>OTU_1024
TGGTAGTCCACGCCGTAAACGATGGATGCTAGCCGTTGGCCGGTTTACCGGTCAGTGGCGCAGCTAACGCTTTAAGCATCCCGCCTGGGGAGTACGGTCGCAAGATTAAAACTCAAAGGAATTGACGGGGGCCCGCACAAGCGGTGGAGCATGTGGTTCAATTCGACGCAACGCGAAGAACCTTACCAGCTCTTGACATGTCTCGTATGGATTTCAGAGATGAGATCCTTCAGTTCGGCTGGCGAGAACACAGGTGCTGCATGGCTGTCGTCAGCTCGTGTCGTGAGATGTTGGGTTAAGTCCCGCAACGAGCGCAACCCTCGCCCTTAGTTGCCATCATTTAGTTGGGCACTCTAAGGGGACTGCCGGTGATAAGCCGCGA
>OTU_1025
TGGTAGTCCACGCCGTAAACGATGTGTGCTGGATGTCGGGGGTATTCACCCCCTCGGTATCGAAGCTAACGCGATAAGCACACCGCCTGGGGAGTACGGCCGCAAGGTTGAAACTCAAAGGAATTGACGGGGGCCCGCACAAGCGGTGGAGTATGTGGTTTAATTCGACGCAACGCGAAGAACCTTACCCAGCCTTGACATCCTCGGAACCTGATGGAAACATCGGGGTGCCCTCGCAAGAGGGAGCCGGGAGACAGGTGCTGCATGGCTGTCGTCAGCTCGTGTCGTGAGATGTTCGGTTAAGTCCGGCAACGAGCGCAACCCTTGCTTCCAGTTGCCATCATTCAGTTGGGAACTCTGGAGGAACTGCCGGCGCCAAGCCGGA
>OTU_1026
TGGTAGTCCACGCTGTAAACGATGAGAACTGGATGTGCGGTGGCAAAAGTCACTGTGTATCGAAGCTAACGCGTTAAGTTCTCCGCCTGGGGAGTACGGTCGCAAGATTAAAACTCAAAGGAATTGACGGGGGCCCGCACAAGCGGTGGAGCATGTGGTTTAATTCGATGCAACGCGAAGAACCTTACCTACCCTTGACATGTCAAGAATCCCGCTTAAGCGGTGGGAGTGCCGAAAGGAACTTGAACACAGGTGCTGCATGGCTGTCGTCAGCTCGTGTCGTGAGATGTTGGGTTAAGTCCCGTAACGAGCGCAACCCTTGTCCTTCGTTGCTACCTGAAAGGGAGAACTCGAAGGAGACTGCCGGTGATAAACCGGA
>OTU_1027
TGGTAGTCCACGCTGTAAACGATGAGAACTGGCTGTGTGGTGGGGATTAACCTGCTGCGTAGCGAAGCTAACGCGTTAAGTTCTCCGCCTGGGGAGTACGACCGCAAGGTTAAAACTCAAAGGAATTGACGGGGGCCCGCACAAGCGGTGGAGCATGTGGTTTAATTCGATGCAACGCGAAGAACCTTACCTACCCTTGACATCTAACGAATCTGGCTTAGGGGCTGGAGTGCCGAAAGGAGCGTTAAGACAGGTGCTGCATGGCTGTCGTCAGCTCGTGTCGTGAGATGTTGGGTTAAGTCCCGTAACGAGCGCAACCCTTGTCCTTCGTTGCCATGTCGTAAGACGGAACTCGAAGGAGACTGCCGGTGATAAACCGGA
>OTU_1028
TGGTAGTCCTTGCCGTAAACGATGCATACTTGATGTAGATGGGCTCAACCCTGTCTGTGTCGAAGCTAACGCGATAAGTATGCCGCCTGGGGAGTACGCTCGCAAGAGTGAAACTCAAAAGAATTGACGGGGGCCCGCACAAGCAGTGGAGCATGTGGTTTAATTCGATGCAACGCGAAGAACCTTACCCAGGCTCGAAATGCAGATGGCGATACCAGAGATGGTATTTTTCGTAAGAACGTCTGTATAGGTGCTGCATGGCTGTCGTCAGCTCGTGCCGTGAGGTGTTGGGTTAAGTCCCGCAACGAGCGCAACCCTTATCATTAGTTGCCAACATTTAAGGTGGGGACTCTAATGAGACTGCCTAGGTTAACTAGGA
>OTU_1029
[truncated: 5,416,730 more chars]
