# Supplementary material for: Shared features and reciprocal complementation of the Chlamydomonas and Arabidopsis microbiota
Source: Nat Commun. 2022 Jan 20;13:406. doi: 10.1038/s41467-022-28055-8 (PMC8776852; doi:10.1038/s41467-022-28055-8)
Supplement: Supplementary file 9 — Source Data [file 41467_2022_28055_MOESM9_ESM.zip › source_data/supplementary_fig_3/design_NC_nonflooded_18s.txt]

SampleID		treatment	compartment	replicate
sur1.18S.21	sur1.18S.21	uncovered	Surface	Rep1
sur2.18S.20	sur2.18S.20	uncovered	Surface	Rep2
sur3.18S.19	sur3.18S.19	uncovered	Surface	Rep3
sur4.18S.18	sur4.18S.18	uncovered	Surface	Rep1
sur5.18S.17	sur5.18S.17	uncovered	Surface	Rep2
sur6.18S.16	sur6.18S.16	uncovered	Surface	Rep3
sur1.18S.15	sur1.18S.15	covered	Surface	Rep1
sur2.18S.14	sur2.18S.14	covered	Surface	Rep2
sur1.18S.35	sur1.18S.35	uncovered	Surface	Rep1
sur2.18S.32	sur2.18S.32	uncovered	Surface	Rep2
sur3.18S.31	sur3.18S.31	uncovered	Surface	Rep3
sur4.18S.30	sur4.18S.30	uncovered	Surface	Rep1
sur5.18S.29	sur5.18S.29	uncovered	Surface	Rep2
sur6.18S.28	sur6.18S.28	uncovered	Surface	Rep3
sur1.18S.27	sur1.18S.27	covered	Surface	Rep1
sur2.18S.26	sur2.18S.26	covered	Surface	Rep2
sur1.18S.46	sur1.18S.46	uncovered	Surface	Rep1
sur2.18S.45	sur2.18S.45	uncovered	Surface	Rep2
sur3.18S.44	sur3.18S.44	uncovered	Surface	Rep3
sur4.18S.43	sur4.18S.43	uncovered	Surface	Rep1
sur5.18S.40	sur5.18S.40	uncovered	Surface	Rep2
sur6.18S.39	sur6.18S.39	uncovered	Surface	Rep3
sur1.18S.38	sur1.18S.38	covered	Surface	Rep1
sur2.18S.37	sur2.18S.37	covered	Surface	Rep2
sur6.18S.50	sur3.18S.57	covered	Surface	Rep3
sur4.18S.56	sur4.18S.56	covered	Surface	Rep1
sur5.18S.55	sur5.18S.55	covered	Surface	Rep2
sur6.18S.54	sur6.18S.54	covered	Surface	Rep3
sur3.18S.53	sur3.18S.53	covered	Surface	Rep1
sur4.18S.52	sur4.18S.52	covered	Surface	Rep2
sur5.18S.51	sur5.18S.51	covered	Surface	Rep3
sur6.18S.50	sur6.18S.50	covered	Surface	Rep1
sur3.18S.69	sur3.18S.69	covered	Surface	Rep2
sur4.18S.68	sur4.18S.68	covered	Surface	Rep3
sur5.18S.67	sur5.18S.67	covered	Surface	Rep1
sur6.18S.66	sur6.18S.66	covered	Surface	Rep2
i1.18S.65	i1.18S.65	Input	Input	Rep1
i2.18S.64	i2.18S.64	Input	Input	Rep2
i3.18S.63	i3.18S.63	Input	Input	Rep3
i4.18S.62	i4.18S.62	Input	Input	Rep4
