# Supplementary material for: Shared features and reciprocal complementation of the Chlamydomonas and Arabidopsis microbiota
Source: Nat Commun. 2022 Jan 20;13:406. doi: 10.1038/s41467-022-28055-8 (PMC8776852; doi:10.1038/s41467-022-28055-8)
Supplement: Supplementary file 9 — Source Data [file 41467_2022_28055_MOESM9_ESM.zip › source_data/supplementary_fig_3/taxonomy_NC_nonflooded_16s.txt]

ID	kingdom	phylum	class	order	family	genus	species
bd54cdde92c9729991f2130849672d54	Bacteria	Proteobacteria	Gammaproteobacteria	Burkholderiales	Comamonadaceae	Polaromonas	
2bb20bb911981033198d1382d780637f	Bacteria	Proteobacteria	Alphaproteobacteria	Caulobacterales	Caulobacteraceae	Caulobacter	
bd797c368962e36c66f5b134c30960da	Bacteria	Proteobacteria	Gammaproteobacteria	Pseudomonadales	Pseudomonadaceae	Pseudomonas	
5e87ec2e2aebaba32fe8246efde8adf8	Bacteria	Proteobacteria	Gammaproteobacteria	Pseudomonadales	Pseudomonadaceae	Pseudomonas	
664200703a999f476d40c5d6ce30e351	Bacteria	Proteobacteria	Gammaproteobacteria	Burkholderiales	Comamonadaceae
f4a1a17d61628c4d2593dbde13ba4337	Bacteria	Proteobacteria	Gammaproteobacteria	Burkholderiales	Methylophilaceae
66f980f660a859fbcc6491f77682c50f	Bacteria	Proteobacteria	Alphaproteobacteria	Rhizobiales	Xanthobacteraceae
ebd530db3505b70a438188a71ee156bf	Bacteria	Proteobacteria	Alphaproteobacteria	Caulobacterales	Caulobacteraceae
139a898757d6d1108b58044e646ad0ba	Bacteria	Proteobacteria	Gammaproteobacteria	Burkholderiales	Comamonadaceae
ca238ac75951426e89841bb359ca387e	Bacteria	Proteobacteria	Gammaproteobacteria	Burkholderiales	Burkholderiaceae	Ralstonia	
16724e01d3aaa9658ee2ffbaef0a52bb	Bacteria	Proteobacteria	Gammaproteobacteria	Burkholderiales	Comamonadaceae
248f686bdd6646098cfcc7991e2949a7	Bacteria	Proteobacteria	Gammaproteobacteria	Burkholderiales	Comamonadaceae
e4ec0e8d6113a23b59b761bcdc7c304a	Bacteria	Bacteroidota	Bacteroidia	Sphingobacteriales	Sphingobacteriaceae	Sphingobacterium	
e3b2cff12e99da508414bc5fe4a6e4ee	Bacteria	Bacteroidota	Bacteroidia	Flavobacteriales	Weeksellaceae	Chryseobacterium	
50b2eec633d97ef6b98626c5c6efcf15	Bacteria	Verrucomicrobiota	Chlamydiae	Chlamydiales	Parachlamydiaceae	Neochlamydia	
b616d7c78517cb5603598308556e3cd1	Bacteria	Proteobacteria	Gammaproteobacteria	Burkholderiales	Burkholderiaceae	Burkholderia-Caballeronia-Paraburkholderia	
e4863da6be0629643aa486ea3d35dd68	Bacteria	Proteobacteria	Gammaproteobacteria	Burkholderiales	Methylophilaceae
d78abae2ff945f0615635d4f7faaab83	Bacteria	Proteobacteria	Alphaproteobacteria	Rhizobiales	Xanthobacteraceae
f37c0feb481093543071083171d0dfa2	Bacteria	Proteobacteria	Gammaproteobacteria	Pseudomonadales	Pseudomonadaceae	Pseudomonas	
2f3738fb2d962f75c65c36ae5b9e0313	Bacteria	Bacteroidota	Bacteroidia	Cytophagales	Microscillaceae		
0187959d7096fc35a87a26ad3b7227b9	Bacteria	Proteobacteria	Gammaproteobacteria	Burkholderiales	Oxalobacteraceae	Massilia	
7731520b6133efb806080b9656a769a0	Bacteria	Proteobacteria	Gammaproteobacteria	Burkholderiales	Oxalobacteraceae
1c0df0ece464ef1e20ccd0eeb8dbe35b	Bacteria	Proteobacteria	Alphaproteobacteria	Caulobacterales	Caulobacteraceae	Asticcacaulis	
5fb5b66d1a5665d3c6ee40f89bd51c41	Bacteria	Proteobacteria	Alphaproteobacteria	Rhizobiales	Rhizobiaceae
8bf338b9bbe844d139f92c54e640f5af	Bacteria	Proteobacteria	Gammaproteobacteria	Burkholderiales	Comamonadaceae	Rhizobacter	
9865a08ccde66a7b8103566c37730fff	Bacteria	Proteobacteria	Gammaproteobacteria	Xanthomonadales	Xanthomonadaceae	Arenimonas	
5adfa1b8628270b7378d21e63d740f93	Bacteria	Proteobacteria	Alphaproteobacteria	Sphingomonadales	Sphingomonadaceae	Novosphingobium	
0a95f2326032901611339f3bc0b7ca44	Bacteria	Proteobacteria	Gammaproteobacteria	Burkholderiales	Comamonadaceae	Polaromonas	
89483accd1cbdb9172f0ce30bf389c17	Bacteria	Proteobacteria	Alphaproteobacteria	Sphingomonadales	Sphingomonadaceae	Sphingomonas	
3018beae17effeee347f342d78c0a5e9	Bacteria	Actinobacteriota	Actinobacteria	Propionibacteriales	Propionibacteriaceae	Cutibacterium	
5f0326bc85dfaf6ba06c098ac4d63069	Bacteria	Firmicutes	Bacilli	Paenibacillales	Paenibacillaceae	Paenibacillus	
b87dfee9006628c84407eaee2e4bec58	Bacteria	Proteobacteria	Alphaproteobacteria	Rhizobiales	Xanthobacteraceae	Rhodopseudomonas	
8eada08b3fdfb1f9706fe5240f37b1b8	Bacteria	Proteobacteria	Alphaproteobacteria	Rhizobiales	Xanthobacteraceae	Bradyrhizobium	
ed444b75762025c7203452f2bbae321b	Bacteria	Proteobacteria	Gammaproteobacteria	Burkholderiales	Methylophilaceae
2d4cb571a445781df3927261ee215efc	Bacteria	Bacteroidota	Bacteroidia	Sphingobacteriales	env.OPS_17		
66fc857624746b714f5cec0eaa0c495b	Bacteria	Firmicutes	Bacilli	Paenibacillales	Paenibacillaceae	Paenibacillus	
d8fd2dd8fd2319a0bbf857d7fd6ef96a	Bacteria	Actinobacteriota	Actinobacteria	Micrococcales	Microbacteriaceae
fbbee3e4d34f3f03b60ad620b6c8defc	Bacteria	Proteobacteria	Gammaproteobacteria	Burkholderiales	Methylophilaceae		
c2e9c47129b8ce2043077a75d9e44cc4	Bacteria	Proteobacteria	Gammaproteobacteria	Pseudomonadales	Pseudomonadaceae	Pseudomonas	
37cb46a80ce73d50181555a8258e82a8	Bacteria	Bacteroidota	Bacteroidia	Flavobacteriales	Flavobacteriaceae	Flavobacterium	
1d5ff67e70bd4d0e2b4c111492a38e72	Bacteria	Proteobacteria	Gammaproteobacteria	Burkholderiales	Comamonadaceae
cc13271b80fd6fd745f8667ecd65bd86	Bacteria	Proteobacteria	Gammaproteobacteria	Burkholderiales	Oxalobacteraceae
f9562ec8195301ede2664da7747dbd36	Bacteria	Proteobacteria	Gammaproteobacteria	Burkholderiales	Comamonadaceae
3ea18ed68d6f64c03dd8055b974aa806	Bacteria	Proteobacteria	Gammaproteobacteria	Burkholderiales	Comamonadaceae	Rhizobacter	
311e995354d27d25002d901e093e78aa	Bacteria	Proteobacteria	Gammaproteobacteria	Burkholderiales	Comamonadaceae	Paucibacter	
91232af97973a27d962af8f2883a6018	Bacteria	Proteobacteria	Alphaproteobacteria	Caulobacterales	Caulobacteraceae	Brevundimonas	
8f0eff0b4eabe183b3960f6fa853a788	Bacteria	Bacteroidota	Bacteroidia	Sphingobacteriales	env.OPS_17		
fb82597b8a8d877a887da0460e4daf2a	Bacteria	Bdellovibrionota	Bdellovibrionia	Bacteriovoracales	Bacteriovoracaceae	Peredibacter	
82a5e145c8a0f6db928b099bef1c1fe1	Bacteria	Actinobacteriota	MB-A2-108				
085bf993f4bdc23f7d48171d65f99ec7	Bacteria	Proteobacteria	Gammaproteobacteria	Burkholderiales	Oxalobacteraceae	Massilia	
37d425b1c16e6290943647113e8c7cae	Bacteria	Acidobacteriota	Subgroup_11				
dedb415217399d9b2fa2b4ae5fa32954	Bacteria	Proteobacteria	Gammaproteobacteria	Pseudomonadales	Pseudomonadaceae	Pseudomonas	
caf09476de3548fac0554e02a28f222c	Bacteria	Firmicutes	Bacilli	Paenibacillales	Paenibacillaceae	Paenibacillus	
35e7d7be0dbb2842b1d777e9b1443874	Bacteria	Proteobacteria	Gammaproteobacteria	Burkholderiales	Oxalobacteraceae
c7bd01a51a1287b12b29414097ba0965	Bacteria	Proteobacteria	Alphaproteobacteria	Rhizobiales	Rhizobiaceae
68233c891462471a52474cc5f5cba746	Bacteria	Proteobacteria	Alphaproteobacteria	Caulobacterales	Caulobacteraceae	Caulobacter	
d93d2a2e7b0c2ed96ca6074a717a8a4d	Bacteria	Actinobacteriota	Actinobacteria	Micrococcales	Micrococcaceae	Arthrobacter	
e3ec021309532068e30618f60ce2edf9	Bacteria	Proteobacteria	Alphaproteobacteria	Rhizobiales	Rhizobiaceae
01ed2c5378fa41a0d227c8c08980a8d0	Bacteria	Firmicutes	Bacilli	Paenibacillales	Paenibacillaceae	Paenibacillus	
0fa05dbde612a0a8fb53116d092f43af	Bacteria	Proteobacteria	Alphaproteobacteria	Dongiales	Dongiaceae	Dongia	
452f8957b1e574d5d1dbc0ae81fec920	Bacteria	Proteobacteria	Alphaproteobacteria	Rhizobiales	Xanthobacteraceae	Bradyrhizobium	
35d4dcd8529161a823a55cdb19d75f73	Bacteria	Firmicutes	Bacilli	Paenibacillales	Paenibacillaceae	Paenibacillus	
bf2dc0918772095409db3bae33ad5306	Bacteria	Proteobacteria	Alphaproteobacteria	Rhizobiales	Methyloligellaceae		
698b6e7a46745f54b25ae9bb01f62f16	Bacteria	Proteobacteria	Gammaproteobacteria	Burkholderiales	Comamonadaceae
bd0f99dc3b14aa201b181e4c41b2e72b	Bacteria	Proteobacteria	Gammaproteobacteria	Burkholderiales	Comamonadaceae
40e3645c01d5094e9abb3a7d252cb673	Bacteria	Proteobacteria	Gammaproteobacteria	Burkholderiales	Comamonadaceae
10f74f95f964bfe76c3240230f4c75e4	Bacteria	Firmicutes	Bacilli	Paenibacillales	Paenibacillaceae	Paenibacillus	
77ee2be4eb0733220f096971426d8738	Bacteria	Bacteroidota	Bacteroidia	Flavobacteriales	Flavobacteriaceae	Flavobacterium	
c53b0187195cd1bf7dda2f0575023463	Bacteria	Proteobacteria	Alphaproteobacteria	Caulobacterales	Caulobacteraceae	Caulobacter	
a2aa19e3bba1f860a129e2909b71cb8f	Bacteria	Proteobacteria	Gammaproteobacteria	Burkholderiales	Methylophilaceae
5ae52dbd09704de13b43a8c0e90701bc	Bacteria	Proteobacteria	Alphaproteobacteria	Sphingomonadales	Sphingomonadaceae
1c87bad9d57434d3e9f7864e405904c0	Bacteria	Proteobacteria	Alphaproteobacteria	Sphingomonadales	Sphingomonadaceae	Sphingomonas	
816acacec24c7939d395a8b163b96278	Bacteria	Firmicutes	Bacilli	Bacillales	Bacillaceae	Bacillus	
6a24fcbc267843ad204221966c5b2ff6	Bacteria	Proteobacteria	Alphaproteobacteria	Rhizobiales	Xanthobacteraceae	Tardiphaga	
8e95c9bcccd86e128b51f31effcf3a22	Bacteria	Proteobacteria	Gammaproteobacteria	Burkholderiales	Comamonadaceae
a20f500706b0005fe884f0ecf17a8d8c	Bacteria	Proteobacteria	Alphaproteobacteria	Rhizobiales	Rhizobiaceae	Mesorhizobium	
574d17be5cd699bba2867597658944fd	Bacteria	Proteobacteria	Alphaproteobacteria	Rhizobiales	Xanthobacteraceae	Pseudolabrys	
68b41361b56d4b8d0d2015c39c876261	Bacteria	Nitrospirota	Nitrospiria	Nitrospirales	Nitrospiraceae	Nitrospira	
0d3377d25ad07fa09ea9f5c5e88ac271	Bacteria	Proteobacteria	Gammaproteobacteria	Burkholderiales	Comamonadaceae
df90f45e1dbfc0edc0e99591cf179cf1	Bacteria	Proteobacteria	Gammaproteobacteria	Pseudomonadales	Pseudomonadaceae	Pseudomonas	
85d8be834d647b27af0ef93e3f44595b	Bacteria	Proteobacteria	Gammaproteobacteria	Burkholderiales	Comamonadaceae	Aquabacterium	
8206bcf48f89dafd01e9ae81e69ae89b	Bacteria	Proteobacteria	Gammaproteobacteria	Pseudomonadales	Pseudomonadaceae	Pseudomonas	
749b8989c4099e304ca689bc8ddf824d	Bacteria	Proteobacteria	Alphaproteobacteria	Reyranellales	Reyranellaceae	Reyranella	
72c6c8f1926bed26fd51900ab3f6ec0d	Bacteria	Proteobacteria	Alphaproteobacteria	Caulobacterales	Caulobacteraceae
730a06f4558a21698c85f06d49a5a2b9	Bacteria	Bacteroidota	Bacteroidia	Chitinophagales	Chitinophagaceae
d31beadd4fa965c07d645b0aec73e275	Bacteria	Actinobacteriota	Actinobacteria	Micrococcales	Micrococcaceae	Arthrobacter	
34267fff5bd03a6c9ab273ac668e37d0	Bacteria	Proteobacteria	Alphaproteobacteria	Caulobacterales	Caulobacteraceae	Brevundimonas	
50a45ddab4657b3c30e5fbda16ddf545	Bacteria	Proteobacteria	Alphaproteobacteria	Rhizobiales	Devosiaceae	Devosia	
25766d539fa840ec82be6f1eefe69699	Bacteria	Proteobacteria	Gammaproteobacteria	Burkholderiales	Comamonadaceae
823b7067cf88a4cc5324935a6f15d883	Bacteria	Bacteroidota	Bacteroidia	Flavobacteriales	Flavobacteriaceae	Flavobacterium	
a1c08b1a8907f9638b1a62fba46ace1b	Bacteria	Bacteroidota	Bacteroidia	Cytophagales	Microscillaceae		
023589894f7d7cf5364540bdd0081314	Bacteria	Proteobacteria	Gammaproteobacteria	Pseudomonadales	Pseudomonadaceae	Pseudomonas	
7cd38dc79ee839123ca45a0a92b4a4e4	Bacteria	Proteobacteria	Gammaproteobacteria	Burkholderiales	Oxalobacteraceae
b465849ba2884c40f969346e0846f0f2	Bacteria	Proteobacteria	Alphaproteobacteria	Sphingomonadales	Sphingomonadaceae	Sphingomonas	
cbb30697bcc2aab732f33d455d70cadd	Bacteria	Proteobacteria	Gammaproteobacteria	Burkholderiales	Oxalobacteraceae
684be34faae29716d1340f20a8792c3f	Bacteria	Proteobacteria	Gammaproteobacteria	Xanthomonadales	Xanthomonadaceae
07f947c1145a953463419f8c0c1a4f7b	Bacteria	Proteobacteria	Alphaproteobacteria	Rhizobiales	Xanthobacteraceae
38a9887f995b69faa4bcf6982b1a647e	Bacteria	Proteobacteria	Gammaproteobacteria	Pseudomonadales	Pseudomonadaceae	Pseudomonas	
81bd4416043d323a64156aba9ea92763	Bacteria	Proteobacteria	Alphaproteobacteria	Caulobacterales	Caulobacteraceae	Brevundimonas	
34a7f74aec0d10c5894e353d11b6fa78	Bacteria	Proteobacteria	Gammaproteobacteria	Burkholderiales	Oxalobacteraceae
037a2d89aead1bdaa8ee763ae9711269	Bacteria	Proteobacteria	Gammaproteobacteria	Burkholderiales	Burkholderiaceae	Cupriavidus	
44788aac1191e16d5bc7e5852173640c	Bacteria	Proteobacteria	Alphaproteobacteria	Rhodobacterales	Rhodobacteraceae	Pseudorhodobacter	
5603a9c6ddf83803ec6b62013849b578	Bacteria	Proteobacteria	Alphaproteobacteria	Caulobacterales	Caulobacteraceae	Phenylobacterium	
7ca7e35b1d746439d07e5797e582f59f	Bacteria	Proteobacteria	Gammaproteobacteria	Xanthomonadales	Xanthomonadaceae
3b4a68f7bb9e04c23f4a2d30ab1d2ffc	Bacteria	Nitrospirota	Nitrospiria	Nitrospirales	Nitrospiraceae	Nitrospira	
bd0b6d1df9ca4e894da70eaa378783e3	Bacteria	Actinobacteriota	Actinobacteria	Streptomycetales	Streptomycetaceae	Streptomyces	
e7f1338a15030471294c4c6188efbd92	Bacteria	Proteobacteria	Alphaproteobacteria	Sphingomonadales	Sphingomonadaceae	Altererythrobacter	
6e83d3681f2d21abc4d03fe890fe201e	Bacteria	Bacteroidota	Bacteroidia	Flavobacteriales	Flavobacteriaceae	Flavobacterium	
b652a0de8ee3818667ae6b108d73e37e	Bacteria	Bacteroidota	Bacteroidia	Cytophagales	Microscillaceae
0038cfd5b102d324998be74c405bf980	Bacteria	Bacteroidota	Kapabacteria	Kapabacteriales			
be66e6b26028300cc7b63de1caf3e8d0	Bacteria	Proteobacteria	Gammaproteobacteria	Burkholderiales	Oxalobacteraceae	Massilia	
f7ce02f79670e335e8af7eb622ae4d5e	Bacteria	Proteobacteria	Alphaproteobacteria	Rhizobiales	Xanthobacteraceae	Rhodopseudomonas	
6651384da9ffb9f91497e5aeccd9871e	Bacteria	Bacteroidota	Bacteroidia	Sphingobacteriales	env.OPS_17		
bf1337f38118ca1b5806f226c193bc5a	Bacteria	Verrucomicrobiota	Chlamydiae	Chlamydiales	Simkaniaceae		
1b777ecc83727f2c4ea5f161ba34e7c8	Bacteria	Bacteroidota	Bacteroidia	Cytophagales	Microscillaceae
81e02f374fcd0d344cf0b448f676ab11	Bacteria	Patescibacteria	Saccharimonadia	Saccharimonadales	Saccharimonadaceae	TM7a	
608e74de29b3adffb8f87c3c44ae47e5	Bacteria	Proteobacteria	Alphaproteobacteria	Sphingomonadales	Sphingomonadaceae	Sphingomonas	
7452dcf835c65f8f0c451221b1521be7	Bacteria	Gemmatimonadota	Longimicrobia	Longimicrobiales	Longimicrobiaceae	YC-ZSS-LKJ147	
9f97a610923d51d9758d217698b5712c	Bacteria	Firmicutes	Bacilli	Paenibacillales	Paenibacillaceae	Paenibacillus	
809775cbb9eec62549c2330bfca3ec68	Bacteria	Proteobacteria	Alphaproteobacteria	Rhizobiales	Rhizobiaceae
0a71ee271aea54f27a3dadd8269febdd	Bacteria	Bacteroidota	Bacteroidia	Sphingobacteriales	env.OPS_17		
3a707bd5215c5e56fe2e6696238a0440	Bacteria	Bacteroidota	Bacteroidia	Chitinophagales	Chitinophagaceae	Edaphobaculum	
cd9c0982ced00304ca8446d0798e53ce	Bacteria	Bdellovibrionota	Bdellovibrionia	Bacteriovoracales	Bacteriovoracaceae	Peredibacter	
fca661a60cfccd85f8f8ce0970e5960d	Bacteria	Proteobacteria	Gammaproteobacteria	Burkholderiales	Comamonadaceae
4a850da316d63fd167ad7be517e76dae	Bacteria	Proteobacteria	Gammaproteobacteria	Burkholderiales	Comamonadaceae
a5a6111ffb26c31b02a66f3bed7e7725	Bacteria	Proteobacteria	Alphaproteobacteria	Caulobacterales	Caulobacteraceae	Caulobacter	
d6da8bcad701b4942180dcc9f3e7f4c4	Bacteria	Proteobacteria	Alphaproteobacteria	Rhizobiales	Xanthobacteraceae
6e7955b491d027cf84f04ce2777fa6bc	Bacteria	Proteobacteria	Alphaproteobacteria	Rickettsiales	Mitochondria		
00fb5375c6212c100fc603fc4deff2e3	Bacteria	Proteobacteria	Gammaproteobacteria	Burkholderiales	Oxalobacteraceae	Massilia	
2fa8b23b4e873661cbffbbdc3d3d4a3b	Bacteria	Proteobacteria	Alphaproteobacteria	Reyranellales	Reyranellaceae		
35ba33e6ac8bde699cef6a326b3b45a7	Bacteria	Proteobacteria	Gammaproteobacteria	Burkholderiales	Oxalobacteraceae
962a73ff93af8aca232cf605e3667ab4	Bacteria	Nitrospirota	Nitrospiria	Nitrospirales	Nitrospiraceae	Nitrospira	
fcd783fd4ce019b2a3dca900baab4f3e	Bacteria	Actinobacteriota	Actinobacteria	Propionibacteriales	Nocardioidaceae	Nocardioides	
4897be5d7a82aa01d55668f4eb3996c1	Bacteria	Proteobacteria	Alphaproteobacteria	Sphingomonadales	Sphingomonadaceae	Sphingomonas	
2c637b4e7d9ffebbd93e43d101706bf8	Bacteria	Proteobacteria	Gammaproteobacteria	Burkholderiales	Oxalobacteraceae
0368f96e7f25ebcc7fc0ce0def219dfc	Bacteria	Proteobacteria	Gammaproteobacteria	Burkholderiales	TRA3-20		
798632fd17ef8973e0605454f02495a8	Bacteria	Proteobacteria	Alphaproteobacteria	Sphingomonadales	Sphingomonadaceae	Sphingopyxis	
9ddf9ede3880e419f102c5032272c84d	Bacteria	Actinobacteriota	MB-A2-108				
c656a5b767904e3bf9fc0847ecd400b0	Bacteria	Proteobacteria	Gammaproteobacteria	Xanthomonadales	Xanthomonadaceae
6f578fe7158563f9068d6b09d069098f	Bacteria	Verrucomicrobiota	Verrucomicrobiae	Pedosphaerales	Pedosphaeraceae	Ellin517	
3afc14d4551b43c0e9f9835de8d58802	Bacteria	Bacteroidota	Bacteroidia	Chitinophagales	Chitinophagaceae	Flavisolibacter	
071c0a0d4ef27634caad2c6ea319de05	Bacteria	Actinobacteriota	Actinobacteria	Micrococcales	Micrococcaceae	Arthrobacter	
e4b6e04c47cc7ba3ccba2a06b41581dc	Bacteria	Proteobacteria	Alphaproteobacteria	Sphingomonadales	Sphingomonadaceae	Sphingomonas	
0f3a1d4e793abff2dc8d133a9db3c4b1	Bacteria	Proteobacteria	Gammaproteobacteria	Burkholderiales	Oxalobacteraceae
57239adb61a598bf70012ec64c6c6f3e	Bacteria	Proteobacteria	Gammaproteobacteria	Burkholderiales	Comamonadaceae
01d1e849ca3acddc971257f36d4ae400	Bacteria	Proteobacteria	Gammaproteobacteria	Burkholderiales	Oxalobacteraceae
5b22c77248908c56ea30da715b5fb6f2	Bacteria	Myxococcota	Myxococcia	Myxococcales	Myxococcaceae	P3OB-42	
8d57bd677bdaae4149ea03147f8e8f9a	Bacteria	Proteobacteria	Gammaproteobacteria	Pseudomonadales	Pseudomonadaceae	Pseudomonas	
93dc525e75546bbf4e316b5310b516ca	Bacteria	Firmicutes	Bacilli	Paenibacillales	Paenibacillaceae	Paenibacillus	
c01c00e17dc25f56f1dec3d33854940b	Bacteria	Actinobacteriota	Actinobacteria	Propionibacteriales	Propionibacteriaceae	Microlunatus	
60aa1dd445c0c0ac041cc1c1dcb84087	Bacteria	Actinobacteriota	Actinobacteria	Streptosporangiales	Thermomonosporaceae	Actinocorallia	
47acab01c3546cdb63dd5725ffc42c0c	Bacteria	Proteobacteria	Alphaproteobacteria	Rhizobiales	Devosiaceae	Devosia	
492820b8f2e1a80cd186507f9fd69352	Bacteria	Proteobacteria	Gammaproteobacteria	Burkholderiales	Oxalobacteraceae	Pseudoduganella	
fb673154b8d88cf24d0dfd408bac6bb4	Bacteria	Proteobacteria	Gammaproteobacteria	Pseudomonadales	Pseudomonadaceae	Pseudomonas	
63f29ca70632940603cf1509697998be	Bacteria	Bacteroidota	Bacteroidia	Cytophagales	Hymenobacteraceae	Adhaeribacter	
b5b4332e720453730f5e19e13438347f	Bacteria	Gemmatimonadota	Gemmatimonadetes	Gemmatimonadales	Gemmatimonadaceae		
d371256c9b0b5cb7dad2946d3c19607d	Bacteria	Proteobacteria	Gammaproteobacteria	Burkholderiales	Comamonadaceae
c8732f2e8da1f4e5127dc8fdeb76aa2f	Bacteria	Actinobacteriota	MB-A2-108				
5065ff3e1b8e06daf6b3e9db51899b7f	Bacteria	Bacteroidota	Bacteroidia	Flavobacteriales	Flavobacteriaceae	Flavobacterium	
eb30727d82e7019e23264feb801b39f8	Bacteria	Bacteroidota	Kapabacteria	Kapabacteriales			
6fe2aa0f6dc8788eec0eefb2b863f6a2	Bacteria	Proteobacteria	Alphaproteobacteria	Rhizobiales	Devosiaceae	Devosia	
68d8f851aec25adc6c6d947749aa6b98	Bacteria	Proteobacteria	Gammaproteobacteria	Burkholderiales	Oxalobacteraceae
3fadb5b4238f2c44b54f6cfe82fb5930	Bacteria
0d6d5832d1a9fff88261381fa52e8761	Bacteria	Proteobacteria	Alphaproteobacteria	Rhizobiales	Xanthobacteraceae
9a9ffa85cd03de212b837cbfe31fa375	Bacteria	Proteobacteria	Alphaproteobacteria	Rhizobiales	Xanthobacteraceae
3b0f3b4eb47df4809c7ab2ad48773638	Bacteria	Verrucomicrobiota	Chlamydiae	Chlamydiales	Parachlamydiaceae	Neochlamydia	
54fd5708c853273ad7d1bdfe0a04b40a	Bacteria	Proteobacteria	Gammaproteobacteria	Burkholderiales	Oxalobacteraceae	Massilia	
2cd41ecab16f9ad6ed54cd7c96252edb	Bacteria	Proteobacteria	Gammaproteobacteria	Burkholderiales	Nitrosomonadaceae	Ellin6067	
59e1bc69facd3c141fe51176dc9cb1d5	Bacteria	Proteobacteria	Gammaproteobacteria	Salinisphaerales	Solimonadaceae	Solimonas	
9404dfab9bd051fd34868a4e77a47d08	Bacteria	Proteobacteria	Alphaproteobacteria	Caulobacterales	Caulobacteraceae	Phenylobacterium	
71fd34007ecaa91a3d803e6272f5387b	Bacteria	Proteobacteria	Gammaproteobacteria	Pseudomonadales	Pseudomonadaceae	Pseudomonas	
13223f847e65a8a9cd9796e3bfba5a8a	Bacteria	Proteobacteria	Gammaproteobacteria	Xanthomonadales	Xanthomonadaceae	Arenimonas	
589ece155bdd19e178a39c0c02631186	Bacteria	Dependentiae	Babeliae	Babeliales	Vermiphilaceae		
98d4b7bc8986e31200e397b915eb14f4	Bacteria	Bacteroidota	Bacteroidia	Sphingobacteriales	Sphingobacteriaceae
3e7108e6005d6e3efbcc4c9a4b3f26c2	Bacteria	Proteobacteria	Gammaproteobacteria	Burkholderiales	Oxalobacteraceae	Herminiimonas	
2c0cebf884b7793780113aa1aa57b0e6	Bacteria	Firmicutes	Bacilli	Paenibacillales	Paenibacillaceae	Paenibacillus	
f18770d28e403fcf58c7792e552d3a77	Bacteria	Firmicutes	Bacilli	Paenibacillales	Paenibacillaceae	Paenibacillus	
c7968302d721a822423758d6be1c046f	Bacteria	Chloroflexi	Dehalococcoidia	S085			
9053d1784a189f5972fece877a62dc2d	Bacteria	Proteobacteria	Gammaproteobacteria	Burkholderiales	Comamonadaceae	Rhizobacter	
443dfbb7770d1f88eefb34af33286991	Bacteria	Proteobacteria	Alphaproteobacteria	Rhizobiales	Rhizobiaceae	Allorhizobium-Neorhizobium-Pararhizobium-Rhizobium	
cf0a6d2e374ea7130ded979d8070ec51	Bacteria	Proteobacteria	Gammaproteobacteria	Burkholderiales	Oxalobacteraceae	Massilia	
512e83f72390e426f879801e07df69b0	Bacteria	Actinobacteriota	Actinobacteria	Propionibacteriales	Nocardioidaceae	Nocardioides	
34461770ac6e6655153de427475476e3	Bacteria	Proteobacteria	Alphaproteobacteria	Sphingomonadales	Sphingomonadaceae	Sphingomonas	
2e442888b7dc84df028215658fffe37f	Bacteria	Proteobacteria	Alphaproteobacteria	Sphingomonadales	Sphingomonadaceae	Sphingomonas	
168a33d8635dab7a6856a47dcfad0ee8	Bacteria	Gemmatimonadota	Gemmatimonadetes	Gemmatimonadales	Gemmatimonadaceae		
512b90bc4044758653f65b91a58669fd	Bacteria	Proteobacteria	Gammaproteobacteria	Burkholderiales	Comamonadaceae
dbdbf713e5fb7b50d2e8850b4ca6f33e	Bacteria	Proteobacteria	Alphaproteobacteria				
43c7e9b68d7b58924b936d073feefeb1	Bacteria	Proteobacteria	Alphaproteobacteria	Rhodobacterales	Rhodobacteraceae	Paracoccus	
e2fe182b589816609a32e5b2a35a807d	Bacteria	Bdellovibrionota	Bdellovibrionia	Bacteriovoracales	Bacteriovoracaceae	Peredibacter	
c117b76490cbb0218ef9a03f1308efb3	Bacteria	Firmicutes	Bacilli	Paenibacillales	Paenibacillaceae	Paenibacillus	
0db52132488751c3cb70fec67ed01984	Bacteria	Firmicutes	Bacilli	Paenibacillales	Paenibacillaceae	Paenibacillus	
23ba57086bbb98e9e8fab4355a205c59	Bacteria	Proteobacteria	Gammaproteobacteria	Burkholderiales	Oxalobacteraceae
f63a385ba1131b1ecf507b428cbfe8e3	Bacteria	Patescibacteria	Saccharimonadia	Saccharimonadales			
9f8dbce11e122abac0037c78e7c7000d	Bacteria	Proteobacteria	Gammaproteobacteria	Burkholderiales	Oxalobacteraceae
4af202109737e955565c8b156cb8866c	Bacteria	Gemmatimonadota	Gemmatimonadetes	Gemmatimonadales	Gemmatimonadaceae		
758d250d54f639ed39891c3fbd4ecb6f	Bacteria	Proteobacteria	Gammaproteobacteria	Burkholderiales	SC-I-84		
d9a1b2d5db222a69ef655a550d1be41b	Bacteria	Proteobacteria	Gammaproteobacteria	PLTA13			
6294977f8e115dd91919ff35441342a6	Bacteria	Actinobacteriota	Thermoleophilia	Gaiellales
aaeb3a581623701e00e8ac5c3570355b	Bacteria	Proteobacteria	Gammaproteobacteria	Burkholderiales	SC-I-84		
3ae83fac9871c76c316052d01a98570f	Bacteria	Acidobacteriota	Acidobacteriae	Acidobacteriales			
18823668a2f4ae092ff97f93563ed37a	Bacteria	Proteobacteria	Alphaproteobacteria	Sphingomonadales	Sphingomonadaceae	Rhizorhapis	
5cea39ed14ecb2d12d0fe78798634a1c	Bacteria	Firmicutes	Bacilli	Paenibacillales	Paenibacillaceae	Paenibacillus	
f7313e490e75b531182876d574b5e6a4	Bacteria	Proteobacteria	Gammaproteobacteria	Burkholderiales	Oxalobacteraceae	Massilia	
6d2aec85b0105d0c83de71a418a65499	Bacteria	Proteobacteria	Gammaproteobacteria	Burkholderiales	Comamonadaceae
7d22dc9f61efb1aaa5f7d25fee9695ec	Bacteria	Proteobacteria	Gammaproteobacteria	Burkholderiales	Comamonadaceae
4c52451506950de7c1512d33500e38bb	Bacteria	Proteobacteria	Alphaproteobacteria	Rhizobiales	Rhizobiaceae
92f95c54ddef5ebaf57f34f085ad79d6	Bacteria	Proteobacteria	Alphaproteobacteria	Rhizobiales	Xanthobacteraceae	Pseudolabrys	
c90689764371f7b826cf79c3d13d96c5	Bacteria	Actinobacteriota	Actinobacteria	Streptosporangiales	Thermomonosporaceae	Actinocorallia	
67b0888a4081ae211b47ea3d083904aa	Bacteria	Nitrospirota	Nitrospiria	Nitrospirales	Nitrospiraceae	Nitrospira	
65e962b7eef3fc1966495fa65d0df071	Bacteria	Firmicutes	Bacilli	Paenibacillales	Paenibacillaceae	Paenibacillus	
a3fd6e78a8addae52fe0ac3d892472ef	Bacteria	Proteobacteria	Alphaproteobacteria	Sphingomonadales	Sphingomonadaceae	Novosphingobium	
be5954c21757d250f2186986c76bc99a	Bacteria	Proteobacteria	Gammaproteobacteria	Xanthomonadales	Xanthomonadaceae
f467e4f87505c7a74dd07c3475dd16b0	Bacteria	Firmicutes	Bacilli	Paenibacillales	Paenibacillaceae	Paenibacillus	
2b23eef25f555e2517dfbe3222156826	Bacteria	Proteobacteria	Alphaproteobacteria	Sphingomonadales	Sphingomonadaceae	Altererythrobacter	
a2d508afa580769d10606eaa4d77e240	Bacteria	Proteobacteria	Alphaproteobacteria	Rhizobiales	Devosiaceae	Devosia	
55c53532f8a47bb5d5990791ede457cf	Bacteria	Proteobacteria	Alphaproteobacteria	Sphingomonadales	Sphingomonadaceae	Altererythrobacter	
01d855b7b679dd81179723e5aac904eb	Bacteria	Proteobacteria	Alphaproteobacteria	Rhizobiales	Devosiaceae	Devosia	
a1e41d883fcf4a43a2ac848a70c28543	Bacteria	Bacteroidota	Bacteroidia	Flavobacteriales	Flavobacteriaceae	Flavobacterium	
52827ead00a6374aac3c44f4be293116	Bacteria	Actinobacteriota	Actinobacteria	Corynebacteriales	Mycobacteriaceae	Mycobacterium	
68d74d2f21f79e3e18c30df792d98fae	Bacteria	Bacteroidota	Bacteroidia	Chitinophagales	Chitinophagaceae		
32cf6efde239ae1d0d726a80a4d70085	Bacteria	Proteobacteria	Alphaproteobacteria	Rhizobiales	Rhizobiaceae
c250b338c6bdf91a328602108572108e	Bacteria	Proteobacteria	Gammaproteobacteria	Burkholderiales	Comamonadaceae
35855dc45a961ebf9622030c83fc4c56	Bacteria	Verrucomicrobiota	Verrucomicrobiae	Pedosphaerales	Pedosphaeraceae		
9acbecf24624385a4dfedecbc79bc0ba	Bacteria	Proteobacteria	Gammaproteobacteria	Xanthomonadales	Xanthomonadaceae	Arenimonas	
4dcb96f9ef0c5858c8ef0b16edaf305f	Bacteria	Proteobacteria	Gammaproteobacteria	Xanthomonadales	Xanthomonadaceae
bde9a4bfd8597d611e3d1bc979492a25	Bacteria	Proteobacteria	Gammaproteobacteria	Burkholderiales	A21b		
270372b3aba0c5ed86c71b28725b295f	Bacteria	Proteobacteria	Gammaproteobacteria	Xanthomonadales	Xanthomonadaceae	Arenimonas	
b4c919f80bb485c2be05c4c09a7a147d	Bacteria	Proteobacteria	Alphaproteobacteria	Sphingomonadales	Sphingomonadaceae	Croceicoccus	
9ed3b83c524c6301873b20cc16b83532	Bacteria	Actinobacteriota	Actinobacteria	Propionibacteriales	Nocardioidaceae	Nocardioides	
e78c6e0e52ec0b9a060033a861d16f28	Bacteria	Bacteroidota	Bacteroidia	Cytophagales	Hymenobacteraceae	Adhaeribacter	
756fb95bbda785cf860f1dc150a1e2a1	Bacteria	Firmicutes	Bacilli	Paenibacillales	Paenibacillaceae	Paenibacillus	
c438342019399dc830cc54e743124658	Bacteria	Actinobacteriota	Actinobacteria	Micrococcales	Intrasporangiaceae
91c1b7e8a9961073c4033c217d9f90a8	Bacteria	Firmicutes	Bacilli	Bacillales	Bacillaceae	Bacillus	
2f1c48f35293e234e22acc83d531a728	Bacteria	Proteobacteria	Alphaproteobacteria	Rhizobiales	Labraceae	Labrys	
896cadd7517add908cf32af986933984	Bacteria	Proteobacteria	Alphaproteobacteria	Rhizobiales	Rhizobiaceae
2a95045450516b983471a5da35300762	Bacteria	Proteobacteria	Alphaproteobacteria	Sphingomonadales	Sphingomonadaceae	Altererythrobacter	
fe320fa380dec5aae3b4befd19a9dfd7	Bacteria	Proteobacteria	Gammaproteobacteria	Burkholderiales	Methylophilaceae	Methylotenera	
a1eec15da6dadb9a9f1f7313cdcb9333	Bacteria	Firmicutes	Bacilli	Paenibacillales	Paenibacillaceae	Paenibacillus	
7e5085eb50826731db2c5e02d3573231	Bacteria	Proteobacteria	Alphaproteobacteria	Reyranellales	Reyranellaceae	Reyranella	
71738ce285e886b9b56406009ff6d683	Bacteria	Proteobacteria	Gammaproteobacteria	Burkholderiales
f20f9faa019f0d0bce66aed475f14ece	Bacteria	Proteobacteria	Gammaproteobacteria	Burkholderiales	Comamonadaceae
57fbdc09ff1e45571c164160d1433561	Bacteria	Proteobacteria	Gammaproteobacteria	Burkholderiales	Oxalobacteraceae
a753aa4c176480c406536412a1e6a9dd	Bacteria	Proteobacteria	Gammaproteobacteria	Xanthomonadales	Xanthomonadaceae
8e9bebfbf7bed43ad99e2b6f049c178f	Bacteria	Proteobacteria	Gammaproteobacteria	Burkholderiales	Comamonadaceae	Piscinibacter	
089740168abc36e23659ecbb84c2f815	Bacteria	Actinobacteriota	Actinobacteria	Streptosporangiales	Thermomonosporaceae	Actinocorallia	
b5200d4310e62c71f15fa557cdbeb927	Bacteria	Proteobacteria	Alphaproteobacteria	Sphingomonadales	Sphingomonadaceae	Sphingopyxis	
41fa24fab86c1355981ac03556440d25	Bacteria	Proteobacteria	Gammaproteobacteria	Burkholderiales	Comamonadaceae
6794ac19210478c202f6b11842a1adc4	Bacteria	Bacteroidota	Bacteroidia	Sphingobacteriales	Sphingobacteriaceae	Sphingobacterium	
487a41f987a3cda5bffd1095d573b0b6	Bacteria	Proteobacteria	Alphaproteobacteria	Caulobacterales	Caulobacteraceae	Caulobacter	
42348367b63f9763f952cde6da6cf4df	Bacteria	Proteobacteria	Gammaproteobacteria	Burkholderiales
9e31a7fa3665e438407af10d9cb1bc63	Bacteria	Proteobacteria	Gammaproteobacteria	Burkholderiales	Oxalobacteraceae
f5ce6a8ac1c13fcdf2647e31e209492d	Bacteria	Acidobacteriota	Subgroup_5				
67373dfbad4e231d0312f2268f2018a8	Bacteria	Myxococcota	Polyangia	Polyangiales	BIrii41		
dc7c86a140bd2093d14991c42906074d	Bacteria	Bacteroidota	Bacteroidia	Flavobacteriales	Flavobacteriaceae	Flavobacterium	
717f61f9452067ce2efbaa863bac5989	Bacteria	Firmicutes	Bacilli	Paenibacillales	Paenibacillaceae	Paenibacillus	
354da2b3affb9fbb13f843e78b8e777c	Bacteria	Actinobacteriota	Thermoleophilia	Gaiellales	Gaiellaceae	Gaiella	
c3b4a7d4de896672e5aec1d5fb2157f2	Bacteria	Proteobacteria	Gammaproteobacteria	Burkholderiales	Oxalobacteraceae
28e52a4f5837c75882dd43b5b1a8b2a0	Bacteria	Firmicutes	Bacilli	Paenibacillales	Paenibacillaceae	Paenibacillus	
538c43a361327aac190fc7a9cc442daf	Bacteria	Proteobacteria	Gammaproteobacteria	Burkholderiales	Comamonadaceae
e00365d73bf047b3167760e222cc978a	Bacteria	Proteobacteria	Gammaproteobacteria	Salinisphaerales	Solimonadaceae	Alkanibacter	
097d6bdb5f35827b10596473857acb8e	Bacteria	Acidobacteriota	Acidobacteriae	Acidobacteriales			
4705f23c1f4647264f331b4a91ddda17	Bacteria	Proteobacteria	Gammaproteobacteria	Burkholderiales	Neisseriaceae		
b5c1eaef8eb7dc7f1230314ff4ee9302	Bacteria	Proteobacteria	Alphaproteobacteria	Sphingomonadales	Sphingomonadaceae	Sphingomonas	
dacbefc032b03c642e865e8e79851aa8	Bacteria	Proteobacteria	Gammaproteobacteria	Burkholderiales	Oxalobacteraceae
7860f95a65acde79e4ca385e4d98a031	Bacteria	Proteobacteria	Gammaproteobacteria	Burkholderiales	Comamonadaceae	Rhizobacter	
eda2e6374862582e9e441a397f8d8409	Bacteria	Proteobacteria	Alphaproteobacteria	Sphingomonadales	Sphingomonadaceae	Sphingomonas	
d64faa480a7a25eab290cc63a13547f6	Bacteria	Proteobacteria	Gammaproteobacteria	Xanthomonadales	Xanthomonadaceae
837f7274e44ad14cf3564759e8c5be91	Bacteria	Proteobacteria	Gammaproteobacteria	Burkholderiales	Oxalobacteraceae
5a6726f99d961133fe473add65692b30	Bacteria	Verrucomicrobiota	Verrucomicrobiae	Pedosphaerales	Pedosphaeraceae
51285b1a61af84b309eb4bdaf94c1118	Bacteria	Proteobacteria	Gammaproteobacteria	Burkholderiales	Comamonadaceae	Piscinibacter	
af43dbce2c21e92800d4837b86fac837	Bacteria	Dependentiae	Babeliae	Babeliales
16ecf43905346fd430adefb65bc76d87	Bacteria	Proteobacteria	Gammaproteobacteria	Pseudomonadales	Pseudomonadaceae	Pseudomonas	
03a8a831391cb02ddd4a82c2432eb103	Bacteria	Firmicutes	Bacilli	Paenibacillales	Paenibacillaceae	Paenibacillus	
23aad53baec0c0dc86654f28bb11dba6	Bacteria	Gemmatimonadota	Gemmatimonadetes	Gemmatimonadales	Gemmatimonadaceae		
36d152ade5576217b77b12bc9329f447	Bacteria	Proteobacteria	Gammaproteobacteria	Pseudomonadales	Pseudomonadaceae	Pseudomonas	
aca478f0da47a2fa0d9700d5396d9300	Bacteria	Proteobacteria	Gammaproteobacteria	Burkholderiales	Oxalobacteraceae
915fb88389d8de32f914854053bed3b3	Bacteria	Bacteroidota	Bacteroidia	Chitinophagales	Chitinophagaceae	Chitinophaga	
646e18c2c9975fa84e29b5ca31181d0e	Bacteria	Proteobacteria	Alphaproteobacteria	Caulobacterales	Caulobacteraceae	Brevundimonas	
e2a1cf37fd2287984b57092d9bfc538c	Bacteria	Proteobacteria	Alphaproteobacteria	Sphingomonadales	Sphingomonadaceae	Sphingomonas	
c6266e099258e39901b71fdd66ca0bea	Bacteria	Proteobacteria	Gammaproteobacteria	Burkholderiales	Burkholderiaceae
d634a4a3b130cec8215cfd0ccd76c92d	Bacteria	Nitrospirota	Nitrospiria	Nitrospirales	Nitrospiraceae	Nitrospira	
b8a56f1d08c1ae604b5913b211d50ea0	Bacteria	Proteobacteria	Gammaproteobacteria	Salinisphaerales	Solimonadaceae	Nevskia	
2a8a5e48190c480b0562d50e7f0c9841	Bacteria	Proteobacteria	Alphaproteobacteria	Reyranellales	Reyranellaceae	Reyranella	
7ec0e4779976f3de4f554a7bfbce4046	Bacteria	Planctomycetota	vadinHA49				
111f6b649b44ce9825ea9d1f4b025d08	Bacteria	Firmicutes	Bacilli	Paenibacillales	Paenibacillaceae	Paenibacillus	
1d6a121ae45d6c8a00c99617934b1527	Bacteria	Proteobacteria	Alphaproteobacteria	Azospirillales			
77c5edb36fe2fbb50a0af2413fffe4cc	Bacteria	Proteobacteria	Gammaproteobacteria	Burkholderiales	Comamonadaceae
541c5cc3d29daa6ae72a68139067bf33	Bacteria	Proteobacteria	Gammaproteobacteria	Burkholderiales	Oxalobacteraceae
335241f9cdeb4a16e3f395cb7809d30e	Bacteria	Proteobacteria	Alphaproteobacteria	Rhizobiales	Rhizobiaceae	Allorhizobium-Neorhizobium-Pararhizobium-Rhizobium	
fd47f3f337495cb95450801c9bd0039f	Bacteria	Proteobacteria	Gammaproteobacteria	Burkholderiales	Oxalobacteraceae
d94f2ae541f2bef0526d71b26128a438	Bacteria	Proteobacteria	Gammaproteobacteria	Burkholderiales	Nitrosomonadaceae	MND1	
0f550841d33d078d8af5165c2c95b0ba	Bacteria	Proteobacteria	Gammaproteobacteria	Burkholderiales	Comamonadaceae
1c55bc979bc99e9949fc8c347e5aef3c	Bacteria	Proteobacteria	Alphaproteobacteria	Rhizobiales	Methyloligellaceae		
11d73e95a3ba81484fc73b9c3971870a	Bacteria	Firmicutes	Bacilli	Paenibacillales	Paenibacillaceae	Paenibacillus	
8f99f495539c9c06961f23a9e2f03639	Bacteria	Bdellovibrionota	Oligoflexia	0319-6G20			
1d9b1e59282be86425aeb36c48cc90b8	Bacteria	Firmicutes	Bacilli	Paenibacillales	Paenibacillaceae	Paenibacillus	
bc639d208b08d8d0894a50856014ecc9	Bacteria	Bacteroidota	Bacteroidia	Sphingobacteriales	KD3-93		
c3d195345c140909c8c122985842e4c5	Bacteria	Bacteroidota	Bacteroidia	Flavobacteriales	Flavobacteriaceae
77bab6a027db6ab66b9babd8d094aa34	Bacteria	Dependentiae	Babeliae	Babeliales
e3b91a34d91bb1d2da93b9d16fa020f6	Bacteria	Firmicutes	Bacilli	Paenibacillales	Paenibacillaceae	Paenibacillus	
a32bd33e970651af3cae05d83ecd1327	Bacteria	Proteobacteria	Gammaproteobacteria	Burkholderiales	Oxalobacteraceae	Massilia	
bafe3b4d1f01d705cd96486fa3df5edf	Bacteria	Proteobacteria	Gammaproteobacteria	Xanthomonadales	Xanthomonadaceae
076bc9accd83d2b99da57d020e64b4d6	Bacteria	Proteobacteria	Gammaproteobacteria	Burkholderiales	Nitrosomonadaceae	mle1-7	
f322aa425fe68fa126d32503a58990c7	Bacteria	Proteobacteria	Gammaproteobacteria	Burkholderiales	Comamonadaceae
86adcc36bd891a034cf56fd578f86f8e	Bacteria	Proteobacteria	Alphaproteobacteria	Reyranellales	Reyranellaceae	Reyranella	
9debcf43fe83df2a545bdcfa019e696d	Bacteria	Proteobacteria	Gammaproteobacteria	Burkholderiales	Oxalobacteraceae
d396142eae852f770ff803e357101fdf	Bacteria	Proteobacteria	Alphaproteobacteria	Dongiales	Dongiaceae	Dongia	
8bdc002ba8f108eb9eef2046dcb58e90	Bacteria	Proteobacteria	Gammaproteobacteria	Pseudomonadales	Pseudomonadaceae	Pseudomonas	
27bae41a149c2933e0a1c32f4bcc8582	Bacteria	Proteobacteria	Alphaproteobacteria	Rhizobiales	Devosiaceae	Devosia	
1b726970c4684a45da7bcf82280fcf64	Bacteria	Proteobacteria	Alphaproteobacteria	Rhizobiales	Devosiaceae	Devosia	
ec10dc742b9e73e0f0e8d02800dde947	Bacteria	Actinobacteriota	Actinobacteria	Propionibacteriales	Propionibacteriaceae	Microlunatus	
569fba3761c138cf6ef5c60ee8d8a745	Bacteria	Gemmatimonadota	Longimicrobia	Longimicrobiales	Longimicrobiaceae		
62993d2389d9f0ab1077b194b4f169f1	Bacteria	Proteobacteria	Gammaproteobacteria	Pseudomonadales	Pseudomonadaceae	Pseudomonas	
dfe930beda0b58c74fb02e35390bcdf9	Bacteria	Proteobacteria	Alphaproteobacteria	Rhizobiales	Xanthobacteraceae	Bradyrhizobium	
79c050ea6a222a53670efa516334f64f	Bacteria	Proteobacteria	Alphaproteobacteria	Sphingomonadales	Sphingomonadaceae
b2cfd39469d534d36d9b66d8052ca759	Bacteria	Proteobacteria	Alphaproteobacteria	Caulobacterales	Caulobacteraceae	Phenylobacterium	
b0c60498447d0049c1a0bc3913cfb592	Bacteria	Gemmatimonadota	Gemmatimonadetes	Gemmatimonadales	Gemmatimonadaceae		
1d965e2d26e21e11ec84d33945c290a5	Bacteria	Proteobacteria	Gammaproteobacteria	Burkholderiales	Oxalobacteraceae
56f7213d3f7c630ad81488dfc7e4b01a	Bacteria	Proteobacteria	Gammaproteobacteria	Burkholderiales	Oxalobacteraceae
0e6adcfd19746c58ce295cb0429028f1	Bacteria	Proteobacteria	Alphaproteobacteria	Rhizobiales	Xanthobacteraceae	Rhodopseudomonas	
8976637ce0e1d34c93bf2a507a8a6f72	Bacteria	Bdellovibrionota	Oligoflexia	0319-6G20			
89813803d14866d98356f0428e4d97c4	Bacteria	Bdellovibrionota	Bdellovibrionia	Bacteriovoracales	Bacteriovoracaceae	Peredibacter	
d918670dae84ed6943ed9026565eba5c	Bacteria	Armatimonadota	Fimbriimonadia	Fimbriimonadales	Fimbriimonadaceae		
b4c5afc4ee0cb646d9870a2589a7d29e	Bacteria	Proteobacteria	Gammaproteobacteria	Burkholderiales	Oxalobacteraceae
ae22e9901c76f6587746787702e147b5	Bacteria	Proteobacteria	Alphaproteobacteria	Sphingomonadales	Sphingomonadaceae	Sphingomonas	
f041badb84b6cd9f6d887e3ea0ef0644	Bacteria	Actinobacteriota	Actinobacteria	Propionibacteriales	Nocardioidaceae	Kribbella	
00b2ae43015bddc6eb4fc9fd9676dae9	Bacteria	Proteobacteria	Gammaproteobacteria	Burkholderiales	Comamonadaceae
e6d0aaf27109001b0f7c884a6fc1d8f5	Bacteria	Nitrospirota	Nitrospiria	Nitrospirales	Nitrospiraceae	Nitrospira	
edc4e710de3f0724c56f51e33a538562	Bacteria	Firmicutes	Bacilli	Bacillales	Bacillaceae	Bacillus	
739d34579d98b5d2f501302094f83824	Bacteria	Proteobacteria	Alphaproteobacteria	Sphingomonadales	Sphingomonadaceae	Sphingopyxis	
fd93b54bd32c461733d45c4db31d6a9d	Bacteria	Firmicutes	Bacilli	Bacillales	Bacillaceae	Bacillus	
49c021fba5f6e3f58984830b1ba2dd6a	Bacteria	Proteobacteria	Gammaproteobacteria	Burkholderiales	Methylophilaceae	Methylotenera	
292dd75264ac80b228ddabb70b315398	Bacteria	Bacteroidota	Bacteroidia	Sphingobacteriales	env.OPS_17		
3a382576fa90bf551224d21e76316bda	Bacteria	RCP2-54					
54cd6a7eb13ab048ee0d6830c00c5bf5	Bacteria	Acidobacteriota	Subgroup_22				
350d007a84c64985c8b9ade5c9148c70	Bacteria	Proteobacteria	Gammaproteobacteria	Burkholderiales	Methylophilaceae	Methylotenera	
8c0e199311e0414f2f7174abc34f9218	Bacteria	Proteobacteria	Gammaproteobacteria	Burkholderiales	Comamonadaceae
e47791f24dfb32b02a76b61870d18808	Bacteria	Bdellovibrionota	Oligoflexia	0319-6G20			
9f2f9d23bd7505f54c553fe7eaef6b7f	Bacteria	Firmicutes	Bacilli	Paenibacillales	Paenibacillaceae	Paenibacillus	
50fed7334340dcf184b8f61f37aa9104	Bacteria	Proteobacteria	Gammaproteobacteria	Pseudomonadales	Pseudomonadaceae	Pseudomonas	
081eb8254d9a9722b5248222944dc3ac	Bacteria	Firmicutes	Bacilli	Paenibacillales	Paenibacillaceae
1199ebdaa893ee38d687300b06c96428	Bacteria	Proteobacteria	Alphaproteobacteria	Caulobacterales	Caulobacteraceae	Brevundimonas	
377531a9c379861489a8b05bae32a536	Bacteria	Proteobacteria	Gammaproteobacteria	Burkholderiales	Oxalobacteraceae
26465bcf5bbad9b24dc408a99be00484	Bacteria	Chloroflexi	TK10				
20f4df07a79488d7ecc857b5114b9ab0	Bacteria	Dependentiae	Babeliae	Babeliales	Vermiphilaceae		
35a98b57510ad075eb63fcd979fbf508	Bacteria	Patescibacteria	Saccharimonadia	Saccharimonadales	Saccharimonadaceae	TM7a	
d1ffe86d7e8c3cd0316749351a277549	Bacteria	Acidobacteriota	Subgroup_22				
d5ec584a682b065d21f82c86dadf25cf	Bacteria	Actinobacteriota	Actinobacteria	Propionibacteriales	Nocardioidaceae	Kribbella	
f0406d233da1c4bc639d7dcd2b90eae2	Bacteria	Proteobacteria	Gammaproteobacteria	Burkholderiales	Oxalobacteraceae
62919d6e7f842c459ebfcf186c1359b6	Bacteria	Firmicutes	Bacilli	Bacillales	Bacillaceae	Bacillus	
b273bd2ec0957cc54eda027d8c8ea8aa	Bacteria	Proteobacteria	Gammaproteobacteria	Salinisphaerales	Solimonadaceae	Panacagrimonas	
039124d135b705abb9a7abafe5535783	Bacteria	Bacteroidota	Bacteroidia	Sphingobacteriales	Sphingobacteriaceae
ae72b7af01863eb238d408275cd3bc68	Bacteria	Proteobacteria	Alphaproteobacteria	Rhizobiales	Rhizobiales_Incertae_Sedis	Nordella	
57931bb3b0cf254273609f9886815cd7	Bacteria	Proteobacteria	Alphaproteobacteria	Rhizobiales	Devosiaceae	Devosia	
1fbf8be0c6a006f1f87cb7aadf274764	Bacteria	Proteobacteria	Gammaproteobacteria	Burkholderiales	Comamonadaceae	Piscinibacter	
311bf7757c89f3858158d3ca8d3e6e00	Bacteria	Bacteroidota	Bacteroidia	Chitinophagales	Chitinophagaceae	Flavitalea	
ac0071691de1dd461e5cfc7e5fbd443f	Bacteria	Verrucomicrobiota	Verrucomicrobiae	Pedosphaerales	Pedosphaeraceae
1ed603ef613d72302203745ef82e08a7	Bacteria	Bacteroidota	Bacteroidia	Cytophagales	Cytophagaceae	Sporocytophaga	
8e266d1c2502a685ae0b74a34f0d3d4a	Bacteria	Actinobacteriota	Actinobacteria	Streptomycetales	Streptomycetaceae	Streptomyces	
9c117792983ea00c71b2d7846fc8798e	Bacteria	Firmicutes	Bacilli	Paenibacillales	Paenibacillaceae	Paenibacillus	
a2daa9536f487e5335d234399a0704ef	Bacteria	Proteobacteria	Alphaproteobacteria	Sphingomonadales	Sphingomonadaceae	Sphingomonas	
94d989a38bc1731ae502a66027d4cea1	Bacteria	Proteobacteria	Gammaproteobacteria	Burkholderiales	Nitrosomonadaceae	Ellin6067	
f21cbcb38c225c553e8deafb746f7468	Bacteria	Proteobacteria	Alphaproteobacteria	Rhizobiales	Xanthobacteraceae
16c5d952a794f5635d2fb3c949f41be6	Bacteria	Proteobacteria	Gammaproteobacteria	Burkholderiales	Comamonadaceae
0bfd28f41b42a14ee82092e8c489e824	Bacteria	Patescibacteria	Saccharimonadia	Saccharimonadales			
2b68a2e4c2d450a23ce8d3146c4131d1	Bacteria	Proteobacteria	Gammaproteobacteria	Burkholderiales	Methylophilaceae	Methylotenera	
a208e9866759984ec7bcacd8796690d4	Bacteria	Bacteroidota	Bacteroidia	Cytophagales	Microscillaceae
927e5f7c2664aab9b5c04164bbb38dfa	Bacteria	Proteobacteria	Alphaproteobacteria	Defluviicoccales			
b3bb62efb02370a21a8f20c26867ea8c	Bacteria	Actinobacteriota	Actinobacteria	Streptomycetales	Streptomycetaceae	Streptomyces	
7dd319f44ec075117a7aadbc45533172	Bacteria	Firmicutes	Bacilli	Paenibacillales	Paenibacillaceae	Paenibacillus	
f9be2989dad60f0a0bc7cb1ce49cec8d	Bacteria	Proteobacteria	Alphaproteobacteria	Caulobacterales	Caulobacteraceae	Phenylobacterium	
fc5726ddb7fe1381fdc8b9522488e682	Bacteria	Proteobacteria	Alphaproteobacteria	Reyranellales	Reyranellaceae	Reyranella	
0d0eebe70d0136413b6bdb85c13e4f0f	Bacteria	Actinobacteriota	Thermoleophilia	Gaiellales			
4f691e852c8c3d785f0a7ea65dab4064	Bacteria	Firmicutes	Bacilli	Paenibacillales	Paenibacillaceae	Paenibacillus	
7a87b755be671f0dad3d20745752486c	Bacteria	Gemmatimonadota	Gemmatimonadetes	Gemmatimonadales	Gemmatimonadaceae	Gemmatimonas	
7a58a1785df76f535b63e5c7a5f3e2a9	Bacteria	Gemmatimonadota	Gemmatimonadetes	Gemmatimonadales	Gemmatimonadaceae		
b3291edb337a9d47e24b498d77955565	Bacteria	Proteobacteria	Gammaproteobacteria	Xanthomonadales	Xanthomonadaceae
5fd9f7b7d3c06dbab7336083e5062fb6	Bacteria	Firmicutes	Bacilli	Paenibacillales	Paenibacillaceae	Paenibacillus	
cbd50bbfab64382b5160ddaa07b800dc	Bacteria	Actinobacteriota	Acidimicrobiia	IMCC26256			
74590a2e3e48fedc1c80caa033059244	Bacteria	Proteobacteria	Gammaproteobacteria	Burkholderiales	Comamonadaceae
f6ebf93c7e35ecbc1ee63b3343d4aa82	Bacteria	Gemmatimonadota	Gemmatimonadetes	Gemmatimonadales	Gemmatimonadaceae		
8aaa32cca8b9f44a5b148e25eac53618	Bacteria	Proteobacteria	Alphaproteobacteria	Sphingomonadales	Sphingomonadaceae	Sphingomonas	
3c7fdad3ab40d2d7da8e4f4e3fde5d6d	Bacteria	Actinobacteriota	Actinobacteria	Streptosporangiales	Thermomonosporaceae	Actinocorallia	
32303ae52758070f9b3062f2f60ae36f	Bacteria	Actinobacteriota	Actinobacteria	Micrococcales	Micrococcaceae	Arthrobacter	
6d37bf723a6bc838187f63ce7703d8f4	Bacteria
9b160abd267de07fab078a5b6a1f60eb	Bacteria	Proteobacteria	Gammaproteobacteria	Xanthomonadales	Xanthomonadaceae	Arenimonas	
0f24bb033cceb1abcb72bb6b67fa05fc	Bacteria	Gemmatimonadota	Gemmatimonadetes	Gemmatimonadales	Gemmatimonadaceae
653c8e91c961fb1be6959f95ffd754c4	Bacteria	Proteobacteria	Alphaproteobacteria	Rhizobiales	Xanthobacteraceae
bd59927d3967e00e21d1d4c9cd4ea7f0	Bacteria	Actinobacteriota	Actinobacteria	Micrococcales	Micrococcaceae	Glutamicibacter	
99c28ad8c762da8bcc71f798f8d728e1	Bacteria	Chloroflexi	Chloroflexia	Chloroflexales	Roseiflexaceae		
42d6da31d1548b16d471bd5e21815bf0	Bacteria	Proteobacteria	Gammaproteobacteria	Salinisphaerales	Solimonadaceae	Alkanibacter	
c1b302998f7142dc694ad8438eb75fca	Bacteria	Proteobacteria	Alphaproteobacteria	Reyranellales	Reyranellaceae	Reyranella	
7f90d698d471fd24bddf730b6d93b289	Bacteria	Proteobacteria	Gammaproteobacteria	Gammaproteobacteria_Incertae_Sedis	Unknown_Family	Acidibacter	
565573c992a033884f18df23253529c3	Bacteria	Proteobacteria	Gammaproteobacteria	Burkholderiales	Oxalobacteraceae
96d7c67c7ce85f17dae7508b8383f283	Bacteria	Acidobacteriota	Acidobacteriae	Solibacterales	Solibacteraceae	Candidatus_Solibacter	
1aa3dcd3c28a51016f51516adfc4968f	Bacteria	Proteobacteria	Gammaproteobacteria	Burkholderiales	Oxalobacteraceae
c6f3e7c2568d52a39684914b863c1ddc	Bacteria	Acidobacteriota	Subgroup_22				
291a58ac54b2011dacb098ccf128aea9	Bacteria	Proteobacteria	Alphaproteobacteria	Rhizobiales	Rhizobiaceae
f0dc9f9c546bab9f762a2ec0ad96bd92	Bacteria	Proteobacteria	Gammaproteobacteria	Steroidobacterales	Steroidobacteraceae	Steroidobacter	
5cd2323b5bc954f7179c77a42b85f4c5	Bacteria	Proteobacteria	Alphaproteobacteria	Rhizobiales	Devosiaceae	Devosia	
aed5cab12f865c1b7e25efb82e2f6a99	Bacteria	Bdellovibrionota	Bdellovibrionia	Bdellovibrionales	Bdellovibrionaceae	OM27_clade	
fb98dc9aef8d59d385df83d8cd68f1fd	Bacteria	Gemmatimonadota	Gemmatimonadetes	Gemmatimonadales	Gemmatimonadaceae		
3d57253750984b9e882812c46e725f70	Bacteria	Bacteroidota	Bacteroidia	Chitinophagales	Chitinophagaceae	Pseudoflavitalea	
286e2d2a20f64c97f2235e946f2d0bf1	Bacteria	Verrucomicrobiota	Verrucomicrobiae	Pedosphaerales	Pedosphaeraceae		
56e744209fb626ff6a14e651d16f913d	Bacteria	Chloroflexi	AD3				
67010943733f51e55d3cb18b310674b3	Bacteria	Chloroflexi	AD3				
2212a54f95c23ff8467bed10641ef29e	Bacteria	Proteobacteria	Gammaproteobacteria	Xanthomonadales	Xanthomonadaceae
6691cf940843c0f48e29828b82eeb400	Bacteria	Proteobacteria	Gammaproteobacteria	Burkholderiales	Oxalobacteraceae
c83b6c80eab835d202c411e7cb2eba5a	Bacteria	Firmicutes	Bacilli	Lactobacillales	Lactobacillaceae	Lactobacillus	
fdd4b0fa8894f0528574754f5d5178c2	Bacteria	Verrucomicrobiota	Verrucomicrobiae	Pedosphaerales	Pedosphaeraceae		
dbd0184d62d1ce4760eb6782e8e4fdcb	Bacteria	Proteobacteria	Alphaproteobacteria	Rickettsiales	SM2D12		
36b2b7e7428e421ec4cf38cb9e3acdf5	Bacteria	Proteobacteria	Gammaproteobacteria	Burkholderiales	Nitrosomonadaceae	MND1	
b39647a5df6d1dfd30e9b4b78b42076a	Bacteria	Acidobacteriota	Blastocatellia	11-24			
e20d0b451e4ed0516eafb10c1050594a	Bacteria	Bdellovibrionota	Bdellovibrionia	Bacteriovoracales	Bacteriovoracaceae	Bacteriovorax	
db2c4b787b90ce6956a45ce9a9e10849	Bacteria	Proteobacteria	Alphaproteobacteria	Rhizobiales	Rhizobiaceae	Phyllobacterium	
1fae35949d59bc69d76c9c75f4ff87fe	Bacteria	Bdellovibrionota	Bdellovibrionia	Bacteriovoracales	Bacteriovoracaceae	Peredibacter	
454706766fa8af925fb9da3605907190	Bacteria	Gemmatimonadota	Gemmatimonadetes	Gemmatimonadales	Gemmatimonadaceae
db11e45d51843a86503a372aa013748e	Bacteria	Gemmatimonadota	Gemmatimonadetes	Gemmatimonadales	Gemmatimonadaceae		
8ca9d5706f9cb153eff00b9e9c134774	Bacteria	Proteobacteria	Gammaproteobacteria	Burkholderiales	Nitrosomonadaceae	MND1	
63563586da7a4c26fbb4a3dc4ec61e68	Bacteria	Bacteroidota	Bacteroidia	Flavobacteriales	Flavobacteriaceae
7fe2c527b1233100202740470e6a36cf	Bacteria	Proteobacteria	Alphaproteobacteria	Sphingomonadales	Sphingomonadaceae	Sphingomonas	
17fef038c51fec85069233e35ec1e99e	Bacteria	Proteobacteria	Gammaproteobacteria	Burkholderiales	Nitrosomonadaceae	MND1	
7b0eb4ae47718af614e33d4628eeea1a	Bacteria	Proteobacteria	Gammaproteobacteria	Burkholderiales	Nitrosomonadaceae	MND1	
4a786fb6b7a8bfb810de31e4a11b3977	Bacteria	Firmicutes	Bacilli	Paenibacillales	Paenibacillaceae	Paenibacillus	
98dcf0284d3b3e493f18244154b36f16	Bacteria	Bacteroidota	Bacteroidia	Flavobacteriales	Flavobacteriaceae	Flavobacterium	
f284574210c78c71c298f30584bc1e7a	Bacteria	Proteobacteria	Gammaproteobacteria	Burkholderiales	Oxalobacteraceae
6d2eacbf7d150de7b39d981efa371b2a	Bacteria	Proteobacteria	Alphaproteobacteria	Rhizobiales	Xanthobacteraceae		
21b4e231e3f0ad7dd5003a2b1c570147	Bacteria	Firmicutes	Bacilli	Paenibacillales	Paenibacillaceae	Paenibacillus	
4befcc3e9e61c12a507488a1faa20620	Bacteria	Proteobacteria	Alphaproteobacteria	Rhizobiales	Devosiaceae	Devosia	
a2273c828f1108707843cb9902ca0497	Bacteria	Proteobacteria	Alphaproteobacteria	Rhizobiales	Devosiaceae	Devosia	
e62ac98c98638b2a99ba7422ae480004	Bacteria	Proteobacteria	Gammaproteobacteria	PLTA13			
b229c7d652489b814d8afaa0b9c6dd51	Bacteria	Proteobacteria	Gammaproteobacteria	Burkholderiales	Oxalobacteraceae
f8a6c4c4e17c463c76fb5536c16318cf	Bacteria	Proteobacteria	Alphaproteobacteria	Micropepsales	Micropepsaceae		
e497f00797318e113005a8c87fa84521	Bacteria	Actinobacteriota
9c65e7ad44eab66ca635d47a85c65e9b	Bacteria	Proteobacteria	Gammaproteobacteria	Burkholderiales	Oxalobacteraceae
f775752b417f208c33bd555cf46f6f61	Bacteria	Bacteroidota	Bacteroidia	Flavobacteriales	Flavobacteriaceae
9e61284723793f19bc15c9fc9426ea74	Bacteria	Verrucomicrobiota	Verrucomicrobiae	Pedosphaerales	Pedosphaeraceae		
cc732f1d777e54236c66669ed070da4a	Bacteria	Firmicutes	Bacilli	Bacillales	Bacillaceae	Bacillus	
71748b392d36b3087d0c60917c09dd1a	Bacteria	Bacteroidota	Bacteroidia	Sphingobacteriales	Sphingobacteriaceae	Sphingobacterium	
97d477d4dc233163d54ffea2ce76caed	Bacteria	Proteobacteria	Gammaproteobacteria	Xanthomonadales
0a415afa10dae57363cf87883ca070d3	Bacteria	Bacteroidota	Bacteroidia	Sphingobacteriales	NS11-12_marine_group		
86075c0b66efddef2d458f844a5958fa	Bacteria	Firmicutes	Bacilli	Paenibacillales	Paenibacillaceae	Paenibacillus	
8b77e5843dfd0f36463bb6431940f429	Bacteria	Proteobacteria	Gammaproteobacteria	Xanthomonadales	Xanthomonadaceae	Pseudoxanthomonas	
15fafd1efd1c086eee9646039e7fcf87	Bacteria	Bacteroidota	Bacteroidia	Chitinophagales	Chitinophagaceae	Chitinophaga	
a84ef97cbd5757e24275cff44b846c0b	Bacteria	Actinobacteriota	Actinobacteria	Corynebacteriales	Nocardiaceae	Rhodococcus	
41d384b0fa21f012ecb6ae5ba52c4321	Bacteria	Proteobacteria	Gammaproteobacteria	Burkholderiales	Oxalobacteraceae	Massilia	
aeafc46ad3c44df2c597bf5bfe2a8d19	Bacteria	Gemmatimonadota	Gemmatimonadetes	Gemmatimonadales	Gemmatimonadaceae	Gemmatimonas	
686cc6ebb3b5381441dac127c4a9348e	Bacteria	Nitrospirota	Nitrospiria	Nitrospirales	Nitrospiraceae	Nitrospira	
03af104aad9bfdb68f754feb9a4bc5b5	Bacteria	Actinobacteriota	Actinobacteria	Propionibacteriales	Nocardioidaceae	Nocardioides	
56079cbdfb30660adb08adc12f487fe9	Bacteria	Verrucomicrobiota	Verrucomicrobiae	Pedosphaerales	Pedosphaeraceae		
deed4bbeef4ff45eb45b9496ac014574	Bacteria	Proteobacteria	Gammaproteobacteria	Xanthomonadales	Xanthomonadaceae
8e56db2fbdb58f02eb3980ed2a80a2c6	Bacteria	Proteobacteria	Gammaproteobacteria	Burkholderiales	Burkholderiaceae	Burkholderia-Caballeronia-Paraburkholderia	
e18cd73217380604c39710a99a034c33	Bacteria	Proteobacteria	Alphaproteobacteria	Rhodospirillales	Rhodospirillaceae		
bd57446343ddaf02178c5dd669d2ff98	Bacteria	Actinobacteriota	Actinobacteria	Micrococcales	Intrasporangiaceae	Knoellia	
fa9345fe60a9a2b65f258f60036cca5a	Bacteria	Gemmatimonadota	Gemmatimonadetes	Gemmatimonadales	Gemmatimonadaceae		
9813cde82e65107fc53776da8ad0252d	Bacteria	Actinobacteriota	Actinobacteria	Micrococcales	Micrococcaceae
f56a122a2a1cbb80c61dd285938e8655	Bacteria	Proteobacteria	Gammaproteobacteria	Pseudomonadales	Pseudomonadaceae	Pseudomonas	
53386236425b40b1a3a5940816010504	Bacteria	Proteobacteria	Gammaproteobacteria	Burkholderiales	Neisseriaceae		
c7a8481b76c60d72a79ba851db3ff110	Bacteria	Bacteroidota	Bacteroidia	Sphingobacteriales	env.OPS_17		
ab2d65307322de722711f3298da70d0e	Bacteria
5295eed5b747f9a87b89f95301d576ba	Bacteria	Proteobacteria	Alphaproteobacteria	Caedibacterales	Caedibacteraceae	Candidatus_Nucleicultrix	
28f0cafbd0df2ff06d4d02323f02cbd3	Bacteria	Bdellovibrionota	Bdellovibrionia	Bacteriovoracales	Bacteriovoracaceae	Peredibacter	
c9dff9b6a02c0e5994d02052f094cb8e	Bacteria	Actinobacteriota	Thermoleophilia	Solirubrobacterales	67-14		
f30e8e4ca76f52faee689a937525e046	Bacteria	Acidobacteriota	Holophagae	Subgroup_7			
51b82af39fa7a81b6a5a9d1931292d57	Bacteria	Proteobacteria	Gammaproteobacteria	Burkholderiales	Comamonadaceae
bb095d446ee80b5c5f4b4c2739704bab	Bacteria	Proteobacteria	Gammaproteobacteria	Salinisphaerales	Solimonadaceae	Nevskia	
3c7492e1f8f21139b3d8549c942c6dce	Bacteria	Chloroflexi	AD3				
745802b7fcc8cd8403683ff6e87dbab1	Bacteria	Proteobacteria	Gammaproteobacteria
42322a101bdd7354f6c71a0f00b0b9d2	Bacteria	Firmicutes	Bacilli	Bacillales	Bacillaceae
09bd77f148b9319860e2b4c8438baa4f	Bacteria	Bacteroidota	Bacteroidia	Chitinophagales	Chitinophagaceae	Edaphobaculum	
f7b27b4e841f0c65438f1ee6bd699c57	Bacteria	Proteobacteria	Gammaproteobacteria	Oceanospirillales	Pseudohongiellaceae	BIyi10	
ae5a5ddbd6f69024e2f1648f043dc6fb	Bacteria	Actinobacteriota	Actinobacteria	Micrococcales	Microbacteriaceae	Microbacterium	
523704b8304299ffc2aba5aa9b8f5f22	Bacteria	Proteobacteria	Alphaproteobacteria	Sphingomonadales	Sphingomonadaceae	Sphingomonas	
e400539b8556a3c6f67eb575d494039d	Bacteria	Firmicutes	Bacilli	Bacillales	Sporolactobacillaceae
1dc02bde1acc532af72c0c519c3c5f78	Bacteria	Proteobacteria	Gammaproteobacteria	Burkholderiales	Oxalobacteraceae	Massilia	
e5d08ec24c13ef8b9fa6c92905f61c56	Bacteria	Bacteroidota	Bacteroidia	Flavobacteriales	Flavobacteriaceae
a4ca48b669bddcc027d1fdebbea2ab9d	Bacteria	Proteobacteria	Gammaproteobacteria	Burkholderiales	Oxalobacteraceae	Massilia	
c5db5dbfe2bd38de239d3b7f97bb07a3	Bacteria	Proteobacteria	Alphaproteobacteria	Caulobacterales	Caulobacteraceae	Phenylobacterium	
e1b851556f11adb0a79a3452e9079ab3	Bacteria	Bacteroidota	Bacteroidia	Sphingobacteriales	env.OPS_17		
0ff736ba69380f03675722ba13213767	Bacteria	Proteobacteria	Alphaproteobacteria	Reyranellales	Reyranellaceae		
1212641dbabc341bb414b2824e8f75fc	Bacteria	Proteobacteria	Alphaproteobacteria	Rhizobiales	Rhizobiales_Incertae_Sedis		
731aac8c9f2c8275571ccb8f10a3cc12	Bacteria	Proteobacteria	Gammaproteobacteria	Burkholderiales	Burkholderiaceae	Burkholderia-Caballeronia-Paraburkholderia	
ac39ba0d08931f62cadd6ea9abeb9ead	Bacteria	Bacteroidota	Bacteroidia	Chitinophagales	Chitinophagaceae	Edaphobaculum	
497375e4de734d2deffda2f34dda70ef	Bacteria	Proteobacteria	Gammaproteobacteria	Burkholderiales	Comamonadaceae
e6ef2552608207b584bd1380e69fa7a5	Bacteria	Proteobacteria	Alphaproteobacteria	Rhizobiales	Xanthobacteraceae
bbc443ecb5f8b6f146faac54b874e413	Bacteria	Verrucomicrobiota	Chlamydiae	Chlamydiales	Simkaniaceae		
7e908f55bae382a8a8c5b59f083cb17b	Bacteria	Gemmatimonadota	Gemmatimonadetes	Gemmatimonadales	Gemmatimonadaceae		
7597475f225f90aac0ca84657f6d4494	Bacteria	Bacteroidota	Bacteroidia	Sphingobacteriales	env.OPS_17		
85b71260ca845d929af7472fc74e6c26	Bacteria	Proteobacteria	Alphaproteobacteria	Sphingomonadales	Sphingomonadaceae	Sphingomonas	
cb5070d0bb433dda45e91e881eaf4d80	Bacteria	Chloroflexi	AD3				
6829bd06e6ee658a836f5327c8c11719	Bacteria	Proteobacteria	Gammaproteobacteria	Burkholderiales	Oxalobacteraceae	Massilia	
e2973e2d824b0a2ac66899ba0c8e66b9	Bacteria	Proteobacteria	Alphaproteobacteria	Sphingomonadales	Sphingomonadaceae
24d978bf0eb4bdd11130f4f2dadd9ad8	Bacteria	Bdellovibrionota	Oligoflexia	Silvanigrellales	Silvanigrellaceae
63d11c148043e72a3d91cc3471f53101	Bacteria	Proteobacteria	Gammaproteobacteria	Burkholderiales	Oxalobacteraceae
1f79d0fa5d4a1329bc29eb0446c9b27a	Bacteria	Gemmatimonadota	Gemmatimonadetes	Gemmatimonadales	Gemmatimonadaceae		
4e366b80193d424af4835611a58c28b4	Bacteria	Proteobacteria	Alphaproteobacteria	Caulobacterales	Caulobacteraceae	Phenylobacterium	
d39c94f71eb3ba36b665c2aad20e18af	Bacteria	Actinobacteriota	Thermoleophilia	Gaiellales			
eff349a72de843e69da6850dd593a7c9	Bacteria	Actinobacteriota	Actinobacteria	Corynebacteriales	Mycobacteriaceae	Mycobacterium	
28d3c031e60a9e63425b06423cb8475d	Bacteria	Firmicutes	Bacilli	Paenibacillales	Paenibacillaceae	Paenibacillus	
224a79ccad3e76557f810f93f4ca1e5d	Bacteria	Proteobacteria	Alphaproteobacteria	Sphingomonadales	Sphingomonadaceae	Sphingomonas	
1f3caee6023680eb6930e2964aad829b	Bacteria	Actinobacteriota	Actinobacteria	Propionibacteriales	Nocardioidaceae	Nocardioides	
51ae5bb75baa9c5e10eed8a0da69b904	Bacteria	Proteobacteria	Gammaproteobacteria	Burkholderiales	Oxalobacteraceae	Noviherbaspirillum	
c032d0df6d08c72cd8b6ea9d79c02a36	Bacteria	Proteobacteria	Gammaproteobacteria	Burkholderiales	Comamonadaceae
c87e38d71ef5cb2c1d54f942a7b4e0ab	Bacteria	Proteobacteria	Gammaproteobacteria	Burkholderiales	Oxalobacteraceae
92efb19b08ee84db2abb91de8a88a05b	Bacteria	Proteobacteria	Alphaproteobacteria	Sphingomonadales	Sphingomonadaceae	Sphingomonas	
c930b6e5843f591ad5459e5fa4ed4f73	Bacteria	Proteobacteria	Gammaproteobacteria	Burkholderiales	TRA3-20		
46b04e6fdb860f9aa87d4b3a4ddf5f85	Bacteria	Proteobacteria	Gammaproteobacteria	Burkholderiales	Oxalobacteraceae
5c3315e6f4ad647f201f436e146c09f6	Bacteria	Bacteroidota	Bacteroidia	Flavobacteriales	Flavobacteriaceae	Flavobacterium	
1fd2642622221b403181890a3d497d33	Bacteria	Chloroflexi	Chloroflexia	Chloroflexales	Roseiflexaceae		
ebaee4253ec0f56d2dbee344ad3aed01	Bacteria	Acidobacteriota	Holophagae	Subgroup_7			
25f064270128b2c559018fa84bd4520e	Bacteria	Actinobacteriota	Actinobacteria	Micrococcales	Intrasporangiaceae	Terrabacter	
4af147c2eeba433c2257f2aab158533b	Bacteria	Proteobacteria	Alphaproteobacteria	Sphingomonadales	Sphingomonadaceae	Altererythrobacter	
b4bb1d35e62199a037fa95626f534898	Bacteria	Proteobacteria	Gammaproteobacteria	Burkholderiales	Nitrosomonadaceae	MND1	
aa9e333415ce1b96af8cfd6bfddbfda3	Bacteria	Firmicutes	Bacilli	Paenibacillales	Paenibacillaceae	Paenibacillus	
ae61b491b243e0bc8b90aa40ba002fa7	Bacteria	Bacteroidota	Bacteroidia	Flavobacteriales	Flavobacteriaceae	Flavobacterium	
1485d49dd06b511919765b0d3fad24dd	Bacteria	Proteobacteria	Gammaproteobacteria	Burkholderiales	Nitrosomonadaceae	Ellin6067	
650ba43a84742a66cb195db1b0d5a3a8	Bacteria	Chloroflexi	Chloroflexia	Chloroflexales	Roseiflexaceae
7e52d58ab510875b7b8304287fe6df7e	Bacteria	Proteobacteria	Gammaproteobacteria	Pseudomonadales	Pseudomonadaceae	Pseudomonas	
84277dd171cb1c83e0a4d28941bc4965	Bacteria	Proteobacteria	Alphaproteobacteria	Sphingomonadales	Sphingomonadaceae
fee1521d5f4b226160754e52e7b7b9c5	Bacteria	Proteobacteria	Alphaproteobacteria	Rhizobiales	Devosiaceae	Devosia	
6e91f59e4f9d4057b129d3018da8615b	Bacteria	Bacteroidota	Bacteroidia	Sphingobacteriales	env.OPS_17		
b7aff77d5d48e46be8c43ddf9f734184	Bacteria	Proteobacteria	Gammaproteobacteria	Diplorickettsiales	Diplorickettsiaceae		
ab1b5b7cc8f3dacd365ea00ee382b4c2	Bacteria	Patescibacteria	Saccharimonadia	Saccharimonadales			
fffc810f442d003d0a1df51c5269b252	Bacteria	Proteobacteria	Alphaproteobacteria				
9f7f02aa2e0e7ba791bf47a68e8c0d39	Bacteria	Bdellovibrionota	Bdellovibrionia	Bacteriovoracales	Bacteriovoracaceae	Peredibacter	
61270ef7eb09717a97e5b2e7c0a57844	Bacteria	Actinobacteriota	Thermoleophilia	Gaiellales			
7f11f8d2e6e349fe14c77602b76ec376	Bacteria	Verrucomicrobiota	Verrucomicrobiae	Pedosphaerales	Pedosphaeraceae		
819dba3f837338a2365f0c7e849b718a	Bacteria	Proteobacteria	Alphaproteobacteria	Sphingomonadales	Sphingomonadaceae	Sphingomonas	
16190c7ce16e9225d084e1ff36cfe073	Bacteria	Dependentiae	Babeliae	Babeliales			
293e6a8959cf1849dd2bc354b4f06470	Bacteria	Acidobacteriota	Acidobacteriae	Solibacterales	Solibacteraceae	Candidatus_Solibacter	
08fc0181f6dcfbc17f0ea2d46761b541	Bacteria	Actinobacteriota	Thermoleophilia	Solirubrobacterales	67-14		
e56a0754f7dfe040e61e4a461f15a30f	Bacteria	Bacteroidota	Bacteroidia	Cytophagales	Hymenobacteraceae	Adhaeribacter	
b8a13e453a72d65761d62773d25e6bf7	Bacteria
070e54200d174c8e49a31bd8c84c2353	Bacteria	NB1-j					
7ad45e318cd517b9f4b19daf240f143a	Bacteria	Proteobacteria	Alphaproteobacteria	Sphingomonadales	Sphingomonadaceae	Sphingopyxis	
d8ebf30ebe23dce36dbca3bd1cdc72ba	Bacteria	Proteobacteria	Gammaproteobacteria	Burkholderiales	Nitrosomonadaceae	mle1-7	
f9923c80d0195051585775fba4b644a3	Bacteria	Firmicutes	Bacilli	Paenibacillales	Paenibacillaceae	Paenibacillus	
6392877d84afc65217b9b1955ab9e8b2	Bacteria	Proteobacteria	Gammaproteobacteria	Burkholderiales	Comamonadaceae
f2242278954a4edcdf637c335b341504	Bacteria	Proteobacteria	Gammaproteobacteria	Burkholderiales	Oxalobacteraceae
643d25dc881ebfce982db69b26f23078	Bacteria	Myxococcota	Polyangia	Haliangiales	Haliangiaceae	Haliangium	
d61f5d6e681937680ad031898a3609c1	Bacteria	Gemmatimonadota	Gemmatimonadetes	Gemmatimonadales	Gemmatimonadaceae		
fe2c96d7939c24814b4fa72433655837	Bacteria	Nitrospirota	Nitrospiria	Nitrospirales	Nitrospiraceae	Nitrospira	
164ecd33ef6d54801fcb27932f16e5d3	Bacteria	Firmicutes	Bacilli	Paenibacillales	Paenibacillaceae	Paenibacillus	
f94f1ffde4420c28cd448c8e0c171ee9	Bacteria	Proteobacteria	Alphaproteobacteria	Rickettsiales	SM2D12		
68dd3ea640916aac89c50dbdc0047c32	Bacteria	Acidobacteriota	Subgroup_5				
d61901c45a894faa58a7684eb9c18ac0	Bacteria	Proteobacteria	Gammaproteobacteria	Salinisphaerales	Solimonadaceae	Panacagrimonas	
a3921b3a11770e0d7997e6fa8d42295b	Bacteria	Proteobacteria	Gammaproteobacteria	Burkholderiales	Comamonadaceae
d705b40062f289dfc11bc87d31cc49f2	Bacteria	Proteobacteria	Gammaproteobacteria	Pseudomonadales	Pseudomonadaceae	Pseudomonas	
b48a66fe83d54867f449b610946f832f	Bacteria	Proteobacteria	Gammaproteobacteria	Burkholderiales	Oxalobacteraceae
eab621dedc935b9946deeb9fa907b246	Bacteria	Proteobacteria	Alphaproteobacteria	Paracaedibacterales	Paracaedibacteraceae	Candidatus_Paracaedibacter	
28c26c03a15ff69fd92737429da96d1f	Bacteria	Proteobacteria	Gammaproteobacteria	Burkholderiales	TRA3-20		
0e52d45ff402dbe30d682b9902a1a3ae	Bacteria	Proteobacteria	Alphaproteobacteria	Caulobacterales	Caulobacteraceae	Brevundimonas	
909f4bebddf3d860258ec0cfcc9bcf80	Bacteria
7355debd337f91fe84b9ec29ae1e16f7	Bacteria	Proteobacteria	Alphaproteobacteria	Caulobacterales	Caulobacteraceae	Asticcacaulis	
6abcf508eb85de609be0b81981b08665	Bacteria	Proteobacteria	Gammaproteobacteria	Burkholderiales	Nitrosomonadaceae	MND1	
c39a870d6b3b1eccd29becf806b5be59	Bacteria	Chloroflexi	Chloroflexia	Chloroflexales	Roseiflexaceae		
9b7e0757cbbbc47dcb2596385b8ac6c3	Bacteria	Proteobacteria	Alphaproteobacteria	Rhizobiales	Xanthobacteraceae	Pseudorhodoplanes	
05891c40beb4cdfb56a4da558728425e	Bacteria	Proteobacteria	Gammaproteobacteria	Xanthomonadales	Xanthomonadaceae
427613e23b402bd73e29e047e50b8fae	Bacteria	Proteobacteria	Alphaproteobacteria	Sphingomonadales	Sphingomonadaceae	Sphingomonas	
d8aaa2878d2463cd20dc142a0babde4c	Bacteria	Chloroflexi	Chloroflexia	Chloroflexales	Roseiflexaceae		
5ab24dc5e52e153244915a5fafb6b3dc	Bacteria	Chloroflexi	Chloroflexia	Chloroflexales	Roseiflexaceae		
d000b0d4292da0bf74f1366b82ab6081	Bacteria	Bdellovibrionota	Bdellovibrionia	Bdellovibrionales	Bdellovibrionaceae	Bdellovibrio	
077f70eb3e78240f83e8e390f2aafe71	Bacteria	Acidobacteriota	Acidobacteriae	Acidobacteriales			
d70d8409b89f7c8b0ce516f26bd1dcbc	Bacteria	Proteobacteria	Gammaproteobacteria	Burkholderiales	Burkholderiaceae	Limnobacter	
17a5afced009010520fa6b32a2e6d033	Bacteria	Gemmatimonadota	Gemmatimonadetes	Gemmatimonadales	Gemmatimonadaceae	Gemmatimonas	
e6c7f84c4e1887adec83641bd74eb9e2	Bacteria	Proteobacteria	Gammaproteobacteria	Burkholderiales	Oxalobacteraceae
8159c9e76f1e248fa0dfba4cbb4f5a7a	Bacteria	Proteobacteria	Alphaproteobacteria	Rhizobiales	Xanthobacteraceae
8c715d72780e6caf877ec32d9d520a38	Bacteria	Proteobacteria	Gammaproteobacteria	Burkholderiales	Comamonadaceae	Rhizobacter	
4117c541398b32f3bdadce379bbb30d9	Bacteria	Bacteroidota	Bacteroidia	Flavobacteriales	Flavobacteriaceae	Flavobacterium	
c2a2e7560d49b083a0b86f7b502c7071	Bacteria	Actinobacteriota	Actinobacteria	Corynebacteriales	Mycobacteriaceae	Mycobacterium	
1a5031b224972ce4d0157065d37ef97f	Bacteria	Proteobacteria	Alphaproteobacteria	Sphingomonadales	Sphingomonadaceae	Sphingomonas	
e04840d9fa4adb9573ef81009103502e	Bacteria	Actinobacteriota	Actinobacteria	Propionibacteriales	Nocardioidaceae	Nocardioides	
de32b0312fcfede90bc655c5cfd2be74	Bacteria	Firmicutes	Bacilli	Paenibacillales	Paenibacillaceae	Paenibacillus	
e767d6407e86b415c6802851bbccb02d	Bacteria	Gemmatimonadota	Gemmatimonadetes	Gemmatimonadales	Gemmatimonadaceae	Roseisolibacter	
3886d3173c7816707642ebf07c5918a6	Bacteria	Latescibacterota					
99f08d3afa45e9daa1cff1e16b53d662	Bacteria	Acidobacteriota	Acidobacteriae	Bryobacterales	Bryobacteraceae	Bryobacter	
43265098fe65b429412cca71dc9574c5	Bacteria	Proteobacteria	Alphaproteobacteria	Rhizobiales	Xanthobacteraceae		
4a6d7ccada425ca99dba53fc902f88fe	Bacteria	Chloroflexi	Chloroflexia	Chloroflexales
7a9fe1b168859807c3f38a1abe36993a	Bacteria	Proteobacteria	Gammaproteobacteria	Burkholderiales	Nitrosomonadaceae	MND1	
4832bd22f2c1dc2bbbcc1f5994561ffb	Bacteria
fd20bdf653287dd3de85661cd7eb5cc8	Bacteria	Proteobacteria	Alphaproteobacteria	Rhizobiales	Rhizobiaceae	Aminobacter	
625ae6c29689b6d96a695916b121043b	Bacteria	Bdellovibrionota	Bdellovibrionia	Bacteriovoracales	Bacteriovoracaceae	Peredibacter	
ae83f67ea09f34a9e2d116751346c22a	Bacteria	Proteobacteria	Alphaproteobacteria	Rhizobiales	Rhizobiales_Incertae_Sedis		
3bb8f707aaf0361bc2341d115e19ccd7	Bacteria	Proteobacteria	Alphaproteobacteria	Rhizobiales	Xanthobacteraceae		
869ebb32d8a2622206ada8c6236738b5	Bacteria	Bacteroidota	Kapabacteria	Kapabacteriales			
1bc5876b9a77a68fda28bb4c0e672d3e	Bacteria	Proteobacteria	Gammaproteobacteria	Burkholderiales	Oxalobacteraceae
b46e320af4d2da78ad95c8ef7f24a863	Bacteria	Proteobacteria	Gammaproteobacteria	Burkholderiales	Oxalobacteraceae
543e338c749e4cc43c5529c617d66dbd	Bacteria	Actinobacteriota	Thermoleophilia	Gaiellales	Gaiellaceae	Gaiella	
72b21d905100fa549a5321a4526e6e25	Bacteria	Proteobacteria	Gammaproteobacteria	Burkholderiales	Alcaligenaceae
7f77b5994be2f945548affec87447fae	Bacteria	Actinobacteriota	Thermoleophilia	Gaiellales	Gaiellaceae	Gaiella	
f98c88526d9048e0c95acd390099591e	Bacteria	Proteobacteria	Gammaproteobacteria	Burkholderiales	Comamonadaceae	Rhizobacter	
bb88f72f91e12690fb4ba1477c6a12d5	Bacteria	Proteobacteria	Alphaproteobacteria	Rhizobiales	Rhizobiales_Incertae_Sedis	Nordella	
e3a37913f6cdd58bacf25875490fa886	Bacteria	Proteobacteria	Alphaproteobacteria	Reyranellales	Reyranellaceae	Reyranella	
bdfd9f41f8eda8f3a5e6bd9af8298a07	Bacteria	Proteobacteria	Alphaproteobacteria	Rickettsiales	Mitochondria		
38d6e43ffb6d94b9cd7546f016515a9c	Bacteria	Bacteroidota	Bacteroidia	Chitinophagales	Chitinophagaceae	Edaphobaculum	
fd9fc00caeda284230618377a8449555	Bacteria	Proteobacteria	Gammaproteobacteria	Burkholderiales	Comamonadaceae
6d21af7be767cf79c50249dc155488da	Bacteria
9cde82ea5dc02d94f1eb2b39aba50a10	Bacteria	Proteobacteria	Gammaproteobacteria	Xanthomonadales	Xanthomonadaceae
9593e5473a2afacf660fcebc879e595b	Bacteria	Actinobacteriota	Actinobacteria	Streptomycetales	Streptomycetaceae	Streptomyces	
f2443f31ea9cb06fd15495215112534e	Bacteria	Proteobacteria	Gammaproteobacteria	Pseudomonadales	Pseudomonadaceae	Pseudomonas	
4d1a9146377f18e58c642afadad2cec8	Bacteria	Proteobacteria	Gammaproteobacteria	Burkholderiales	Oxalobacteraceae	Massilia	
6d6bad2094188c1dec9f7a554a6e7cd4	Bacteria	Verrucomicrobiota	Verrucomicrobiae	Pedosphaerales	Pedosphaeraceae		
e6067a5e248d09a13f7b3492607ddaa3	Bacteria	Proteobacteria	Gammaproteobacteria	Burkholderiales	Sutterellaceae	AAP99	
1f2325f2a46485e8bcbf1e11768f888e	Bacteria	Actinobacteriota	Acidimicrobiia	Microtrichales	Ilumatobacteraceae	CL500-29_marine_group	
456203685029dcd8ffbf4fd51d1947ed	Bacteria	Actinobacteriota	Thermoleophilia	Gaiellales	Gaiellaceae	Gaiella	
1212556e63e79a6228026e56ff8a0e17	Bacteria	Proteobacteria	Gammaproteobacteria	Burkholderiales	Oxalobacteraceae
f97f27ca3e2bbb8b4ab131d616779980	Bacteria	Verrucomicrobiota	Verrucomicrobiae	Pedosphaerales	Pedosphaeraceae
8932c34fb84d8d673f9d6b30d2db3c3a	Bacteria	Bacteroidota	Bacteroidia	Flavobacteriales	Weeksellaceae	Chryseobacterium	
89975d3c4ad6065c6c6793ac573934fb	Bacteria	Actinobacteriota	Actinobacteria	Micrococcales	Microbacteriaceae	Leifsonia	
98f3ea4b26a52ca9656cd30176fa34b8	Bacteria	Proteobacteria	Alphaproteobacteria	Micropepsales	Micropepsaceae		
0145d96ab88695c4ca7badc4668a29e9	Bacteria	RCP2-54					
7c6230944bf4061de12670e41fa6cee4	Bacteria	Firmicutes	Bacilli	Paenibacillales	Paenibacillaceae	Paenibacillus	
ba504a68fa008f7c7f0bcac81e309346	Bacteria	Proteobacteria	Gammaproteobacteria	Burkholderiales	Burkholderiaceae	Limnobacter	
1b0628f1dea2d6b1a139332ab45e945f	Bacteria	Bacteroidota	Bacteroidia	Sphingobacteriales	KD3-93		
222f671dfe353bc87ce2cec7269330b1	Bacteria	Actinobacteriota	Thermoleophilia	Solirubrobacterales	Solirubrobacteraceae	Solirubrobacter	
4a2b476538be86b44d299ff7380cffaf	Bacteria	Proteobacteria	Alphaproteobacteria	Sphingomonadales	Sphingomonadaceae	Altererythrobacter	
4268d2c01290f6d8d709a4c1c7cbff04	Bacteria	Firmicutes	Bacilli	Bacillales	Bacillaceae	Bacillus	
a43d71de599450a09409ddbec5aa8e42	Bacteria	Proteobacteria	Gammaproteobacteria	Burkholderiales	Comamonadaceae
40ef1b16092f524df55da0a18dd7cd20	Bacteria	Bdellovibrionota	Bdellovibrionia	Bacteriovoracales	Bacteriovoracaceae	Peredibacter	
277672fe5d395295ae2e280f33c1bb85	Bacteria	Firmicutes	Bacilli	Paenibacillales	Paenibacillaceae	Paenibacillus	
64ff8472d625c41370deb55307706209	Bacteria	Proteobacteria	Gammaproteobacteria	Pseudomonadales	Pseudomonadaceae	Pseudomonas	
590496df32f3afeed764474d25592030	Bacteria	Firmicutes	Bacilli	Paenibacillales	Paenibacillaceae	Paenibacillus	
ed45022df6c9ee7adc610281450bba62	Bacteria	Acidobacteriota	Subgroup_22				
200ab6e038ec81539a9ce7197f39c269	Bacteria	Bacteroidota	Bacteroidia	Flavobacteriales	Flavobacteriaceae	Flavobacterium	
af5a04c273c855817be2e65494cbbfd2	Bacteria	Proteobacteria	Gammaproteobacteria	Xanthomonadales	Xanthomonadaceae	Stenotrophomonas	
049323f1c98a59dbcdb353edafe39327	Bacteria	Proteobacteria	Alphaproteobacteria	Acetobacterales	Acetobacteraceae
87ad8db51650c4b7b409424a86402039	Bacteria	Gemmatimonadota	Gemmatimonadetes	Gemmatimonadales	Gemmatimonadaceae		
5a0da0536d1153e192c8b96f3a5e8d4a	Bacteria	Desulfobacterota					
644f9b3e6c9c042e85cb19a4bad99c48	Bacteria
cc2b700a6c844e637b1e597e043f3444	Bacteria	Bacteroidota	Bacteroidia	Flavobacteriales	Flavobacteriaceae	Flavobacterium	
97507f796254cd23d6deee0de194421e	Bacteria	Bacteroidota	Bacteroidia	Chitinophagales	37-13		
982c975608351c0df30e5bb1fb3f0006	Bacteria	Firmicutes	Bacilli	Paenibacillales	Paenibacillaceae	Paenibacillus	
22fac8b2143e9dbd4ade00eed8805287	Bacteria	Proteobacteria	Alphaproteobacteria	Rhizobiales	Xanthobacteraceae	Bradyrhizobium	
2c36039a7150fac52a30a2f45388f185	Bacteria	Proteobacteria	Gammaproteobacteria	Gammaproteobacteria_Incertae_Sedis	Unknown_Family	Acidibacter	
5604e8c0d9b6a03df0fb8954acc25d7f	Bacteria	Acidobacteriota	Subgroup_5				
bbda1296833d9f58d9adffbee37c86ad	Bacteria	Acidobacteriota	Acidobacteriae	Acidobacteriales			
bc00e62baca4d7422195bc9b2e962db4	Bacteria	Proteobacteria	Alphaproteobacteria	Rhizobiales	Devosiaceae	Devosia	
82c1ae09ee82d78f0a84471826eb47b2	Bacteria	Proteobacteria	Alphaproteobacteria	Rhizobiales	Xanthobacteraceae	Pseudolabrys	
f3bbef2656df85afc73c23c0409f6a39	Bacteria	Proteobacteria	Gammaproteobacteria	Burkholderiales	Nitrosomonadaceae	MND1	
827ff82a3715b3a3be72aa0789f1e66e	Bacteria	Proteobacteria	Alphaproteobacteria	Rhizobiales	Devosiaceae	Devosia	
38a2fc456a38a309413e82dcc5914cbf	Bacteria	Acidobacteriota	Acidobacteriae	Solibacterales	Solibacteraceae	Candidatus_Solibacter	
609ded75364b2ada434a139d355aa2c4	Bacteria	Proteobacteria	Alphaproteobacteria	Caulobacterales	Caulobacteraceae	PMMR1	
95f911d158cc98784a78b2c33470dd7f	Bacteria	Proteobacteria	Alphaproteobacteria	Rhizobiales	Rhizobiales_Incertae_Sedis	Nordella	
96d56e3c72d1b262c510481bbf2b2a6f	Bacteria	Proteobacteria	Alphaproteobacteria	Sphingomonadales	Sphingomonadaceae	Sphingopyxis	
d3403eaa520a530a106b8ef71a186e61	Bacteria	Proteobacteria	Gammaproteobacteria	KI89A_clade			
797b65389eb0c25ea1ec0ae0c936903c	Bacteria	Proteobacteria	Alphaproteobacteria	Rhizobiales	Xanthobacteraceae	Tardiphaga	
1008e055dc6a21bcfab991ff01b4da9b	Bacteria	Proteobacteria	Gammaproteobacteria
da75d475ee18b67ab703ccc071a4fe02	Bacteria	Proteobacteria	Alphaproteobacteria	Rhizobiales	Rhizobiales_Incertae_Sedis	Nordella	
05f982b8c86399fdc9bddc21bae848f8	Bacteria	Proteobacteria	Gammaproteobacteria	Steroidobacterales	Steroidobacteraceae		
00fc52fccbcc7c6c77dd9b110925de65	Bacteria	Verrucomicrobiota	Verrucomicrobiae	Pedosphaerales	Pedosphaeraceae	Ellin517	
46bb06a4e1f6ad7c30e37172bd9a5569	Bacteria	Proteobacteria	Alphaproteobacteria	Rhizobiales	Methyloligellaceae		
79dff2ce5b1d3dd16587dd9fcd68cdc6	Bacteria	Proteobacteria	Alphaproteobacteria	Rhizobiales	Xanthobacteraceae
586d02515a4c83a8e4faa17e4058142c	Bacteria	Bacteroidota	Bacteroidia	Sphingobacteriales	env.OPS_17		
aeac764198c26aa282eb2789f21a40ac	Bacteria	Acidobacteriota	Acidobacteriae	Bryobacterales	Bryobacteraceae	Bryobacter	
88e7f7360a47706f2c4b0b165e376ff0	Bacteria	Gemmatimonadota	Gemmatimonadetes	Gemmatimonadales	Gemmatimonadaceae	Gemmatimonas	
73389b84cf25d361737b497a0794ef2c	Bacteria	Proteobacteria	Gammaproteobacteria	Burkholderiales	Oxalobacteraceae	Massilia	
f1a15b5fbe2df64db06e547ea522feba	Bacteria	Bacteroidota	Bacteroidia	Cytophagales	Microscillaceae	Ohtaekwangia	
0e8d10e463338c3981998a4877d71826	Bacteria	Proteobacteria	Gammaproteobacteria	Xanthomonadales	Xanthomonadaceae	Lysobacter	
bb123a3d7c8ab4847b65f88e28bfae3c	Bacteria	Actinobacteriota	Actinobacteria	Micrococcales	Microbacteriaceae	Agromyces	
145b5bc38c3804d8e3808900d14882d9	Bacteria	Proteobacteria	Alphaproteobacteria	Holosporales	Holosporaceae		
6983af9387085b361df4d6ec10d8a801	Bacteria	Proteobacteria	Alphaproteobacteria	Rhizobiales	Rhizobiaceae	Mesorhizobium	
dc38f67101d8b3eb438493fd91ecf014	Bacteria	Proteobacteria	Alphaproteobacteria	Reyranellales	Reyranellaceae	Reyranella	
2028c5a36a0ca91810892b219fca215b	Bacteria
38ecd0b15be80309adbccab7220630f8	Bacteria	Proteobacteria	Gammaproteobacteria	Salinisphaerales	Solimonadaceae	Hydrocarboniphaga	
f75bdfebe6dc2dd9752ffb529f1dd053	Bacteria	Proteobacteria	Alphaproteobacteria	Rhizobiales	Rhizobiales_Incertae_Sedis		
62eb27528c6ee0643ec2a3a07d4192cc	Bacteria	Proteobacteria	Alphaproteobacteria	Sphingomonadales	Sphingomonadaceae	Sphingomonas	
0d70148f2ab50467940c834d92ea6ace	Bacteria	Bacteroidota	Bacteroidia	Chitinophagales	Chitinophagaceae
4d039dfc831157f57c0c43b4f2b146fc	Bacteria	Proteobacteria	Alphaproteobacteria	Rhizobiales	Methyloligellaceae		
b8ad813db202f4f09d38d2bde2842c7d	Bacteria	Bdellovibrionota	Oligoflexia	Oligoflexales			
28d3250dc226b8c784f0b7472670f3ed	Bacteria	Proteobacteria	Gammaproteobacteria	Burkholderiales	Oxalobacteraceae	Noviherbaspirillum	
287d7fe64bc23ea6ccd88430ed2c95f5	Bacteria	Proteobacteria	Gammaproteobacteria	Burkholderiales	Nitrosomonadaceae	Ellin6067	
daaeb443b76e028c4f8308b320c72c28	Bacteria	Proteobacteria	Gammaproteobacteria	Burkholderiales	Methylophilaceae	Methylophilus	
fb8fc7265c6180c30e79c081fb19c7be	Bacteria	Proteobacteria	Gammaproteobacteria	Burkholderiales	Comamonadaceae
514867f04a6b740d37148842a456b053	Bacteria	Proteobacteria	Alphaproteobacteria	Sphingomonadales	Sphingomonadaceae	Sphingomonas	
643ccaa0bb256b6b24085d261196f5e2	Bacteria	Nitrospirota	Nitrospiria	Nitrospirales	Nitrospiraceae	Nitrospira	
0e2ac4bcad6d1ec5085095a2f7b00ff6	Bacteria	Chloroflexi	Chloroflexia	Chloroflexales	Roseiflexaceae		
fc5b8f430e908644f01864a34221ad4b	Bacteria	Acidobacteriota	Subgroup_5				
956ca38b44bfb081c8ae4c46d36f6b3c	Bacteria	Proteobacteria	Alphaproteobacteria	Sphingomonadales	Sphingomonadaceae	Sphingobium	
bfedbfe1eafc168fa95c096452104ae1	Bacteria	Gemmatimonadota	S0134_terrestrial_group				
9b63461518017e66732c965f8de4747b	Bacteria	Proteobacteria	Gammaproteobacteria	Salinisphaerales	Solimonadaceae	Panacagrimonas	
4cbce5ee471ad88f5a22b0de170412b7	Bacteria	Proteobacteria	Gammaproteobacteria	Burkholderiales	Oxalobacteraceae
cffb63057c3b46035ba8705a28e8c734	Bacteria	Proteobacteria	Gammaproteobacteria	Burkholderiales	Nitrosomonadaceae	MND1	
bd177551e148eb2d7fe8ddffa336d93c	Bacteria	Actinobacteriota	MB-A2-108				
7effe4faa1f26bf9ff911521e0e52d57	Bacteria	Proteobacteria	Gammaproteobacteria	Burkholderiales	Oxalobacteraceae	Massilia	
35a170aa03309af9cef41c628db91265	Bacteria	Verrucomicrobiota	Verrucomicrobiae	Pedosphaerales	Pedosphaeraceae	Ellin517	
61a5993a0b0d9f45c54dbfaf4235e841	Bacteria	Bacteroidota	Bacteroidia	Sphingobacteriales	env.OPS_17		
cc82d8105024b11331961ccaeefbd507	Bacteria	Proteobacteria	Gammaproteobacteria	Burkholderiales	A21b		
7de2b643c256ffdbf5b498c9d7b6d21d	Bacteria	Proteobacteria	Alphaproteobacteria	Caulobacterales	Caulobacteraceae	Brevundimonas	
2a2142273921454754792b25ada0c1f5	Bacteria	Bacteroidota	Bacteroidia	Chitinophagales	Chitinophagaceae	Flavisolibacter	
918cec191a67bbe425bb17f6fbc1aad5	Bacteria	Proteobacteria	Alphaproteobacteria	Sphingomonadales	Sphingomonadaceae
12571dd97071fb8dbdfc95d3bbc09014	Bacteria	Actinobacteriota	Thermoleophilia	Solirubrobacterales	67-14		
58e1592ba5ebc765047019d3a295a5a9	Bacteria	Bdellovibrionota	Bdellovibrionia	Bacteriovoracales	Bacteriovoracaceae	Peredibacter	
945a14a27a2f53b40befaaabeb355cee	Bacteria	Proteobacteria	Gammaproteobacteria	Burkholderiales	Oxalobacteraceae	Massilia	
c0696b6125b4002d6aacbe9329a83610	Bacteria	Gemmatimonadota	Gemmatimonadetes	Gemmatimonadales	Gemmatimonadaceae	Gemmatimonas	
a88b54df200cd2c8689f842f003d0baf	Bacteria	Proteobacteria	Alphaproteobacteria	Sphingomonadales	Sphingomonadaceae	Sphingomonas	
fd70db56aaa39b5f6b6fc3eb6883427b	Bacteria	Actinobacteriota	Actinobacteria	Micrococcales	Micrococcaceae	Arthrobacter	
d5792602f5bb8cee0aef0c75a9e42a53	Bacteria	Bdellovibrionota	Oligoflexia	Oligoflexales	Oligoflexales_fa	Oligoflexus	
3933f6eaad8fe18cb3a558ec7979db69	Bacteria	Desulfobacterota	Desulfuromonadia	Geobacterales	Geobacteraceae
ae45cde0cd97519ea77b718a93e7feaf	Bacteria	Bacteroidota	Bacteroidia	Sphingobacteriales	env.OPS_17		
cec748d1d3e0861ea9e9cbd7a47410c4	Bacteria	Latescibacterota					
21066d1fb9cdc889c48193c8697f7fef	Bacteria	Acidobacteriota	Acidobacteriae	Solibacterales	Solibacteraceae	Candidatus_Solibacter	
bdda9055f8c79c6c3931a80350473260	Bacteria	Bacteroidota	Bacteroidia	Flavobacteriales	Flavobacteriaceae	Flavobacterium	
3f27e6afbb22766b30c6afd9b033b8f8	Bacteria	Verrucomicrobiota	Verrucomicrobiae	Pedosphaerales	Pedosphaeraceae		
e002e6b7a405bd92414d1db71fc176d0	Bacteria	Proteobacteria	Gammaproteobacteria	Pseudomonadales	Pseudomonadaceae	Pseudomonas	
18435ce99cc3284b88f9f128f32b1569	Bacteria	Chloroflexi	Chloroflexia	Chloroflexales	Roseiflexaceae		
7cc0fa777a3332411ba45d572a75f9c4	Bacteria	Bacteroidota	Bacteroidia	Sphingobacteriales	env.OPS_17		
a666f6ed3abed5cb9ddb769ba6e806b9	Bacteria	Proteobacteria	Gammaproteobacteria	Burkholderiales	Comamonadaceae
193f67ec964936dfe71fb3d3be3a03b3	Bacteria	Firmicutes	Bacilli	Paenibacillales	Paenibacillaceae	Paenibacillus	
a679fe6c24dc73fdbd1c118ee8c3ff3e	Bacteria	Firmicutes	Bacilli	Paenibacillales	Paenibacillaceae	Paenibacillus	
0edfa3e202c03f8c3449ace22c7e1930	Bacteria	Proteobacteria	Gammaproteobacteria	Burkholderiales	Oxalobacteraceae
dc092774442a67db8a212e393c62f99f	Bacteria	Chloroflexi	Chloroflexia	Chloroflexales	Roseiflexaceae		
19fc096d3bb4a329caad0bfc274afe72	Bacteria	Gemmatimonadota	Gemmatimonadetes	Gemmatimonadales	Gemmatimonadaceae	Gemmatimonas	
f2dcc631b33d7659948b778c6301beae	Bacteria	Proteobacteria	Gammaproteobacteria	Burkholderiales	Comamonadaceae
4b244947e5e02b1561fe534e949936a4	Bacteria	Firmicutes	Bacilli	Paenibacillales	Paenibacillaceae	Paenibacillus	
aaf33f4e09d52ce0849c96c7a174f450	Bacteria
70305068c1bd0616d64f5766e6b4d9d7	Bacteria	Proteobacteria	Alphaproteobacteria	Rhizobiales	Devosiaceae	Devosia	
fad969ab0fc2aabb5a4b41a362c511ac	Bacteria	Proteobacteria	Alphaproteobacteria	Rhizobiales	Rhizobiaceae
7b3be20125578922fdcae7df72bb2b51	Bacteria	Proteobacteria	Gammaproteobacteria	Xanthomonadales	Xanthomonadaceae
aac6334666367a6a47cb996b12c63a4e	Bacteria	Proteobacteria	Alphaproteobacteria	Sphingomonadales	Sphingomonadaceae	Sphingomonas	
3d39a45ad46ffb745bfb4baed4340b86	Bacteria	Firmicutes	Bacilli	Paenibacillales	Paenibacillaceae	Paenibacillus	
0d6d65732210c4e1d2ea913455245388	Bacteria	Proteobacteria	Alphaproteobacteria	Rhodobacterales	Rhodobacteraceae
1fce8c3d34e666463c33305830f2a411	Bacteria	Proteobacteria	Gammaproteobacteria	Steroidobacterales	Steroidobacteraceae	Steroidobacter	
2e9ac04aa3ed9b17650a602a63492b7f	Bacteria	Proteobacteria	Alphaproteobacteria	Rhizobiales	Rhizobiaceae	Allorhizobium-Neorhizobium-Pararhizobium-Rhizobium	
9e6ff04edcdd25d5060c26b92b88cfdd	Bacteria	Proteobacteria	Gammaproteobacteria	Burkholderiales	Oxalobacteraceae
8177c83147322dcb598a9b35502b6225	Bacteria	Bacteroidota	Bacteroidia	Flavobacteriales	Flavobacteriaceae	Flavobacterium	
133d7286afcf5b8a253d7809009dabc0	Bacteria	Chloroflexi	Chloroflexia	Chloroflexales	Roseiflexaceae	Kouleothrix	
aac6051f0f7add4d2f16ec358b280a57	Bacteria	Firmicutes	Clostridia	Clostridiales	Clostridiaceae	Clostridium_sensu_stricto_13	
d75cbc32fc2cd2bf40f73a4a78dd8d42	Bacteria	Actinobacteriota	Thermoleophilia	Gaiellales			
319b0dbe82f38dc4492e90e9fe801caa	Bacteria	Actinobacteriota	Thermoleophilia	Solirubrobacterales	67-14		
dc88cbe851dde9d7ad9c5d9493c60f27	Bacteria	Bacteroidota	Bacteroidia	Cytophagales	Cytophagaceae	Sporocytophaga	
8795257ad8ffc91bd23d146ec8d2eac3	Bacteria	Proteobacteria	Alphaproteobacteria	Caulobacterales	Caulobacteraceae	Brevundimonas	
447e1fc1cdb37dba3e8a87fed92b0f1d	Bacteria	Proteobacteria	Alphaproteobacteria	Sphingomonadales	Sphingomonadaceae	Sphingomonas	
99665c36a10bf7d4b950556c0e6cc460	Bacteria	Nitrospirota	Nitrospiria	Nitrospirales	Nitrospiraceae	Nitrospira	
f13504c170d26c8b2d299523399f8f12	Bacteria	Firmicutes	Bacilli	Bacillales	Bacillaceae	Bacillus	
9b01e1f6cb0ddba834fd735bf4b2d0dc	Bacteria	Verrucomicrobiota	Verrucomicrobiae	Pedosphaerales	Pedosphaeraceae
737426e34dce1237ff5cda0c38ba93a3	Bacteria	Verrucomicrobiota	Verrucomicrobiae	Pedosphaerales	Pedosphaeraceae		
5fc68c9d34623e3274562ae1bfa8e775	Bacteria	Firmicutes	Bacilli	Staphylococcales	Staphylococcaceae	Staphylococcus	
40760b623959be511dbf31f1cdc769dd	Bacteria	Desulfobacterota					
fc8e53c899c570354a8215bc2bff1e67	Bacteria	Proteobacteria	Gammaproteobacteria	Burkholderiales	Oxalobacteraceae	Massilia	
ac030c864de3517f65058d17c3733bcb	Bacteria	Proteobacteria	Alphaproteobacteria	Holosporales	Holosporaceae		
afc417d3be1100f8095d9ff11a34f275	Bacteria	Actinobacteriota	MB-A2-108				
df3e7f1dd6d26a9131997f209d3e9c29	Bacteria	Proteobacteria	Gammaproteobacteria	Burkholderiales	Oxalobacteraceae	Pseudoduganella	
902f8bb97385163cba5f408e4738c5a7	Bacteria	Proteobacteria	Alphaproteobacteria	Rhizobiales	Rhizobiaceae	Mesorhizobium	
1bbd0dea4dfcb2678740b442cc8b6d62	Bacteria	Proteobacteria	Gammaproteobacteria	Xanthomonadales	Xanthomonadaceae
eed46d9a991ed52375b99b6384373fa9	Bacteria	Proteobacteria	Gammaproteobacteria	Pseudomonadales	Pseudomonadaceae	Pseudomonas	
5f373abdfdc07439475fb3f1f60497c1	Bacteria	Proteobacteria	Gammaproteobacteria	Steroidobacterales	Steroidobacteraceae	Steroidobacter	
392c7cd8b52464bd72d1844c8da6a1b2	Bacteria	Firmicutes	Bacilli	Paenibacillales	Paenibacillaceae	Paenibacillus	
8f3660c31425733829ba04d46de0353d	Bacteria	Verrucomicrobiota	Verrucomicrobiae	Pedosphaerales	Pedosphaeraceae	Ellin517	
c3509624d2dbde8207683a6794d9059a	Bacteria	Acidobacteriota	Subgroup_5				
f2e051d1cc70f8fa34f667916ddae8d3	Bacteria	Proteobacteria	Alphaproteobacteria	Rhizobiales	Xanthobacteraceae	Rhodoplanes	
06418477ed0b341be1838d67c63579fb	Bacteria	Proteobacteria	Gammaproteobacteria	Burkholderiales	Oxalobacteraceae
44cfa12f442bbd3cf6f6da329929ed24	Bacteria	Proteobacteria	Alphaproteobacteria	Rhizobiales	Beijerinckiaceae
ceafbe320eb2436a0c315fdbf0cbe636	Bacteria	Proteobacteria	Gammaproteobacteria	Pseudomonadales	Pseudomonadaceae	Pseudomonas	
b014f844598928c4597582f9a9d347d7	Bacteria	Actinobacteriota	Thermoleophilia	Gaiellales			
4ea40f29b8ed6f0d17f777e526415c44	Bacteria	Verrucomicrobiota	Verrucomicrobiae	Pedosphaerales	Pedosphaeraceae		
c7f9fb08b5b29dc934945b7461462cce	Bacteria	Gemmatimonadota	Gemmatimonadetes	Gemmatimonadales	Gemmatimonadaceae
c5c2f468ed0c84f898045623856679cf	Bacteria	Actinobacteriota	Actinobacteria	Streptomycetales	Streptomycetaceae	Streptomyces	
b955aa604eb5d177f1fc43667e4e556b	Bacteria	Bacteroidota	Bacteroidia	Sphingobacteriales	Sphingobacteriaceae
d3fb29db2538d28b24be0816c275137b	Bacteria
2f4ee22a21b9115e8f37b2eda126d70c	Bacteria	Proteobacteria	Alphaproteobacteria	Sphingomonadales	Sphingomonadaceae	Sphingomonas	
a9179a7d610402b27fe00fd37d83a606	Bacteria	Bacteroidota	Bacteroidia	Chitinophagales	Chitinophagaceae	Flavisolibacter	
8c181d78294c4a423c0bfb019b1f0477	Bacteria	Firmicutes	Bacilli	Paenibacillales	Paenibacillaceae	Paenibacillus	
b29b779fffbc6e79c5420df237e0684b	Bacteria	Proteobacteria	Gammaproteobacteria	Xanthomonadales	Xanthomonadaceae	Arenimonas	
0edb5e3becf55e78cd22d91b2d0bbfdc	Bacteria	Proteobacteria	Gammaproteobacteria	Pseudomonadales	Pseudomonadaceae	Pseudomonas	
b8b02c2dc218ad2bbe29e2cfd1e3459b	Bacteria	Verrucomicrobiota	Verrucomicrobiae	Pedosphaerales	Pedosphaeraceae		
413e9d1c6e9f4efad5b503af8ab3670b	Bacteria	Acidobacteriota	Subgroup_5				
7faefc7840a7c28dc59ce63789878bbe	Bacteria	Acidobacteriota	Acidobacteriae	Acidobacteriales			
5d960dfa04b05e7b9f5f218adaa1de0f	Bacteria	Myxococcota	bacteriap25				
90a5c454f5b728331d00d917df05ad2b	Bacteria	Chloroflexi	Chloroflexia	Chloroflexales	Roseiflexaceae		
7d8f81cbfc9b68cf92423067b37f6c99	Bacteria	Proteobacteria	Alphaproteobacteria	Holosporales	Holosporaceae		
fdf866852739dc0c325967ebf975af1f	Bacteria	Bacteroidota	Bacteroidia	Chitinophagales	Chitinophagaceae	Terrimonas	
9d8def7cf99c6fcf37f628c33d566937	Bacteria	Acidobacteriota	Acidobacteriae	Bryobacterales	Bryobacteraceae	Bryobacter	
3cf1baa502f48fe095957c3aa1539305	Bacteria	Bacteroidota	Bacteroidia	Sphingobacteriales	env.OPS_17		
ccd8849dccb84f6c12b790a4eda00e1f	Bacteria	Actinobacteriota	Acidimicrobiia	Actinomarinales			
a9188c44815509e2b3fe41ee2d39f17d	Bacteria	Proteobacteria	Gammaproteobacteria	Burkholderiales	SC-I-84		
39e1425259dcad1c4d08356244554f3e	Bacteria	Proteobacteria	Gammaproteobacteria	Burkholderiales	SC-I-84		
9a2911da9bc40de8b96a0c914913f9d6	Bacteria	Bacteroidota	Bacteroidia	Flavobacteriales	Flavobacteriaceae	Flavobacterium	
0656e566567864b8dc2ed3865bc030b5	Bacteria	Proteobacteria	Gammaproteobacteria	Burkholderiales	Oxalobacteraceae	Noviherbaspirillum	
1d579bcc7df251a024b02d1434766f78	Bacteria	Proteobacteria	Gammaproteobacteria	Burkholderiales	SC-I-84		
70a8f71e1303586657c62adacc4992fc	Bacteria	Gemmatimonadota	Gemmatimonadetes	Gemmatimonadales	Gemmatimonadaceae		
2b6f32170bc4968dd8ee258242921b9d	Bacteria	Proteobacteria	Alphaproteobacteria				
00118f6670c550b6fce75797dddb9924	Bacteria	Bacteroidota	Bacteroidia	Sphingobacteriales	env.OPS_17		
8e33f88858117137f57bed9c48851d68	Bacteria	Proteobacteria	Gammaproteobacteria	Burkholderiales	Comamonadaceae
bb4fd3b88781120479e531945c2fb930	Bacteria	Firmicutes	Bacilli	Paenibacillales	Paenibacillaceae
9eeb95f077f28fa89e1ece23dca5a412	Bacteria	Proteobacteria	Gammaproteobacteria	Burkholderiales	Oxalobacteraceae	Oxalicibacterium	
6c705624fd7e1cc6fe7b2cad0a019958	Bacteria	Acidobacteriota	Acidobacteriae	Subgroup_2			
3b34aa17d3cf1be28be06b78631e8d5f	Bacteria	Proteobacteria	Gammaproteobacteria	Burkholderiales	Oxalobacteraceae
7dd2863e5fc4eb1d8d221a92e68e148c	Bacteria	Proteobacteria	Gammaproteobacteria	Burkholderiales	Oxalobacteraceae
7d16634a2c74de2f0c0668f34ff3377c	Bacteria	Actinobacteriota	Actinobacteria	Micrococcales	Microbacteriaceae	Agromyces	
b787a300e44183a4fae48ba70cf52112	Bacteria	Proteobacteria	Alphaproteobacteria
3c8076bd50524d4391995007e1164652	Bacteria	Verrucomicrobiota	Verrucomicrobiae	Pedosphaerales	Pedosphaeraceae		
89f0ffeb5f89392d23e6414b488d9db9	Bacteria
30f3a125ac14497b7960e6a0054b94d5	Bacteria	Bacteroidota	Bacteroidia	Cytophagales	Microscillaceae
922fbae49fb94e7a368ea98cab4b6b01	Bacteria	Bdellovibrionota	Oligoflexia	0319-6G20			
b502dd3bd246b11ba8cf3538f4af4a67	Bacteria	Patescibacteria	Saccharimonadia	Saccharimonadales	Saccharimonadaceae	TM7a	
1f33d08381a479c650c378fe2d03ac20	Bacteria	Nitrospirota	Nitrospiria	Nitrospirales	Nitrospiraceae	Nitrospira	
2ca08da8b08f8a670ac16867f194164e	Bacteria	Verrucomicrobiota	Verrucomicrobiae	Pedosphaerales	Pedosphaeraceae		
01b1187aaac689c9e64685788fb4c9f6	Bacteria	Bacteroidota	Bacteroidia	Flavobacteriales	Flavobacteriaceae	Flavobacterium	
08e192b1210e7ecde6271a132c10c88a	Bacteria	Proteobacteria	Alphaproteobacteria	Rhizobiales	Rhizobiaceae	Allorhizobium-Neorhizobium-Pararhizobium-Rhizobium	
dbec213a19b32ac2a631572dfb45cc0a	Bacteria	Proteobacteria	Alphaproteobacteria	Rhizobiales	Rhizobiales_Incertae_Sedis	Nordella	
99b5a8bac810e27a3c9a058a37e67fd5	Bacteria	Actinobacteriota	Thermoleophilia	Gaiellales			
8ba52db7af68e2fd2470211cfb30eb51	Bacteria	Proteobacteria	Alphaproteobacteria	Rhizobiales	Xanthobacteraceae		
c816d00e4c481415fceaeb12a3f66f04	Bacteria	Proteobacteria	Gammaproteobacteria	Burkholderiales	Comamonadaceae	Piscinibacter	
90b65bce6d894f02426543706b8ffafe	Bacteria	Actinobacteriota	Thermoleophilia	Gaiellales	Gaiellaceae	Gaiella	
57796308e234c0cd788495d7c09bddbf	Bacteria	Actinobacteriota	Actinobacteria	Micromonosporales	Micromonosporaceae	Dactylosporangium	
9752cd260b3a10e07f5a57067442d467	Bacteria	Proteobacteria	Gammaproteobacteria	Burkholderiales	Nitrosomonadaceae	MND1	
b777d5fd57f911638e060216f5911e04	Bacteria	Proteobacteria	Gammaproteobacteria	Burkholderiales	Burkholderiaceae	Burkholderia-Caballeronia-Paraburkholderia	
e7b6ed1c71ea1d568e019a3a52a0e62c	Bacteria	Proteobacteria	Gammaproteobacteria	Burkholderiales	Oxalobacteraceae
ad1cfff1aa837793a8a99233a8c81d64	Bacteria	Proteobacteria	Gammaproteobacteria	Burkholderiales	Nitrosomonadaceae	MND1	
59dc91b376ae54964d697fe5003f65b3	Bacteria	Proteobacteria	Alphaproteobacteria	Caulobacterales	Caulobacteraceae	Phenylobacterium	
ccb1c78c758d6f600bd58d89cc4de7e8	Bacteria	Proteobacteria	Alphaproteobacteria	Caulobacterales	Caulobacteraceae	Phenylobacterium	
66a1ca2a1fb75886e2838c66d7d001bd	Bacteria	Proteobacteria	Gammaproteobacteria	Burkholderiales
f3c1304476e7d90f440ede796ec1f55b	Bacteria	Verrucomicrobiota	Verrucomicrobiae	Pedosphaerales	Pedosphaeraceae		
edc9f05b520dff40c9992e70484277f6	Bacteria	Actinobacteriota	Actinobacteria	Frankiales	Geodermatophilaceae
ca6348fcc8eee87613fa44ddc810c8d2	Bacteria	Proteobacteria	Alphaproteobacteria	Rhizobiales	Hyphomicrobiaceae	Hyphomicrobium	
26d33e60c1ea0cdf53a3df98abc410cd	Bacteria	Myxococcota	Polyangia	Haliangiales	Haliangiaceae	Haliangium	
3c863cf67a014692d9f01d71cba0f7fb	Bacteria	Proteobacteria	Gammaproteobacteria	Xanthomonadales	Rhodanobacteraceae
6202f4e9607782953885ad734be93ab5	Bacteria	Gemmatimonadota	Gemmatimonadetes	Gemmatimonadales	Gemmatimonadaceae	Gemmatimonas	
7a7ec009a0064b156209d1bd72ab704c	Bacteria	Proteobacteria	Gammaproteobacteria	Burkholderiales	Nitrosomonadaceae	IS-44	
fe26e42ed659c99d690a5fd47d03e0d4	Bacteria	Proteobacteria	Alphaproteobacteria	Rhizobiales	Rhizobiaceae	Mesorhizobium	
c70afcf41410c6291477746722875313	Bacteria	Verrucomicrobiota	Verrucomicrobiae	Pedosphaerales	Pedosphaeraceae	Ellin517	
0b0bf54fef83fc9eb80a26378aad4e25	Bacteria	Proteobacteria	Gammaproteobacteria	Pseudomonadales	Pseudomonadaceae	Pseudomonas	
559ece0b32cc40fc67c04f126a797c9f	Bacteria	Proteobacteria	Alphaproteobacteria	Sphingomonadales	Sphingomonadaceae	Sphingomonas	
96aa5ff65903a96dabd1399485c57a0b	Bacteria	Proteobacteria	Gammaproteobacteria	Pseudomonadales	Pseudomonadaceae	Pseudomonas	
022138de94de202135c5464a18ccb6fc	Bacteria	Actinobacteriota	Actinobacteria	Micrococcales	Micrococcaceae
b8ea617b5bbdf3aaecd857a35e4a628d	Bacteria	Proteobacteria	Alphaproteobacteria	Sphingomonadales	Sphingomonadaceae	Sphingomonas	
905c978c219daf598994ecf555cc5e36	Bacteria	Actinobacteriota	Thermoleophilia				
86bcfcbd6c700c118ed4dc511bf0a6e5	Bacteria	Proteobacteria	Gammaproteobacteria	Burkholderiales	SC-I-84		
020188049753935f2bc6a571dbc0f1c1	Bacteria	Firmicutes	Bacilli	Alicyclobacillales	Alicyclobacillaceae	Tumebacillus	
adbc60e035fae9020f6446180f346319	Bacteria	Bacteroidota	Bacteroidia	Flavobacteriales	Weeksellaceae	Chryseobacterium	
5b013c2150db9ca3d9fd1a959762519d	Bacteria	Actinobacteriota	Thermoleophilia	Gaiellales	Gaiellaceae	Gaiella	
c75439d4cf64335bc3b97aebfaffdf89	Bacteria	Proteobacteria	Alphaproteobacteria	Rhizobiales
82b4e9811f1aa3fab7ddc2f84e51862f	Bacteria	Actinobacteriota	Actinobacteria	Frankiales	Geodermatophilaceae	Blastococcus	
a953ee38680011690c6684dc94f49ec7	Bacteria	Myxococcota	Polyangia	Haliangiales	Haliangiaceae	Haliangium	
1931f4cecbec3a0027b3cf5e42f57adb	Bacteria	Proteobacteria	Alphaproteobacteria	Rhizobiales	Beijerinckiaceae	Microvirga	
67dab12fda0c0a0e835405f0d4efdd4b	Bacteria	Acidobacteriota	Acidobacteriae	Acidobacteriales			
e990caece06458ee8234ca0b99bf74ae	Bacteria	Acidobacteriota	Holophagae	Subgroup_7			
d903eda3cf93dd20c7d87586ca9179c9	Bacteria	Bacteroidota	Bacteroidia	Chitinophagales	Chitinophagaceae		
1b5d19c4a2e8938523bbbaea947a795d	Bacteria	Chloroflexi	TK10				
89a5720c4549198ed2a5cc35fa0ea548	Bacteria	Dependentiae	Babeliae	Babeliales	Vermiphilaceae		
d5f8fd5c1fc9ece0cdda7f516a0d621b	Bacteria	Proteobacteria	Gammaproteobacteria	Xanthomonadales	Xanthomonadaceae	Thermomonas	
8ed4fc9a59d73326b528b367a94aecce	Bacteria	Proteobacteria	Gammaproteobacteria	Burkholderiales	SC-I-84		
e98894814505c2dfe708df436d6a658a	Bacteria	Actinobacteriota	MB-A2-108				
4277c773635ccb607d0740ba732b52d9	Bacteria	Proteobacteria	Alphaproteobacteria	Sphingomonadales	Sphingomonadaceae	Sphingomonas	
4fbc42c5988ed9f7939e1aa52b380ff2	Bacteria	Dependentiae	Babeliae	Babeliales	Vermiphilaceae		
a4df960256171dcd7180b61bb811dac5	Bacteria	Actinobacteriota	Actinobacteria	Propionibacteriales	Propionibacteriaceae	Cutibacterium	
505aa6c7fa7e635d9c15683ffa4dac5f	Bacteria	Dependentiae	Babeliae	Babeliales	Vermiphilaceae		
2ead02405202ac1873c21d363ed7a4c6	Bacteria	Bacteroidota	Bacteroidia	Chitinophagales	Chitinophagaceae	Edaphobaculum	
2bb5b6b6d2a2af4209a543f7098b5378	Bacteria	Proteobacteria	Gammaproteobacteria	Burkholderiales	Nitrosomonadaceae	IS-44	
9dd43b18a48d6387f08c9e56c239b53b	Bacteria	Proteobacteria	Alphaproteobacteria	Rhizobiales	Rhizobiaceae	Allorhizobium-Neorhizobium-Pararhizobium-Rhizobium	
c9d380625a1d09926d9a1e65be39c04a	Bacteria	Proteobacteria	Gammaproteobacteria	Xanthomonadales	Xanthomonadaceae	Stenotrophomonas	
94b84c51b5a88fb3a77720791d495a92	Bacteria	Acidobacteriota	Subgroup_5				
353f7e9fdad6f61934872fde8e6a2ab2	Bacteria	Verrucomicrobiota	Verrucomicrobiae	Pedosphaerales	Pedosphaeraceae		
3cc2bcced36796157bb79dbc29e6e8ff	Bacteria	Acidobacteriota	Subgroup_22				
08455cc38cb85dc6affdc69cdcd77f42	Bacteria
f1abdca0879fce5b365aa0e4715fa99d	Bacteria	Proteobacteria	Gammaproteobacteria	Burkholderiales	Oxalobacteraceae
6504c69225b37f2ef74ae50065d9d47c	Bacteria	Proteobacteria	Alphaproteobacteria	Sphingomonadales	Sphingomonadaceae	Sphingomonas	
82e513b1ba5b2fa349050b3a36bc7413	Bacteria	Firmicutes	Bacilli	Paenibacillales	Paenibacillaceae	Paenibacillus	
5728763d3c20408241440871ae597deb	Bacteria	Acidobacteriota	Subgroup_5				
9cc1e8015d3f68d3630048d82144a87b	Bacteria	Proteobacteria	Gammaproteobacteria	Burkholderiales	Nitrosomonadaceae
6e532b66a46ead2c9adc6c4f8941f608	Bacteria	Proteobacteria	Gammaproteobacteria	Burkholderiales	Nitrosomonadaceae	MND1	
6dc0c76024ae5cc7e4ce6461fe519fcc	Bacteria	Bacteroidota	Bacteroidia	Chitinophagales	Chitinophagaceae	Niastella	
4ff35c54d939cde11aa459ecc5e983e2	Bacteria	Firmicutes	Bacilli	Paenibacillales	Paenibacillaceae	Paenibacillus	
b4121f38deb70dea850a3a5b55b408eb	Bacteria	Actinobacteriota	Thermoleophilia	Gaiellales			
15446a9b3f325836cf424b8e2c96b046	Bacteria	Nitrospirota	Nitrospiria	Nitrospirales	Nitrospiraceae	Nitrospira	
d7c016cf05837ce18e92bc01396081f8	Bacteria	Verrucomicrobiota	Verrucomicrobiae	Pedosphaerales	Pedosphaeraceae		
a9b6cc3ac68e8a2566334a100d69871e	Bacteria	Dependentiae	Babeliae	Babeliales	Vermiphilaceae		
e99fd60b551ec51c1024945a7fc9e997	Bacteria	Dependentiae	Babeliae	Babeliales			
0c019a23aa88ab5993055c74e4959ff3	Bacteria	Actinobacteriota	Actinobacteria	Micrococcales	Intrasporangiaceae
76691f36e5a02e5a6b6dc3c54b6484d6	Bacteria	Actinobacteriota	Actinobacteria	Frankiales	Sporichthyaceae
abd549b485361429ebb75092e4dc0a12	Bacteria	Bacteroidota	Bacteroidia	Flavobacteriales	Flavobacteriaceae	Flavobacterium	
840b5d884aef13e6def3ec5766c7cfc5	Bacteria	Firmicutes	Bacilli	Paenibacillales	Paenibacillaceae	Paenibacillus	
92d1b27d4a666e4f9983a181d29ab2d6	Bacteria	Proteobacteria	Gammaproteobacteria	Xanthomonadales	Xanthomonadaceae	Pseudoxanthomonas	
c9011040d8dc4573248f0289da30c607	Bacteria	Bacteroidota	Kapabacteria	Kapabacteriales			
a1121d42e764493b502072942da3add1	Bacteria	Proteobacteria	Gammaproteobacteria	Xanthomonadales	Xanthomonadaceae	Arenimonas	
f0ca79fc5fdf793c944effa28c36dca4	Bacteria	Proteobacteria	Alphaproteobacteria	Rhodospirillales	Rhodospirillaceae		
de394a18bbfc34e2d6e5fa45796028d8	Bacteria	Verrucomicrobiota	Verrucomicrobiae	Pedosphaerales	Pedosphaeraceae		
bbc367193faa404a810ce17530a45e95	Bacteria	Actinobacteriota	Thermoleophilia	Gaiellales	Gaiellaceae	Gaiella	
0542d43558b2ed02f962da21531bc6df	Bacteria	Nitrospirota	Nitrospiria	Nitrospirales	Nitrospiraceae	Nitrospira	
6d8ddb67482973e7811a0e74f1502ff9	Bacteria	Proteobacteria	Gammaproteobacteria	Burkholderiales	Oxalobacteraceae
37bd49bb8e94d5412afd0532080ecc0e	Bacteria	Proteobacteria	Gammaproteobacteria	Xanthomonadales	Xanthomonadaceae	Arenimonas	
0cd89bee1c89ca080e8e2525d347bd82	Bacteria	Dependentiae	Babeliae	Babeliales
6e5631e4d46ab2aced356c248be44548	Bacteria	Acidobacteriota	Thermoanaerobaculia	Thermoanaerobaculales	Thermoanaerobaculaceae	Subgroup_10	
520b0eebb590dda25f359346a2210418	Bacteria	Proteobacteria	Gammaproteobacteria	Burkholderiales	Oxalobacteraceae
596cfd286c1e6e79511e960121ffc10e	Bacteria	Verrucomicrobiota	Verrucomicrobiae	Pedosphaerales	Pedosphaeraceae		
aed23eaddfa70681123bdfaeff5dd69e	Bacteria	Bacteroidota	Bacteroidia	Chitinophagales	Chitinophagaceae	Edaphobaculum	
fbf539d406173b02672f1c08ea4d2022	Bacteria	Fibrobacterota	Fibrobacteria	Fibrobacterales	Fibrobacteraceae	possible_genus_04	
b08fedd2d20816a8052e2f703401af44	Bacteria	Acidobacteriota	Acidobacteriae	Subgroup_2			
554fdc7bb7c4893deba00cf18efbb9d9	Bacteria	Actinobacteriota	Actinobacteria	Micrococcales	Microbacteriaceae	Gryllotalpicola	
2f87114a8fad75c1964d88547551f44d	Bacteria	Proteobacteria	Alphaproteobacteria	Rhizobiales	Xanthobacteraceae
b4e322226095bbba765cb621f6eb07f0	Bacteria	Gemmatimonadota	Gemmatimonadetes	Gemmatimonadales	Gemmatimonadaceae		
cc5ff1999fb4e6b6706e7d1de991cf27	Bacteria	Proteobacteria	Gammaproteobacteria	Burkholderiales	Oxalobacteraceae
5a5a523e3e01ee4f54ca074dbf54576f	Bacteria	Firmicutes	Bacilli	Bacillales	Bacillaceae	Fictibacillus	
add5c75d0f2a7b354deda9398e019ee9	Bacteria	Actinobacteriota	Thermoleophilia	Gaiellales			
cc229926d145e7530300961b670f131b	Bacteria	Proteobacteria	Gammaproteobacteria	Burkholderiales	SC-I-84		
efa2ec23cbacf17ea05282ff83d5a6e8	Bacteria	Bacteroidota	Bacteroidia	Flavobacteriales	Flavobacteriaceae
5f2ea1764d9a86fd528f7262b6358ad6	Bacteria	Firmicutes	Bacilli	Paenibacillales	Paenibacillaceae	Paenibacillus	
02a54e456d7cf469f9e434ce38427f19	Bacteria	Verrucomicrobiota	Verrucomicrobiae	Pedosphaerales	Pedosphaeraceae	Ellin517	
c6a9f97f3d0954d47d32ce512d4f50cf	Bacteria	Actinobacteriota	Thermoleophilia	Gaiellales			
3be8d5c441364c6fe63ce2fef2c9625c	Bacteria	Proteobacteria	Gammaproteobacteria	Burkholderiales	Comamonadaceae	Rhizobacter	
f558a5064e98e5c70ee929eeb93aadf2	Bacteria	Proteobacteria	Alphaproteobacteria	Rickettsiales	Mitochondria		
c594e3a10d40737c22f81d18a0449fae	Bacteria	Bacteroidota	Bacteroidia	Sphingobacteriales	NS11-12_marine_group		
4312285d70f48ea8d182ee3657115a31	Bacteria	Bacteroidota	Bacteroidia	Chitinophagales	Chitinophagaceae	Aurantisolimonas	
be68dfbf29c4f293b421487e97f88646	Bacteria	Bacteroidota	Bacteroidia	Flavobacteriales	Flavobacteriaceae
9b34f40d2f2b43cd1544500390210842	Bacteria	Proteobacteria	Gammaproteobacteria	Burkholderiales	Nitrosomonadaceae
1379c8625e39152b57a1f00fca652247	Bacteria	Bacteroidota	Bacteroidia	Chitinophagales	Chitinophagaceae	Sediminibacterium	
931aace644ba21225af9770bc7d78c9d	Bacteria	Bacteroidota	Bacteroidia	Flavobacteriales	Flavobacteriaceae	Flavobacterium	
e4af8b73b47cafc531fcf1aea0581279	Bacteria	Armatimonadota	Armatimonadia	Armatimonadales			
8c5a09530b48914428599dc78020d49d	Bacteria	Bacteroidota	Bacteroidia	Chitinophagales	Chitinophagaceae	Terrimonas	
3b8ca7536c11b003c44607f54eea0fae	Bacteria	Proteobacteria	Alphaproteobacteria	Rhizobiales	Hyphomicrobiaceae	Hyphomicrobium	
a7d7968dddf908e26953f4d805735134	Bacteria	Proteobacteria	Gammaproteobacteria	Gammaproteobacteria_Incertae_Sedis	Unknown_Family	Acidibacter	
6b00ab2aa3893cc40b09b5ef73a1cc9a	Bacteria	Proteobacteria	Alphaproteobacteria	Rhizobiales	Xanthobacteraceae	Pseudolabrys	
da3799ccdd013f8182bbbff7b9d88112	Bacteria	Bdellovibrionota	Oligoflexia	0319-6G20			
c043a243d938bfa077372ac4eb850249	Bacteria	Bacteroidota	Bacteroidia	Flavobacteriales	Flavobacteriaceae
78e468e8d893df9a7d130198ce68132a	Bacteria	Verrucomicrobiota	Verrucomicrobiae	Pedosphaerales	Pedosphaeraceae	Ellin517	
a360b968b7079754ac043e99ae627cec	Bacteria	Verrucomicrobiota	Verrucomicrobiae	Verrucomicrobiales	Verrucomicrobiaceae		
392cc730b98b9dd65026ec79d2af25d3	Bacteria	Proteobacteria	Alphaproteobacteria	Rhizobiales	KF-JG30-B3		
fe928fe5c04b5bd9eb53faccb58b7781	Bacteria	Proteobacteria	Gammaproteobacteria	Burkholderiales	Nitrosomonadaceae	IS-44	
d195d5482a89267597847267c273d482	Bacteria	Proteobacteria	Gammaproteobacteria	Burkholderiales	SC-I-84		
f815339a5caf7b50e7d1cea903ff6174	Bacteria	Bacteroidota	Bacteroidia	Chitinophagales	Chitinophagaceae
8b5bd9582a705d69198639813946293b	Bacteria	Bdellovibrionota	Oligoflexia	0319-6G20			
e1a91d39436644140218605f3be50337	Bacteria	Verrucomicrobiota	Verrucomicrobiae	Pedosphaerales	Pedosphaeraceae	Ellin517	
7e2843eaf32253f11a99b11a02424f73	Bacteria	Proteobacteria	Alphaproteobacteria	Rhizobiales	Devosiaceae	Devosia	
acd8b17c653f5f24d8bc4271c4decdc1	Bacteria	Firmicutes	Bacilli	Bacillales	Bacillaceae
eed1f935281dfd4fe6abe076ba9b15e1	Bacteria	Proteobacteria	Gammaproteobacteria	Steroidobacterales	Steroidobacteraceae	Steroidobacter	
e57e133a678ba4d38a92c73d08a754a4	Bacteria
0451c207b22e47961a41d7b59b199059	Bacteria	Proteobacteria	Alphaproteobacteria	Rickettsiales	Mitochondria		
812d8a64f25da183be8fba12c3350e03	Bacteria	Acidobacteriota	Holophagae	Subgroup_7			
1f581196ec27f3bd45b451c7074d680e	Bacteria	Proteobacteria	Alphaproteobacteria	Sphingomonadales	Sphingomonadaceae	Sphingomonas	
1ca0269d6f5e771c7514d38e082a78db	Bacteria	Bacteroidota	Bacteroidia	Sphingobacteriales	env.OPS_17		
69b526ae24e7e7d66b01fe4d7f9be302	Bacteria	Proteobacteria	Gammaproteobacteria	Burkholderiales	SC-I-84		
baeac35aa7d7ee03e2eaba18f05a3a26	Bacteria	Proteobacteria	Alphaproteobacteria	Micropepsales	Micropepsaceae		
ea44992f71a1b57829f3ed0178ea5ec3	Bacteria	Proteobacteria	Alphaproteobacteria				
e05302ff3b1f3b38849b365c14836098	Bacteria	Chloroflexi	Chloroflexia	Chloroflexales	Roseiflexaceae		
48387cc26ffc55907a2d4280034c0b4f	Bacteria	Proteobacteria	Gammaproteobacteria	Burkholderiales	TRA3-20		
113e5e5579584924acaabdcd77112b48	Bacteria	Firmicutes	Bacilli	Paenibacillales	Paenibacillaceae	Paenibacillus	
d0fd5695324eceabe52230a13003fe2e	Bacteria	Proteobacteria	Gammaproteobacteria	Burkholderiales	Methylophilaceae
de20f7a396cdfb5428c9de73821e78e7	Bacteria	Actinobacteriota	Thermoleophilia				
ef8a97f3d9f5d9dcef258a65ed45b26d	Bacteria	Proteobacteria	Gammaproteobacteria	Xanthomonadales
fd08456deac87251f9fdb7cb6d18ca06	Bacteria	Bacteroidota	Bacteroidia	Chitinophagales	Chitinophagaceae	Sediminibacterium	
feff113e62f3447537b0f0d5616028f8	Bacteria	Proteobacteria	Gammaproteobacteria	Burkholderiales	Comamonadaceae
bd90faaa34a776a589d0517a4c28901a	Bacteria	Actinobacteriota	Actinobacteria	Streptomycetales	Streptomycetaceae	Streptomyces	
dd4deca9ee97e0fa1eeeeffd2c581edf	Bacteria	Proteobacteria	Alphaproteobacteria	Reyranellales	Reyranellaceae	Reyranella	
44b0934b604cd16ce0e08366b86a6bc2	Bacteria	Dependentiae	Babeliae	Babeliales
4135853125f3959af5fa641aa70aefa8	Bacteria	Actinobacteriota	Actinobacteria	Streptomycetales	Streptomycetaceae	Streptomyces	
58aa5f101e8af92034fd4eaf7ca26a90	Bacteria	MBNT15					
410cc237fd132df9d55f3006fa788651	Bacteria	Proteobacteria	Gammaproteobacteria	Pseudomonadales	Pseudomonadaceae	Pseudomonas	
b578a15872102dfffc6656661ac0a6e3	Bacteria	Proteobacteria	Alphaproteobacteria	Rhizobiales	Rhizobiaceae
a2b96fe5f3884bf6ae12cce7170d6558	Bacteria	Chloroflexi	AD3				
662ee9e4b421a9b7604948ebf7ab49f8	Bacteria	Acidobacteriota	Acidobacteriae	Solibacterales	Solibacteraceae	Candidatus_Solibacter	
b10c44b35f39d67011665db8f52eee76	Bacteria	Entotheonellaeota	Entotheonellia	Entotheonellales	Entotheonellaceae		
0a0ca359dec860e0a856fae5ba9794a8	Bacteria	Bacteroidota	Bacteroidia	Sphingobacteriales	KD3-93		
cdd1c70ddd77b6af3794f4bf0554cae3	Bacteria	Proteobacteria	Alphaproteobacteria	Reyranellales	Reyranellaceae	Reyranella	
e07c32f8a7f195fe83f6e75aace50fa3	Bacteria	Actinobacteriota	Actinobacteria	Propionibacteriales	Nocardioidaceae	Nocardioides	
9f15cb769e0fff69c5d1d2f437cb904d	Bacteria	Proteobacteria	Gammaproteobacteria	Burkholderiales	Oxalobacteraceae	Massilia	
b701481a03f7b044ff75743d5706994a	Bacteria	Chloroflexi
7b984fa1d6ee075c479f3a3063c02b43	Bacteria	Gemmatimonadota	Gemmatimonadetes	Gemmatimonadales	Gemmatimonadaceae		
fae8037168e36daa0773e20550cf932b	Bacteria	Proteobacteria	Alphaproteobacteria	Paracaedibacterales	Paracaedibacteraceae	Candidatus_Paracaedibacter	
0239ce09f107a370d656902738c9fb0d	Bacteria	Myxococcota	Polyangia	Haliangiales	Haliangiaceae	Haliangium	
87320bf5b7d9e45f8e3e1517e170787b	Bacteria	Actinobacteriota	Actinobacteria	Micrococcales	Micrococcaceae
22e52bc44e7c7905b47089d336a08ec3	Bacteria	Proteobacteria	Alphaproteobacteria	Rhizobiales	Devosiaceae	Devosia	
cc8e8a26a6104bc8a4e2ed61dabec833	Bacteria	Cyanobacteria	Sericytochromatia				
f754f3de818707ec4110361b6597a0a7	Bacteria	Actinobacteriota	Thermoleophilia	Gaiellales			
5394314b604e03f6a07122b1e02fcf47	Bacteria	Actinobacteriota	Actinobacteria	Corynebacteriales	Mycobacteriaceae	Mycobacterium	
2a0c24fe3151050523f6ea5fade5f6a1	Bacteria	Proteobacteria	Alphaproteobacteria	Paracaedibacterales	Paracaedibacteraceae	Candidatus_Paracaedibacter	
05633f4060fa62592e427a5b44f9cb92	Bacteria	Firmicutes	Bacilli	Paenibacillales	Paenibacillaceae	Paenibacillus	
d21dbbe6b3f3ef78d35b4f3b28dcfbbe	Bacteria	Actinobacteriota	Thermoleophilia	Gaiellales			
55ec80198100ef0fd7bb8876a28787c4	Bacteria	Chloroflexi	Chloroflexia	Chloroflexales	Roseiflexaceae		
6c9a963cb18fbc03a20219b8b64f2a5a	Bacteria	Firmicutes	Bacilli	Bacillales	Bacillaceae	Bacillus	
953475a7973af3e12c5a3e524580f330	Bacteria	Firmicutes	Bacilli	Paenibacillales	Paenibacillaceae	Paenibacillus	
8596effb959986ced6dd8de1a0bfca03	Bacteria	Proteobacteria	Gammaproteobacteria	Xanthomonadales	Xanthomonadaceae	Arenimonas	
b99cef2c7771cbca386410b61e5494b5	Bacteria	Proteobacteria	Alphaproteobacteria	Dongiales	Dongiaceae	Dongia	
9bc6791ac643996277ab0eba4ecea6cc	Bacteria	Bacteroidota	Bacteroidia	Flavobacteriales	Weeksellaceae	Chryseobacterium	
7935e1b42d382b9c58ad3b268c17e8bf	Bacteria	Firmicutes	Bacilli	Paenibacillales	Paenibacillaceae	Paenibacillus	
7f75954de4817545c79be46b964a8984	Bacteria
a0e336d8608b1ff56bd496991b99ad7a	Bacteria	Actinobacteriota	Thermoleophilia	Solirubrobacterales	Solirubrobacteraceae	Conexibacter	
5fc5d56e86e3c8d92ace1580ffc6f912	Bacteria	Proteobacteria	Gammaproteobacteria	Burkholderiales	Oxalobacteraceae	Massilia	
536a2995399b6fabc74dd7c17d916bb9	Bacteria	Bacteroidota	Bacteroidia	Sphingobacteriales	env.OPS_17		
97075d35dd434dff293786782bc7471b	Bacteria	Verrucomicrobiota	Verrucomicrobiae	Pedosphaerales	Pedosphaeraceae		
fb0deb236711e7bac0858005cf92b49e	Bacteria	Proteobacteria	Alphaproteobacteria	Caulobacterales	Caulobacteraceae	Phenylobacterium	
3b4efa73de3b3eaccb9f62ad51b749f0	Bacteria	Proteobacteria	Gammaproteobacteria	Burkholderiales	Methylophilaceae
cd152c7dca6a652444eeeaff96271188	Bacteria	Proteobacteria	Gammaproteobacteria	Burkholderiales	Nitrosomonadaceae	Ellin6067	
94936434adbf38da044dee8e516b0cdb	Bacteria	Verrucomicrobiota	Chlamydiae	Chlamydiales	Simkaniaceae	Candidatus_Rhabdochlamydia	
3701f7d02eb3cb76edff95c9db02fdbc	Bacteria	Actinobacteriota	Actinobacteria	Propionibacteriales	Nocardioidaceae	Marmoricola	
4b09745ef3e18020c62f1b3673570758	Bacteria	Verrucomicrobiota	Verrucomicrobiae	Pedosphaerales	Pedosphaeraceae		
d814f104ec7997410950b52b7d05a541	Bacteria	Proteobacteria	Gammaproteobacteria	Steroidobacterales	Steroidobacteraceae		
77c3cd9560a3adae1a27bd5a72a7d51c	Bacteria	Acidobacteriota	Subgroup_5				
6d2501bea7a3689f9602ceac8c43992e	Bacteria	Proteobacteria	Alphaproteobacteria	Rhizobiales	Rhizobiaceae
d558b53d6dc5929d7793f6679b5bd64d	Bacteria	Proteobacteria	Gammaproteobacteria	Burkholderiales	Comamonadaceae
f70aa37281e95e8e8a7d5cb9ed2ae63f	Bacteria	Actinobacteriota	MB-A2-108				
4832f7b121ca3078a8ceaf3b8cb8fa95	Bacteria	Firmicutes	Bacilli	Paenibacillales	Paenibacillaceae	Cohnella	
3f2b377d24f42be0c30c73091c5ab5ae	Bacteria	Gemmatimonadota	Gemmatimonadetes	Gemmatimonadales	Gemmatimonadaceae
723070e258091aad4d417cc9fa6b2b9a	Bacteria	Bacteroidota	Kapabacteria	Kapabacteriales			
a488881e5b53d6aa406a8c08129a632b	Bacteria	Gemmatimonadota	S0134_terrestrial_group				
ff15588fe975f0372e7fb74cdd80d384	Bacteria	Proteobacteria	Gammaproteobacteria	Burkholderiales	Comamonadaceae
d0ca7babe046470373922813d4510781	Bacteria	Proteobacteria	Gammaproteobacteria	Burkholderiales	Nitrosomonadaceae	Ellin6067	
460aecdcacad1c798d94f5fc9cc6b7a5	Bacteria	Verrucomicrobiota	Verrucomicrobiae	Chthoniobacterales	Chthoniobacteraceae	Chthoniobacter	
08cd5a9250da21bcd54093e444271618	Bacteria	Firmicutes	Bacilli	Paenibacillales	Paenibacillaceae	Paenibacillus	
9364577df0fe902e1602a742108b289b	Bacteria	Chloroflexi	Chloroflexia	Chloroflexales	Roseiflexaceae		
35f086fc7d72a712d17b836b00b95668	Bacteria	Actinobacteriota	Actinobacteria	Propionibacteriales	Nocardioidaceae	Nocardioides	
97d87106d3800e0af1c98876af6de857	Bacteria	Verrucomicrobiota	Verrucomicrobiae	Pedosphaerales	Pedosphaeraceae		
07c7f854fbb0064dc209edbb6561c432	Bacteria	Chloroflexi	Chloroflexia	Chloroflexales	Roseiflexaceae		
41a69058a07e923fdc0e10485ccdc3b2	Bacteria	Actinobacteriota	Actinobacteria	Corynebacteriales	Mycobacteriaceae	Mycobacterium	
b29fb41e3fc20187f1b4208fe0c119b0	Bacteria	Entotheonellaeota	Entotheonellia	Entotheonellales	Entotheonellaceae		
3805e5cd4631b0369c823065b5ff9b8e	Bacteria	Gemmatimonadota	Gemmatimonadetes	Gemmatimonadales	Gemmatimonadaceae
1b0244e4a2546bd05b48299308663881	Bacteria	Actinobacteriota	Acidimicrobiia	Microtrichales	Ilumatobacteraceae		
0d774f566672a4fee358b27a2c810f50	Bacteria	Proteobacteria	Gammaproteobacteria	Burkholderiales	Methylophilaceae
ba5cf3d48ce067595ee8afb363656dde	Bacteria	Proteobacteria	Alphaproteobacteria	Rhizobiales	Rhizobiaceae	Allorhizobium-Neorhizobium-Pararhizobium-Rhizobium	
5fa85f46d4d5ffc4bc13c67104c0424b	Bacteria	Proteobacteria	Alphaproteobacteria	Acetobacterales	Acetobacteraceae	Roseococcus	
f68f505a4d25ddf966c958f0150856a0	Bacteria	Proteobacteria	Alphaproteobacteria	Caulobacterales	Caulobacteraceae	Asticcacaulis	
6bf9b4e0ab9d6da58bcf1afc696c1841	Bacteria	Proteobacteria	Gammaproteobacteria	Burkholderiales	Nitrosomonadaceae	mle1-7	
fb11755902865403874540da295455ac	Bacteria	Bacteroidota	Bacteroidia	Chitinophagales	Chitinophagaceae
b74b6074bc1633b43771ae37860d03da	Bacteria	Desulfobacterota					
dabbc0980f614e7bbc8e0a57c4fbfb8a	Bacteria	Actinobacteriota	Actinobacteria	Propionibacteriales	Nocardioidaceae	Nocardioides	
b2ab3bff9cbbbe0f99413adae6418c4c	Bacteria	Proteobacteria	Gammaproteobacteria	Xanthomonadales	Xanthomonadaceae	Arenimonas	
1907225b331cf47048a53bb59b100918	Bacteria	Actinobacteriota	Actinobacteria	Streptosporangiales	Streptosporangiaceae	Nonomuraea	
040fe4105bc5bb7b280aed1c0f19fafc	Bacteria	Gemmatimonadota	Gemmatimonadetes	Gemmatimonadales	Gemmatimonadaceae		
ea2b5b721c983918a29d59beee6cb6fd	Bacteria	Proteobacteria	Alphaproteobacteria	Rhizobiales	Devosiaceae	Devosia	
3ba336d93379be8e0f5e21ad89d66081	Bacteria	Proteobacteria	Alphaproteobacteria	Micropepsales	Micropepsaceae		
60ea08b856e660e40559d7e15c273f19	Bacteria	Proteobacteria	Gammaproteobacteria	Burkholderiales	SC-I-84		
55ca0d1fba71c256a1de4ad45eb9445d	Bacteria	Actinobacteriota	Actinobacteria	Propionibacteriales	Nocardioidaceae	Nocardioides	
2502db586522f3d187e864da71a923c5	Bacteria
f426edbfb775d16848fdf629af561dac	Bacteria	Actinobacteriota	Actinobacteria	Frankiales	Geodermatophilaceae	Blastococcus	
4cc181d05afed424e2900ff55df64772	Bacteria	Bdellovibrionota
d48ac361a4e4fbecb406454149ffe6e3	Bacteria	Firmicutes	Bacilli	Paenibacillales	Paenibacillaceae	Cohnella	
c30cc55b221580507a9ae76d70eeb61e	Bacteria	Proteobacteria	Gammaproteobacteria	Burkholderiales	Comamonadaceae
eab334f66e02a6749195ddce19e091ff	Bacteria	Gemmatimonadota	Gemmatimonadetes	Gemmatimonadales	Gemmatimonadaceae		
723671d0a8a31eac40df541aee55adaf	Bacteria	Proteobacteria	Alphaproteobacteria	Rhizobiales	Hyphomicrobiaceae	Hyphomicrobium	
987f5bcf3fd84b6c5af5f4facdafa463	Bacteria	Actinobacteriota	Actinobacteria	Streptosporangiales	Thermomonosporaceae	Actinocorallia	
5c570bab8392ede0f2bd31dc0413f8fa	Bacteria	Actinobacteriota	Acidimicrobiia	Microtrichales
7c78d9702cc1b6e945edcec7f1d163ca	Bacteria	Proteobacteria	Alphaproteobacteria	Rhizobiales	Hyphomicrobiaceae
d4dafe4ac10e564fdff53d27dc0de8a6	Bacteria	Bacteroidota	Bacteroidia	Sphingobacteriales	env.OPS_17		
88cd36f783c5ca65a5e5c1fa1e8d9931	Bacteria	Chloroflexi	Chloroflexia	Chloroflexales	Roseiflexaceae		
cd6c027a509da12317553a03a1fcc14b	Bacteria	Proteobacteria	Gammaproteobacteria	Burkholderiales	Oxalobacteraceae
5a23f9641f3416d4ab778c8b04fb3abb	Bacteria	Chloroflexi	Dehalococcoidia	S085			
fb1b8a9c672dcbdb2a01558ecbc4838a	Bacteria	Proteobacteria	Alphaproteobacteria	Sphingomonadales	Sphingomonadaceae
143e387fa798ef8f66c294f3721b53b9	Bacteria	Proteobacteria	Gammaproteobacteria	Burkholderiales	SC-I-84		
f92d0154437e9e80dc5af5d67b5991d3	Bacteria	Actinobacteriota	Thermoleophilia	Gaiellales			
efed1e153bfedeaece1f4efb002309b2	Bacteria	Verrucomicrobiota	Chlamydiae	Chlamydiales	Parachlamydiaceae	Neochlamydia	
f0d09529b4a5f23a0838a9e7a5f523f6	Bacteria	Cyanobacteria	Sericytochromatia				
6201584f0c9e77e321dab16fa134c067	Bacteria	Proteobacteria	Alphaproteobacteria	Sphingomonadales	Sphingomonadaceae	Croceicoccus	
0fa33ac83252dbe9546f32e4e7654e76	Bacteria	Proteobacteria	Alphaproteobacteria	Sphingomonadales	Sphingomonadaceae	Sphingomonas	
475dd1ccdd1dca4242181ec2ecd03a4f	Bacteria	Actinobacteriota	Actinobacteria	0319-7L14			
4ecc8e6f70595cc238d9e78f699c52ff	Bacteria	Proteobacteria	Gammaproteobacteria	Steroidobacterales	Steroidobacteraceae		
b6e9c032ad369f333b1432eb4be52d78	Bacteria	Actinobacteriota	Thermoleophilia	Gaiellales	Gaiellaceae	Gaiella	
7ccd2905af01fdf27e2f318b4171f6d7	Bacteria	Gemmatimonadota	Gemmatimonadetes	Gemmatimonadales	Gemmatimonadaceae		
26b2817cfa541e387637587b8bba07a1	Bacteria	Zixibacteria					
2e7d71fb178bd579b96ea79320587bc4	Bacteria	Proteobacteria	Alphaproteobacteria	Elsterales			
108c734f395401bc8a308c77df3b4dd9	Bacteria	Proteobacteria	Alphaproteobacteria	Holosporales	Holosporaceae		
c5096b5f7593708e94313229fd4da05d	Bacteria	Firmicutes	Bacilli	Paenibacillales	Paenibacillaceae	Cohnella	
d931bc4e0b758be49313c385cce245ed	Bacteria	Proteobacteria	Alphaproteobacteria	Rickettsiales	Rickettsiales_fa	Candidatus_Jidaibacter	
2461b3d2310b224bb0da8eebd07fc0e9	Bacteria	Proteobacteria	Gammaproteobacteria	Burkholderiales	Nitrosomonadaceae	Ellin6067	
64b8cd820d281ad6942a6c0bea6703b1	Bacteria	Acidobacteriota	Holophagae	Subgroup_7			
a5163f0d9cb5afc54a92560185726ea0	Bacteria	Acidobacteriota	Acidobacteriae	Acidobacteriales	Koribacteraceae	Candidatus_Koribacter	
39a8128582b7e9fba6ed5e452d50bf31	Bacteria	Bacteroidota	Bacteroidia	Flavobacteriales	Flavobacteriaceae	Flavobacterium	
2bd237afea78a3d703ecb462fd84cbb0	Bacteria	Proteobacteria	Gammaproteobacteria	Burkholderiales	Oxalobacteraceae
ceb2e3cb2ddef29e167e5a1879330365	Bacteria	Proteobacteria	Alphaproteobacteria	Rickettsiales	Mitochondria		
a414828bb4c2247f92587ce6c9c56020	Bacteria	Proteobacteria	Alphaproteobacteria	Rhizobiales	Devosiaceae	Devosia	
39f00cba72ab734318389961bb37736a	Bacteria	Proteobacteria	Alphaproteobacteria
1e653d72e0e3036f0935184ea187c127	Bacteria	Verrucomicrobiota	Verrucomicrobiae	Pedosphaerales	Pedosphaeraceae	Ellin517	
ff9bdd36fd96dd6c59d5b53baa59d8af	Bacteria	Proteobacteria	Alphaproteobacteria	Rhizobiales	Xanthobacteraceae	Pseudolabrys	
4adbeaf31dd603e6d6d99ed07da6059d	Bacteria	Proteobacteria	Gammaproteobacteria	Burkholderiales	Oxalobacteraceae
fa7ebc19ea21de38662e41170e8746dd	Bacteria	Proteobacteria	Gammaproteobacteria	Burkholderiales	SC-I-84		
a4164ff3eb2858a48c651985e0eeb1ce	Bacteria	Proteobacteria	Alphaproteobacteria	Rhizobiales	Xanthobacteraceae		
5e815dfdf9b281091190c2a881c6b10a	Bacteria	Proteobacteria	Gammaproteobacteria	Burkholderiales	Oxalobacteraceae
bf5cf2ebbc8320b5781b1aae693f8ec6	Bacteria	Proteobacteria	Gammaproteobacteria	Steroidobacterales	Steroidobacteraceae	Steroidobacter	
c5388654cac4661cd5dc897de10c2180	Bacteria	Bacteroidota	Bacteroidia	Chitinophagales	Chitinophagaceae	Flavisolibacter	
01abb81d18e859bdba3bf8995fe8bbb5	Bacteria	Acidobacteriota	Acidobacteriae	Solibacterales	Solibacteraceae	Candidatus_Solibacter	
9e5e141b5d4a88a01ba853ef17a3527a	Bacteria	Proteobacteria	Gammaproteobacteria	Steroidobacterales	Steroidobacteraceae	Steroidobacter	
05d9286509c67306a477db686246d326	Bacteria	Acidobacteriota	Blastocatellia	11-24			
ab8685eb45ab00ad9e9159ef84c50fb7	Bacteria
3cd9afe5b678c0da59152eb2991f5344	Bacteria	Verrucomicrobiota	Verrucomicrobiae	Pedosphaerales	Pedosphaeraceae		
82ff85afddd6a3343f9f41f597083ea8	Bacteria	Proteobacteria	Alphaproteobacteria	Rhizobiales	Rhizobiaceae	Neorhizobium	
ec0c5c899f1ff325d9f1438b25a2f495	Bacteria	Cyanobacteria	Cyanobacteriia	Chloroplast			
a5a9cc2b8113e368674ede2a1c18f404	Bacteria	Proteobacteria	Gammaproteobacteria	Burkholderiales	Nitrosomonadaceae	Ellin6067	
3e2fffdd9a0e4965e43b80b1fda5e295	Bacteria	Proteobacteria	Alphaproteobacteria	Caulobacterales	Caulobacteraceae	Caulobacter	
8bb9ea58b20f5aabb7884140a5a2cdc4	Bacteria	Proteobacteria	Alphaproteobacteria	Sphingomonadales	Sphingomonadaceae	Novosphingobium	
98d85ad338dffb6ded1d496bb1ef177c	Bacteria	Nitrospirota	Nitrospiria	Nitrospirales	Nitrospiraceae	Nitrospira	
135f762185c9a86740a897cc903a567d	Bacteria	Firmicutes	Bacilli	Paenibacillales	Paenibacillaceae	Paenibacillus	
cb4392b81c46bf94612e41fb3d6724c5	Bacteria	Acidobacteriota	Acidobacteriae	Solibacterales	Solibacteraceae	Candidatus_Solibacter	
2986bbe3f695af4fc3f5835346fb6877	Bacteria	Proteobacteria	Gammaproteobacteria	Burkholderiales	Comamonadaceae	Rhizobacter	
0c92eba9f012e9deed7f72e303f6adcc	Bacteria	Verrucomicrobiota	Verrucomicrobiae	Pedosphaerales	Pedosphaeraceae		
2ca072e3cf7885633b4fdf3e65e5e9f4	Bacteria	Actinobacteriota	Acidimicrobiia	Microtrichales			
e14309eeab8702e4911b4b072539193b	Bacteria	Proteobacteria	Alphaproteobacteria	Rhizobiales	Xanthobacteraceae
13e85c342655c759ace9861a8775ef27	Bacteria	Proteobacteria	Gammaproteobacteria	Burkholderiales	Oxalobacteraceae	Massilia	
3a472fbf2fb303acf03c7899e409ea1c	Bacteria	Acidobacteriota	Subgroup_5				
b8b2c4ae67f1e0c0f2eefde92d86603c	Bacteria	Actinobacteriota	Acidimicrobiia	IMCC26256			
5f5701928e88467671039458ff74d719	Bacteria	Actinobacteriota	Thermoleophilia	Solirubrobacterales	67-14		
41b8e41e9fbb4624c4baf59415e5fba9	Bacteria	Proteobacteria	Alphaproteobacteria	Rhizobiales	Xanthobacteraceae	Bradyrhizobium	
e0c584bd07ac6bdba387ab288a80bf2e	Bacteria	Actinobacteriota	Acidimicrobiia	Microtrichales	Ilumatobacteraceae	Ilumatobacter	
b4f93f532f97ca5bdeb6441a3702d629	Bacteria	Acidobacteriota	Acidobacteriae	Bryobacterales	Bryobacteraceae	Bryobacter	
aac035e3cf5402a00e6f1619b2b06640	Bacteria	Proteobacteria	Alphaproteobacteria				
2b00f9816e7d76166d6e92555de00f6b	Bacteria	Actinobacteriota	Actinobacteria	Propionibacteriales	Nocardioidaceae	Marmoricola	
61ac44230c429a6bf59858b72cda3b27	Bacteria	Proteobacteria	Gammaproteobacteria	Burkholderiales	Oxalobacteraceae
3e22cab02bb1c72d00694c15f60d4dad	Bacteria	Myxococcota	Polyangia	Polyangiales	Sandaracinaceae		
0bdf35f746c2548e506cb674f8d2a655	Bacteria	Proteobacteria	Gammaproteobacteria	Diplorickettsiales	Diplorickettsiaceae		
d5dbe96be96edd84080d9a524f76a732	Bacteria	Acidobacteriota	Acidobacteriae	Acidobacteriales			
6b221bc48760456732a2832e817b0d4d	Bacteria	Gemmatimonadota	Gemmatimonadetes	Gemmatimonadales	Gemmatimonadaceae	Gemmatimonas	
748a2b07a9723ddabc7dc1a172b40099	Bacteria	Proteobacteria	Gammaproteobacteria	Burkholderiales	Oxalobacteraceae	Massilia	
52ce6e179e95db78b68bd2ccd4cc4b73	Bacteria	Actinobacteriota	Thermoleophilia	Gaiellales			
ff1063796cfd33cbeb3d249a3d3728f1	Bacteria	Bacteroidota	Bacteroidia	Sphingobacteriales	env.OPS_17		
a6e9b296b92582a8b99c1bdb57415b04	Bacteria	Firmicutes	Bacilli	Paenibacillales	Paenibacillaceae	Paenibacillus	
594d6b00fa5764303b47facd431c4d5b	Bacteria	Proteobacteria	Alphaproteobacteria	Rhizobiales	Hyphomicrobiaceae	Pedomicrobium	
bfb1542afcdb55d9aab8df41bd6b9552	Bacteria	Proteobacteria	Gammaproteobacteria	Burkholderiales	Oxalobacteraceae	Massilia	
6f03ae25021a9b887ab46b56650291d9	Bacteria	Proteobacteria	Gammaproteobacteria	Burkholderiales	Oxalobacteraceae	Massilia	
2acbb21fe92a9368c7408529cfc42861	Bacteria	Proteobacteria	Gammaproteobacteria	Oceanospirillales	Pseudohongiellaceae	BIyi10	
538f03f1004aecae0143d52e6e5f7dba	Bacteria	Proteobacteria	Gammaproteobacteria	Diplorickettsiales	Diplorickettsiaceae	Aquicella	
4cedb28845569f0ac45f889d7c729c20	Bacteria	Proteobacteria	Gammaproteobacteria	Burkholderiales	Methylophilaceae	Methylobacillus	
ea188c5448b2bcd7dfeab3c5212771a2	Bacteria	Proteobacteria	Gammaproteobacteria	Burkholderiales	Nitrosomonadaceae	Ellin6067	
457ca15bcadd9836360a4beaf630bfd8	Bacteria	Proteobacteria	Alphaproteobacteria	Rhizobiales	Xanthobacteraceae		
b9db31ec8eb307949fa3f603887b05f6	Bacteria	Actinobacteriota	Thermoleophilia	Gaiellales	Gaiellaceae	Gaiella	
2c83911897b060fa9d4a2640c67cb753	Bacteria	Actinobacteriota	Actinobacteria	Pseudonocardiales	Pseudonocardiaceae	Pseudonocardia	
7060b807aff018b3b0cff22c696ccc62	Bacteria
dfeb1f0ee206c3db797f81893a2a6ec3	Bacteria	Verrucomicrobiota	Verrucomicrobiae	Pedosphaerales	Pedosphaeraceae	ADurb.Bin063-1	
bfd8c4cf21144944a42bf26842bb495e	Bacteria	Acidobacteriota	Subgroup_5				
6696b99364a001f8f9c84a5902b0f321	Bacteria	Verrucomicrobiota	Chlamydiae	Chlamydiales	Simkaniaceae
76d0038845c05cdcb49a8c6d6a44d01f	Bacteria	Bacteroidota	Bacteroidia	Chitinophagales	Chitinophagaceae	Edaphobaculum	
a4128420faff9dafcfb06d0aa780ad7c	Bacteria	Proteobacteria	Alphaproteobacteria	Rhizobiales	Beijerinckiaceae	Microvirga	
60e2475019139c509dbe69d20c190ccb	Bacteria
a23ce9481e0dce8d30ded357f08059d1	Bacteria	Acidobacteriota	Acidobacteriae	Bryobacterales	Bryobacteraceae	Bryobacter	
cfd4f5420bea12ca745f6bd13868aba6	Bacteria	Gemmatimonadota	Gemmatimonadetes	Gemmatimonadales	Gemmatimonadaceae
a7ef99753191eda980d9ac307396729e	Bacteria	Acidobacteriota	Subgroup_5				
878bd42be0bdea48443a1ef9e1090491	Bacteria	Proteobacteria	Alphaproteobacteria	Sphingomonadales	Sphingomonadaceae
805e4bbd1590cf6973eae20bdb3044f4	Bacteria	Proteobacteria	Alphaproteobacteria	Rhizobiales	Xanthobacteraceae
ce4b506a97c1f76aca3331d96e4bd035	Bacteria	Proteobacteria	Gammaproteobacteria	Burkholderiales	Methylophilaceae
5e83162655abc1c988e8a552da2b32e5	Bacteria	Firmicutes	Bacilli	Paenibacillales	Paenibacillaceae	Paenibacillus	
770e277c58fc7fcf14c29ee43362b7a8	Bacteria	Bacteroidota	Bacteroidia	Chitinophagales	Chitinophagaceae	Terrimonas	
add4238d29e3c5a8d5d4ca5eeef20d48	Bacteria	Proteobacteria	Alphaproteobacteria	Rickettsiales	Mitochondria		
8e98636c1d8c75d11b79d0e5e5713b01	Bacteria	Proteobacteria	Alphaproteobacteria	Rickettsiales	Mitochondria		
509d1961c44adf2a12275ac72126672c	Bacteria	Actinobacteriota	MB-A2-108				
356d71efb25a99e659a99a41fb7acdab	Bacteria	Firmicutes	Bacilli	Paenibacillales	Paenibacillaceae	Paenibacillus	
0470c02168ea2bfa094e7033c1003102	Bacteria	Chloroflexi	Chloroflexia	Chloroflexales	Roseiflexaceae		
6ef2908fd11eaa7afef68bfc8a657e45	Bacteria	Fibrobacterota	Fibrobacteria	Fibrobacterales	Fibrobacteraceae	possible_genus_04	
42b54bfdc66773d14e4abbd2426da8e4	Bacteria
849181bec5d745cfb5064ae1cb5182ff	Bacteria	Proteobacteria	Gammaproteobacteria	Burkholderiales
31e7980da56169fd2520d609ba4067b1	Bacteria	Proteobacteria	Gammaproteobacteria	211ds20			
9e00f03f7db892aca90811c935ab2e02	Bacteria	Bacteroidota	Bacteroidia	Chitinophagales	Chitinophagaceae	Pseudoflavitalea	
e71597738ed25cbdd6ee8351982be63a	Bacteria	Proteobacteria	Gammaproteobacteria	Salinisphaerales	Solimonadaceae	Alkanibacter	
5eff8aa553797cb4679718fa76973bc9	Bacteria	Proteobacteria	Alphaproteobacteria	Rhizobiales	Rhizobiaceae
cc6d3e47c80dc89bd3e94c1041f917c3	Bacteria	Abditibacteriota	Abditibacteria	Abditibacteriales	Abditibacteriaceae	Abditibacterium	
53dc34aa8bec561da72076429af83411	Bacteria	Acidobacteriota	Subgroup_25				
105c944402a806af1c0911e0d2736007	Bacteria	Proteobacteria	Alphaproteobacteria	Rhizobiales	Rhizobiaceae	Neorhizobium	
5089fc7784b402a00ca58a440965e722	Bacteria	Actinobacteriota	Acidimicrobiia	Acidimicrobiales	Acidimicrobiaceae		
77e7c5b3860b36dc755f116e24f55ff5	Bacteria	Bacteroidota	Bacteroidia	Chitinophagales	37-13		
643ee062dc6a955d63f07d07e8a67400	Bacteria	Actinobacteriota	Actinobacteria	Micrococcales	Microbacteriaceae	Agromyces	
66037da5077bbe4a48113c69d5f53f01	Bacteria	Verrucomicrobiota	Verrucomicrobiae	Pedosphaerales	Pedosphaeraceae	ADurb.Bin063-1	
3671f7b48b0bdbf09602ad2e59e7cfc3	Bacteria	Bacteroidota	Bacteroidia	Chitinophagales	Chitinophagaceae	Pseudoflavitalea	
9db9efa660c453f8e0df8e043b2903e2	Bacteria	Proteobacteria	Gammaproteobacteria	Burkholderiales	SC-I-84		
4c96b6ecd5f62a3917a8ed92fdbdb1c3	Bacteria	Gemmatimonadota	Gemmatimonadetes	Gemmatimonadales	Gemmatimonadaceae		
3d164f094774f633b5668c92321a42c8	Bacteria	Firmicutes	Bacilli	Staphylococcales	Staphylococcaceae	Staphylococcus	
f8c1d7c7091223b69a584666253b4764	Bacteria	Verrucomicrobiota	Verrucomicrobiae	Pedosphaerales	Pedosphaeraceae		
0d478bc0f1441d6cffaed81497f7a5ba	Bacteria	Proteobacteria	Gammaproteobacteria	Burkholderiales	Methylophilaceae
a6baecaac8f6bf5e11a2aa22454c035d	Bacteria	NB1-j					
35491838b551c7174235db100eb4ce5b	Bacteria	Proteobacteria	Gammaproteobacteria	Diplorickettsiales	Diplorickettsiaceae		
9e3dc526884279edca3f2b2945e7a6c5	Bacteria	Proteobacteria	Gammaproteobacteria	Burkholderiales	Comamonadaceae
50536576ad6e974c960a4c06d348f8eb	Bacteria	Proteobacteria	Gammaproteobacteria	Burkholderiales	SC-I-84		
4f848dff80c365063b4b0c50559c48ac	Bacteria	Chloroflexi	Dehalococcoidia	S085			
d7d6c1bb09a025016e62683ac645f0f8	Bacteria	Proteobacteria	Gammaproteobacteria	Burkholderiales	Oxalobacteraceae
5ea3298f9a52493533366c33d990cb8a	Bacteria	Dependentiae	Babeliae	Babeliales
93812d61935977fb2f0aa3fd3c0fe99b	Bacteria	Proteobacteria	Alphaproteobacteria	Sphingomonadales	Sphingomonadaceae
55a1b4c9199e54ff65d07496ada4023b	Bacteria	Proteobacteria	Gammaproteobacteria	Burkholderiales	Burkholderiaceae	Burkholderia-Caballeronia-Paraburkholderia	
6f6e0f955c9284e2eb101afaf287afc0	Bacteria	Gemmatimonadota	Gemmatimonadetes	Gemmatimonadales	Gemmatimonadaceae		
a30fb1e2861b16cb89ac671504982266	Bacteria	Firmicutes	Bacilli	Paenibacillales	Paenibacillaceae	Paenibacillus	
b12a2610b9ca2e916c24d1940fc1eac7	Bacteria	Chloroflexi	Dehalococcoidia	S085			
3642bb428a78133cc0ffb32ee40aab0e	Bacteria	Actinobacteriota	Thermoleophilia	Gaiellales	Gaiellaceae	Gaiella	
87a8a9ce3d3fc5c62b518f624981fa44	Bacteria	Gemmatimonadota	Longimicrobia	Longimicrobiales	Longimicrobiaceae		
7cf2b16cc0946fc3c8173637219a7fa1	Bacteria	Acidobacteriota	Acidobacteriae	Acidobacteriales			
e1de9f4f2ef720f8179dd3e409a5a6c3	Bacteria	Firmicutes	Bacilli	Staphylococcales	Staphylococcaceae	Staphylococcus	
ac5a173012ff1784d244fc0d413afe4a	Bacteria	Acidobacteriota	Thermoanaerobaculia	Thermoanaerobaculales	Thermoanaerobaculaceae	Subgroup_10	
834adc5d6c8ad3eb6eb70cbc4b25cc78	Bacteria	Bacteroidota	Bacteroidia	Chitinophagales	Chitinophagaceae
017a44292c3852bf771eb1c3defae391	Bacteria	Proteobacteria	Gammaproteobacteria	Burkholderiales	Oxalobacteraceae
3e7adb4d10c147e16d2e583e06817db9	Bacteria	Actinobacteriota	MB-A2-108				
17419fb9339f0d7037ef5adf484bf30b	Bacteria	Proteobacteria	Gammaproteobacteria	Burkholderiales	SC-I-84		
4a478b2bb12cef918a2158bc028e3ad7	Bacteria	Gemmatimonadota	Gemmatimonadetes	Gemmatimonadales	Gemmatimonadaceae	Gemmatimonas	
ad4bbdc88192ad5c1fe15287f8f8e6ea	Bacteria	Acidobacteriota	Acidobacteriae	Solibacterales	Solibacteraceae	Candidatus_Solibacter	
64a9934a014c73610f4af7284535a3cb	Bacteria	Proteobacteria	Gammaproteobacteria	Burkholderiales	Comamonadaceae
a12216ff066f4249fe8ca0b270b5e2d8	Bacteria	Proteobacteria	Alphaproteobacteria	Dongiales	Dongiaceae	Dongia	
6c6d7289c5c69435e81e45c2b24b8817	Bacteria	Myxococcota	bacteriap25				
035861950b19d69ac05fe2d645c16246	Eukaryota
9bbfa6d2acb65afb6aff7a0dbe0ed30b	Bacteria	Proteobacteria	Alphaproteobacteria	Rhodobacterales	Rhodobacteraceae	Gemmobacter	
2b865cee3f58c703049c736664d26b49	Bacteria	Verrucomicrobiota	Verrucomicrobiae	Pedosphaerales	Pedosphaeraceae		
9d984bbe88f5a19401a843d4083dc9fb	Bacteria	Proteobacteria	Alphaproteobacteria	Rhizobiales	Rhizobiaceae	Allorhizobium-Neorhizobium-Pararhizobium-Rhizobium	
14ee80e09f5fb3b1ee3d667e41c96f61	Bacteria	Dependentiae	Babeliae	Babeliales
9b5087d2e7e235884d047a44b48a354d	Bacteria	Chloroflexi	Chloroflexia	Chloroflexales	Roseiflexaceae		
4b4ccfdf7ebd46a1f51b24977c60fd48	Bacteria	Actinobacteriota	Actinobacteria	Corynebacteriales	Mycobacteriaceae	Mycobacterium	
53903acc9ff228ca53d350dc9de7aed5	Bacteria	Acidobacteriota	Acidobacteriae	Acidobacteriae_or	Acidobacteriae_fa	Paludibaculum	
e2619b8874ddf4375a2ff188429f044a	Bacteria	Proteobacteria	Gammaproteobacteria	Burkholderiales	Nitrosomonadaceae	Ellin6067	
747310e40a8b3109f1453c1f62763f14	Bacteria	Proteobacteria	Gammaproteobacteria	Burkholderiales	SC-I-84		
c021106ebcfaa58ce284274f892a4506	Bacteria	Proteobacteria	Alphaproteobacteria	Micropepsales	Micropepsaceae		
a502e9472d12201647d748df0bc52814	Bacteria	Actinobacteriota	Acidimicrobiia	IMCC26256			
7c11edb5b75032d7da154afb042c5108	Bacteria	Verrucomicrobiota	Chlamydiae	Chlamydiales	Simkaniaceae	Ga0074140	
e036ddd0005ff72ff70a73f9ad0399fd	Bacteria	Proteobacteria	Alphaproteobacteria	Sphingomonadales	Sphingomonadaceae	Sphingoaurantiacus	
3c9dd10bd39a16c7e2703d1222c68eff	Bacteria	Proteobacteria	Gammaproteobacteria	Burkholderiales	Nitrosomonadaceae	Nitrosospira	
58c410f02295664d688780cc37f2553d	Bacteria	Desulfobacterota					
abbfbf98f519eed1667342329ec6f8c3	Bacteria	Proteobacteria	Gammaproteobacteria	Burkholderiales	Comamonadaceae	Caenimonas	
6078e0d0697ff179fec522cbfcc032a5	Bacteria	Actinobacteriota	Actinobacteria	Micromonosporales	Micromonosporaceae	Hamadaea	
04b3af37ed9e7bcbbd39b3ba6813d327	Bacteria	Proteobacteria	Alphaproteobacteria	Rhizobiales	Hyphomicrobiaceae	Pedomicrobium	
319b0c20c7040ba5a6dd225804146edc	Bacteria	Proteobacteria	Gammaproteobacteria	Burkholderiales	SC-I-84		
d6d703e1d2cd2d99b39cbc81d0ea4daa	Bacteria
f38714a33d9e369ac381bf1c3676356a	Bacteria	Bacteroidota	Bacteroidia	Sphingobacteriales	env.OPS_17		
f07922ed32abd4ddf7c2ba285074c84d	Bacteria	Bacteroidota	Bacteroidia	Cytophagales	Hymenobacteraceae	Adhaeribacter	
aea0e0dd1f5be41492cd9ad3ed815bd1	Bacteria	Proteobacteria	Alphaproteobacteria	Rhizobiales	Devosiaceae	Devosia	
b89ed584c831e9bfece4f904c358f2ea	Bacteria	Proteobacteria	Gammaproteobacteria	Burkholderiales	Oxalobacteraceae	Massilia	
bd6bcd06913999eb21fa54844ebd0d36	Bacteria	Myxococcota	Polyangia	Polyangiales	Phaselicystidaceae	Phaselicystis	
dbe5d71445dd79f55be5c5d6b0a873f0	Bacteria	Bdellovibrionota	Oligoflexia	Oligoflexales
da32d28b8d04d973c20e01d661fa1018	Bacteria	Acidobacteriota	Subgroup_5				
5a7971183ce096d47a03e267acfcb619	Bacteria	Proteobacteria	Alphaproteobacteria	Rhizobiales	Xanthobacteraceae
f065e9efaf41bc8b814610c3483c7205	Bacteria	Acidobacteriota	Acidobacteriae	Acidobacteriales			
2c15c987b61ec6be520b3ae37067af20	Bacteria	Verrucomicrobiota	Verrucomicrobiae	Pedosphaerales	Pedosphaeraceae	Ellin516	
65f38b24b736a8b4004ba64c45a244b0	Bacteria	Acidobacteriota	Subgroup_22				
c5473b8d7368b7db77288805460f7a45	Bacteria	Chloroflexi	TK10				
cc2bdfaeec2d686f6c24084eef719ad0	Bacteria	Proteobacteria	Alphaproteobacteria	Rhizobiales	Kaistiaceae	Kaistia	
2f810d051cf2a5cbc1265d238b3628ee	Bacteria	Bdellovibrionota	Oligoflexia	0319-6G20			
1fd146d6b209fe15b535268f0c1e1d9c	Bacteria	Proteobacteria	Alphaproteobacteria	Paracaedibacterales	Paracaedibacteraceae		
6b432bb6a6eee7db393c46a88da18bd2	Bacteria	Proteobacteria	Gammaproteobacteria	Burkholderiales	Methylophilaceae
23a16465ef683efd5a3a8757e7eb4d34	Bacteria	Proteobacteria	Alphaproteobacteria	Rhodobacterales	Rhodobacteraceae	Rubellimicrobium	
8b883d9f504eee27085fb409c6d673da	Bacteria	Bacteroidota	Bacteroidia	Flavobacteriales	Flavobacteriaceae
139588dcb5934317229e660a83d8c589	Bacteria	Bdellovibrionota	Bdellovibrionia	Bacteriovoracales	Bacteriovoracaceae	Peredibacter	
9139bdf6e063f5955b3c50945c9e8a33	Bacteria	Actinobacteriota	Actinobacteria	Propionibacteriales	Nocardioidaceae	Kribbella	
2ea58787e89290370fda7f53fc113482	Bacteria	Proteobacteria	Gammaproteobacteria	Burkholderiales	Comamonadaceae
6cc0d8df0439fe2b5ccfce062d3690f4	Bacteria	Gemmatimonadota	Gemmatimonadetes	Gemmatimonadales	Gemmatimonadaceae		
e35ce85b9a7e4a16d04f9b615ae32ff9	Bacteria	Bacteroidota	Bacteroidia	Chitinophagales	Chitinophagaceae	Flavisolibacter	
1b204cced11a868579fac92a7a20f6fa	Bacteria	Fibrobacterota	Fibrobacteria	Fibrobacterales	Fibrobacteraceae	possible_genus_04	
80a918fc898e0a85ba9bd02d4d0afa16	Bacteria	Verrucomicrobiota	Verrucomicrobiae	Pedosphaerales	Pedosphaeraceae		
69714a73b342a924b9da671fd6900ca1	Bacteria	Actinobacteriota	Actinobacteria	Micrococcales	Intrasporangiaceae	Phycicoccus	
4994da0ac8d06fdfaa6d13d9ecbefa92	Bacteria	Proteobacteria	Alphaproteobacteria	Caulobacterales	Caulobacteraceae	Phenylobacterium	
7fd23010e3f61e2c35ffe2f5b5b89141	Bacteria	Proteobacteria	Alphaproteobacteria	Sphingomonadales	Sphingomonadaceae	Sphingomonas	
8d856aeeb79643c4763534a872653788	Bacteria	Proteobacteria	Gammaproteobacteria	Xanthomonadales	Xanthomonadaceae	Arenimonas	
c47318aa19898eda32488a6489ed15c4	Bacteria	Gemmatimonadota	S0134_terrestrial_group				
32c8e8b219076f3468106f4b54154a3f	Bacteria	Gemmatimonadota	Gemmatimonadetes	Gemmatimonadales	Gemmatimonadaceae
7b34f5d1404498ac7d7add54b4e00834	Bacteria	Proteobacteria	Gammaproteobacteria	Burkholderiales	Oxalobacteraceae	Massilia	
a40fdfade3ff8fe0c225c3d3e4c22b18	Bacteria	Proteobacteria	Alphaproteobacteria				
2e769e324300f249e1985d6f1406f792	Bacteria	Acidobacteriota	Acidobacteriae	Solibacterales	Solibacteraceae	Candidatus_Solibacter	
ac7b294a99d24df19f45d0683015f83b	Bacteria	Acidobacteriota	Acidobacteriae	Bryobacterales	Bryobacteraceae	Bryobacter	
d9663ec9f8599ae5916df129b9cb8c9c	Bacteria	Proteobacteria	Alphaproteobacteria	Rhodospirillales	Rhodospirillaceae		
13a853ec9eb31219ac059a4c5a32acff	Bacteria	Bacteroidota	Bacteroidia	Cytophagales	Microscillaceae		
06dd6b6f9f445467949c3427b7d3f5a6	Bacteria	Gemmatimonadota	Gemmatimonadetes	Gemmatimonadales	Gemmatimonadaceae	Gemmatimonas	
466d1ce6867bcc522825c3a49ee1531b	Bacteria	Proteobacteria	Alphaproteobacteria	Rickettsiales	Rickettsiaceae		
6601ba1974187f28587b7a7e0fd6fb4e	Bacteria	Proteobacteria	Gammaproteobacteria	Burkholderiales	Methylophilaceae
1bb95444c32252a4f068d74e4f38f303	Bacteria	Firmicutes	Bacilli	Paenibacillales	Paenibacillaceae	Paenibacillus	
b9a630254b289da502b888527013cf42	Bacteria	Actinobacteriota	Acidimicrobiia	IMCC26256			
f008745212cc4c674c13ca8020cc5bc3	Bacteria	Proteobacteria	Gammaproteobacteria	Burkholderiales	Oxalobacteraceae	Massilia	
35d9cb142303ef7dbe07bb80fffa56d0	Bacteria	Actinobacteriota	Actinobacteria	Propionibacteriales	Nocardioidaceae	Nocardioides	
ae60b28d44de9cb8eb625808901b4f76	Bacteria	Proteobacteria	Alphaproteobacteria	Sphingomonadales	Sphingomonadaceae	Sphingomonas	
9af634f022495e9657e6119fbcad6af0	Bacteria	Proteobacteria	Alphaproteobacteria	Rickettsiales	Mitochondria		
85a8cbcfbdeb66afc7fc3bb2e626988b	Bacteria	Proteobacteria	Gammaproteobacteria	Oceanospirillales	Pseudohongiellaceae	BIyi10	
44ea2f7cc4c5bdda266f17fc208bdf57	Bacteria	Proteobacteria	Alphaproteobacteria	Rhizobiales	Rhizobiales_Incertae_Sedis		
3979f6cdd11f17b7f4f6465b5ecefbdf	Bacteria	Proteobacteria	Alphaproteobacteria	Rhizobiales	Rhizobiaceae	Shinella	
ea52580112c3c135b7c11d150158543f	Bacteria	Proteobacteria	Alphaproteobacteria	Sphingomonadales	Sphingomonadaceae
bd37ec773ccab6e8037f239ff590025e	Bacteria	Proteobacteria	Gammaproteobacteria	Steroidobacterales	Steroidobacteraceae	Steroidobacter	
e214c235bbcdea4a2854f05f9338e646	Bacteria	Proteobacteria	Gammaproteobacteria	Burkholderiales	Comamonadaceae	Ideonella	
b67e2b5f74c08a37749ce1ded4b45b7c	Bacteria	Bacteroidota	Bacteroidia	Cytophagales	Hymenobacteraceae	Adhaeribacter	
e0c4ceb5241a33bd0f65d5c997ea0cc4	Bacteria	Proteobacteria	Gammaproteobacteria	Burkholderiales	Nitrosomonadaceae	IS-44	
4a28704e2d31f8b9d6cdfdcc2b0d5768	Bacteria	Proteobacteria	Alphaproteobacteria	Reyranellales	Reyranellaceae	Reyranella	
e3ebe03c36947eff18d724c964576bc3	Bacteria	Acidobacteriota	Subgroup_5				
24ebf29a9a8fb730185ff910cca57c41	Bacteria	Proteobacteria	Gammaproteobacteria	Burkholderiales	Nitrosomonadaceae	IS-44	
2b67c5d62abf0a80354d48e66f6bd388	Bacteria	Proteobacteria	Gammaproteobacteria	Burkholderiales	Oxalobacteraceae	Massilia	
a2a909ec99dc43164b5508e0fe6754c4	Bacteria	Proteobacteria	Gammaproteobacteria	Burkholderiales	Oxalobacteraceae
469c2f14d88c926b867904c98f0bae6b	Bacteria	Firmicutes	Bacilli	Paenibacillales	Paenibacillaceae	Paenibacillus	
2afe35e994d473def481077d808b3d1a	Bacteria	Bacteroidota	Kapabacteria	Kapabacteriales			
28d512e4fef4c8ff3885efc66877ae5c	Bacteria	Verrucomicrobiota	Verrucomicrobiae	Pedosphaerales	Pedosphaeraceae		
63b3b2a9ae408b0d900d9f938191abb7	Bacteria	Acidobacteriota	Subgroup_5				
68fc0d2c0016c7bd45b08fbd8dcca594	Bacteria	Bacteroidota	Bacteroidia	Cytophagales	Microscillaceae	Ohtaekwangia	
a6766295087d900b3fea7ea0ca84c25a	Bacteria	Proteobacteria	Gammaproteobacteria	Burkholderiales	Nitrosomonadaceae	MND1	
61d0266674536ea62b4b986c8b4bc43b	Bacteria	Proteobacteria	Gammaproteobacteria	Burkholderiales	Oxalobacteraceae	Pseudoduganella	
21fd8045a218e8d529ef6acb61a43576	Bacteria	Dependentiae	Babeliae	Babeliales
386039e8aa86855dd6942f0269830720	Bacteria	Proteobacteria	Gammaproteobacteria	Burkholderiales	Oxalobacteraceae	Massilia	
5f65c0831e1467430348fc955337e68d	Bacteria	Bacteroidota	Bacteroidia	Sphingobacteriales	env.OPS_17		
735f2af260eac60c0459184dfbe4d2da	Bacteria	Bdellovibrionota	Oligoflexia	Silvanigrellales	Silvanigrellaceae	Silvanigrella	
1a5578968dc89e056ac95eea5cdcb445	Bacteria	Proteobacteria	Alphaproteobacteria	Sphingomonadales	Sphingomonadaceae	Sphingomonas	
aaaea3638de5040ac64fb48e4e3788c9	Bacteria	Proteobacteria	Gammaproteobacteria	CCD24			
4f74a121fa3b63550432b1e2db25c28f	Bacteria	Proteobacteria	Gammaproteobacteria	PLTA13			
1f692c98a9dc89c65d4858d4d4511bba	Bacteria	Proteobacteria	Alphaproteobacteria	Rhizobiales	Methyloligellaceae		
5c90d2022eed545fe313c35760b9c4c9	Bacteria	Proteobacteria	Alphaproteobacteria	Rhizobiales	Xanthobacteraceae	Pseudolabrys	
66a60fd891493d00be48795411d244cd	Bacteria	Cyanobacteria	Sericytochromatia				
02227285bdb9537b5c6c3758187996de	Bacteria	Chloroflexi	TK10				
db1c84a043095a8651db0c75924549cf	Bacteria	Actinobacteriota	Acidimicrobiia	Microtrichales			
832e3c096c6b6321fac350b9e694b6aa	Bacteria	Actinobacteriota	Actinobacteria	Propionibacteriales	Nocardioidaceae	Nocardioides	
44f9484fb5dd6a9170dbd23972eebf84	Bacteria	Bacteroidota	Bacteroidia	Cytophagales	Hymenobacteraceae	Adhaeribacter	
94c8e28bfd6fdb61b70f035cbb28addc	Bacteria	Actinobacteriota	Actinobacteria	Corynebacteriales	Mycobacteriaceae	Mycobacterium	
462fa2d5744657c2841392034a7bc88e	Bacteria	Verrucomicrobiota	Verrucomicrobiae	Pedosphaerales	Pedosphaeraceae		
e5ecff4d352498305d2e6587cc8ea5a2	Bacteria	Proteobacteria	Gammaproteobacteria	Xanthomonadales	Xanthomonadaceae	Lysobacter	
e2d5c9e0f9f3d476365181c4ae4c48f8	Bacteria	Proteobacteria	Gammaproteobacteria	Burkholderiales	Oxalobacteraceae	Noviherbaspirillum	
004e3ce204ee0333ba934575fc424975	Bacteria	Proteobacteria	Gammaproteobacteria	Burkholderiales	Nitrosomonadaceae	mle1-7	
95f6ad5a17bfdbc64b7f269d7628b4d4	Bacteria	Proteobacteria	Gammaproteobacteria	Burkholderiales	Oxalobacteraceae
647995a886ab19ff370ec317cf6a169e	Bacteria	Proteobacteria	Gammaproteobacteria	Burkholderiales	Oxalobacteraceae
16390128160e23d134d309f27e634187	Bacteria	Proteobacteria	Gammaproteobacteria	Xanthomonadales	Xanthomonadaceae
890d9910e94297d6b6bf3a201b44622c	Bacteria	Chloroflexi	Chloroflexia	Chloroflexales	Roseiflexaceae		
72d17f5b97f0b37916b418195e50586e	Bacteria	Nitrospirota	Nitrospiria	Nitrospirales	Nitrospiraceae	Nitrospira	
2b29cc1e819a3d272fc493f77da2023d	Bacteria	Bdellovibrionota	Bdellovibrionia	Bacteriovoracales	Bacteriovoracaceae	Peredibacter	
1c0e37c973be0c8e693b846b79e88416	Bacteria	Firmicutes	Bacilli	Paenibacillales	Paenibacillaceae
657d64c5f4663b3ec0a9b6037512f2c5	Bacteria	Proteobacteria	Gammaproteobacteria	Burkholderiales	Nitrosomonadaceae	Ellin6067	
b44f6d1c103f0607f20c5e66246fb215	Bacteria	Bacteroidota	Bacteroidia	Cytophagales	Microscillaceae
bffd1a6dcb4ea4c372d371b0d2e06794	Bacteria	Chloroflexi	Chloroflexia	Chloroflexales	Roseiflexaceae		
95f51d0e56e5ddd9b28ef94192948e9c	Bacteria	Myxococcota	Myxococcia	Myxococcales	Myxococcaceae
7da38517b94cd8b00a047b92ada1f352	Bacteria	Firmicutes	Bacilli	Paenibacillales	Paenibacillaceae	Paenibacillus	
4a6a3b83cffa7d120ff78c5a69d97ba6	Bacteria	Actinobacteriota	MB-A2-108				
30baa0b30389efc49b9e6ae2c2023757	Bacteria	Actinobacteriota	Actinobacteria	Propionibacteriales	Nocardioidaceae	Nocardioides	
8f18249b446c504ebe2645ad8885559a	Bacteria	Proteobacteria	Alphaproteobacteria	Micropepsales	Micropepsaceae		
5c61db277310d62f7a42a8360bbaad5f	Bacteria	Actinobacteriota	Actinobacteria	Micrococcales	Intrasporangiaceae	Oryzihumus	
890ec5dd4c24cf4c602e0494909aec91	Bacteria	Actinobacteriota	Actinobacteria	Streptosporangiales	Thermomonosporaceae	Actinocorallia	
a05ab241854d83dcee2d411e9beb1345	Bacteria	Proteobacteria	Gammaproteobacteria	Burkholderiales	Oxalobacteraceae
1f092e68c2847ba63367405a14db2ab4	Bacteria	Proteobacteria	Alphaproteobacteria	Sphingomonadales	Sphingomonadaceae	Sphingopyxis	
6a52f280f5a468f78d2a2432d9a5445f	Bacteria	Actinobacteriota	Thermoleophilia	Gaiellales
29e6adaabbdc8f1d5ac19924d0a47443	Bacteria	Gemmatimonadota	Gemmatimonadetes	Gemmatimonadales	Gemmatimonadaceae		
c37ed8e1754f269c3e4aa5d2ca4b8a5d	Bacteria	Gemmatimonadota	Gemmatimonadetes	Gemmatimonadales	Gemmatimonadaceae
6e1499197e83c116824c2e986439d087	Bacteria	Proteobacteria	Gammaproteobacteria
63041aa0853c88f174f5d8bde5a4669d	Bacteria	Actinobacteriota	Thermoleophilia	Solirubrobacterales	Solirubrobacteraceae	Solirubrobacter	
3a7f1560201799a430e246a3fde6eed8	Bacteria	Proteobacteria	Gammaproteobacteria	Gammaproteobacteria_Incertae_Sedis	Unknown_Family	Acidibacter	
83240478905f84afdb907ae672774700	Bacteria	Acidobacteriota	Acidobacteriae	Acidobacteriales	Acidobacteriaceae_(Subgroup_1)	Occallatibacter	
a006dd12af8cadf344ff6a994c86d482	Bacteria	Acidobacteriota	Subgroup_11				
b73158fa37e93296a4ca3fb2df3c893e	Bacteria	Dependentiae	Babeliae	Babeliales
8ae89fb79375eed341bd6459b1a4b189	Bacteria	Acidobacteriota	Subgroup_22				
b4ed6e6b049f7f845cd5dfcd60208c95	Bacteria	Proteobacteria	Gammaproteobacteria	Burkholderiales	Comamonadaceae
1db42e7c75b12d00e62b1a0a73c7ff07	Bacteria	Proteobacteria	Alphaproteobacteria	Sphingomonadales	Sphingomonadaceae
50ff883f02dd4ff2f1f3a160d31a665e	Bacteria	Proteobacteria	Gammaproteobacteria	Burkholderiales	Rhodocyclaceae	Georgfuchsia	
25d3de3bdd9f0a3c15cc7fe929b14091	Bacteria	Proteobacteria	Gammaproteobacteria	Burkholderiales	Oxalobacteraceae	Massilia	
810a5b8b505b9071ab04adc228b2813f	Bacteria	Chloroflexi	TK10				
a01799d8200978fff27f37c0e839a7f7	Bacteria	Gemmatimonadota	Gemmatimonadetes	Gemmatimonadales	Gemmatimonadaceae	Gemmatimonas	
2f3c8db3e3f9f3e31f959432accbbd25	Bacteria	Proteobacteria	Alphaproteobacteria	Caulobacterales	Caulobacteraceae	Phenylobacterium	
4215aa0b0975a8147cdc1956b1ac279d	Bacteria	Actinobacteriota	MB-A2-108				
0fb588b1f9cbe3a7876882c78dd87022	Bacteria	Proteobacteria	Gammaproteobacteria	Burkholderiales	Oxalobacteraceae	Noviherbaspirillum	
893e3756d4b55031c589abd4addb7848	Bacteria	Proteobacteria	Alphaproteobacteria	Rhizobiales	Hyphomicrobiaceae	Pedomicrobium	
cf93fcf2e02dadebfb506919c2787a14	Bacteria	Proteobacteria	Gammaproteobacteria	Burkholderiales	Burkholderiaceae	Burkholderia-Caballeronia-Paraburkholderia	
2f11d4d92419eff7f5fa9553cc8f173e	Bacteria	Proteobacteria	Gammaproteobacteria	Xanthomonadales	Rhodanobacteraceae
422d1e5c87deee5c5c39f1a1e8194f55	Bacteria	Proteobacteria	Gammaproteobacteria	Burkholderiales	Nitrosomonadaceae	Nitrosospira	
369986dbe46d0401c41837e4420e2832	Bacteria	Bdellovibrionota	Bdellovibrionia	Bacteriovoracales	Bacteriovoracaceae	Peredibacter	
964069a3f10c48a69a8632c08741afc1	Bacteria	Proteobacteria	Gammaproteobacteria	Burkholderiales	SC-I-84		
7b3d35d8eda680d009f02c63d06b6861	Bacteria	Proteobacteria	Gammaproteobacteria	Burkholderiales	Comamonadaceae
1e9bb5aa176bf9b412960bc531e6436a	Bacteria	Proteobacteria	Alphaproteobacteria	Rhizobiales	Hyphomicrobiaceae
5d2a4d5660989a7b1d6ac5dc153310ba	Bacteria	Desulfobacterota					
608b303b3693cc14544a6c0ffda64476	Bacteria	Bacteroidota	Bacteroidia	Flavobacteriales	Flavobacteriaceae
7f414ded3276e3f6305136deea3c046c	Bacteria	Chloroflexi	Chloroflexia	Chloroflexales	Roseiflexaceae		
6a16064309e74ae66657cc40dfa8707c	Bacteria	Actinobacteriota	Actinobacteria	Micrococcales	Intrasporangiaceae
d160b3c6bc82a5ec07153db930b0af9e	Bacteria	Bacteroidota	Bacteroidia	Flavobacteriales	Flavobacteriaceae	Flavobacterium	
4567505afd168fff017ec4bf76d8d749	Bacteria	Gemmatimonadota	Gemmatimonadetes	Gemmatimonadales	Gemmatimonadaceae	Gemmatimonas	
fc4ce9fbcb319ee89fbe6043b85cf6cf	Bacteria	Actinobacteriota	Actinobacteria	Streptomycetales	Streptomycetaceae	Streptomyces	
b7a906ac2da47e53a1b454b21f904634	Bacteria	Chloroflexi	Chloroflexia	Chloroflexales	Roseiflexaceae		
eac24ab18985671fa3b448c07357a0e7	Bacteria	Myxococcota	bacteriap25				
4806b4a455c3e8a4c7296a168c45e004	Bacteria	Proteobacteria	Gammaproteobacteria	Burkholderiales	Comamonadaceae
a70e315dfbcd90dc1fc11c63d52e3fd8	Bacteria	Bdellovibrionota	Oligoflexia	0319-6G20			
bf32450d585bb8633eaa7326725d19b1	Bacteria	Gemmatimonadota	Gemmatimonadetes	Gemmatimonadales	Gemmatimonadaceae		
89f9897383e96a050a8898b77e42c378	Bacteria	Proteobacteria	Gammaproteobacteria	Burkholderiales	Comamonadaceae	Rhizobacter	
167ead93c3bf2f288e599ccea5cd6bfa	Bacteria	Acidobacteriota	Holophagae	Subgroup_7			
29ff00d2f3ab349cf7ca21ab55c98b3b	Bacteria	Actinobacteriota	Thermoleophilia	Solirubrobacterales	67-14		
e8712922c7149d32cedc4734d9eb56d7	Bacteria	Proteobacteria	Alphaproteobacteria	Reyranellales	Reyranellaceae	Reyranella	
39b581bfd219e622360b4d18a9a03604	Bacteria	Proteobacteria	Gammaproteobacteria	Xanthomonadales	Rhodanobacteraceae	Rhodanobacter	
bc1502f6fda528fcd5cb1466ef73531b	Bacteria	Verrucomicrobiota	Chlamydiae	Chlamydiales	Parachlamydiaceae	Neochlamydia	
ac065175b6e5172c4dcc658eb6f44a64	Bacteria	Actinobacteriota	Actinobacteria	Micromonosporales	Micromonosporaceae
33d7585f589c33ec52ccc6e280be4554	Bacteria	Proteobacteria	Gammaproteobacteria	Burkholderiales	Oxalobacteraceae
d37aa671db86b7ecc911e9df551e4526	Bacteria	Actinobacteriota	Thermoleophilia	Gaiellales	Gaiellaceae	Gaiella	
4a0562bf1b7f6b5178dc67153a990d98	Bacteria	Actinobacteriota	Thermoleophilia	Gaiellales	Gaiellaceae	Gaiella	
6cb408bc0d5b1bbc1f81c30aef37cfb8	Bacteria	Proteobacteria	Gammaproteobacteria	Salinisphaerales	Solimonadaceae	Panacagrimonas	
cfab55e18193bf8ba9289028eadf1eb6	Bacteria	Firmicutes	Bacilli	Bacillales	Bacillaceae	Bacillus	
32a29a91e92fa906faa04ed72b29bb04	Bacteria	Acidobacteriota	Acidobacteriae	Solibacterales	Solibacteraceae	Candidatus_Solibacter	
3f80362e15de4a0f1d8b955052620b37	Bacteria	Actinobacteriota	Actinobacteria	Propionibacteriales	Nocardioidaceae	Nocardioides	
f31bdef7233be28172ad86a5fee77dd7	Bacteria	Proteobacteria	Alphaproteobacteria	Sphingomonadales	Sphingomonadaceae
67cdda1e8cdd403f80a57f199de3d4c5	Bacteria	Actinobacteriota	Actinobacteria	Propionibacteriales	Nocardioidaceae	Aeromicrobium	
e2f222bafba4898b38bf7b4c53274f74	Bacteria	Actinobacteriota	Actinobacteria	Corynebacteriales	Corynebacteriaceae	Lawsonella	
a108ceb849fa9af3e1ad6eac0b146c0b	Bacteria	Proteobacteria	Alphaproteobacteria
c7d3b888770ed47cb70d20d8cb4664ee	Bacteria	Proteobacteria	Alphaproteobacteria	Rickettsiales	Mitochondria		
9cd2573b395b3f35c334aaa9db2b45a1	Bacteria	Proteobacteria	Alphaproteobacteria	Rhizobiales	Rhizobiaceae	Mesorhizobium	
f50961def9deedcebe2fc578dda46f0f	Bacteria	Proteobacteria	Gammaproteobacteria
d1d6885b3085079e52c041a7dcbb58c2	Bacteria	Proteobacteria	Alphaproteobacteria	Rhizobiales	Devosiaceae	Devosia	
c82afc9bf60ae66109b01fde57b2303c	Bacteria	Actinobacteriota	Actinobacteria	Frankiales	Nakamurellaceae	Nakamurella	
ca755d93f47953037a314cf1047b8c1a	Bacteria	Verrucomicrobiota	Chlamydiae	Chlamydiales	cvE6		
3efb6acf61af75e4f6330e7d2cb50359	Bacteria	Verrucomicrobiota	Verrucomicrobiae	Pedosphaerales	Pedosphaeraceae		
b77892a179c8d9b367eb5dc1fb264567	Bacteria	Acidobacteriota	Acidobacteriae	Solibacterales	Solibacteraceae	Candidatus_Solibacter	
123fb09349005445a14d392f735f9fa0	Bacteria	Actinobacteriota	Acidimicrobiia	Microtrichales
5d4a41f2ff53115b24dfa7575f5af070	Bacteria	Proteobacteria	Alphaproteobacteria	Sphingomonadales	Sphingomonadaceae	Sphingomonas	
7d6220d5daba1c37449c739d73456bc3	Bacteria	Verrucomicrobiota	Verrucomicrobiae	Pedosphaerales	Pedosphaeraceae		
1040a2e0fff0a97423ab71f64f7f55c8	Bacteria	Proteobacteria	Alphaproteobacteria	Rickettsiales	Rickettsiaceae		
0c0757c1ba12d743930083af4d01b170	Bacteria	Proteobacteria	Alphaproteobacteria	Caedibacterales	Caedibacteraceae	Candidatus_Nucleicultrix	
57a85f2be12101be80eedcf5e39d6450	Bacteria	Acidobacteriota	Subgroup_5				
4ff0972bd091cecac500a4ce5d04b55d	Bacteria	Chloroflexi	AD3				
78395e27a4ed190a3eee0aa8a4c17799	Bacteria	Proteobacteria	Alphaproteobacteria	Reyranellales	Reyranellaceae	Reyranella	
d2acebfcf3838f3c29337ec7ee0b5cbd	Bacteria	Proteobacteria	Alphaproteobacteria	Sphingomonadales	Sphingomonadaceae	Sphingomonas	
9c25e79690f7a9300f3c5d6410cffea9	Bacteria	Firmicutes	Bacilli	Bacillales	Bacillaceae	Bacillus	
bba8167391f045e1e3e64eec805b7ed3	Bacteria	Verrucomicrobiota	Verrucomicrobiae	Pedosphaerales	Pedosphaeraceae		
deae4c2ab146c0e7ffd78ed1bd107208	Bacteria	FCPU426					
f76d33634fc77cf79a5894d884bf8ceb	Bacteria	Proteobacteria	Gammaproteobacteria	Burkholderiales	Oxalobacteraceae
dfb3f55c8c955dd9144a1b45d79c90e1	Bacteria	Actinobacteriota	MB-A2-108				
e0c86e91e0fc9fc777d17fc673476713	Bacteria	Proteobacteria	Gammaproteobacteria	Burkholderiales	Nitrosomonadaceae	mle1-7	
69baac7be9217215ad78d32f79fc1cca	Bacteria	Proteobacteria	Alphaproteobacteria	Caulobacterales	Hyphomonadaceae	Hirschia	
c56b1486f09ac24609071462b5e086c1	Bacteria	Proteobacteria	Alphaproteobacteria	Rhizobiales	Xanthobacteraceae		
db3863cf07cc3c1945949baf20c26a67	Bacteria	Proteobacteria	Alphaproteobacteria	Rhizobiales	Devosiaceae	Devosia	
3d29c169bb36801026566505c6b18b6b	Bacteria	Proteobacteria	Alphaproteobacteria	Caulobacterales	Caulobacteraceae	Caulobacter	
ee55322bd3ccfb8008a5d6e46d9ac3ed	Bacteria	Abditibacteriota	Abditibacteria	Abditibacteriales	Abditibacteriaceae	Abditibacterium	
8a5d232c6927a9d40da16d73c776c591	Bacteria	Proteobacteria	Gammaproteobacteria	Burkholderiales	Oxalobacteraceae	Massilia	
f2cf4023392d304e78b820ef27553411	Bacteria	Proteobacteria	Gammaproteobacteria	Xanthomonadales	Xanthomonadaceae	Arenimonas	
46bcc7ca4a0e9993b44a740c36076f11	Bacteria	Proteobacteria	Gammaproteobacteria	Burkholderiales	Oxalobacteraceae	Massilia	
1e15f863cb4bb14e85a62d0ebee4b22f	Bacteria	Acidobacteriota	Acidobacteriae	Bryobacterales	Bryobacteraceae	Bryobacter	
841d0c317ea049a9336f35da9edd0b4c	Bacteria	Gemmatimonadota	Gemmatimonadetes	Gemmatimonadales	Gemmatimonadaceae	Gemmatimonas	
523c15a58a38930aafcda79781cb86ab	Bacteria	Verrucomicrobiota	Verrucomicrobiae	Pedosphaerales	Pedosphaeraceae		
0e33fddba845d7fe028a98773c8079cf	Bacteria	Actinobacteriota	Actinobacteria	Propionibacteriales	Nocardioidaceae	Nocardioides	
d4b71f26f87b895fe865135929b4f467	Bacteria	Actinobacteriota	Actinobacteria	Corynebacteriales	Corynebacteriaceae	Corynebacterium	
8998b598a95d0b8b493309c24895717a	Bacteria	Actinobacteriota	Actinobacteria	Propionibacteriales	Nocardioidaceae	Nocardioides	
21c3d45c82721c175506d8d8ceb79d8a	Bacteria	Chloroflexi	Chloroflexia	Chloroflexales	Roseiflexaceae		
e928eae601adc7afb6922c7d14c2176a	Bacteria	Acidobacteriota	Blastocatellia	11-24			
3b886b0e8740e1a69dbf559473ecc4bd	Bacteria	Proteobacteria	Alphaproteobacteria	Sphingomonadales	Sphingomonadaceae	Sphingomonas	
402d0910277e6d959885ed027a09f03c	Bacteria	Abditibacteriota	Abditibacteria	Abditibacteriales	Abditibacteriaceae	Abditibacterium	
10804deefe8c8dbc5e70b0902749c338	Bacteria	Bdellovibrionota	Bdellovibrionia	Bacteriovoracales	Bacteriovoracaceae	Bacteriovorax	
dcd525e3dfb4e60d224895d256b0621b	Bacteria	Proteobacteria	Alphaproteobacteria	Rhizobiales	Xanthobacteraceae		
e30fbcdcffeb261f4f9b233bd6c38713	Bacteria	Proteobacteria	Gammaproteobacteria	Burkholderiales	Methylophilaceae
a1c2a1f4bb98e233c949fc8be9ab0d22	Bacteria	Gemmatimonadota	Gemmatimonadetes	Gemmatimonadales	Gemmatimonadaceae	Gemmatimonas	
99b9b6d9d63c242154bdbadb0048b9aa	Bacteria	Proteobacteria	Gammaproteobacteria	Burkholderiales	Alcaligenaceae
ffab96c3e36381b30e36a5793abd00af	Bacteria	Proteobacteria	Gammaproteobacteria	Burkholderiales	Oxalobacteraceae
f4d9c4648807aa77a282b1d96c2a032d	Bacteria	Proteobacteria	Gammaproteobacteria	Pseudomonadales	Pseudomonadaceae
b6cb4756128a5f66a244bfcd3c848704	Bacteria	Proteobacteria	Gammaproteobacteria	Diplorickettsiales	Diplorickettsiaceae		
eaaf4708556b2824b112141a77022045	Bacteria	Actinobacteriota	Thermoleophilia	Solirubrobacterales	Solirubrobacteraceae	Solirubrobacter	
ccf07a59001478538393eb8c087b4a03	Bacteria	Bacteroidota	Bacteroidia	Chitinophagales	Chitinophagaceae	Edaphobaculum	
8b5798887d855f4fc77c77fb61120547	Bacteria	Bacteroidota	Bacteroidia	Chitinophagales	Chitinophagaceae	Flavitalea	
d87a99a45d8e7d43503177cb6f128abf	Bacteria	Firmicutes	Bacilli	Paenibacillales	Paenibacillaceae	Paenibacillus	
00334b70409424e431ea8cbcd768b36b	Bacteria	Proteobacteria	Gammaproteobacteria	Burkholderiales	Comamonadaceae
36de6a2d15e2979af480c764cee13248	Bacteria	Proteobacteria	Gammaproteobacteria	Burkholderiales	Nitrosomonadaceae	MND1	
c1f8f71307f018f3bd2c34fc98201d23	Bacteria	Proteobacteria	Alphaproteobacteria	Rhizobiales	Rhizobiaceae	Neorhizobium	
ec0a2444022beadda7235abe901b3bfa	Bacteria	Bdellovibrionota	Bdellovibrionia	Bdellovibrionales	Bdellovibrionaceae	OM27_clade	
ec9e28e20f6c839fb7b9a9d3b7d3d6de	Bacteria	Chloroflexi	Dehalococcoidia	S085			
696b5d04e15020af65c1172dab177a95	Bacteria	Actinobacteriota	Actinobacteria	Corynebacteriales	Nocardiaceae	Rhodococcus	
8230eb5dc3bd61efc9d55144d53e6609	Bacteria	Firmicutes	Bacilli	Bacillales	Bacillaceae	Bacillus	
60249221c4b49f8b4f7695ddd545b4b2	Bacteria	Acidobacteriota	Acidobacteriae	Acidobacteriales			
8b785753f123fd37010be65c753465b9	Bacteria	Proteobacteria	Alphaproteobacteria	Rhodobacterales	Rhodobacteraceae	Paracoccus	
1c855c6d414d6107a0cf9c469be4db73	Bacteria	Firmicutes	Bacilli	Bacillales	Bacillaceae
c36bcfc0f3f8a879a1a1678ae423f477	Bacteria	Bacteroidota	Bacteroidia	Flavobacteriales	Flavobacteriaceae
0ec2428f2e44f92fa8c99f48f6d7f4d7	Bacteria	Proteobacteria	Gammaproteobacteria	Xanthomonadales	Xanthomonadaceae
94033af2db9f72d91c0f2576d7d39b95	Bacteria	Proteobacteria	Alphaproteobacteria	Sphingomonadales	Sphingomonadaceae	Sphingomonas	
c49468601e528ac05808798f1ddfb522	Bacteria	Acidobacteriota	Acidobacteriae	Acidobacteriales			
2dcfe494b1d285d55d1e3931defed250	Bacteria	Verrucomicrobiota	Chlamydiae	Chlamydiales	Simkaniaceae	Ga0074140	
8b0b78bc2598521bde8612c15b213300	Bacteria	Proteobacteria	Gammaproteobacteria	Xanthomonadales	Xanthomonadaceae
9b35f88f13f303323dade12a9c8b0ba9	Bacteria	Proteobacteria	Alphaproteobacteria	Rhizobiales	KF-JG30-B3		
94883faf503af14cd95c07169dc531cc	Bacteria	Acidobacteriota	Thermoanaerobaculia	Thermoanaerobaculales	Thermoanaerobaculaceae	Subgroup_10	
9cf428e98e21d69216ce139bc0936ecc	Bacteria	Proteobacteria	Gammaproteobacteria	Xanthomonadales	Rhodanobacteraceae
518d2d41becfd0ce0f60d7d67f4f6e46	Bacteria	Firmicutes	Bacilli	Staphylococcales	Staphylococcaceae	Staphylococcus	
dd92f0a703d571f4467cdb45aa14d197	Bacteria	Firmicutes	Bacilli	Paenibacillales	Paenibacillaceae	Paenibacillus	
097d69af0203f0e4801713cc02326995	Bacteria	Actinobacteriota	Actinobacteria	Micromonosporales	Micromonosporaceae
f9b2e5078cb4c56008f292125b7003cc	Bacteria	Firmicutes	Bacilli	Paenibacillales	Paenibacillaceae	Paenibacillus	
3d0ad95263462931c44979cdd9cdb4e8	Bacteria	Chloroflexi	Chloroflexia	Chloroflexales	Roseiflexaceae		
807ff5874310ca945b5897c5498bd276	Bacteria	Patescibacteria	Saccharimonadia	Saccharimonadales
cade31cede541e3b6a88afbe61e8d145	Bacteria	Proteobacteria	Gammaproteobacteria	Burkholderiales	Oxalobacteraceae
ec9f25972e08ab402440ed605dd7fd71	Bacteria	Firmicutes	Bacilli	Paenibacillales	Paenibacillaceae	Paenibacillus	
08e3d3f1a62ff893f81082d6aa7d1a8a	Bacteria	Proteobacteria	Gammaproteobacteria	Burkholderiales	Nitrosomonadaceae	IS-44	
2570a4ae61c64d5cd787ee3dc1830459	Bacteria	Chloroflexi	Chloroflexia	Chloroflexales	Roseiflexaceae		
6875d9001c47d2f7559ea913ed7f26d9	Bacteria	Bacteroidota	Bacteroidia	Chitinophagales	Chitinophagaceae
5a6ca9b9c54fd2ef7c6f68f53763e20e	Bacteria	Chloroflexi
13457190a6fc616807147e1e9444bfba	Bacteria	Firmicutes	Bacilli	Bacillales	Bacillaceae	Bacillus	
5d13801bedb4e6fb70d52e20949ce212	Bacteria	Verrucomicrobiota	Chlamydiae	Chlamydiales	Chlamydiaceae		
d5cf4540fda5564ae61e80d1d3e0d73d	Bacteria	Proteobacteria	Gammaproteobacteria
eae003b1981e5a0cf52d917a9d0ead89	Bacteria	Proteobacteria	Gammaproteobacteria	Burkholderiales	Nitrosomonadaceae	MND1	
4d5406d8383103f779d19a5f7158b8ee	Bacteria	Proteobacteria	Gammaproteobacteria	Burkholderiales	Comamonadaceae	Ramlibacter	
91eebaf5de28ead476a4a4c28dde4bab	Bacteria	Proteobacteria	Alphaproteobacteria	Caulobacterales	Caulobacteraceae
56e8642f9d94d8681308f64ce47df451	Bacteria	Chloroflexi	Chloroflexia	Chloroflexales	Roseiflexaceae		
97b87f2aedd97589ad09f59207ec8c58	Bacteria	Chloroflexi	Chloroflexia	Chloroflexales	Roseiflexaceae		
63387f6e77c248d4eafc49b3b90662b0	Bacteria	Actinobacteriota	Actinobacteria	Propionibacteriales	Nocardioidaceae	Nocardioides	
416e98f49be35083540f9978fb99d038	Bacteria	Proteobacteria	Gammaproteobacteria	Burkholderiales	Comamonadaceae	Rhizobacter	
2bdb8dc14c87f9279cbad297cf30ed3f	Bacteria	Proteobacteria	Alphaproteobacteria	Sphingomonadales	Sphingomonadaceae	Rhizorhapis	
900a1bc6be29ba31dfc4e9a9a247cf29	Bacteria	Proteobacteria	Gammaproteobacteria	Burkholderiales	Burkholderiaceae	Burkholderia-Caballeronia-Paraburkholderia	
2477eb846955576006a8c714bde3a947	Bacteria	Actinobacteriota	Acidimicrobiia
800bab6524f0de54c3c56e31b581a0ac	Bacteria	Proteobacteria	Alphaproteobacteria	Reyranellales	Reyranellaceae	Reyranella	
2048b1506469ac46b75ae0d9ce2f115c	Bacteria	Actinobacteriota	Acidimicrobiia
e3ec67ed8de9ee11414a877abef42df7	Bacteria	Proteobacteria	Alphaproteobacteria	Rhizobiales	Rhizobiales_Incertae_Sedis		
5a5b1dad64e150fb58de4373d130f970	Bacteria	Acidobacteriota	Acidobacteriae	Acidobacteriales			
4999f5207a0bfe268bb772c34af19182	Bacteria	Proteobacteria	Alphaproteobacteria	Rhizobiales	Beijerinckiaceae	Bosea	
358d3a45350b3f7913ae2dfc03c9b6da	Bacteria	Proteobacteria	Alphaproteobacteria	Sphingomonadales	Sphingomonadaceae	Sphingomonas	
1e4b2d26cd06f00d58a87a57805993cc	Bacteria	Actinobacteriota	Actinobacteria	Propionibacteriales	Nocardioidaceae	Nocardioides	
0c28a71ae1ea72d93b6ecb26d83e2672	Bacteria	Actinobacteriota	Acidimicrobiia	IMCC26256			
0b687e7458b267407c3af86cc6bb6a7a	Bacteria	Chloroflexi	Chloroflexia	Chloroflexales	Roseiflexaceae		
5c3d052abed5dd282f2a5887d07848e5	Bacteria	Myxococcota	Polyangia	Haliangiales	Haliangiaceae	Haliangium	
26353e050431fc0f2f54b48782ae76ad	Bacteria	Firmicutes	Bacilli	Bacillales	Planococcaceae	Paenisporosarcina	
01e8ec40254abacd66b08c09bed5541b	Bacteria	Proteobacteria	Alphaproteobacteria	Rhizobiales	Rhizobiaceae	Shinella	
312da732b44357e953ec4d6f54d2e0aa	Bacteria	RCP2-54					
42cfb94b879f81e9f074b3bafe4cc843	Bacteria	Firmicutes	Bacilli	Paenibacillales	Paenibacillaceae	Paenibacillus	
083573be2e629dba9a4fc1eae9d5212c	Bacteria	Bdellovibrionota	Bdellovibrionia	Bacteriovoracales	Bacteriovoracaceae	Peredibacter	
f367978d406582dc08e86ed03dd7d3f2	Bacteria	Actinobacteriota	MB-A2-108				
cdc279fcac8e441ffc4509c1f9d9a169	Bacteria	Actinobacteriota	Acidimicrobiia
f32470a68650cabdac8ab59fa0837a2b	Bacteria	Proteobacteria	Alphaproteobacteria	Reyranellales	Reyranellaceae	Reyranella	
12b8b0bdb790bc614709747c2733b2fe	Bacteria	Chloroflexi	Chloroflexia	Chloroflexales	Roseiflexaceae		
b108c1a1ac39572daeb2f81b4187fd9b	Bacteria	Bacteroidota	Bacteroidia	Chitinophagales	Chitinophagaceae	Terrimonas	
6c84f330b35f29be071eb2fbede00215	Bacteria	Bacteroidota	Bacteroidia	Flavobacteriales	Flavobacteriaceae	Flavobacterium	
1a25303ccc0b06098634e3eb222f935b	Bacteria	Proteobacteria	Alphaproteobacteria	Sphingomonadales	Sphingomonadaceae	Sphingomonas	
48919eafa9a3852221db6d4914524302	Bacteria	Proteobacteria	Alphaproteobacteria	Caulobacterales	Hyphomonadaceae	SWB02	
beaf6e08e992127ff43d3be5ce5adb1e	Bacteria	Patescibacteria	Saccharimonadia	Saccharimonadales			
3ec26aad9789d53b2e00622fdbbf6de4	Bacteria	Chloroflexi	TK10				
7753db18f86147462f641df44a2b37f5	Bacteria	Actinobacteriota	Thermoleophilia	Solirubrobacterales
f44a03a4793821acea68f73a274e53c1	Bacteria	Proteobacteria	Gammaproteobacteria	Salinisphaerales	Solimonadaceae	Solimonas	
7edcfd6ac7a3bc9be66e40e99ccd95cc	Bacteria	Myxococcota	Myxococcia	Myxococcales	Myxococcaceae		
dc616794efb7f843736a0a16e3e7d096	Bacteria	Verrucomicrobiota	Verrucomicrobiae	Pedosphaerales	Pedosphaeraceae		
741954853f8a6e0e3d52bb8692303ecb	Bacteria	Bacteroidota	Bacteroidia	Sphingobacteriales	env.OPS_17		
1329dc943e1fd2bde5d4d9fb902b01da	Bacteria	Proteobacteria	Gammaproteobacteria	Burkholderiales	Chitinimonadaceae	Chitinimonas	
39da3e0d9afd3582183853c6f9d5d12d	Bacteria	Chloroflexi	TK10				
dee037b3dc6c21509a7ff3ff80eacb0a	Bacteria	Proteobacteria	Gammaproteobacteria	Burkholderiales	Nitrosomonadaceae	MND1	
911a3983c4636ddb483dbf661b05f455	Bacteria	Proteobacteria	Alphaproteobacteria	Rhizobiales	Xanthobacteraceae
1e2955262cdf1752876471921390d32a	Bacteria	Gemmatimonadota	Gemmatimonadetes	Gemmatimonadales	Gemmatimonadaceae
34656563a7188c577b832ef4c0b9399d	Bacteria	Proteobacteria	Gammaproteobacteria	Burkholderiales	Nitrosomonadaceae	mle1-7	
699c1e49d9d64390097411d936dba714	Bacteria	Proteobacteria	Alphaproteobacteria	Rickettsiales	SM2D12		
1e0827bf704be755d637f23388ecd842	Bacteria	Proteobacteria	Alphaproteobacteria	Rickettsiales	AB1		
577e1511263dea5a927e1170f3cd0157	Bacteria	Bacteroidota	Bacteroidia	Chitinophagales	Chitinophagaceae	Pseudoflavitalea	
3fc47d6431d93da4b010baeb767d346a	Bacteria	Acidobacteriota	Subgroup_5				
cf8f88c9b7540a603a219e372a594d26	Bacteria	Patescibacteria	Berkelbacteria				
94026d15805e679cb2619792abf88fde	Bacteria	Bacteroidota	Bacteroidia	Chitinophagales	Chitinophagaceae
7d1b40f5a675ed548ab5586db35f33b2	Bacteria	Actinobacteriota	Actinobacteria	Micrococcales	Microbacteriaceae	Gryllotalpicola	
4e4a59ecccbb1095974263cd39487737	Bacteria	Gemmatimonadota	Gemmatimonadetes	Gemmatimonadales	Gemmatimonadaceae		
9dd9d5d8e9cacbe50d31baf196f04273	Bacteria
af4ff96cb06ab90619ec225eb0a90d77	Bacteria	Bdellovibrionota	Bdellovibrionia	Bdellovibrionales	Bdellovibrionaceae	OM27_clade	
1eef79f478a4f7ece802450b93c67d9d	Bacteria	Acidobacteriota	Acidobacteriae	Acidobacteriales			
200a3b666db474edf9b292f4db0f1e11	Bacteria	Bacteroidota	Bacteroidia	Cytophagales	Microscillaceae
a9766614d8654ae8194d77019b7aa158	Bacteria	Gemmatimonadota	Gemmatimonadetes	Gemmatimonadales	Gemmatimonadaceae	Roseisolibacter	
bf467cfd7b38ba54085fac51461e9976	Bacteria	Proteobacteria	Gammaproteobacteria	Burkholderiales	Oxalobacteraceae	Massilia	
061b108f92b4164185d8f4810778f291	Bacteria	Proteobacteria	Gammaproteobacteria	Burkholderiales	Nitrosomonadaceae	mle1-7	
a4b59f70ebf7289dbdb01f34183b6a3b	Bacteria	Bacteroidota	Bacteroidia	Chitinophagales	Chitinophagaceae	Flavisolibacter	
7422a178fba1c3b1364f4d92632fd0e5	Bacteria	Nitrospirota	Nitrospiria	Nitrospirales	Nitrospiraceae	Nitrospira	
5e0fe6fa036b481ecbf28554b2c25c59	Bacteria	Desulfobacterota					
a81adcb4eeb60ea701a7f3769e11b4b0	Bacteria	Proteobacteria	Gammaproteobacteria	Burkholderiales	Comamonadaceae	Ramlibacter	
660831fa828616a90a9edd62f6ac4986	Bacteria	Acidobacteriota	Subgroup_22				
a9a32ab8455141e40a8f355949b0ec14	Bacteria	Bdellovibrionota	Bdellovibrionia	Bdellovibrionales	Bdellovibrionaceae	Bdellovibrio	
8d73f97c5e0885f2c0603d4b768ef72e	Bacteria	Bdellovibrionota	Oligoflexia	0319-6G20			
c17d8263f17e2cc683256316150933de	Bacteria	Proteobacteria	Alphaproteobacteria	Rhizobiales	Devosiaceae	Devosia	
73b3f6a16deb5ea8d33515fe11890fd6	Bacteria	Proteobacteria	Alphaproteobacteria	Elsterales			
0496a54fc4c3655800ea73e35d2e0e6f	Bacteria	Proteobacteria	Alphaproteobacteria	Micropepsales	Micropepsaceae		
e0b005fc6ba686940bdf9afd18cdd198	Bacteria	Dependentiae	Babeliae	Babeliales	Vermiphilaceae		
72f677e7a62d8114c5dff68aac31870e	Bacteria	Verrucomicrobiota	Verrucomicrobiae	Pedosphaerales	Pedosphaeraceae		
73082bfdcad38cf5f7d610580232ed42	Bacteria	Proteobacteria	Gammaproteobacteria	Steroidobacterales	Steroidobacteraceae		
c246f44543e0e1d3152e226b58c97f63	Bacteria	Chloroflexi	Chloroflexia	Chloroflexales	Roseiflexaceae		
48ea9d0ec45cf9b2f0448a06d79be5ca	Bacteria	Verrucomicrobiota	Verrucomicrobiae	Pedosphaerales	Pedosphaeraceae	Ellin517	
b2efdec406a8ab4eac51c36c5c04e92f	Bacteria	Actinobacteriota	Actinobacteria	Streptosporangiales	Streptosporangiaceae	Streptosporangium	
5148bc6717f06acc888b723431c36359	Bacteria
7a1b4392c088c502d28a5ee696a6040e	Bacteria	Proteobacteria	Alphaproteobacteria	Rhizobiales	Rhizobiales_Incertae_Sedis		
e8ab87f4de5806e5800432a46c3668d9	Bacteria	Chloroflexi	TK10				
f3fe1883eaefbadf742b8cef0e844e7a	Bacteria	Acidobacteriota	Subgroup_22				
260994072ffc741e18d2389f29f1bdcd	Bacteria	Proteobacteria	Alphaproteobacteria	Rhizobiales	Rhizobiaceae
2180ea37091945d8ba9dd5331ada7be1	Bacteria	Proteobacteria	Alphaproteobacteria	Rhizobiales	Devosiaceae	Devosia	
e148991434fcb705393375ffecf33a8e	Bacteria	Proteobacteria	Alphaproteobacteria	Rhizobiales	Xanthobacteraceae	Bradyrhizobium	
c6613b0ff201e1099fb26283610698ea	Bacteria	Myxococcota	Polyangia	Haliangiales	Haliangiaceae	Haliangium	
22926f1b7b92dc3a338d1fe46ea36a84	Bacteria	Actinobacteriota	Actinobacteria	Streptomycetales	Streptomycetaceae	Streptomyces	
c9e0e55756b640c5caab5de97035cc12	Bacteria	Proteobacteria	Gammaproteobacteria	Burkholderiales	Nitrosomonadaceae	Ellin6067	
bb7e9fcf893b412cd0992950d4ec12ee	Bacteria	Actinobacteriota	MB-A2-108				
073070bcde4274af2ed5edd07f68500d	Bacteria	Verrucomicrobiota	Verrucomicrobiae	Pedosphaerales	Pedosphaeraceae		
a393af00ec7eb266bcfc616aa5679391	Bacteria	Firmicutes	Bacilli	Paenibacillales	Paenibacillaceae	Paenibacillus	
91c0814a523ac6cf8a45b5d1f1b19066	Bacteria	Gemmatimonadota	Gemmatimonadetes	Gemmatimonadales	Gemmatimonadaceae	Gemmatimonas	
e8d422131d92ca4292194b4277b1839b	Bacteria	Proteobacteria	Gammaproteobacteria	Burkholderiales	Oxalobacteraceae
a6a91867baa6f5073412e8f0608ef748	Bacteria	Proteobacteria	Gammaproteobacteria	Steroidobacterales	Steroidobacteraceae		
85bf0e37016c60a4d614810e412a3ce2	Bacteria	Proteobacteria	Gammaproteobacteria	KI89A_clade			
cb0cab660ef3a53a7821ea3cf6554d82	Bacteria	Proteobacteria	Gammaproteobacteria	Pseudomonadales	Pseudomonadaceae	Pseudomonas	
d6bdf5b3d2d326a4a843b02f04a7f15b	Bacteria	Proteobacteria	Gammaproteobacteria	Burkholderiales	Oxalobacteraceae
cb0a2b05251a1d890474ba8090983793	Bacteria	Acidobacteriota	Subgroup_5				
fb1575300e976e0a9b6a55392411d064	Bacteria	Proteobacteria	Alphaproteobacteria	Rhizobiales	Xanthobacteraceae		
f9dc3b2c9dd333830c92317d42220969	Bacteria	Proteobacteria	Alphaproteobacteria	Rhizobiales	Devosiaceae	Devosia	
767d66bb0992e1f73c80702d763d01a9	Bacteria	Proteobacteria	Gammaproteobacteria	Xanthomonadales	Xanthomonadaceae
efcc597fdf91dc6f9575206ba7b89f6a	Bacteria	Proteobacteria	Gammaproteobacteria	Burkholderiales	Comamonadaceae
6be66d4684a54750ed95ddca9a63c2d5	Bacteria	Verrucomicrobiota	Chlamydiae	Chlamydiales	Parachlamydiaceae	Neochlamydia	
330f60eeafc3aee5264fc3cec925a66d	Bacteria	Firmicutes	Bacilli	Paenibacillales	Paenibacillaceae	Paenibacillus	
bcb59335f9343eb6356cb72d37b054d8	Bacteria	Proteobacteria	Gammaproteobacteria	Xanthomonadales	Xanthomonadaceae	Pseudoxanthomonas	
d18c72080ebfd1b9c3f5eed8a5a01c0c	Bacteria	Acidobacteriota	Subgroup_5				
c64d5a6abd3a3f17b76a63ed723b8394	Bacteria	Proteobacteria	Gammaproteobacteria	PLTA13			
987a67ec5ff8e76114762fbf6a0dc549	Bacteria	Verrucomicrobiota	Verrucomicrobiae	Pedosphaerales	Pedosphaeraceae		
4389709ecdc8df70410e3545ff47213b	Bacteria	Actinobacteriota	Acidimicrobiia	Microtrichales	Ilumatobacteraceae	CL500-29_marine_group	
26a100b176cd72e6c894e53b9faa53d8	Bacteria	Proteobacteria	Alphaproteobacteria	Sphingomonadales	Sphingomonadaceae	Sphingomonas	
0ce3421a044dea6745ba8e1c2b3f128a	Bacteria	Proteobacteria	Alphaproteobacteria	Sphingomonadales	Sphingomonadaceae	Sphingomonas	
1731c5e00ffb33e4a53ef542ecca95cc	Bacteria	Proteobacteria	Gammaproteobacteria	Burkholderiales	Oxalobacteraceae	Noviherbaspirillum	
ddc6f02bd04da1d2f33bc8e4c65f5f64	Bacteria	Proteobacteria	Gammaproteobacteria	Burkholderiales	Oxalobacteraceae	Massilia	
9ac0264bfbdd4f31ca68e8e0ff48c0a3	Bacteria	Proteobacteria	Gammaproteobacteria	Burkholderiales	Oxalobacteraceae
cbe6fcb8d0a8aa0f77c330e45fea20f6	Bacteria	Firmicutes	Bacilli	Bacillales	Bacillaceae	Bacillus	
9c5eda5ad7b4cedcef725c781219f733	Bacteria	Firmicutes	Bacilli	Paenibacillales	Paenibacillaceae	Paenibacillus	
b9eb4aff57fa994697e5f34d12588074	Bacteria	Proteobacteria	Alphaproteobacteria	Rhizobiales	Xanthobacteraceae	Pseudolabrys	
dce212831f92895cfc0310f91e3d7483	Bacteria	Bdellovibrionota	Bdellovibrionia	Bdellovibrionales	Bdellovibrionaceae	Bdellovibrio	
25bfd3b0efe0fd032207f8a9d6690800	Bacteria	Acidobacteriota	Acidobacteriae	Subgroup_2			
5150ce40dffb48b0fa9b80d2e8ccd6f3	Bacteria	Acidobacteriota	Subgroup_22				
972679d6aee88a1bbbcad63fb47bdcaa	Bacteria	Actinobacteriota	Acidimicrobiia
40ec27693c8a109d5760312f4ac5d18c	Bacteria
f33fb4310bbf7e52835d3f06eb4e5a16	Bacteria	Proteobacteria	Gammaproteobacteria	Burkholderiales	Nitrosomonadaceae	GOUTA6	
f419f4a2d9b706bf93f1c6ed341572ec	Bacteria	Proteobacteria	Alphaproteobacteria	Rhizobiales	Rhizobiaceae	Allorhizobium-Neorhizobium-Pararhizobium-Rhizobium	
57ebadee9114c9b501d038d40c45f876	Bacteria	Proteobacteria	Gammaproteobacteria	Pseudomonadales	Pseudomonadaceae	Pseudomonas	
d3c2cf8fe0073956bfffd220ebc80c56	Bacteria	Proteobacteria	Alphaproteobacteria	Rickettsiales	AB1		
753d01c39213921f145d8f1ddd2b306a	Bacteria	Proteobacteria	Gammaproteobacteria	Xanthomonadales	Rhodanobacteraceae
90208bad6fff89ead11afb4b0cd45a62	Bacteria	Actinobacteriota	MB-A2-108				
96b1355551f5dc0509396351cd09dcd3	Bacteria	Proteobacteria	Alphaproteobacteria	Rhizobiales	Xanthobacteraceae	Pseudorhodoplanes	
c0eb4a9acc54a1e6606e8f867b2d5b2c	Bacteria	Actinobacteriota	MB-A2-108				
0a806ff1794279d6ff3e879a25a6e620	Bacteria	Actinobacteriota	Actinobacteria	Corynebacteriales	Mycobacteriaceae	Mycobacterium	
f251b6ea001d8831f29f1f835033fc7b	Bacteria	Proteobacteria	Gammaproteobacteria	Enterobacterales	Enterobacteriaceae	Escherichia/Shigella	
4757c2e94d12bf746a0a9f579d3e4c6d	Bacteria	Gemmatimonadota	Gemmatimonadetes	Gemmatimonadales	Gemmatimonadaceae	Gemmatimonas	
d6df44d977adab918935e6cddb11db74	Bacteria	Desulfobacterota	Desulfuromonadia	Geobacterales	Geobacteraceae
5ce05ed538970e847d3decee20e2c5c5	Bacteria	Bdellovibrionota	Bdellovibrionia	Bdellovibrionales	Bdellovibrionaceae	Bdellovibrio	
12c1cc827068040d51ae0662e9a41779	Bacteria	Proteobacteria	Gammaproteobacteria	Diplorickettsiales	Diplorickettsiaceae		
3c2c6ea8a993739496f68c33e456c419	Bacteria	Proteobacteria	Alphaproteobacteria	Sphingomonadales	Sphingomonadaceae	Sphingomonas	
33b1238118135d14e78693fd6522d92c	Bacteria	Proteobacteria	Alphaproteobacteria	Azospirillales	Azospirillaceae	Skermanella	
27efaef067bf49483d3f7c59b040c179	Bacteria	Proteobacteria	Alphaproteobacteria				
c0da3fe32a296bf608d2bd471f679532	Bacteria	Chloroflexi	Chloroflexia	Chloroflexales	Roseiflexaceae		
4693e4f0640a13cbd4a66894081e9b64	Bacteria	Acidobacteriota	Subgroup_11				
152e55407ecf0e945db82d666b857e98	Bacteria	Actinobacteriota	Thermoleophilia	Gaiellales			
e0de45afe2f7b641a7d07b7aab2e3de1	Bacteria	Proteobacteria	Alphaproteobacteria	Rhizobiales	KF-JG30-B3		
bbdd680153f8a2d2648c2d5a690e5d11	Bacteria	Chloroflexi	Chloroflexia	Chloroflexales	Roseiflexaceae		
885d80c9f8e894686670787fe030675c	Bacteria	Actinobacteriota	Actinobacteria	Micrococcales	Intrasporangiaceae	Janibacter	
a6d2189617a88a3ba6a989d02bc92a39	Bacteria	Gemmatimonadota	Gemmatimonadetes	Gemmatimonadales	Gemmatimonadaceae		
4b732c1036e6dc9b3a95a5e1c4d40968	Bacteria	Proteobacteria	Gammaproteobacteria	Burkholderiales	Oxalobacteraceae
85c28be38cb690839dda5d2db07c1583	Bacteria	Proteobacteria	Alphaproteobacteria	Rhizobiales	Methyloligellaceae		
041c75981ff6ce6ca8a4fa511ed07d83	Bacteria	Chloroflexi	Chloroflexia	Chloroflexales	Roseiflexaceae		
b843d41703fb53055c8cea1d3d634ab8	Bacteria	Proteobacteria	Gammaproteobacteria	Burkholderiales	Oxalobacteraceae
f4ef20d7e22d47ac1dec52c5b57d928c	Bacteria	Proteobacteria	Gammaproteobacteria	Burkholderiales	Nitrosomonadaceae	Ellin6067	
537088fa6002e013a79be8004fbf6028	Bacteria	Acidobacteriota	Acidobacteriae	Acidobacteriales	Koribacteraceae	Candidatus_Koribacter	
356f8bda47e913318ea3012be772fe0e	Bacteria	Nitrospirota	Nitrospiria	Nitrospirales	Nitrospiraceae	Nitrospira	
b9c585a563ae8197aee5cc9806bf4d7a	Bacteria	Proteobacteria	Alphaproteobacteria	Rhizobiales	Rhizobiaceae
f5136793fe5ea00807e6e01fe90263af	Bacteria	Proteobacteria	Gammaproteobacteria	Steroidobacterales	Steroidobacteraceae		
c57a5777a5d048dc24c7cfae21733c6e	Bacteria	Actinobacteriota	Actinobacteria	Pseudonocardiales	Pseudonocardiaceae	Umezawaea	
eaac5a1a3f3529d1e4680e1b1e09327a	Bacteria	Verrucomicrobiota	Verrucomicrobiae	Pedosphaerales	Pedosphaeraceae
8076ad72858aee3af02252a5f091c898	Bacteria	Proteobacteria	Gammaproteobacteria	Burkholderiales	Nitrosomonadaceae	Ellin6067	
4fed62c58df53f2468a66eac5369cff6	Bacteria	Firmicutes	Clostridia	Peptostreptococcales-Tissierellales	Peptostreptococcaceae	Romboutsia	
5048a69a7f7e519b0385fbd5e191181a	Bacteria	Acidobacteriota	Acidobacteriae	Subgroup_2			
583fcd549e130a79fb8870cec67b56d4	Bacteria	Proteobacteria	Gammaproteobacteria	Burkholderiales	Comamonadaceae
2021019e157d9d675bf8e12ead9b59e3	Bacteria	Chloroflexi	AD3				
1dbe148e8c086ab867c1fd0734b27f68	Bacteria	Proteobacteria	Gammaproteobacteria	Pseudomonadales	Pseudomonadaceae	Pseudomonas	
bdaf83b9add2a6448f28f33c56488033	Bacteria
ed292ea9ed31ff62fa6179aaf5b9cfa8	Bacteria	Proteobacteria	Gammaproteobacteria	Burkholderiales	Burkholderiaceae	Burkholderia-Caballeronia-Paraburkholderia	
b05f8d4038489832ae986ad01d693436	Bacteria	Bdellovibrionota	Oligoflexia	0319-6G20			
af8b227f0c016b1998cf79e8f0ea5c7a	Bacteria	Myxococcota	Polyangia	Polyangiales	Polyangiaceae
761e84370a03cece171eaa51dc8a9794	Bacteria	Proteobacteria	Gammaproteobacteria	Burkholderiales	Rhodocyclaceae	Azoarcus	
6aee2939d332ddc493ffc6a5874a9420	Bacteria	Myxococcota	Polyangia	Polyangiales	BIrii41		
93bb48697476998c4f279e23b3d79cd9	Bacteria	Bacteroidota	Bacteroidia	Chitinophagales	Chitinophagaceae	Flavitalea	
bf7a9350314a674b1e6daa7803ee1637	Bacteria	Verrucomicrobiota	Verrucomicrobiae	Pedosphaerales	Pedosphaeraceae	ADurb.Bin063-1	
585011e59b86e652fd340c5bd16a4d12	Bacteria	Bacteroidota	Bacteroidia	Cytophagales	Cytophagaceae	Sporocytophaga	
1d2953f4bd8c6f5bf71c95b1619ab2f6	Bacteria	Acidobacteriota	Acidobacteriae	Acidobacteriales			
a70022311f5739f16f7081df8f6c82d8	Bacteria	Proteobacteria	Gammaproteobacteria	Xanthomonadales	Rhodanobacteraceae	Dokdonella	
4d523de0a60fe2ab5ed32065cdbe3e3a	Bacteria	Verrucomicrobiota	Verrucomicrobiae	Pedosphaerales	Pedosphaeraceae		
7a259368eb67229874be14471fb0cfec	Bacteria	Proteobacteria	Gammaproteobacteria	Burkholderiales	Nitrosomonadaceae	IS-44	
ed0d3d55f3f7ed0ac4e8cf8e047ce2cf	Bacteria	Proteobacteria	Alphaproteobacteria	Rickettsiales	Mitochondria		
fb533d113391b2204b8fa9fb8473e90d	Bacteria	Proteobacteria	Alphaproteobacteria	Rhizobiales	Rhizobiaceae	Allorhizobium-Neorhizobium-Pararhizobium-Rhizobium	
d6f7b67a5f23663960fa56cc0140e698	Bacteria	Actinobacteriota	Acidimicrobiia	IMCC26256			
99c31352f62c6ae511b0f49514cde05e	Bacteria	Actinobacteriota	Actinobacteria	Micrococcales	Microbacteriaceae
ba96e051e3b607074045318c8b50739c	Bacteria	Proteobacteria	Gammaproteobacteria	Burkholderiales	Nitrosomonadaceae	MND1	
dd164a2a0db1473de2c83644bc8f8178	Bacteria	Firmicutes	Bacilli	Staphylococcales	Staphylococcaceae	Staphylococcus	
da9eecb2cfff5c61623deec42a2b7efd	Bacteria	Myxococcota	Polyangia	Haliangiales	Haliangiaceae	Haliangium	
383329fce143633adc691ff0bda98fa8	Bacteria	Bacteroidota	Bacteroidia	Chitinophagales	Chitinophagaceae	Edaphobaculum	
3a5d5f67cacd83e026283a1d7263a960	Bacteria	Acidobacteriota	Acidobacteriae	Solibacterales	Solibacteraceae	Candidatus_Solibacter	
85c7678bd8027594aca78ef8210d0697	Bacteria	Acidobacteriota	Acidobacteriae	Solibacterales	Solibacteraceae	Candidatus_Solibacter	
dbcabf43df73db0dc30810b0cdf681a3	Bacteria	Actinobacteriota	Acidimicrobiia	IMCC26256			
f27dc9e9b10e3a62d3e75d2fc1e738f9	Bacteria	Patescibacteria	Saccharimonadia	Saccharimonadales			
174fd53f764c7667f5c2ae429903107d	Bacteria	Proteobacteria	Alphaproteobacteria	Rhizobiales	Xanthobacteraceae	Bradyrhizobium	
0b9f7ca48118d7bd436ea9b78ad851c1	Bacteria	Verrucomicrobiota	Verrucomicrobiae	Pedosphaerales	Pedosphaeraceae		
2d7d0f4ed075b3254de8180f4318b2c3	Bacteria	Bdellovibrionota	Oligoflexia	0319-6G20			
8e6eced289fac5d2f67cb354d5aa1e99	Bacteria	Patescibacteria	Saccharimonadia	Saccharimonadales			
704b0ccbe2c114db9b8bb5e447c8086d	Bacteria	Actinobacteriota	Acidimicrobiia	Microtrichales
4bc8084c6d9488115982cf885834b7da	Bacteria	Proteobacteria	Alphaproteobacteria	Sphingomonadales	Sphingomonadaceae	Sphingomonas	
6d20690338edbc970d6d6a62bfa6487c	Bacteria	Proteobacteria	Gammaproteobacteria	Burkholderiales	Oxalobacteraceae
2d933cad2401c59a4a73639edbed3792	Bacteria	Nitrospirota	Nitrospiria	Nitrospirales	Nitrospiraceae	Nitrospira	
5f2c46877ccb194e77d991c36ecb47d8	Bacteria	Gemmatimonadota	Longimicrobia	Longimicrobiales	Longimicrobiaceae		
e801665bad4aa8444d46d030060655eb	Bacteria	Proteobacteria	Alphaproteobacteria	Azospirillales	Azospirillaceae	Skermanella	
ea588b18a7c30f82c2c83fd1741ab6db	Bacteria	Firmicutes	Bacilli	Paenibacillales	Paenibacillaceae	Paenibacillus	
ac43de29157d49e78b772c93de02d9f7	Bacteria	Verrucomicrobiota	Verrucomicrobiae	Pedosphaerales	Pedosphaeraceae		
35260d02b03ea0aa04da14894c66dbbf	Bacteria	Actinobacteriota	Actinobacteria	Micromonosporales	Micromonosporaceae	Hamadaea	
23cf6e7b4752d7b331d340009ac50563	Bacteria	Proteobacteria	Gammaproteobacteria	Burkholderiales	Nitrosomonadaceae	MND1	
fe9cef95d47968e8831bc75d82a0cd28	Bacteria	Proteobacteria	Gammaproteobacteria	Diplorickettsiales	Diplorickettsiaceae		
e688ef1bc034b3530a19bea77c83835d	Bacteria	Proteobacteria	Gammaproteobacteria	Pseudomonadales	Pseudomonadaceae	Pseudomonas	
8d50ad049f0404d7ef71e0d2869daf0a	Bacteria	Latescibacterota					
87da091320243ceaa2e63c1e1cf9a764	Bacteria	Proteobacteria	Gammaproteobacteria	Burkholderiales	Comamonadaceae
1ed6c5b30bd8a38a71db40c04800c4ec	Bacteria	Actinobacteriota	Thermoleophilia	Solirubrobacterales	67-14		
2670d2f1018f4839197b5caf55b7020b	Bacteria	Proteobacteria	Gammaproteobacteria	Diplorickettsiales	Diplorickettsiaceae		
583388315e2342b36155f523b5e5f6f0	Bacteria	Proteobacteria	Gammaproteobacteria	Steroidobacterales	Steroidobacteraceae	Steroidobacter	
6c9c25eb71682cf9b4c13f768f2730e0	Bacteria	Desulfobacterota					
911bd1bad7383afed83cfc83c00925a7	Bacteria	Proteobacteria	Gammaproteobacteria	Burkholderiales	Oxalobacteraceae
1eff3c581c77ecb2a222d6c3d70e7e15	Bacteria	Proteobacteria	Gammaproteobacteria	Burkholderiales	Oxalobacteraceae	Noviherbaspirillum	
5d93e861058c82d08f6033f7cbe60aa9	Bacteria	Acidobacteriota	Acidobacteriae	Solibacterales	Solibacteraceae	Candidatus_Solibacter	
ba05fddded16b1833708c84558bdb153	Bacteria	Dependentiae	Babeliae	Babeliales	Vermiphilaceae		
5eb183a5eb227a06005fc3ee9647a29f	Bacteria	Bdellovibrionota	Bdellovibrionia	Bdellovibrionales	Bdellovibrionaceae	OM27_clade	
26224096c4e323245382bff89c608796	Bacteria	Proteobacteria	Alphaproteobacteria	Rhizobiales	Rhizobiaceae	Allorhizobium-Neorhizobium-Pararhizobium-Rhizobium	
faad24578c9d3946ad2e95b3e3ebadf0	Bacteria	Actinobacteriota	Actinobacteria	Propionibacteriales	Nocardioidaceae	Nocardioides	
d59c8d84e07fe7127b51e4a813d0b337	Bacteria	Proteobacteria	Alphaproteobacteria	Rhizobiales	Rhizobiaceae	Allorhizobium-Neorhizobium-Pararhizobium-Rhizobium	
ae0b9981eb443e8494ed396611b9e0a9	Bacteria	Proteobacteria	Gammaproteobacteria	Burkholderiales
dfd18a54c6c591a99ae3269ba63ff296	Bacteria	Firmicutes	Bacilli	Paenibacillales	Paenibacillaceae	Paenibacillus	
195680836b035ed8fdf7e75a14911791	Bacteria	Proteobacteria	Alphaproteobacteria	Rhizobiales	Rhizobiaceae	Allorhizobium-Neorhizobium-Pararhizobium-Rhizobium	
365751554abe0ddc308ab36045e76c3d	Bacteria	Proteobacteria	Gammaproteobacteria	Burkholderiales	Comamonadaceae
3a7d72390e54d35900518537da469529	Bacteria	Actinobacteriota	Actinobacteria	Propionibacteriales	Nocardioidaceae	Aeromicrobium	
7dee00b782da33a1dcc686279c5eadad	Bacteria	Proteobacteria	Gammaproteobacteria	Pseudomonadales	Pseudomonadaceae	Pseudomonas	
001ec92175c4dccc1fde09959d02bc68	Bacteria	Bacteroidota	Bacteroidia	Flavobacteriales	Crocinitomicaceae	Fluviicola	
0c18eb5f44b267ff464a705f8647797e	Bacteria	Firmicutes	Bacilli	Paenibacillales	Paenibacillaceae	Paenibacillus	
1b304176805713c59b6fb4d4118fcbd3	Bacteria	Actinobacteriota	Thermoleophilia	Gaiellales	Gaiellaceae	Gaiella	
17949e3dd0c44ffa5f70acb36bbc5423	Bacteria	Actinobacteriota	Actinobacteria	Micrococcales	Microbacteriaceae	Galbitalea	
fe2b14fb6d114b0059dcc2b40b5149e9	Bacteria	Acidobacteriota	Subgroup_5				
27a8728ee4867b9f9ddcabb5ac9adec9	Bacteria	Chloroflexi	Chloroflexia	Chloroflexales	Roseiflexaceae		
3a10093e6c9c79045d5a0aae578cd2ff	Bacteria	Chloroflexi	Chloroflexia	Chloroflexales	Roseiflexaceae		
7279921878922c83c16a63e17367b4d4	Bacteria	Proteobacteria	Alphaproteobacteria	Rhizobiales	Rhizobiaceae	Shinella	
fa485129570873e8d63e357dd500fff7	Bacteria	Verrucomicrobiota	Verrucomicrobiae	Pedosphaerales	Pedosphaeraceae	Ellin517	
48607bf04bac467fad90c3c4a6bc8dfa	Bacteria	Proteobacteria	Gammaproteobacteria	Burkholderiales	Oxalobacteraceae
fcd4a5b3af4fc8863b8e3e90d39a2285	Bacteria
367f6b32d420624ad38b39ea4ab3ab3f	Bacteria	Verrucomicrobiota	Verrucomicrobiae	Pedosphaerales	Pedosphaeraceae		
f29e89d1d57b716b7deefa16cf475582	Bacteria	Acidobacteriota	Acidobacteriae	Subgroup_12			
64e075830c8e09fb79ae0eb7596e1c53	Bacteria	Verrucomicrobiota	Verrucomicrobiae	Pedosphaerales	Pedosphaeraceae		
96f7256c56c07e5abc9d5d72cfbdc950	Bacteria	Bacteroidota	Bacteroidia	Cytophagales	Microscillaceae	Ohtaekwangia	
27221faa7f962266ec72493d0ff8496e	Bacteria	Proteobacteria	Gammaproteobacteria	Diplorickettsiales	Diplorickettsiaceae		
96c50136e4dfbc19a4f2b4a641943bb9	Bacteria	Bacteroidota	Bacteroidia	Flavobacteriales	Flavobacteriaceae
d273e01f61741e725ce68661063e1aaa	Bacteria	Chloroflexi	TK10				
a1658e4b2e2d4aa8c0ad1028cb6de40d	Bacteria	Proteobacteria	Gammaproteobacteria	Burkholderiales	SC-I-84		
7746a9f0dd86b71c6f241cefd798f4b6	Bacteria	Proteobacteria	Gammaproteobacteria	Burkholderiales	Nitrosomonadaceae	MND1	
d184a621342679d460e6f0114399d45d	Bacteria	Bacteroidota	Bacteroidia	Sphingobacteriales	env.OPS_17		
85d4dd5d9dd8ee154a9c43bd9a02a4ee	Bacteria	Proteobacteria	Gammaproteobacteria	Enterobacterales	Morganellaceae	Xenorhabdus	
9ac4f11ad91ac1c261475665467ab190	Bacteria	Proteobacteria	Gammaproteobacteria	Burkholderiales	Nitrosomonadaceae	MND1	
33421b4edb2c3c208dab3e2588ac84c2	Bacteria	Acidobacteriota	Acidobacteriae	Subgroup_2			
5bba640bf434564e7e51be960945f741	Bacteria	Proteobacteria	Gammaproteobacteria	Burkholderiales	Oxalobacteraceae	Massilia	
41730346744e6ef112b71d41a985fb8d	Bacteria	Verrucomicrobiota	Verrucomicrobiae	Pedosphaerales	Pedosphaeraceae		
d415e43e82adff1e334e425ea829becd	Bacteria	Proteobacteria	Gammaproteobacteria	CCD24			
cf7b11a510c1595e22e8c2d9bd276a5e	Bacteria	Bacteroidota	Bacteroidia	Flavobacteriales	Flavobacteriaceae	Flavobacterium	
7c7edffabf7a28b611865014e446f9b5	Bacteria	Myxococcota	Polyangia	Polyangiales	BIrii41		
964e88817f6706b11c47e28f095de695	Bacteria	Nitrospirota	Nitrospiria	Nitrospirales	Nitrospiraceae	Nitrospira	
5cdc6d0f756aa10a9209f84950d377b0	Bacteria	Proteobacteria	Alphaproteobacteria	Rhizobiales	Rhizobiales_Incertae_Sedis		
0a6500988522bc9d6aee2776322a6db1	Bacteria	Proteobacteria	Alphaproteobacteria	Rhizobiales	Rhizobiaceae	Ensifer	
66defd738356b5ea2b82c2aa5b8d09d7	Bacteria	Actinobacteriota	Actinobacteria	Propionibacteriales	Nocardioidaceae	Aeromicrobium	
48a470d30883fb45a15fd13ab1dfbf4e	Bacteria	Acidobacteriota	Subgroup_5				
c2a0935e98fa56a9ad57a6df61e18bc9	Bacteria	Abditibacteriota	Abditibacteria	Abditibacteriales	Abditibacteriaceae	Abditibacterium	
a044cd3d8acc9cc71d2039eb2be3a90d	Bacteria	Proteobacteria	Alphaproteobacteria	Rhizobiales	Rhizobiales_Incertae_Sedis		
8f79edbaa8c27da2c5ccecbbb4f28fc5	Bacteria	Proteobacteria	Gammaproteobacteria	Burkholderiales	Nitrosomonadaceae	mle1-7	
dd951e2436602b38a19df3006ce4e30b	Bacteria	Proteobacteria	Gammaproteobacteria	Burkholderiales	Oxalobacteraceae
c1ecc4d49e5f4479cdd3d9caf60f5dd7	Bacteria	Proteobacteria	Gammaproteobacteria
1281fac5db082b4153386a84b0973785	Bacteria	Verrucomicrobiota	Verrucomicrobiae	Pedosphaerales	Pedosphaeraceae		
bf39315446ef994172c30e8844812faf	Bacteria	Proteobacteria	Alphaproteobacteria	Sphingomonadales	Sphingomonadaceae	Sphingomonas	
9fdc9003819d134088429ccf846530aa	Bacteria	Proteobacteria	Gammaproteobacteria	Burkholderiales	Oxalobacteraceae	Massilia	
366c44577b94c88d7d0983eac3e4e8fb	Bacteria	Verrucomicrobiota	Verrucomicrobiae	Pedosphaerales	Pedosphaeraceae		
7243a0c150e94034bdb160d5142d55ca	Bacteria	Proteobacteria	Alphaproteobacteria	Rhizobiales	Hyphomicrobiaceae	Pedomicrobium	
e968d2f7783487183878b3bea53f4af5	Bacteria	Proteobacteria	Gammaproteobacteria	Burkholderiales	Nitrosomonadaceae	MND1	
d875ea3733794ac9c13831552a071bfd	Bacteria	Bacteroidota	Bacteroidia	Sphingobacteriales	KD3-93		
0d4eadc2716d39f60fe0cb11d0e9b1ee	Bacteria	Proteobacteria	Gammaproteobacteria	Burkholderiales	Rhodocyclaceae
fd0cc34550e3ebfd75c31d12ac3163bc	Bacteria	Proteobacteria	Gammaproteobacteria	Enterobacterales	Erwiniaceae	Pantoea	
a67039a04e46bc081a528e999352fb23	Bacteria	Chloroflexi	TK10				
ac1ad9ef4368b65e8b006c94a79397fc	Bacteria
bb8f074edf171e1886c9733e7a6cf3a2	Bacteria	Latescibacterota					
6844baa9412872dd1eef7cfc94b4cd40	Bacteria	Proteobacteria	Alphaproteobacteria	Sphingomonadales	Sphingomonadaceae	Sphingomonas	
73aad4c677d42edd5f2faee824575191	Bacteria	Proteobacteria	Gammaproteobacteria	Burkholderiales	Nitrosomonadaceae	Ellin6067	
6d9b1a5c3a88eb13ed18ca4c96dddbcd	Bacteria	Proteobacteria	Alphaproteobacteria	Rhizobiales	Xanthobacteraceae	Pseudolabrys	
36cd5418da42ff024295583185825522	Bacteria	Acidobacteriota	Acidobacteriae	Bryobacterales	Bryobacteraceae	Bryobacter	
95bb9013e250d8920c594c75f22fdb3e	Bacteria	Nitrospirota	Nitrospiria	Nitrospirales	Nitrospiraceae	Nitrospira	
a9ed45b38eafd0e2bf4550ccc69963d1	Bacteria	Proteobacteria	Gammaproteobacteria	Burkholderiales	TRA3-20		
4c40ff5dd80e1211f3e1555a785e01b1	Bacteria	Proteobacteria	Alphaproteobacteria	Rhizobiales	Xanthobacteraceae	Pseudolabrys	
8822d3c9d3edc2b1e324213d13f14b17	Bacteria	Acidobacteriota	Acidobacteriae	Bryobacterales	Bryobacteraceae	Bryobacter	
25dd8a848786ee66716348287dfc275d	Bacteria	Proteobacteria	Gammaproteobacteria	Burkholderiales	Rhodocyclaceae	Candidatus_Accumulibacter	
5ed7a53be4f15617fc9efef385810c79	Bacteria	Actinobacteriota	Actinobacteria	Frankiales	Nakamurellaceae	Nakamurella	
1a5bf1d6ccf8bd8719660839b41b967f	Bacteria	Proteobacteria	Alphaproteobacteria	Azospirillales	Azospirillaceae	Azospirillum	
c965cd2d3a959ebac9cf466abffbd46c	Bacteria	Chloroflexi	Dehalococcoidia	S085			
4a700eaba2e6aa41ca333843e4213338	Bacteria	Actinobacteriota	Thermoleophilia	Solirubrobacterales	67-14		
c61439df370fc0830a971dee0e39d390	Bacteria	Proteobacteria	Alphaproteobacteria	Sphingomonadales	Sphingomonadaceae
487a385f494ba5ee39219699c4dee13a	Bacteria	Bacteroidota	Kapabacteria	Kapabacteriales			
8d7381e715a298a33abd6fed29d437c9	Bacteria	Proteobacteria	Alphaproteobacteria	Rhizobiales	Beijerinckiaceae	Bosea	
1956c18eaabd03b3cccb9a7efd752d28	Bacteria	Proteobacteria	Gammaproteobacteria	Burkholderiales	Oxalobacteraceae
6b5eca1f63f4a62643b2f71e3821252f	Bacteria	Gemmatimonadota	Gemmatimonadetes	Gemmatimonadales	Gemmatimonadaceae		
1c3127de48b07315f2a5a2cfd71be0f9	Bacteria	Proteobacteria	Alphaproteobacteria	Sphingomonadales	Sphingomonadaceae	Sphingomonas	
4a644d65678020e361638dda05bfe7b5	Bacteria	Chloroflexi	TK10				
b063bbbac116b53c9d809cfd9b2e56dd	Bacteria	Proteobacteria	Gammaproteobacteria	Burkholderiales	Nitrosomonadaceae	Ellin6067	
a0e48ddf1559df83f097eba72192a5a2	Bacteria
0baeed757d695918d19f043583682925	Bacteria	Bdellovibrionota	Bdellovibrionia	Bdellovibrionales	Bdellovibrionaceae	Bdellovibrio	
c5309a4e9d354611485452d6fc51a75a	Bacteria	Proteobacteria	Gammaproteobacteria	Steroidobacterales	Steroidobacteraceae	Steroidobacter	
475c536e8b71c86c00b6c70e70ce731b	Bacteria	Gemmatimonadota	Gemmatimonadetes	Gemmatimonadales	Gemmatimonadaceae
de8c7cd79817d1da57440c26d80dbef6	Bacteria
9e203a552d335d28de6aa20888f3544c	Bacteria	Bacteroidota	Bacteroidia	Chitinophagales	Chitinophagaceae	Chitinophaga	
caf5dd30bc03e6db5d41d97ff3d0e021	Bacteria	Actinobacteriota	Actinobacteria	Propionibacteriales	Nocardioidaceae	Nocardioides	
62b08fa3382d70fcdf863d9d9e512b15	Bacteria	Actinobacteriota	Actinobacteria	Pseudonocardiales	Pseudonocardiaceae	Pseudonocardia	
e51bf9791785a23dee4d83093d9882d2	Bacteria	Proteobacteria	Gammaproteobacteria	Burkholderiales	Comamonadaceae	Piscinibacter	
e5d47ec8d46c6172eaf7c10e0d65a69d	Bacteria	Proteobacteria	Alphaproteobacteria	Micropepsales	Micropepsaceae		
79694327d340302763b51e19c8780bcb	Bacteria	Gemmatimonadota	Gemmatimonadetes	Gemmatimonadales	Gemmatimonadaceae	Gemmatimonas	
d0c72773183e24e371e3647cb131a250	Bacteria	Proteobacteria	Gammaproteobacteria	Burkholderiales	Nitrosomonadaceae	MND1	
f8fe0ee2e47e0eae52b1f885e71bb739	Bacteria	Zixibacteria					
38a1642db1b0a7382a2aa754f6c7499c	Bacteria	Firmicutes	Bacilli	Paenibacillales	Paenibacillaceae	Cohnella	
7f2558d9ffad7f59708c2bcb9b3ed3b7	Bacteria	Actinobacteriota	MB-A2-108				
3f4de64e92339da9c6d7d1c8ccea2061	Bacteria	Proteobacteria	Gammaproteobacteria	Burkholderiales	Oxalobacteraceae
6d8a118617477f5a4d57cfa42631089f	Bacteria	Myxococcota	Polyangia	Nannocystales	Nannocystaceae
76271372d2166e8005cdad860308200d	Bacteria	Proteobacteria	Alphaproteobacteria	Dongiales	Dongiaceae	Dongia	
f6840f43fc9f4782784db2e7cbf7fe6c	Bacteria	Firmicutes	Clostridia	Clostridiales	Clostridiaceae	Clostridium_sensu_stricto_1	
08a3e75bc258b24a5602a8dd6b5d1dd9	Bacteria	Acidobacteriota	Subgroup_11				
528759b2b33e4a63ed7ba08bec2aeb0b	Bacteria	Proteobacteria	Gammaproteobacteria	Burkholderiales	Nitrosomonadaceae	MND1	
998b1d80cfdbdc534b47d8b3d4780996	Bacteria	Actinobacteriota	Thermoleophilia	Solirubrobacterales	67-14		
33cafc6d2e1a183432747c661d74c4df	Bacteria	Proteobacteria	Alphaproteobacteria	Sphingomonadales	Sphingomonadaceae	Sphingomonas	
98d2abbaa0815362e4291fe7b53fa8ef	Bacteria	Proteobacteria	Alphaproteobacteria	Sphingomonadales	Sphingomonadaceae
d40b75c634fe2449591e1d4a79c3fd73	Bacteria	Bacteroidota	Bacteroidia	Chitinophagales	Chitinophagaceae	Flavitalea	
6c02e7cab6358385f54fbfff9d62ef2f	Bacteria	Proteobacteria	Gammaproteobacteria	Salinisphaerales	Solimonadaceae		
956f6d57eed3122484f11ab9afac6875	Bacteria	Actinobacteriota	Actinobacteria	Propionibacteriales	Nocardioidaceae	Nocardioides	
8f281f12d81eb25c6ba2bdb2c234cab9	Bacteria	Patescibacteria	Saccharimonadia	Saccharimonadales			
5aeb355473d1ce2a96036bd1417e6e3c	Bacteria	Proteobacteria	Gammaproteobacteria	Burkholderiales	Nitrosomonadaceae	MND1	
ae7f312af834209b28e0ac8ab756e4fc	Bacteria	Bacteroidota	Bacteroidia	Cytophagales	Microscillaceae	Ohtaekwangia	
256d795a263df83b17c231969156e297	Bacteria	Chloroflexi	Dehalococcoidia	S085			
375332f2944b70014b502716d54966e4	Bacteria	Chloroflexi	Dehalococcoidia	S085			
51abf241404ee9bbe9de1cc5dabcd12a	Bacteria	Verrucomicrobiota	Verrucomicrobiae	Pedosphaerales	Pedosphaeraceae		
cec904dafa237f7795a7906eeb9a86da	Bacteria	Bacteroidota	Bacteroidia	Chitinophagales	Chitinophagaceae	Edaphobaculum	
963e97253f4208a8b1dadc02369518e6	Bacteria	Actinobacteriota	Actinobacteria	Corynebacteriales	Nocardiaceae	Rhodococcus	
417cb458fc429f988720adc8dd73ec95	Bacteria	Firmicutes	Bacilli	Paenibacillales	Paenibacillaceae	Paenibacillus	
d8ef169077e0dc4ae423ed7faa347404	Bacteria	Proteobacteria	Gammaproteobacteria	Gammaproteobacteria_Incertae_Sedis	Unknown_Family	Candidatus_Ovatusbacter	
879ff8607bcd6c20b637fbc178b236ef	Bacteria	Actinobacteriota	Actinobacteria	Pseudonocardiales	Pseudonocardiaceae	Pseudonocardia	
1b8365add8208df55e5fdbfa7a2bd454	Bacteria	Proteobacteria	Gammaproteobacteria	Burkholderiales	Oxalobacteraceae
c06a0e8f7c7f960cc419abd44b40ed47	Bacteria	Proteobacteria	Alphaproteobacteria	Rhizobiales	KF-JG30-B3		
88bcaeede321f45c3fc6ac013f58fffb	Bacteria	Bacteroidota	Bacteroidia	Flavobacteriales	Weeksellaceae	Moheibacter	
6be7cf1ea156d98547c63dc60293aa30	Bacteria	Actinobacteriota	Actinobacteria	Propionibacteriales	Nocardioidaceae	Marmoricola	
3aad992d03a47170b847c37eca0e8b89	Bacteria	Myxococcota	Polyangia	Polyangiales	Sandaracinaceae		
c2154e8e3c28e489fe6d029ddaeedda1	Bacteria	Actinobacteriota	Acidimicrobiia	Microtrichales
ec7a30df880fdf87d15c553a00631d63	Bacteria	Proteobacteria	Gammaproteobacteria	Pseudomonadales	Pseudomonadaceae	Pseudomonas	
87ccee94f5056cf76b59abd7aabf036b	Bacteria	Bacteroidota	Bacteroidia	Cytophagales	Microscillaceae	OLB12	
c655cd680f845f166e54495ab35094f2	Bacteria	Proteobacteria	Gammaproteobacteria	Burkholderiales	Oxalobacteraceae
02499d0212d5890d49cd04525bab73ab	Bacteria	Verrucomicrobiota	Chlamydiae	Chlamydiales	Simkaniaceae		
2ff31cca42fdc936a40682ddabf36016	Bacteria	Entotheonellaeota	Entotheonellia	Entotheonellales	Entotheonellaceae		
f2ad08efefb9b8b12c5146f4ca62e846	Bacteria	Chloroflexi	Chloroflexia	Chloroflexales	Roseiflexaceae		
e0892caa4b3e8f73822d185198107803	Bacteria	Actinobacteriota	Actinobacteria	0319-7L14			
52e032b419143aa57c38b2ea701a4ed5	Bacteria	Acidobacteriota	Holophagae	Subgroup_7			
0b0e4313ddeb502f04f136090314063d	Bacteria	Firmicutes	Bacilli	Paenibacillales	Paenibacillaceae	Paenibacillus	
f257b7a06692a387e9e9348f6bc53665	Bacteria	Actinobacteriota	Actinobacteria	Micrococcales	Microbacteriaceae	Agromyces	
d829ba158a061c45660c4f0514ff58eb	Bacteria	Bacteroidota	Bacteroidia	Sphingobacteriales
a139a0798d1e665731b65208fbc348a1	Bacteria	Firmicutes	Bacilli	Paenibacillales	Paenibacillaceae	Paenibacillus	
5b936e021dde296b0d7e0bea9a1865b9	Bacteria	Patescibacteria
084b3ee2cb01257e983eaff7989a9fcc	Bacteria	Bacteroidota	Bacteroidia	Chitinophagales	Chitinophagaceae	Edaphobaculum	
13652dc263cbf0c63dd33b3ab3521cce	Bacteria	Proteobacteria	Gammaproteobacteria	Burkholderiales	Oxalobacteraceae
84466e308698358d1b3de486b32ad44f	Bacteria	Cyanobacteria	Sericytochromatia				
30a50b208477299882ba4391227465b7	Bacteria	Actinobacteriota	Actinobacteria	Corynebacteriales	Corynebacteriaceae	Corynebacterium	
e45eeffe09c21cdccedd9d03b969ec74	Bacteria	Firmicutes	Bacilli	Paenibacillales	Paenibacillaceae	Paenibacillus	
b7253687752351d8bea1cc29eca80c7c	Bacteria	Proteobacteria	Alphaproteobacteria				
488ec20a4a27de77c5b9317987444a27	Bacteria	Patescibacteria	Saccharimonadia	Saccharimonadales			
0e95f6c1bfeb759e5211c3f25cbfcf5b	Bacteria	Actinobacteriota	Actinobacteria	Pseudonocardiales	Pseudonocardiaceae	Pseudonocardia	
c84deb1cc48f72bad0a489b018df7dd2	Bacteria	Proteobacteria	Alphaproteobacteria	Rhizobiales	Beijerinckiaceae	Microvirga	
ff0d0f090b1feb6c5c3d9d93ec5288ef	Bacteria	Bacteroidota	Bacteroidia	Chitinophagales			
5599c6d77b553fa051ea70ed545ab100	Bacteria	Desulfobacterota					
0165bba842b695f3322ab3c8d7e8b096	Bacteria	Bacteroidota	Bacteroidia	Flavobacteriales	Flavobacteriaceae
059af6323601dc8db944613558ab738d	Bacteria	Proteobacteria	Alphaproteobacteria	Sphingomonadales	Sphingomonadaceae	Sphingomonas	
a8d60f5010d4e555f0104dbceeb16a9b	Bacteria	Proteobacteria	Gammaproteobacteria	Burkholderiales	Comamonadaceae
b82cfd6d9879791d60a3268b95102b3a	Bacteria	Proteobacteria	Gammaproteobacteria	Burkholderiales	Comamonadaceae	Rhizobacter	
d20a121aef70345c6692458526be1a7f	Bacteria	Fibrobacterota	Fibrobacteria	Fibrobacterales	Fibrobacteraceae	possible_genus_04	
4056c5d4305fbebdf47f5e8db2f26fd3	Bacteria	Verrucomicrobiota	Verrucomicrobiae	Pedosphaerales	Pedosphaeraceae		
d7041096e0306e8983cb8b37861a9418	Bacteria	Proteobacteria	Alphaproteobacteria	Sphingomonadales	Sphingomonadaceae	Sphingopyxis	
86c972175caf0a13abcc054950371f99	Bacteria	Firmicutes	Bacilli	Bacillales	Bacillaceae	Geobacillus	
35c6f754723bc593e28850051a20a6f9	Bacteria	Actinobacteriota	Actinobacteria	Frankiales	Nakamurellaceae	Nakamurella	
b3697e0f17a7b1bd9f61541857a4a78c	Bacteria	Nitrospirota	Nitrospiria	Nitrospirales	Nitrospiraceae	Nitrospira	
c1c386cad26f5f2aea152f0047c2d71b	Bacteria	Firmicutes	Bacilli	Bacillales
c47c2d53136c60b000e1b801028ab120	Bacteria	Planctomycetota	Pla4_lineage				
0e263d36a158e978b13833a127e0a158	Bacteria
544b1184d45ae250a8cda3433c85ce52	Bacteria	Chloroflexi	TK10				
8a6e3c8548459d851abf01afbf4a08d5	Bacteria	Gemmatimonadota	Gemmatimonadetes	Gemmatimonadales	Gemmatimonadaceae
3b97bd6441f91a6b8c31817bebaf79a7	Bacteria	Actinobacteriota	MB-A2-108				
053146bcf2a512ef896b2128625afbdf	Bacteria	Bacteroidota	Bacteroidia	Chitinophagales	Chitinophagaceae	Terrimonas	
3aac2bea904e345db79ae739f98d1951	Bacteria	Proteobacteria	Gammaproteobacteria	Burkholderiales	Comamonadaceae
2c38c9598724e9da02fcdca7057db8ee	Bacteria	Verrucomicrobiota	Chlamydiae	Chlamydiales	Parachlamydiaceae	Neochlamydia	
53936708270a3a805b9fcfee6a412539	Bacteria	Bdellovibrionota	Bdellovibrionia	Bacteriovoracales	Bacteriovoracaceae	Peredibacter	
cdeef61f82c4553b1d69ecd12630a4f4	Bacteria	Bacteroidota	Bacteroidia	Sphingobacteriales	env.OPS_17		
88b2cff8d286dbb398643bdd9c766bc3	Bacteria	Bdellovibrionota	Oligoflexia	Oligoflexales			
dd02dcc6cd9e0c7ae15b8e80ecf2bbaa	Bacteria	Bdellovibrionota	Oligoflexia	0319-6G20			
9016376103b202b4930db28d40073cda	Bacteria	Myxococcota	Polyangia	Polyangiales	BIrii41		
9a159d91aa518669a9920d1e794c951f	Bacteria	Proteobacteria	Alphaproteobacteria	Rhizobiales	Xanthobacteraceae		
64136ec77b3e437fed173f830ae7ad05	Bacteria
fdacd02980c53c9d904822dd9119f6b1	Bacteria	Bacteroidota	Bacteroidia	Cytophagales	Hymenobacteraceae	Adhaeribacter	
ef2d8a09a7e7f8c39161d3daed106711	Bacteria	Proteobacteria	Alphaproteobacteria	Rhizobiales	Rhizobiaceae	Allorhizobium-Neorhizobium-Pararhizobium-Rhizobium	
d00b823b94b82d443e3ebbfd31eaee6b	Bacteria	Proteobacteria	Alphaproteobacteria	Rhizobiales	Devosiaceae	Devosia	
bcee4942ee79493207ddb4b4737ce2aa	Bacteria	Proteobacteria	Alphaproteobacteria	Dongiales	Dongiaceae	Dongia	
80432051bccd517c553218cb15d936c6	Bacteria	Firmicutes	Bacilli	Paenibacillales	Paenibacillaceae	Paenibacillus	
0d84a13144014dfb830c1dd5e1e91582	Bacteria	Bacteroidota	Bacteroidia	Cytophagales	Microscillaceae		
958fb3233e41f5f68aa405095a06728e	Bacteria	Proteobacteria	Gammaproteobacteria	Diplorickettsiales	Diplorickettsiaceae		
706845ade05d085d8f51d5ea2358ee80	Bacteria	Proteobacteria	Gammaproteobacteria
f946e3179aa2e437b45a6561329ddbe9	Bacteria	Bacteroidota	Bacteroidia	Flavobacteriales	Crocinitomicaceae	Fluviicola	
0f62a3f2608f3165db8209f6fd4aef5f	Bacteria	Proteobacteria	Gammaproteobacteria	Burkholderiales	SC-I-84		
a1ee2b5bc5f22c3ec0b6ecb2734d2a4a	Bacteria	Proteobacteria	Alphaproteobacteria	Rhizobiales	Hyphomicrobiaceae	Pedomicrobium	
0195f8481d0947f0247ae6c978ea57c5	Bacteria	Proteobacteria	Alphaproteobacteria	Rhizobiales	Rhizobiaceae	Allorhizobium-Neorhizobium-Pararhizobium-Rhizobium	
a976394d06dff7cfb93ca822f8a7f399	Bacteria	Myxococcota	Myxococcia	Myxococcales	Myxococcaceae		
2a1a7574a2dd45f08ec9a03306a64d70	Bacteria	Proteobacteria	Gammaproteobacteria	Burkholderiales	Neisseriaceae		
217ac83638c0f6978fccda7723b3d9f8	Bacteria	Actinobacteriota	Actinobacteria	Micrococcales	Micrococcaceae
8a4beb1d958ef9ea5e60d9f609ddd74e	Bacteria	Actinobacteriota	Thermoleophilia	Gaiellales			
8e42fa1c9a4ad5aeebe37f6f90069232	Bacteria	Actinobacteriota	Thermoleophilia	Gaiellales
2b237b1577b0cf24618bbcdc4953ff19	Bacteria	Proteobacteria	Gammaproteobacteria	Burkholderiales	Oxalobacteraceae	Massilia	
e7e025dd3ddfe1f55b5875672bf44865	Bacteria
ff6c16d95058dea3813725a8ee8a5e2c	Bacteria	Gemmatimonadota	Gemmatimonadetes	Gemmatimonadales	Gemmatimonadaceae	Gemmatimonas	
4f83ced6f55b8b894195011f514075aa	Bacteria	Bacteroidota	Bacteroidia	Flavobacteriales	Flavobacteriaceae	Flavobacterium	
e6c473c23d709e402eae44ed31863356	Bacteria	Verrucomicrobiota	Chlamydiae	Chlamydiales	Parachlamydiaceae	Neochlamydia	
0299691f9dec0616cf6f4aa91f6307c3	Bacteria	Proteobacteria	Alphaproteobacteria	Rhizobiales	Devosiaceae	Devosia	
319ba4cf4516c594e54add2fd6911f4c	Bacteria	Bacteroidota	Bacteroidia	Cytophagales	Spirosomaceae	Dyadobacter	
919e4c89cd4200affc2e9b3fc5673909	Bacteria	Myxococcota	Polyangia	Haliangiales	Haliangiaceae	Haliangium	
b72e931e9af86b1701bc2f5bab559574	Bacteria	Proteobacteria	Gammaproteobacteria	Burkholderiales	Oxalobacteraceae
eca7a4e4879d6ecfc1602f8bbf49a658	Bacteria	Actinobacteriota	Actinobacteria	Micromonosporales	Micromonosporaceae
0a2cc3410768a14bb03dde7fccea45a7	Bacteria	Verrucomicrobiota	Verrucomicrobiae	Pedosphaerales	Pedosphaeraceae	RS25G	
fdc3fd3a1c4a9c2dde54962d98bf9103	Bacteria	Acidobacteriota	Acidobacteriae	Subgroup_2			
d60f9427926bc6f0e3bb7dbc41a329dc	Bacteria	Proteobacteria	Alphaproteobacteria	Rickettsiales	Rickettsiaceae	Rickettsia	
49e1cc7f93955b0b5eccb3b1b45b1c70	Bacteria	Actinobacteriota	Actinobacteria	Frankiales	Acidothermaceae	Acidothermus	
7c704cdfdb4fae82c4ec1a4c8ad9a05a	Bacteria	Proteobacteria	Gammaproteobacteria	Gammaproteobacteria_Incertae_Sedis	Unknown_Family	Candidatus_Berkiella	
e07b2e0a57478dfde4e391662f91c4d2	Bacteria	Actinobacteriota	Acidimicrobiia
0d56dda4c8da9792a28167fc4ca61fad	Bacteria	Proteobacteria	Gammaproteobacteria	Burkholderiales	Oxalobacteraceae
2128286dc13eb590e9f2361d1f3fbd82	Bacteria	Firmicutes	Bacilli	Paenibacillales	Paenibacillaceae	Paenibacillus	
a76c50d84350383765fc362c1b2e8aae	Bacteria	Proteobacteria	Gammaproteobacteria	Xanthomonadales	Rhodanobacteraceae
a880be7e780dcce7bb6fef3e08f585d3	Bacteria	Actinobacteriota	Actinobacteria	Frankiales			
c059d987e3fbf784fa64e5c7ab3f35b8	Bacteria	Actinobacteriota	Thermoleophilia	Solirubrobacterales	67-14		
bc23d64d8da102abd5a90b48ef1a2f69	Bacteria	Proteobacteria	Gammaproteobacteria	Burkholderiales	Methylophilaceae
d20fb037dd35feb4d3fbf1ac81daeb39	Bacteria	Acidobacteriota	Acidobacteriae	Acidobacteriae_or	Acidobacteriae_fa	Paludibaculum	
e747012d794c31bd1953deb64e1256b0	Bacteria	Chloroflexi	Dehalococcoidia	S085			
2ea0cf394b2aaffa15e0683bba1ac8fc	Bacteria	Bacteroidota	Bacteroidia	Sphingobacteriales	Sphingobacteriaceae	Sphingobacterium	
f299fef33a9252e83e2f36c741198222	Bacteria
f14ea729afdb8de45a02015cfb840093	Bacteria	Bacteroidota	Bacteroidia	Chitinophagales	Chitinophagaceae	Flavitalea	
29ef4b4ede56b9003e41c3733efa0a08	Bacteria	Dependentiae	Babeliae	Babeliales
b3d811f87d450f728a9b7669f963c1a1	Bacteria	Dependentiae	Babeliae	Babeliales
b14858f14d1cc5591a6739b0bb661698	Bacteria	Proteobacteria	Alphaproteobacteria	Rickettsiales	Mitochondria		
8bf072e944520fe65724109d72567358	Bacteria	Actinobacteriota	Actinobacteria	Micromonosporales	Micromonosporaceae	Dactylosporangium	
653b0d2a1101078364d47c73d579967a	Bacteria	Bacteroidota	Bacteroidia	Flavobacteriales	Flavobacteriaceae	Flavobacterium	
cf79e41da72ea0487c86502690bded9a	Bacteria	Actinobacteriota	Actinobacteria	Frankiales	Geodermatophilaceae	Blastococcus	
167aaccead72b7f2b31bb18c81d8474a	Bacteria	Proteobacteria	Gammaproteobacteria	Burkholderiales	Oxalobacteraceae
68f95eb3cfb0fd5e7d22d55c13bc8b2e	Bacteria	Myxococcota	Polyangia	Polyangiales	Polyangiaceae	Pajaroellobacter	
2aa42e96f25a152269038cfad665f093	Bacteria	Bacteroidota	Bacteroidia	Chitinophagales	Chitinophagaceae
da90a48d5b41e8424aa3a3d55a85205a	Bacteria	Proteobacteria	Alphaproteobacteria	Sphingomonadales	Sphingomonadaceae	Sphingomonas	
375b08cdfe1836d14bed7aabbebbb2b6	Bacteria	Myxococcota	Polyangia	mle1-27			
8cef5744d9a7b5c192016346dcd832fc	Bacteria	Acidobacteriota	Holophagae	Subgroup_7			
a0ef3056df13c60a31e6fa0020bcc057	Bacteria	Firmicutes	Bacilli	Bacillales	Bacillaceae	Bacillus	
1384816c16dea631e7ed90dbe1a3c820	Bacteria	Bdellovibrionota	Bdellovibrionia	Bacteriovoracales	Bacteriovoracaceae	Peredibacter	
f367714ba620b104f7397a016fcd6321	Bacteria	Proteobacteria	Gammaproteobacteria
3c3e121f4314677c35415677a96a453d	Bacteria
dc34da4360b0a59985366412eefbcf1d	Bacteria	Acidobacteriota	Acidobacteriae	Acidobacteriales	Acidobacteriaceae_(Subgroup_1)	Granulicella	
1ec108ad1313bc438ff0c6f16520d1cf	Bacteria	Actinobacteriota	Actinobacteria	Corynebacteriales	Mycobacteriaceae	Mycobacterium	
97d1059ff3949a88ed938d33f01ec802	Bacteria	Proteobacteria	Alphaproteobacteria	Elsterales			
d6b9b86a7b99fa3b163724c2163db85d	Bacteria	Proteobacteria	Alphaproteobacteria	Paracaedibacterales	Paracaedibacteraceae		
4c2104f1a56334c8d6bf3d4eb1401304	Bacteria	Actinobacteriota	Rubrobacteria	Rubrobacterales	Rubrobacteriaceae	Rubrobacter	
6c155463e720ee227afa613c1fe3285b	Bacteria
24667a53efd36dd8373ff37ae1a32b11	Bacteria	Bacteroidota	Bacteroidia	Sphingobacteriales	Sphingobacteriaceae
75376b34c8d92b7e917e6ca86d2698d5	Bacteria	Proteobacteria	Gammaproteobacteria	Burkholderiales	TRA3-20		
9b8fa132b801a0ff949f2ad09b836dcc	Bacteria	Proteobacteria	Alphaproteobacteria	Rickettsiales	Mitochondria		
2d68986cecf7d7f005034a428ea7fec3	Bacteria	Proteobacteria	Gammaproteobacteria	Xanthomonadales	Xanthomonadaceae	Arenimonas	
51bde443526aae3e17642ff1f1942e9e	Bacteria	Proteobacteria	Gammaproteobacteria	Burkholderiales	Nitrosomonadaceae	Ellin6067	
9ab0f2d98886b5ad07a6af51f2f81ab6	Bacteria	Bacteroidota	Bacteroidia	Chitinophagales			
47223929668bbac06ec0e4f34c230e31	Bacteria	Proteobacteria	Alphaproteobacteria	Azospirillales	Azospirillaceae	Skermanella	
2091cb3f1b7d29c95f4cad104941c59a	Bacteria	Proteobacteria	Gammaproteobacteria	Xanthomonadales	Rhodanobacteraceae
db9c29458c295da25c2b18ab54704484	Bacteria	Bacteroidota	Bacteroidia	Sphingobacteriales	env.OPS_17		
ea1b99801c8a91850351b8f02d230e5a	Bacteria	Gemmatimonadota	Gemmatimonadetes	Gemmatimonadales	Gemmatimonadaceae	Gemmatimonas	
bba308d4c317a259300ed1c4457bef00	Bacteria	Proteobacteria	Alphaproteobacteria	Reyranellales	Reyranellaceae		
0cf5968abe760378d8422bc6d464f263	Bacteria	Proteobacteria	Gammaproteobacteria	Burkholderiales	Oxalobacteraceae
cb008766a4a8f34d377476d61f773e08	Bacteria	Firmicutes	Bacilli	Bacillales	Bacillaceae
f975e5e18621c9c80a77c59d2e0cefdc	Bacteria	Gemmatimonadota	Longimicrobia	Longimicrobiales	Longimicrobiaceae		
4b6319175eddc93f73f3114689f522b3	Bacteria	Acidobacteriota	Acidobacteriae	Subgroup_2			
b10136a50899dd25db31c5ae4ed62eb5	Bacteria	Proteobacteria	Gammaproteobacteria	Burkholderiales	Nitrosomonadaceae	Ellin6067	
82ba31ace1e9b38710c10610aaf7a247	Bacteria	Chloroflexi	Chloroflexia	Chloroflexales	Roseiflexaceae		
ed229e818040ff93a39e5dc3bd58c304	Bacteria	Bacteroidota	Bacteroidia	Chitinophagales			
4fe3ff8f1b95d17e6a4ddd19f0d7126f	Bacteria	Proteobacteria	Alphaproteobacteria	Rhizobiales	Rhizobiaceae
6833397066b3c8c33289e73c9069b2f7	Bacteria	Acidobacteriota	Subgroup_11				
d037224c481dc0476248999b126bdfa1	Bacteria	Verrucomicrobiota	Verrucomicrobiae	Pedosphaerales	Pedosphaeraceae		
52799163cfc2163dbcccb63f66b8c816	Bacteria	Proteobacteria	Alphaproteobacteria	Sphingomonadales	Sphingomonadaceae	Rhizorhapis	
66f6d826a8462c32f20fe36e46e16424	Bacteria	Bdellovibrionota	Oligoflexia	Silvanigrellales	Silvanigrellaceae	Silvanigrella	
381bbb5a6a824c8218e7b21c1b823078	Bacteria
cce2c78f4a782f0874d460841306c3bf	Bacteria	Bacteroidota	Bacteroidia	Cytophagales	Microscillaceae
4d0b85bac8cf30e6740d3859c3e57681	Bacteria	Proteobacteria	Gammaproteobacteria	Pseudomonadales	Pseudomonadaceae	Pseudomonas	
0a58c039fc49133a883bdcfb910f660e	Bacteria	Acidobacteriota	Acidobacteriae	Acidobacteriales			
aebd112fc211f03c92c9b8c8c6796bf3	Bacteria	Actinobacteriota	Actinobacteria	0319-7L14			
b0a7251fee23db3fd205e76bbb5d1f33	Bacteria	Actinobacteriota	Thermoleophilia	Gaiellales	Gaiellaceae	Gaiella	
b3c878a74f5dc0615987761ccf263018	Bacteria	Myxococcota	Polyangia	Polyangiales	Polyangiaceae	Sorangium	
5caa962697043e3833a2ba16c1e6a28a	Bacteria	Acidobacteriota	Acidobacteriae	Bryobacterales	Bryobacteraceae	Bryobacter	
8e875f0cadbf24813d0b91a8937c8492	Bacteria	Proteobacteria	Alphaproteobacteria	Sphingomonadales	Sphingomonadaceae	Altererythrobacter	
a06467d0f5a9c5dd18aa8c1645e3b066	Bacteria	Bacteroidota	Bacteroidia	Flavobacteriales	Flavobacteriaceae
b1f8760a3c337f43a70e138281e9fda0	Bacteria	Actinobacteriota	Acidimicrobiia	Microtrichales
1b3fb7f4dd1c741eb7bf15e91f40cfc3	Bacteria
5f548247f8eb1562e74d0cb1ded0b787	Bacteria	Bdellovibrionota	Oligoflexia	Silvanigrellales	Silvanigrellaceae	Silvanigrella	
15f904d6ad3c18dcd4fb94a78c71a2b5	Bacteria	Actinobacteriota	Thermoleophilia	Gaiellales	Gaiellaceae	Gaiella	
f90883915f4a5cb8d908310df9bc4788	Bacteria	Proteobacteria	Gammaproteobacteria	Burkholderiales	Nitrosomonadaceae	MND1	
36cb88e1350d6a59699977c22aecd342	Bacteria	Bacteroidota	Bacteroidia	Sphingobacteriales	Sphingobacteriaceae	Sphingobacterium	
0f0fac5355f8e6ab7508348329131947	Bacteria	Proteobacteria	Gammaproteobacteria	Burkholderiales	Nitrosomonadaceae	MND1	
cdf58273a9737d0f29a946527b87400f	Bacteria	Proteobacteria	Gammaproteobacteria	Burkholderiales	Comamonadaceae	Alicycliphilus	
5860a8dc39e81481d5318134f69656e9	Bacteria	Bacteroidota	Bacteroidia	Chitinophagales	Chitinophagaceae	Lacibacter	
e958e3b3451c04eb47995ed724df246d	Bacteria	Verrucomicrobiota	Verrucomicrobiae	Pedosphaerales	Pedosphaeraceae		
ae4b7803b72bf192c804a28faceb6bef	Bacteria	Proteobacteria	Gammaproteobacteria	Xanthomonadales	Xanthomonadaceae	Arenimonas	
eee131986335026b4f6f1b9a783b7d0e	Bacteria	Myxococcota	Polyangia	Polyangiales	Polyangiaceae	Sorangium	
9d0a414a5f45aff844baebd1c15e53fd	Bacteria	Gemmatimonadota	Gemmatimonadetes	Gemmatimonadales	Gemmatimonadaceae	Gemmatimonas	
f053d09aba151f73146b2ac48ee1d4f2	Bacteria	Actinobacteriota	Thermoleophilia	Gaiellales
1a92f50fef8768dce9acf058d107beba	Bacteria	Desulfobacterota					
0140d6a9e9e112be4e55195336aa6c12	Bacteria	Acidobacteriota	Subgroup_5				
5c68449b47d97a74c016d0767ca72585	Bacteria	Proteobacteria	Gammaproteobacteria	Enterobacterales
e04d65b2df002e842af59ce3203d9f74	Bacteria	Bacteroidota	Bacteroidia	Chitinophagales	Chitinophagaceae	Chitinophaga	
f349a31025f5f3d247126998fff3588b	Bacteria	Firmicutes	Clostridia	Clostridiales	Clostridiaceae	Clostridium_sensu_stricto_13	
5fdc4c9ea011f2fc663df5b1559ceb51	Bacteria	Proteobacteria	Alphaproteobacteria	Rickettsiales	AB1		
71dddb641ae4fcb7071cc77be34c4988	Bacteria	Acidobacteriota	Acidobacteriae	Solibacterales	Solibacteraceae	Candidatus_Solibacter	
9a660de30186f217a0549d477673529c	Bacteria	Actinobacteriota	Actinobacteria	Streptosporangiales	Thermomonosporaceae	Actinocorallia	
867a3938098038e961854b840f0e4e5b	Bacteria	Acidobacteriota	Subgroup_22				
9cc5d8fc52503a099461b3af44bc7da0	Bacteria
9ef8523705b53c3cd1474fca204ce421	Bacteria	Chloroflexi	Dehalococcoidia	S085			
d0aee1bdfe070a9b144487824766dee1	Bacteria	Proteobacteria	Gammaproteobacteria	Burkholderiales	Oxalobacteraceae	Pseudoduganella	
ff8a2e8af0fac714b9d568c930a93082	Bacteria	Verrucomicrobiota	Verrucomicrobiae	Pedosphaerales	Pedosphaeraceae		
5cf043cfd05f9b9b44d3eb38cf90a90e	Bacteria	Firmicutes	Bacilli	Paenibacillales	Paenibacillaceae
3aa7f85740081f2899f1d5d19c3c39c5	Bacteria	Proteobacteria	Alphaproteobacteria	Rhizobiales	Devosiaceae	Devosia	
19ba390b1087f81ab10f6e7f4dff5d8d	Bacteria	Proteobacteria	Gammaproteobacteria	Burkholderiales	Oxalobacteraceae	Massilia	
83f7b9568646a386b50f80e434add6b7	Bacteria	Proteobacteria	Gammaproteobacteria	Burkholderiales	SC-I-84		
fbac26c559d769c8b085f827cb379321	Bacteria	Proteobacteria	Alphaproteobacteria	Rhizobiales	Xanthobacteraceae		
307e985de19591969ea4632c27893e7a	Bacteria	Actinobacteriota	Thermoleophilia	Gaiellales	Gaiellaceae	Gaiella	
301bf1e5ad22b20ce3c832aa088476e3	Bacteria
4728770760d26187b947316401ba443b	Bacteria	Actinobacteriota	Thermoleophilia	Solirubrobacterales	67-14		
a36e342b5d65b1282f0d25785f3e40c3	Bacteria	Acidobacteriota	Blastocatellia	11-24			
4d61d4b4ebc2db32f63cac1ee31a61d8	Bacteria	Gemmatimonadota	Gemmatimonadetes	Gemmatimonadales	Gemmatimonadaceae		
05402a431340487ae7ab4d132eae0b59	Bacteria	Acidobacteriota	Acidobacteriae	Subgroup_2			
b8b6a257729b458f953f1cf07ba7d011	Bacteria	Verrucomicrobiota	Verrucomicrobiae	Verrucomicrobiales	Verrucomicrobiaceae	Verrucomicrobium	
30093cdd6a28476c1614532f379ed6fc	Bacteria	Proteobacteria	Alphaproteobacteria	Sphingomonadales	Sphingomonadaceae	Altererythrobacter	
9483e4ded80bc51447776f8d216ead32	Bacteria	Proteobacteria	Gammaproteobacteria	KI89A_clade			
e61e7c5d41c76f12782d08cea0701e73	Bacteria	Actinobacteriota	Actinobacteria	Streptomycetales	Streptomycetaceae	Streptomyces	
c08026d0d8e187af12df54e2ec9f6b17	Bacteria	Proteobacteria	Alphaproteobacteria	Sphingomonadales	Sphingomonadaceae	Sphingomonas	
846f89c931e21ae87d332b26bab62976	Bacteria	Proteobacteria	Gammaproteobacteria	Burkholderiales	Oxalobacteraceae
07c6182f1ec217bb56258ba7e3df660f	Bacteria	Acidobacteriota	Acidobacteriae	Subgroup_2			
969d52e68e048d95fa464d657e758504	Bacteria	Firmicutes	Bacilli	Bacillales	Planococcaceae
42795a350f1ea5d941009853bf6f9e82	Bacteria	Actinobacteriota	Actinobacteria	Corynebacteriales	Nocardiaceae	Gordonia	
c13857a8c33b976960aef281af1904b4	Bacteria	Gemmatimonadota	Gemmatimonadetes	Gemmatimonadales	Gemmatimonadaceae
c3c986f947ef0114dbbf9cb70770a37d	Bacteria	Bacteroidota	Bacteroidia	Sphingobacteriales	env.OPS_17		
6212233ccc28f43e2e1478d85c32c577	Bacteria	Proteobacteria	Gammaproteobacteria	Burkholderiales	TRA3-20		
ecd7cd9ccdc4348f677e202af6719109	Bacteria	Acidobacteriota	Subgroup_5				
e01c7bdd253695579a86db05516b8670	Bacteria	Proteobacteria	Alphaproteobacteria	Rhizobiales	Beijerinckiaceae	Microvirga	
0bdf559b0c8a0234942f76f5c2646f64	Bacteria	Acidobacteriota	Subgroup_22				
8da14e444c0f2c89573e13ec64720644	Bacteria	Bacteroidota	Bacteroidia	Chitinophagales	Chitinophagaceae
060d761c219b712a8174e8d96d3d2e8e	Bacteria	Verrucomicrobiota	Verrucomicrobiae	Pedosphaerales	Pedosphaeraceae	Ellin517	
a52f10d5f4ec5a583974c265352b1e7b	Bacteria	Proteobacteria	Gammaproteobacteria	Burkholderiales	Nitrosomonadaceae	Ellin6067	
6b50d7861f7a3f4236f67027e9b8c87b	Bacteria	Acidobacteriota	Acidobacteriae
c2cb8c875bdca80be01a2bab3ab410dd	Bacteria	Actinobacteriota	Actinobacteria	Propionibacteriales	Nocardioidaceae
89314f2de8555c64042a0774d1e71967	Bacteria	Proteobacteria	Gammaproteobacteria	Xanthomonadales	Xanthomonadaceae
a6d6d4c5fc395cfe726867558da4c080	Bacteria	Proteobacteria	Alphaproteobacteria	Rhodospirillales			
84b9c43a3f5395341ac015996e4a87fe	Bacteria	Proteobacteria	Gammaproteobacteria	Gammaproteobacteria_Incertae_Sedis	Unknown_Family	Acidibacter	
2e5c9cf308812f09a80f82c2e8947e60	Bacteria	Verrucomicrobiota	Verrucomicrobiae	Pedosphaerales	Pedosphaeraceae
02f8e851798aaf96a5e0c7ec7727ef69	Bacteria	Proteobacteria	Gammaproteobacteria	Burkholderiales	Comamonadaceae	Ramlibacter	
6c0d9ca17a5a4a2ef9fef932c9399096	Bacteria	Bacteroidota	Bacteroidia	Cytophagales	Microscillaceae	Chryseolinea	
5d724ec73e0015a5318dce94f7590a69	Bacteria	Proteobacteria	Alphaproteobacteria	Rhodobacterales	Rhodobacteraceae	Rubellimicrobium	
a373bc1ce7705a54b0643fa28ef0dd20	Bacteria	Proteobacteria	Gammaproteobacteria	Diplorickettsiales	Diplorickettsiaceae		
3d2dd35f65ff25b59990598e5111f420	Bacteria	Myxococcota	Polyangia	Polyangiales	Polyangiaceae	Pajaroellobacter	
030f92028854c3050b62abf0de08d78c	Bacteria	Firmicutes	Bacilli	Alicyclobacillales	Alicyclobacillaceae	Tumebacillus	
8d2061a34a2d6c4c5e549a9773d40e85	Bacteria	Proteobacteria	Alphaproteobacteria	Rhizobiales	Beijerinckiaceae	Bosea	
e43f7173baab1621be9530cbe913353f	Bacteria	Proteobacteria	Gammaproteobacteria	Burkholderiales	Burkholderiaceae	Burkholderia-Caballeronia-Paraburkholderia	
e241df862513b7b684dea6aa0516591c	Bacteria	Verrucomicrobiota	Verrucomicrobiae	Pedosphaerales	Pedosphaeraceae		
24c11ed6f0969481227a0aac4faea29f	Bacteria	Actinobacteriota	Actinobacteria	Micrococcales	Micrococcaceae
7f5ab877ac3148f3677b77d4cc474a3a	Bacteria	Proteobacteria	Gammaproteobacteria
6bbc653b2bf98fb0589c81400a922b9f	Bacteria	Actinobacteriota	Actinobacteria	Micrococcales	Intrasporangiaceae		
55a35a80eccccf28a748c4739a74a964	Bacteria	Gemmatimonadota	Gemmatimonadetes	Gemmatimonadales	Gemmatimonadaceae	Gemmatimonas	
69104f10eea2c8aa8cbedaf87393f1ec	Bacteria	Proteobacteria	Alphaproteobacteria	Rickettsiales	Rickettsiaceae	Candidatus_Megaira	
c7377f3d417e6447c630eb3e82fdc8e7	Bacteria	Bacteroidota	Bacteroidia	Sphingobacteriales	env.OPS_17		
dc2a91ba71c60b9b4798477fc6265fa0	Bacteria	Bacteroidota	Bacteroidia	Sphingobacteriales	env.OPS_17		
ee7e3f92b5238827d4b8d59ae11d278f	Bacteria	Armatimonadota	Fimbriimonadia	Fimbriimonadales	Fimbriimonadaceae	Fimbriimonas	
3a2b5c9fa88e6b4a12e4d650f009d968	Bacteria	Proteobacteria	Gammaproteobacteria	Xanthomonadales	Xanthomonadaceae	Arenimonas	
2aff3f38ba55361dff38cb6fc0a029e6	Bacteria	Acidobacteriota	Acidobacteriae	Acidobacteriales	Koribacteraceae	Candidatus_Koribacter	
d85d3237d15ab11b787c6a7c723bd0f8	Bacteria	Gemmatimonadota	Longimicrobia	Longimicrobiales	Longimicrobiaceae		
003c361cfd7bc437131d3fe4fc922ff5	Bacteria	Proteobacteria	Gammaproteobacteria	Cellvibrionales	Spongiibacteraceae	BD1-7_clade	
e74a8650d6a67e3749854411719f6d21	Bacteria	Verrucomicrobiota	Verrucomicrobiae	Pedosphaerales	Pedosphaeraceae	ADurb.Bin063-1	
dd12547706e73f3695be99b6a64cadd1	Bacteria	Gemmatimonadota	Gemmatimonadetes	Gemmatimonadales	Gemmatimonadaceae		
7f374bfee9315bdebef67fd74466a8fb	Bacteria	Actinobacteriota	MB-A2-108				
6b900696e7acf4fb820ad9c17bbf234b	Bacteria	Bacteroidota	Bacteroidia	Cytophagales	Hymenobacteraceae	Adhaeribacter	
a562d61b648add0ae0d0a8c08ba5bc05	Bacteria	Desulfobacterota					
a160ac4dda1d9c90a7bfc9edc2aad3ce	Bacteria	Gemmatimonadota	Gemmatimonadetes	Gemmatimonadales	Gemmatimonadaceae	Gemmatimonas	
2fca440a1c66aa734d2f2c5acad520c7	Bacteria	Proteobacteria	Alphaproteobacteria	Rickettsiales	Mitochondria		
cc34d20d35b9b52ce7cb0b65301b4791	Bacteria	Actinobacteriota	Thermoleophilia	Solirubrobacterales	67-14		
0d21c0c9e703ad0d5fe986a044a935ca	Bacteria	Actinobacteriota	Acidimicrobiia	IMCC26256			
503985cc1ff8451c2813f6f0db9d20d0	Bacteria	Bacteroidota	Bacteroidia	Chitinophagales	Chitinophagaceae	Edaphobaculum	
9eda592fea1ca4b3bd31922df6c88cf0	Bacteria	Proteobacteria	Alphaproteobacteria	Rhizobiales	Rhizobiales_Incertae_Sedis	Bauldia	
c401bedd4f933972957c735140ccca46	Bacteria	Acidobacteriota	Subgroup_5				
86d3767785d364b959f4297617d2f86e	Bacteria	Proteobacteria	Alphaproteobacteria	Rickettsiales	Rickettsiaceae	Rickettsia	
0ff74d1235d923348b8761cb54dc7fae	Bacteria	Chloroflexi	Chloroflexia	Chloroflexales	Roseiflexaceae		
311f5d31c225b0642f7be9ebc71c7450	Bacteria	Actinobacteriota	Actinobacteria	0319-7L14			
e3e9c48b606971f73861254a14333568	Bacteria	Gemmatimonadota	Gemmatimonadetes	Gemmatimonadales	Gemmatimonadaceae	Gemmatimonas	
409fac4a8d7895ac82e8cd2bad92474c	Bacteria	Actinobacteriota	Thermoleophilia	Gaiellales			
b5a4338e11d215d0c7c92c64b84ce248	Bacteria	Chloroflexi	TK10				
d172ba2e56150c3713efdf23f99aca55	Bacteria	Proteobacteria	Gammaproteobacteria	Burkholderiales	Oxalobacteraceae
07eda4e787b0e5a7e1079d36e17dc059	Bacteria	Actinobacteriota	Actinobacteria	Micrococcales	Microbacteriaceae	Cryobacterium	
7506ad03bfa948a50f94f4cceaa10bcd	Bacteria	Desulfobacterota					
6aa8e6477737771fb37996e42686f240	Bacteria	Acidobacteriota	Acidobacteriae	Subgroup_2			
f1320ca888b7a24b9b2af7dabf2bf7ac	Bacteria	Firmicutes	Clostridia	Clostridia_or	Gracilibacteraceae	Lutispora	
4df0375df7fd390d67374f39822a65d9	Bacteria	Dependentiae	Babeliae	Babeliales			
02c8f03e04529a0f7d1c57b0ca47c689	Bacteria	Bacteroidota	Bacteroidia	Cytophagales	Microscillaceae	Ohtaekwangia	
048da99613702e78ed252e44abf0a992	Bacteria
cb30c12fa6713844af976cae6e9c11ea	Bacteria	Acidobacteriota	Acidobacteriae	Bryobacterales	Bryobacteraceae	Bryobacter	
7b9b2ed723adcbf4cfe52b68604dd1d5	Bacteria	Bdellovibrionota	Bdellovibrionia	Bdellovibrionales	Bdellovibrionaceae	OM27_clade	
d39b40634a235a392bb76a857ab2b25d	Bacteria	Verrucomicrobiota	Verrucomicrobiae	Pedosphaerales	Pedosphaeraceae		
8edb75113628bdcb8eab15daf28ede45	Bacteria	Proteobacteria	Gammaproteobacteria
e08137ab9e19cf047767c28d96efb328	Bacteria	Verrucomicrobiota	Verrucomicrobiae	Pedosphaerales	Pedosphaeraceae	Ellin517	
25729d385593375a322d28c668c95884	Bacteria	Proteobacteria	Gammaproteobacteria	Burkholderiales	Neisseriaceae		
ec54b746acf524fe350ab14159dd4f13	Bacteria	Chloroflexi	Chloroflexia	Chloroflexales	Roseiflexaceae		
e34eb9a2f5bcf6d3da3afff691dc58ee	Bacteria	Bacteroidota	Bacteroidia	Chitinophagales	Chitinophagaceae	Chitinophaga	
2bad23b8d322b2cca1aeee410ff1dfb0	Bacteria	Verrucomicrobiota	Verrucomicrobiae	Pedosphaerales	Pedosphaeraceae
24026d53300b512c93cc378f7d8f4309	Bacteria	Acidobacteriota	Acidobacteriae	Bryobacterales	Bryobacteraceae	Bryobacter	
9cda1cabd5ece2c319a18e032a5e79e2	Bacteria	Desulfobacterota					
5c9c4cf1d82f02be4171df382b694095	Bacteria	Proteobacteria	Gammaproteobacteria	Burkholderiales	TRA3-20		
f547a0545f1910c0dc42ce9af87da8bd	Bacteria	Gemmatimonadota	Gemmatimonadetes	Gemmatimonadales	Gemmatimonadaceae		
5343b3e4f7421364ba05a5dd03b8b5b1	Bacteria	Bdellovibrionota	Bdellovibrionia	Bdellovibrionales	Bdellovibrionaceae	Bdellovibrio	
073e11f9d0835dcc7832167ffafa003b	Bacteria	Proteobacteria	Gammaproteobacteria	Burkholderiales	Nitrosomonadaceae	IS-44	
1d1e1f304db0e4f326789c107f148838	Bacteria	Verrucomicrobiota	Chlamydiae	Chlamydiales	Simkaniaceae
bd45acb378acef79f25560dde256b434	Bacteria	Proteobacteria	Gammaproteobacteria	Burkholderiales	Nitrosomonadaceae	mle1-7	
d3cebf79938aca40008fc3626bdd0688	Bacteria	Proteobacteria	Gammaproteobacteria	Burkholderiales	Oxalobacteraceae
a06a1b23a12dcc5ba3857452d2f074f7	Bacteria	Proteobacteria	Gammaproteobacteria	Diplorickettsiales	Diplorickettsiaceae		
e744a1f66908406594629f162a1d9343	Bacteria	Myxococcota	Myxococcia	Myxococcales	Myxococcaceae	P3OB-42	
34f0ebb32d8f248e7daddac9a696c947	Bacteria	Proteobacteria	Alphaproteobacteria	Micropepsales	Micropepsaceae		
b9fb48a54dcd25d37f4f71982ccb32d6	Bacteria	Gemmatimonadota	Gemmatimonadetes	Gemmatimonadales	Gemmatimonadaceae		
65375c6e38f73c3d8c722524934e393f	Bacteria	Acidobacteriota	Acidobacteriae	Acidobacteriales			
11dd5ca1fd29156a2176cb6b80616e50	Bacteria	Gemmatimonadota	Gemmatimonadetes	Gemmatimonadales	Gemmatimonadaceae		
afff941d5a9c5a83bb02ec7ea502cadf	Bacteria	Proteobacteria	Gammaproteobacteria	Burkholderiales	Comamonadaceae
8f5700edb35805f0bf1ad327877d107c	Bacteria	Actinobacteriota	Acidimicrobiia	Microtrichales	Iamiaceae	Iamia	
521f004dfcc0b8a8d54a8826b45ba32b	Bacteria	Proteobacteria	Alphaproteobacteria	Rhizobiales
292d59871597fbff0efefd8836370ecb	Bacteria
9c776bef6ea83514b86056b42efd147f	Bacteria	Chloroflexi	TK10				
94d29e33fe3bac151c3424813c441fdc	Bacteria	Firmicutes	Bacilli	Paenibacillales	Paenibacillaceae	Paenibacillus	
371fa6397d228e6c26b58f72fcfb6d0a	Bacteria	Bacteroidota	Bacteroidia	Chitinophagales	Chitinophagaceae	Heliimonas	
8b6be35eca4094cb23b5455e15f72a02	Bacteria	Bdellovibrionota	Bdellovibrionia	Bacteriovoracales	Bacteriovoracaceae	Bacteriovorax	
7a91089669fb8d8789139ba252343722	Bacteria	Proteobacteria	Alphaproteobacteria	Reyranellales	Reyranellaceae	Reyranella	
f745e20dc658e9cadd09e1920242e3cc	Bacteria	Firmicutes	Bacilli	Paenibacillales	Paenibacillaceae	Paenibacillus	
df1fc730d3c34dac303d4b132ca25065	Bacteria	Proteobacteria	Gammaproteobacteria	Steroidobacterales	Steroidobacteraceae	Steroidobacter	
277fff1a8239bde67c06ef220aca260a	Bacteria	Proteobacteria	Gammaproteobacteria	Burkholderiales	Oxalobacteraceae	Massilia	
3fa7a90f0ce578c1fd5a45cacf14d962	Bacteria	Proteobacteria	Gammaproteobacteria	Burkholderiales	Nitrosomonadaceae	Ellin6067	
197734f16ef0d78a2c6da7939f02055a	Bacteria	Acidobacteriota	Subgroup_11				
a6fb83ee87b0759d0dd863751f482c77	Bacteria	Proteobacteria	Alphaproteobacteria	Sphingomonadales	Sphingomonadaceae	Sphingomonas	
7d90232c0635caf184f76684855297bf	Bacteria	Entotheonellaeota	Entotheonellia	Entotheonellales	Entotheonellaceae		
302c95aff2d4d9695ea723bdf3ae6741	Bacteria	Firmicutes	Bacilli	Paenibacillales	Paenibacillaceae	Paenibacillus	
2f844b220b8d6ec692e79f758d5a1ba4	Bacteria	Firmicutes	Bacilli	Paenibacillales	Paenibacillaceae
034e4e77c2379c9acb6fa0592f4d6815	Bacteria	Firmicutes	Bacilli	Exiguobacterales	Exiguobacteraceae	Exiguobacterium	
a075927a00f60dc56da3f4e674e7e495	Bacteria	Actinobacteriota	Actinobacteria	Micrococcales	Cellulomonadaceae	Oerskovia	
f9d6f75dd16d5fd200b0207496016789	Bacteria	Latescibacterota					
552f680841e071fd5ebe109a504fd7d6	Bacteria	Gemmatimonadota	Gemmatimonadetes	Gemmatimonadales	Gemmatimonadaceae
77f631db66d7ec8c2ed82aa90577951e	Bacteria	Armatimonadota	Fimbriimonadia	Fimbriimonadales	Fimbriimonadaceae		
f7c3610b66c7d89e669772e7bc95c970	Bacteria	Actinobacteriota	Actinobacteria	Propionibacteriales	Nocardioidaceae	Aeromicrobium	
60e2f439a2d610b09091c9fdd5a5cc7d	Bacteria	Proteobacteria	Alphaproteobacteria	Rickettsiales	AB1		
fe241f404bf302c9c31e842158017c06	Bacteria	Acidobacteriota	Subgroup_5				
cd5bc8efa1f127569516e3ff211ea5b2	Bacteria	Acidobacteriota	Subgroup_11				
18194936e318ab3f3e057a5b37828d77	Bacteria
6a963dc34f0f53c115234a9d75484191	Bacteria	Acidobacteriota	Subgroup_5				
5a7a1c1fb29bc7e80b1694d0e6f419c0	Bacteria	Planctomycetota	Pla4_lineage				
6463425455ba0ee4c6c880b06eef9efc	Bacteria	Chloroflexi	JG30-KF-CM66				
58538cc8922548a2d6c190e9cf6fc80d	Bacteria	Actinobacteriota	Actinobacteria	Pseudonocardiales	Pseudonocardiaceae	Umezawaea	
90bdcc5da83a878c1bace700aad0e484	Bacteria	Verrucomicrobiota	Verrucomicrobiae	Pedosphaerales	Pedosphaeraceae		
1a767ac1092d259ec6cac55cf7615396	Bacteria	Actinobacteriota	Thermoleophilia	Gaiellales
3d84a0200270075c853c9b0c58c33159	Bacteria	Acidobacteriota	Acidobacteriae	Subgroup_15			
ddb681b4b5a4da17cbf3cbee371cd74b	Bacteria	Bacteroidota	Bacteroidia	Cytophagales	Microscillaceae		
c45f96acb51d8cc917b506722cd6d5bb	Bacteria	Chloroflexi	Chloroflexia	Chloroflexales	Roseiflexaceae		
61060530b77bdd116e50f3c5cb4f909b	Bacteria	Actinobacteriota	Thermoleophilia	Solirubrobacterales	67-14		
b9928c63192b0a5dffc215443b0ee56c	Bacteria	Proteobacteria	Gammaproteobacteria	Burkholderiales	Oxalobacteraceae
98f019119f58d7d1b5f03f9e487bdc2a	Bacteria	Bdellovibrionota	Bdellovibrionia	Bdellovibrionales	Bdellovibrionaceae	Bdellovibrio	
8523de20659519c194bbf4f164befc3d	Bacteria	Acidobacteriota	Holophagae	Subgroup_7			
ba812515f409ca67a7004ab42b83b48c	Bacteria	Proteobacteria	Alphaproteobacteria	Caulobacterales	Caulobacteraceae
e213c141dc5e8edcf3e97a9310c09159	Bacteria	Myxococcota	Polyangia	Haliangiales	Haliangiaceae	Haliangium	
52e73a41a8116a8adfa26782424610b8	Bacteria	Dependentiae	Babeliae	Babeliales
4834b0d44b631ee4508238145923c8ad	Bacteria	Bacteroidota	Bacteroidia	Sphingobacteriales	env.OPS_17		
ecaf9b1de4be52767fd88f1a8dedc3e9	Bacteria	Desulfobacterota					
693074e771c8bb595c0dee2929f83f2b	Bacteria	Acidobacteriota	Acidobacteriae	Subgroup_13			
266bcd95d4a25cc5f1b5b23c014908f0	Bacteria	Acidobacteriota	Holophagae	Subgroup_7			
64f173e6bf80fc55355af381afc321cf	Bacteria	Entotheonellaeota	Entotheonellia	Entotheonellales	Entotheonellaceae		
4979a2b9913bee2e2d89cf20032ae4f1	Bacteria	Proteobacteria	Alphaproteobacteria	Rhizobiales	Rhizobiaceae	Allorhizobium-Neorhizobium-Pararhizobium-Rhizobium	
f8abf485e0f5b79c01d333cf041ad684	Bacteria	Actinobacteriota	Thermoleophilia	Gaiellales	Gaiellaceae	Gaiella	
6b7ce106e440ce9bf9cdbcf9e2af5e0b	Bacteria	Bacteroidota	Bacteroidia	Cytophagales	Hymenobacteraceae	Adhaeribacter	
9f1e3904ea85590a03c4d16daa2c6071	Bacteria	Nitrospirota	Nitrospiria	Nitrospirales	Nitrospiraceae	Nitrospira	
60535ab7af4b9310db99a230e3928de3	Bacteria	Verrucomicrobiota	Verrucomicrobiae	Pedosphaerales	Pedosphaeraceae		
0d674c449ee4a143768a11d70ab33066	Bacteria	Bacteroidota	Bacteroidia	Cytophagales	Microscillaceae	Ohtaekwangia	
0eabd042883dcbcd7ffbe751f33a908d	Bacteria	Proteobacteria	Gammaproteobacteria	Burkholderiales	TRA3-20		
3472991627c1d76c4c1bf8deecbc9192	Bacteria	Verrucomicrobiota	Verrucomicrobiae	Pedosphaerales	Pedosphaeraceae
5f5f6c47d9a292a4df94d6c6c9c95b8f	Bacteria	Actinobacteriota	Actinobacteria	Propionibacteriales	Nocardioidaceae	Nocardioides	
ce6e2907b10abaef44c73c4589347863	Bacteria	Nitrospirota	Nitrospiria	Nitrospirales	Nitrospiraceae	Nitrospira	
d628c80f46e6d609b4e4c15255a09fc8	Bacteria	Proteobacteria	Alphaproteobacteria	Sphingomonadales	Sphingomonadaceae	Sphingomonas	
77a2a6fd2192836e08b8a057f88816ba	Bacteria	Proteobacteria	Gammaproteobacteria	Burkholderiales	Comamonadaceae	Diaphorobacter	
c57660d61cbeaeaf9c10dc93b5e7529c	Bacteria	Bdellovibrionota	Bdellovibrionia	Bdellovibrionales	Bdellovibrionaceae	Bdellovibrio	
ee2da70459569508c981c37c13ae22cb	Bacteria	Proteobacteria	Gammaproteobacteria	Burkholderiales	Burkholderiaceae	Cupriavidus	
c4efdad621fa79e854f744db8da3b4b5	Bacteria	Myxococcota	bacteriap25				
73faa8e3cf9301fb735bd42e04ee9a0a	Bacteria	Firmicutes	Bacilli	Paenibacillales	Paenibacillaceae	Paenibacillus	
aac52c53f3876c3631864c37d48487d5	Bacteria	Dependentiae	Babeliae	Babeliales	Vermiphilaceae		
a862306da52c3b660fd5036ea9dd530d	Bacteria	Actinobacteriota	Actinobacteria	Propionibacteriales	Propionibacteriaceae	Cutibacterium	
ce656e417eebdf35ae68697bb74bb144	Bacteria	Firmicutes	Bacilli	Paenibacillales	Paenibacillaceae	Paenibacillus	
a8e1e73f45e8564fa343c71ab5f70ccf	Bacteria	Proteobacteria	Alphaproteobacteria	Micropepsales	Micropepsaceae		
e651b002be8ee234deb2d66506823a02	Bacteria	Actinobacteriota	Actinobacteria	Corynebacteriales	Nocardiaceae	Williamsia	
952c22ffab8dd1acf82b03798e3980d8	Bacteria	Proteobacteria	Alphaproteobacteria	Acetobacterales	Acetobacteraceae	Belnapia	
842ea6a347435e69138a3f4da98ea724	Bacteria	Fibrobacterota	Fibrobacteria	Fibrobacterales	Fibrobacteraceae	possible_genus_04	
c21e2bcdf66efc4a2921f5ff81fbbf09	Bacteria	Actinobacteriota	Thermoleophilia	Gaiellales			
8501697d7c9385566c465e76a961cc39	Bacteria
7b3d44404e8fb8fc02153198b7e30f82	Bacteria	Proteobacteria	Alphaproteobacteria	Rhizobiales	Xanthobacteraceae		
2de70c91e68c6e1b00358d387e6a1600	Bacteria	Proteobacteria	Gammaproteobacteria	Burkholderiales	Nitrosomonadaceae	Ellin6067	
817475dde6cd7d617c4f2a6de730fb2c	Bacteria	Bacteroidota	Bacteroidia	Chitinophagales	Chitinophagaceae
8e6ecfb2d3391b885ce498264d34a13f	Bacteria	Proteobacteria	Alphaproteobacteria	Rhizobiales	Hyphomicrobiaceae	Pedomicrobium	
09ad66f8795b181461f32fb3695960ae	Bacteria	Acidobacteriota	Acidobacteriae	Subgroup_2			
bfe076484238e1fc576a791440db6183	Bacteria	Acidobacteriota	Subgroup_11				
a8af82ea2cc1f88ec76919f35f11e65f	Bacteria	Dependentiae	Babeliae	Babeliales	Vermiphilaceae		
a72de7b4c10b58e1a11772110fa9b882	Bacteria	Proteobacteria	Alphaproteobacteria	Rhizobiales	Xanthobacteraceae	Rhodoplanes	
47407da9c09619289351f755cf2e625b	Bacteria	Bacteroidota	Bacteroidia	Chitinophagales	Chitinophagaceae
924c74f16a3e7bc3ad4fb8978c5c4bb1	Bacteria	Desulfobacterota	Desulfuromonadia	Geobacterales	Geobacteraceae
0eb0067f2ea2ec0ae1a5b57134f24068	Bacteria	Chloroflexi	Chloroflexia	Chloroflexales	Roseiflexaceae		
d824db81585651d5512027b033dd45d3	Bacteria	Actinobacteriota	Actinobacteria	Corynebacteriales	Mycobacteriaceae	Mycobacterium	
a6a3bc1ebe059ce70a86eeb898d884e2	Bacteria	Proteobacteria	Gammaproteobacteria	Burkholderiales	Oxalobacteraceae	Noviherbaspirillum	
beb90f55c0770d4aa95f8796146be571	Bacteria	Proteobacteria	Alphaproteobacteria	Rhizobiales	Xanthobacteraceae	Pseudolabrys	
ceafeb687dbc7242e94c7d148e2e2cd3	Bacteria	Myxococcota	Polyangia	Polyangiales	Polyangiaceae	Pajaroellobacter	
b03f29e6f1de80ee9843ef0571c0a836	Bacteria	Armatimonadota	Armatimonadia	Armatimonadales			
c0e1f93a7097857264ffda59afcb39ef	Bacteria	Actinobacteriota	Actinobacteria	Propionibacteriales	Nocardioidaceae	Nocardioides	
fd9b5577664ec9758e1b672b4bd4418e	Bacteria	Proteobacteria	Gammaproteobacteria	Pseudomonadales	Pseudomonadaceae	Pseudomonas	
ede5ce209990b49f9180cd0b50256f32	Bacteria	Bacteroidota	Bacteroidia	Sphingobacteriales	Sphingobacteriaceae	Sphingobacterium	
3c6594b46d6399c48171410471825fa7	Bacteria	Actinobacteriota	Actinobacteria	Propionibacteriales	Nocardioidaceae	Marmoricola	
219dfd536eae57dd38cd5ba39d8ad465	Bacteria	Bacteroidota	Bacteroidia	Chitinophagales	Chitinophagaceae		
e4490cf9087190123728fc6f49187179	Bacteria	Proteobacteria	Alphaproteobacteria	Sphingomonadales	Sphingomonadaceae	Sphingomonas	
a4f235e7d9b52e55345f9ee86deb6f8e	Bacteria	Chloroflexi	Chloroflexia	Chloroflexales	Roseiflexaceae		
435150bc68e5f4062c288731c6ddd52e	Bacteria	Proteobacteria	Gammaproteobacteria	Xanthomonadales	Xanthomonadaceae	Arenimonas	
09bc127acf76e0932288fa04f016c025	Bacteria	Gemmatimonadota	AKAU4049				
08992ecd95f3543c31ec61c664893145	Bacteria	Proteobacteria	Alphaproteobacteria	Sphingomonadales	Sphingomonadaceae	Sphingopyxis	
5ead813779772fa54cb4e0db4bc6cceb	Bacteria	Firmicutes	Bacilli	Bacillales	Bacillaceae	Bacillus	
c03a6f0d0267516d13ba43d288e791c6	Bacteria	Gemmatimonadota	Gemmatimonadetes	Gemmatimonadales	Gemmatimonadaceae	Gemmatimonas	
b33147931d81ade75c1b586c51d0fc96	Bacteria	Proteobacteria	Alphaproteobacteria	Rickettsiales	Mitochondria		
8e1d306e23d5150417a980c30d4994d9	Bacteria	Actinobacteriota	Thermoleophilia	Gaiellales			
3a28d3c3f510d3ab90fc0c5c70c91cb0	Bacteria	Proteobacteria	Alphaproteobacteria	Thalassobaculales	Thalassobaculaceae	Thalassobaculum	
92509c293a9c5849ecd2c199366aebc0	Bacteria	MBNT15					
0eede074953e8ecd95322d1c91e2421e	Bacteria	RCP2-54					
acbab30d260f11e90fb9714fac6f650e	Bacteria	Proteobacteria	Gammaproteobacteria	Xanthomonadales	Xanthomonadaceae
3c563bfd10a36ae96faaddecd665c10e	Bacteria	Proteobacteria	Alphaproteobacteria	Rhizobiales	Devosiaceae	Devosia	
ebb66d6b7f8ea2b6423e379273a994e1	Bacteria	Acidobacteriota	Acidobacteriae	Acidobacteriales	Acidobacteriaceae_(Subgroup_1)	Granulicella	
9eeb167ca91572ec1e323df6275c75ed	Bacteria	Proteobacteria	Gammaproteobacteria	Burkholderiales	SC-I-84		
889aa86bdf3fed49ba6e6c286cea0fd3	Bacteria	Proteobacteria	Gammaproteobacteria	Burkholderiales	Oxalobacteraceae
2235c18b6afbbf513863ed97edd5a8f1	Bacteria	Armatimonadota	Fimbriimonadia	Fimbriimonadales	Fimbriimonadaceae
5ae6665e24344da1401bc3e9d9c3902a	Bacteria	Proteobacteria	Alphaproteobacteria	Holosporales	Holosporaceae		
835a1f6cfd845d25aeb0fb24f1247957	Bacteria	Proteobacteria	Alphaproteobacteria	Caulobacterales	Caulobacteraceae		
2cc60dacd3fb9b0a023eaa065fcf945f	Bacteria	Proteobacteria	Gammaproteobacteria	Burkholderiales	SC-I-84		
2d2ecb7e44f35e57ca8ff030d9ad7623	Bacteria	Bacteroidota	Bacteroidia	Chitinophagales	Chitinophagaceae	Ferruginibacter	
939428aeaef80e9ff6f70e6f5dc60bd6	Bacteria	Acidobacteriota	Subgroup_5				
ae682cc542dfc31c4adcb3d7f7a195ed	Bacteria	Proteobacteria	Gammaproteobacteria	Steroidobacterales	Steroidobacteraceae	Steroidobacter	
999e38b9faf723ef003d95e3ab076535	Bacteria	Firmicutes	Bacilli	Paenibacillales	Paenibacillaceae	Paenibacillus	
55084cb48d2bd068850e7eeb7e2abdbc	Bacteria	Firmicutes	Bacilli	Bacillales	Bacillaceae
eb9ecafc56b73c761f0c904b0b345acd	Bacteria	Acidobacteriota	Acidobacteriae
1774129a47fe9a3413994a36b4983ef2	Bacteria	Actinobacteriota	Actinobacteria	Frankiales	Geodermatophilaceae	Blastococcus	
ef03d6692df92d82797a71b035fe5752	Bacteria	Actinobacteriota	Thermoleophilia	Solirubrobacterales	Solirubrobacteraceae	Conexibacter	
e42f19d8f5b33ff8e5ed75d43213ebfa	Bacteria	Bdellovibrionota	Bdellovibrionia	Bacteriovoracales	Bacteriovoracaceae	Peredibacter	
6212917cb35d1d71444296718e1e8302	Bacteria	Proteobacteria	Alphaproteobacteria	Sphingomonadales	Sphingomonadaceae	Sphingomonas	
c0c94bea6e01dc83849cad2443531264	Bacteria	Actinobacteriota	Actinobacteria	Corynebacteriales	Corynebacteriaceae	Corynebacterium	
3fbe451b977468648e3e32f80fd8bd65	Bacteria	Myxococcota	Polyangia	Polyangiales	Polyangiaceae	Pajaroellobacter	
67d388e82a58848b7a725fdf67d3b9d2	Bacteria	Chloroflexi	Chloroflexia	Chloroflexales	Roseiflexaceae		
3908c6bd2b57d8473ea6fcee34ecc56c	Bacteria	Bdellovibrionota	Oligoflexia	Oligoflexales			
a5f610f7f8e9be4143f8d6e85d6416a9	Bacteria	Gemmatimonadota	Longimicrobia	Longimicrobiales	Longimicrobiaceae		
be7ee91f281e617a59e8d14d6e855c3b	Bacteria	Proteobacteria	Alphaproteobacteria	Rhodospirillales	Rhodospirillaceae		
4602a678f3a1aee96bad7a1bb9555d75	Bacteria	Acidobacteriota	Acidobacteriae	Bryobacterales	Bryobacteraceae	Bryobacter	
6f7ce025bde68b0579dfb6e1156a9581	Bacteria	Firmicutes	Bacilli	Lactobacillales	Aerococcaceae	Globicatella	
18c2f35a2cab330cebf03886ac68c2bb	Bacteria	Proteobacteria	Alphaproteobacteria	Rhizobiales	Rhizobiaceae	Allorhizobium-Neorhizobium-Pararhizobium-Rhizobium	
35f8041d8e17a62d8a232afc038ef736	Bacteria	Chloroflexi	Chloroflexia	Chloroflexales	Roseiflexaceae		
a7dd91f999353cafe6134ce8d16d8300	Bacteria
e4246ce75f2557115266b449cf2895b8	Bacteria	Firmicutes	Bacilli	Paenibacillales	Paenibacillaceae	Paenibacillus	
3d7e9dcb62ece53f622c10dc2010c78a	Bacteria	Abditibacteriota	Abditibacteria	Abditibacteriales	Abditibacteriaceae	Abditibacterium	
a85bfc7f3b4fce2d39b4639e33968cc4	Bacteria	Proteobacteria	Alphaproteobacteria	Rhizobiales	Hyphomicrobiaceae	Pedomicrobium	
c009f05eff57cfbd5133ced7498e7d73	Bacteria	Chloroflexi	TK10				
aa6190b9ca92dbbc4e11648c81100f78	Bacteria	Latescibacterota	Latescibacteria	Latescibacterales	Latescibacteraceae		
50d49cefbbf3d0dc8622a8afcf64a5d4	Bacteria	Proteobacteria	Gammaproteobacteria	Xanthomonadales	Xanthomonadaceae	Arenimonas	
61f7e1587f7720288a819a5734364512	Bacteria	Proteobacteria	Alphaproteobacteria	Rhizobiales	Beijerinckiaceae	Microvirga	
455952949cc6d0ac172481d8b72dbc6f	Bacteria	Acidobacteriota	Acidobacteriae	Bryobacterales	Bryobacteraceae	Bryobacter	
e95f01bb024f2e36155b7cf065cf8c6a	Bacteria	Gemmatimonadota	Gemmatimonadetes	Gemmatimonadales	Gemmatimonadaceae		
ff8060bf695ad1d4f9d05427fd96f649	Bacteria	Proteobacteria	Gammaproteobacteria	Burkholderiales	Oxalobacteraceae
3586ca20d7f0174a286b79ddb884fc18	Bacteria	Gemmatimonadota	Gemmatimonadetes	Gemmatimonadales	Gemmatimonadaceae		
aa4a40e238e4608b28e0392075205e2f	Bacteria	Entotheonellaeota	Entotheonellia	Entotheonellales	Entotheonellaceae		
a3effea13f5254c3702848d8d4b1e296	Bacteria	Firmicutes	Bacilli	Paenibacillales	Paenibacillaceae	Paenibacillus	
514f43c6841fa0002413a4c67d596b8a	Bacteria	Bacteroidota	Bacteroidia	Cytophagales	Microscillaceae		
b8bcc77c41fbf6c0188e7dacf9f2d391	Bacteria	Verrucomicrobiota	Verrucomicrobiae	Pedosphaerales	Pedosphaeraceae	Ellin516	
9a2278ff4ccf6dbb49e74b6c653be1de	Bacteria	Proteobacteria	Alphaproteobacteria	Sphingomonadales	Sphingomonadaceae	Sphingomonas	
533ac41de180c8d0f18fbbb206ff09cd	Bacteria	Chloroflexi	Chloroflexia	Chloroflexales	Roseiflexaceae		
f278701f2b783f1c77aee467dfefff41	Bacteria	Firmicutes	Bacilli	Paenibacillales	Paenibacillaceae
8820dfab77321e30957cce9a79d281cf	Bacteria	Gemmatimonadota	Longimicrobia	Longimicrobiales	Longimicrobiaceae	YC-ZSS-LKJ147	
14889f414ebca05f5429037cd29108fa	Bacteria	Acidobacteriota	Acidobacteriae	Solibacterales	Solibacteraceae	Candidatus_Solibacter	
261538d77ecaa9c3e872390bfbc15ae1	Bacteria	Actinobacteriota	Thermoleophilia	Gaiellales			
e59d5677c0f49cbc3eecdbc86c3fb2ca	Bacteria	Acidobacteriota	Subgroup_22				
a4155f9bb3556b8e3079b225cdddb78e	Bacteria	Proteobacteria	Alphaproteobacteria	Rhodospirillales	Rhodospirillaceae		
b7ca687afbf1057dddaf4ebcb233193e	Bacteria	Entotheonellaeota	Entotheonellia	Entotheonellales	Entotheonellaceae		
0f23502d0ea6eb07d08c252597faa13a	Bacteria	Actinobacteriota	Actinobacteria	Propionibacteriales	Nocardioidaceae	Nocardioides	
43d5144acd6e7ebd6a8db2405b5fd273	Bacteria	Verrucomicrobiota	Verrucomicrobiae	Pedosphaerales	Pedosphaeraceae	Pedosphaera	
c24b68d31365ec9e0a07f954a6b77a39	Bacteria	Proteobacteria	Gammaproteobacteria	Pseudomonadales	Pseudomonadaceae	Pseudomonas	
be0d20e921c2bd0300eea62bb71e58d5	Bacteria	Proteobacteria	Alphaproteobacteria	Reyranellales	Reyranellaceae	Reyranella	
f8c550071a3ccdec231856984b135413	Bacteria	Proteobacteria	Alphaproteobacteria	Sphingomonadales	Sphingomonadaceae	Sphingomonas	
a7034ae11c961e0e4a07fbcd2836c2ea	Bacteria	Bacteroidota	Bacteroidia	Sphingobacteriales	Sphingobacteriaceae	Sphingobacterium	
64580c175be10f7dcd950c42533bcaf1	Bacteria	Proteobacteria	Alphaproteobacteria	Rhizobiales	Hyphomicrobiaceae	Pedomicrobium	
5c504243d7e595c2b7d2d8c98ddf5f88	Bacteria	Actinobacteriota	Actinobacteria	Corynebacteriales	Mycobacteriaceae	Mycobacterium	
87e4c04e84f7d3992107794e90dd72f8	Bacteria	Proteobacteria	Gammaproteobacteria	Burkholderiales	Nitrosomonadaceae	Ellin6067	
abcb3c6dc69bac24c204e0b8dfa9503c	Bacteria	Actinobacteriota	Actinobacteria	Micrococcales	Micrococcaceae
1b5b1ee7b9ac868f8b2021ed2c1fe7bd	Bacteria	Actinobacteriota	Actinobacteria	Micromonosporales	Micromonosporaceae	Catellatospora	
8872418d16dbbc6d80d5ea027ec14cc4	Bacteria	Actinobacteriota	Actinobacteria	Streptomycetales	Streptomycetaceae	Streptomyces	
288e13fc9e45add5bcb3f7767266bd36	Bacteria	Firmicutes	Bacilli	Bacillales	Bacillaceae	Geobacillus	
2f830ee0ed04ccbc3c116e0aeb91d081	Bacteria	Acidobacteriota	Acidobacteriae	Subgroup_15			
cbd7e75b4fa48d2f46ec1519ed676fe4	Bacteria	Bacteroidota	Bacteroidia	Sphingobacteriales	KD3-93		
41b14406bbf835a44a55c6fb1310022e	Bacteria	Verrucomicrobiota	Verrucomicrobiae	Pedosphaerales	Pedosphaeraceae	Pedosphaera	
f9af6c69508f3f0ff6fbd3258071bb26	Bacteria	Cyanobacteria	Cyanobacteriia	Chloroplast			
8c4c427737c8c8e13dd376750e71cd24	Bacteria	Firmicutes	Bacilli	Paenibacillales	Paenibacillaceae	Paenibacillus	
25e5a20f4977ec626232768db86950a3	Bacteria	Chloroflexi	Chloroflexia	Chloroflexales	Roseiflexaceae		
5d9f8fa979bb8affca1014c4a2e67aab	Bacteria	Verrucomicrobiota	Verrucomicrobiae	Pedosphaerales	Pedosphaeraceae	Ellin517	
557c82d63b147f06ddff605bc39bff6b	Bacteria	Proteobacteria	Gammaproteobacteria
9e70ec4d34a8ad33eb90994f083028d0	Bacteria	Nitrospirota	Nitrospiria	Nitrospirales	Nitrospiraceae	Nitrospira	
27ca4c2c542106b76b64b210dde896bb	Bacteria	Bdellovibrionota	Bdellovibrionia	Bacteriovoracales	Bacteriovoracaceae	Peredibacter	
258d17351b877d8836d4ecf475c6b020	Bacteria	Bdellovibrionota	Oligoflexia	0319-6G20			
cd3e2875c954b6e549c697a886442cb1	Bacteria	Proteobacteria	Alphaproteobacteria	Rhodospirillales	Rhodospirillaceae		
73325560169194a4fc9deda12dfe0464	Bacteria	Proteobacteria	Gammaproteobacteria	PLTA13			
cb47b1c3274bf57d69fd25aaaee2d9d0	Bacteria	Acidobacteriota	Subgroup_22				
f010e2a98a49b5e990625a6df3a3e022	Bacteria	Proteobacteria	Gammaproteobacteria	Diplorickettsiales	Diplorickettsiaceae		
08c677cf468b68738cbc4fc03bbe79da	Bacteria	Proteobacteria	Gammaproteobacteria	Burkholderiales	Comamonadaceae
6e68e0107495c5c65ab15ab1c04e8d06	Bacteria	Bacteroidota	Bacteroidia	Chitinophagales	Chitinophagaceae	Aurantisolimonas	
21cb0d32cc22aec5b5572a4229877108	Bacteria	Myxococcota	Myxococcia	Myxococcales	Myxococcaceae
c1613a8ce5259c46c53904b0c83115f7	Bacteria	Acidobacteriota	Acidobacteriae	Subgroup_15			
a30f54f1703f2c4db7505e7fcd5496f3	Bacteria	Firmicutes	Bacilli	Bacillales	Bacillaceae
9f652dae20b1c307bce1cf770126d74d	Bacteria	Actinobacteriota	Thermoleophilia	Solirubrobacterales	67-14		
a2deca0d38a4f3a517ca16ff5148aeb2	Bacteria	Proteobacteria	Gammaproteobacteria	Burkholderiales	TRA3-20		
d7e3d1231cfba58c981009b405f7f629	Bacteria	Actinobacteriota	Acidimicrobiia	Microtrichales	Iamiaceae	Iamia	
f57c1c1316bc21d9ed2acfd65354e216	Bacteria	Actinobacteriota	Actinobacteria	Propionibacteriales	Nocardioidaceae	Aeromicrobium	
51abc764baa29f5f82e191c97a1b6d00	Bacteria	Latescibacterota					
98d4832379d127cd423ba78386a34358	Bacteria	Proteobacteria	Gammaproteobacteria	Burkholderiales	Nitrosomonadaceae	mle1-7	
feca85c04098d38281ff5666c3ece75d	Bacteria	Verrucomicrobiota	Verrucomicrobiae	Pedosphaerales	Pedosphaeraceae		
358f4501af2b140c68aae282ebcc2b21	Bacteria	Gemmatimonadota	BD2-11_terrestrial_group				
4742392de3ee29c2ad06422876b38b60	Bacteria	Proteobacteria	Alphaproteobacteria	Sphingomonadales	Sphingomonadaceae
b65e50ae4af3b27de371f8749d96be78	Bacteria	Myxococcota	Polyangia	mle1-27			
5a35bccd250f807d6f650fd69e48a911	Bacteria	Proteobacteria	Gammaproteobacteria	Cellvibrionales	Cellvibrionaceae	Cellvibrio	
d0bd54c4e7723e9b08aa4a155e39b1ad	Bacteria	Patescibacteria	Saccharimonadia	Saccharimonadales
d2711a712a26413e544f9addc28c7f0b	Bacteria	Proteobacteria	Alphaproteobacteria	Sphingomonadales	Sphingomonadaceae	Sphingomonas	
252feb8d4d129dedeca607376e8c50df	Bacteria	Proteobacteria	Gammaproteobacteria	Burkholderiales	Oxalobacteraceae	Massilia	
979cbc16bbe759e1a21e1ecc66c0808d	Bacteria	Myxococcota	Polyangia	Haliangiales	Haliangiaceae	Haliangium	
eecc05ee711daf3032ca98a5e3a29780	Bacteria	Bacteroidota	Bacteroidia	Cytophagales	Hymenobacteraceae	Adhaeribacter	
121888153d3fd0e6e6ada603335e96b7	Bacteria	Actinobacteriota	Actinobacteria	Propionibacteriales	Nocardioidaceae	Nocardioides	
9c32877614bb1f8464cadf78720295c8	Bacteria	Proteobacteria	Alphaproteobacteria	Azospirillales	Azospirillaceae	Skermanella	
54e5f876c69ecbb576dd43f3b6365919	Bacteria	Proteobacteria	Alphaproteobacteria	Rickettsiales	Rickettsiaceae		
bc0b067395850057d864bebe71b9eea7	Bacteria	Firmicutes	Bacilli	Paenibacillales	Paenibacillaceae	Paenibacillus	
4bd4548be7d1840003f7a6ec213dd09b	Bacteria	Bacteroidota	Bacteroidia	Sphingobacteriales
b6c7d31fef9445a2efee557caa43acd6	Bacteria	Actinobacteriota	Acidimicrobiia
6672622b70e13bc82d51ace2f689846a	Bacteria	Acidobacteriota	Acidobacteriae	Subgroup_12			
a00a1d4963c024468b72b695433fa6e4	Bacteria	Firmicutes	Bacilli	Paenibacillales	Paenibacillaceae	Paenibacillus	
4a232da2b5d5846c020e707d7c258bfc	Bacteria	Firmicutes	Bacilli	Paenibacillales	Paenibacillaceae	Paenibacillus	
fbf117c4a4d2d01f731f6c85fbd32d66	Bacteria	Chloroflexi	Chloroflexia	Chloroflexales	Roseiflexaceae		
5dd3e619aab9d30430352d849364267e	Bacteria	Proteobacteria	Alphaproteobacteria	Rickettsiales	Mitochondria		
6afe3caaa099fa85ea905edca69e776c	Bacteria
255f5d49e2be5a9ef567ae82593c73b3	Bacteria	Desulfobacterota	Desulfuromonadia	Geobacterales	Geobacteraceae	Citrifermentans	
dbbc0adb3dbdfbc627a7a0ea42128b23	Bacteria	Actinobacteriota	Actinobacteria	Micrococcales	Micrococcaceae
d7cc0b78046c0e4546eb4128012a4b5d	Bacteria	Proteobacteria	Alphaproteobacteria	Rhizobiales	Devosiaceae	Devosia	
8ec99784179d6c96ce61c58251c9a46f	Bacteria	Actinobacteriota	Thermoleophilia				
a0d19064a58374636e428ca6009d0792	Bacteria
06455de0facaeba532668b31971a2fb4	Bacteria	Actinobacteriota	Acidimicrobiia	Microtrichales			
e00a0a044651eb065db67a94385522e0	Bacteria	Actinobacteriota	Actinobacteria	Corynebacteriales	Corynebacteriaceae	Corynebacterium	
d25e36d8ac08672dd7ec4098ad717cb4	Bacteria	Patescibacteria	Saccharimonadia	Saccharimonadales	Saccharimonadaceae	TM7a	
efe27d21ed9f7bd708ef3fe494a19bf2	Bacteria	Chloroflexi	JG30-KF-CM66				
b7f34af9a38d51229642f5f67f22e69d	Bacteria	Proteobacteria	Gammaproteobacteria	Burkholderiales
e8ca0749b8def87a8a6da1a3950b6a14	Bacteria	Bacteroidota	Bacteroidia	Cytophagales	Spirosomaceae	Spirosoma	
77be60534caf010bc0da5e97c23c1f0f	Bacteria	Gemmatimonadota	Gemmatimonadetes	Gemmatimonadales	Gemmatimonadaceae
f484fe6b9c453e3e0b831c475f68f5fc	Bacteria	Firmicutes	Bacilli	Bacillales	Planococcaceae	Solibacillus	
da69c71873f82c7af531902bf41b9113	Bacteria	Proteobacteria	Gammaproteobacteria	Pseudomonadales	Moraxellaceae		
ec65e5910e7c7de998cc98a2584d399a	Bacteria	Proteobacteria	Gammaproteobacteria	Salinisphaerales	Solimonadaceae
63f806e5e60b1703d725426ecac031d0	Bacteria	Myxococcota	Polyangia	Nannocystales	Nannocystaceae	Nannocystis	
d7c71bbd2c7a6e092382dcff3115debf	Bacteria	Bacteroidota	Bacteroidia	Cytophagales	Microscillaceae
607928d4e5d8a512d74cf905d6c7bb1a	Bacteria	Acidobacteriota	Acidobacteriae	Bryobacterales	Bryobacteraceae	Bryobacter	
f900c93763953b2c84031dd0300348fc	Bacteria	Firmicutes	Clostridia	Clostridiales	Clostridiaceae	Clostridium_sensu_stricto_1	
a242fdcfef114a52ccca47a7287d450a	Bacteria	Actinobacteriota	Thermoleophilia	Gaiellales	Gaiellaceae	Gaiella	
ee40be4ba35f49981e7e7db185a960db	Bacteria	Patescibacteria	Saccharimonadia	Saccharimonadales	S32	TM7	
34252c1875acb53cfd10b659d86395eb	Bacteria	Proteobacteria	Alphaproteobacteria	Sphingomonadales	Sphingomonadaceae	Sphingopyxis	
17d58c773ee0e4671a693c9c7821cc86	Bacteria	Proteobacteria	Alphaproteobacteria	Dongiales	Dongiaceae	Dongia	
5ca8deae8aab1a1cb1f212901b4e98e5	Bacteria	Proteobacteria	Alphaproteobacteria	Rhizobiales	Rhizobiales_Incertae_Sedis		
52dfbebbad66f755f4f39325673e413a	Bacteria	Chloroflexi	Chloroflexia	Chloroflexales	Roseiflexaceae		
140eb1bb193e07f83d1d8a293c3f2a52	Bacteria	Proteobacteria	Gammaproteobacteria	Pseudomonadales	Pseudomonadaceae	Pseudomonas	
d9cbb137e8a9d332dfe73f4389c722b6	Bacteria	Myxococcota	Polyangia	Haliangiales	Haliangiaceae	Haliangium	
759a55d690ca7579423d8d663bab401a	Bacteria	Actinobacteriota	Actinobacteria	Frankiales			
67670fc9b4097b09fffe1a0afe6e4f73	Bacteria	Cyanobacteria	Sericytochromatia				
e28e29d950d151540c326f0c9cd2e016	Bacteria
eacc9e4040e95204b526dee133504103	Bacteria	Proteobacteria	Gammaproteobacteria	Burkholderiales	Comamonadaceae
d0dcd30046aaf806cc3f6ffb9269ced8	Bacteria	Verrucomicrobiota	Verrucomicrobiae	Pedosphaerales	Pedosphaeraceae	Ellin517	
b17a2c6e30fa248eba52ac32ac37bf25	Bacteria	Acidobacteriota	Subgroup_22				
dbed87819c1d7aee667cc014d0d1786d	Bacteria	Actinobacteriota	Acidimicrobiia
3c2a0133d935c1c10434f2a8384b593e	Bacteria	Bacteroidota	Kryptonia	Kryptoniales	BSV26		
07bb735b41b048adcb2eceda320f98ba	Bacteria	Desulfobacterota					
6ded517e17ede3ab3479a1d464a1ea81	Bacteria	Proteobacteria	Alphaproteobacteria	Rhodobacterales	Rhodobacteraceae
df941e904d418504fea55e9350487fe9	Bacteria	Verrucomicrobiota	Chlamydiae	Chlamydiales	Simkaniaceae
83b5db2f1af832a5d380230dfd4c9d21	Bacteria
e93158c558ee064ee5b24e54a795c018	Bacteria	Actinobacteriota	Actinobacteria	Micrococcales	Cellulomonadaceae	Cellulomonas	
eb0dd9afa14e35e3747bd6270293569c	Bacteria	Actinobacteriota	Actinobacteria	Micromonosporales	Micromonosporaceae
9c1008de77723a52c92e371a6b2196a5	Bacteria	Proteobacteria	Alphaproteobacteria	Sphingomonadales	Sphingomonadaceae	Sphingomonas	
0ecc4640d1f6917c615d95cf85eda3ab	Bacteria	Planctomycetota	vadinHA49				
4a4541f3ba6057e808875a6392033788	Bacteria	Proteobacteria	Gammaproteobacteria
5bd39a4cdb3500d75883c64f70988518	Bacteria	Proteobacteria	Gammaproteobacteria	Burkholderiales	Oxalobacteraceae
83304083d76f82d282506c29614b39bd	Bacteria	Actinobacteriota	Thermoleophilia	Solirubrobacterales	67-14		
f37303edd3148bc28f224d79edc6bae5	Bacteria	NB1-j					
8684e761c32b6575e823bf7511a1751c	Bacteria	Proteobacteria	Gammaproteobacteria	Gammaproteobacteria_Incertae_Sedis	Unknown_Family	Acidibacter	
af839abe44bb2f1d64e40ff209412a74	Bacteria	Myxococcota	Polyangia	Polyangiales	Polyangiaceae
b16383fd3008b0237e975600b1ee3544	Bacteria	Actinobacteriota	Actinobacteria	Streptomycetales	Streptomycetaceae	Streptomyces	
da98ac6e3876c562a71e28403d1ab0a5	Bacteria	Actinobacteriota	Actinobacteria	Propionibacteriales	Nocardioidaceae	Nocardioides	
9336725273de999ad2aa517ed78f7298	Bacteria	Firmicutes	Clostridia	Clostridiales	Clostridiaceae	Clostridium_sensu_stricto_1	
abbbdc25f765716071ca50aab8579976	Bacteria	Proteobacteria	Gammaproteobacteria	Burkholderiales	Nitrosomonadaceae	MND1	
1da2c17a55bc3b96021dcfdade744927	Bacteria	Proteobacteria	Alphaproteobacteria
8367185d308d944ed69c9f3b97c2e620	Bacteria	Actinobacteriota	Acidimicrobiia
e67f27890a56e69a307e54d43a90ff93	Bacteria	Planctomycetota	vadinHA49				
6535eca17cf4d4005e47a30bd7ffd8e6	Bacteria	Bdellovibrionota	Bdellovibrionia	Bdellovibrionales	Bdellovibrionaceae	OM27_clade	
d62e90a4a80d83943e7ebeab339b3721	Bacteria	Nitrospirota	Nitrospiria	Nitrospirales	Nitrospiraceae	Nitrospira	
9842fcfec037a2a2ed9c33d54e3848c5	Bacteria	Proteobacteria	Alphaproteobacteria	Rhizobiales	Rhizobiaceae	Phyllobacterium	
37eb9d8fc9d9142be24c8cd1494c0e11	Bacteria	Proteobacteria	Gammaproteobacteria	Pseudomonadales	Pseudomonadaceae	Pseudomonas	
5c1ef81e8b16d95e000ebffafa7d7b1b	Bacteria	Proteobacteria	Gammaproteobacteria	Burkholderiales	Oxalobacteraceae
9b0062732e2b846c2b5081f0f2acfea3	Bacteria	Bacteroidota	Bacteroidia	Cytophagales	Microscillaceae	Chryseolinea	
87f3b6959f150391545f4c718f984fa1	Bacteria	Proteobacteria	Gammaproteobacteria	Burkholderiales	Comamonadaceae	Rhizobacter	
b19b12e7e4d438b80e01392fcd2dd435	Bacteria	Firmicutes	Clostridia	Clostridiales	Clostridiaceae	Clostridium_sensu_stricto_10	
8a3c13453b33625d7764c07a004abbea	Bacteria	Proteobacteria	Gammaproteobacteria	Burkholderiales	SC-I-84		
910609fa7356a8b3e268acec4cbabd22	Bacteria	Verrucomicrobiota	Chlamydiae	Chlamydiales	cvE6		
a73eda9bdc58cb90529044a2f68c49aa	Bacteria	Chloroflexi	TK10				
a3a4a7ed21274762581e329fdf6aea68	Bacteria	Actinobacteriota	Actinobacteria	Propionibacteriales	Propionibacteriaceae	Cutibacterium	
5a3e194043823269ab4b31f639861236	Bacteria	Acidobacteriota	Acidobacteriae	Solibacterales	Solibacteraceae	Candidatus_Solibacter	
3980f3341652ffb8794f3641f2e6be69	Bacteria	Patescibacteria	Saccharimonadia	Saccharimonadales			
7405628f28a6e52337e533276a8d14ca	Bacteria	Actinobacteriota	Actinobacteria	Micromonosporales	Micromonosporaceae	Allocatelliglobosispora	
745bdf371de119c517ae98f5ef23c286	Bacteria	Bacteroidota	Bacteroidia	Chitinophagales	Chitinophagaceae	Segetibacter	
34512516fcd5193a6d6c771a49a55f3f	Bacteria	Actinobacteriota	Actinobacteria	Corynebacteriales	Nocardiaceae
dcff1b22d892bf0385828bbf9e456227	Bacteria	Proteobacteria	Alphaproteobacteria
1fbe5b2a0ec3ad0d2bb246cfeb4135d0	Bacteria	Proteobacteria	Gammaproteobacteria	Burkholderiales	TRA3-20		
64ad5371fa5eb06c8ce5ac287a6eb32f	Bacteria	Patescibacteria	Saccharimonadia	Saccharimonadales	Saccharimonadaceae	TM7a	
9265eb0903b64158625fde7999b4783b	Bacteria	Proteobacteria	Alphaproteobacteria	Sphingomonadales	Sphingomonadaceae	Sphingomonas	
1be726c15aadb7e5cee64547592ecb4a	Bacteria	Verrucomicrobiota	Verrucomicrobiae	Pedosphaerales	Pedosphaeraceae		
587a8f3d9c1c1e909a2773b0bac9ae1b	Bacteria	Actinobacteriota	Actinobacteria	Micrococcales	Microbacteriaceae	Microbacterium	
a05bb975520c0dde60c30b4a9e56460e	Bacteria	Proteobacteria	Gammaproteobacteria	Xanthomonadales	Xanthomonadaceae
9addb375199d7d1b7c1add5415b774e8	Bacteria	Proteobacteria	Gammaproteobacteria	Steroidobacterales	Steroidobacteraceae	Steroidobacter	
e52553836c43690d089ed7ac2d0f067e	Bacteria	Actinobacteriota	Actinobacteria	Propionibacteriales	Nocardioidaceae	Nocardioides	
30baa5c63a084e1f6823f3c24836da52	Bacteria	Gemmatimonadota	Gemmatimonadetes	Gemmatimonadales	Gemmatimonadaceae
2494c6f60bdf92790f5685f9d638d60e	Bacteria	Proteobacteria	Alphaproteobacteria	Holosporales	Holosporaceae		
582fbaaa83951d32ffb79f6279c7936b	Bacteria	Proteobacteria	Alphaproteobacteria	Rickettsiales	Rickettsiales_fa	Candidatus_Jidaibacter	
ba2a77ce220e17ff9af6e5776b528f32	Bacteria	Proteobacteria	Alphaproteobacteria	Rhizobiales	Kaistiaceae	Kaistia	
f95e659d638774dd9cb686490309b29e	Bacteria	MBNT15					
13ae4faa49d158c23028f22aa6929079	Bacteria	Acidobacteriota	Acidobacteriae	Acidobacteriales			
906205d2a825879a959e0e6376618bfe	Bacteria	Firmicutes	Bacilli	Paenibacillales	Paenibacillaceae	Paenibacillus	
8c94386c904bd9e60f9791935c07a8e8	Bacteria	Patescibacteria	Saccharimonadia	Saccharimonadales			
0c147150f2a3105f6c735ff8c451e9ae	Bacteria	Verrucomicrobiota	Verrucomicrobiae	Pedosphaerales	Pedosphaeraceae		
16a804deb4a051d7057e0a38597d98dc	Bacteria	Firmicutes	Bacilli	Lactobacillales	Carnobacteriaceae	Atopostipes	
a804f4b553302ad6c688cc65c4a5271a	Bacteria	Bdellovibrionota	Bdellovibrionia	Bdellovibrionales	Bdellovibrionaceae	OM27_clade	
fd4d8f7194d4d46693adda7a51383955	Bacteria	Patescibacteria	Saccharimonadia	Saccharimonadales			
b743916ea95401062c6d8018e91f67db	Bacteria	Proteobacteria	Alphaproteobacteria	Rhizobiales	Devosiaceae	Devosia	
9cd1a293a7c4d40d6d6bacca9b261fc5	Bacteria	Dependentiae	Babeliae	Babeliales	Vermiphilaceae		
ce37b46ff69d6a0cdd200c41ca9eb224	Bacteria	Proteobacteria	Alphaproteobacteria	Sphingomonadales	Sphingomonadaceae	Sphingobium	
b7840b04ecd89453c56c474e3bd16f30	Bacteria	Firmicutes	Bacilli	Alicyclobacillales	Alicyclobacillaceae	Tumebacillus	
b905466a5a343f55a8ab614358e4803a	Bacteria	Myxococcota	bacteriap25				
d3145bc6f88ce3c39277d12c02da9f30	Bacteria	Proteobacteria	Alphaproteobacteria	Rhodobacterales	Rhodobacteraceae	Amaricoccus	
14f79dff5ddf197937784e2f3474d7c9	Bacteria	Proteobacteria	Gammaproteobacteria	Burkholderiales	Oxalobacteraceae	Massilia	
1d5ad5547a15733b68b7c1bdb15efd01	Bacteria	Bacteroidota	Kapabacteria	Kapabacteriales			
2d9f02611ecd3868f4f1754c6205df8a	Bacteria	Proteobacteria	Gammaproteobacteria	Burkholderiales	TRA3-20		
0fed8466ef26a2601eb0b8eb27eb34b9	Bacteria	Proteobacteria	Gammaproteobacteria	Burkholderiales
b9f3712f245a5006911e0833962eb6fa	Bacteria	Proteobacteria	Alphaproteobacteria	Rhizobiales	KF-JG30-B3		
592b347e8414e550c6653a6af40011c4	Bacteria	Desulfobacterota					
93d9f8adac85429caceda6ef292df57c	Bacteria	Myxococcota	Polyangia	Polyangiales	Phaselicystidaceae	Phaselicystis	
fdcc09c51e1788cfd13d4fd32b1065b3	Bacteria	Bacteroidota	Bacteroidia	Sphingobacteriales	env.OPS_17		
a09b18751cbdc069c5f5f487d5cd270f	Bacteria	Verrucomicrobiota	Verrucomicrobiae	Pedosphaerales	Pedosphaeraceae		
4aa8d907cd8efe0332e056a0b2c062b0	Bacteria	Proteobacteria	Alphaproteobacteria	Rhizobiales	Xanthobacteraceae
2a89d0cad6bf6c5b4e5932a9bc453685	Bacteria	Actinobacteriota	Acidimicrobiia
685a00c3818df8e35d8d8ce86a1cc0c7	Bacteria	Dependentiae	Babeliae	Babeliales	Vermiphilaceae		
a8f04395d25f1909e6ef869bf9c39ca7	Bacteria	Acidobacteriota	Acidobacteriae	Acidobacteriales			
ac1f3291fe0b3efdf70d5c30e365d346	Bacteria	Acidobacteriota	Acidobacteriae	Solibacterales	Solibacteraceae	Candidatus_Solibacter	
4718cd2409499324d61bf0757e8f8f96	Bacteria	Bacteroidota	Bacteroidia	Sphingobacteriales	env.OPS_17		
fe3b1dfd2c260f14fe19ee5e6764d078	Bacteria	Bacteroidota	Bacteroidia	Flavobacteriales	Flavobacteriaceae	Flavobacterium	
ca69e5686be436c863653d88419ba419	Bacteria	Verrucomicrobiota	Chlamydiae	Chlamydiales	cvE6		
0f33ec4f17e9d3304372fa8ed033bb9b	Bacteria	Proteobacteria	Gammaproteobacteria	Burkholderiales	Nitrosomonadaceae	MND1	
2cb90ae514bcddc13be75a66cf7d45ac	Bacteria	Proteobacteria	Gammaproteobacteria	Xanthomonadales	Xanthomonadaceae	Lysobacter	
4c40236148c5f115dd6a3542f7c3c876	Bacteria	Proteobacteria	Gammaproteobacteria	Burkholderiales	Comamonadaceae
e94301010c5199a2269dd03ab2810a4c	Bacteria	Actinobacteriota	Thermoleophilia	Solirubrobacterales	67-14		
33ee0814c2fe23c32728b2f21e242127	Bacteria	Entotheonellaeota	Entotheonellia	Entotheonellales	Entotheonellaceae		
481578535e64c377453693cb74affe48	Bacteria	Actinobacteriota	Actinobacteria	Streptomycetales	Streptomycetaceae	Streptomyces	
20c9cff532fb5baf3a9cb2a62ea0c5c4	Bacteria	Myxococcota	Polyangia	Haliangiales	Haliangiaceae	Haliangium	
2f82a6ff5cd5f54a265b82b5aed4fea4	Bacteria	Proteobacteria	Alphaproteobacteria	Rhizobiales	Hyphomicrobiaceae	Pedomicrobium	
9bd03afbcf1b282f3054a5d3602267a1	Bacteria	Gemmatimonadota	Gemmatimonadetes	Gemmatimonadales	Gemmatimonadaceae	Gemmatimonas	
d910068163ddafb43b6d26fa75619f18	Bacteria	Proteobacteria	Alphaproteobacteria	Sphingomonadales	Sphingomonadaceae	Sphingomonas	
d3c60b1190dfb6cab234a34bbeb4625b	Bacteria	Chloroflexi	TK10				
4eedc1ee589b4a44ca5ec809d8558aab	Bacteria	Proteobacteria	Gammaproteobacteria	Burkholderiales	Comamonadaceae
c4dd2261c398ac78b5a596ecf1d105d4	Bacteria	Proteobacteria	Alphaproteobacteria	Caulobacterales	Caulobacteraceae	Phenylobacterium	
e81fa321454c680effe326e3ab2ec288	Bacteria	Gemmatimonadota	Longimicrobia	Longimicrobiales	Longimicrobiaceae		
3655bbe15e80c4ee84eee2dfcf12f045	Bacteria	Bdellovibrionota	Bdellovibrionia	Bdellovibrionales	Bdellovibrionaceae	OM27_clade	
85ca0bb620fbbab95f706df658213098	Bacteria	Actinobacteriota	Thermoleophilia				
894ab4c35272b96853e6a927279c5e56	Bacteria	Firmicutes	Bacilli	Paenibacillales	Paenibacillaceae	Paenibacillus	
63638799855544fd8d916563c9d195a7	Bacteria	Proteobacteria	Gammaproteobacteria	Burkholderiales	Oxalobacteraceae
a3af7f6bc2e02aaa29d26b895f06e61b	Bacteria	Gemmatimonadota	S0134_terrestrial_group				
651f060382085e1ee51672d743f99d6d	Bacteria	Acidobacteriota	Subgroup_22				
29ee5315e6f1cdf344088b3509072dc7	Bacteria	Bacteroidota	Bacteroidia	Cytophagales	Hymenobacteraceae	Adhaeribacter	
1744dd8ede8b6cd0a4bed09dbac21fd9	Bacteria	Bdellovibrionota	Bdellovibrionia	Bacteriovoracales	Bacteriovoracaceae	Peredibacter	
e72602261811bd4117e3193df38adc26	Bacteria	Acidobacteriota	Thermoanaerobaculia	Thermoanaerobaculales	Thermoanaerobaculaceae	Subgroup_10	
2573a1724a1b67d9f6a8ef1514bd0ce7	Bacteria	Firmicutes	Bacilli	Paenibacillales	Paenibacillaceae	Paenibacillus	
f725d925da3d3d92b5965bbdfda29183	Bacteria	Gemmatimonadota	Gemmatimonadetes	Gemmatimonadales	Gemmatimonadaceae	Gemmatimonas	
83cba7c96284026cf9952ca29a600994	Bacteria	Proteobacteria	Gammaproteobacteria	Burkholderiales	Oxalobacteraceae	Massilia	
2883a7a4be659fbf74a9635ef680ad91	Bacteria	Proteobacteria	Alphaproteobacteria	Azospirillales	Inquilinaceae	Inquilinus	
d646ad19f20d8cf8b99572c24f2cf825	Bacteria	Bacteroidota	Bacteroidia	Cytophagales	Microscillaceae	Ohtaekwangia	
82e67a25c8b7e60ee6d0b63af2138f25	Bacteria	Proteobacteria	Alphaproteobacteria	Rhizobiales	Xanthobacteraceae	Bradyrhizobium	
89aac4c536791490cf5ed8e314a98107	Bacteria	Chloroflexi	Ktedonobacteria	C0119			
26acb1eb210c8a643ef6cca89dab3dca	Bacteria	Patescibacteria	Saccharimonadia	Saccharimonadales			
77b377c602e9ee04a581d592129a6362	Bacteria	Proteobacteria	Gammaproteobacteria	Gammaproteobacteria_Incertae_Sedis	Unknown_Family	Acidibacter	
7e5ec99e8915fbc49a134b62630c0273	Bacteria	Firmicutes	Bacilli	Paenibacillales	Paenibacillaceae	Paenibacillus	
876540cd3bc48f9517e1e41a5db3adb7	Bacteria	Actinobacteriota	Actinobacteria	Propionibacteriales	Propionibacteriaceae	Microlunatus	
ddfc5e7f9a034a5a9f38172efce6703c	Bacteria	Bdellovibrionota	Oligoflexia	Oligoflexales			
6b7a99ce1ee0f28aa94c4e578e0b7f6e	Bacteria	Proteobacteria	Gammaproteobacteria	Burkholderiales	Comamonadaceae	Rhizobacter	
c929e9707af4e9f2dd180d318ed9702a	Bacteria	Chloroflexi	Chloroflexia	Chloroflexales	Roseiflexaceae		
7ab206410f65bd6bca34749291b70c60	Bacteria	NB1-j					
05f1eeb67b38094593a4364f986d7e3b	Bacteria	Proteobacteria	Alphaproteobacteria	Dongiales	Dongiaceae	Dongia	
07304368cc02721754037c987b73ad9c	Bacteria	Proteobacteria	Gammaproteobacteria	Burkholderiales	SC-I-84		
f3fd9a6bcc0a2a4be4f31dad00464b90	Bacteria	Proteobacteria	Alphaproteobacteria	Rhizobiales	Hyphomicrobiaceae	Pedomicrobium	
505fcad4c5b81a393dae04ba0eaec46e	Bacteria	Proteobacteria	Gammaproteobacteria	Burkholderiales	Comamonadaceae
b485e6e507a4b36af8c0252547369077	Bacteria	Bdellovibrionota	Bdellovibrionia	Bdellovibrionales	Bdellovibrionaceae	OM27_clade	
cf2e12d61f5ca5f3127e6a804a3c61b8	Bacteria	Firmicutes	Bacilli	Paenibacillales	Paenibacillaceae	Paenibacillus	
73e70b094af74b8a02d5ae3906fdfac4	Bacteria	Chloroflexi	Dehalococcoidia	S085			
54c9842667a72760f194a4d18cbf43d4	Bacteria	Proteobacteria	Gammaproteobacteria	Burkholderiales	Comamonadaceae	Polaromonas	
135b9950a7486b2f876242448d38dc69	Bacteria	Chloroflexi	Chloroflexia	Chloroflexales	Roseiflexaceae		
0ccf9e3c1256c0e8641e6132734a7301	Bacteria	Acidobacteriota	Acidobacteriae	Solibacterales	Solibacteraceae	Candidatus_Solibacter	
858058453e15267191e1e1be9335957f	Bacteria	Firmicutes	Bacilli	Paenibacillales	Paenibacillaceae	Paenibacillus	
a591b945547f6450821672fe0c7d3462	Bacteria	Actinobacteriota	Actinobacteria	Micrococcales	Intrasporangiaceae
540b0afbd7a03d42b1c945f21931ba1d	Bacteria
194fa4f8e3078e857dac39451d73f694	Bacteria	Proteobacteria	Alphaproteobacteria	Reyranellales	Reyranellaceae	Reyranella	
fc0c3514011599cf5328c9af3fcdfa0d	Bacteria	Actinobacteriota	Thermoleophilia	Solirubrobacterales	67-14		
6a2eda09d95b175f5f6b7eeb61616f46	Bacteria	Bdellovibrionota	Oligoflexia	0319-6G20			
0f82b54e80ad1efdabfb1a8a0d2c3225	Bacteria	Proteobacteria	Gammaproteobacteria	Xanthomonadales	Xanthomonadaceae	Arenimonas	
96103ba2cff4891e3f816bc926efe56a	Bacteria	Desulfobacterota					
053501f646ff99dd3bc29475fcade7c5	Bacteria	Proteobacteria	Gammaproteobacteria	Burkholderiales	SC-I-84		
020422806f50b597665819d3a6d2dcb4	Bacteria	Bdellovibrionota	Bdellovibrionia	Bacteriovoracales	Bacteriovoracaceae	Peredibacter	
ff88ad10ba59911ab834eb29209f0a6c	Bacteria	Proteobacteria	Alphaproteobacteria	Azospirillales			
26dcc46dc491b2fe8f671a79fa0e89e7	Bacteria	Actinobacteriota	Thermoleophilia	Gaiellales			
8b27848a2949202121ea3e51875ba4a4	Bacteria	Proteobacteria	Gammaproteobacteria	Burkholderiales	Nitrosomonadaceae	GOUTA6	
a5fe425ae4e5778c78f3fa6c756a048b	Bacteria	Bacteroidota	Kapabacteria	Kapabacteriales			
3b788479266de6b673bb91e8731be416	Bacteria	Bdellovibrionota	Bdellovibrionia	Bacteriovoracales	Bacteriovoracaceae	Peredibacter	
b3963e56d1ca895144be69dca740562e	Bacteria	Bacteroidota	Bacteroidia	Flavobacteriales	Flavobacteriaceae	Flavobacterium	
8a4878b29deee383c624aaa1fd692924	Bacteria	Bacteroidota	Bacteroidia	Cytophagales	Microscillaceae	Chryseolinea	
fdc21d833f3704a4d6e8b0ea446e77ae	Bacteria	Bacteroidota	Bacteroidia	Chitinophagales	Chitinophagaceae
292581005d72cb9d8f712b3d4278060a	Bacteria	Proteobacteria	Alphaproteobacteria	Rhizobiales
4c0a7e16a28e0fc229527baef156d783	Bacteria	Gemmatimonadota	Gemmatimonadetes	Gemmatimonadales	Gemmatimonadaceae	Gemmatimonas	
5d96cff229173664048ef3f593c325b8	Bacteria	Chloroflexi	TK10				
f480a2a08a2235873fe205775221b59e	Bacteria	Verrucomicrobiota	Verrucomicrobiae	Pedosphaerales	Pedosphaeraceae		
396d0598f83c37e192867470c4e3d984	Bacteria	Actinobacteriota	Thermoleophilia	Solirubrobacterales	67-14		
2813e43168d2a5f7f41d855067c33f63	Bacteria	MBNT15					
237fd2efe6a94d1b1b9d48a8eaa4751f	Bacteria	Myxococcota	Polyangia	Haliangiales	Haliangiaceae	Haliangium	
8002f350bd9c171552eb562dbd259234	Bacteria	Proteobacteria	Gammaproteobacteria	Pseudomonadales	Pseudomonadaceae	Pseudomonas	
c47307ec1b2b0b41a6a97630b8a90cff	Bacteria	Proteobacteria	Gammaproteobacteria	Burkholderiales	Comamonadaceae	Polaromonas	
10c124a67469db2ccd505cd88e7e92fd	Bacteria	Proteobacteria	Gammaproteobacteria	Burkholderiales	Comamonadaceae
ad4c88ca19010e38be63d44ca14c17f9	Bacteria	Proteobacteria	Gammaproteobacteria
e26e2a600768a40bab83bbe5cecc053a	Bacteria	Actinobacteriota	Thermoleophilia	Gaiellales			
07a97d3279a4cf3f1cae541f6f0ca1b1	Bacteria	Firmicutes	Bacilli	Paenibacillales	Paenibacillaceae	Paenibacillus	
3080224d2988db1c4ed9056d303f6a4c	Bacteria	Proteobacteria	Gammaproteobacteria	Diplorickettsiales	Diplorickettsiaceae		
a983c8ce0df2a9784f77274de90cfd0a	Bacteria	Proteobacteria	Gammaproteobacteria	Burkholderiales	Methylophilaceae
4d8f37fb6c6b656252948a187a09a498	Bacteria	Bacteroidota	Bacteroidia	Cytophagales	Cytophagaceae	Sporocytophaga	
c0106ef57ee0b97ed93f7cc92622d501	Bacteria	Proteobacteria	Alphaproteobacteria	Rickettsiales	Rickettsiaceae	Candidatus_Megaira	
03ee5a1f2ed0799a864a60cbc79556cb	Bacteria	Myxococcota	Myxococcia	Myxococcales	Myxococcaceae		
802e602dbf45fa6fbd7d029a80b51de8	Bacteria	Proteobacteria	Gammaproteobacteria	Burkholderiales	Oxalobacteraceae	Massilia	
589dbbc9d261d27fd01b7487d8e6f932	Bacteria	Proteobacteria	Gammaproteobacteria	Burkholderiales	Oxalobacteraceae	Massilia	
c1495f46f3f1d12db59fa5b73c4758e0	Bacteria	Acidobacteriota	Acidobacteriae	Bryobacterales	Bryobacteraceae	Bryobacter	
b992ab0e61de739df05934c166361398	Bacteria	Bacteroidota	Bacteroidia	Cytophagales	Cytophagaceae
c4441a4fc74b6aa2a82eaecf74e4916d	Bacteria	Chloroflexi	TK10				
b04db8e49c3bf3ed414b25ee42278858	Bacteria	Bacteroidota	Bacteroidia	Sphingobacteriales	Sphingobacteriaceae	Sphingobacterium	
c34cb87c43a979f08da81f3ccd5d7bd9	Bacteria	Firmicutes	Bacilli	Paenibacillales	Paenibacillaceae	Paenibacillus	
c458933493b1de16902bf48d6136a31f	Bacteria	Firmicutes	Bacilli	Paenibacillales	Paenibacillaceae	Paenibacillus	
66c548bc5778e746506262cc909ebbc3	Bacteria	Proteobacteria	Alphaproteobacteria	Rhizobiales	Rhizobiaceae
2ea562cd481faac9e90361f9f9ebd28a	Bacteria	Verrucomicrobiota	Verrucomicrobiae	Pedosphaerales	Pedosphaeraceae		
721bc340ce5263dad01313a3386889bd	Bacteria	Myxococcota	Myxococcia	Myxococcales	Myxococcaceae
cfb40ea077b62a1db3c34d78a928d7ce	Bacteria	Actinobacteriota	Acidimicrobiia
913ff899bbe23e94aabd16f02c3556da	Bacteria	Proteobacteria	Alphaproteobacteria	Caulobacterales	Caulobacteraceae	Caulobacter	
1b1d768af5f1f263a47c7b88eba458f6	Bacteria	Actinobacteriota	Actinobacteria	Propionibacteriales	Nocardioidaceae	Nocardioides	
7e56f8196bda1f086bd6ea0e4c1a33d5	Bacteria	Proteobacteria	Alphaproteobacteria	Rickettsiales	Mitochondria		
9099d25bd420adfe11c0984327eea125	Bacteria	Proteobacteria	Alphaproteobacteria	Rickettsiales	SM2D12		
653099e3b4c72843a33f74e11bdda4cd	Bacteria	Patescibacteria	Saccharimonadia	Saccharimonadales			
c7084bf0076136f70a74dbac4b86f5fd	Bacteria	Bdellovibrionota	Oligoflexia	0319-6G20			
6087912b979ced8a47b16d9b40252915	Bacteria	Verrucomicrobiota	Verrucomicrobiae	Pedosphaerales	Pedosphaeraceae		
f3836a3c1ce7d1c70c49f870084c2807	Bacteria	Desulfobacterota	Desulfuromonadia	Geobacterales	Geobacteraceae		
0a05db7d0606de0fe3fc94ec1789535f	Bacteria	Firmicutes	Bacilli	Paenibacillales	Paenibacillaceae	Paenibacillus	
f0a315e347be5afd205b629127201eaf	Bacteria	Proteobacteria	Gammaproteobacteria	Burkholderiales	Comamonadaceae
beb83325a1f39fb34fe6a1aad704af47	Bacteria	Bacteroidota	Bacteroidia	Cytophagales	Microscillaceae		
63c693ad0d3fa963b39341fb07d35363	Bacteria	Bacteroidota	Bacteroidia	Sphingobacteriales	KD3-93		
ad4c7fcfaf74c4e06b5825831125306c	Bacteria	Gemmatimonadota	Gemmatimonadetes	Gemmatimonadales	Gemmatimonadaceae		
779897e37db2427357c93f1211a4ccc5	Bacteria	Bacteroidota	Bacteroidia	Cytophagales	Microscillaceae	Ohtaekwangia	
7abec4df46b985aa0ed336e9c427458d	Bacteria	Chloroflexi	TK10				
1ddad24c935a85b3621bac284c7fb1e6	Bacteria	Bacteroidota	Bacteroidia	Flavobacteriales	Flavobacteriaceae	Flavobacterium	
c9e4f6df94cafed63ec6d80772d26b18	Bacteria	Acidobacteriota	Subgroup_5				
681022e0ae3a18723587cf81576ec412	Bacteria	Patescibacteria	Saccharimonadia	Saccharimonadales			
b1f6791fcb8a6e908cf2fa907245f96f	Bacteria	Proteobacteria	Gammaproteobacteria	Burkholderiales	Comamonadaceae	Ramlibacter	
bb3e583dd746678d049fe1034a2b1c18	Bacteria	Proteobacteria	Gammaproteobacteria	Burkholderiales	Nitrosomonadaceae	MND1	
e78162eeb588bc067a2a4a13a5264078	Bacteria	Actinobacteriota	Actinobacteria	Frankiales	Geodermatophilaceae	Blastococcus	
5ac32002aa7957e151f7f5ed6e9f6c04	Bacteria	Actinobacteriota	Actinobacteria	Micromonosporales	Micromonosporaceae	Rhizocola	
98b719a52668b602cb142e96b5b45517	Bacteria	Proteobacteria	Alphaproteobacteria	Sphingomonadales	Sphingomonadaceae	Sphingomonas	
82dd0320af2fc7a544ce63e4734115f8	Bacteria	Acidobacteriota	Acidobacteriae	Bryobacterales	Bryobacteraceae	Bryobacter	
6435683e6339091e17f00b6d27de65f0	Bacteria	Verrucomicrobiota	Verrucomicrobiae	Pedosphaerales	Pedosphaeraceae	Ellin516	
76b894b2613f2ea8e3f3baa2a7c42acd	Bacteria	Myxococcota	Polyangia	Haliangiales	Haliangiaceae	Haliangium	
9da0ad4d4e183c82bcad7cfefcbaa4cc	Bacteria	Abditibacteriota	Abditibacteria	Abditibacteriales	Abditibacteriaceae	Abditibacterium	
3b8d6f601cf6366eb0a0e5925506ff61	Bacteria	Acidobacteriota	Acidobacteriae	Subgroup_2			
928f31aedf5e3e9a5bffaf4cbc429bfe	Bacteria	Proteobacteria	Gammaproteobacteria	Burkholderiales	Nitrosomonadaceae	Ellin6067	
c2ff83b3b7de5f467c3e53d7137b045c	Bacteria	Verrucomicrobiota	Chlamydiae	Chlamydiales	Parachlamydiaceae	Candidatus_Protochlamydia	
eded081e1ecd206c89ac5360a696b1d2	Bacteria	Acidobacteriota	Subgroup_5				
21b6df6625d7a08c3a82f7d3d8e0539e	Bacteria	Firmicutes	Bacilli	Paenibacillales	Paenibacillaceae	Paenibacillus	
f5a1065b63daa93f4908a14e97ff7d40	Bacteria	Proteobacteria	Alphaproteobacteria	Sphingomonadales	Sphingomonadaceae	Sphingomonas	
a13331c313062f248a308bffb9b30ec4	Bacteria	Planctomycetota	Pla4_lineage				
b3a7b6f2c9887fc54366c81c3c7c40d3	Bacteria	Actinobacteriota	Thermoleophilia	Solirubrobacterales	Solirubrobacteraceae	Solirubrobacter	
aaba1c25c60cb2799ab3e745104577cd	Bacteria	Actinobacteriota	Actinobacteria	Propionibacteriales	Nocardioidaceae	Nocardioides	
117ffd1dd7637f0b1bddc1078323ad88	Bacteria	Proteobacteria	Alphaproteobacteria	Sphingomonadales	Sphingomonadaceae		
f95a67257279564ad78811431dcd38b4	Bacteria	Gemmatimonadota	Gemmatimonadetes	Gemmatimonadales	Gemmatimonadaceae		
03fe50c6d6f4cc31aece6448798a68eb	Bacteria	Armatimonadota	Fimbriimonadia	Fimbriimonadales	Fimbriimonadaceae		
b2ea94534c22cc90d875f0ad6058e194	Bacteria	Proteobacteria	Gammaproteobacteria	Coxiellales	Coxiellaceae	Coxiella	
7dc8097eb004cdec56d6f6770fa89bad	Bacteria	Actinobacteriota	Thermoleophilia	Gaiellales			
bbcaf519b959d4130a1217be2a15c69f	Bacteria	Bacteroidota	Bacteroidia	Chitinophagales			
e12af4f6cee43c65b8122f26c908bd75	Bacteria	Bacteroidota	Bacteroidia	Cytophagales	Hymenobacteraceae	Adhaeribacter	
d27d83bdc1420ddb2d8c61b521f21fda	Bacteria	Proteobacteria	Alphaproteobacteria	Rhizobiales	Xanthobacteraceae		
f4e4be778f60add9b4a42c765bbac215	Bacteria	Actinobacteriota	Actinobacteria	Corynebacteriales	Mycobacteriaceae	Mycobacterium	
35a08dbe879b534a1492aa0f95ea003e	Bacteria	Verrucomicrobiota	Verrucomicrobiae	Pedosphaerales	Pedosphaeraceae		
c6b6306fa77ac5ff348de3fd482dee5f	Bacteria	Chloroflexi	Chloroflexia	Chloroflexales	Roseiflexaceae		
51f7731bd8fe8cc9174754f9da5d7361	Bacteria
3bbe3db6a7da5700357f325aaa7afb18	Bacteria	Verrucomicrobiota	Verrucomicrobiae	Pedosphaerales	Pedosphaeraceae	ADurb.Bin063-1	
4ea1fa4f037677ff36757b6feffb7cd5	Bacteria	Proteobacteria	Alphaproteobacteria	Sphingomonadales	Sphingomonadaceae	Sphingomonas	
c5d99e01abda976f5ce7931991b67679	Bacteria	Proteobacteria	Alphaproteobacteria	Rhizobiales	Devosiaceae	Devosia	
d01edea2b55f75075df9bc573ce623ec	Bacteria	Proteobacteria	Gammaproteobacteria	Burkholderiales	Comamonadaceae
4ab2b73c0541fd78c2b4369b37a13433	Bacteria	Verrucomicrobiota	Chlamydiae	Chlamydiales	Parachlamydiaceae	Neochlamydia	
175611fef00302f9334d577d86e2d49b	Bacteria	Proteobacteria	Alphaproteobacteria	Rhizobiales	Devosiaceae	Devosia	
6ac2b2ee9bf872ed1f38a803c94398da	Bacteria	Proteobacteria	Alphaproteobacteria	Rhizobiales	Rhizobiaceae	Allorhizobium-Neorhizobium-Pararhizobium-Rhizobium	
cc5632480fa65c55d881ac697df12174	Bacteria	Actinobacteriota	Thermoleophilia	Solirubrobacterales	Solirubrobacteraceae	Solirubrobacter	
773271fdc652c46ce2c38bd7852500f6	Bacteria	Proteobacteria	Gammaproteobacteria	Burkholderiales	Nitrosomonadaceae	MND1	
d08e018cb48b7423929a30e9b48f2394	Bacteria	Proteobacteria	Gammaproteobacteria	Salinisphaerales	Solimonadaceae
b9459b7cde9c35b93cb6b5beb5bae06b	Bacteria	Proteobacteria	Alphaproteobacteria	Sphingomonadales	Sphingomonadaceae	Sphingomonas	
d81f599b30e4b87d312934d53f1b014e	Bacteria	Firmicutes	Bacilli	Bacillales	Bacillaceae	Bacillus	
aa405995b2012f7711886a9232d9f367	Bacteria	Proteobacteria	Alphaproteobacteria	Sphingomonadales	Sphingomonadaceae	Sphingopyxis	
15d572ece44c37081714c1cac836b969	Bacteria	Proteobacteria	Gammaproteobacteria	Burkholderiales	Oxalobacteraceae
3d5b3cbff8371031c8e8f3c7ffc8655d	Bacteria	Proteobacteria	Alphaproteobacteria	Dongiales	Dongiaceae	Dongia	
ddd1b77df691fef48a45361d63efa674	Bacteria	Acidobacteriota	Acidobacteriae	Bryobacterales	Bryobacteraceae	Bryobacter	
0fbba25b5e9fe2891ecf944d5ac8b45c	Bacteria	Acidobacteriota	Holophagae	Subgroup_7			
d722b5fed421bbafa38e9b11b4b37067	Bacteria	Firmicutes	Bacilli	Paenibacillales	Paenibacillaceae	Paenibacillus	
7739ce70371f3b8aed80557c0826b671	Bacteria	Bacteroidota	Bacteroidia	Sphingobacteriales	env.OPS_17		
cf1d6b56f67afef3c4b62056a6a51152	Bacteria	Actinobacteriota	Actinobacteria	Streptomycetales	Streptomycetaceae	Streptomyces	
17c2642413b55ea7bd0889711e74e6fa	Bacteria	Proteobacteria	Gammaproteobacteria	Pseudomonadales	Pseudomonadaceae	Pseudomonas	
880dce64579bc387764eb3e23a685bec	Bacteria	Firmicutes	Bacilli	Paenibacillales	Paenibacillaceae	Paenibacillus	
02386c53611a049775753718c99d4e40	Bacteria	Bacteroidota	Bacteroidia	Flavobacteriales	Crocinitomicaceae	Fluviicola	
ba83532559ce5454bd6dda257a0b7a68	Bacteria	Proteobacteria	Gammaproteobacteria	Xanthomonadales	Xanthomonadaceae	Arenimonas	
4ac3b68520283a8a6b2f00313e189ce1	Bacteria	Acidobacteriota	Subgroup_22				
7e130ec97dad8dae9e2474ed70cc4f63	Bacteria	Actinobacteriota	Thermoleophilia	Solirubrobacterales	67-14		
75a02525e8a320a6b7a981f772b0fc79	Bacteria	Acidobacteriota	Holophagae	Subgroup_7			
6cbcf5ba306f40806a7bd0eae2217ef8	Bacteria	Proteobacteria	Alphaproteobacteria	Elsterales			
f337027c17e627393027f13ec95a14ea	Bacteria	Gemmatimonadota	Gemmatimonadetes	Gemmatimonadales	Gemmatimonadaceae	Gemmatimonas	
47b02eae4e385bd1392fb49bdda90638	Bacteria	Proteobacteria	Alphaproteobacteria	Tistrellales	Geminicoccaceae	Candidatus_Alysiosphaera	
559b23eedaacfe3af2759c501e1b8136	Bacteria	Firmicutes	Bacilli	Paenibacillales	Paenibacillaceae	Paenibacillus	
1e122ab65333ae198ec7251f72b9eca2	Bacteria	Chloroflexi
1c293e3d1e962803bf43645719265b89	Bacteria	Proteobacteria	Alphaproteobacteria	Rhizobiales	Rhizobiaceae
6d13b2836c95a08562f28294d31a52b2	Bacteria	Actinobacteriota	Thermoleophilia	Gaiellales			
41c2763d9bea4e031aa7694af7512387	Bacteria	Proteobacteria	Alphaproteobacteria	Rhodobacterales	Rhodobacteraceae	Paracoccus	
f31203ec7090ea19014543160af780e5	Bacteria	Proteobacteria	Gammaproteobacteria	Burkholderiales	Oxalobacteraceae	Massilia	
d3e339a5ddb11f51e0240e24a3220e58	Bacteria	Bacteroidota	Bacteroidia	Sphingobacteriales	env.OPS_17		
3fd097ae9ac4073bb1b2ea80ee02f9fa	Bacteria	Proteobacteria	Gammaproteobacteria	Gammaproteobacteria_Incertae_Sedis	Unknown_Family	Acidibacter	
0b1134ffe3c0d1a8036cb87b6420824e	Bacteria	Proteobacteria	Alphaproteobacteria	Rhizobiales	Rhizobiaceae	Neorhizobium	
990ef713db5370864007b78f82dace36	Bacteria	Proteobacteria	Alphaproteobacteria	Micavibrionales			
d284a9d2089589de4bb1dc03898f36f9	Bacteria	Proteobacteria	Alphaproteobacteria	Rhodobacterales	Rhodobacteraceae	Paracoccus	
b2274daa19a9e7c2038d1d2a44c5d36b	Bacteria	Actinobacteriota	Thermoleophilia	Gaiellales			
a4bb5ce4dd40c8a3f7318dfcf53fe4b3	Bacteria	Proteobacteria	Gammaproteobacteria	Xanthomonadales	Xanthomonadaceae	Arenimonas	
8446739ea01a4879e3ea3ab5ed85d83e	Bacteria	Proteobacteria	Gammaproteobacteria	Burkholderiales	TRA3-20		
24e06f8cb1943c574e2cb0af066f636d	Bacteria	Bdellovibrionota	Bdellovibrionia	Bacteriovoracales	Bacteriovoracaceae	Peredibacter	
33a2c46b8952cc10b04614638e053a76	Bacteria	Proteobacteria	Gammaproteobacteria	Burkholderiales	Nitrosomonadaceae	MND1	
746ae09df0ecd6d36b034f51390bdd8e	Bacteria	Proteobacteria	Alphaproteobacteria
c03de329fb54f9209d7e9730192e570d	Bacteria	Proteobacteria	Gammaproteobacteria	Burkholderiales	Nitrosomonadaceae	MND1	
fe021d50ddb8be1c8d1c5692b49110bd	Bacteria	Proteobacteria	Gammaproteobacteria	Burkholderiales	SC-I-84		
00e18a783a07dadb207f816c0ca8f09e	Bacteria	Nitrospirota	Nitrospiria	Nitrospirales	Nitrospiraceae	Nitrospira	
99197e61284ffa00a09cd100b6144933	Bacteria	Actinobacteriota	Actinobacteria	Streptosporangiales	Thermomonosporaceae	Actinocorallia	
014f2b4b0f42ca5a2a905381a3039565	Bacteria	Acidobacteriota	Acidobacteriae	Bryobacterales	Bryobacteraceae	Bryobacter	
4f3d7b8835d12fb68e150986c2ad29ab	Bacteria	Bdellovibrionota	Oligoflexia	Oligoflexales			
c44c6310e099fd277f9a1fadf5808180	Bacteria	Proteobacteria	Alphaproteobacteria	Rhizobiales	Rhizobiales_Incertae_Sedis	Bauldia	
39b88d2222f7ae8faaaea00cd25a3f2a	Bacteria
55fc8266a68df5253f11a3a6a024d4c0	Bacteria	Proteobacteria	Gammaproteobacteria	Burkholderiales	Comamonadaceae	Pelomonas	
5ce241497541df819aeb457941816f76	Bacteria	Bacteroidota	Bacteroidia	Chitinophagales	Chitinophagaceae	Edaphobaculum	
eded53f2fd2471b8c955a6feec859837	Bacteria	Proteobacteria	Alphaproteobacteria	Rhizobiales	Rhizobiaceae
e4f3a2e40102e22cc6ed27b7f4e69db6	Bacteria	Proteobacteria	Alphaproteobacteria	Rhizobiales	Devosiaceae	Devosia	
1a28e5170b9084866e39f35814bd4b5b	Bacteria	Proteobacteria	Gammaproteobacteria
9997b8bbec20049f9483c411cd7a9f5d	Bacteria	Firmicutes	Bacilli	Bacillales	Planococcaceae
c5e2a7b846987e53d1a875ef990ba924	Bacteria	Proteobacteria	Gammaproteobacteria	Xanthomonadales	Rhodanobacteraceae
e0723717aa19d10c9f051fc4a199bad9	Bacteria	Actinobacteriota	Actinobacteria	Pseudonocardiales	Pseudonocardiaceae	Pseudonocardia	
7aad2f07193b3f1aa71516df8b66575d	Bacteria	Proteobacteria	Alphaproteobacteria	Paracaedibacterales	Paracaedibacteraceae	Candidatus_Paracaedibacter	
eb0e09a897b063cdab7d7868ce6c333c	Bacteria	Bdellovibrionota	Bdellovibrionia	Bdellovibrionales	Bdellovibrionaceae	OM27_clade	
e17ab0db65a14b11ca9c0aaf2783b54e	Bacteria	Proteobacteria	Gammaproteobacteria	Gammaproteobacteria_Incertae_Sedis	Unknown_Family	Acidibacter	
165c4953ff55b9d5ea0abc219c82a66e	Bacteria	Bacteroidota	Bacteroidia	Cytophagales	Hymenobacteraceae	Adhaeribacter	
957885132cd5e65ef8e57218d77c3fc2	Bacteria	Proteobacteria	Gammaproteobacteria	Diplorickettsiales	Diplorickettsiaceae		
f7b975c946753cb7186f96fc7cbe23e1	Bacteria	Proteobacteria	Gammaproteobacteria	Burkholderiales	Oxalobacteraceae	Massilia	
19a152ab44dbb115cbcd451cfcb4759f	Bacteria	Actinobacteriota	Actinobacteria	Streptomycetales	Streptomycetaceae	Streptomyces	
5a9bc375bc006ff0635a30630ed9aac6	Bacteria	Actinobacteriota	Actinobacteria	Propionibacteriales	Nocardioidaceae	Nocardioides	
0f3b033e0e7821d90b15999303c5399a	Bacteria	Proteobacteria	Gammaproteobacteria	Xanthomonadales	Xanthomonadaceae	Arenimonas	
b6b16c61715d6bfead6dd8cdfe797d02	Bacteria	Proteobacteria	Alphaproteobacteria	Azospirillales			
4a10f8965c58cd3c7dd430140b7363b6	Bacteria	Firmicutes	Bacilli	Exiguobacterales	Exiguobacteraceae	Exiguobacterium	
57045e49cd1564d0e6e2d0512800f4d1	Bacteria
22a7d0747f2ee7667ddf8581c6b7e2bb	Bacteria	Elusimicrobiota	Lineage_IIa				
c97614dde57374bce68772f07344663d	Bacteria	Proteobacteria	Alphaproteobacteria	Sphingomonadales	Sphingomonadaceae	Sphingopyxis	
9d23159ecb5adbf994d158891de818a0	Bacteria	Proteobacteria	Alphaproteobacteria	Rhodospirillales	Magnetospiraceae		
de4e91f1d4809230da2602483b4d9737	Bacteria	Firmicutes	Clostridia	Clostridiales	Clostridiaceae	Clostridium_sensu_stricto_10	
79c2ad2ca3adbfb49cba05c162e7e7a7	Bacteria	Gemmatimonadota	Gemmatimonadetes	Gemmatimonadales	Gemmatimonadaceae	Gemmatimonas	
30067dfb35d066c24b75b29df3cbad05	Bacteria	Actinobacteriota	Acidimicrobiia	Microtrichales
69d01ce9358e3fd8ef3b135e85ff95bc	Bacteria	Verrucomicrobiota	Verrucomicrobiae	Chthoniobacterales	Chthoniobacteraceae	Chthoniobacter	
f28527c05ae527e506009d64a1c72214	Bacteria	Proteobacteria	Gammaproteobacteria	Burkholderiales	TRA3-20		
b514c36d26fbd7b1cc306cd2fc8528a3	Bacteria	Verrucomicrobiota	Verrucomicrobiae	Pedosphaerales	Pedosphaeraceae	Ellin517	
aeb5c93b19d706c2b0df40e102372b90	Bacteria	Proteobacteria	Gammaproteobacteria	Burkholderiales	Nitrosomonadaceae	MND1	
15638b5c68219db32c091d6161f6125f	Bacteria	Proteobacteria	Gammaproteobacteria	Xanthomonadales	Xanthomonadaceae	Lysobacter	
3af349a59769c36967308066674b0cdf	Bacteria	Bacteroidota	Bacteroidia	Cytophagales	Hymenobacteraceae	Adhaeribacter	
5f11792e936c8bf8e785fbdd1ce2c0ad	Bacteria	Verrucomicrobiota	Verrucomicrobiae	Pedosphaerales	Pedosphaeraceae		
3c001c37b06275b8d9bdc7f85bdcff8b	Bacteria	Abditibacteriota	Abditibacteria	Abditibacteriales	Abditibacteriaceae	Abditibacterium	
de5c9d34d66ce10519d32860781636d0	Bacteria	Proteobacteria	Gammaproteobacteria	Xanthomonadales	Xanthomonadaceae	Arenimonas	
2d78bfdd27f398e265fe440b9899f585	Bacteria	Bacteroidota	Bacteroidia	Sphingobacteriales	env.OPS_17		
f3aec84cd769da5bf36115d440374a89	Bacteria	Bacteroidota	Bacteroidia	Flavobacteriales	NS9_marine_group		
180c34af5d1eab7e42ea4f6cd5772322	Bacteria	Myxococcota	Myxococcia	Myxococcales	Myxococcaceae
afbe14309c1dc1ca6a9e8302564bca1a	Bacteria
c5a803016214bade4ae031dbfc4a5a20	Bacteria	Proteobacteria	Gammaproteobacteria	Burkholderiales	Oxalobacteraceae	Massilia	
4fef4756178bf4aee0896251a4315fed	Bacteria	Proteobacteria	Gammaproteobacteria	Burkholderiales	TRA3-20		
030b6a6a6a40e766b9e5419344961a46	Bacteria	Proteobacteria	Gammaproteobacteria	Diplorickettsiales	Diplorickettsiaceae		
33df4dd569846049f754f874f94a1f00	Bacteria	Actinobacteriota	Thermoleophilia	Solirubrobacterales	Solirubrobacteraceae	Solirubrobacter	
0a8c6b510b964ad14ab59ccf405579ac	Bacteria	Chloroflexi	TK10				
ac0f59734c61259279cab8774a177306	Bacteria	Actinobacteriota	Thermoleophilia	Gaiellales			
3eb3afdac97a519aad07e08dfbc4263c	Bacteria	Proteobacteria	Alphaproteobacteria	Defluviicoccales			
b0b502b608be787e9809a043d313e1cf	Bacteria	Proteobacteria	Gammaproteobacteria	Pseudomonadales	Pseudomonadaceae	Pseudomonas	
160898f4aa5db186ae056f93024713fc	Bacteria
7511c2334b448f103f0f7395ca9bd28e	Bacteria	Proteobacteria	Gammaproteobacteria	Xanthomonadales	Rhodanobacteraceae
4214aa43cb6847ef15e7ba72a9445be1	Bacteria	Patescibacteria	Saccharimonadia	Saccharimonadales			
ff3f38983fbd8cfdb62eaf94c9a0e3b7	Bacteria	Proteobacteria	Alphaproteobacteria	Rhizobiales	Xanthobacteraceae
1e7c89c7ba77bfb25c79f0720a9b5e74	Bacteria	Firmicutes	Clostridia	Clostridiales	Clostridiaceae	Clostridium_sensu_stricto_13	
0e21f046d99589738999caa00ae0964b	Bacteria	Acidobacteriota	Acidobacteriae	Acidobacteriales	Acidobacteriaceae_(Subgroup_1)	Acidipila	
538484ea80912bdae7f457ceeb357df5	Bacteria	Gemmatimonadota	Gemmatimonadetes	Gemmatimonadales	Gemmatimonadaceae		
316ca6db4581bd75a35ce6bf1723ef25	Bacteria	Gemmatimonadota	Gemmatimonadetes	Gemmatimonadales	Gemmatimonadaceae	Gemmatimonas	
bd16a15aa12bbe55cdbdc5021bfeda89	Bacteria	Acidobacteriota	Subgroup_5				
365e4dec17e02c64334d52b15e72a81d	Bacteria	Proteobacteria	Alphaproteobacteria	Elsterales			
6c7727ebcc8e7340841419f03b932306	Bacteria	Elusimicrobiota	Lineage_IIb				
41da00fa322c54f8d2e12cf7378995b5	Bacteria	Actinobacteriota	Actinobacteria	Streptosporangiales	Thermomonosporaceae	Actinocorallia	
64558ca1601acd72bd8a040b0c8e910e	Bacteria	Proteobacteria	Alphaproteobacteria	Rhizobiales	Rhizobiaceae
d3d279230de2a0ac2232d7650c9fd36c	Bacteria	Proteobacteria	Gammaproteobacteria	Burkholderiales	Nitrosomonadaceae	IS-44	
88bab9ae83953d915cb339db3a180530	Bacteria	Actinobacteriota	Thermoleophilia	Gaiellales
cb4718fca2b13ebd0a7d946dda025995	Bacteria	Myxococcota	Polyangia	Polyangiales	BIrii41		
e4778c0962de9a8ded06e17dd4b56360	Bacteria	Verrucomicrobiota	Verrucomicrobiae	Pedosphaerales	Pedosphaeraceae		
34ef4dc3368a71f6bfb4c9d05980e4c9	Bacteria	Actinobacteriota	Acidimicrobiia
bf5f88e71b1e060a831272f6bb911032	Bacteria	Proteobacteria	Alphaproteobacteria	Sphingomonadales	Sphingomonadaceae	Ellin6055	
a89987aa1912a542b0bb6ff9e43bf3fa	Bacteria	Dependentiae	Babeliae	Babeliales
018b03819ca442cbe4546931bf557c02	Bacteria	Patescibacteria
0921c3ffdb7b001f507d4ebdcedbb2e4	Bacteria	Chloroflexi	Anaerolineae
210a0b972fb81071fcee10e087cb27de	Bacteria	Actinobacteriota	Thermoleophilia	Gaiellales			
0f03b2ba06801390dc82c9a0912fe015	Bacteria	Bacteroidota	Bacteroidia	Cytophagales	Cytophagaceae	Cytophaga	
11e49b2c6f86897c43b52379fb895ed4	Bacteria	Proteobacteria	Gammaproteobacteria	Pseudomonadales	Pseudomonadaceae	Pseudomonas	
005fc902b72c65702ba6a6abfb478b1c	Bacteria
b63fdbfd0cae96d72e8759f11653a1c8	Bacteria	Proteobacteria	Gammaproteobacteria	Burkholderiales	Nitrosomonadaceae
0e87948d2f92ad9c3ed51e445a1e448e	Bacteria	Firmicutes	Bacilli	Bacillales	Bacillaceae	Fictibacillus	
efffcfe82e9e32883f262190307b740e	Bacteria	Actinobacteriota	Actinobacteria	Micromonosporales	Micromonosporaceae	Micromonospora	
071231bba049fb4ebddced7b311afd11	Bacteria	Actinobacteriota	Actinobacteria	Streptomycetales	Streptomycetaceae
901db650496e82ac48a95b175691547a	Bacteria	Proteobacteria	Gammaproteobacteria	Burkholderiales	Alcaligenaceae
331769a89089cfacfa8ae772561eccdc	Bacteria	Verrucomicrobiota	Verrucomicrobiae	Pedosphaerales	Pedosphaeraceae		
3b0108828141d419f34b10c6ec2f8e25	Bacteria	Actinobacteriota	Actinobacteria	Frankiales	Sporichthyaceae	Sporichthya	
fb600f9943864549cbe4439daf94f3b7	Bacteria	Bacteroidota	Bacteroidia	Chitinophagales	Chitinophagaceae	Edaphobaculum	
2255207acffeebf62ac2a95eb9c474c6	Bacteria	Verrucomicrobiota	Verrucomicrobiae	Pedosphaerales	Pedosphaeraceae	Ellin517	
7e15f66fc66dfd45f188eea20fd046e8	Bacteria	Proteobacteria	Gammaproteobacteria	Pseudomonadales	Pseudomonadaceae	Pseudomonas	
3ae223b9b5407b33673b77209415a83e	Bacteria	Firmicutes	Bacilli	Paenibacillales	Paenibacillaceae	Paenibacillus	
2a4d804158dd8737189a39df9a8498a2	Bacteria	Proteobacteria	Alphaproteobacteria	Rhizobiales	Devosiaceae	Devosia	
76e7740bfba5aacfdc75320afaf949e8	Bacteria	Acidobacteriota	Acidobacteriae	Acidobacteriales
9a8a529cdefc21fd6ffadf6de0926ba5	Bacteria	Acidobacteriota	Subgroup_22				
d7751fda75bdcdd69ebf62d557c12150	Bacteria	Proteobacteria	Alphaproteobacteria	Rhizobiales	Hyphomicrobiaceae	Pedomicrobium	
db8a1b0fae64baee1cc9ba9a73bd7832	Bacteria	Actinobacteriota	Actinobacteria	Micrococcales	Brevibacteriaceae	Brevibacterium	
237ebaa58db41c32e8ad0615f27f2aba	Bacteria	Planctomycetota	vadinHA49				
06f7e329a74a64456a319293ee344eb2	Bacteria	Myxococcota	Myxococcia	Myxococcales	Myxococcaceae		
0534e6f670a03bd6902e316636326609	Bacteria	Firmicutes	Bacilli	Paenibacillales	Paenibacillaceae	Paenibacillus	
ad2a8d29b55224f582b178cc90778239	Bacteria	Firmicutes	Bacilli	Paenibacillales	Paenibacillaceae	Paenibacillus	
0804cb5bc9609dabda190d266b36416c	Bacteria	Dependentiae	Babeliae	Babeliales
b51a90f4744fc223855e71730b126031	Bacteria	Actinobacteriota	Actinobacteria	Propionibacteriales	Nocardioidaceae	Nocardioides	
d111db2fe502c10e7fc99b23c5b55f2d	Bacteria	Bdellovibrionota	Oligoflexia	0319-6G20			
7a9075513a8138a449de432cc9ffeeae	Bacteria	Acidobacteriota	Acidobacteriae	Solibacterales	Solibacteraceae	Candidatus_Solibacter	
8ff13896e1b9db49de705c4f5880360c	Bacteria	Proteobacteria	Alphaproteobacteria	Reyranellales	Reyranellaceae	Reyranella	
fa3a4704a9b2f9f59189b3082ac39e37	Bacteria	Proteobacteria	Alphaproteobacteria	Rhizobiales	Hyphomicrobiaceae	Pedomicrobium	
788ef81ad64d85e05500459de255e4c8	Bacteria	Proteobacteria	Gammaproteobacteria	Pseudomonadales	Pseudomonadaceae	Pseudomonas	
e2b40d6f3a93fb3782122b6b1dd62dda	Bacteria	Proteobacteria	Alphaproteobacteria	Sphingomonadales	Sphingomonadaceae	Sphingomonas	
2967e17eed9e50ac2c47b196bdcc44f4	Bacteria	Proteobacteria	Gammaproteobacteria	Gammaproteobacteria_Incertae_Sedis	Unknown_Family	Candidatus_Ovatusbacter	
d6fb8ea50656bb00f0be042e019a129d	Bacteria	Abditibacteriota	Abditibacteria	Abditibacteriales	Abditibacteriaceae	Abditibacterium	
599f2b59939be402c107047c29028ea1	Bacteria	Proteobacteria	Gammaproteobacteria	Pseudomonadales	Pseudomonadaceae	Pseudomonas	
26ec9562deeee26b5010883d056f2e2e	Bacteria	Proteobacteria	Gammaproteobacteria	Burkholderiales	TRA3-20		
7c90345aa0c7ff1bc009b38f02d36513	Bacteria	Proteobacteria	Gammaproteobacteria	Gammaproteobacteria_Incertae_Sedis	Unknown_Family	Acidibacter	
a65a41889bfe30921973e694435ffe7d	Bacteria	Actinobacteriota	Thermoleophilia	Gaiellales	Gaiellaceae	Gaiella	
0a179f611c000476ddaab9dcde337466	Bacteria	Proteobacteria	Alphaproteobacteria	Rhizobiales	Xanthobacteraceae	Bradyrhizobium	
1fa1788f60470b81dd2a9a47a10aea4a	Bacteria	Proteobacteria	Gammaproteobacteria	Enterobacterales	Erwiniaceae	Pantoea	
46a92f401dc44dd3630589e3e2275e3a	Bacteria	Firmicutes	Bacilli	Paenibacillales	Paenibacillaceae	Paenibacillus	
ea7a700c5f6267430ceaf46cb20e6c79	Bacteria	Proteobacteria	Gammaproteobacteria
9e9655ab0bdc2024dcd4475f4e7ed57d	Bacteria	Proteobacteria	Gammaproteobacteria	Burkholderiales	Oxalobacteraceae
6663ce208a8491106e5c3ccc1862f57c	Bacteria	Proteobacteria	Gammaproteobacteria	Gammaproteobacteria_Incertae_Sedis	Unknown_Family	Candidatus_Ovatusbacter	
4819f0e771edfe8ec8b5283280d56111	Bacteria	Bdellovibrionota	Bdellovibrionia	Bdellovibrionales	Bdellovibrionaceae	Bdellovibrio	
0962e4b50c7bbb759a48028890076e92	Bacteria	Acidobacteriota	Thermoanaerobaculia	Thermoanaerobaculales	Thermoanaerobaculaceae	Subgroup_10	
1b7512e57d7fd28fea42c792faf12b43	Bacteria	Bdellovibrionota	Oligoflexia	0319-6G20			
41df2a3b545f9aee062e8360a7a81b0a	Bacteria	Actinobacteriota	Thermoleophilia	Solirubrobacterales	67-14		
5822aed4b575de5f588056f3837e6881	Bacteria	Proteobacteria	Gammaproteobacteria	Salinisphaerales	Solimonadaceae
cdd3391431aff0aadf5d2a1b89399e2b	Bacteria	Firmicutes	Bacilli	Bacillales	Bacillaceae	Bacillus	
6ff47a9ea40845291aed8eb57503d170	Bacteria	Actinobacteriota	Thermoleophilia	Gaiellales			
eb5cda6757c5d2732ee07ad9a052b53f	Bacteria	Bacteroidota	Bacteroidia	Chitinophagales	Saprospiraceae		
d9aa05f13429670f0295cae9fb58b7b9	Bacteria	Desulfobacterota					
b034409f907490a844ec7117d49a1f1a	Bacteria	Nitrospirota	Nitrospiria	Nitrospirales	Nitrospiraceae	Nitrospira	
b46e33d404ad7d106b6436fb751b500b	Bacteria	Myxococcota	Myxococcia	Myxococcales	27F-1492R		
0f5c1b12fdca45ff25f188b5bbb604e8	Bacteria	Myxococcota	Myxococcia	Myxococcales	Myxococcaceae		
b2071c16f5e4220ae0f77b7e08496cda	Bacteria	Myxococcota	Polyangia	Polyangiales	Polyangiaceae
c35504b2bdd2f5455eb55a3d24946cfa	Bacteria	Patescibacteria	Saccharimonadia	Saccharimonadales	S32	TM7	
3c5d50570666549afa134f021b82e6bb	Bacteria	Proteobacteria	Gammaproteobacteria	Xanthomonadales	Xanthomonadaceae
7a24861eb4976cc063f5d971386c7186	Bacteria	Acidobacteriota	Acidobacteriae	Solibacterales	Solibacteraceae	Candidatus_Solibacter	
6a11468fa0a2e4106b63e39bea86bc84	Bacteria	Proteobacteria	Gammaproteobacteria	Xanthomonadales	Xanthomonadaceae	Lysobacter	
19218144404d68a0b3828815ecc78c0c	Bacteria	Proteobacteria	Alphaproteobacteria	Rhizobiales	Xanthobacteraceae	Pseudolabrys	
1b99d519cbded40828992758b3c4ee17	Bacteria	Firmicutes	Bacilli	Bacillales	Bacillaceae
f17edd33fa1996b66b4d08efa69113fa	Bacteria	Firmicutes	Bacilli	Paenibacillales	Paenibacillaceae	Paenibacillus	
0b7c055b0c48760b3c5613779f98205a	Bacteria	Bacteroidota	Bacteroidia	Chitinophagales	Chitinophagaceae
381aefd20b8b65f7972be1ad518e0a4b	Bacteria	Acidobacteriota	Holophagae	Subgroup_7			
d9c64e98918a9d6978b151cb22e9be28	Bacteria	Chloroflexi	TK10				
bc9e32bc8e8c2222e186b9ce1c3c0149	Bacteria	Bdellovibrionota	Oligoflexia	0319-6G20			
4e9215d30e9ec2a613cdd8f3ccb64db4	Bacteria	Bacteroidota	Bacteroidia	Flavobacteriales	Weeksellaceae	Chryseobacterium	
fc0f476ccad1cbee90fc5d942e619c23	Bacteria	Actinobacteriota	Actinobacteria	Micrococcales	Intrasporangiaceae	Terrabacter	
1c97d5fa87cc9542833df28843e46378	Bacteria	Bdellovibrionota	Oligoflexia	Oligoflexales			
57af4007fd9c4bb6c2543658cae82bb6	Bacteria	Proteobacteria	Alphaproteobacteria	Rhodospirillales			
0be2510b6ead722430488874f4b342ca	Bacteria	Verrucomicrobiota	Verrucomicrobiae	Pedosphaerales	Pedosphaeraceae	ADurb.Bin063-1	
8f8e10c2d3232a6055757414a21a76ce	Bacteria	Actinobacteriota	Thermoleophilia	Gaiellales	Gaiellaceae	Gaiella	
cfb7fb07160662fd5e9b011c2ecc7708	Bacteria	Proteobacteria	Gammaproteobacteria	Burkholderiales	Oxalobacteraceae	Massilia	
e634d26a84fe538fb46294d96ef6ad63	Bacteria	Proteobacteria	Gammaproteobacteria	Diplorickettsiales	Diplorickettsiaceae		
12a4a49cd7abfbdcc3732699cd2baeda	Bacteria	Proteobacteria	Gammaproteobacteria	Burkholderiales	Comamonadaceae
87ddd6c2110b7653fe78fed8b9ef0bc6	Bacteria	Firmicutes	Bacilli	Lactobacillales	Streptococcaceae	Streptococcus	
6d152bea2b1e5d1bfd50dc7b12445ac0	Bacteria	Verrucomicrobiota	Chlamydiae	Chlamydiales	Simkaniaceae
fa782f692e380c09e3ed54b57852211f	Bacteria	Proteobacteria	Alphaproteobacteria	Rickettsiales	Mitochondria		
3ca89698b92690646de8f61a2de1a9d7	Bacteria	Proteobacteria	Gammaproteobacteria	Burkholderiales	Oxalobacteraceae
1ee7d20001e737ea61bd3715f219d8fd	Bacteria	Actinobacteriota	MB-A2-108				
ea96c8bb0ce6977c38d94c56865cd005	Bacteria	Proteobacteria	Gammaproteobacteria	Burkholderiales	Comamonadaceae
8175e5312a37404cf19407919c36d28f	Bacteria	Bacteroidota	Bacteroidia	Sphingobacteriales
bbad5ee3af11bc8b9c27e0e682576d36	Bacteria	Firmicutes	Clostridia	Lachnospirales	Lachnospiraceae	Herbinix	
4bbb9c560e0112215014f1978631d5a9	Bacteria	Verrucomicrobiota	Verrucomicrobiae	Pedosphaerales	Pedosphaeraceae		
0f22c28f22811b510f32261a60c09609	Bacteria	NB1-j					
cbb72442d5cdb490687256c085d61250	Bacteria	Patescibacteria	Saccharimonadia	Saccharimonadales			
d9b18d47973af799aade071d138984e5	Bacteria	Chloroflexi	Chloroflexia	Chloroflexales	Roseiflexaceae		
52ae6c163449b0e153fc726f16f84523	Bacteria	Latescibacterota					
245c3b2a8a11b17a3c79155ecb0dfd49	Bacteria	Verrucomicrobiota	Verrucomicrobiae	Pedosphaerales	Pedosphaeraceae		
45755c231e01c14276561ac971bc5b16	Bacteria	Actinobacteriota	Thermoleophilia	Solirubrobacterales	67-14		
4e90b91c97dd673c3633586516fe417c	Bacteria	Proteobacteria	Alphaproteobacteria	Rhizobiales	Xanthobacteraceae
dfec7b3a2e62f403774da2756af36165	Bacteria	Verrucomicrobiota	Chlamydiae	Chlamydiales	cvE6		
1756778fbd932122ee6d6442e96979a4	Bacteria	Proteobacteria	Gammaproteobacteria	Burkholderiales	Comamonadaceae
98d6cc1868c16f6dee2e1cf19afbbe4e	Bacteria	Actinobacteriota	Actinobacteria	Frankiales			
334dae41d3b4d99eb485966cc91a30d2	Bacteria	Actinobacteriota	MB-A2-108				
63871cd727aed5e29c39629c6e085709	Bacteria
e11329fbe34816ef314818c3764ba60f	Bacteria	Proteobacteria	Alphaproteobacteria	Rickettsiales	Mitochondria		
ed7befe00697eb2a5291c76f2dc2dab6	Bacteria	Actinobacteriota	Actinobacteria	Micromonosporales	Micromonosporaceae
6d2e0e35136cc2e92b03d46ab06006b8	Bacteria	Firmicutes	Bacilli	Bacillales	Bacillaceae	Bacillus	
fa69df05bfc0f13cd9b56bad1596512d	Bacteria	Dependentiae	Babeliae	Babeliales
cf08e2ffd0f9b9a75542af38ae85b3df	Bacteria	Proteobacteria	Gammaproteobacteria	Burkholderiales	Nitrosomonadaceae	MND1	
a7e43e4c0bb0094d6cfd90dfe8191c92	Bacteria	Bacteroidota	Bacteroidia	Cytophagales	Microscillaceae
a68269b84802e13dba93ce6a84777846	Bacteria	Actinobacteriota	Actinobacteria	Micrococcales	Microbacteriaceae
eb5e9ace886d4d75c3ef07c9664fc779	Bacteria	Proteobacteria	Gammaproteobacteria	Burkholderiales	Nitrosomonadaceae	MND1	
c91ee5f593bd1e4bfe6dfe81f0451f33	Bacteria	Actinobacteriota	Actinobacteria	Micromonosporales	Micromonosporaceae
34b9498eb26ce3d46eeb190d6bfc9bd2	Bacteria	Proteobacteria	Alphaproteobacteria	Rhizobiales	Xanthobacteraceae	Rhodoplanes	
07cccdd449185bbcd410e03b81203bff	Bacteria	Proteobacteria	Alphaproteobacteria				
e8e22a4d8128fda66cf1f5340d3735b8	Bacteria	Proteobacteria	Alphaproteobacteria	Rhizobiales	A0839		
0e8580667249a24a903941a11b476aff	Bacteria	Chloroflexi	Chloroflexia	Chloroflexales	Roseiflexaceae		
618d1c6eec2ddc073cb4edbd385400d5	Bacteria	Chloroflexi	TK10				
5227b4a3d05a1b25ba69017a3134fe74	Bacteria	Gemmatimonadota	Gemmatimonadetes	Gemmatimonadales	Gemmatimonadaceae	Gemmatimonas	
24d91a04079334e68dc6c7d825a2a647	Bacteria	Gemmatimonadota	Gemmatimonadetes	Gemmatimonadales	Gemmatimonadaceae	Gemmatimonas	
f011f3a2fc53acdac00f8a625f949134	Bacteria	Myxococcota	Polyangia	Polyangiales	Eel-36e1D6		
9fe2e11eefae5a8ba1040d13e2eb81f4	Bacteria	Myxococcota	Polyangia	Polyangiales	BIrii41		
610320d707a501bc3dbb28d9b7329a1a	Bacteria	Bacteroidota	Bacteroidia	Flavobacteriales	Weeksellaceae	Cloacibacterium	
67a4f37b430b17d6ce27f6292bbff7c7	Bacteria	Patescibacteria	Saccharimonadia	Saccharimonadales			
00363d246a01be951a3c90526ab66198	Bacteria	Proteobacteria	Alphaproteobacteria	Sphingomonadales	Sphingomonadaceae
dfdf31e362269c5cceb9f8bdf7c0dd7f	Bacteria	Bacteroidota	Bacteroidia	Chitinophagales	37-13		
e50c5a38c76572be5d3d7224da5f52ed	Bacteria	Firmicutes	Clostridia	Clostridiales	Clostridiaceae	Clostridium_sensu_stricto_12	
ff33d9d1d1ac698f696a4db5c267acd1	Bacteria	Actinobacteriota	Thermoleophilia	Solirubrobacterales	67-14		
1c93d1521f5c88e0cedd269cc2cadc3d	Bacteria	Verrucomicrobiota	Chlamydiae	Chlamydiales	Parachlamydiaceae	Candidatus_Protochlamydia	
33f6319f7f711ed2aa1bc12b66414022	Bacteria	Actinobacteriota	Acidimicrobiia	IMCC26256			
2174d80e1f9b97ed8e7a8617f4751d68	Bacteria	Proteobacteria	Alphaproteobacteria	Reyranellales	Reyranellaceae		
e162d9b2aebfa17369e18b1f6463bd46	Bacteria	Bdellovibrionota	Oligoflexia	Oligoflexales			
e1ba5bf25d2786efc423a15df6b8886c	Bacteria	Proteobacteria	Alphaproteobacteria	Sphingomonadales	Sphingomonadaceae	Rhizorhapis	
5fe997da06a32bd8f9ad4c6534208edb	Bacteria	Proteobacteria	Gammaproteobacteria	Burkholderiales	Oxalobacteraceae
921aa66423cca29f32e9c6c4f3cdd810	Bacteria	Proteobacteria	Alphaproteobacteria	Rhizobiales	Devosiaceae	Devosia	
3c101c08edbd2dcf9bf9466d8e428f2a	Bacteria	Actinobacteriota	Thermoleophilia	Gaiellales			
9f64b32236c12eb57a1679636d49c562	Bacteria	Proteobacteria	Alphaproteobacteria	Reyranellales	Reyranellaceae	Reyranella	
685d1eb3a28e95205541133579aeedd0	Bacteria	Patescibacteria	Saccharimonadia	Saccharimonadales	Saccharimonadaceae	TM7a	
bc279c792f980fa4a235305fbe9b7bf6	Bacteria	Chloroflexi	TK10				
dddf7f8b376cd72d3a255a22aab21acc	Bacteria	NB1-j					
4c690438af233ed57f2680b6681afff6	Bacteria	Proteobacteria	Gammaproteobacteria	Burkholderiales	Oxalobacteraceae
9d20421dc0ad17fa9de652cbf9506593	Bacteria	Firmicutes	Bacilli	Bacillales	Planococcaceae	Paenisporosarcina	
e89da324664d615edebb787e7a050f55	Bacteria	Bacteroidota	Bacteroidia	Sphingobacteriales	AKYH767		
743151db8d835de2388583436acdd4e3	Bacteria	Proteobacteria	Gammaproteobacteria	Pseudomonadales	Pseudomonadaceae	Pseudomonas	
21758f90ef8fc47674604d8c2030fb02	Bacteria	Bacteroidota	Bacteroidia	Cytophagales	Microscillaceae
4bb646fd533716f82159201012847305	Bacteria	Actinobacteriota	Actinobacteria	Micrococcales	Microbacteriaceae	Cryobacterium	
4d220ea2a58387b36493bd2f09ded0a5	Bacteria	Actinobacteriota	Actinobacteria	Frankiales	Geodermatophilaceae	Modestobacter	
80c3201659f06baff764091e74a18eca	Bacteria	Bdellovibrionota	Bdellovibrionia	Bdellovibrionales	Bdellovibrionaceae	Bdellovibrio	
b115bfb36b453fe072516fbcb596b3da	Bacteria	Firmicutes	Bacilli	Paenibacillales	Paenibacillaceae	Paenibacillus	
f10a41e92e92e82b56b6ac4643f0a260	Bacteria	Acidobacteriota	Acidobacteriae	Solibacterales	Solibacteraceae	Candidatus_Solibacter	
f480a4b6e8643a48a0f8f5ade6a2cdf3	Bacteria	Proteobacteria	Gammaproteobacteria	Burkholderiales	Nitrosomonadaceae	mle1-7	
717e6c4e5664a21bb197fa012d4848c8	Bacteria	Proteobacteria	Alphaproteobacteria	Caulobacterales	Caulobacteraceae	Phenylobacterium	
096bb3f4046806afbf0002070eb5b14b	Bacteria	Proteobacteria	Alphaproteobacteria	Rhizobiales	Devosiaceae	Devosia	
94e2c44f1e715064046184c018f7e6ef	Bacteria	Actinobacteriota	Acidimicrobiia
a41a30cd8c6a6828ce95adae215d549e	Bacteria	Acidobacteriota	Acidobacteriae	Solibacterales	Solibacteraceae	Candidatus_Solibacter	
6c5b9c2173b49a95d6f49c5c4a8bdc6c	Bacteria	Proteobacteria	Alphaproteobacteria	Rhizobiales	Devosiaceae	Devosia	
c496d0da67355c5ea6e89d32449b87c7	Bacteria	Proteobacteria	Gammaproteobacteria	Burkholderiales	Rhodocyclaceae
ceae36994616ffea68a97c47bb0ba598	Bacteria	Proteobacteria	Gammaproteobacteria	Burkholderiales	Oxalobacteraceae	Noviherbaspirillum	
9f44ca7ecb1c83ce91c7de46bab97bf8	Bacteria	Proteobacteria	Gammaproteobacteria	Oceanospirillales	Pseudohongiellaceae	BIyi10	
12a227d6430972a80e2c44ed586bc99d	Bacteria	Verrucomicrobiota	Verrucomicrobiae	Pedosphaerales	Pedosphaeraceae		
40f8ed227ffe999e0f9851e063e1f2e1	Bacteria	Bacteroidota	Bacteroidia	Sphingobacteriales	env.OPS_17		
dc3536b3ff8c3147cd0b0fb8c138f62b	Bacteria	Proteobacteria	Alphaproteobacteria	Rhizobiales	Xanthobacteraceae
a68f6755374c5ef359e7ca24656a7d46	Bacteria	Firmicutes	Clostridia	Clostridiales	Clostridiaceae	Clostridium_sensu_stricto_12	
35969e24a3706507e351bfe4945d1211	Bacteria	Proteobacteria	Gammaproteobacteria	Steroidobacterales	Steroidobacteraceae	Steroidobacter	
6b01849d8478d1447ea184a73b679a37	Bacteria	Proteobacteria	Gammaproteobacteria	Burkholderiales	TRA3-20		
8df6d3e39d9f89d311039bea9d18cf5e	Bacteria	Proteobacteria	Alphaproteobacteria	Sphingomonadales	Sphingomonadaceae	Sphingomonas	
ad98c5b5324a8dd1fcdfb6f07a438d6d	Bacteria	Bdellovibrionota	Oligoflexia	Oligoflexales			
16b5e901ce47665d53df2c74508dcfc3	Bacteria	Chloroflexi	JG30-KF-CM66				
470dd59813d1900c418423efb4921025	Bacteria	Verrucomicrobiota	Verrucomicrobiae	Pedosphaerales	Pedosphaeraceae	ADurb.Bin063-1	
1b6d74327b30bbddcf9cc2813d3d60ee	Bacteria	Proteobacteria	Alphaproteobacteria	Caulobacterales	Caulobacteraceae	Phenylobacterium	
da428a51f5d829920251914697f60274	Bacteria	Actinobacteriota	Actinobacteria	Catenulisporales	Catenulisporaceae	Catenulispora	
b9c2ce69d16f4c6f0cce2fa1588dba31	Bacteria	Proteobacteria	Gammaproteobacteria	Burkholderiales	Oxalobacteraceae
54948bb602924fecc48f6299add08bdd	Bacteria	Proteobacteria	Alphaproteobacteria	Rhizobiales	Rhizobiales_Incertae_Sedis	Nordella	
7932ce31ae246e590a1fbd4926261f9b	Bacteria	Bacteroidota	Bacteroidia	Flavobacteriales	Flavobacteriaceae	Flavobacterium	
9d97c5b5bdbd9b9e614bce8ab1168751	Bacteria	Bacteroidota	Bacteroidia	Sphingobacteriales	KD3-93		
b402192c4d1f8b5f2434f691fbff11e8	Bacteria	Firmicutes	Bacilli	Bacillales	Bacillaceae	Bacillus	
4342997028ed84c5a2cc9de902d10f39	Bacteria
c89ade509822879d6c25f148e157faa3	Bacteria	Proteobacteria	Gammaproteobacteria	Acidiferrobacterales	Acidiferrobacteraceae	Sulfurifustis	
05cf3957e16fd50b2d3b3bdcd4cf2899	Bacteria	Firmicutes	Bacilli	Lactobacillales	Enterococcaceae	Enterococcus	
048317efec665997214cce1255467b0f	Bacteria	Actinobacteriota	Actinobacteria	Corynebacteriales	Mycobacteriaceae	Mycobacterium	
b59bc24de3555b235e12e2e38a121b2e	Bacteria	Actinobacteriota	Acidimicrobiia
40f54819b39bc261197031d2c65e9f6c	Bacteria	Proteobacteria	Gammaproteobacteria	Burkholderiales	Sutterellaceae		
8781a55fc1fb121e6b8e7e4ab262ddbc	Bacteria	Verrucomicrobiota	Verrucomicrobiae	Pedosphaerales	Pedosphaeraceae		
b33db9e22e89e9e004a3547b006344cd	Bacteria	Actinobacteriota	Actinobacteria	Micrococcales	Micrococcaceae	Arthrobacter	
4abc4ca3dd90b65ae86a3b62e75744f8	Bacteria	Proteobacteria	Gammaproteobacteria	Burkholderiales	SC-I-84		
849ac011946658cbc5eeb7ea5c05debc	Bacteria	Fibrobacterota	Fibrobacteria	Fibrobacterales	Fibrobacteraceae	possible_genus_04	
18a2a0688658137c2318547bc3b05603	Bacteria
90c9f649c6eda7d85deaa3fdc53a2f89	Bacteria	Proteobacteria	Alphaproteobacteria	Sphingomonadales	Sphingomonadaceae	Sphingomonas	
b4b814cd95bbe36ee83a345c01b42ce1	Bacteria	Firmicutes	Bacilli	Paenibacillales	Paenibacillaceae	Cohnella	
692157793689aa35d22c45ed8e4a24df	Bacteria	Myxococcota	Polyangia	Polyangiales	Polyangiaceae
6faf3894f2bd9df964e544b5cf020c0f	Bacteria	Actinobacteriota	Thermoleophilia	Solirubrobacterales	Solirubrobacteraceae	Solirubrobacter	
13ab78b0e6b8ee1f832e202a6e07ea1d	Bacteria	Bacteroidota	Bacteroidia	Cytophagales	Microscillaceae		
fa537204d30cf83c9727528e515dad8e	Bacteria	Acidobacteriota	Subgroup_11				
aaa855c8f2e11dc6e096d2576186e048	Bacteria	Proteobacteria	Alphaproteobacteria
2a231cd24d675987b160bfc983024a47	Bacteria	Chloroflexi	AD3				
bb88812331b0c50a53b4c61ca6ea8405	Bacteria	Proteobacteria	Gammaproteobacteria	Burkholderiales	Oxalobacteraceae	Massilia	
51ed21febc5c0c670ed1fc1bc4f332e6	Bacteria	Proteobacteria	Alphaproteobacteria	Rhizobiales	Devosiaceae	Devosia	
199669ea265b104734f38b62b76df51b	Bacteria	Proteobacteria	Alphaproteobacteria	Rhizobiales	Xanthobacteraceae		
3440a4b847057f39fa6e1fb873ba0d58	Bacteria
27b37f13f20c57d164a13d556fba5762	Bacteria	Proteobacteria	Alphaproteobacteria	Rhizobiales	Xanthobacteraceae		
41d2fb79bbe58a9e5e2be7e1308594fb	Bacteria	Proteobacteria	Alphaproteobacteria	Sphingomonadales	Sphingomonadaceae	Sphingopyxis	
9d77653fd9fc7ca114391657d45ce423	Bacteria	Actinobacteriota	Actinobacteria	Micrococcales	Micrococcaceae	Pseudarthrobacter	
3216fa869f01e25c281db5eec888416a	Bacteria	Proteobacteria	Alphaproteobacteria	Paracaedibacterales	Paracaedibacteraceae	Candidatus_Paracaedibacter	
c711f4c7c67255ccc139564e386af905	Bacteria	Acidobacteriota	Subgroup_5				
a5331eccf716c26871285d4b808bafe7	Bacteria	Bdellovibrionota	Oligoflexia	Oligoflexales	Oligoflexales_fa	Oligoflexus	
0cfbea5540dac2f009f6905b23884cf7	Bacteria	Acidobacteriota	Acidobacteriae	Subgroup_2			
dd02a81c41f8cd3a68439899277a4e5a	Bacteria	Actinobacteriota	Thermoleophilia	Gaiellales			
79acd5d16270adfc145c80aa40822b07	Bacteria	Chloroflexi	Chloroflexia	Chloroflexales	Roseiflexaceae		
be6aa1025f6e3d40426050c11d70fbca	Bacteria	Bdellovibrionota	Bdellovibrionia	Bdellovibrionales	Bdellovibrionaceae	Bdellovibrio	
bd76ee733cebd37c2ef545e6133d0f03	Bacteria	Firmicutes	Bacilli	Paenibacillales	Paenibacillaceae
21bf01f677629be67177e7d74087ae54	Bacteria	Myxococcota	Polyangia	Polyangiales	Phaselicystidaceae	Phaselicystis	
090b7c37542e723072536ed0dd7a6471	Bacteria	Proteobacteria	Alphaproteobacteria	Sphingomonadales	Sphingomonadaceae	Sphingomonas	
6a131e3721d9ebbbf7ecef45792761b0	Bacteria	Chloroflexi	Anaerolineae	SBR1031	A4b		
6c8a7061f8095914f92c8ed163b753ae	Bacteria	Actinobacteriota	Acidimicrobiia	Microtrichales	Iamiaceae	Iamia	
dc46b59846576346463525f41e667e8a	Bacteria	Proteobacteria	Gammaproteobacteria	Burkholderiales	Nitrosomonadaceae	mle1-7	
3088bfbbedb879d134e3841722439318	Bacteria	Proteobacteria	Gammaproteobacteria	Burkholderiales	Oxalobacteraceae
1d43519f2472b6b959968cfdf6b2b343	Bacteria	Firmicutes	Bacilli	Lactobacillales	Lactobacillaceae	Lactobacillus	
4214da38ed2b45810d22f03e19727968	Bacteria	Proteobacteria	Gammaproteobacteria
c384f46049334c6bb493ae8162894921	Bacteria	Verrucomicrobiota	Verrucomicrobiae	Pedosphaerales	Pedosphaeraceae	Ellin516	
43316450a843ad4c7f54e3bf5002cc38	Bacteria	Proteobacteria	Gammaproteobacteria	Xanthomonadales	Xanthomonadaceae
63423370f978be87ee0fa6fc1a8e48e6	Bacteria	Firmicutes	Bacilli	Paenibacillales	Paenibacillaceae	Cohnella	
067341c4e465152ef55cd2ed7121158c	Bacteria	Proteobacteria	Gammaproteobacteria
2ee8c2bdf5561d9e6558b970738f7394	Bacteria	Proteobacteria	Alphaproteobacteria	Rhizobiales	Devosiaceae	Devosia	
cd7813a9a9361a20fd0a4195a03921a4	Bacteria	Verrucomicrobiota	Verrucomicrobiae	Pedosphaerales	Pedosphaeraceae		
f5041c1c5cf42909e3ca7231a0915843	Bacteria	Bacteroidota	Bacteroidia	Cytophagales	Microscillaceae	Ohtaekwangia	
fcf1a1ba8836003f32ec6d3c55c06c14	Bacteria	Firmicutes	Bacilli	Paenibacillales	Paenibacillaceae
497151e4a4ab9094b674cfdfba59a392	Bacteria	Actinobacteriota	Thermoleophilia	Solirubrobacterales	67-14		
052afd667e4736bb15e59df01ffaad72	Bacteria	Gemmatimonadota	Longimicrobia	Longimicrobiales	Longimicrobiaceae		
22028e4d07df6244552913cee2eb2261	Bacteria	Actinobacteriota	Actinobacteria	Micrococcales	Micrococcaceae	Arthrobacter	
205836ec852e3aaba701f43d2a6294bd	Bacteria	Actinobacteriota	Actinobacteria	Corynebacteriales	Mycobacteriaceae	Mycobacterium	
c14e5c324944e124de019af8520b12ee	Bacteria	Acidobacteriota	Acidobacteriae	Solibacterales	Solibacteraceae	Candidatus_Solibacter	
3845e008d0eb890c20486722abe1db75	Bacteria	Acidobacteriota	Holophagae	Subgroup_7			
254553935d62987f61e0a85037884f10	Bacteria	Actinobacteriota	Actinobacteria	Corynebacteriales	Corynebacteriaceae	Turicella	
991569b00bfbdc092345d5fc90c86679	Bacteria	Proteobacteria	Alphaproteobacteria	Rhizobiales			
96fdf33ce10e45d12154abadeb63f494	Bacteria	Proteobacteria	Gammaproteobacteria	Burkholderiales	Comamonadaceae
a61be584b6470d67e6a3d736d249314e	Bacteria	Proteobacteria	Gammaproteobacteria
d2fc58ac7e208c466bdbc29a60290517	Bacteria	Dependentiae	Babeliae	Babeliales	Vermiphilaceae		
99e95ee338eacaba62b44d27eae477d2	Bacteria	Actinobacteriota	Actinobacteria	Frankiales	Acidothermaceae	Acidothermus	
f1be75a31aeb88aef4c1ca5b8a0158e4	Bacteria	Bacteroidota	Bacteroidia	Cytophagales	Microscillaceae		
eee8e01fbbc740d08080cf72a4eb9be9	Bacteria	Proteobacteria	Alphaproteobacteria	Sphingomonadales	Sphingomonadaceae	Novosphingobium	
938360be2e752fe3fb9d60a14cae8d89	Bacteria	Proteobacteria	Gammaproteobacteria	Burkholderiales	Comamonadaceae
c6307dcbc1c3137cc0c26b1c62aa8adf	Bacteria	Proteobacteria	Gammaproteobacteria	Acidiferrobacterales	Acidiferrobacteraceae	Sulfurifustis	
dd784f4dbf53496bcbffc3bf98df3ad2	Bacteria	Proteobacteria	Gammaproteobacteria	Burkholderiales	Nitrosomonadaceae	MND1	
ba100e42a5940e8abc6f526b3e5d726b	Bacteria	Proteobacteria	Alphaproteobacteria	Rickettsiales	Mitochondria		
58b2ca47c34c07728f5735457e5213ca	Bacteria	Patescibacteria	Saccharimonadia	Saccharimonadales
23228d236bf69c3153c7042afbbe6412	Bacteria	Proteobacteria	Gammaproteobacteria	Diplorickettsiales	Diplorickettsiaceae		
760c01fdc993c235441f14c990196728	Bacteria	Proteobacteria	Gammaproteobacteria	Burkholderiales	Oxalobacteraceae
34abbb7985592ec268c5395b4b4fa10d	Bacteria	Firmicutes	Bacilli	Paenibacillales	Paenibacillaceae		
667a0c2c8b6488305f8fa54f1b26f0df	Bacteria	Actinobacteriota	Actinobacteria	Micrococcales	Micrococcaceae	Arthrobacter	
9016cf1a8dac22bc3de8be7cb4b4dc34	Bacteria	Firmicutes	Bacilli	Brevibacillales	Brevibacillaceae	Brevibacillus	
596b7dc979c0ddf2d7fcb121fca3d5dc	Bacteria	Proteobacteria	Gammaproteobacteria	PLTA13			
9dd4b431162e6f0e9040fea4c466026a	Bacteria	Proteobacteria	Gammaproteobacteria	Burkholderiales	Comamonadaceae	Rhizobacter	
688c9e5ec46ed496101c91042de6f138	Bacteria	Bdellovibrionota	Bdellovibrionia	Bdellovibrionales	Bdellovibrionaceae	Bdellovibrio	
f279bc2c3650c2d8a86c7c7c3add9f03	Bacteria	SAR324_clade(Marine_group_B)					
797f6167ff86492854609397809464c3	Bacteria	Proteobacteria	Gammaproteobacteria	Burkholderiales	Neisseriaceae		
f6344a6fc9a29aaa3cda6d35a12f68a0	Bacteria	Proteobacteria	Gammaproteobacteria	Burkholderiales	Nitrosomonadaceae	Ellin6067	
32ffea17449fffde4721f9b342d79de7	Bacteria	Proteobacteria	Gammaproteobacteria	Oceanospirillales	Pseudohongiellaceae	BIyi10	
232f79018631570fe4d2090dccae8573	Bacteria	Proteobacteria	Alphaproteobacteria	Caulobacterales	Caulobacteraceae	Phenylobacterium	
1769739a1c40b569a6e763c304c1fc35	Bacteria	Actinobacteriota	MB-A2-108				
ac53160b1821ba876361f77a6081d13f	Bacteria	Actinobacteriota	Actinobacteria	Streptomycetales	Streptomycetaceae	Streptomyces	
d68189ca6a06cadaa4e98453c611ed55	Bacteria	Chloroflexi	TK10				
58b57012965da4c45e49e3f0a3bc47f9	Bacteria	Acidobacteriota	Subgroup_22				
f3adba8e4579c3dbb680c2920f833cc5	Bacteria	Gemmatimonadota	Longimicrobia	Longimicrobiales	Longimicrobiaceae	YC-ZSS-LKJ147	
4ac9e72ed4e200530dd18f29fb542652	Bacteria	Actinobacteriota	Thermoleophilia	Gaiellales			
9504c6b764be57647e1c7e21d6d3d155	Bacteria	Proteobacteria	Gammaproteobacteria	Burkholderiales	Oxalobacteraceae	Noviherbaspirillum	
da7487b216f2ee168113910bf0adceac	Bacteria	Verrucomicrobiota	Verrucomicrobiae	Pedosphaerales	Pedosphaeraceae	Ellin517	
48b3cdb19286ad7a4ab0c89b6fee5ac8	Bacteria	Proteobacteria	Gammaproteobacteria	Pseudomonadales	Pseudomonadaceae	Pseudomonas	
d388e26a81522f316a8341505b7df4be	Bacteria	Proteobacteria	Gammaproteobacteria	Steroidobacterales	Steroidobacteraceae		
ef168e341ed5575ea14b025b7c188ce6	Bacteria	Firmicutes	Bacilli	Paenibacillales	Paenibacillaceae	Paenibacillus	
3a744676319f5bece3deb72052cd8269	Bacteria	Bdellovibrionota	Bdellovibrionia	Bacteriovoracales	Bacteriovoracaceae	Peredibacter	
47b22fbae2065fa38842bb02b4da6f09	Bacteria	Proteobacteria	Alphaproteobacteria	Sphingomonadales	Sphingomonadaceae	Sphingomonas	
5ade2c0764e38cc23166ec233a241370	Bacteria	Proteobacteria	Alphaproteobacteria	Sphingomonadales	Sphingomonadaceae	Sphingomonas	
9e334e357d261c670fb81f6c2970db85	Bacteria	Actinobacteriota	Actinobacteria	Frankiales			
4a7eda727b54c122e10debbfda7ac70b	Bacteria	Planctomycetota	OM190				
bd1fd1cafb79bad0ad9abd449727a556	Bacteria	Firmicutes	Bacilli	Paenibacillales	Paenibacillaceae	Paenibacillus	
8d28f954003f20cdc4a877263d2335f5	Bacteria	Myxococcota	Polyangia	Polyangiales	BIrii41		
a317a49ea197e75bdc49fa153e60f953	Bacteria	Proteobacteria	Gammaproteobacteria	Burkholderiales	Comamonadaceae
79e47344f31e6643ba9cdd0ae2916580	Bacteria	Proteobacteria	Alphaproteobacteria
437eba91fd92112df366c2602fb2cb61	Bacteria	Proteobacteria	Alphaproteobacteria	Rhizobiales	Rhizobiaceae
3d273919b3f89785440f98ef6e05bc30	Bacteria	Firmicutes	Bacilli	Paenibacillales	Paenibacillaceae	Paenibacillus	
1117626a90c54417c291fbdf39f90e4e	Bacteria	Acidobacteriota	Acidobacteriae	Solibacterales	Solibacteraceae	Candidatus_Solibacter	
39d0ec36f663bb2dc1c04631937b8d5b	Bacteria	Actinobacteriota	Actinobacteria	Propionibacteriales	Propionibacteriaceae	Cutibacterium	
713d8e48befd22e2dd38ec9ec94b2112	Bacteria	Actinobacteriota	Acidimicrobiia
2f54190cadf5975b728aa59c7d340d3e	Bacteria	Firmicutes	Bacilli	Paenibacillales	Paenibacillaceae	Paenibacillus	
9d1ad6d384175ea5fed0bac7495311f2	Bacteria	Chloroflexi	Chloroflexia	Chloroflexales	Roseiflexaceae		
40d788de0e0932881a3c0cd51e1914a2	Bacteria	Proteobacteria	Alphaproteobacteria	Rhizobiales	Rhizobiaceae	Allorhizobium-Neorhizobium-Pararhizobium-Rhizobium	
01a304e07bbd7c7059c4947de18d725d	Bacteria	Proteobacteria	Gammaproteobacteria	Burkholderiales	Oxalobacteraceae
f985e6e3b4d258b7550a1811395805b0	Bacteria	Firmicutes	Bacilli	Bacillales	Bacillaceae	Bacillus	
561ec9e974ac59abd379cb62547eb045	Bacteria	Verrucomicrobiota	Chlamydiae	Chlamydiales	cvE6		
7d0abfd4fc1f69026ec36b27c96322ea	Bacteria	Patescibacteria	Saccharimonadia	Saccharimonadales	Saccharimonadaceae	TM7a	
b96424b7166981a9602839bf9b23c76a	Bacteria	Bacteroidota	Bacteroidia	Chitinophagales	Chitinophagaceae	Edaphobaculum	
3674281a103d06480e37a58baf6976ec	Bacteria	Bacteroidota	Bacteroidia	Cytophagales	Microscillaceae		
074c25f7e155569209643fe6e35a6a16	Bacteria	Proteobacteria	Alphaproteobacteria	Rhodobacterales	Rhodobacteraceae	Paracoccus	
a73b0cc6781e057e095535d2d2c80708	Bacteria	Proteobacteria	Alphaproteobacteria	Rickettsiales	Mitochondria		
5e9b7f5c355d879b46899b9841e540b8	Bacteria	Dependentiae	Babeliae	Babeliales			
788a0d882a160b281275743eb29c4faa	Bacteria	Bacteroidota	Bacteroidia	Sphingobacteriales	env.OPS_17		
7babb5414645e9de53696d28f456a536	Bacteria	Actinobacteriota	Acidimicrobiia	IMCC26256			
ce32846e9c99f67bf07e04dfb00e8102	Bacteria	Proteobacteria	Alphaproteobacteria	Sphingomonadales	Sphingomonadaceae	Sphingomonas	
4196bc7a89610aeb559ed1d59d4597d9	Bacteria	Gemmatimonadota	Gemmatimonadetes	Gemmatimonadales	Gemmatimonadaceae	Gemmatimonas	
8e402c9d1d9fb4a03a75a106aee02958	Bacteria	Proteobacteria	Alphaproteobacteria	Sphingomonadales	Sphingomonadaceae	Sphingomonas	
761098d5e73f42ee615bc415e653e8b4	Bacteria	Bacteroidota	Bacteroidia	Flavobacteriales	Flavobacteriaceae	Flavobacterium	
6a8d7cec7e891d356fddf75c04fa0244	Bacteria	Bacteroidota	Bacteroidia	Bacteroidetes_VC2.1_Bac22			
e188c50af372f82067e0e72642ac303d	Bacteria	Actinobacteriota	Actinobacteria	Propionibacteriales	Nocardioidaceae	Nocardioides	
e85126f26818fedb6eb18a504be5eca8	Bacteria	Patescibacteria
9d90ac6eb3c284c892368d782ac08dfd	Bacteria
d2e07b4ffdaeee226d9670b7112e1054	Bacteria	Myxococcota	Polyangia	Nannocystales	Nannocystaceae	Nannocystis	
d51286509dc3c8ce65b575f34fb15605	Bacteria	Proteobacteria	Alphaproteobacteria	Rhizobiales	Rhizobiales_Incertae_Sedis		
19e3f7444fd92563b91b7976d199a14b	Bacteria	Actinobacteriota	Actinobacteria	Streptosporangiales	Thermomonosporaceae	Actinocorallia	
e4dddc23eb10e7845c27de3c5f3a0b5f	Bacteria
902a4895f165ecbf28f002df4772f825	Bacteria	Acidobacteriota	Acidobacteriae
f29ce17cfaf043f25cc332cc0d09324c	Bacteria	Bacteroidota	Bacteroidia	Chitinophagales	Chitinophagaceae	Edaphobaculum	
bababed5e9993e9dff96f682da34ff87	Bacteria	Proteobacteria	Alphaproteobacteria	Rhizobiales	Xanthobacteraceae	Pseudolabrys	
0bd11985860585072d6f7cec498fed0c	Bacteria	Proteobacteria	Alphaproteobacteria	Rhizobiales	Xanthobacteraceae	Rhodoplanes	
e22ff288a1c8e1fa0d64e588efaa3108	Bacteria	Actinobacteriota	Actinobacteria	Micromonosporales	Micromonosporaceae	Micromonospora	
449ac6bab23abf86d203dbdcd9f2e146	Bacteria	Proteobacteria	Gammaproteobacteria	Burkholderiales	Nitrosomonadaceae	MND1	
f9b80a47a4bcf56868c106b426fbca82	Bacteria	Proteobacteria	Alphaproteobacteria
b43290d351a671d3cec1d9f42a3ee151	Bacteria	Chloroflexi	JG30-KF-CM66				
545b94cb98248066d2dbf6af9b21ea5b	Bacteria	Bacteroidota	Bacteroidia	Sphingobacteriales	env.OPS_17		
6bb8d2b6568dde23b0df7541796c1ab8	Bacteria	Proteobacteria	Gammaproteobacteria	PLTA13			
238f42b398828308bedfeaef071af414	Bacteria	Actinobacteriota	MB-A2-108				
78a54dc40e4081da3c426f4391eedb69	Bacteria	Patescibacteria	Saccharimonadia	Saccharimonadales
74f545e6b6c7727466a98354b1c9e07c	Bacteria	Proteobacteria	Gammaproteobacteria	Gammaproteobacteria_Incertae_Sedis	Unknown_Family	Candidatus_Berkiella	
b046e742bd6a506f1f5293738592178e	Bacteria	Proteobacteria	Gammaproteobacteria	Burkholderiales	Oxalobacteraceae	Herminiimonas	
9e56f93f3d84f90072d430b25bdf3bf8	Bacteria	Actinobacteriota	Actinobacteria	Streptomycetales	Streptomycetaceae	Streptomyces	
84d6952a93209b74d19e4d62ac43c2b0	Bacteria	Proteobacteria	Gammaproteobacteria
e3711b87e2df2b0b5fff01fb71c9c589	Bacteria	Fibrobacterota	Fibrobacteria	Fibrobacterales	Fibrobacteraceae	possible_genus_04	
bf031948982d6b823cf4347f79554384	Bacteria	Bdellovibrionota	Bdellovibrionia	Bdellovibrionales	Bdellovibrionaceae	Bdellovibrio	
93b35fdfa92fb16d8f4be6dfd3a24ce7	Bacteria	Acidobacteriota	Acidobacteriae	Bryobacterales	Bryobacteraceae	Bryobacter	
6417a117ee83d8b214fc695ff304e513	Bacteria	Proteobacteria	Gammaproteobacteria	Burkholderiales	TRA3-20		
7dc4e335502b90b63696fae86b662bc9	Bacteria	Myxococcota	Polyangia	Haliangiales	Haliangiaceae	Haliangium	
fd1013ec08bf71e7a34f5c3c04d1acc1	Bacteria	Bdellovibrionota	Bdellovibrionia	Bdellovibrionales	Bdellovibrionaceae	Bdellovibrio	
32d17e22e90ed93a9348bd50c0562a1c	Bacteria	Gemmatimonadota	Gemmatimonadetes	Gemmatimonadales	Gemmatimonadaceae	Gemmatimonas	
c957ca206f722c2d976ce57e8f6ecfdb	Bacteria	Actinobacteriota	Actinobacteria	Streptomycetales	Streptomycetaceae	Streptomyces	
abe1dcb5688b50c55b85b7e6778c30af	Bacteria	Proteobacteria	Gammaproteobacteria	Xanthomonadales	Xanthomonadaceae	Arenimonas	
6b0e1c0f97824a9e34c4aa369a5d226d	Bacteria	Myxococcota	Polyangia	Haliangiales	Haliangiaceae	Haliangium	
b53911d273ea1e94cfc9034baff109f8	Bacteria	Acidobacteriota	Subgroup_22				
22aa2cd6e81d2aea369152437bcfb469	Bacteria	Proteobacteria	Alphaproteobacteria	Caulobacterales	Caulobacteraceae	Phenylobacterium	
793c5b2446cea199a7777e3141b50e58	Bacteria	Proteobacteria	Alphaproteobacteria	Caulobacterales	Caulobacteraceae	Caulobacter	
ba0b32dfa0bcbe96cb6e7936213e66d1	Bacteria	Verrucomicrobiota	Chlamydiae	Chlamydiales	Parachlamydiaceae	Neochlamydia	
d43bb675e585d8dfcb8ef20b4317473c	Bacteria	Actinobacteriota	Actinobacteria	Micrococcales	Microbacteriaceae
efcdc946387c006644c2c536878ed923	Bacteria	Proteobacteria	Gammaproteobacteria	Pseudomonadales	Pseudomonadaceae	Pseudomonas	
86e087cd230866945094360ac40191c6	Bacteria	Actinobacteriota	Actinobacteria	Propionibacteriales	Nocardioidaceae	Nocardioides	
f9ec0cbf416c7a381b9c43010c6b247c	Bacteria	Actinobacteriota	Actinobacteria	Micrococcales	Microbacteriaceae
473c2550503ddbca2c5e145128c2a63c	Bacteria	Proteobacteria	Gammaproteobacteria	Burkholderiales	Nitrosomonadaceae	MND1	
6fbfde8c9b39dbd06b19468397dcbd02	Bacteria	Acidobacteriota	Subgroup_5				
545bb1d915be61219adaad89a9d3f8f5	Bacteria	Bacteroidota	Bacteroidia	Cytophagales	Microscillaceae
42e2734094788603a45aba845870fbeb	Bacteria	Proteobacteria	Alphaproteobacteria	Rickettsiales	Mitochondria		
445be82e51fc0509a83ec27534d10174	Bacteria	Proteobacteria	Gammaproteobacteria	R7C24			
871c6e810f8ef288bee9ed4875ab4985	Bacteria	Proteobacteria	Alphaproteobacteria	Sphingomonadales	Sphingomonadaceae	Ellin6055	
5f8208306b7bbff9553b1df7ed4feff4	Bacteria	Bdellovibrionota	Oligoflexia	Oligoflexales			
36477aad83566b7e47a51719bfe29ff8	Bacteria	Firmicutes	Bacilli	Paenibacillales	Paenibacillaceae	Paenibacillus	
5bf81259c488deba534f5d630935dbfa	Bacteria
1e611539816554abfed74ab27ea9abce	Bacteria	Actinobacteriota	Actinobacteria	Corynebacteriales	Corynebacteriaceae	Corynebacterium	
9091d90d9a05f4ed1c7c622a9e61e669	Bacteria	Firmicutes	Bacilli	Lactobacillales	Carnobacteriaceae	Dolosigranulum	
c9331a6f1632ddb02de483d0d1f7d65b	Bacteria	Verrucomicrobiota	Verrucomicrobiae	Pedosphaerales	Pedosphaeraceae		
734f00b25b1630215f0683bd45772653	Bacteria	Firmicutes	Bacilli	Paenibacillales	Paenibacillaceae	Cohnella	
0171b56486c96cd458bfa6a98f88b1e9	Bacteria	Actinobacteriota	Thermoleophilia	Gaiellales	Gaiellaceae	Gaiella	
b77c32b2d0946314b44d4476a98fac12	Bacteria	Chloroflexi	JG30-KF-CM66				
5cb42c666b5fc5239184329c69653f36	Bacteria
75614daeaa8707ab1ca80d8a759fea8c	Bacteria	Proteobacteria	Gammaproteobacteria	Burkholderiales	Comamonadaceae
5807836fffbd7800be446ef718f62d4d	Bacteria	Verrucomicrobiota	Chlamydiae	Chlamydiales	Simkaniaceae
246ca033787ea2a83cc5787195815e36	Bacteria	Proteobacteria	Gammaproteobacteria	Burkholderiales	Rhodocyclaceae	Georgfuchsia	
76de0fd22c34df2c5a25686a44c47e3e	Bacteria	Firmicutes	Bacilli	Paenibacillales	Paenibacillaceae	Paenibacillus	
852c6280e65de3b5801c785206c73eda	Bacteria	Myxococcota	Polyangia	Polyangiales	Sandaracinaceae		
96a0c6f52ac2925cdb955a8a38536e5f	Bacteria	Acidobacteriota	Subgroup_5				
5b1efa2496c66237e8029536d3ec419d	Bacteria	Gemmatimonadota	Gemmatimonadetes	Gemmatimonadales	Gemmatimonadaceae	Gemmatimonas	
ee93cc9bf48d8e131b7e8f8471235c91	Bacteria	Chloroflexi	TK10				
d00b611853923ac082e28fc430c49e9a	Bacteria	Actinobacteriota	MB-A2-108				
b1ef013bc04921d81d99284ec2ae0e53	Bacteria	Proteobacteria	Gammaproteobacteria	Burkholderiales	Nitrosomonadaceae	mle1-7	
de112afc4da3bb6b175c32918359359d	Bacteria	Proteobacteria	Gammaproteobacteria	Xanthomonadales	Xanthomonadaceae
c95508b6aa56796232198b29fbcd385d	Bacteria	Proteobacteria	Alphaproteobacteria	Rickettsiales	SM2D12		
07c2d42ac37e54c0d7c38c3c69abbb0a	Bacteria	Firmicutes	Bacilli	Paenibacillales	Paenibacillaceae	Cohnella	
cc1e8b956678231a4f8498ccfad8d441	Bacteria	Proteobacteria	Gammaproteobacteria	Gammaproteobacteria_Incertae_Sedis	Unknown_Family	Candidatus_Ovatusbacter	
b9093d581bed8b667627c05f1df3eecb	Bacteria	Proteobacteria	Gammaproteobacteria	Burkholderiales	Oxalobacteraceae
423e7f54e0a192820379a4afe94cfa59	Bacteria	Firmicutes	Bacilli	Bacillales	Planococcaceae	Paenisporosarcina	
ae0771d1a42b9cef03d671b013183b83	Bacteria	Patescibacteria	Saccharimonadia	Saccharimonadales	S32	TM7	
74fb93bb997b3bba1baf5ff577ee4e63	Bacteria	Proteobacteria	Alphaproteobacteria	Rhizobiales	Devosiaceae	Devosia	
b30c18b0b1e95b5079508929da425f2a	Bacteria	Proteobacteria	Alphaproteobacteria	Rhizobiales	Devosiaceae	Devosia	
21bb9a7adbc55c9990606ab679c2f8c6	Bacteria	Proteobacteria	Alphaproteobacteria	Rhizobiales	Rhizobiales_Incertae_Sedis		
59a92329ebd2cf9cb395d35345b965c1	Bacteria	Verrucomicrobiota	Verrucomicrobiae	Pedosphaerales	Pedosphaeraceae
26c10f0f0792b4e23cea0027953a44b0	Bacteria	Bacteroidota	Bacteroidia	Chitinophagales	Chitinophagaceae
284a398ac9d21e37077dd4e27f96c21a	Bacteria	Proteobacteria	Gammaproteobacteria	Burkholderiales	Comamonadaceae
7898da9f2c95b7d96aa6dbe68d3f7c00	Bacteria	Firmicutes	Bacilli	Paenibacillales	Paenibacillaceae	Paenibacillus	
4086804e177a9d0c4f673179b9770b01	Bacteria	Chloroflexi	Dehalococcoidia	S085			
a026cd65b9545185390eff1479c88d6f	Bacteria	Proteobacteria	Gammaproteobacteria	Burkholderiales	Oxalobacteraceae	Massilia	
1fa5a355d0ef9ebbcb17c6f78a0e0e5a	Bacteria	Bacteroidota	Bacteroidia	Chitinophagales	Chitinophagaceae	Edaphobaculum	
4beb771ec93ac9e0770d7fdfb95134f6	Bacteria	Proteobacteria	Gammaproteobacteria	Burkholderiales	Nitrosomonadaceae	IS-44	
648c05497b658d7744c551c37a175f02	Bacteria	Proteobacteria	Alphaproteobacteria
181caed3c040b7651e9354a71a5c66ca	Bacteria	Proteobacteria	Alphaproteobacteria	Rhizobiales	Xanthobacteraceae
65d9201eb6d535c70bdca27e251349b2	Bacteria	Actinobacteriota	Actinobacteria	Corynebacteriales	Mycobacteriaceae	Mycobacterium	
369bace92bbb4baec1ebb9047a5a2981	Bacteria	Acidobacteriota	Acidobacteriae	Solibacterales	Solibacteraceae	Candidatus_Solibacter	
244620ebab9580df7e29b9087452dbe9	Bacteria	Chloroflexi
4fe8546ed9bd8f05e10cc82839c9aafb	Bacteria	Bdellovibrionota	Oligoflexia	Oligoflexales			
c02c5147035f1bb489bd91209a6ece07	Bacteria	Actinobacteriota	Actinobacteria	Frankiales	Sporichthyaceae		
85ae289bdad793df229e67c9102c1f12	Bacteria	Actinobacteriota	Thermoleophilia	Solirubrobacterales	67-14		
5d71b3408e0b948263a1aad388750ee3	Bacteria	Acidobacteriota	Acidobacteriae	Acidobacteriales			
4663eb24cb6192b2f256edc9f7302a82	Bacteria	Verrucomicrobiota	Verrucomicrobiae	Pedosphaerales	Pedosphaeraceae	RS25G	
010ab43feaf48dce594271550875b58e	Bacteria	Firmicutes	Bacilli	Paenibacillales	Paenibacillaceae	Paenibacillus	
a095f0cb74cf740afcdbbd38aaa80248	Bacteria	Actinobacteriota	Actinobacteria	Micrococcales	Micrococcaceae	Arthrobacter	
d90ef007ee0887695e67e118325a4cc3	Bacteria	Actinobacteriota
394473cdaed7dbcd353178bdb1e6e7a9	Bacteria	Chloroflexi	Chloroflexia	Chloroflexales	Roseiflexaceae		
b0c5f8ab0de061f6a2ddd65cbab4a3bf	Bacteria	Myxococcota	Myxococcia	Myxococcales	Myxococcaceae		
dc9555a585951afde239e2abf8d98bf2	Bacteria	Desulfobacterota					
e83dccbedbc8694f778d7fa49bbde866	Bacteria	Patescibacteria	Saccharimonadia	Saccharimonadales	S32	TM7	
9b69a01ad475cd4db55ceea62740ac43	Bacteria	Proteobacteria	Gammaproteobacteria	Burkholderiales	Oxalobacteraceae	Massilia	
658d2f339621925f57213db6cb10eacc	Bacteria	Proteobacteria	Gammaproteobacteria	Burkholderiales	Oxalobacteraceae	Massilia	
cb04ba72dfe5447fdcf39116152160f1	Bacteria	Bdellovibrionota	Bdellovibrionia	Bdellovibrionales	Bdellovibrionaceae	Bdellovibrio	
b8a8403d9c456020d58348c17d257313	Bacteria	Gemmatimonadota	Longimicrobia	Longimicrobiales	Longimicrobiaceae		
1f0fa82556de1670872587cf01231794	Bacteria	Proteobacteria	Gammaproteobacteria	Burkholderiales	Oxalobacteraceae	Massilia	
2edf8a2a85c5ddcffe9762c2bdec87e0	Bacteria
caff0a9453a482d5f6020b2bbc9eac63	Bacteria	Firmicutes	Bacilli	Paenibacillales	Paenibacillaceae	Paenibacillus	
a36e55ad2183ee8073559bdd23b1f114	Bacteria	Bacteroidota	Bacteroidia	Chitinophagales	Chitinophagaceae
f2340839a168c7942db8bca8d95feacb	Bacteria	Bacteroidota	Kryptonia	Kryptoniales	BSV26		
c598d92e8689ab0348d7dd28526ba130	Bacteria	Actinobacteriota	Thermoleophilia	Gaiellales			
c35f64ae52e98d37a17179af4740590a	Bacteria	Proteobacteria	Alphaproteobacteria	Azospirillales	Azospirillaceae	Skermanella	
158edc8541af04ad1f77e84fcc5315e8	Bacteria	Myxococcota	Polyangia	Blfdi19			
25b1b6429b362f407d1f3d0d496cff35	Bacteria	Proteobacteria	Alphaproteobacteria	Rhizobiales	Xanthobacteraceae		
0ba6be5bb838bc1e7c0d2a3eb897feba	Bacteria	Bacteroidota	Bacteroidia	Flavobacteriales	Flavobacteriaceae	Flavobacterium	
1d1aa62fdaec0419fcdc09de23fa9b7d	Bacteria	Acidobacteriota	Subgroup_5				
d106b39db072fdc252eeb0a7eb16d118	Bacteria	Proteobacteria	Gammaproteobacteria	Coxiellales	Coxiellaceae	Coxiella	
7a61f0be29af2c11fa774d7cde86ba3f	Bacteria	Proteobacteria	Alphaproteobacteria	Sphingomonadales	Sphingomonadaceae	Sphingomonas	
7bdd96796b0d769a59c49133cbbc5c97	Bacteria	Proteobacteria	Alphaproteobacteria	Sphingomonadales	Sphingomonadaceae	Sphingomonas	
c51a3b152591cf5638cbf364939e7529	Bacteria	Planctomycetota	Phycisphaerae	Phycisphaerales	Phycisphaeraceae	SM1A02	
2c66411df64f2fe85a6f8b040cd7f8b5	Bacteria	Firmicutes	Bacilli	Paenibacillales	Paenibacillaceae	Paenibacillus	
f485bb5356a10a01469c38d218d1faeb	Bacteria	Bacteroidota	Bacteroidia	Flavobacteriales	Weeksellaceae	Moheibacter	
b07d474c8a627000bf20ece4ae85da87	Bacteria	Actinobacteriota	Actinobacteria	Micrococcales	Micrococcaceae	Arthrobacter	
af2533d69efa284f4feac1135f3a15bb	Bacteria	Verrucomicrobiota	Chlamydiae	Chlamydiales	Parachlamydiaceae	Candidatus_Rubidus	
1977ae4f7c159657ec4e680ad253890e	Bacteria	Proteobacteria	Gammaproteobacteria	Cellvibrionales	Cellvibrionaceae	Cellvibrio	
6382a6e79c76985fb8270f59d470c5f2	Bacteria	Gemmatimonadota	Gemmatimonadetes	Gemmatimonadales	Gemmatimonadaceae	Gemmatimonas	
6735235169175d52702c2acadd3eec1b	Bacteria	Acidobacteriota	Subgroup_22				
3131a7479b744a9789174001435338fd	Bacteria	Proteobacteria	Alphaproteobacteria	Sphingomonadales	Sphingomonadaceae	Altererythrobacter	
b4033ef294a965cee9082353790691a7	Bacteria	Actinobacteriota	Actinobacteria	Micrococcales	Micrococcaceae	Kocuria	
0b1a263e95d7fa25a6d20cb25aed489b	Bacteria	Dependentiae	Babeliae	Babeliales	Vermiphilaceae		
b7baacace23fcefeff551d9e2588f21c	Bacteria	Bacteroidota	Bacteroidia	Sphingobacteriales	Sphingobacteriaceae	Pedobacter	
862ef2ae8c6966b17e221752048d2c18	Bacteria	Proteobacteria	Alphaproteobacteria	Sphingomonadales	Sphingomonadaceae	Novosphingobium	
91d35b48f8567ad084c113a071b35070	Bacteria	Proteobacteria	Alphaproteobacteria
07a95a95b08260bd10fe8bed04ece0f1	Bacteria	Bacteroidota	Bacteroidia	Flavobacteriales	Crocinitomicaceae	Fluviicola	
893ab4953961335c7bec7197e51e212f	Bacteria	Actinobacteriota	Acidimicrobiia	Microtrichales	Ilumatobacteraceae		
a03e572b89dbfd4dda871effa0e24514	Bacteria	Proteobacteria	Gammaproteobacteria	Salinisphaerales	Solimonadaceae	Alkanibacter	
2c5f6475b7004e3c3e80a8050f2e4252	Bacteria	Proteobacteria	Alphaproteobacteria	Sphingomonadales	Sphingomonadaceae	Ellin6055	
c634b52d8b4eb731c43a669b52a7b97c	Bacteria	Bacteroidota	Bacteroidia	Sphingobacteriales	env.OPS_17		
d07e0a2f3035ca341f5bc2f21d67f156	Bacteria	Firmicutes	Clostridia	Clostridiales	Clostridiaceae	Clostridium_sensu_stricto_8	
71e91505942b22645ad785b5a62d7422	Bacteria	Proteobacteria	Alphaproteobacteria	Rhizobiales	Xanthobacteraceae	Afipia	
f66da74b44c741714dc29a21dd478f95	Bacteria	Myxococcota	Polyangia	Polyangiales	Polyangiaceae
31caf78d70afff1240311bcd76a20b83	Bacteria	Chloroflexi	Dehalococcoidia	S085			
e5a9b62006a018b59e682725c5af0876	Bacteria	Patescibacteria	Saccharimonadia	Saccharimonadales			
8eb8dd444d2485e812c47fdffaa61a4d	Bacteria	Actinobacteriota	Thermoleophilia	Gaiellales			
0d5fdc530c86f2e471d32e5e8c9d9526	Bacteria	Chloroflexi	Chloroflexia	Chloroflexales	Roseiflexaceae		
f13f7725d135b502d733ef3daf8b83fd	Bacteria	Myxococcota	Polyangia	Haliangiales	Haliangiaceae	Haliangium	
60680e80ae3b2517d10b5a094633ae9c	Bacteria	Proteobacteria	Gammaproteobacteria	Gammaproteobacteria_Incertae_Sedis	Unknown_Family	Acidibacter	
32e45d8d4f4d36bd78b53dad35c1f9f4	Bacteria	Firmicutes	Bacilli	Paenibacillales	Paenibacillaceae		
5cb1cd7577f642c7bfe56bbac803a5bc	Bacteria	Acidobacteriota	Thermoanaerobaculia	Thermoanaerobaculales	Thermoanaerobaculaceae	Subgroup_10	
5672320ea4db93d012dbaf2b1c1f62a0	Bacteria	Gemmatimonadota	Gemmatimonadetes	Gemmatimonadales	Gemmatimonadaceae		
d3f8affbdad61355f207dec0215b1518	Bacteria	Chloroflexi	Chloroflexia	Chloroflexales	Roseiflexaceae		
85f1bddecf04d0c40f68c01e896c63bb	Bacteria	Acidobacteriota	Subgroup_5				
c452d97f561b557ed6b4849854aa8cde	Bacteria
cacf988a511bfb4ecdf6279eff4fea7c	Bacteria	Proteobacteria	Gammaproteobacteria	Burkholderiales	Sutterellaceae		
7a07991cb41d77c6a0bc525aae69355d	Bacteria	Bdellovibrionota	Bdellovibrionia	Bdellovibrionales	Bdellovibrionaceae	Bdellovibrio	
96f5d552d375b2f9a3cd0d5a5004c65b	Bacteria	Acidobacteriota	Subgroup_25				
0e81d95dc0f9c494190da8dc153dbfd8	Bacteria	Proteobacteria	Gammaproteobacteria	Burkholderiales	TRA3-20		
004d2d60e8eec47cbdce3381565bf01c	Bacteria	Actinobacteriota	Actinobacteria	Corynebacteriales	Mycobacteriaceae	Mycobacterium	
f1edf7840ec35e696260a06c0c5bafbe	Bacteria	Verrucomicrobiota	Verrucomicrobiae	Pedosphaerales	Pedosphaeraceae	ADurb.Bin063-1	
3e6627b86a7089016a09f6109bd3589a	Bacteria	Proteobacteria	Gammaproteobacteria	Burkholderiales	Oxalobacteraceae	Massilia	
775fe5fd9c78cfc9cb378ad396cac60a	Bacteria	Proteobacteria	Alphaproteobacteria	Acetobacterales	Acetobacteraceae	Roseomonas	
2cec5c063a2ca0d7fdf086c74ce72629	Bacteria	Acidobacteriota	Acidobacteriae	Bryobacterales	Bryobacteraceae	Bryobacter	
f8ba68fbd05c65df440d688a1be5879d	Bacteria	Proteobacteria	Alphaproteobacteria	Rhizobiales	Xanthobacteraceae	Bradyrhizobium	
d6c3169777939f23ed68b961e1568d78	Bacteria	Verrucomicrobiota	Chlamydiae	Chlamydiales	Parachlamydiaceae	Neochlamydia	
0f4580fd392fedd042557262f0004b5a	Bacteria	Actinobacteriota	Actinobacteria	Frankiales	Nakamurellaceae	Nakamurella	
f36a39fa232a8125dfd08aae3c258e74	Bacteria	Patescibacteria	Saccharimonadia	Saccharimonadales	Saccharimonadaceae	TM7a	
8877ed3c7717afe0a2a7cfacc9444f1c	Bacteria	Bacteroidota	Bacteroidia	Sphingobacteriales
cc871b0c2efc00e7e07a5f2cccfd6c28	Bacteria	Proteobacteria	Gammaproteobacteria	Xanthomonadales	Xanthomonadaceae	Stenotrophomonas	
147a07b1c030753ba93f9e7f1884f363	Bacteria	Proteobacteria	Gammaproteobacteria	Burkholderiales	Nitrosomonadaceae	MND1	
3e5eb38606ef83770c1abe63601c2e74	Bacteria	Actinobacteriota	Actinobacteria	Frankiales	Frankiaceae
eaef57aee2e3f5f8c33166fc2bdc4fe9	Bacteria	Myxococcota	Polyangia	Haliangiales	Haliangiaceae	Haliangium	
e6b00ee6f9648c961814befea727c4a4	Bacteria	Proteobacteria	Gammaproteobacteria	Cellvibrionales	Cellvibrionaceae	Cellvibrio	
a721d74051c2f9f97b460089c949eac3	Bacteria	Proteobacteria	Alphaproteobacteria	Reyranellales	Reyranellaceae	Reyranella	
f9f3628dccb5366a60c456702fb1bc2a	Bacteria	Chloroflexi	Dehalococcoidia	SAR202_clade			
180237da44fa24d5911d46b3e60b6a64	Bacteria	Bdellovibrionota	Oligoflexia	0319-6G20			
d55c5a906fea1b26980f08216f9d8546	Bacteria	Acidobacteriota	Acidobacteriae	Subgroup_12			
9db7dc03785f79165ac8c3061d8e505c	Bacteria	Nitrospirota	Nitrospiria	Nitrospirales	Nitrospiraceae	Nitrospira	
5e43e87a660db2dde1e7c1c45b348bb5	Bacteria	Actinobacteriota	Acidimicrobiia
315d65c57fc4c01687b49073e7991c57	Bacteria	Proteobacteria	Gammaproteobacteria	Burkholderiales	Oxalobacteraceae
a5e250303693d29e57421ccc945b120a	Bacteria	Bacteroidota	Bacteroidia	Cytophagales	Microscillaceae		
272671cda1a504ede8a051c9cc92fb83	Bacteria	Desulfobacterota	Desulfuromonadia	Geobacterales	Geobacteraceae	Geobacter	
25fe511fe48a919b0e663e5200da95f3	Bacteria	Bacteroidota	Bacteroidia	Chitinophagales	Chitinophagaceae
9cc7ba87ae69902c3f01373cfbd84040	Bacteria	Chloroflexi
a49d254a2df6cce6cb3720d95a64ec73	Bacteria	Actinobacteriota	Actinobacteria	Propionibacteriales	Propionibacteriaceae	Cutibacterium	
1387e51a67df74499f054468f9762a28	Bacteria	Myxococcota	Myxococcia	Myxococcales	Myxococcaceae
03344438c49c99203f88331411396bd2	Bacteria	Firmicutes	Bacilli	Lactobacillales	Streptococcaceae	Streptococcus	
b33258c0a279f7b1607aa0f3b0dba6c5	Bacteria	Actinobacteriota	Actinobacteria	Frankiales	Nakamurellaceae	Nakamurella	
53843197fd2f75f50f119678eab12c0e	Bacteria	Proteobacteria	Alphaproteobacteria	Dongiales	Dongiaceae	Dongia	
dbc9fdd6ab339808a30587458b6a06a7	Bacteria	Proteobacteria	Alphaproteobacteria	Rhizobiales	Beijerinckiaceae	Microvirga	
5d4e04c094e1b7ec246aad3655d43403	Bacteria	Bacteroidota	Bacteroidia	Flavobacteriales	Flavobacteriaceae	Flavobacterium	
2d11cabe4342beb3ba0a122ed6cf0427	Bacteria	Actinobacteriota	MB-A2-108				
7ad04377f6c8a5919255bb1c5986efcf	Bacteria	Proteobacteria	Alphaproteobacteria	Caulobacterales	Caulobacteraceae	Phenylobacterium	
913bd95cb3ea6938b219d6f6be617654	Bacteria	Chloroflexi	TK10				
9e5f4d17bd4fb60196db6175e0d45259	Bacteria	Actinobacteriota	Actinobacteria	Propionibacteriales	Propionibacteriaceae	Cutibacterium	
713b94e1aaa43da536421388a6b0c8bd	Bacteria
8d1f5c5f664a865984feafa787d97553	Bacteria	Proteobacteria	Gammaproteobacteria	Burkholderiales	Nitrosomonadaceae	MND1	
3caa092018113946e4a63a95e79d6019	Bacteria	Chloroflexi	TK10				
b76bfd92556b01825922abce22ed8c56	Bacteria	Actinobacteriota	Acidimicrobiia
c37b29d82f7b601ef1f12d9431ab9b85	Bacteria	Proteobacteria	Gammaproteobacteria	Burkholderiales	Sutterellaceae		
07748aaa84fa4a198c09423943893563	Bacteria	Gemmatimonadota	Gemmatimonadetes	Gemmatimonadales	Gemmatimonadaceae	Gemmatimonas	
a76a31a34376ea294eefb037d234dd01	Bacteria	Proteobacteria	Gammaproteobacteria	Coxiellales	Coxiellaceae	Coxiella	
f652a34dd8813e5101448bcf71955f40	Bacteria	Proteobacteria	Gammaproteobacteria	Burkholderiales	Comamonadaceae	Rhizobacter	
db8d9556e13d58ad6652ce620d4c875f	Bacteria	Acidobacteriota	Subgroup_22				
2d8775a012261aca0de1ae61299888b4	Bacteria	Acidobacteriota	Subgroup_25				
523fbf677648336a4c758561de6a2eb2	Bacteria	Firmicutes	Bacilli	Staphylococcales	Staphylococcaceae	Staphylococcus	
79ab2da3d70af5f5fb452acf92d6962d	Bacteria	Gemmatimonadota	Gemmatimonadetes	Gemmatimonadales	Gemmatimonadaceae	Gemmatimonas	
13ae095bc199a782836682e3b60564f3	Bacteria	Verrucomicrobiota	Verrucomicrobiae	Pedosphaerales	Pedosphaeraceae		
fd3066c92660a828a41f5fd499ef786a	Bacteria	Actinobacteriota	Actinobacteria	Propionibacteriales	Nocardioidaceae	Nocardioides	
9b54e790f1d45ee4804a38a42a54fa8a	Bacteria	Proteobacteria	Gammaproteobacteria	Burkholderiales	Comamonadaceae
390d553976ea6b0ab5038dc99cdb391e	Bacteria	Actinobacteriota	Actinobacteria	Micromonosporales	Micromonosporaceae
8f12cf72a7e1de27ebc5af877ff469b4	Bacteria	Proteobacteria	Alphaproteobacteria	Micropepsales	Micropepsaceae		
97d92dd43b69701192f4e6ff2da7c795	Bacteria	Dependentiae	Babeliae	Babeliales	UBA12409		
615942c8e8f40b1f2a87080c816970c8	Bacteria	Myxococcota	Polyangia	Haliangiales	Haliangiaceae	Haliangium	
2c16cd528d658782d34d0ca7188071b0	Bacteria	Bdellovibrionota	Bdellovibrionia	Bacteriovoracales	Bacteriovoracaceae	Peredibacter	
0fd5f146038411daca1ef9091bcdef27	Bacteria	Actinobacteriota	Actinobacteria	Micromonosporales	Micromonosporaceae	Catellatospora	
8cc1e3ee774182cb50ee13de8b572000	Bacteria	Proteobacteria	Alphaproteobacteria				
ed8cd79bade186ba27a66e8b0f1afc9f	Bacteria	Proteobacteria	Alphaproteobacteria	Rhizobiales	Hyphomicrobiaceae
a70e3a6b35cbaf874de583c3508b14de	Bacteria	Actinobacteriota	Acidimicrobiia	IMCC26256			
a24477966c1e38bc01792c6f40f45338	Bacteria	Myxococcota	Polyangia	Polyangiales	Polyangiaceae	Pajaroellobacter	
f62ff53108f933af6984931c11c14d06	Bacteria	Bdellovibrionota	Bdellovibrionia	Bdellovibrionales	Bdellovibrionaceae	OM27_clade	
3ed543b1173b1dae36989943924cb5a1	Bacteria	Verrucomicrobiota	Verrucomicrobiae	Pedosphaerales	Pedosphaeraceae		
3ad5387eed9c3438b124212199271afa	Bacteria	Gemmatimonadota	Gemmatimonadetes	Gemmatimonadales	Gemmatimonadaceae		
4510cffa267ac47708e937fd7294f500	Bacteria	Fibrobacterota	Fibrobacteria	Fibrobacterales	Fibrobacteraceae	possible_genus_04	
cc40433597912f53a3de83926f24947e	Bacteria	Firmicutes	Bacilli	Lactobacillales	Carnobacteriaceae	Atopostipes	
f1d78831fbb833f8bcc89bc4546661d6	Bacteria	Chloroflexi	AD3				
4216762f553035e9f5aef3237663647c	Bacteria	Proteobacteria	Alphaproteobacteria	Elsterales			
a076658275ab3de0820142397d46bfc6	Bacteria	Proteobacteria	Alphaproteobacteria	Sphingomonadales	Sphingomonadaceae
c5fe944683fd8ab97091f02f9fe925ca	Bacteria	Bacteroidota	Bacteroidia	Chitinophagales	Chitinophagaceae
06c310c9c0175acf8587134ce6970166	Bacteria	Acidobacteriota	Subgroup_25				
cab8b748268f3cecfe0eadd6c57e928c	Bacteria	Bdellovibrionota	Oligoflexia	0319-6G20			
cc41d2ecae75a914c95374facc378151	Bacteria	Actinobacteriota	Actinobacteria	Propionibacteriales	Nocardioidaceae	Nocardioides	
89fca18c3086892ac21e4c69c64a92a2	Bacteria	Verrucomicrobiota	Verrucomicrobiae	Pedosphaerales	Pedosphaeraceae		
a2af57b0245faef08173b9f8f5e35b42	Bacteria
b1e7b9fc934e253a7489d7f89cc29630	Bacteria	Proteobacteria	Gammaproteobacteria	Burkholderiales	Comamonadaceae	Delftia	
b4501dcfca3fc765bf200373ae1142d5	Bacteria	Firmicutes	Bacilli	Paenibacillales	Paenibacillaceae
85886028e8a527c503992e5ab21f7ee9	Bacteria	Gemmatimonadota	Gemmatimonadetes	Gemmatimonadales	Gemmatimonadaceae	Gemmatimonas	
08e6d6cbaf4e9b80d95d6c4ddbe4fc34	Bacteria	Acidobacteriota	Acidobacteriae	Solibacterales	Solibacteraceae	Candidatus_Solibacter	
560a4bf032da4a98f31404b3985683b2	Bacteria	Proteobacteria	Gammaproteobacteria	Burkholderiales	Nitrosomonadaceae	mle1-7	
7b981200cdd6ba3cfc19c39812d48b47	Bacteria	Elusimicrobiota	Elusimicrobia	Lineage_IV			
b3dd1a35b05dca7a0eef512b96beb9fe	Bacteria	Verrucomicrobiota	Chlamydiae	Chlamydiales	cvE6		
ca61f1def301ee32d17f750417d9cb6e	Bacteria	Proteobacteria	Gammaproteobacteria	Burkholderiales	Nitrosomonadaceae	mle1-7	
f15a46f60a757083314acd615c1f26df	Bacteria	Bacteroidota	Bacteroidia	Sphingobacteriales	NS11-12_marine_group		
367ef70f2803e621d307d45bb62dd583	Bacteria	Proteobacteria	Gammaproteobacteria	Pseudomonadales	Pseudomonadaceae	Pseudomonas	
df2c9bf640ecea0d7281b0d38e313924	Bacteria	Bacteroidota	Bacteroidia	Cytophagales	Cytophagaceae	Sporocytophaga	
d7e977ed9ce01ca6316569641600ceee	Bacteria	Bacteroidota	Bacteroidia	Flavobacteriales	Flavobacteriaceae	Flavobacterium	
eb1a82db9589b26f3d76ffac3dd349f1	Bacteria	Myxococcota	Myxococcia	Myxococcales	Myxococcaceae	Archangium	
eec85c73a023cc804130099f651feb59	Bacteria	Proteobacteria	Alphaproteobacteria	Rhizobiales	Xanthobacteraceae
155a9c94cd0a6bf63c791c91d874af99	Bacteria	Proteobacteria	Gammaproteobacteria	Burkholderiales	Oxalobacteraceae
a468251b7fbb91cf039a669f76c1c66b	Bacteria	Proteobacteria	Gammaproteobacteria	Burkholderiales	Nitrosomonadaceae	MND1	
8a695d6a150b583e1bd182848929bb43	Bacteria	Proteobacteria	Alphaproteobacteria	Rickettsiales	Rickettsiaceae		
9062a410145c38d7dfc85f1cd7a52460	Bacteria	Acidobacteriota	Acidobacteriae	Acidobacteriales	Acidobacteriaceae_(Subgroup_1)	Granulicella	
2e6189845752d8e2e98fea58f14e3f5b	Bacteria	Proteobacteria	Gammaproteobacteria	Diplorickettsiales	Diplorickettsiaceae		
95ad41b6391b1f9d139232880ff97629	Bacteria	Nitrospirota	Nitrospiria	Nitrospirales	Nitrospiraceae	Nitrospira	
081cffb22e381a22ea06979f09a9d966	Bacteria	Bdellovibrionota	Oligoflexia	Oligoflexales			
22cb98c826c513f476921571f11e937d	Bacteria	Actinobacteriota	Thermoleophilia	Gaiellales	Gaiellaceae	Gaiella	
93d613e8f93fb4a353bc10e496aa6ef5	Bacteria	Proteobacteria	Alphaproteobacteria	Sphingomonadales	Sphingomonadaceae	Sphingomonas	
08d14c403a3cc6a7defdb65124927d1e	Bacteria	Proteobacteria	Gammaproteobacteria	Salinisphaerales	Solimonadaceae	Panacagrimonas	
6ac77677d3b52c374d4014c3136710f4	Bacteria	Myxococcota	Polyangia	Haliangiales	Haliangiaceae	Haliangium	
145190ade279f0d4fe8d50364e088fed	Bacteria	Proteobacteria	Alphaproteobacteria	Sphingomonadales	Sphingomonadaceae
2c3e67b16c0c116ff573b91a70e41205	Bacteria	Proteobacteria	Gammaproteobacteria	Burkholderiales	Neisseriaceae	Neisseria	
a9335db5ca5918cb98fd2cc1b543cbdf	Bacteria	Chloroflexi	Dehalococcoidia	SAR202_clade			
964e04a58468e785c4dc13b887c979f7	Bacteria	Proteobacteria	Alphaproteobacteria	Rickettsiales	SM2D12		
3246d7ccb1b0122ed747f4e2858816c4	Bacteria	Actinobacteriota	Actinobacteria	Corynebacteriales	Nocardiaceae	Rhodococcus	
d3797aa24d543c22ea4964ef1c57369f	Bacteria	Myxococcota	Polyangia	Haliangiales	Haliangiaceae	Haliangium	
0c66d2c162a1ec4a7847970c4fb370d4	Bacteria	Proteobacteria	Alphaproteobacteria	Holosporales	Holosporaceae		
5ef0dd575b273a142b32988b2029efe6	Bacteria	Actinobacteriota	Actinobacteria	Micromonosporales	Micromonosporaceae
b8987bd0bc0a93562953de1fb7d9dfd2	Bacteria	Bacteroidota	Bacteroidia	Chitinophagales	Chitinophagaceae
2171a10391d2c7a27f0b4a76f20a64f5	Bacteria	Bdellovibrionota	Bdellovibrionia	Bdellovibrionales	Bdellovibrionaceae	Bdellovibrio	
b93e55a609255c5ce97120fd3879ce62	Bacteria	Proteobacteria	Alphaproteobacteria	Rickettsiales	Mitochondria		
e5a916635d222b06de6ef3b9cd0c0da8	Bacteria	Proteobacteria	Alphaproteobacteria	Sphingomonadales	Sphingomonadaceae
4abd49ab139f8692495bf3ff5426bb80	Bacteria	Proteobacteria	Gammaproteobacteria	Salinisphaerales	Solimonadaceae	Panacagrimonas	
4feec684b33472a0220429d840ff956c	Bacteria	Proteobacteria	Gammaproteobacteria	Xanthomonadales	Xanthomonadaceae	Stenotrophomonas	
d20d996b285863762ce2b1ba15669af1	Bacteria	Bacteroidota	Bacteroidia	Cytophagales	Hymenobacteraceae	Adhaeribacter	
41ab56c5af41f35436b628c5897e69b0	Bacteria	Acidobacteriota	Holophagae	Subgroup_7			
933c0afc5fe76d38973eb6f5b146ad34	Bacteria	Cyanobacteria	Sericytochromatia				
24c5a7fc7ae6a6c2110267efc97ede53	Bacteria	Proteobacteria	Gammaproteobacteria	Gammaproteobacteria_Incertae_Sedis	Unknown_Family	Candidatus_Ovatusbacter	
e963850fa69c2b84791a29ee41a5eeba	Bacteria	Myxococcota	Polyangia	Polyangiales	Polyangiaceae	Aetherobacter	
8f86d4ef2927d6ce425a8c389a14eef1	Bacteria	Proteobacteria	Alphaproteobacteria	Sphingomonadales	Sphingomonadaceae	Sphingomonas	
0d27e2b210d371f6649f6cbb93493860	Bacteria	NB1-j					
f4d5338083c1cfff69b99c131d229e26	Bacteria	Proteobacteria	Alphaproteobacteria				
7d5c8c0e24c0df0976d98b0ec8fee184	Bacteria	Bacteroidota	Bacteroidia	Cytophagales	Microscillaceae
3d29cf3d66e3e8f8915893cd698710a8	Bacteria	Proteobacteria	Alphaproteobacteria	Rhizobiales	Rhizobiales_Incertae_Sedis	Bauldia	
696f06d0becb13f1119eac68194d3478	Bacteria	Proteobacteria	Gammaproteobacteria	Burkholderiales
a7289803b81b46c8d237aa268eeb4a24	Bacteria	Proteobacteria	Gammaproteobacteria	Enterobacterales
859f7aed0cfdb0d5559a10b1b67d1728	Bacteria	Bacteroidota	Bacteroidia	Chitinophagales	Chitinophagaceae
028e77003b7e13d9b380ba682efe372c	Bacteria	Bacteroidota	Bacteroidia	Cytophagales	Microscillaceae	Ohtaekwangia	
c7458db4a4d85c133bf0b01cc8f159dc	Bacteria	Proteobacteria	Gammaproteobacteria	Gammaproteobacteria_Incertae_Sedis	Unknown_Family	Acidibacter	
84ae6784cb4a511931a1ae9abf3ef7fc	Bacteria
18a05145172f63b0cf262a002a4972a7	Bacteria	Chloroflexi	Chloroflexia	Chloroflexales	Roseiflexaceae		
adb655cac62febfa022cd5f4122d67ab	Bacteria	Firmicutes	Bacilli	Staphylococcales	Staphylococcaceae	Staphylococcus	
73c9a86084e616b040c95bc651c8f681	Bacteria	Proteobacteria	Alphaproteobacteria	Acetobacterales	Acetobacteraceae
8eb2537e278e545e2d39cd591b895322	Bacteria	Verrucomicrobiota	Chlamydiae	Chlamydiales	Parachlamydiaceae	Neochlamydia	
0d59de7887d8e2675a599c8f35709bc1	Bacteria	Proteobacteria	Gammaproteobacteria	Steroidobacterales	Steroidobacteraceae		
73977f74376bc99b3c5e61fb976abbd0	Bacteria	Gemmatimonadota	Gemmatimonadetes	Gemmatimonadales	Gemmatimonadaceae		
fd74b495a56b9cf2ba5b11e7ad5d02c6	Bacteria	Verrucomicrobiota	Verrucomicrobiae	Verrucomicrobiales	Verrucomicrobiaceae	Verrucomicrobium	
a221e484539c3ad76bf6e87598209ab0	Bacteria	Proteobacteria	Alphaproteobacteria	Rhizobiales	Rhizobiaceae	Aminobacter	
4ba911d080b9de8f8c50558f733bd917	Bacteria	Bdellovibrionota	Bdellovibrionia	Bacteriovoracales	Bacteriovoracaceae	Peredibacter	
393799550c294783f8e95adc579ae20b	Bacteria	MBNT15					
32ec2f1da6ffe23816868d41a92f9793	Bacteria	Gemmatimonadota	Gemmatimonadetes	Gemmatimonadales	Gemmatimonadaceae		
f64c24118995fe4f3474157bb0910e83	Bacteria	Proteobacteria	Gammaproteobacteria	Burkholderiales	Comamonadaceae
4b183620aee1dd20951f113be42713ae	Bacteria	Proteobacteria	Alphaproteobacteria	Rhizobiales	Rhizobiales_Incertae_Sedis		
fcc74b2d0fc9b37ec5c88c67a9d6b5d1	Bacteria	Proteobacteria	Gammaproteobacteria	Burkholderiales	Nitrosomonadaceae	MND1	
83c7dda8870e3f96ebeb2aa729912288	Bacteria	Bdellovibrionota	Oligoflexia	0319-6G20			
0a53d0508a24e9d5752dad60dbdffdfe	Bacteria	Proteobacteria	Gammaproteobacteria	Pseudomonadales	Pseudomonadaceae	Pseudomonas	
a0a32989979c79bb90400fb5b60aa82a	Bacteria	Proteobacteria	Gammaproteobacteria	Burkholderiales	Oxalobacteraceae	Noviherbaspirillum	
e2ee1dc627b35e40151cf28f18faae82	Bacteria	Proteobacteria	Gammaproteobacteria	Burkholderiales	SC-I-84		
fdbf4274a29e1206fecc0e5c125bb714	Bacteria	Bdellovibrionota	Oligoflexia	Oligoflexales	Oligoflexales_fa	Oligoflexus	
79aad4f859eae0ef9ee366a583c44864	Bacteria	Firmicutes	Bacilli	Paenibacillales	Paenibacillaceae	Paenibacillus	
d68a83de14c30fcaabe4e584f1aa3827	Bacteria	Proteobacteria	Alphaproteobacteria	Sphingomonadales	Sphingomonadaceae
94df558da584df7bebdca1e66dad64f6	Bacteria	Gemmatimonadota	S0134_terrestrial_group				
4caccf0637f57159fd73328b814727b0	Bacteria	Proteobacteria	Alphaproteobacteria	Dongiales	Dongiaceae	Dongia	
5cde24b85e5dc65f95068062d191d3ec	Bacteria	Actinobacteriota	Acidimicrobiia	IMCC26256			
fef4d7786bc6895b65ff4960d52e1ac8	Bacteria	Proteobacteria	Alphaproteobacteria	Tistrellales	Geminicoccaceae		
d3af8dbd19c10eea98b1bcf12e29643e	Bacteria	Firmicutes	Clostridia	Clostridia_or	Gracilibacteraceae	Gracilibacter	
88c20b73442628f98280533fdc677482	Bacteria	Acidobacteriota	Thermoanaerobaculia	Thermoanaerobaculales	Thermoanaerobaculaceae	Subgroup_10	
45dea825b9ccc441d158eaddf5ed12f6	Bacteria	Nitrospirota	Nitrospiria	Nitrospirales	Nitrospiraceae	Nitrospira	
98e953388dca414c08d71250ba3f962d	Bacteria	Proteobacteria	Alphaproteobacteria	Rickettsiales	Mitochondria		
51ad9611cd2d4f3881e5ef81feba290b	Bacteria	Bacteroidota	Bacteroidia	Sphingobacteriales	Sphingobacteriaceae	Sphingobacterium	
16dde2b410a0bdfdcce0473765912521	Bacteria	Acidobacteriota	Acidobacteriae	Acidobacteriales			
4fb6b4479fc1c19d27faea21f0cad0b2	Bacteria	Proteobacteria	Gammaproteobacteria	Burkholderiales	Oxalobacteraceae
87c644396315e6636a7707a013c31f31	Bacteria	Verrucomicrobiota	Verrucomicrobiae	Pedosphaerales	Pedosphaeraceae
f4ea87d961b60f7c149d09f57f975d3b	Bacteria	Proteobacteria	Alphaproteobacteria	Rickettsiales	Rickettsiaceae		
10b660c1e5bb71fa194efdda697dd659	Bacteria	Bdellovibrionota	Bdellovibrionia	Bacteriovoracales	Bacteriovoracaceae	Bacteriovorax	
09fbeb450dc93cb83e93dbb31370eb56	Bacteria	Actinobacteriota	Actinobacteria	Corynebacteriales	Mycobacteriaceae	Mycobacterium	
af9e35a1100f1ec00f140b0b5694b192	Bacteria	Proteobacteria	Alphaproteobacteria	Sphingomonadales	Sphingomonadaceae	Sphingomonas	
64c970fb41fae9e1344fe368128eb486	Bacteria	Patescibacteria	Saccharimonadia	Saccharimonadales
a2250bedecc56dec5ed6c2d292122548	Bacteria	Proteobacteria	Alphaproteobacteria	Caulobacterales	Caulobacteraceae	Phenylobacterium	
3aa65407a63d8ca65068cb3983edf551	Bacteria	Bacteroidota	Bacteroidia	Chitinophagales	Chitinophagaceae	Flavitalea	
4a323586cffc5ed283a3d71f4e09fb46	Bacteria	Proteobacteria	Gammaproteobacteria	R7C24			
ab49bc3b48d76e4809c8f78f215f06fc	Bacteria	Myxococcota	Polyangia	Polyangiales	Polyangiaceae
99ce25cb6a5b86284d652f4fcce3bbe0	Bacteria	Proteobacteria	Gammaproteobacteria	Xanthomonadales	Xanthomonadaceae
b0d2f46f3260b14cca1874b6296df2f7	Bacteria	Proteobacteria	Gammaproteobacteria	Burkholderiales	Comamonadaceae
f2192fe233d7b74de416b5be97028099	Bacteria	Bacteroidota	Bacteroidia	Sphingobacteriales	env.OPS_17		
1d8d26e3382fb813b541f50fe9dc19a6	Bacteria	Verrucomicrobiota	Chlamydiae	Chlamydiales	cvE6		
1533a54dbe21e17902d30b5c331d5f6a	Bacteria	Actinobacteriota	Acidimicrobiia	Microtrichales	Ilumatobacteraceae		
a121665fa5b212ceb303e4790246ead3	Bacteria	Actinobacteriota	Actinobacteria	Corynebacteriales	Corynebacteriaceae	Corynebacterium	
72878940b0a9b563f37fb51341c0adb7	Bacteria	Actinobacteriota	Actinobacteria	Propionibacteriales	Nocardioidaceae	Nocardioides	
a386882c8ece1b08c26d49c18efc6218	Bacteria	Planctomycetota	vadinHA49				
4c85f493c9c17437ea6e22915a666500	Bacteria	Proteobacteria	Alphaproteobacteria	Sphingomonadales	Sphingomonadaceae	Sphingomonas	
6e33adca4be4971ede7f4f01de87b94c	Bacteria	Gemmatimonadota	Gemmatimonadetes	Gemmatimonadales	Gemmatimonadaceae	Gemmatimonas	
4f73081eb0ec65d6c66aad6b5c1adfe7	Bacteria	Bacteroidota	Bacteroidia	Sphingobacteriales	NS11-12_marine_group		
e8b82c1a7c015b77e09306aa51e802f8	Bacteria	Verrucomicrobiota	Verrucomicrobiae	Pedosphaerales	Pedosphaeraceae		
a0bda25d451ee086a052fe3c3f85c8e4	Bacteria	Proteobacteria	Gammaproteobacteria
66ab46a091361f7ae142dfca7fe057e8	Bacteria	Firmicutes	Bacilli	Paenibacillales	Paenibacillaceae	Paenibacillus	
c445ed141c97f92584cd554bfe05aa40	Bacteria	Proteobacteria	Alphaproteobacteria	Rhizobiales	Xanthobacteraceae	Bradyrhizobium	
2cd141f82d5e53b59aa6c248bf084556	Bacteria	Proteobacteria	Gammaproteobacteria	Xanthomonadales	Xanthomonadaceae
51bc06e54432a4ca4d8ebde7caf6bb14	Bacteria	Proteobacteria	Gammaproteobacteria	Salinisphaerales	Solimonadaceae	Polycyclovorans	
928e2d545cc14f05bfb460c1122543f2	Bacteria	Firmicutes	Bacilli	Paenibacillales	Paenibacillaceae	Paenibacillus	
f75d62e83f8d55fc7b207b999562ab2d	Bacteria	Myxococcota	Myxococcia	Myxococcales	Myxococcaceae	P3OB-42	
8814deae7799a6d6e3da96447bee386b	Bacteria	Proteobacteria	Gammaproteobacteria	Diplorickettsiales	Diplorickettsiaceae		
6d00ed6d93f531db09ad50cf967a2fc4	Bacteria	Proteobacteria	Gammaproteobacteria	Oceanospirillales	Pseudohongiellaceae	BIyi10	
65f00ceafde7a7ed4438739bebc36e08	Bacteria	Acidobacteriota	Subgroup_5				
c9f82a0fef4dc8d2ee2ca04c28fdea2a	Bacteria	Verrucomicrobiota	Chlamydiae	Chlamydiales	Simkaniaceae		
ed5fd03630882730223558ee564b3543	Bacteria	Proteobacteria	Gammaproteobacteria	Pseudomonadales	Pseudomonadaceae	Pseudomonas	
19079d073dd87d4580758f0dc6120ef2	Bacteria	Bacteroidota	Bacteroidia	Flavobacteriales	Flavobacteriaceae	Flavobacterium	
172790ac09a55cbd9b1fed1b9cbd34c7	Bacteria	Chloroflexi	Chloroflexia	Chloroflexales	Roseiflexaceae		
4d9c44c6f43688be729b79ee423e457b	Bacteria	Chloroflexi	TK10				
c495aefaee1661ea659970bd3d3f2fd5	Bacteria	Bacteroidota	Bacteroidia	Chitinophagales	Chitinophagaceae	Flavisolibacter	
f2225f671881dc85eb3c22e698248e10	Bacteria	Firmicutes	Clostridia	Peptostreptococcales-Tissierellales	Peptostreptococcales-Tissierellales_fa	Anaerococcus	
bc3a9b2bb81134892bbe6d10570a8dcf	Bacteria	Bdellovibrionota	Oligoflexia	Oligoflexales	Oligoflexales_fa	Oligoflexus	
4940ac74ceefe7635608a4c1123ac1e7	Bacteria	Chloroflexi	Chloroflexia	Chloroflexales	Roseiflexaceae		
ef721b25cb2e6e25e38b143780b3cd6c	Bacteria	Actinobacteriota	Actinobacteria	Micrococcales	Cellulomonadaceae	Oerskovia	
3ee414fe72d1cf9997df48e743f755b2	Bacteria	Bacteroidota	Bacteroidia	Chitinophagales	Chitinophagaceae	Aurantisolimonas	
8db5ec782c338ffbf55394a37a9eea76	Bacteria	Abditibacteriota	Abditibacteria	Abditibacteriales	Abditibacteriaceae	Abditibacterium	
06bb8b0f413427794b73c03fb5e72b0e	Bacteria	Proteobacteria	Gammaproteobacteria	Burkholderiales	Nitrosomonadaceae	GOUTA6	
bf8bceb298dfaeffeb89d5a9aef01f2d	Bacteria	Actinobacteriota	Actinobacteria	Propionibacteriales	Nocardioidaceae	Nocardioides	
8d41e1351af3fff0db8e65d0a7a81185	Bacteria	Proteobacteria	Alphaproteobacteria	Rickettsiales	Rickettsiaceae	Rickettsia	
aef7aa58e4366f8e3fb387482b4e0dda	Bacteria	Myxococcota
78e245d63fc4602e48950477c12db247	Bacteria	Proteobacteria	Alphaproteobacteria	Azospirillales			
983292595292e7d01817f380a6b83d9d	Bacteria	Bacteroidota	Bacteroidia	Flavobacteriales	Flavobacteriaceae	Flavobacterium	
4a3b190f871d5c9c881a899adde6c677	Bacteria	Verrucomicrobiota	Verrucomicrobiae	Pedosphaerales	Pedosphaeraceae		
89033dbb3785a96374ec454a540a5bc8	Bacteria	Proteobacteria	Alphaproteobacteria	Rhizobiales	Rhizobiales_Incertae_Sedis	Nordella	
c208d8a3383459f8dd0233db6a8a3ce3	Bacteria	Proteobacteria	Alphaproteobacteria	Rhizobiales	Xanthobacteraceae	Rhodoplanes	
55a14902ff744bb854fd220706a98fca	Bacteria	Proteobacteria	Gammaproteobacteria	Burkholderiales	Nitrosomonadaceae	MND1	
1b0d4b749260706c20a2d15f7ba64b09	Bacteria	Proteobacteria	Alphaproteobacteria	Azospirillales	Azospirillaceae	Azospirillum	
7e596e4e923312f293ab8f8485d64b9a	Bacteria
3f0a0d591642fc2e8b82a5b212043f54	Bacteria	Actinobacteriota	Actinobacteria	Corynebacteriales	Mycobacteriaceae	Mycobacterium	
f411463b839e617e82cd90267a4d9cb3	Bacteria	Myxococcota	Myxococcia	Myxococcales	Myxococcaceae	P3OB-42	
6e6c113a31c92616af2a2509a63ea350	Bacteria	Proteobacteria	Gammaproteobacteria	Burkholderiales	Neisseriaceae		
e040df0df5c1ba0ff3a1e5897f310538	Bacteria	Bacteroidota	Bacteroidia	Cytophagales	Microscillaceae	Ohtaekwangia	
86124dd793af42ae990bb58333fecb6e	Bacteria	Proteobacteria	Gammaproteobacteria	Diplorickettsiales	Diplorickettsiaceae		
a8691b805e3f7ed4b389dd381e99dfcd	Bacteria	Proteobacteria	Alphaproteobacteria
b631b9a158445a512d12b8e8724c574b	Bacteria	Bdellovibrionota	Oligoflexia	Oligoflexales			
4b2c97bdf7934c8742e4d2bf603cd854	Bacteria	Bdellovibrionota	Bdellovibrionia	Bdellovibrionales	Bdellovibrionaceae	OM27_clade	
822e70eab8c6bbe4fc240714b067af99	Bacteria	Chloroflexi	Dehalococcoidia	S085			
f967379c03b4b15da653c7713a76fa1c	Bacteria
14b60ebd683d05df65c1e6aa59120bcd	Bacteria	Actinobacteriota	Actinobacteria	Propionibacteriales	Nocardioidaceae	Nocardioides	
8abdde39eedcbb7decf2530544348e79	Bacteria	Actinobacteriota	Actinobacteria	Propionibacteriales	Nocardioidaceae	Nocardioides	
2d96860e087d4157afd96ec7e8408392	Bacteria	Bdellovibrionota	Bdellovibrionia	Bdellovibrionales	Bdellovibrionaceae	Bdellovibrio	
edd0ad1da6c0a3b5c1ee7404b10a29ce	Bacteria	Firmicutes	Bacilli	Staphylococcales	Staphylococcaceae	Staphylococcus	
39cd2a5ecc4532b72f1229975afbee2e	Bacteria	Acidobacteriota	Holophagae	Subgroup_7			
ae23ee075fe246a3a7bb26d9778df1e5	Bacteria	Dependentiae	Babeliae	Babeliales
b539ee87e4a250515af236098dcb554b	Bacteria	Proteobacteria	Gammaproteobacteria	Burkholderiales	Rhodocyclaceae	Sulfuritalea	
e46227a75e0d69b8bd08779e49211a05	Bacteria	Proteobacteria	Gammaproteobacteria	Burkholderiales	Nitrosomonadaceae	Ellin6067	
d0188e6cd6b1762c8f3455c3451c5922	Bacteria	Proteobacteria	Alphaproteobacteria	Rhodobacterales	Rhodobacteraceae	Rubellimicrobium	
d0cb4c42d0bfcaf77579abc5078eee25	Bacteria	Verrucomicrobiota	Verrucomicrobiae	Pedosphaerales	Pedosphaeraceae	Ellin517	
8276aea23f51f74370c74d2761e8099c	Bacteria	Entotheonellaeota	Entotheonellia	Entotheonellales	Entotheonellaceae		
4f8ceee9176e6d1a896f8ed4d485ae78	Bacteria	Acidobacteriota	Holophagae	Subgroup_7			
db064d6b6cd4c74b99456c6630862f95	Bacteria	Actinobacteriota	Thermoleophilia	Gaiellales	Gaiellaceae	Gaiella	
a7404ff121800b887073e865ed20574a	Bacteria	Proteobacteria	Gammaproteobacteria	Diplorickettsiales	Diplorickettsiaceae		
ab12962bac8c8b7e8dde038fb719c1da	Bacteria	Proteobacteria	Alphaproteobacteria	Holosporales	Holosporaceae		
e7de48bcbce3f6ba89ca5eb9e0815f39	Bacteria	Proteobacteria	Alphaproteobacteria	Defluviicoccales			
623e2cd7c913c8fe2e56e66b3a3ddb32	Bacteria	Verrucomicrobiota	Verrucomicrobiae	Pedosphaerales	Pedosphaeraceae		
0a612b6ee4b5a1564984b096f491d3be	Bacteria	Bacteroidota	Bacteroidia	Flavobacteriales	Weeksellaceae	Cloacibacterium	
55082a22fa9918d68325dad3fd08fe36	Bacteria	Actinobacteriota	MB-A2-108				
e8735804dbff5c3fce528824053b9118	Bacteria	Proteobacteria	Gammaproteobacteria	Burkholderiales	Nitrosomonadaceae	Ellin6067	
a2699854f8a440e70b881922062fe162	Bacteria	Acidobacteriota	Subgroup_5				
1e285685bfa91176e2f7141af9be48db	Bacteria	Proteobacteria	Gammaproteobacteria	Burkholderiales	Oxalobacteraceae
1b1fdeaace57c33eb87932aed851e701	Bacteria	Firmicutes	Bacilli	Paenibacillales	Paenibacillaceae	Paenibacillus	
d976a2c95be96ead10b982dca944c00d	Bacteria	Proteobacteria	Alphaproteobacteria	Rhizobiales	Beijerinckiaceae	Methylorosula	
20edebe0913d26d4cc66bcbf65a38434	Bacteria	Acidobacteriota	Acidobacteriae	Acidobacteriales			
8f45158420712d4a7ad202e560faaff7	Bacteria	Proteobacteria	Gammaproteobacteria	Burkholderiales	Oxalobacteraceae
5ca6d98e019804fab096de9b588f28b4	Bacteria	Chloroflexi	Chloroflexia	Chloroflexales	Roseiflexaceae		
741b2f3ef42e0d003799db8c7d809b15	Bacteria	Proteobacteria	Gammaproteobacteria	Pseudomonadales	Pseudomonadaceae	Pseudomonas	
20514eb7d58c81a1e888e1bba73fea87	Bacteria	Verrucomicrobiota	Verrucomicrobiae	Pedosphaerales	Pedosphaeraceae		
b9deb075109b0f1dc6eb281aa952d04d	Bacteria	Bdellovibrionota	Bdellovibrionia	Bdellovibrionales	Bdellovibrionaceae	Bdellovibrio	
cba61422915aadc45a2824deffe162f3	Bacteria	Proteobacteria	Alphaproteobacteria	Rhizobiales	Rhizobiaceae
62473fa22c442e393605f472c48af259	Bacteria	Proteobacteria	Gammaproteobacteria	Burkholderiales	Nitrosomonadaceae	MND1	
ac6cf1bbbcd1b63546f5d273a2a8b509	Bacteria	Proteobacteria	Alphaproteobacteria	Rhodobacterales	Rhodobacteraceae	Paracoccus	
f259bcd4219fac7a593697a49b8fac6b	Bacteria	Proteobacteria	Gammaproteobacteria	Pseudomonadales	Pseudomonadaceae	Pseudomonas	
beacb81879e54b1691234e3adde47934	Bacteria	Proteobacteria	Gammaproteobacteria	Burkholderiales	Oxalobacteraceae	Massilia	
071eefd3c173d1d09dcaf05ef08d0135	Bacteria	Bdellovibrionota	Oligoflexia	Oligoflexales			
82b135d130f9d5e10449b58a82f0e158	Bacteria	Actinobacteriota	Actinobacteria	Micrococcales	Intrasporangiaceae	Phycicoccus	
176279b5a6d34e1ac6cd94d7453649c8	Bacteria	Actinobacteriota	Actinobacteria	Propionibacteriales	Nocardioidaceae	Nocardioides	
c1c43eee34d8137574ffb8be04336bea	Bacteria	Acidobacteriota	Subgroup_5				
d80cfdd780afab43f42348d11014c0ac	Bacteria	Bacteroidota	Bacteroidia	Chitinophagales	Chitinophagaceae	Flavisolibacter	
3d7f252a49a8e45e8ce6ee9e57930c93	Bacteria	Proteobacteria	Alphaproteobacteria	Rhizobiales	Rhizobiales_Incertae_Sedis	Bauldia	
22c4ec61dc08c32da64324ec481afdd8	Bacteria	Acidobacteriota	Acidobacteriae	PAUC26f			
153d424cfaa7c05b202716e696c3d789	Bacteria	Bacteroidota	Bacteroidia	Sphingobacteriales	env.OPS_17		
c5e5472ce7f26f5ef7908d3f3e456c2e	Bacteria	Proteobacteria	Gammaproteobacteria	Burkholderiales	Comamonadaceae
0d39bed321fd7dbdb3f74e23f856e3da	Bacteria	Proteobacteria	Gammaproteobacteria	Burkholderiales	Oxalobacteraceae	Pseudoduganella	
8d2c0d05190ac12f66b0d866c7d0bdc0	Bacteria	Bacteroidota	Bacteroidia	Flavobacteriales	Flavobacteriaceae	Flavobacterium	
c13c1897362de200b1f2492cefeeb149	Bacteria	Gemmatimonadota	Gemmatimonadetes	Gemmatimonadales	Gemmatimonadaceae		
64c278a77f47e4018644f68a49a4ffdb	Bacteria	Proteobacteria	Alphaproteobacteria	Rhizobiales	Xanthobacteraceae		
dd63f5310a6a8550497d4fb398be02aa	Bacteria	Proteobacteria	Gammaproteobacteria	Burkholderiales
9dd59b920f4fa9cb8c8fc2ade4321a9d	Bacteria	Verrucomicrobiota	Chlamydiae	Chlamydiales	Simkaniaceae	Ga0074140	
ad08fb7bdc62635e6d4e4a3176f85276	Bacteria	Proteobacteria	Gammaproteobacteria	Pseudomonadales	Pseudomonadaceae	Pseudomonas	
3f0eea163da5cb51e486c28c936cc39d	Bacteria	Firmicutes	Bacilli	Paenibacillales	Paenibacillaceae
4efa2c9ef383f65606440f48286f8e40	Bacteria	Proteobacteria	Gammaproteobacteria	Burkholderiales	Oxalobacteraceae
5655ec4b07069e8471f8ba87d346857b	Bacteria	Actinobacteriota	Thermoleophilia	Solirubrobacterales	Solirubrobacteraceae
022e080b41f1cb7a35cb7ef20e5052b5	Bacteria	Dependentiae	Babeliae	Babeliales
dc3f79adada01bcf3deaf50105cff2d2	Bacteria	Chloroflexi	Chloroflexia	Chloroflexales	Roseiflexaceae		
5588742ff94523b8860542c5bcc13338	Bacteria	Myxococcota	Myxococcia	Myxococcales	Myxococcaceae
a12bff9719c9b2a88e6706181833f01c	Bacteria	Verrucomicrobiota	Verrucomicrobiae	Pedosphaerales	Pedosphaeraceae		
c5a806f02ac849135ecd48f519f51471	Bacteria	Proteobacteria	Alphaproteobacteria	Holosporales	Holosporaceae		
70b5cf8fe0890ad76d718c30947d8a3c	Bacteria	Firmicutes	Clostridia	Peptostreptococcales-Tissierellales	Peptostreptococcales-Tissierellales_fa	Anaerococcus	
4189d0bddd0aabc5833894c2a890748d	Bacteria	Actinobacteriota	Actinobacteria	Micrococcales	Microbacteriaceae	Agromyces	
9d89527721575299961e09a44d2256e5	Bacteria	Firmicutes	Bacilli	Lactobacillales	Streptococcaceae	Streptococcus	
1b3d6335171d073efe7de93e3fae1a8e	Bacteria	Proteobacteria	Alphaproteobacteria	Rhizobiales
b7766c9fea749496705ea178250f9b9d	Bacteria	Bacteroidota	Bacteroidia	Chitinophagales	Chitinophagaceae
93df7842fd6211d106ebd6794c10add3	Bacteria	Bdellovibrionota	Oligoflexia	0319-6G20			
d4eb95ca57a81c59fc23c56829cdc6de	Bacteria	Armatimonadota	Fimbriimonadia	Fimbriimonadales	Fimbriimonadaceae		
aa035f5f037c5d63ae43ce7f9553cbd3	Bacteria	Dependentiae	Babeliae	Babeliales	Vermiphilaceae		
21eebd8a7adf52efa07d5e584b15615d	Bacteria	Actinobacteriota	Acidimicrobiia	IMCC26256			
10a24b60c9f9a1c5a6ec1a5c13882348	Bacteria	Patescibacteria	Saccharimonadia	Saccharimonadales			
f55844f0fd3880309e27b416c7af91b0	Bacteria	Actinobacteriota	Actinobacteria	Corynebacteriales	Corynebacteriaceae	Corynebacterium	
131284f19c35b8fc9cd229ae28bd296d	Bacteria	Verrucomicrobiota	Verrucomicrobiae	Pedosphaerales	Pedosphaeraceae		
2c77b2a404b497bbf5ee0b78c37d7b76	Bacteria	Proteobacteria	Gammaproteobacteria	Burkholderiales	Oxalobacteraceae
2c13ad7fc89a0b3ddae8f36354941fe3	Bacteria	Proteobacteria	Gammaproteobacteria	Burkholderiales	Nitrosomonadaceae	Ellin6067	
e5044395d85b4a013065e998dc42eccf	Bacteria	Abditibacteriota	Abditibacteria	Abditibacteriales	Abditibacteriaceae	Abditibacterium	
77735413df8911b9e37bc4443551371e	Bacteria	Bdellovibrionota	Bdellovibrionia	Bdellovibrionales	Bdellovibrionaceae	Bdellovibrio	
53cad6310e6cc5619c32c5a88b5f8720	Bacteria	Proteobacteria	Alphaproteobacteria	Sphingomonadales	Sphingomonadaceae	Sphingomonas	
70afc67d9d06470596e32d4f5735911d	Bacteria	Myxococcota	Polyangia	Polyangiales	Polyangiaceae
964f670a9983baf761d71f8fe6b0905d	Bacteria	Proteobacteria	Alphaproteobacteria	Sphingomonadales	Sphingomonadaceae
d51218097348dd598cc66fe520f8f34d	Bacteria	Actinobacteriota	MB-A2-108				
32e8ff2a20fd2a33fa05484b32d733bc	Bacteria	Acidobacteriota	Acidobacteriae	Bryobacterales	Bryobacteraceae	Bryobacter	
e50b3e4ea1a9650a7fd6d39a62fb8a0b	Bacteria	Proteobacteria	Alphaproteobacteria	Rhodobacterales	Rhodobacteraceae	Amaricoccus	
555eef30935d68a49dd041e1989657d3	Bacteria	Actinobacteriota	Actinobacteria	Micrococcales	Microbacteriaceae	Gryllotalpicola	
fc4a7a28ed0f10237059f8cc5d5cca1b	Bacteria	Proteobacteria	Alphaproteobacteria	Paracaedibacterales	Paracaedibacteraceae	Candidatus_Captivus	
7d06c16ed7582d4a6d2390924a2f549d	Bacteria	Acidobacteriota	Acidobacteriae	Subgroup_15			
6836d3cc7d2aaf4f163d1ebeb4fdd518	Bacteria	Proteobacteria	Gammaproteobacteria	Cellvibrionales
eda30d73dbfa26ce234fb87b39e6c3e6	Bacteria	Proteobacteria	Alphaproteobacteria	Sphingomonadales	Sphingomonadaceae	Sphingomonas	
24b716507cc81d34dd6cadafa531b1ca	Bacteria	Proteobacteria	Gammaproteobacteria	Burkholderiales	SC-I-84		
964777f8c336cc507edddbe1ea5c4d95	Bacteria	Bacteroidota	Bacteroidia	Sphingobacteriales	env.OPS_17		
d4f00394771d6f06d7280f0f6b036de7	Bacteria	Firmicutes	Bacilli	Lactobacillales	Streptococcaceae	Streptococcus	
b39efc789fa1d3e22d8f884a196fae7e	Bacteria	Myxococcota	Polyangia	Haliangiales	Haliangiaceae	Haliangium	
b9ddf07886474ca3ea4e25fa76344c88	Bacteria	Proteobacteria	Alphaproteobacteria	Rhizobiales	Rhizobiaceae	Allorhizobium-Neorhizobium-Pararhizobium-Rhizobium	
78a30d2100e4e45762c1570958014103	Bacteria	Actinobacteriota	Actinobacteria	Propionibacteriales	Nocardioidaceae	Nocardioides	
a8d7f19d32608c9d095e96fd6e57daf5	Bacteria	Proteobacteria	Alphaproteobacteria	Acetobacterales	Acetobacteraceae
b451ff291e0055bc4de361c00f8fb041	Bacteria	Verrucomicrobiota	Chlamydiae	Chlamydiales	Simkaniaceae		
afe164fe131e09d5d1b72fca0d0db135	Bacteria	Firmicutes	Bacilli	Paenibacillales	Paenibacillaceae
c320889719f2bac19919149dd765ab8b	Bacteria	Actinobacteriota	Actinobacteria	Streptosporangiales	Thermomonosporaceae	Actinocorallia	
db56629bc45f2b49402c24280314ad9a	Bacteria	Bacteroidota	Bacteroidia	Cytophagales	Cytophagaceae	Rhodocytophaga	
4cc9539c9a97dab6402ed981a9233bf0	Bacteria	Myxococcota	Polyangia	Polyangiales	Polyangiaceae	Polyangium	
dcf179fa0a75c6212f6ef55304b1693e	Bacteria	Myxococcota	Polyangia	Polyangiales	BIrii41		
4fa4287a74639652ffafe3f487d6791b	Bacteria
29f3d1efab60da145d9cb69a5acec9e4	Bacteria
0ba5e58ca16361f65d6daae1844e09eb	Bacteria	Actinobacteriota	Actinobacteria	Propionibacteriales	Propionibacteriaceae	Cutibacterium	
af95fd5c8b5c2c2d58674c8445780cd7	Bacteria	Actinobacteriota	Thermoleophilia	Gaiellales	Gaiellaceae	Gaiella	
ddf4bf891826a9cf351c19a1c07d7ae5	Bacteria	RCP2-54					
f8843c94f474276d7813217dbfbe58ff	Bacteria	Firmicutes	Bacilli	Paenibacillales	Paenibacillaceae	Paenibacillus	
463741cc7e85e659527afc4401c529f2	Bacteria	Planctomycetota	Phycisphaerae	Phycisphaerales	Phycisphaeraceae	SM1A02	
eb72fd443bbe963c38c594163cf46680	Bacteria	Actinobacteriota	Thermoleophilia	Gaiellales			
0fe22625ff24041e9e5468728281806b	Bacteria	Proteobacteria	Alphaproteobacteria	Rhizobiales	Xanthobacteraceae	Pseudolabrys	
7db23adea66eef75c5f67c10c880aab6	Bacteria	Gemmatimonadota	Gemmatimonadetes	Gemmatimonadales	Gemmatimonadaceae
a48e45d656e0616704d821e0accb1f2c	Bacteria	Proteobacteria	Alphaproteobacteria	Caulobacterales	Caulobacteraceae	Brevundimonas	
2ac711ba6e65dccaadd92afc3d11c148	Bacteria	Verrucomicrobiota	Verrucomicrobiae	Pedosphaerales	Pedosphaeraceae	Ellin516	
7c7eb978619127843c5f5a605e4e5903	Bacteria	Cyanobacteria	Sericytochromatia				
2feb8e2cba6bd102bf9300cb1288a6fc	Bacteria	Bdellovibrionota	Oligoflexia	0319-6G20			
6c8fa2c40551a301c92d29a58100fd0c	Bacteria	Actinobacteriota	Thermoleophilia	Solirubrobacterales	67-14		
9338c615a3dd045282e7ec737c4133b5	Bacteria	Myxococcota	Polyangia	Polyangiales	Polyangiaceae	Pajaroellobacter	
4dcf823a381f24369855fe837cea5b54	Bacteria	Proteobacteria	Gammaproteobacteria	Gammaproteobacteria_Incertae_Sedis	Unknown_Family	Acidibacter	
7d91a6edf4d6420123ba0b5838ad824f	Bacteria	Gemmatimonadota	Gemmatimonadetes	Gemmatimonadales	Gemmatimonadaceae		
24044c2045c4d570041c7490a13020be	Bacteria	Bacteroidota	Bacteroidia	Cytophagales	Microscillaceae		
bf154d2f3dd7a4b670b738203a856194	Bacteria	Acidobacteriota	Acidobacteriae	Acidobacteriales	Koribacteraceae	Candidatus_Koribacter	
5355914e0d368bbb77c03bc5d50ea3c9	Bacteria	Chloroflexi	Chloroflexia	Chloroflexales	Roseiflexaceae		
de192e1d9032dfa5bb6ab3e7704dd0b5	Bacteria	Proteobacteria	Gammaproteobacteria	Coxiellales	Coxiellaceae	Coxiella	
092890b836b1d6c67fff11fbc6be1a5e	Bacteria	Actinobacteriota	Actinobacteria	Corynebacteriales	Mycobacteriaceae	Mycobacterium	
b5953f9548c0abf14b823b2cf324710c	Bacteria	Proteobacteria	Alphaproteobacteria	Rickettsiales	Rickettsiaceae		
d394e7e0d0b707f5bef5a6ab7f7133d3	Bacteria	Proteobacteria	Alphaproteobacteria	Rhizobiales	Xanthobacteraceae	Rhodoplanes	
8859024dee02f7d82f821a47ef38db4e	Bacteria	Actinobacteriota	Actinobacteria	Streptomycetales	Streptomycetaceae	Streptomyces	
66cb67bc6c9caa123e90c2604b0341f8	Bacteria	Cyanobacteria	Cyanobacteriia	Chloroplast			
5bd874a8fc22b4c3bcae278fbfe949c4	Bacteria	Proteobacteria	Alphaproteobacteria	Holosporales	Holosporaceae		
78308dfcb2dcf98bcbdbf49cbb448dd6	Bacteria	Proteobacteria	Alphaproteobacteria	Rhizobiales	Devosiaceae	Devosia	
6a92a0dcbfa53eb47bc2cfd357426452	Bacteria	Bacteroidota	Bacteroidia	Chitinophagales	Chitinophagaceae	Edaphobaculum	
889594989889d4f317f890a750e42b69	Bacteria	Actinobacteriota	Actinobacteria	Micromonosporales	Micromonosporaceae	Dactylosporangium	
ea2a77dc994098f2114f784e81a920a6	Bacteria	Proteobacteria	Alphaproteobacteria	Dongiales	Dongiaceae	Dongia	
bd57aa3e98b4214f8bd670f7e97730b7	Bacteria	Bdellovibrionota	Bdellovibrionia	Bdellovibrionales	Bdellovibrionaceae	OM27_clade	
cb2d3717ea28c4ed1c8e878fe71915e0	Bacteria	Proteobacteria	Alphaproteobacteria	Holosporales	Holosporaceae		
eba7059d4a1a48e23d1dfaf88f283138	Bacteria	Chloroflexi	Chloroflexia	Chloroflexales	Roseiflexaceae		
ad3c0ae35aa26c16faf1b374741cda90	Bacteria	Proteobacteria	Alphaproteobacteria	Rickettsiales	Mitochondria		
7f390242d6a58bcbc25dfa1ce43aee37	Bacteria	Proteobacteria	Gammaproteobacteria	Pseudomonadales	Pseudomonadaceae	Pseudomonas	
abe78ca1de2e7aa2b40e0627e9a96a4b	Bacteria	Chloroflexi	Dehalococcoidia	S085			
209f6386fb3da3b35facdb75a225949d	Bacteria	Proteobacteria	Alphaproteobacteria	Sphingomonadales	Sphingomonadaceae
e9bcecf24b2c5188777ed15ef978f6da	Bacteria	Proteobacteria	Alphaproteobacteria	Rhizobiales	Xanthobacteraceae	Rhodopseudomonas	
e6c465c733402eab50e178cc4914da69	Bacteria	Cyanobacteria	Sericytochromatia				
422ec7ad4bc1fadcc1d1710205cffbba	Bacteria	Bacteroidota	Bacteroidia	Chitinophagales	Chitinophagaceae	Flavisolibacter	
d8d290b0bb5d7418b0fbc8a5ad2a99c6	Bacteria	Actinobacteriota	Actinobacteria	Propionibacteriales	Nocardioidaceae	Nocardioides	
7f127df75561eb8ffe4efa6e081d95bb	Bacteria	Proteobacteria	Gammaproteobacteria	Diplorickettsiales	Diplorickettsiaceae		
32d8f608212ee63776fe0f414a7114b5	Bacteria	Chloroflexi	Dehalococcoidia	SAR202_clade			
8d4919e63c10450b8fb16ed4df1a29d5	Bacteria	Proteobacteria	Gammaproteobacteria	Pseudomonadales	Pseudomonadaceae	Pseudomonas	
c1c700330c6ca6ff5555a638f7426cf7	Bacteria	Proteobacteria	Alphaproteobacteria	Rhizobiales	Devosiaceae	Devosia	
37b1ab74a9f5e56b1669edd508814b96	Bacteria	Verrucomicrobiota	Verrucomicrobiae	Pedosphaerales	Pedosphaeraceae	Ellin517	
8ee50b9b5b317391cab343224573e426	Bacteria	Bacteroidota	Bacteroidia	Cytophagales	Microscillaceae		
fe4bbbfd9bb4ce2fc7b9940e9465e951	Bacteria	Proteobacteria	Gammaproteobacteria	CCD24			
b0d20f7749bf591f604d5e0cf60a7809	Bacteria	Bdellovibrionota	Bdellovibrionia	Bdellovibrionales	Bdellovibrionaceae	Bdellovibrio	
0cb4eb49e064b666e582dbc9f2307ac2	Bacteria	Bdellovibrionota	Bdellovibrionia	Bdellovibrionales	Bdellovibrionaceae	Bdellovibrio	
2e6f82dc35e360bb57456b108a920573	Bacteria	Abditibacteriota	Abditibacteria	Abditibacteriales	Abditibacteriaceae	Abditibacterium	
d3edb2deb84397984efdea58315e6765	Bacteria	Actinobacteriota	Actinobacteria	Frankiales	Geodermatophilaceae	Blastococcus	
d645965140db08f50f5fcf0d0dc929fc	Bacteria	Actinobacteriota	Actinobacteria	Propionibacteriales	Nocardioidaceae	Nocardioides	
cdb8844ad16b3e145b4292dcfab24811	Bacteria	Myxococcota	Myxococcia	Myxococcales	Myxococcaceae		
4fbf988243e9a65152f8567179267b33	Bacteria	Proteobacteria	Gammaproteobacteria	Burkholderiales	Comamonadaceae	Rhizobacter	
f5427f15d4b19c07f02a5c1a857c5d15	Bacteria	Proteobacteria	Alphaproteobacteria	Acetobacterales	Acetobacteraceae	Roseomonas	
842d3b7d95ea87f36a5f78cfd8579243	Bacteria	Verrucomicrobiota	Verrucomicrobiae	Pedosphaerales	Pedosphaeraceae	Pedosphaera	
2f284c7ce538535651089a9921fd6a35	Bacteria	Bacteroidota	Bacteroidia	Sphingobacteriales	env.OPS_17		
37125d7b0e21a048f8621b5c74b78559	Bacteria	Gemmatimonadota	Gemmatimonadetes	Gemmatimonadales	Gemmatimonadaceae
6643df19d28b15a415cf9bc0623eed35	Bacteria	Acidobacteriota	Acidobacteriae	Solibacterales	Solibacteraceae	Candidatus_Solibacter	
ade0820fcc81a27f455b687296edba5e	Bacteria	Acidobacteriota	Holophagae	Subgroup_7			
922dbb1ee198c8216b924debcbc0e349	Bacteria	Myxococcota	Myxococcia	Myxococcales	Myxococcaceae
6b4d0cf6c35eb0fec53158281f6cc011	Bacteria	Myxococcota	Myxococcia	Myxococcales	Myxococcaceae	P3OB-42	
7330e0f31f3c8669f92e47b104af6901	Bacteria	Bacteroidota	Bacteroidia	Sphingobacteriales	env.OPS_17		
ba552040b395694799ea257c8a5c08a5	Bacteria	Firmicutes	Bacilli	Paenibacillales	Paenibacillaceae	Paenibacillus	
2034dd18920b386110db5213c330f4d6	Bacteria	Bacteroidota	Bacteroidia	Flavobacteriales	Flavobacteriaceae	Flavobacterium	
b4076d13890c90d39fd996cae8fa875b	Bacteria	Verrucomicrobiota	Verrucomicrobiae	Pedosphaerales	Pedosphaeraceae		
250bce4ab91b2fa1a7a9f3fd47fa08d1	Bacteria	Acidobacteriota	Holophagae	Subgroup_7			
2ca7db5100818d581afc9003c91a914d	Bacteria	Actinobacteriota	Actinobacteria	Micromonosporales	Micromonosporaceae
98ad6d2a59ebf182eab668ed56381b90	Bacteria	Proteobacteria	Gammaproteobacteria	Burkholderiales	Alcaligenaceae
b50e090d573e000349e3a29b58419c57	Bacteria	Verrucomicrobiota	Verrucomicrobiae	Pedosphaerales	Pedosphaeraceae	Ellin517	
923c19febb8ee0fedda592fdf148703a	Bacteria	Gemmatimonadota	Gemmatimonadetes	Gemmatimonadales	Gemmatimonadaceae	Gemmatimonas	
0271f2c90f9411a3cbed4ec7175d7ba0	Bacteria	Firmicutes	Bacilli	Bacillales	Bacillaceae
8839bec36de24c212219eb387ee34da1	Bacteria	Myxococcota	Myxococcia	Myxococcales	Myxococcaceae	KD3-10	
645dd47072ea54d0e4771985cb17eba0	Bacteria
ddefe3bb72f0d7bbf33694c8abe1c4d0	Bacteria	Proteobacteria	Gammaproteobacteria	Burkholderiales	Methylophilaceae	Methylotenera	
e551b4d64fc3e5897c686f373f72f832	Bacteria	Firmicutes	Bacilli	Bacillales	Bacillaceae	Geobacillus	
4dc8f763a6a654f49a5c865511a1fc8d	Bacteria
6376389829211fcdfd66a466ee4efc17	Bacteria	Verrucomicrobiota	Omnitrophia	Omnitrophales	Omnitrophaceae	Candidatus_Omnitrophus	
c01924d07957b4eba30e86ce5964662a	Bacteria	Firmicutes	Bacilli	Paenibacillales	Paenibacillaceae	Paenibacillus	
bff5635499bafeb1268054c1d57c46af	Bacteria	Acidobacteriota	Thermoanaerobaculia	Thermoanaerobaculales	Thermoanaerobaculaceae	Subgroup_10	
28f1195b869de0647d573a2dc7d321e6	Bacteria	Chloroflexi	Chloroflexia	Chloroflexales	Roseiflexaceae		
878f3df66e46d59206669ccbba6b2cf8	Bacteria	Proteobacteria	Gammaproteobacteria	Pseudomonadales	Pseudomonadaceae	Pseudomonas	
46435b46116f09524f5ba48aee2abadc	Bacteria	Proteobacteria	Alphaproteobacteria	Rhizobiales	Xanthobacteraceae		
7f1abc3f7598e7b521b6d8d5a4bc7f00	Bacteria	Bdellovibrionota	Oligoflexia	Oligoflexales			
bdd4c125da5199be55c420703f4c96d0	Bacteria	Proteobacteria	Gammaproteobacteria	Pseudomonadales	Pseudomonadaceae	Pseudomonas	
6c6d3f646a274d106c08b682d3e83388	Bacteria	Proteobacteria	Alphaproteobacteria	Rhizobiales	Xanthobacteraceae
27cf74862e39fa02d3727f8444c9f38e	Bacteria	Proteobacteria	Alphaproteobacteria	Sphingomonadales	Sphingomonadaceae	Porphyrobacter	
f553f84dc6996d9ab64b63434dc293b4	Bacteria	Gemmatimonadota	Gemmatimonadetes	Gemmatimonadales	Gemmatimonadaceae	Gemmatimonas	
e44b9f1d5303f73ef562fc78f117db63	Bacteria	Verrucomicrobiota	Verrucomicrobiae	Pedosphaerales	Pedosphaeraceae		
ba0e671dd9e1dfaf4b0060e03a35288f	Bacteria	Chloroflexi	Chloroflexia	Chloroflexales	Roseiflexaceae		
30bddf832718b3a915d53853f7a751a4	Bacteria	Proteobacteria	Alphaproteobacteria	Rickettsiales	Mitochondria		
d987da3ff141a111d14a843c4f11a69a	Bacteria	Firmicutes	Bacilli	Paenibacillales	Paenibacillaceae		
8b746c86b2a9a06e87b8b1f5721ac5dd	Bacteria	Bdellovibrionota	Oligoflexia	0319-6G20			
00a45284fa389ea44c13e4bd62f3e932	Bacteria	Verrucomicrobiota	Verrucomicrobiae	Pedosphaerales	Pedosphaeraceae		
d61ca1387d89efa1498bb1f54c709f37	Bacteria	Actinobacteriota	Actinobacteria	Propionibacteriales	Nocardioidaceae	Nocardioides	
7a1934b33c23ee0d0bdcbc1e03dc5936	Bacteria	Verrucomicrobiota	Verrucomicrobiae	Pedosphaerales	Pedosphaeraceae	ADurb.Bin063-1	
08f7ece09330a88a3cf4f5129d6bf086	Bacteria	Firmicutes	Bacilli	Paenibacillales	Paenibacillaceae	Paenibacillus	
5f5261147d1b1f55aaf33a9833b12c48	Bacteria	Actinobacteriota	Actinobacteria	Propionibacteriales	Nocardioidaceae	Nocardioides	
7600d6dcbdc62065f9b2678719f5589e	Bacteria	Proteobacteria	Alphaproteobacteria	Rhizobiales	Rhizobiaceae
0e807af8d547a00fc342572e54b8d9c9	Bacteria	Proteobacteria	Alphaproteobacteria	Rhodospirillales			
563bd64f814c9cb116c01824ca60e99c	Bacteria	Firmicutes	Bacilli	Lactobacillales	Enterococcaceae	Enterococcus	
4e42a01ad723bdde9d70fa1df88fba99	Bacteria	Acidobacteriota	Acidobacteriae	Subgroup_15			
002aacc03722dc87834f76ef18e5361d	Bacteria	Firmicutes	Clostridia	Lachnospirales	Lachnospiraceae
3142b7584ff64fdd358c6a73398e2eb5	Bacteria	Bacteroidota	Bacteroidia	Cytophagales	Microscillaceae		
5fcf53d78cef7a59a7915d4141629c57	Bacteria	Firmicutes	Bacilli	Exiguobacterales	Exiguobacteraceae	Exiguobacterium	
12da2af3076225cc528084807c7c4443	Bacteria	Acidobacteriota	Subgroup_5				
1854acecf31e67017bb1401ead2871ff	Bacteria	Acidobacteriota	Subgroup_22				
f54dcc5151fef1589988857d1426a2c0	Bacteria	Proteobacteria	Gammaproteobacteria	Burkholderiales	Nitrosomonadaceae	MND1	
f0d8ae85e2507e9810f0d63d576f9ee2	Bacteria	Bacteroidota	Bacteroidia	Chitinophagales	Chitinophagaceae	Edaphobaculum	
98378985f5058e120d781b92aa91afd9	Bacteria	Actinobacteriota	Thermoleophilia				
a28c706943fde651683732dfb2b7284b	Bacteria	Verrucomicrobiota	Verrucomicrobiae	Pedosphaerales	Pedosphaeraceae		
28b2f6ea4eec38467f4008c87f7801bc	Bacteria	Actinobacteriota	Actinobacteria	Corynebacteriales	Mycobacteriaceae	Mycobacterium	
88644b4f9324ff89b7f90c2487cf9e37	Bacteria	Actinobacteriota	Thermoleophilia	Gaiellales	Gaiellaceae	Gaiella	
9a5357af12112826c2e422f0b08dc27b	Bacteria	Proteobacteria	Gammaproteobacteria	Burkholderiales	Comamonadaceae
78f67bed3114c9b73ed5a669d79bccde	Bacteria	Proteobacteria	Alphaproteobacteria	Sphingomonadales	Sphingomonadaceae	Altererythrobacter	
2b5f5145b7cacbcdb9b64e3d05e22144	Bacteria	Firmicutes	Bacilli	Paenibacillales	Paenibacillaceae	Paenibacillus	
609dcf92609ab7ded1d84cb0e1944192	Bacteria	Chloroflexi	Chloroflexia	Chloroflexales	Roseiflexaceae	Kouleothrix	
04929503e179733910c42c57ecf0c4d5	Bacteria	Proteobacteria	Alphaproteobacteria	Holosporales	Holosporaceae		
2c2e34f513edeacd73d6e7006da4a2c9	Bacteria	Chloroflexi	JG30-KF-CM66				
0185bc9d470ff1fcc882203624898a72	Bacteria	Proteobacteria	Alphaproteobacteria	Elsterales			
b6d6bf330518b06fd22943de5c8aa993	Bacteria	Acidobacteriota	Subgroup_5				
8a973abefa54a55cda44f52d2f7f42a9	Bacteria	Firmicutes	Bacilli	Bacillales
cd68920c65c2ff03af2b521e58f526f1	Bacteria	Bacteroidota	Bacteroidia	Sphingobacteriales	Sphingobacteriaceae
df37ac546d96983cf7bd526097281b3f	Bacteria	Firmicutes	Bacilli	Paenibacillales	Paenibacillaceae
0b915a2537b952662b0c1501e86b80af	Bacteria	Firmicutes	Bacilli	Paenibacillales	Paenibacillaceae	Paenibacillus	
a2d8b46d0e996a3becce67a77562b434	Bacteria	Proteobacteria	Gammaproteobacteria	Pseudomonadales	Pseudomonadaceae	Pseudomonas	
3e4f35ee33ebb908071dbbb418af9b7d	Bacteria	Firmicutes	Bacilli	Paenibacillales	Paenibacillaceae	Paenibacillus	
c34612f2528a72232f0f94420a250abc	Bacteria	Bacteroidota	Bacteroidia	Chitinophagales	Chitinophagaceae	Chitinophaga	
14a3239368c4bc142efb3f54e208e847	Bacteria	Bdellovibrionota	Oligoflexia	0319-6G20			
672e4ec61a61a6aa11c1422815789abe	Bacteria
9696a73bd0cc75069dfbea9e76891dc8	Bacteria	Actinobacteriota	Actinobacteria	Corynebacteriales	Mycobacteriaceae	Mycobacterium	
69f5c0937fc4fc3430a4688a0452148c	Bacteria	Proteobacteria	Alphaproteobacteria	Rhizobiales	Xanthobacteraceae	Bradyrhizobium	
54a92ba5864f561e93eb01cc02605264	Bacteria	Myxococcota	Polyangia	mle1-27			
f0d4353ac57c66c46eef39b132ff5394	Bacteria	Bacteroidota	Bacteroidia	Chitinophagales	Chitinophagaceae
a69f02c1e1297dfff817436e84f469ed	Bacteria	Proteobacteria	Alphaproteobacteria	Rickettsiales	Mitochondria		
8eeded0f59b7915df38124637fe016ef	Bacteria	Acidobacteriota	Holophagae	Subgroup_7			
df42f503e3d019a5be2815bf5126da4f	Bacteria	Firmicutes	Bacilli	Bacillales	Planococcaceae	Psychrobacillus	
149d766243c6c1dfb4ec6cce520e2fd7	Bacteria	Proteobacteria	Gammaproteobacteria	Burkholderiales	SC-I-84		
5d8a97e82598f12447c3f2932fddec95	Bacteria	Gemmatimonadota	Gemmatimonadetes	Gemmatimonadales	Gemmatimonadaceae	Gemmatimonas	
3973331b2b83407e709377b6e1d255eb	Bacteria	Firmicutes	Bacilli	Paenibacillales	Paenibacillaceae	Paenibacillus	
232f55783da71e67b134312fcd142659	Bacteria	Dependentiae	Babeliae	Babeliales
fb2bacc6b949159cbce3cc87a6f3e4c7	Bacteria	Bacteroidota	Bacteroidia	Sphingobacteriales	env.OPS_17		
6afb3537c87895070d8b82dceaadd0ca	Bacteria	Chloroflexi	TK10				
8b0788cd1709a4a30e2a0f2d3d29e479	Bacteria	Actinobacteriota	Thermoleophilia	Solirubrobacterales	67-14		
2a8303093b9db7070ad742057a28222d	Bacteria	Proteobacteria	Gammaproteobacteria	Burkholderiales	Nitrosomonadaceae	IS-44	
d0b12d1c6e9acbf579755dbb441782d2	Bacteria	Chloroflexi	Chloroflexia	Chloroflexales	Roseiflexaceae		
c416414c278b0d548c4a7d000485bb22	Bacteria	Proteobacteria	Gammaproteobacteria	Burkholderiales	Nitrosomonadaceae	GOUTA6	
530216464a4350e7ecb4206f036ceb62	Bacteria	Actinobacteriota	Actinobacteria	0319-7L14			
74350485bc481a4dc5ee25e22e263e8d	Bacteria	Firmicutes	Bacilli	Paenibacillales	Paenibacillaceae	Cohnella	
124c73ed7c0574ff79b7a545a7b1a3d0	Bacteria	Proteobacteria	Gammaproteobacteria	Burkholderiales	Comamonadaceae
3dc8d2f167ca0c78f5eee9a5aaf55b5c	Bacteria	Chloroflexi	Ktedonobacteria	C0119			
173abcddea4129276e5bcf8396c570a4	Bacteria	Actinobacteriota	Actinobacteria	Corynebacteriales	Mycobacteriaceae	Mycobacterium	
744d8998accda0fc866620ca78d479c1	Bacteria	Bdellovibrionota	Bdellovibrionia	Bdellovibrionales	Bdellovibrionaceae	OM27_clade	
f40b549bfd25f310910a68e878b35a2f	Bacteria	Actinobacteriota	MB-A2-108				
08ff70927098ba2f89f83c06f2fbbc4a	Bacteria	Firmicutes	Bacilli	Bacillales	Bacillaceae	Bacillus	
5bec91142a21169eedbd6a9172e09609	Bacteria	Verrucomicrobiota	Chlamydiae	Chlamydiales	Simkaniaceae
16697b6c652133c0fb7425fce7eb2164	Bacteria	Proteobacteria	Alphaproteobacteria	Rhizobiales	Xanthobacteraceae	Afipia	
4363ce46c100bb9e2d6e2389609d65e3	Bacteria	Proteobacteria	Alphaproteobacteria	Micropepsales	Micropepsaceae		
41521adde319f5935b7c982a8ef01e9d	Bacteria	Verrucomicrobiota	Chlamydiae	Chlamydiales	Simkaniaceae
16ad427657dc19ece059e93c97f8fbc2	Bacteria	Actinobacteriota	Thermoleophilia	Gaiellales			
5d4049586d6f9d065d59295452bad86e	Bacteria	Proteobacteria	Alphaproteobacteria	Rhizobiales	Rhizobiales_Incertae_Sedis		
bcf8b156b3cde968f33c9cb115e58f62	Bacteria	Armatimonadota	Fimbriimonadia	Fimbriimonadales	Fimbriimonadaceae		
d841ffe33a68c300b1e346e284f61351	Bacteria	Actinobacteriota	Acidimicrobiia
4b84ced06bbf5bc8424775be9cb0615b	Bacteria	Verrucomicrobiota	Verrucomicrobiae	Pedosphaerales	Pedosphaeraceae		
975ee7bb3adc2a8fa1a0bf3c849ae39c	Bacteria	Bacteroidota	Bacteroidia	Chitinophagales	Chitinophagaceae	Edaphobaculum	
bf9f5d233cb83bc5d2cf82315faed4eb	Bacteria	Calditrichota	Calditrichia	Calditrichales	Calditrichaceae	JdFR-76	
fa7a67bc49ec38a87e10326a5ba31369	Bacteria	Proteobacteria	Gammaproteobacteria	Xanthomonadales	Xanthomonadaceae	Arenimonas	
81eaf36323b192db38959b38a58ef4ca	Bacteria	Proteobacteria	Alphaproteobacteria	Paracaedibacterales	Paracaedibacteraceae	Candidatus_Paracaedibacter	
fc289d15dcc81841caae475efc5d4b01	Bacteria	Firmicutes	Bacilli	Bacillales	Planococcaceae	Solibacillus	
05fe41b663cdc75a72d1ad82ca7d63ae	Bacteria
9dd5049c658b7699419745764db7fc9e	Bacteria	Verrucomicrobiota	Verrucomicrobiae	Pedosphaerales	Pedosphaeraceae		
9f2b1c9232a51d7c3ca50b5d7c955d5d	Bacteria	Actinobacteriota	Actinobacteria	Streptomycetales	Streptomycetaceae	Streptomyces	
e7e191eb7396065adf40a2e77cf895ee	Bacteria	Proteobacteria	Alphaproteobacteria	Sphingomonadales	Sphingomonadaceae
4fd2887ec32533e9a0af45e16e67692a	Bacteria	Proteobacteria	Gammaproteobacteria	Burkholderiales	Comamonadaceae
e0ed8381812f5096697f7f12d9bba141	Bacteria	Bacteroidota	Bacteroidia	Cytophagales	Hymenobacteraceae	Adhaeribacter	
d4adcccd4a1b761f847588d3514348ba	Bacteria	Bacteroidota	Bacteroidia	Chitinophagales	Chitinophagaceae	Flavisolibacter	
d602cdb5ddc8c1b38d2ec54cc5f50d94	Bacteria	Abditibacteriota	Abditibacteria	Abditibacteriales	Abditibacteriaceae	Abditibacterium	
179c25870733a4a258a589a3b6fc9cad	Bacteria	Acidobacteriota	Subgroup_5				
48438defb74e900b5405f10e3225321c	Bacteria	Bdellovibrionota	Oligoflexia	0319-6G20			
7b9394e4c29a1670cbb55ee06e92b00e	Bacteria	Bdellovibrionota	Oligoflexia	Oligoflexales			
cd98b2a5b593b4db85260b2b50bffa51	Bacteria	Gemmatimonadota	Gemmatimonadetes	Gemmatimonadales	Gemmatimonadaceae
bfa8a0bff925632766cc34511333163b	Bacteria	Proteobacteria	Alphaproteobacteria	Rhizobiales	Hyphomicrobiaceae	Pedomicrobium	
138bc1b939cb5123c7794c23d7120151	Bacteria	Actinobacteriota	Actinobacteria	Frankiales			
8d4ba0e34d3a0e06c65e0ee670ef5a57	Bacteria	Proteobacteria	Gammaproteobacteria	Burkholderiales	Oxalobacteraceae	Massilia	
6b4eb3e983ef728a7e12db23a6e68f4f	Bacteria	Patescibacteria	Saccharimonadia	Saccharimonadales			
c674ef6ec1222d626cc28bedf20a3a97	Bacteria	Acidobacteriota	Acidobacteriae
562eaa15066c0666148998523d4be859	Bacteria	Desulfobacterota					
0088dd551c3f28127605fa8bc9c6d18f	Bacteria	Proteobacteria	Alphaproteobacteria	Rickettsiales	SM2D12		
cf07c2ccf3234e969da8d9fe355c8935	Bacteria	Proteobacteria	Alphaproteobacteria	Elsterales			
a18b9b0516bb8b3d2b503186f3046e03	Bacteria	Gemmatimonadota	S0134_terrestrial_group				
8d7bd099dbb6f435c6d1693b070e502f	Bacteria	Chloroflexi	TK10				
23a8729933d2257d01dd7c259a8f361b	Bacteria	Bdellovibrionota	Bdellovibrionia	Bdellovibrionales	Bdellovibrionaceae	Bdellovibrio	
9b3026c7ffc998eb461933db29fe6585	Bacteria	Chloroflexi	Chloroflexia	Chloroflexales	Roseiflexaceae		
b365ac66b31656c148bbacb301dc8a47	Bacteria	Proteobacteria	Alphaproteobacteria	Sphingomonadales	Sphingomonadaceae	Sphingomonas	
3d7198ac439caf472881c7c87099ddd2	Bacteria	Bacteroidota	Bacteroidia	Sphingobacteriales	env.OPS_17		
9b1afb884c890d7867cd73e9f6c452c9	Bacteria	Proteobacteria	Alphaproteobacteria	Rhizobiales	Beijerinckiaceae	alphaI_cluster	
689469997d9f7711ed712336cdff5e81	Bacteria	Firmicutes	Bacilli	Paenibacillales	Paenibacillaceae	Paenibacillus	
7481a4cada467ce81a1b1e162799d272	Bacteria	Chloroflexi	TK10				
cf60a5f929bb759beddd5501a20fcb29	Bacteria	Gemmatimonadota	Longimicrobia	Longimicrobiales	Longimicrobiaceae		
ef9e3ed54873b4fbcc99e2b18a4a70b0	Bacteria	Proteobacteria	Gammaproteobacteria	Burkholderiales	Nitrosomonadaceae	Ellin6067	
d1f1fa0b927020711188e8b34a1da70b	Bacteria	Actinobacteriota	Actinobacteria	Micrococcales	Microbacteriaceae
8f46fd7c5175f3f671b18a34fbff8970	Bacteria	Proteobacteria	Gammaproteobacteria	Burkholderiales	Oxalobacteraceae
6b9619b396e2d0d4ae088c904f9973a8	Bacteria	Bacteroidota	Bacteroidia	Chitinophagales	Chitinophagaceae	Edaphobaculum	
c2d4f8958e2f9652af80898cf7f29950	Bacteria	Proteobacteria	Gammaproteobacteria	Burkholderiales	Nitrosomonadaceae	mle1-7	
40099fc2e365ff2e2a11ef94f1523553	Bacteria	Proteobacteria	Alphaproteobacteria	Reyranellales	Reyranellaceae	Reyranella	
e9f88ade35b077d056b8bb1f868200b4	Bacteria	Actinobacteriota	Actinobacteria	Streptomycetales	Streptomycetaceae	Streptomyces	
ffb3a41eb496b33e28be17e5e096ef8c	Bacteria	Acidobacteriota	Subgroup_22				
575d8ba4ade7e8f201994114bad14d30	Bacteria	Proteobacteria	Alphaproteobacteria	Rickettsiales	Mitochondria		
17b0540ee04c038c66b3a4af3317e71a	Bacteria	Myxococcota	bacteriap25				
eec15d9a99450ecc8a5afd2bb1d030dd	Bacteria	Bacteroidota	Bacteroidia	Cytophagales	Microscillaceae	Ohtaekwangia	
e5ab6e057d491941e366e664fd0307e2	Bacteria	Bacteroidota	Bacteroidia	Chitinophagales	Chitinophagaceae	Pseudoflavitalea	
9e5c05d67b5e72705eb4209191d2d3bd	Bacteria
7e23f039c86c6b8c7f6fea750377e2d5	Bacteria	Actinobacteriota	Actinobacteria	Corynebacteriales	Mycobacteriaceae	Mycobacterium	
f8c50382198c8133d93c472ff2ce7efc	Bacteria	Bacteroidota	Bacteroidia	Chitinophagales	Chitinophagaceae	Terrimonas	
309e6c37108f9e4b509b32751633ae20	Bacteria	Acidobacteriota	Thermoanaerobaculia	Thermoanaerobaculales	Thermoanaerobaculaceae	Subgroup_10	
ffcc6fa949d42454763f8db510102c9a	Bacteria	Proteobacteria	Gammaproteobacteria	Burkholderiales	Oxalobacteraceae
ba462c87dfe4bfd53f6ee8b02da5b7e5	Bacteria	Bacteroidota	Bacteroidia	Chitinophagales			
486ba44a716e781579049693c41c8f6d	Bacteria	Acidobacteriota	Acidobacteriae	Bryobacterales	Bryobacteraceae	Bryobacter	
df4301684492bd0ec1d9034c331589fd	Bacteria	Verrucomicrobiota	Chlamydiae	Chlamydiales	Simkaniaceae		
96028dd750b5767cadccd2968827f5b7	Bacteria	Proteobacteria	Gammaproteobacteria	Coxiellales	Coxiellaceae	Coxiella	
ce08b8dab514c2bd34c4dde926ee4c9b	Bacteria	Bacteroidota	Bacteroidia	Cytophagales	Microscillaceae
81a1165f89766282f3290cba4946d882	Bacteria	Proteobacteria	Gammaproteobacteria	Burkholderiales	Comamonadaceae
a974b4bf5630198a5ea52db910a69df7	Bacteria	Verrucomicrobiota	Verrucomicrobiae	Pedosphaerales	Pedosphaeraceae		
14353351ad781d799f27eea9b2490ff0	Bacteria	Acidobacteriota	Subgroup_22				
3534857bf3a7038c56ec740e0f7f3222	Bacteria	Actinobacteriota	Actinobacteria	Streptomycetales	Streptomycetaceae	Streptomyces	
527ef9fa044ae728e0877f6705488458	Bacteria	Verrucomicrobiota	Verrucomicrobiae	Pedosphaerales	Pedosphaeraceae
f4612dd7620c358784371ded88c9fcc1	Bacteria	Acidobacteriota	Thermoanaerobaculia	Thermoanaerobaculales	Thermoanaerobaculaceae	Subgroup_10	
d48d4d06a306c13dea2824e44653567a	Bacteria	Proteobacteria	Gammaproteobacteria	Burkholderiales	TRA3-20		
dff8c618bd43b73bcceaa96907ed92e4	Bacteria	Proteobacteria	Alphaproteobacteria	Rhizobiales	Rhizobiaceae
33bc54055025afd11d77ec9e6546f203	Bacteria	Proteobacteria	Alphaproteobacteria	Rhizobiales	Rhizobiaceae
faf367300668a83bbfc9adadb8f1af07	Bacteria	Proteobacteria	Gammaproteobacteria	Pseudomonadales	Pseudomonadaceae	Pseudomonas	
7d64bc8c9c7757d49daeb63fdbca654b	Bacteria	Firmicutes	Bacilli	Staphylococcales	Staphylococcaceae	Staphylococcus	
b7ba93db224b4b9a9410821c9fe9bed8	Bacteria	Acidobacteriota	Acidobacteriae	Bryobacterales	Bryobacteraceae	Bryobacter	
8247ac1af79c7160e4dfd9ed002e36f3	Bacteria	Myxococcota	Polyangia	Haliangiales	Haliangiaceae	Haliangium	
be152612bb6bd233c69c8c216918b808	Bacteria	Actinobacteriota	Actinobacteria	Frankiales			
b86976d601a7c2adfda37d008f91dcfc	Bacteria	Bdellovibrionota	Oligoflexia	Oligoflexales	Oligoflexales_fa	Oligoflexus	
61ffe72b41c2fb8b9a56e08430363631	Bacteria	Chloroflexi	Chloroflexia
581863e01c240797fd6f911fac8e3567	Bacteria	Actinobacteriota	Thermoleophilia	Solirubrobacterales	Solirubrobacteraceae	Solirubrobacter	
18cfa03e98dd22b487c5b6e79c257982	Bacteria	Gemmatimonadota	Gemmatimonadetes	Gemmatimonadales	Gemmatimonadaceae	Gemmatimonas	
e574b19ba81b4014947a7099b41ec65f	Bacteria	Proteobacteria	Alphaproteobacteria	Dongiales	Dongiaceae	Dongia	
23bd9c171aa59df5f80f3e8be1e8e094	Bacteria	Desulfobacterota					
366db77dca23ecac78b003096636c7a9	Bacteria	Proteobacteria	Gammaproteobacteria	Burkholderiales
1fd76c85158b6e3970efc5e5d7d82d4c	Bacteria	Actinobacteriota	Actinobacteria	Streptomycetales	Streptomycetaceae	Streptomyces	
7ee952a707ed1be0df4b4d89d6849558	Bacteria	Proteobacteria	Alphaproteobacteria				
227d595ccd5122a10faaf491681d12c0	Bacteria	Actinobacteriota	Thermoleophilia	Solirubrobacterales	67-14		
9bb464e32233cce288e6f4046e27f78a	Bacteria	Actinobacteriota	Actinobacteria	Micrococcales	Micrococcaceae	Pseudarthrobacter	
94cf10d0c5db535c1a4c6d465a4a1195	Bacteria	Fibrobacterota	Fibrobacteria	Fibrobacterales	Fibrobacteraceae	possible_genus_04	
cf69d392e2bc770bfc382542303ee836	Bacteria	Myxococcota	Polyangia	Polyangiales	Phaselicystidaceae	Phaselicystis	
5f49e2ea94ea020a37705a747298bd0c	Bacteria	Myxococcota	Myxococcia	Myxococcales	Myxococcaceae	P3OB-42	
b003ca4c9008d3f27a6913c5fd201f3a	Bacteria	Chloroflexi	Ktedonobacteria	Ktedonobacterales	JG30-KF-AS9		
2a4e8ab0d9f1256f4e65cc63933012c9	Bacteria	Actinobacteriota	Thermoleophilia	Gaiellales			
d9c448820e1046ad0a436393ca2705cc	Bacteria	Proteobacteria	Gammaproteobacteria	Burkholderiales	Nitrosomonadaceae	MND1	
443cc6659208c12e6f160c6e7d895d64	Bacteria	Gemmatimonadota	Gemmatimonadetes	Gemmatimonadales	Gemmatimonadaceae		
155ffdc7728ce86d9b5001f4ba613d86	Bacteria	Myxococcota	Polyangia	Haliangiales	Haliangiaceae	Haliangium	
b24944915b2889ec2f536cc7ee4c3ac3	Bacteria	Bdellovibrionota	Bdellovibrionia	Bdellovibrionales	Bdellovibrionaceae	OM27_clade	
978a46e84358bbd9100068e9904f21f3	Bacteria	Firmicutes	Bacilli	Paenibacillales	Paenibacillaceae	Paenibacillus	
d62abc7361b517a8fad129ffe3b02829	Bacteria	Proteobacteria	Alphaproteobacteria	Rickettsiales	Mitochondria		
2c9b64838856f6e297c96cdf0a061041	Bacteria	Proteobacteria	Alphaproteobacteria	Rickettsiales	Mitochondria		
694ec571cadd70092b6d0686854a746d	Bacteria	Acidobacteriota	Acidobacteriae	Acidobacteriales			
9d9a62226696afc15ac95461d340a32c	Bacteria	Bacteroidota	Bacteroidia	Sphingobacteriales	Sphingobacteriaceae	Mucilaginibacter	
03c0477ee93997397d58f2a8521ddf4e	Bacteria	Proteobacteria	Alphaproteobacteria	Sphingomonadales	Sphingomonadaceae	Sphingomonas	
779ced8b4cf98534f060e005b281ca38	Bacteria	Myxococcota	Polyangia	Polyangiales	BIrii41		
205d545af94f271d050b5de45ff2a15a	Bacteria	Patescibacteria	Saccharimonadia	Saccharimonadales	S32	TM7	
ea10ae59850f9705a0fc12758f4e2e69	Bacteria	Bacteroidota	Bacteroidia	Flavobacteriales	Weeksellaceae	Moheibacter	
1506e860ee9468c752f1d3949a5fc652	Bacteria	Actinobacteriota	Acidimicrobiia	IMCC26256			
b7ed7916c2a73daefa1364e72e65c25e	Bacteria	Actinobacteriota	Thermoleophilia	Gaiellales			
f392ef362db1f5966c7337f813233a2b	Bacteria	Acidobacteriota	Acidobacteriae	Solibacterales	Solibacteraceae	Candidatus_Solibacter	
c13635b0723b415af4301170017b8135	Bacteria	NB1-j					
8c000931e6470341a15c31b911fbe14b	Bacteria
6cf4360d1213cc7facb19f0308f543b1	Bacteria	Proteobacteria	Alphaproteobacteria	Rhizobiales	Devosiaceae	Devosia	
a6484411e866d67c8fe3c55d343574ec	Bacteria	Proteobacteria	Gammaproteobacteria	Burkholderiales	Comamonadaceae
6177f981fe492c5b56514a12d16e47b0	Bacteria	Proteobacteria	Gammaproteobacteria	Diplorickettsiales	Diplorickettsiaceae		
25e29bfe9091cbda15b1941c4459fdc5	Bacteria	Proteobacteria	Alphaproteobacteria	Caulobacterales	Hyphomonadaceae	Hirschia	
d9ea3d2b2082f216750c474ffb5ea4b7	Bacteria	Actinobacteriota	Actinobacteria	Propionibacteriales	Nocardioidaceae	Nocardioides	
a51bb718d76a0b8ccab8e7f894d68a2e	Bacteria	Proteobacteria	Gammaproteobacteria	Burkholderiales	Alcaligenaceae
ac19260a3dec6fa26709c9c162a2254d	Bacteria	Firmicutes	Bacilli	Paenibacillales	Paenibacillaceae	Paenibacillus	
270e08f844c08856255231a94dc40e48	Bacteria	Actinobacteriota	Actinobacteria	Micrococcales	Micrococcaceae
29060d05ffb8a2acfd8a57f3409ae9e2	Bacteria	Actinobacteriota	Actinobacteria	Micrococcales	Microbacteriaceae
07982d2a411abae6360862684b7b3caa	Bacteria	Acidobacteriota	Thermoanaerobaculia	Thermoanaerobaculales	Thermoanaerobaculaceae	Subgroup_10	
6ac4e939c58220983fff27c5a90fe8b2	Bacteria	Actinobacteriota	Actinobacteria	Corynebacteriales	Nocardiaceae	Rhodococcus	
1aef9588a78e687c14e05c02ba46e4a1	Bacteria	Proteobacteria	Alphaproteobacteria	Rhizobiales	Rhizobiales_Incertae_Sedis	Bauldia	
7d782aac9281bada012ee309ce37ee72	Bacteria	Actinobacteriota	Thermoleophilia	Solirubrobacterales	67-14		
d8a3b0e9e0bd08b7302af3f2950f93ac	Bacteria	Desulfobacterota					
5737d19213726101bf362234d4ba38f8	Bacteria	Proteobacteria	Alphaproteobacteria	Rhizobiales	Devosiaceae	Devosia	
30a6eebf34941e4719e5767cb0d8221a	Bacteria	Proteobacteria	Alphaproteobacteria	Rickettsiales	Mitochondria		
187dec14850d344ceb149b829e4eaeb6	Bacteria	Proteobacteria	Gammaproteobacteria	Burkholderiales	Burkholderiaceae	Burkholderia-Caballeronia-Paraburkholderia	
1755eecd4553dc801dd39bf35ae44c4e	Bacteria	Actinobacteriota	Actinobacteria	Corynebacteriales	Mycobacteriaceae	Mycobacterium	
0d46f4f6feb1d9b2865bfd8e83ef144c	Bacteria	Proteobacteria	Gammaproteobacteria	PLTA13			
84182260acff6a895d01c16203ec68d2	Bacteria	Acidobacteriota	Acidobacteriae	Solibacterales	Solibacteraceae	Candidatus_Solibacter	
e88e88e0700ce81e4a06d8a567a44c20	Bacteria	Proteobacteria	Alphaproteobacteria	Rhizobiales	Rhizobiales_Incertae_Sedis	Nordella	
6f104e483a0737dd7479b48654965ddc	Bacteria	Firmicutes	Bacilli	Paenibacillales	Paenibacillaceae	Paenibacillus
[truncated: 1,952,150 more chars]
