# Supplementary material for: Shared features and reciprocal complementation of the Chlamydomonas and Arabidopsis microbiota
Source: Nat Commun. 2022 Jan 20;13:406. doi: 10.1038/s41467-022-28055-8 (PMC8776852; doi:10.1038/s41467-022-28055-8)
Supplement: Supplementary file 9 — Source Data [file 41467_2022_28055_MOESM9_ESM.zip › source_data/supplementary_fig_3/taxonomy_NC_nonflooded_18s.txt]

ID	Kingdom	Superphylum	Phylum	Class	Order	Family	Genus	Species
997a6f0b61f6dbbeed2e0046854908f4	Unassigned
15351c0093511aa4a6d1b4792b5165f5	Eukaryota	Rhizaria	Cercozoa	Filosa-Thecofilosea	Cryomonadida	Rhogostoma-lineage	Rhogostoma-lineage_X	Rhogostoma-lineage_X_sp.
f20812fdff473854f7519143e0e2e471	Eukaryota	Rhizaria	Cercozoa	Filosa-Granofilosea	Limnofilida	Limnofilidae	Limnofilidae_X	Limnofilidae_X_sp.
27349a20bc54d5ee366829d0f75ba44e	Eukaryota	Archaeplastida	Chlorophyta	Chlorophyceae	Chlamydomonadales	Chlamydomonadales_X	Chlamydomonas	Chlamydomonas_reinhardtii
8e3f999158141fe686ecddcb89957b90	Eukaryota	Stramenopiles	Ochrophyta	Bacillariophyta	Bacillariophyta_X	Raphid-pennate	Raphid-pennate_X	Raphid-pennate_X_sp.
bc85707797970fb13d3c87d13700ba28	Eukaryota	Archaeplastida	Chlorophyta	Ulvophyceae	Ulotrichales	Ulotrichales_X	Trichosarcina
44779ee625e8034524f48b5d2134b667	Eukaryota	Stramenopiles	Ochrophyta	Bacillariophyta	Bacillariophyta_X	Raphid-pennate	Eolimna	Eolimna_minima
f32da99d5e7b66f3229f394cd38e4fdb	Eukaryota	Stramenopiles	Ochrophyta	Xanthophyceae	Xanthophyceae_X	Xanthophyceae_XX	Heterococcus
fd0dba05f14624119ffb3335982dc7ca	Eukaryota	Opisthokonta	Metazoa	Arthropoda	Hexapoda	Insecta	Zygaena
33e44170e53a2536dc6cb53e23afccb1	Eukaryota	Archaeplastida	Chlorophyta	Chlorophyceae	Chlamydomonadales	Chlamydomonadales_X
533e8c331e2d09a89c88def772a9a5a6	Unassigned
cf37215bcb349dfe1d512af14bb38034	Eukaryota	Opisthokonta	Fungi
9b5916d28a3c96dea76894c1605f6247	Unassigned
78f942c20bde6d4040d58ac4fce252d6	Eukaryota	Opisthokonta	Fungi	Basidiomycota	Ustilaginomycotina	Exobasidiomycetes	Exobasidiomycetes_X	Exobasidiomycetes_X_sp.
9eb387695b97fc30ab6cecc6a557ce33	Eukaryota	Opisthokonta	Fungi	Ascomycota	Pezizomycotina	Eurotiomycetes
c37863b0ed2449743c7eff5dfef842ea	Eukaryota	Rhizaria	Cercozoa	Filosa-Granofilosea	Limnofilida	Limnofilidae
5a196a52da97d2289ac5e6329928e90b	Eukaryota	Opisthokonta	Fungi	Basidiomycota	Ustilaginomycotina	Exobasidiomycetes	Exobasidiomycetes_X	Exobasidiomycetes_X_sp.
7bdd55bf9e82c8a798ef1f656a9412af	Eukaryota	Archaeplastida	Chlorophyta	Trebouxiophyceae	Chlorellales	Chlorellales_X	Muriella
17e406234bb8fccec6272941b044846d	Eukaryota	Archaeplastida	Chlorophyta	Chlorophyceae	Chlamydomonadales	Chlamydomonadales_X	Heterochlamydomonas	Heterochlamydomonas_sp.
02c70ffaf7cf063fe06fe525e528ea66	Eukaryota	Opisthokonta	Metazoa	Craniata	Craniata_X	Mammalia	Homo	Homo_sapiens
854b3a7afd931399febb95d52bb0b511	Eukaryota	Archaeplastida	Chlorophyta	Chlorophyceae	Chlamydomonadales	Chlamydomonadales_X
855e5d4f0a4fbe8f6d0ef997362983fc	Eukaryota	Archaeplastida	Streptophyta	Embryophyceae	Embryophyceae_X	Embryophyceae_XX	Pilea
14c93a44d9fdd6cf039e44029cb4fa94	Unassigned
410e58ec3d3916fe29b04697d0d0be1f	Eukaryota	Archaeplastida	Chlorophyta	Chlorophyceae	Chlamydomonadales	Chlamydomonadales_X	Neochlorosarcina
2cd3fbe2d9e5a7ee64952d4a12cf24f6	Unassigned
0fa58f03dd1691f9d47c1c9715e9a59f	Eukaryota	Archaeplastida	Chlorophyta	Trebouxiophyceae	Chlorellales	Chlorellales_X	Micractinium	Micractinium_sp.
d68f95dc61974a69a95f65bfd0c5cd65	Eukaryota	Stramenopiles	Ochrophyta	Bacillariophyta	Bacillariophyta_X	Raphid-pennate	Craticula	Craticula_molestiformis
3e20e8fce73477297f156379ca0555d0	Eukaryota	Archaeplastida	Chlorophyta	Chlorophyceae	Chlamydomonadales	Chlamydomonadales_X	Chlamydomonas	Chlamydomonas_reinhardtii
331a37767a03bf72f9bfd53dbd4c1ce0	Unassigned
8bb4f613e1d82fec3e86ca943541c1f1	Unassigned
e191bd391b32f386e8bc5102030ebe11	Eukaryota	Amoebozoa	Lobosa	Tubulinea	Arcellinida	Arcellinida_X	Cryptodifflugia
760e14feefd13917cddac6173c7e81be	Eukaryota	Archaeplastida	Chlorophyta	Chlorophyceae	Chlamydomonadales	Chlamydomonadales_X	Heterochlamydomonas	Heterochlamydomonas_sp.
99281963ff9745c647b74818dac15b7f	Eukaryota	Opisthokonta	Fungi	Ascomycota	Pezizomycotina	Dothideomycetes	Davidiella	Davidiella_tassiana
c0ddad55e5eb4c0782e8d3e5b15d9619	Eukaryota	Rhizaria	Cercozoa	Endomyxa	Vampyrellida	Leptophryidae
4caea1e5bd1b3394fe51062e6019e63e	Eukaryota	Archaeplastida	Chlorophyta	Trebouxiophyceae	Chlorellales	Chlorellales_X	Chlorellales_XX	Chlorellales_XX_sp.
b27dce19d7eb72cfb032ae8861b7e8ab	Eukaryota	Archaeplastida	Chlorophyta	Chlorophyceae	Chlamydomonadales	Chlamydomonadales_X	Tetracystis	Tetracystis_texensis
5a830944b8faebda3bb507dc04e790d7	Eukaryota	Opisthokonta	Metazoa	Arthropoda	Hexapoda	Insecta
2b71753353ac08b68cc06abfaa554de2	Unassigned
70846095a0587db1c786f0e477d8602e	Eukaryota	Alveolata	Ciliophora	Colpodea	Colpodea_X	Platyophryida	Platyophrya	Platyophrya_sp.
fbfa64b6e66b3eb6149aef9ebb744b6e	Unassigned
af0698f8a7406de47015950c56f6028b	Eukaryota	Archaeplastida	Chlorophyta	Chlorophyceae	Chlamydomonadales	Chlamydomonadales_X
81fbd144bb22481b6ce7fd77b0fe6a02	Eukaryota	Alveolata	Ciliophora	Colpodea	Colpodea_X	Platyophryida	Platyophrya	Platyophrya_sp.
706d52a53f3f3da7d74a528b84211685	Eukaryota	Amoebozoa	Lobosa	Lobosa_X	Centramoebida	Balamuthiidae	Balamuthia	Balamuthia_mandrillaris
a6f1937741dd90095fcc52999086d7e6	Eukaryota	Rhizaria	Cercozoa	Filosa-Sarcomonadea	Cercomonadida	Paracercomonadidae
7a95a62af85275e567ce12af21f23fd9	Eukaryota	Rhizaria	Cercozoa	Filosa-Imbricatea	Thaumatomonadida	Thaumatomonadidae	Thaumatomonas	Thaumatomonas_sp.
3527d6423076955c4366625370ba1b29	Eukaryota	Archaeplastida	Chlorophyta	Chlorophyceae	Chlamydomonadales	Chlamydomonadales_X	Chlamydomonas	Chlamydomonas_debaryana
3f7639e403fcb2d09e0b8c9fa3772c29	Unassigned
2173ee4675419d1a28ee223b57aef36c	Eukaryota	Opisthokonta	Fungi	Basidiomycota	Agaricomycotina	Agaricomycetes	Agaricomycetes_X	Agaricomycetes_X_sp.
0dd58ba2c99b724ed2e4b3fb5c9132ff	Unassigned
a5690dc601dc86baec798e4924bf49e3	Eukaryota	Archaeplastida	Chlorophyta	Chlorophyceae	Chlamydomonadales	Chlamydomonadales_X	Chlamydomonadales_XX	Chlamydomonadales_XX_sp.
54a07fe0d8a585b6a04e50bfda56827c	Eukaryota	Archaeplastida	Chlorophyta	Chlorophyceae	Chlamydomonadales	Chlamydomonadales_X	Gonium
e56c4fae107d1d23001a9d2fed7284f9	Eukaryota	Rhizaria	Cercozoa	Filosa-Sarcomonadea	Cercomonadida	Paracercomonadidae	Paracercomonas	Paracercomonas_sp.
dd049b520b4d5fe6747284aa29728566	Eukaryota	Rhizaria	Cercozoa	Filosa-Granofilosea	Limnofilida	Limnofilidae
a274f7b7898794e1b023158e5dfce84e	Unassigned
48d50ded7854d618594164ebd5ac3f3f	Eukaryota	Stramenopiles	Opalozoa	Bicoecea	Pseudodendromonadales	Pseudodendromonadales_X	Pseudodendromonadales_XX	Pseudodendromonadales_XX_sp.
646d88503e21f0dd9c37cf815ee9985c	Eukaryota	Archaeplastida	Chlorophyta	Chlorophyceae	Chlamydomonadales	Chlamydomonadales_X	Heterochlamydomonas	Heterochlamydomonas_sp.
d51181496626dc8890a797a6542032d5	Eukaryota	Opisthokonta	Fungi	Basidiomycota	Agaricomycotina	Agaricomycetes	Fomitopsis	Fomitopsis_pinicola
626818a1b7360079783418b2f923a800	Eukaryota	Archaeplastida	Streptophyta	Embryophyceae	Embryophyceae_X	Embryophyceae_XX	Arabidopsis	Arabidopsis_thaliana
baefe56bcb0c6c96f4736925c267dcf4	Eukaryota	Rhizaria	Cercozoa	Endomyxa	Vampyrellida	Vampyrellida_X	Vampyrellida_clade_B	Vampyrellida_sp.
0a1d4bee9d5b3a12f0a17fba2c88ed50	Unassigned
fd72f915aa43a6148487eb8c0ed85d0f	Eukaryota	Opisthokonta	Metazoa	Craniata	Craniata_X	Mammalia	Homo	Homo_sapiens
09e85d8ef83836a7481be9aaa3de4a06	Eukaryota	Rhizaria	Cercozoa	Filosa-Sarcomonadea	Glissomonadida	Allapsidae	Allapsidae_X	Allapsidae_X_sp.
f847e3476e686658fcd6006eb209aeb5	Eukaryota	Stramenopiles	Ochrophyta	Bacillariophyta	Bacillariophyta_X	Raphid-pennate	Mayamaea
a9a745bc2be402de0dd3434e8f332772	Eukaryota	Opisthokonta	Fungi	Basidiomycota	Agaricomycotina	Agaricomycetes
c53bf5c3496bfec47f6c836744c87701	Eukaryota	Alveolata	Ciliophora	Colpodea	Colpodea_X	Cyrtolophosidida	Apocyrtolophosis
df94c1aa88d1777303ab10671e662bd2	Eukaryota	Archaeplastida	Chlorophyta	Chlorophyceae	Chlamydomonadales	Chlamydomonadales_X	Chlamydomonadales_XX	Chlamydomonadales_XX_sp.
672bc179ae0b2f45f188805385e19bc8	Eukaryota	Archaeplastida	Chlorophyta	Chlorophyceae	Chlamydomonadales	Chlamydomonadales_X	Heterochlamydomonas
d115f5016f3c39599b743351e761031d	Eukaryota	Archaeplastida	Streptophyta	Embryophyceae	Embryophyceae_X	Embryophyceae_XX	Allium
ff5ed542cc0080b225554d980bce8fc6	Eukaryota	Archaeplastida	Chlorophyta	Chlorophyceae	Chlamydomonadales	Chlamydomonadales_X	Chlamydomonadales_XX	Chlamydomonadales_XX_sp.
0dbaa7cd478145ae4618dcc404c94635	Unassigned
4d511a7c71ab92868cf0114ca61e13ae	Eukaryota	Opisthokonta	Metazoa	Craniata	Craniata_X	Mammalia
03391c1e12d6449b54e5ca7778b8ee60	Unassigned
abf522c2debd1fd24a796028b9f3ce90	Unassigned
bfa187e4b4d815c27faed0b2a9e2dcdb	Eukaryota	Alveolata	Ciliophora	Colpodea	Colpodea_X	Platyophryida	Platyophrya	Platyophrya_sp.
f80bac64cffc83c4b3b93b6e0daff0fe	Eukaryota	Opisthokonta	Fungi	Basidiomycota	Agaricomycotina	Agaricomycetes	Agaricomycetes_X	Agaricomycetes_X_sp.
80098fadd3696a5864ca807cf97b91b0	Unassigned
8d82ecc64d20fdce3e20f9201ac8a55f	Eukaryota	Opisthokonta	Fungi	Basidiomycota	Ustilaginomycotina	Exobasidiomycetes	Exobasidiomycetes_X	Exobasidiomycetes_X_sp.
4f76f284f792eb01ae310afeebfc3c98	Eukaryota	Archaeplastida	Chlorophyta	Chlorophyceae	Chlamydomonadales	Chlamydomonadales_X	Chlamydomonas	Chlamydomonas_debaryana
54587555e2a034b5dca23ca65302796c	Eukaryota	Archaeplastida	Chlorophyta	Trebouxiophyceae	Chlorellales	Chlorellales_X
3eca0f95a4ec093605a30f6d824a3cf0	Eukaryota	Opisthokonta	Fungi	Ascomycota	Pezizomycotina	Pezizomycetes	Choiromyces	Choiromyces_venosus
35ee136bd33144cad8e9d8b62c3dccc2	Eukaryota	Opisthokonta	Fungi	Basidiomycota	Ustilaginomycotina	Exobasidiomycetes	Exobasidiomycetes_X	Exobasidiomycetes_X_sp.
69d468f7f2a6de8832f959a66c02edb2	Eukaryota	Archaeplastida	Streptophyta	Embryophyceae	Embryophyceae_X	Embryophyceae_XX	Brassica	Brassica_rapa
5bea58e5e0eacd0a2446c0cbbc49cb73	Eukaryota	Archaeplastida	Chlorophyta	Chlorophyceae	Chlamydomonadales	Chlamydomonadales_X
4120f68498da5e9f253d59113abe497f	Eukaryota	Stramenopiles	Ochrophyta	Chrysophyceae	Chrysophyceae_X	Chrysophyceae_Clade-C	Poterioochromonas
86c1ba36ad00b9db20d84964b385b65f	Unassigned
b5de8c4680758573c1208fd54ba486c5	Eukaryota	Stramenopiles	Ochrophyta	Chrysophyceae	Chrysophyceae_X	Chrysophyceae_XX	Chrysophyceae_XXX	Chrysophyceae_XXX_sp.
d1aff90492af30a6f64cbcded08f4123	Eukaryota	Archaeplastida	Chlorophyta	Chlorophyceae	Chlamydomonadales	Chlamydomonadales_X
4603cf049f6c993765c5b193cf73af20	Eukaryota	Rhizaria	Cercozoa	Filosa-Granofilosea	Limnofilida	Limnofilidae	Limnofila
97d9991ac89bef4cd9677d36cedd0a81	Eukaryota	Archaeplastida	Chlorophyta	Chlorophyceae	Chlamydomonadales	Chlamydomonadales_X	Chlamydomonadales_XX	Chlamydomonadales_XX_sp.
7727562cf6bc04e05584e9f71f6294d6	Eukaryota	Amoebozoa	Lobosa	Tubulinea	Echinamoebida	Vermamoebidae	Hartmannella
61e0dc00dc75cdda5fb23361db38f0c9	Eukaryota	Amoebozoa	Lobosa	Lobosa_X	Centramoebida	Acanthamoebidae	Protacanthamoeba
31484568db396a7bf0354627aadcda06	Eukaryota	Opisthokonta	Fungi	Basidiomycota	Agaricomycotina	Agaricomycetes	Udeniomyces	Udeniomyces_pannonicus
64353fe0a7bbf53e3608e40cac5211df	Eukaryota	Archaeplastida	Chlorophyta	Chlorophyceae	Chlamydomonadales	Chlamydomonadales_X
cd404bf0ea2b453089bf03e09852a632	Eukaryota	Archaeplastida	Chlorophyta	Chlorophyceae	Chlamydomonadales	Chlamydomonadales_X	Heterochlamydomonas
29e1b10bb4678df414798a3ed1193ba1	Unassigned
500fdd0d733f6b61a4e5e95c7abb1353	Unassigned
280d1ac9f02056f15d21cf4289b5e256	Unassigned
1335a2c1a972f2b47119dac46df7406d	Eukaryota	Stramenopiles	Opalozoa	Bicoecea	Pseudodendromonadales	Pseudodendromonadales_X	Pseudodendromonadales_XX	Pseudodendromonadales_XX_sp.
27bb01608e99eefac099a06a93e8837e	Eukaryota	Archaeplastida	Chlorophyta	Chlorophyceae	Chlamydomonadales	Chlamydomonadales_X
86c4556d8706cb0b7f2facfe376eead5	Unassigned
152b14742244cfc98af4cf7f702cfad5	Eukaryota	Opisthokonta	Metazoa	Craniata	Craniata_X	Mammalia
e5cc6037ca928e9fd019db428803d06c	Eukaryota	Archaeplastida	Streptophyta	Embryophyceae	Embryophyceae_X	Embryophyceae_XX	Arabidopsis	Arabidopsis_thaliana
9af335d42a908a4a4f53b7aa738fe480	Eukaryota	Stramenopiles	Ochrophyta	Bacillariophyta	Bacillariophyta_X	Raphid-pennate	Mayamaea
a8891bf3a9a1a513d9c93fb0ee294047	Unassigned
2a0a5daca7effa85125d85e656172331	Eukaryota	Alveolata	Ciliophora	Colpodea	Colpodea_X	Colpodida	Colpodida_X	Colpodida_X_sp.
3f34fc5da3cfb5651f484c0968dbadf7	Unassigned
ac87e8c1aa393e22c6d111e19bda8b5a	Eukaryota	Alveolata	Ciliophora	Colpodea	Colpodea_X	Platyophryida	Platyophrya	Platyophrya_sp.
b24a6ad063895abd6719718ad9200e50	Eukaryota	Opisthokonta	Fungi	Ascomycota	Pezizomycotina	Eurotiomycetes	Uncinocarpus	Uncinocarpus_reesii
c73032df4d52b2549ac90a6c0958948d	Eukaryota	Archaeplastida	Chlorophyta	Chlorophyceae	Chlamydomonadales	Chlamydomonadales_X	Heterochlamydomonas	Heterochlamydomonas_sp.
a8d619ac5b56f23fd153e15c9611c5b2	Eukaryota	Stramenopiles	Ochrophyta	Bacillariophyta	Bacillariophyta_X	Raphid-pennate	Mayamaea
43e1d8573677f525a891ebe8dade164c	Eukaryota	Archaeplastida	Chlorophyta	Ulvophyceae	Ulotrichales	Ulotrichales_X	Gloeotilopsis	Gloeotilopsis_planctonica
e275a6f01ff3ed5cfdcbd6a6759c765e	Eukaryota	Stramenopiles	Sagenista	Labyrinthulomycetes	Amphifilida	Amphifilaceae	Amphifilaceae_X	Amphifilaceae_X_sp.
259573610804b5ecd8f46ca24dc4eccf	Eukaryota	Opisthokonta	Fungi	Ascomycota	Pezizomycotina	Sordariomycetes	Ascosacculus	Ascosacculus_heteroguttulatus
d3b00ff28ac2dafef124e9e540a47632	Eukaryota	Archaeplastida	Streptophyta	Embryophyceae	Embryophyceae_X	Embryophyceae_XX
a650c073841d20552839d089066c8720	Unassigned
241ed572298ab1299bf4f12b22b2d00c	Eukaryota	Opisthokonta	Metazoa	Craniata	Craniata_X	Mammalia	Microcebus	Microcebus_murinus
5396c7c723174937810151f958dcb233	Eukaryota	Opisthokonta	Fungi	Basidiomycota	Agaricomycotina	Agaricomycetes	Fibulorhizoctonia	Fibulorhizoctonia_sp.
1d83fee25603ab088533e5daa690b332	Eukaryota	Archaeplastida	Streptophyta	Embryophyceae	Embryophyceae_X	Embryophyceae_XX	Arabidopsis	Arabidopsis_thaliana
15fa807864c2acfc141ead43f29ec387	Eukaryota	Opisthokonta	Metazoa	Craniata	Craniata_X	Mammalia	Homo	Homo_sapiens
c6860d29570811761eac30bc912616ef	Eukaryota	Stramenopiles	Ochrophyta	Bacillariophyta	Bacillariophyta_X	Raphid-pennate	Mayamaea
c7afdf5a808c418a2b1c0d496b12217a	Eukaryota	Archaeplastida	Streptophyta	Embryophyceae	Embryophyceae_X	Embryophyceae_XX	Allium
42938ac983193efa484da73092b5537e	Unassigned
0965c4d3da0c087c6e8e0b63e38d4708	Eukaryota	Archaeplastida	Chlorophyta	Chlorophyceae	Chlamydomonadales	Chlamydomonadales_X	Tetracystis	Tetracystis_aplanospora
55984e29b99b6d07c86ba499c76a752f	Eukaryota	Opisthokonta	Fungi	Ascomycota	Pezizomycotina	Sordariomycetes
45683a2d5589a544088362c7a0eab7fd	Eukaryota	Opisthokonta	Fungi	Basidiomycota	Agaricomycotina	Agaricomycetes	Agaricomycetes_X	Agaricomycetes_X_sp.
dc7bdc995c35a2800a365780aff42bfa	Eukaryota	Opisthokonta	Fungi	Ascomycota	Pezizomycotina	Dothideomycetes	Lojkania	Lojkania_enalia
20f383799082cd0a4e4ba67b2464bcf8	Unassigned
39c5d2e376fc05c807f61b3675f455d9	Eukaryota	Opisthokonta	Fungi	Ascomycota	Pezizomycotina	Dothideomycetes
e09054bce8470e4d531e841d86d46e00	Eukaryota	Archaeplastida	Chlorophyta	Chlorophyceae	Chlamydomonadales	Chlamydomonadales_X	Heterochlamydomonas
e041c68414434eb4d820b32c74206751	Unassigned
0ec2d89153664f2849d77d1ff3d390e1	Unassigned
7698f3922c633a9892d741f365a03004	Eukaryota	Archaeplastida	Chlorophyta	Chlorophyceae	Chlamydomonadales	Chlamydomonadales_X	Chlorococcum
45d8af5c754d5f8a7407c48872cae90c	Unassigned
77eef3324082de706d3b51d93f3f6ec2	Eukaryota	Opisthokonta	Fungi	Basidiomycota	Pucciniomycotina	Agaricostilbomycetes	Bensingtonia
bcd58339e96f4a2cdac0fda884c9e2c9	Eukaryota	Excavata	Discoba	Kinetoplastea	Neobodonida	Rhynchomonadidae	Rhynchomonas	Rhynchomonas_sp.
2ae9a68615e844d9a0437a388b2ce64d	Eukaryota	Archaeplastida	Chlorophyta	Chlorophyceae	Chlamydomonadales	Chlamydomonadales_X	Heterochlamydomonas	Heterochlamydomonas_lobata
873ebbc7c1b68e97273518504a6c054f	Unassigned
78fc8428d19d57a2583816c71264cbb1	Eukaryota	Archaeplastida	Chlorophyta	Chlorophyceae	Chlamydomonadales	Chlamydomonadales_X	Heterochlamydomonas	Heterochlamydomonas_sp.
f8c7c722b73c549eeedd37821e0e16c1	Eukaryota	Stramenopiles	Ochrophyta	Chrysophyceae	Chrysophyceae_X	Chrysophyceae_Clade-C
b64d4a99f17d3c06015d3f1e6f1a069c	Eukaryota	Opisthokonta	Fungi	Ascomycota	Pezizomycotina	Sordariomycetes
d1bea016d467ecbbff7e151dff38ce94	Eukaryota	Archaeplastida	Chlorophyta	Chlorophyceae	Chlamydomonadales	Chlamydomonadales_X	Spongiochloris	Spongiochloris_spongiosa
9aa2111f041e15340fd81f6b10a89be4	Eukaryota	Opisthokonta	Fungi	Ascomycota	Pezizomycotina	Dothideomycetes	Aureobasidium
4038313c2ea44bc81e9d5917c9e8d440	Eukaryota	Opisthokonta	Fungi	Ascomycota	Saccharomycotina	Saccharomycetales	Yarrowia	Yarrowia_lipolytica
ff49b21b33b2c3c34fceca9417b3b1c2	Eukaryota	Opisthokonta	Fungi	Basidiomycota	Ustilaginomycotina	Exobasidiomycetes	Exobasidiomycetes_X	Exobasidiomycetes_X_sp.
26f675f710368c5d3343ee29c4194368	Eukaryota	Archaeplastida	Chlorophyta	Chlorophyceae	Chlamydomonadales	Chlamydomonadales_X	Heterochlamydomonas	Heterochlamydomonas_sp.
8dd1874a1d4d622da762d96cf73df805	Eukaryota	Opisthokonta	Fungi	Basidiomycota	Ustilaginomycotina	Exobasidiomycetes	Exobasidiomycetes_X	Exobasidiomycetes_X_sp.
780785aea5644dd30e83bc649714abb0	Unassigned
00d0d899019f26692f91801980be00ab	Eukaryota	Opisthokonta	Fungi	Ascomycota	Saccharomycotina	Saccharomycetales	Yarrowia	Yarrowia_lipolytica
b4eba39e73d4c1a88e80cdf94bde1b1f	Eukaryota	Opisthokonta	Fungi	Ascomycota	Saccharomycotina	Saccharomycetales	Yarrowia	Yarrowia_lipolytica
9bc9e8fa642a5089776343449900e647	Eukaryota	Stramenopiles	Ochrophyta	Chrysophyceae	Chrysophyceae_X	Chrysophyceae_Clade-C	Spumella
5b8d9ffc6d858a96ad9886f4f641b334	Eukaryota	Opisthokonta	Fungi	Basidiomycota	Agaricomycotina	Agaricomycetes	Agaricomycetes_X	Agaricomycetes_X_sp.
275aac1401d180102401c7f9b42642a4	Unassigned
a42a254d532a96fbbdd7b4dcbbe6a06d	Eukaryota	Archaeplastida	Chlorophyta	Ulvophyceae	Ulotrichales	Ulotrichales_X	Gloeotilopsis	Gloeotilopsis_planctonica
011caa87b69256519fc6b8ccbf49164e	Eukaryota	Stramenopiles	Ochrophyta	Bacillariophyta	Bacillariophyta_X	Raphid-pennate	Mayamaea
05870e0170b3cdfbeba249893393449a	Unassigned
efeac878ff6ffb4c493e8b419ea688c1	Eukaryota	Archaeplastida	Chlorophyta	Chlorophyceae	Sphaeropleales	Sphaeropleales_X	Coelastrella
e64aa6eb0a2561538ae9608776db202c	Eukaryota	Alveolata	Ciliophora	CONThreeP	CONThreeP_X	CONThreeP_XX	CONThreeP_XXX	CONThreeP_XXX_sp.
5e7757dec0448b9443d98f03e9ec13b0	Eukaryota	Archaeplastida	Streptophyta	Embryophyceae	Embryophyceae_X	Embryophyceae_XX	Solanum	Solanum_tuberosum
14ec1c99046fe496abbf6031def304f6	Eukaryota	Archaeplastida	Streptophyta	Embryophyceae	Embryophyceae_X	Embryophyceae_XX
f6def68a8f2ce0decb10d9b5a6d6225b	Eukaryota	Archaeplastida	Chlorophyta	Trebouxiophyceae	Chlorellales	Chlorellales_X	Chlorella	Chlorella_vulgaris
d38d43e23205b81f2082a9c796656598	Eukaryota	Stramenopiles	Ochrophyta	Chrysophyceae	Chrysophyceae_X	Chrysophyceae_XX	Chrysophyceae_XXX	Chrysophyceae_XXX_sp.
4d06959fed5b266c2bccfa228217ae6d	Eukaryota	Amoebozoa	Lobosa	Tubulinea	Nolandida	Nolandellidae	Nolandellidae_X	Nolandellidae_X_sp.
780f7de28496ad174da5fc126c30879c	Eukaryota	Opisthokonta	Fungi	Ascomycota	Pezizomycotina	Sordariomycetes	Nais_fungus	Nais_inornata
aaa808ba9d3b02c008c2c5ca824c225a	Eukaryota	Archaeplastida	Streptophyta	Embryophyceae	Embryophyceae_X	Embryophyceae_XX	Zea	Zea_mays
2d31c240393a77eb80b0a7effbf1b410	Eukaryota	Archaeplastida	Streptophyta	Embryophyceae	Embryophyceae_X	Embryophyceae_XX	Embryophyceae_XXX	Embryophyceae_XXX_sp.
74bfb83dfcee6d70c1dec3660daa8960	Eukaryota	Stramenopiles	Ochrophyta	Bacillariophyta	Bacillariophyta_X	Raphid-pennate	Mayamaea
472a89232ef71ac906466fac023d4c16	Eukaryota	Opisthokonta	Fungi	Basidiomycota	Ustilaginomycotina	Exobasidiomycetes	Malassezia	Malassezia_restricta
1d9eec8136a131836d2bb0625380673d	Eukaryota	Stramenopiles	Ochrophyta	Bacillariophyta	Bacillariophyta_X	Raphid-pennate	Mayamaea
dcecd8e3f2b42eec652ff9b69d9ac7d3	Unassigned
8870b733168bbf71bc9a1ae00fe13fc6	Eukaryota	Opisthokonta	Fungi	Ascomycota	Saccharomycotina	Saccharomycetales	Yarrowia	Yarrowia_lipolytica
bbbad9993c6c9428702432138d52add9	Eukaryota	Opisthokonta	Fungi	Mucoromycota	Mucoromycotina	Mucoromycotina_X	Mucoromycotina_XX	Mucoromycotina_XX_sp.
edd6a4d9d08debcee4a4de8cec3064c3	Eukaryota	Archaeplastida	Chlorophyta	Chlorophyceae	Chlamydomonadales	Chlamydomonadales_X	Chlorococcum	Chlorococcum_sp.
4a402841622a770183f2625679b69682	Eukaryota	Opisthokonta	Fungi	Basidiomycota	Ustilaginomycotina	Exobasidiomycetes	Exobasidiomycetes_X	Exobasidiomycetes_X_sp.
59b6be6d3fcffcf7e69d11cfb84a49c7	Eukaryota	Amoebozoa	Lobosa	Discosea-Longamoebia	Thecamoebida	Thecamoebidae	Stenamoeba
d2dda5264a611b6b96817542b1ae8d51	Eukaryota	Archaeplastida	Chlorophyta	Chlorophyceae	Chlamydomonadales	Chlamydomonadales_X	Protosiphon	Protosiphon_botryoides
3943282e22cbdf70148407c71cfe1cd0	Unassigned
0e98a0cd56350aaddf0359ccf7e7d833	Eukaryota	Opisthokonta	Fungi	Basidiomycota	Ustilaginomycotina	Exobasidiomycetes	Malassezia	Malassezia_sympodialis
cdf052030496d4d112cd9ee8547420eb	Eukaryota	Opisthokonta	Fungi	Ascomycota	Pezizomycotina	Dothideomycetes	Davidiella	Davidiella_tassiana
7c3f78bcec7f43853639c47574072c1e	Eukaryota	Archaeplastida	Chlorophyta	Ulvophyceae	Ulotrichales	Ulotrichales_X	Gloeotilopsis
758978b626a59f51524dbd90b644aa68	Eukaryota	Opisthokonta	Fungi	Ascomycota	Saccharomycotina	Saccharomycetales	Yarrowia	Yarrowia_lipolytica
35d2619fceac8c5cfe0fbec0ad61e0e9	Unassigned
fd2e40d8fb860de97eaf033a663a8763	Eukaryota	Amoebozoa	Lobosa	Lobosa_X	Centramoebida	Acanthamoebidae	Acanthamoebidae_X	Acanthamoebidae_X_sp.
96ee12a93a5d1f36971b363c59aadfeb	Eukaryota	Archaeplastida	Streptophyta	Embryophyceae	Embryophyceae_X	Embryophyceae_XX	Pottia	Pottia_truncata
c80a371b791d467ea482da6d60ce0c77	Eukaryota	Archaeplastida	Chlorophyta	Chlorophyceae	Chlamydomonadales	Chlamydomonadales_X	Chlamydomonas	Chlamydomonas_hydra
4018096ef14d2e33b80947c59cc4de89	Eukaryota	Archaeplastida	Chlorophyta	Trebouxiophyceae	Chlorellales	Chlorellales_X	Chlorella
35d4c07885d78368f8e04e515e88af3a	Eukaryota	Opisthokonta	Fungi	Ascomycota	Pezizomycotina	Eurotiomycetes	Eurotiomycetes_X	Eurotiomycetes_X_sp.
0eb7eef1b11a56dd954af45b18a5c758	Unassigned
8ceaaa2d6f8958822ecfc63348118b70	Eukaryota	Amoebozoa	Lobosa	Lobosa_X	Centramoebida	Acanthamoebidae	Protacanthamoeba
02d81e16764fd95facf7d40e0cc4f10c	Unassigned
f46edd96fda987b6bc662b7e77ba6850	Unassigned
5c30ecd192e4d377ce686e1e8f06ab61	Eukaryota	Opisthokonta	Fungi	Mucoromycota	Mucoromycotina	Mucoromycotina_X	Absidia	Absidia_glauca
8240e72939bb2579205d18efa8bcda55	Eukaryota	Amoebozoa	Conosa	Variosea	Variosea_X	Mb5C-lineage	Mb5C-lineage_X	Mb5C-lineage_X_sp.
ee3fad58a9d1d6fd72b9bbe3d26d9d26	Eukaryota	Archaeplastida	Streptophyta	Embryophyceae	Embryophyceae_X	Embryophyceae_XX	Eucalyptus	Eucalyptus_camaldulensis
43727d3a9412e75cbb11b7c4a1dc031b	Eukaryota	Opisthokonta	Fungi	Ascomycota	Saccharomycotina	Saccharomycetales	Cyberlindnera	Cyberlindnera_saturnus
74287f0d3df59fa124ea2efa2d7132fe	Eukaryota	Opisthokonta	Fungi	Mucoromycota	Mucoromycotina	Mucoromycotina_X	Absidia	Absidia_glauca
4a201c76c8cc951b424e502b779c676f	Unassigned
d9455d382dd4035565f25fbcc8348ee8	Eukaryota	Stramenopiles	Sagenista	Labyrinthulomycetes	Amphifilida	Amphifilaceae	Amphifilaceae_X	Amphifilaceae_X_sp.
a676a1d5f6795edafa9d042e9203ea83	Eukaryota	Excavata	Discoba	Kinetoplastea	Kinetoplastea_X	Kinetoplastea_XX	Kinetoplastea_XXX	Kinetoplastea_XXX_sp.
5af55ed1e15e847b887d8d9bc8309b5e	Eukaryota	Stramenopiles	Ochrophyta	Bacillariophyta	Bacillariophyta_X	Raphid-pennate	Mayamaea
159b64e6ee4d3e9673b4e6f8258f8f2a	Eukaryota	Opisthokonta	Fungi	Basidiomycota	Agaricomycotina	Agaricomycetes	Ceriporiopsis	Ceriporiopsis_gilvescens
62afd68a7891e6e32f4dd896f3966034	Eukaryota	Opisthokonta	Metazoa	Arthropoda	Chelicerata	Arachnida
872b9da3708456d4c3bb02347241b8c3	Eukaryota	Rhizaria	Cercozoa	Filosa-Granofilosea	Limnofilida	Limnofilidae
bc59cde6f43aa433d2b3be09c1de9650	Eukaryota	Archaeplastida	Chlorophyta	Chlorophyceae	Chaetopeltidales	Chaetopeltidales_X	Floydiella	Floydiella_terrestris
fc3cd371fa3a7fa50bbdd406f54a648a	Eukaryota	Opisthokonta	Metazoa	Arthropoda	Chelicerata	Arachnida	Theridion
ef7ab8737cf53fd35920436f1cafe449	Eukaryota	Amoebozoa	Lobosa	Lobosa_X	Centramoebida	Acanthamoebidae	Protacanthamoeba
5be95cd858048f196ed30d4a4c1f8ab5	Eukaryota	Opisthokonta	Fungi	Mucoromycota	Mucoromycotina	Mucoromycotina_X
d433d365e870708522da4d1fb565ae66	Eukaryota	Opisthokonta	Fungi	Basidiomycota	Agaricomycotina	Agaricomycetes
9ba9e0aa12aa2f7fba0974be3c896feb	Eukaryota	Archaeplastida	Streptophyta	Embryophyceae	Embryophyceae_X	Embryophyceae_XX	Allium
432e4d0f82eecf26e480402767c15fc8	Eukaryota	Archaeplastida	Chlorophyta	Chlorophyceae	Chlamydomonadales	Chlamydomonadales_X
3bf1b23f20b0dd1a59e7fb77a0912cff	Unassigned
056377306cc9b2b20c7a288be0f7c5b9	Eukaryota	Opisthokonta	Fungi	Basidiomycota	Agaricomycotina	Agaricomycetes	Inonotus	Inonotus_linteus
d1c6094bdb5039d4541014c982cb9dba	Eukaryota	Stramenopiles	Ochrophyta	Bacillariophyta	Bacillariophyta_X	Raphid-pennate	Mayamaea
eaeda52f1621109039a4d04f9a7cdb78	Eukaryota	Amoebozoa	Lobosa	Tubulinea	Nolandida	Nolandellidae	Nolandellidae_X	Nolandellidae_X_sp.
d80571c201161aa472f93858c5bbd636	Eukaryota	Opisthokonta	Fungi	Basidiomycota	Agaricomycotina	Agaricomycetes	Agaricomycetes_X	Agaricomycetes_X_sp.
c4efa0c059e29cac9288f0945e7c4906	Eukaryota	Opisthokonta	Fungi	Basidiomycota	Ustilaginomycotina	Exobasidiomycetes	Exobasidiomycetes_X	Exobasidiomycetes_X_sp.
a747d22bcb6d3b71659e222a8525d5dd	Unassigned
2e59cba05ff95aca2c7ffb17dd01136e	Eukaryota	Alveolata	Ciliophora	Spirotrichea	Hypotrichia	Pseudourostylidae	Pseudourostyla
859a13220e7aca31ae3cd3549d79f9b1	Eukaryota	Opisthokonta	Fungi	Basidiomycota	Pucciniomycotina	Tritirachiomycetes	Paratritirachium	Paratritirachium_sp.
cabfd599311877fe899a72140a53eeb4	Unassigned
9b01e3288fb83f31f9086748771b621b	Eukaryota	Stramenopiles	Ochrophyta	Bacillariophyta	Bacillariophyta_X	Raphid-pennate	Fistulifera	Fistulifera_saprophila
cb80f0f15010ad26518d55c72870cc9b	Eukaryota	Opisthokonta	Metazoa	Craniata	Craniata_X	Mammalia
76933765ea9ebb2ace65e646fdbf8b69	Eukaryota	Archaeplastida	Chlorophyta	Chlorophyceae	Chlamydomonadales	Chlamydomonadales_X	Heterochlamydomonas
a56990902d4974b39311f7dd08a6c9d0	Eukaryota	Opisthokonta	Fungi	Basidiomycota	Agaricomycotina	Agaricomycetes	Agaricomycetes_X	Agaricomycetes_X_sp.
9a6ff0671db95f6c9e857e9cf7a747f9	Eukaryota	Opisthokonta	Fungi	Basidiomycota	Agaricomycotina	Agaricomycetes	Scleroderma	Scleroderma_laeve
b77dfb1432c026356080796f377b4ad7	Eukaryota	Opisthokonta	Fungi	Ascomycota	Saccharomycotina	Saccharomycetales	Yarrowia	Yarrowia_lipolytica
614d75aed12bfbffd160005926618f56	Eukaryota	Stramenopiles	Opalozoa	Bicoecea	Pseudodendromonadales	Pseudodendromonadales_X
78a0616c691dc31ab987c4f47bfa6a2e	Unassigned
ea56d5da0f42367018dbb09d0812e0d3	Eukaryota	Opisthokonta	Fungi	Basidiomycota	Agaricomycotina	Agaricomycetes	Scytinostroma
b13a7c47a090b0d607bb224a3539b29c	Eukaryota	Rhizaria	Cercozoa	Filosa-Sarcomonadea	Cercomonadida	Paracercomonadidae	Nucleocercomonas	Nucleocercomonas_praelonga
121620002a56075ac10ded61c8c82ab5	Eukaryota	Archaeplastida	Chlorophyta	Chlorophyceae	Chlamydomonadales	Chlamydomonadales_X	Heterochlamydomonas	Heterochlamydomonas_sp.
4892a3a5d22864bc8ef40a80f7f9b8ce	Eukaryota	Opisthokonta	Fungi	Basidiomycota	Ustilaginomycotina	Exobasidiomycetes	Exobasidiomycetes_X	Exobasidiomycetes_X_sp.
29388e1369a2e5aa023405f705b5ec83	Eukaryota	Opisthokonta	Fungi	Mucoromycota	Mucoromycotina	Mucoromycotina_X	Mortierella
c99147b076be7bb6d1ad276b19ab7148	Eukaryota	Rhizaria	Cercozoa	Filosa-Granofilosea	Limnofilida	Limnofilidae	Limnofila	Limnofila_anglica
7adf53e089dd8ec4fa669f0433e7904e	Eukaryota	Opisthokonta	Fungi	Ascomycota	Saccharomycotina	Saccharomycetales	Saccharomycetales_X	Saccharomycetales_X_sp.
757e505a1e793dabbbc25e1e7eb98542	Eukaryota	Opisthokonta	Metazoa	Craniata	Craniata_X	Mammalia	Homo	Homo_sapiens
2fde7ccd00edf966ca0e2f9cecaf2315	Eukaryota	Archaeplastida	Chlorophyta	Ulvophyceae	Ulotrichales	Ulotrichales_X
febc20c654527d34ac4c5dc21a7ab1f6	Eukaryota	Archaeplastida	Chlorophyta	Chlorophyceae	Chlamydomonadales	Chlamydomonadales_X
638c27afa978e4fd09ea055eaaf4c299	Eukaryota	Rhizaria	Cercozoa	Filosa-Sarcomonadea	Glissomonadida	Glissomonadida_X	Glissomonadida_XX	Glissomonadida_XX_sp.
6699d93c2358161c93c313a85b04b41a	Eukaryota	Opisthokonta	Fungi	Basidiomycota	Ustilaginomycotina	Exobasidiomycetes	Exobasidiomycetes_X	Exobasidiomycetes_X_sp.
7fd13e15fcd1991cecb8d7f953308bba	Eukaryota	Opisthokonta	Fungi	Ascomycota	Pezizomycotina	Leotiomycetes	Neocudoniella	Neocudoniella_radicella
0163b32cf230a60f719af24783593fd8	Eukaryota	Stramenopiles	Ochrophyta	Bacillariophyta	Bacillariophyta_X	Raphid-pennate	Mayamaea
db15fe282659f85580543eb3d42e630a	Eukaryota	Opisthokonta	Fungi	Basidiomycota	Agaricomycotina	Agaricomycetes
1877b60ff6f7cb7cad58e9cbf1805fe8	Eukaryota	Stramenopiles	Ochrophyta	Eustigmatophyceae	Eustigmatophyceae_X	Eustigmatophyceae_XX	Eustigmatos
0bcffce0251a680a191422ddaee99297	Eukaryota	Stramenopiles	Ochrophyta	Chrysophyceae	Chrysophyceae_X	Chrysophyceae_XX	Chrysophyceae_XXX	Chrysophyceae_XXX_sp.
353038609c3bfbf58efe6baedec6db79	Eukaryota	Archaeplastida	Chlorophyta	Chlorophyceae	Chlamydomonadales	Chlamydomonadales_X	Chlorococcum	Chlorococcum_sp.
283f453bd00214510fa4d5b68a3533a7	Eukaryota	Opisthokonta	Fungi	Basidiomycota	Agaricomycotina	Tremellomycetes	Cryptococcus
746657d68cb7447599228c83dfe45cb0	Eukaryota	Opisthokonta	Fungi	Basidiomycota	Agaricomycotina	Agaricomycetes	Scleroderma	Scleroderma_laeve
67f4c1aa801c8e8fd48717f37b9fdf12	Eukaryota	Rhizaria	Cercozoa	Filosa-Granofilosea	Limnofilida	Limnofilidae	Limnofilidae_X	Limnofilidae_X_sp.
4309536bff9871a3f7381ee941cbe56d	Eukaryota	Opisthokonta	Fungi	Basidiomycota	Ustilaginomycotina	Exobasidiomycetes	Exobasidiomycetes_X	Exobasidiomycetes_X_sp.
df1bcad48ae6724bc42be6e1e0e867e6	Unassigned
37c238b34ca91553a3289de5a0358289	Unassigned
6bc64b190b89991782ea1dc4df4cdbfe	Eukaryota	Stramenopiles	Opalozoa	Bicoecea	Bicoecales	Bicoecaceae	Bicoecaceae_X	Bicoecaceae_X_sp.
81b19e82b63ae27f18598d0f95c1ab5e	Eukaryota	Opisthokonta	Fungi	Basidiomycota	Agaricomycotina	Agaricomycetes	Itersonilia	Itersonilia_perplexans
4afa13796cc3e04810717145f1135746	Eukaryota	Stramenopiles	Ochrophyta	Bacillariophyta	Bacillariophyta_X	Raphid-pennate	Mayamaea
e84e9fd95fecfd59013245d0ee8b6d0e	Eukaryota	Archaeplastida	Chlorophyta	Chlorophyceae	Chlamydomonadales	Chlamydomonadales_X	Chlamydomonadales_XX	Chlamydomonadales_XX_sp.
60ecc9ea1e5f47ec1719843d35d85ebc	Eukaryota	Amoebozoa	Lobosa	Tubulinea	Arcellinida	Arcellinida_X	Cryptodifflugia
dcdf489ba30d43492aefd9c43576fff7	Eukaryota	Stramenopiles	Ochrophyta	Bacillariophyta	Bacillariophyta_X	Raphid-pennate	Mayamaea
e06a0bf3898182c932c9266b99885303	Eukaryota	Archaeplastida	Chlorophyta	Ulvophyceae	Ulotrichales	Ulotrichales_X	Gloeotilopsis	Gloeotilopsis_planctonica
e76a842639fc7285e50c430ac30162c5	Eukaryota	Stramenopiles	Ochrophyta	Chrysophyceae	Chrysophyceae_X	Chrysophyceae_Clade-C	Spumella
093b202044c21ad99ba4fef58e0da6b4	Eukaryota	Archaeplastida	Chlorophyta	Chlorophyceae	Chlamydomonadales	Chlamydomonadales_X	Chlamydomonas	Chlamydomonas_debaryana
26903e00ec7b7b867797caf43e12c379	Eukaryota	Opisthokonta	Fungi	Basidiomycota	Pucciniomycotina	Agaricostilbomycetes	Bensingtonia
d0d27cfa12891f60cc64b1c834bd460f	Eukaryota	Opisthokonta	Fungi	Ascomycota	Pezizomycotina	Leotiomycetes	Pseudogymnoascus	Pseudogymnoascus_roseus
7a42f1c0d8856351f0e14d1352cf9e1e	Unassigned
e0cb889faf480e5d49a2e5713db26091	Eukaryota	Archaeplastida	Chlorophyta	Chlorophyceae	Chlamydomonadales	Chlamydomonadales_X	Chlamydomonas
854a7e7dfdad9ba0d6864417070c3e49	Eukaryota	Amoebozoa	Lobosa	Tubulinea	Nolandida	Nolandellidae	Nolandella
8b1459765926635002eecf11cfba9289	Eukaryota	Archaeplastida	Streptophyta	Embryophyceae	Embryophyceae_X	Embryophyceae_XX	Embryophyceae_XXX	Embryophyceae_XXX_sp.
836afaf081863e775aaa24f0307e2747	Unassigned
0961f4d95b9865420addca0e758bf6da	Eukaryota	Opisthokonta	Fungi	Basidiomycota	Agaricomycotina	Tremellomycetes	Cryptococcus	Cryptococcus_terreus
9ce2ccc051f9cac6597dbe3295adfcb4	Eukaryota	Amoebozoa	Lobosa	Tubulinea	Echinamoebida	Vermamoebidae	Hartmannella	Hartmannella_vermiformis
96b2ed8f09589c19d61d1dcd6478ef3b	Eukaryota	Archaeplastida	Chlorophyta	Chlorophyceae	Chlamydomonadales	Chlamydomonadales_X	Protosiphon	Protosiphon_botryoides
5c14514eec113b23362401bf783f4b98	Eukaryota	Rhizaria	Cercozoa	Filosa-Granofilosea	Filosa-Granofilosea_X	Novel-Gran-5	Novel-Gran-5_X	Novel-Gran-5_X_sp.
a257e63f7ab95bf9d28e28895922863d	Eukaryota	Opisthokonta	Metazoa	Craniata	Craniata_X	Mammalia
ffbb5f2d6b5154eecec69a456eef2000	Eukaryota	Rhizaria	Cercozoa	Endomyxa	Vampyrellida	Leptophryidae	Leptophryidae_X	Leptophryidae_X_sp.
ac1b6e6c17d2231859364322186d8cde	Eukaryota	Archaeplastida	Chlorophyta	Chlorophyceae	Chlamydomonadales	Chlamydomonadales_X	Chlorococcum
c8586b7c8973a9428216bdabc46a07c0	Eukaryota	Stramenopiles	Opalozoa	Bicoecea	Pseudodendromonadales	Pseudodendromonadales_X
6052428e4af0dac492191eb54d30401a	Eukaryota	Rhizaria	Cercozoa	Endomyxa	Vampyrellida	Leptophryidae
08cf93866b71e3427bfdeffbccb7b401	Eukaryota	Archaeplastida	Chlorophyta	Chlorophyceae	Chlamydomonadales	Chlamydomonadales_X	Spongiochloris	Spongiochloris_spongiosa
3b9caeb3b9623150e1380640cc3962a3	Eukaryota	Archaeplastida	Chlorophyta	Chlorophyceae	Chlamydomonadales	Chlamydomonadales_X	Pleurastrum
8da6e4a34aac12c98725b9b1449de4da	Eukaryota	Alveolata	Ciliophora	Colpodea	Colpodea_X	Cyrtolophosidida	Apocyrtolophosis
aecf9a3afdd3121115b3e2ceb56fb55d	Eukaryota	Opisthokonta	Fungi	Mucoromycota	Mucoromycotina	Mucoromycotina_X	Mucoromycotina_XX	Mucoromycotina_XX_sp.
b6e9df22864fba8ea9404ffcaa0eec8a	Eukaryota	Archaeplastida	Chlorophyta	Chlorophyceae	Chlamydomonadales	Chlamydomonadales_X	Chlamydomonas	Chlamydomonas_zebra
9a84d450cd3b329436eeec54403711c5	Eukaryota	Opisthokonta	Fungi	Basidiomycota	Agaricomycotina	Agaricomycetes
9b22a8cba0625a0b7668411613f8da50	Eukaryota	Archaeplastida	Chlorophyta	Chlorophyceae	Chlamydomonadales	Chlamydomonadales_X	Heterochlamydomonas
f83f40db4c57282251afdcf8d131b49d	Eukaryota	Archaeplastida	Chlorophyta	Chlorophyceae	Chlamydomonadales	Chlamydomonadales_X
c520327ca493eb26e5c1b08251421d68	Eukaryota	Archaeplastida	Chlorophyta	Chlorophyceae	Chlamydomonadales	Chlamydomonadales_X	Heterochlamydomonas	Heterochlamydomonas_sp.
cd47dc1d4afe7c87b3e3b9e1194beffe	Eukaryota	Rhizaria	Cercozoa	Filosa-Sarcomonadea	Cercomonadida	Paracercomonadidae	Paracercomonas	Paracercomonas_sp.
f12fb1fe4c3e0127768eca645b453016	Eukaryota	Rhizaria	Cercozoa	Filosa-Sarcomonadea	Glissomonadida	Allapsidae	Group-Te	Group_Te_sp.
e385fe98e2bf754f550538c6d34dcc9a	Unassigned
268abae656faa63f9138e66ab085e9e9	Eukaryota	Archaeplastida	Chlorophyta	Chlorophyceae	Chlamydomonadales	Chlamydomonadales_X	Chlamydomonadales_XX	Chlamydomonadales_XX_sp.
b4a091c9b66c2e6125c8b8203c80a039	Eukaryota	Archaeplastida	Chlorophyta	Chlorophyceae	Chlamydomonadales	Chlamydomonadales_X	Tetracystis	Tetracystis_illinoisensis
555c7c77cd0d536c6a2986b589e4da9b	Eukaryota	Archaeplastida	Chlorophyta	Chlorophyceae	Chaetopeltidales	Chaetopeltidales_X	Floydiella	Floydiella_terrestris
8c393057f5eb273bf556dc140bd7fce9	Eukaryota	Excavata	Discoba	Discoba_XX	Jakobida	Andaluciidae	Andalucia	Andalucia_godoyi
64c1893a3fffba512b69ea869aa30e04	Eukaryota	Rhizaria	Cercozoa	Filosa-Sarcomonadea	Cercomonadida	Cercomonadidae	Eocercomonas	Eocercomonas_sp.
2ca7fa03b92a9f706cc6ad7bcf0c2d03	Eukaryota	Opisthokonta	Fungi	Ascomycota	Pezizomycotina	Sordariomycetes	Plectosphaerella	Plectosphaerella_sp.
1802d01ee530afc86defb1d6d925853c	Eukaryota	Stramenopiles	Ochrophyta	Xanthophyceae	Xanthophyceae_X	Xanthophyceae_XX	Heterococcus	Heterococcus_sp.
e44e612605c620a2bcdfc49a9bbf155f	Eukaryota	Archaeplastida	Chlorophyta	Chlorophyceae	Chlamydomonadales	Chlamydomonadales_X
b92fed704beac6c54a12a0c0704c7891	Eukaryota	Excavata	Discoba	Discoba_XX	Jakobida	Andaluciidae	Andalucia	Andalucia_godoyi
dde965ca66e6e4640286fb473492d250	Eukaryota	Amoebozoa	Lobosa	Lobosa_X	Centramoebida	Balamuthiidae	Balamuthia	Balamuthia_mandrillaris
49744a2909da127e10fb42671e5b2947	Eukaryota	Rhizaria	Cercozoa	Filosa-Granofilosea	Limnofilida	Limnofilidae
1574a3b2ca01403b5d88e82a201854ef	Eukaryota	Archaeplastida	Chlorophyta	Chlorophyceae	Chlamydomonadales	Chlamydomonadales_X
9d66a777cdd5c27f3731e70baa8b082b	Eukaryota	Archaeplastida	Streptophyta	Embryophyceae	Embryophyceae_X	Embryophyceae_XX	Solanum	Solanum_tuberosum
3ce07e2714bdba6c23a675ec45f06f40	Unassigned
3d9229b28a2aa42e376389b010495fe5	Eukaryota	Amoebozoa	Lobosa	Tubulinea	Nolandida	Nolandellidae	Nolandellidae_X	Nolandellidae_X_sp.
1cf54cba75fabe85910395c47f70fcd8	Eukaryota	Stramenopiles	Opalozoa	Bicoecea	Bicoecales	Bicoecaceae	Bicosoeca	Bicosoeca_sp.
a0566ef360f6c9ca93c9eef46abd7976	Eukaryota	Amoebozoa	Conosa	Variosea	Variosea_X	Filamoebidae	Filamoeba	Filamoeba_sp.
a44833eada9cc6d77c1c5508f0b2afe9	Eukaryota	Stramenopiles	Ochrophyta	Eustigmatophyceae	Eustigmatophyceae_X	Eustigmatophyceae_XX	Pseudocharaciopsis	Pseudocharaciopsis_ovalis
20ec622aad8d9016863154d231801d47	Eukaryota	Archaeplastida	Chlorophyta	Trebouxiophyceae	Chlorellales	Chlorellales_X	Picochlorum	Picochlorum_eukaryotum
b99a5302b0a9df21a145a60afddd5e23	Eukaryota	Opisthokonta	Fungi	Basidiomycota	Ustilaginomycotina	Exobasidiomycetes	Exobasidiomycetes_X	Exobasidiomycetes_X_sp.
0556cb850befef2307c843329dd08ba0	Eukaryota	Opisthokonta	Metazoa	Craniata	Craniata_X	Mammalia	Homo	Homo_sapiens
4a2f2513b4ef9f8948a0745bf228a227	Unassigned
6a284d7fe5bd4dadef7faac1bd914cad	Eukaryota	Archaeplastida	Chlorophyta	Chlorophyceae	Chlamydomonadales	Chlamydomonadales_X	Heterochlamydomonas
968833a23c18ceca2364994c75ce7b25	Unassigned
89b0decb046ec205d7f915509ff6243e	Eukaryota	Archaeplastida	Streptophyta	Embryophyceae	Embryophyceae_X	Embryophyceae_XX	Pilea
f11980f1b7d6f40be9c9b409270e233b	Eukaryota	Archaeplastida	Chlorophyta	Chlorophyceae	Chlamydomonadales	Chlamydomonadales_X
4d173c28a110ad8d39969af2094fbae0	Unassigned
fd0a68add4fc2195a97907d8b71498a4	Eukaryota	Opisthokonta	Metazoa	Craniata	Craniata_X	Mammalia	Homo	Homo_sapiens
d2d70bbcc18ea64c44a76df94df518c4	Unassigned
3337bcd64d572bb6671c7339ab834c57	Eukaryota	Archaeplastida	Chlorophyta	Chlorophyceae	Chlamydomonadales	Chlamydomonadales_X	Chlamydomonadales_XX	Chlamydomonadales_XX_sp.
0bfbdd1e61e5636edf9e079a2c5d5698	Eukaryota	Opisthokonta	Metazoa	Arthropoda	Chelicerata	Arachnida
4ad3a80c5c723fd7448bd77bd9c80cce	Unassigned
a81d30a83369e4af137ff30bafa3d13b	Unassigned
3530dfcb72ad553eab24f336949de76f	Eukaryota	Amoebozoa	Lobosa	Discosea-Flabellinia	Dactylopodida	Paramoebidae	Korotnevella	Korotnevella_stella
4eb895db277dfc15a2eb968e31f1c264	Eukaryota	Archaeplastida	Chlorophyta	Chlorophyceae	Chlamydomonadales	Chlamydomonadales_X	Heterochlamydomonas	Heterochlamydomonas_rugosa
f4e6742dc9dec52a9647498e9a9d9ec1	Eukaryota	Rhizaria	Cercozoa	Filosa-Granofilosea	Limnofilida	Limnofilidae	Limnofilidae_X	Limnofilidae_X_sp.
0b72cf2507e8759a1250333778ddf0cf	Eukaryota	Archaeplastida	Streptophyta	Embryophyceae	Embryophyceae_X	Embryophyceae_XX
bc2867de43e7073f9af29ddc6c8bd37d	Eukaryota	Opisthokonta	Fungi	Ascomycota	Pezizomycotina	Orbiliomycetes	Arthrobotrys	Arthrobotrys_arcuata
67224f8c6bd0f23cb287ebd2cb6c7a35	Unassigned
9135953a03e2d5a9c1a624c2f3d8af88	Eukaryota	Archaeplastida	Chlorophyta	Chlorophyceae	Chlamydomonadales	Chlamydomonadales_X	Chloromonas
b2a4d2c650353043831d321b1a173394	Eukaryota	Archaeplastida	Chlorophyta	Chlorophyceae	Chlamydomonadales	Chlamydomonadales_X	Chlamydomonadales_XX	Chlamydomonadales_XX_sp.
0052c0dff4eb9f072e1625eca4ce4c3b	Eukaryota	Amoebozoa	Lobosa	Lobosa_X	Centramoebida	Balamuthiidae	Balamuthia	Balamuthia_mandrillaris
b7643b342c1bd2da01a74c617ffad845	Unassigned
2e6db349f2d61074091a736552b31612	Eukaryota	Opisthokonta	Fungi	Basidiomycota	Ustilaginomycotina	Exobasidiomycetes	Tilletiopsis	Tilletiopsis_washingtonensis
6c4df47ea4dfd646706132920d9534a7	Unassigned
9e6d8ac6656dfadade6f7074e66d9074	Eukaryota	Opisthokonta	Fungi	Basidiomycota	Agaricomycotina	Agaricomycetes	Sistotrema	Sistotrema_brinkmannii
01ddf665ec5349ee1d8cf0aece266b0a	Eukaryota	Opisthokonta	Metazoa	Craniata	Craniata_X	Mammalia	Homo	Homo_sapiens
07c3955bf36f6f4764c9efce7044acc0	Eukaryota	Opisthokonta	Fungi	Basidiomycota	Agaricomycotina	Agaricomycetes	Agaricomycetes_X	Agaricomycetes_X_sp.
0dcd6d61262a6214ec12216a70e29368	Eukaryota	Stramenopiles	Sagenista	Labyrinthulomycetes	Amphifilida	Amphifilaceae	Amphifilaceae_X	Amphifilaceae_X_sp.
0bc873c269fcf81da513b6268ec374ac	Eukaryota	Alveolata	Ciliophora	Colpodea	Colpodea_X	Cyrtolophosidida
37bfa1be010a62e88d09467a88f4d6ef	Eukaryota	Archaeplastida	Chlorophyta	Chlorophyceae	Chlamydomonadales	Chlamydomonadales_X	Chlamydomonas	Chlamydomonas_reinhardtii
e49dd457f5b0af87eaa3990692c289b4	Eukaryota	Archaeplastida	Streptophyta	Embryophyceae	Embryophyceae_X	Embryophyceae_XX	Sphagnum
cad50f50ba636d808990b8783931758c	Eukaryota	Opisthokonta	Fungi	Ascomycota	Pezizomycotina	Sordariomycetes	Ceratosphaeria	Ceratosphaeria_lampadophora
f8a5f1f49ae0959a3472c9b025e13cc4	Eukaryota	Archaeplastida	Chlorophyta	Chlorophyceae	Sphaeropleales	Sphaeropleales_X	Bracteacoccus	Bracteacoccus_minor
919bebc35678836adbc2d5a718ec464c	Eukaryota	Opisthokonta	Fungi	Basidiomycota	Ustilaginomycotina	Exobasidiomycetes	Exobasidiomycetes_X	Exobasidiomycetes_X_sp.
2bc1475a6dbed2050cc83a6373f8f3bb	Eukaryota	Opisthokonta	Fungi	Ascomycota	Pezizomycotina	Dothideomycetes	Mycosphaerella	Mycosphaerella_fijiensis
dcc6928c77a345bbb0d4009b788a9140	Eukaryota	Archaeplastida	Chlorophyta	Chlorophyceae	Chlamydomonadales	Chlamydomonadales_X	Heterochlamydomonas	Heterochlamydomonas_rugosa
b41109e514017dcecb41a4c1a54d2fef	Eukaryota	Archaeplastida	Chlorophyta	Chlorophyceae	Chlamydomonadales	Chlamydomonadales_X
e7f3a32d8aa7c47c8e691f39c38ca59a	Eukaryota	Archaeplastida	Chlorophyta	Chlorophyceae	Chlamydomonadales	Chlamydomonadales_X	Neochlorosarcina	Neochlorosarcina_sp.
c6030382f90b6805a8cb03f444824c8b	Eukaryota	Stramenopiles	Sagenista	Labyrinthulomycetes	Amphifilida	Amphifilaceae	Amphifilaceae_X	Amphifilaceae_X_sp.
19053c8927c9dbccc3a23717a15e9a8c	Eukaryota	Opisthokonta	Fungi	Basidiomycota	Pucciniomycotina	Cystobasidiomycetes	Rhodotorula
8122235fa9903418fc794ad59d92fc6f	Eukaryota	Archaeplastida	Chlorophyta	Chlorophyceae	Chlamydomonadales	Chlamydomonadales_X	Protosiphon	Protosiphon_botryoides
3f12fdba053ff3c81d171dfdb654dd19	Eukaryota	Opisthokonta	Fungi	Ascomycota	Pezizomycotina	Sordariomycetes	Nais_fungus	Nais_inornata
cf45e8fc80b3d3d49f5ca6a52f685217	Unassigned
9dc7c55741575a5b8f18b7a0cd56ca04	Unassigned
eed36b54567d6c7175bc14626ed5825c	Eukaryota	Opisthokonta	Fungi	Ascomycota	Saccharomycotina	Saccharomycetales	Yarrowia	Yarrowia_lipolytica
b8a511010c67daf331ba4b084ad26d8e	Eukaryota	Opisthokonta	Metazoa	Craniata	Craniata_X	Craniata_XX
0d21c581c7a16f7c77cc3034484bf0f3	Eukaryota	Opisthokonta	Metazoa	Craniata	Craniata_X	Mammalia
72947532ef2f2019c43ca6ebdda4e7df	Eukaryota	Amoebozoa	Lobosa	Tubulinea	Nolandida	Nolandellidae	Nolandella
11ee6bc4218e184152dafea9659f701b	Eukaryota	Archaeplastida	Chlorophyta	Chlorophyceae	Chlamydomonadales	Chlamydomonadales_X
db4e908d8260f471d27bb6e7fae516fb	Eukaryota	Archaeplastida	Chlorophyta	Chlorophyceae	Chlamydomonadales	Chlamydomonadales_X	Lobochlamys
53c5c0f43dfcc608b64825c0c06ecbac	Eukaryota	Opisthokonta	Fungi	Ascomycota	Pezizomycotina	Sordariomycetes
0531da14de92cf95f7ddad999fecc1a8	Eukaryota	Opisthokonta	Fungi	Ascomycota	Saccharomycotina	Saccharomycetales
11e3260b02b03422f4c8b0e476435997	Eukaryota	Archaeplastida	Chlorophyta	Chlorophyceae	Chlamydomonadales	Chlamydomonadales_X	Chlamydomonas	Chlamydomonas_debaryana
68886755b9c91582624cef30ca215ac3	Eukaryota	Archaeplastida	Chlorophyta	Chlorophyceae	Chlamydomonadales	Chlamydomonadales_X	Chlamydomonas	Chlamydomonas_debaryana
9b44c212ba0d8e168465932272a77ab4	Eukaryota	Amoebozoa	Lobosa	Discosea-Flabellinia	Dactylopodida	Paramoebidae	Korotnevella	Korotnevella_stella
ed1610b0c61a767237ce9c0a70df50fa	Eukaryota	Opisthokonta	Fungi	Ascomycota	Pezizomycotina	Dothideomycetes	Dothideomycetes_X	Dothideomycetes_X_sp.
ee08f499acf488e4cd66010c0bbbd33a	Eukaryota	Archaeplastida	Chlorophyta	Chlorophyceae	Chlamydomonadales	Chlamydomonadales_X	Chlamydomonas	Chlamydomonas_debaryana
48844557c032597115d2cd3211c02bf6	Eukaryota	Stramenopiles	Ochrophyta	Xanthophyceae	Xanthophyceae_X	Xanthophyceae_XX
d644c2c7c20a295e529126a4f18ec75a	Eukaryota	Opisthokonta	Metazoa	Craniata	Craniata_X	Mammalia	Homo	Homo_sapiens
da76eaff20fb30884d5579e5e5f2e4fb	Unassigned
662ae97d20556b1e224ed30f35779af0	Eukaryota	Opisthokonta	Fungi	Ascomycota	Pezizomycotina	Dothideomycetes	Herpotrichia	Herpotrichia_parasitica
a5ce4e60953651468a4f4100820b3b5c	Eukaryota	Rhizaria	Cercozoa	Filosa-Sarcomonadea	Glissomonadida	Allapsidae	Group-Te	Group_Te_sp.
a9f3884ad4c5df099962f7580651710f	Eukaryota	Archaeplastida	Chlorophyta	Chlorophyceae	Chlamydomonadales	Chlamydomonadales_X	Heterochlamydomonas	Heterochlamydomonas_sp.
3433073fdaa2a74d732593001593ac3a	Eukaryota	Archaeplastida	Chlorophyta	Chlorophyceae	Chlamydomonadales	Chlamydomonadales_X	Chlamydomonas
d68f984a65da57bf73f3d96890049d4c	Eukaryota	Stramenopiles	Ochrophyta	Bacillariophyta	Bacillariophyta_X	Raphid-pennate	Mayamaea
bb00beb99742bba1931780014c719706	Unassigned
958c6443be3f9335e2e1b75015f65c54	Eukaryota	Opisthokonta	Choanoflagellida	Choanoflagellatea	Craspedida	Salpingoecidae_Group_C1	Salpingoecidae_Group_C1_X	Salpingoecidae_Group_C1_X_sp.
be20401baf1ec059dd8428fa4e756673	Unassigned
b0a64881eeba79862cd22d1c557a02cd	Eukaryota	Archaeplastida	Chlorophyta	Chlorophyceae	Chlamydomonadales	Chlamydomonadales_X
2d613c8733e26b7423aebd4ffc8c95b2	Unassigned
b267b8ec5aa772163a2922c46aaace07	Eukaryota	Opisthokonta	Fungi	Ascomycota	Pezizomycotina	Dothideomycetes	Capnodiales	Capnodiales_sp.
d678f05be33a399e1acf55a316c4d12c	Eukaryota	Archaeplastida	Chlorophyta	Chlorophyceae	Chlamydomonadales	Chlamydomonadales_X	Chlamydomonadales_XX	Chlamydomonadales_XX_sp.
73026e17436900fcea4e8b39a147a4a8	Eukaryota	Opisthokonta	Metazoa	Arthropoda	Hexapoda	Insecta
0877987a99b27edaadbdd89d0e15dbc5	Eukaryota	Rhizaria	Cercozoa	Filosa-Granofilosea	Cryptofilida	Mesofilidae	Mesofila	Mesofila_limnetica
9a9d45c1e24f5865c974174c2a7fc2b1	Eukaryota	Archaeplastida	Chlorophyta	Chlorophyceae	Chlamydomonadales	Chlamydomonadales_X	Chlamydomonas	Chlamydomonas_debaryana
0bfe38be0535d4ef0d0ed65941f789c7	Eukaryota	Amoebozoa	Lobosa	Lobosa_X	Centramoebida	Balamuthiidae	Balamuthia	Balamuthia_mandrillaris
ba84e40a6bfe7530107c731eead74b97	Unassigned
75d2c7ac6094357e8fc8a4e9fa189c97	Eukaryota	Stramenopiles	Ochrophyta	Eustigmatophyceae	Eustigmatophyceae_X	Eustigmatophyceae_XX	Pseudocharaciopsis	Pseudocharaciopsis_ovalis
78c272fc075850304219014e6dc7f9f6	Eukaryota	Opisthokonta	Fungi	Ascomycota	Pezizomycotina	Dothideomycetes	Dothideomycetes_X	Dothideomycetes_X_sp.
7937da08eb4223eea904f16841dc5e4b	Eukaryota	Opisthokonta	Fungi	Basidiomycota	Pucciniomycotina	Cystobasidiomycetes	Sporobolomyces
71ebeeffda225a3b78f16ab218ab0755	Eukaryota	Archaeplastida	Chlorophyta	Chlorophyceae	Chlamydomonadales	Chlamydomonadales_X	Heterochlamydomonas
c82eb1711ace0f251c8dcff2c6891024	Eukaryota	Archaeplastida	Chlorophyta	Chlorophyceae	Chlamydomonadales	Chlamydomonadales_X	Heterochlamydomonas
809b04a1ae68d9388a867df3522d2cfd	Eukaryota	Opisthokonta	Fungi	Basidiomycota	Ustilaginomycotina	Exobasidiomycetes	Exobasidiomycetes_X	Exobasidiomycetes_X_sp.
8e8384ee9dc19ef9107fea959cd296cf	Unassigned
c7ace86e68c35ca11f19808c65fceb67	Eukaryota	Opisthokonta	Fungi	Ascomycota	Pezizomycotina	Leotiomycetes	Sclerotinia	Sclerotinia_sclerotiorum
cd25ca269ff53a758ea4d1f4e6b12c16	Eukaryota	Archaeplastida	Chlorophyta	Chlorophyceae	Sphaeropleales	Sphaeropleales_X	Bracteacoccus	Bracteacoccus_sp.
59cbaba7adbd5f3da99aa53be64c3462	Eukaryota	Archaeplastida	Chlorophyta	Chlorophyceae	Chlamydomonadales	Chlamydomonadales_X	Chlamydomonas	Chlamydomonas_debaryana
68e5b956fd1eade54d75c166b838424a	Eukaryota	Opisthokonta	Fungi	Basidiomycota	Ustilaginomycotina	Exobasidiomycetes	Exobasidiomycetes_X	Exobasidiomycetes_X_sp.
8c2fd97803a95f7f0f991a5b759272bf	Eukaryota	Opisthokonta	Fungi	Ascomycota	Pezizomycotina	Eurotiomycetes	Penicillium	Penicillium_namyslowskii
d0576abab83cbbdd7ceacdb7b00aac4c	Eukaryota	Amoebozoa	Lobosa	Lobosa_X	Centramoebida	Balamuthiidae	Balamuthia	Balamuthia_mandrillaris
f99f70fe41572be9e3d4e5fc83063dc1	Eukaryota	Rhizaria	Cercozoa	Filosa-Granofilosea	Limnofilida	Limnofilidae	Limnofilidae_X	Limnofilidae_X_sp.
bcce71fb19db1c4263eff857b9fd5a9b	Unassigned
c826a98d098fd725b5fc9bf0d6a39988	Eukaryota	Archaeplastida	Chlorophyta	Chlorophyceae	Chlamydomonadales	Chlamydomonadales_X	Chlamydomonas	Chlamydomonas_debaryana
fc41f00d781489daddcb88ed828f6840	Eukaryota	Opisthokonta	Fungi	Ascomycota	Saccharomycotina	Saccharomycetales	Yarrowia	Yarrowia_lipolytica
e6bf93eabcc3b86ddf5c6d93b6d67bb4	Eukaryota	Opisthokonta	Fungi	Basidiomycota	Agaricomycotina	Tremellomycetes	Trichosporon	Trichosporon_gracile
d3101f791e49a17e8c801ac46cabbcf6	Eukaryota	Amoebozoa	Conosa	Variosea	Variosea_X	Mb5C-lineage	Mb5C-lineage_X	Mb5C-lineage_X_sp.
ca4e8db85e3bfad6efac171feb82710c	Eukaryota	Opisthokonta	Fungi	Ascomycota	Pezizomycotina	Pezizomycetes	Eleutherascus	Eleutherascus_lectardii
3509d65fbfdce960cbe1cdc164f78797	Unassigned
1c9c5119ad51ba76bd76012d540e8f93	Unassigned
563831a87f7688e903d56d49cc136db7	Eukaryota	Archaeplastida	Chlorophyta	Chlorophyceae	Chlamydomonadales	Chlamydomonadales_X	Chlamydomonadales_XX	Chlamydomonadales_XX_sp.
708710091dbb4d1383185ad20089072f	Eukaryota	Opisthokonta	Metazoa	Craniata	Craniata_X	Mammalia	Homo	Homo_sapiens
8d0c6732d2a3a13e82dff64ec040acab	Eukaryota	Opisthokonta	Fungi	Ascomycota	Pezizomycotina	Leotiomycetes	Geomyces	Geomyces_pannorum
9580f96cc5bfe0163bdcc0a196075c78	Eukaryota	Archaeplastida	Streptophyta	Embryophyceae	Embryophyceae_X	Embryophyceae_XX	Pinus
6a5e6e81301c6d00d44738ca030dd4a1	Eukaryota	Archaeplastida	Streptophyta	Embryophyceae	Embryophyceae_X	Embryophyceae_XX	Symphyogyna	Symphyogyna_brongniartii
9f68996b4ebe9906067cef0621b5692a	Eukaryota	Archaeplastida	Chlorophyta	Chlorophyceae	Chlamydomonadales	Chlamydomonadales_X	Neochlorosarcina	Neochlorosarcina_sp.
0b05938fd90bafc378542ed27251dd16	Unassigned
98772ae99cfe281f68c8dbd703fd4275	Eukaryota	Archaeplastida	Chlorophyta	Trebouxiophyceae	Chlorellales	Chlorellales_X
1d8b1dff20cba2eab2a1b9dd212d2bc1	Eukaryota	Amoebozoa	Lobosa	Lobosa_X	Centramoebida	Balamuthiidae	Balamuthia	Balamuthia_mandrillaris
7237f8922d4c05db0288a0950af2e00f	Eukaryota	Opisthokonta	Fungi	Ascomycota	Pezizomycotina	Dothideomycetes	Aureobasidium	Aureobasidium_pullulans
44e19ff044c416882764ea82282b716e	Eukaryota	Archaeplastida	Chlorophyta	Chlorophyceae	Chlamydomonadales	Chlamydomonadales_X	Chlamydomonadales_XX	Chlamydomonadales_XX_sp.
3833ddb65ff6ea25c92fcec1d8edf31c	Eukaryota	Rhizaria	Cercozoa	Filosa-Sarcomonadea	Cercomonadida	Paracercomonadidae	Paracercomonas	Paracercomonas_metabolicus
593db2d0badb8d002470e6e6f653a62f	Eukaryota	Amoebozoa	Lobosa	Lobosa_X	Centramoebida	Acanthamoebidae	Acanthamoebidae_X	Acanthamoebidae_X_sp.
24519f4a29996198920ebb995cb23cc1	Unassigned
d04c9faba16cb3a115cbaa371c784631	Unassigned
72c9af911aa794088f517cb647b20f0f	Eukaryota	Opisthokonta	Metazoa	Mollusca	Gastropoda	Heterobranchia	Cepaea
401ed5c90128a5b32fa5eb68068ab44a	Eukaryota	Stramenopiles	Ochrophyta	Eustigmatophyceae	Eustigmatophyceae_X	Eustigmatophyceae_XX	Pseudocharaciopsis	Pseudocharaciopsis_ovalis
0aec316408bd565bea8d757821d7b350	Eukaryota	Archaeplastida	Streptophyta	Zygnemophyceae	Zygnemophyceae_X	Zygnemophyceae_XX	Cosmarium	Cosmarium_notabile_var._medium
0f7b9795890fbae5dc5df4f9e654ac97	Eukaryota	Rhizaria	Cercozoa	Filosa-Sarcomonadea	Cercomonadida	Paracercomonadidae	Paracercomonas	Paracercomonas_sp.
3c0467c82ef1a9b3bcbd0401b741892a	Eukaryota	Opisthokonta	Fungi	Basidiomycota	Ustilaginomycotina	Exobasidiomycetes	Exobasidiomycetes_X	Exobasidiomycetes_X_sp.
774171a65d6771ac39b4759a36282026	Eukaryota	Rhizaria	Cercozoa	Filosa-Sarcomonadea	Glissomonadida	Allapsidae	Allapsidae_X	Allapsidae_X_sp.
c666b3e44996f656f7f0e211f2e57888	Eukaryota	Alveolata	Ciliophora	Colpodea	Colpodea_X	Platyophryida
e289f72e726f41c5788b5270380c053a	Eukaryota	Archaeplastida	Chlorophyta	Chlorophyceae	Chlamydomonadales	Chlamydomonadales_X
2d51de618dc54b765a6d801fb3afda06	Eukaryota	Amoebozoa	Lobosa	Tubulinea	Nolandida	Nolandellidae	Nolandellidae_X	Nolandellidae_X_sp.
30917de12011437ec01c7a4c52a2108a	Unassigned
b129599f3e5f98bd44ad7ff895d7c4ec	Eukaryota	Excavata	Discoba	Heterolobosea	Acrasida	Acrasidae	Allovahlkampfia	Allovahlkampfia_sp.
1cd5f2cde4a003b5ab9c5e1d012eb994	Eukaryota	Opisthokonta	Fungi	Basidiomycota	Ustilaginomycotina	Exobasidiomycetes	Exobasidiomycetes_X	Exobasidiomycetes_X_sp.
65c66a3b1424744e2d4de9c6b31af670	Eukaryota	Opisthokonta	Fungi	Chytridiomycota	Chytridiomycotina	Chytridiomycetes	Rhyzophidiales_X	Rhyzophidiales_X_sp.
ddce7161b600b1cd7079d5877dd76efd	Unassigned
0fd3b269c2928729e9628c87f47f15c0	Eukaryota	Stramenopiles	Ochrophyta	Xanthophyceae	Xanthophyceae_X	Xanthophyceae_XX
de1cdbc9c6cea96c86f4768d9899037f	Eukaryota	Archaeplastida	Chlorophyta	Chlorophyceae	Chlamydomonadales	Chlamydomonadales_X
6d0b541681bd0b8680fac444617627c1	Eukaryota	Archaeplastida	Chlorophyta	Chlorophyceae	Chlamydomonadales	Chlamydomonadales_X	Heterochlamydomonas
88f565181dbd994fb6875b4398c459cb	Eukaryota	Opisthokonta	Fungi	Basidiomycota	Pucciniomycotina	Cystobasidiomycetes	Occultifur	Occultifur_externus
546b6ee579797bdf229b8f0097eb3ac5	Unassigned
1e8f4379af9b6abc2809ad672a77a53e	Eukaryota	Opisthokonta	Fungi	Basidiomycota	Ustilaginomycotina	Exobasidiomycetes	Exobasidiomycetes_X	Exobasidiomycetes_X_sp.
4c543376584c29d358035ddcc0158183	Eukaryota	Archaeplastida	Chlorophyta	Chlorophyceae	Chlamydomonadales	Chlamydomonadales_X	Heterochlamydomonas
6f3f4b8e51ef1efcda9bb8b3f07974db	Eukaryota	Stramenopiles	Ochrophyta	Bacillariophyta	Bacillariophyta_X	Raphid-pennate	Mayamaea
2681812e0f8aa9890ed355363fff7abd	Eukaryota	Stramenopiles	Ochrophyta	Bacillariophyta	Bacillariophyta_X	Raphid-pennate	Craticula	Craticula_molestiformis
c4bbc54fd47d7c6d40ebbdbdbbcdcbba	Unassigned
ec867d2c08ce41059261c84835d4d6bc	Unassigned
b6c45e18941e17ce13688bc32b918857	Eukaryota	Stramenopiles	Sagenista	Labyrinthulomycetes	Amphifilida	Amphifilaceae	Amphifilaceae_X	Amphifilaceae_X_sp.
1f8c65a94c9317152f72997a1f003569	Unassigned
da93517e970cea6978213678ad4601d1	Eukaryota	Archaeplastida	Chlorophyta	Chlorophyceae	Chlamydomonadales	Chlamydomonadales_X	Heterochlamydomonas	Heterochlamydomonas_sp.
9d98881a070cc7bbd4777e9e6ee5c851	Eukaryota	Archaeplastida	Chlorophyta	Chlorophyceae	Chlamydomonadales	Chlamydomonadales_X	Chlamydomonadales_XX	Chlamydomonadales_XX_sp.
42c2971e1f2da0d00c130af30f7c7c35	Eukaryota	Opisthokonta	Fungi	Ascomycota	Pezizomycotina	Dothideomycetes
f58c9128bffd12e0c4ec2075e5a4f70f	Eukaryota	Archaeplastida	Chlorophyta	Chlorophyceae	Chlamydomonadales	Chlamydomonadales_X
d77e86fe3584e2a54d89f58c5e9e6e3f	Eukaryota	Archaeplastida	Chlorophyta	Chlorophyceae	Chlamydomonadales	Chlamydomonadales_X	Chlorosarcinopsis	Chlorosarcinopsis_sp.
2f593f6a5af06b1240d0ff580598011a	Eukaryota	Amoebozoa	Lobosa	Lobosa_X	Centramoebida	Acanthamoebidae	Acanthamoebidae_X	Acanthamoebidae_X_sp.
7e0e59402b4d1fe58a31f35a926b9ba1	Eukaryota	Stramenopiles	Opalozoa	Bicoecea	Pseudodendromonadales	Pseudodendromonadales_X
10ab393e4f1046caeca8ba4f1b8662cd	Unassigned
f2d410a25a8fb448a0d7a2c59ae6b005	Unassigned
80f02a8c32492f6962fdecef0124c3bc	Eukaryota	Opisthokonta	Fungi	Ascomycota	Pezizomycotina	Dothideomycetes	Herpotrichia	Herpotrichia_parasitica
ff4e7335c2534868dc09989ad9d53acc	Eukaryota	Archaeplastida	Chlorophyta	Chlorophyceae	Chlamydomonadales	Chlamydomonadales_X	Chlamydomonas
519541677bce274e711740ee3d5e7065	Eukaryota	Opisthokonta	Fungi	Ascomycota	Pezizomycotina	Dothideomycetes	Davidiella	Davidiella_tassiana
6369ac534674ca1d7c31983604c8bb4d	Eukaryota	Opisthokonta
41b200430887b8c4e48dfd4fa915f139	Eukaryota	Archaeplastida	Chlorophyta	Chlorophyceae	Chlamydomonadales	Chlamydomonadales_X
3852ffe446391fe9e1675d0ccc13acca	Eukaryota	Archaeplastida	Chlorophyta	Chlorophyceae	Chlamydomonadales	Chlamydomonadales_X	Neochlorosarcina	Neochlorosarcina_sp.
b0ead008315b9318896dbf40b47a883e	Eukaryota	Opisthokonta	Fungi	Ascomycota	Pezizomycotina	Dothideomycetes	Ascochyta
fab416b3cae8678c6ff25db1415c3cde	Eukaryota	Stramenopiles	Opalozoa	Bicoecea	Pseudodendromonadales	Pseudodendromonadales_X
6f8a2dbe9659270a0ff3e8850106e8b1	Eukaryota	Opisthokonta	Fungi	Basidiomycota	Ustilaginomycotina	Exobasidiomycetes	Exobasidiomycetes_X	Exobasidiomycetes_X_sp.
10fbb2037814b63d273ba1e48b4576fc	Unassigned
df3a654000fa60cf12ac51941f4ca46d	Unassigned
5c225ece8d8c4e6c1ffd1e850361e6fc	Eukaryota	Archaeplastida	Chlorophyta	Chlorophyceae	Chlamydomonadales	Chlamydomonadales_X	Tetracystis
897f6ddb684817a5954915c8316e69a3	Unassigned
80e41d984f218dee6abc25056aba6a97	Eukaryota	Archaeplastida	Chlorophyta	Chlorophyceae	Chlamydomonadales	Chlamydomonadales_X
7e41d2ec1b51b78490abfc20433e38d4	Eukaryota	Opisthokonta	Fungi	Ascomycota	Pezizomycotina	Pezizomycetes
b61488d9ca72c66ead3edcef2a4d39bf	Eukaryota	Archaeplastida	Chlorophyta	Chlorophyceae	Chlamydomonadales	Chlamydomonadales_X	Neochlorosarcina	Neochlorosarcina_sp.
a033555b9b9b9e66a0e50c89ba01deb4	Eukaryota	Rhizaria	Cercozoa	Filosa-Granofilosea	Filosa-Granofilosea_X	Novel-Gran-5	Novel-Gran-5_X	Novel-Gran-5_X_sp.
51c7632b19f399b54f19aeec80499f5e	Eukaryota	Archaeplastida	Chlorophyta	Chlorophyceae	Chlamydomonadales	Chlamydomonadales_X	Heterochlamydomonas	Heterochlamydomonas_sp.
eb998a035d63deb5040a9b891032ba5d	Eukaryota	Archaeplastida	Chlorophyta	Chlorophyceae	Chlamydomonadales	Chlamydomonadales_X	Chlamydomonas
5b18fcb2098918d93499069d3f0dfad9	Eukaryota	Stramenopiles	Ochrophyta	Chrysophyceae	Chrysophyceae_X	Chrysophyceae_Clade-C	Poterioochromonas	Poterioochromonas_sp.
8bf308d5d742d901d0026d3125b3e5ca	Eukaryota	Stramenopiles	Ochrophyta	Bacillariophyta	Bacillariophyta_X	Raphid-pennate	Mayamaea
e648430b34216fa4d45f8d39cb8d1606	Eukaryota	Archaeplastida	Streptophyta	Embryophyceae	Embryophyceae_X	Embryophyceae_XX	Embryophyceae_XXX	Embryophyceae_XXX_sp.
53c7682b3d2635fe58deec48a860948c	Unassigned
490ed100a4134ae3538f613e8ba75e57	Eukaryota	Archaeplastida	Chlorophyta	Chlorophyceae	Chlamydomonadales	Chlamydomonadales_X	Heterochlamydomonas	Heterochlamydomonas_sp.
d16f6829ffe85e97b7e83aec6a1e8f8f	Eukaryota	Alveolata	Ciliophora	Colpodea	Colpodea_X	Cyrtolophosidida	Apocyrtolophosis
ccd5237ca232372523b070392f439157	Eukaryota	Archaeplastida	Streptophyta	Embryophyceae	Embryophyceae_X	Embryophyceae_XX	Embryophyceae_XXX	Embryophyceae_XXX_sp.
eae66ffce59abacac6a5ee2d9fc3db61	Eukaryota	Amoebozoa	Conosa	Variosea	Variosea_X	Filamoebidae	Filamoeba	Filamoeba_sp.
f29ff451bd90edf8c20629a0cf04c2dd	Eukaryota	Archaeplastida	Chlorophyta	Chlorophyceae	Chlamydomonadales	Chlamydomonadales_X
3a4f3d3ee42e8f74898eac6b5cf2c45e	Eukaryota	Opisthokonta	Fungi	Basidiomycota	Agaricomycotina	Tremellomycetes
d673d9c7d64f87ba3f860eddeaae5e22	Eukaryota	Opisthokonta	Fungi	Basidiomycota	Agaricomycotina	Tremellomycetes	Cryptococcus
62a7d960eb85c14c8209bb3c420db661	Eukaryota	Archaeplastida	Chlorophyta	Chlorophyceae	Chlamydomonadales	Chlamydomonadales_X	Chlamydomonadales_XX	Chlamydomonadales_XX_sp.
a62caea5ed65e3d35726a03f4b43edf2	Eukaryota	Archaeplastida	Chlorophyta	Chlorophyceae	Chlamydomonadales	Chlamydomonadales_X	Heterochlamydomonas	Heterochlamydomonas_sp.
dabd9b5696c048a0418ce99f2f3d1997	Eukaryota	Stramenopiles	Ochrophyta	Eustigmatophyceae	Eustigmatophyceae_X	Eustigmatophyceae_XX	Pseudocharaciopsis	Pseudocharaciopsis_ovalis
0df9e789684f169d5716a05fa9b5e9f1	Unassigned
68b1bec0de6a84052c6736ad8b840919	Unassigned
a3725e67ddafb151278bdaa73905b675	Eukaryota	Opisthokonta	Fungi	Ascomycota	Pezizomycotina	Leotiomycetes	Leotiomycetes_X	Leotiomycetes_X_sp.
d05c5e9b46550bb0cdaa59377c0d0802	Eukaryota	Archaeplastida	Chlorophyta	Chlorophyceae	Chlamydomonadales	Chlamydomonadales_X	Heterochlamydomonas
3f49ffaeb9e23739e8dafcb66fd1b0a1	Eukaryota	Opisthokonta	Fungi	Ascomycota	Pezizomycotina	Dothideomycetes	Herpotrichia	Herpotrichia_parasitica
b4277bba289e464300e29ea9088f6cb5	Unassigned
0c3d00fd262114c05dad1d780c406def	Eukaryota	Rhizaria	Cercozoa	Filosa-Sarcomonadea	Glissomonadida	Allapsidae	Allapsidae_X	Allapsidae_X_sp.
234db19405fc79e221d583c705c9cb6e	Eukaryota	Archaeplastida	Chlorophyta	Chlorophyceae	Chlamydomonadales	Chlamydomonadales_X
b8b54349b1024105f7399b55a8c7dc49	Eukaryota	Opisthokonta	Fungi	Basidiomycota	Agaricomycotina	Agaricomycetes	Scytinostroma
ac71a0e43f518f498b55e948da0e2b1e	Eukaryota	Archaeplastida	Streptophyta	Embryophyceae	Embryophyceae_X	Embryophyceae_XX	Embryophyceae_XXX	Embryophyceae_XXX_sp.
33d89425ebf8bae51a4ee9427a1dd432	Eukaryota	Archaeplastida	Rhodophyta	Bangiophyceae	Cyanidiales	Cyanidiales_X	Cyanidiales_XX	Cyanidiales_XX_sp.
e5cde43c8a7fe77ebd7c58f46e12a0c7	Eukaryota	Archaeplastida	Chlorophyta	Chlorophyceae	Chlamydomonadales	Chlamydomonadales_X	Heterochlamydomonas	Heterochlamydomonas_rugosa
9ab998b1b16126c33aac40dfcdae0c44	Unassigned
ce477c568c448a11e40fc8ceb776126c	Eukaryota	Alveolata	Ciliophora	Colpodea	Colpodea_X	Platyophryida	Platyophrya	Platyophrya_sp.
cc92aa5fe71a5a9ef4b91b2be0d64550	Unassigned
3a9d6f1c14c2bdbf734e786c95e71e9c	Eukaryota	Opisthokonta	Fungi	Basidiomycota	Agaricomycotina	Agaricomycetes	Scytinostroma
82d164359a6ffc5d0754f052998d6e74	Unassigned
ab15ac2161501beabf19ec1df32fcfc5	Unassigned
0d37ece2513068dc2bb7922f8551bb9e	Eukaryota	Opisthokonta	Metazoa	Craniata	Craniata_X	Craniata_XX
b889639752d766c0bfe3262ee1444615	Unassigned
8390305e1a3fad20b96c5fb24718a673	Eukaryota	Archaeplastida	Streptophyta	Embryophyceae	Embryophyceae_X	Embryophyceae_XX	Embryophyceae_XXX	Embryophyceae_XXX_sp.
3fdebd63d39e05cea5963a951db11c9c	Eukaryota	Archaeplastida	Chlorophyta	Chlorophyceae	Chlamydomonadales	Chlamydomonadales_X	Neochlorosarcina	Neochlorosarcina_sp.
390818619ff066c559a067d061b29635	Eukaryota	Opisthokonta	Fungi	Ascomycota	Pezizomycotina	Pezizomycetes	Eleutherascus	Eleutherascus_lectardii
ae24f5c951ce3251de2843cc7b0d2c96	Eukaryota	Opisthokonta	Fungi	Basidiomycota	Ustilaginomycotina	Exobasidiomycetes	Exobasidiomycetes_X	Exobasidiomycetes_X_sp.
2dbdc4a5566763f6077427dc0d0195fd	Unassigned
4777b9ea48d22bcd43757074284720a0	Unassigned
d6e84b1027ebfccb904a340af52a1a0f	Eukaryota	Archaeplastida	Streptophyta	Embryophyceae	Embryophyceae_X	Embryophyceae_XX
48b19480049c4d4ee9276c18e2738589	Eukaryota	Archaeplastida	Chlorophyta	Chlorophyceae	Chlamydomonadales	Chlamydomonadales_X
4aaefd669fc3c13faad8c3cbbb62da3f	Eukaryota	Opisthokonta	Fungi	Basidiomycota	Ustilaginomycotina	Exobasidiomycetes	Exobasidiomycetes_X	Exobasidiomycetes_X_sp.
9cf74914ef742f9f60f1d01c61d56b17	Unassigned
91c53bed1d9f028261ec473b021c5ab0	Eukaryota	Opisthokonta	Fungi	Basidiomycota	Ustilaginomycotina	Exobasidiomycetes	Tilletiopsis	Tilletiopsis_washingtonensis
344459943c5be755c98e0d1b8e152007	Eukaryota	Stramenopiles	Ochrophyta	Bacillariophyta	Bacillariophyta_X	Raphid-pennate	Mayamaea
d785b6478dace0eca364dedba6b85629	Eukaryota	Amoebozoa	Lobosa	Tubulinea	Nolandida	Nolandellidae	Nolandella
871c0ce0ce1aa792f5bfec109f57f03b	Eukaryota	Archaeplastida	Chlorophyta	Chlorophyceae	Chlamydomonadales	Chlamydomonadales_X
84469e071d889e958ab4331276dadede	Eukaryota	Opisthokonta	Fungi	Ascomycota	Pezizomycotina	Leotiomycetes	Tetracladium
2322cc16b04785fbd8abb7e849dd260d	Unassigned
48a1da80be95d62ab321a7c24c7b4e8e	Eukaryota	Opisthokonta	Fungi	Ascomycota	Pezizomycotina	Dothideomycetes
f5c2f70aeb839fb4959e7977e874a291	Eukaryota	Opisthokonta	Fungi	Basidiomycota	Ustilaginomycotina	Exobasidiomycetes	Exobasidiomycetes_X	Exobasidiomycetes_X_sp.
98e5794e8de0b02ce4d444d4fff7edb2	Eukaryota	Amoebozoa	Conosa	Variosea	Variosea_X	Filamoebidae	Filamoeba
c3aaba7a3f0e3b65705d9a89da2143ea	Unassigned
5000acc4811a1ef5beb867c45d6ead26	Eukaryota	Opisthokonta	Fungi	Basidiomycota	Agaricomycotina	Agaricomycetes	Agaricomycetes_X	Agaricomycetes_X_sp.
7690a4a96344c927346f62278b3d63ae	Eukaryota	Stramenopiles	Ochrophyta	Chrysophyceae	Chrysophyceae_X	Chrysophyceae_Clade-C	Chrysophyceae_Clade-C_X	Chrysophyceae_Clade-C_X_sp.
295655ee585597733acf5a61bee5da3d	Eukaryota	Opisthokonta	Metazoa	Craniata	Craniata_X	Mammalia	Homo	Homo_sapiens
e64d67892be4187e74977be815478b31	Eukaryota	Archaeplastida	Chlorophyta	Chlorophyceae	Chlamydomonadales	Chlamydomonadales_X
3bf59a32d8f1041029ded919cffd69c5	Eukaryota	Opisthokonta	Fungi	Mucoromycota	Mucoromycotina	Mucoromycotina_X	Mortierella	Mortierella_alpina
b701672d2d6049f5c81af435929fdfd9	Eukaryota	Rhizaria	Cercozoa	Endomyxa	Vampyrellida	Leptophryidae
2779f7f49a21ab2b7b650b64f663f4b6	Eukaryota	Opisthokonta	Fungi	Ascomycota	Pezizomycotina	Dothideomycetes	Dothideomycetes_X	Dothideomycetes_X_sp.
53b9b2b32846cc3dbd58c341fb8b98c8	Eukaryota	Opisthokonta	Fungi	Ascomycota	Taphrinomycotina	Taphrinomycetes	Taphrina	Taphrina_deformans
9b28f6e9a4dde245e64cfa7f76de6671	Eukaryota	Archaeplastida	Chlorophyta	Chlorophyceae	Chlamydomonadales	Chlamydomonadales_X	Heterochlamydomonas	Heterochlamydomonas_sp.
e52c18c12cc6c3105d0d9ea75d1c7506	Eukaryota	Opisthokonta	Metazoa	Craniata	Craniata_X	Mammalia	Homo	Homo_sapiens
6ee279feea073564237a6c5bf5a37556	Eukaryota	Rhizaria	Cercozoa	Filosa-Sarcomonadea	Cercomonadida	Paracercomonadidae	Paracercomonas
35d11483beefbaafa94f3636ad6a8164	Unassigned
c669caf2c326d3ef17177a727c126993	Eukaryota	Amoebozoa	Lobosa	Discosea-Longamoebia	Thecamoebida	Thecamoebidae	Stenamoeba
9d2924fc14edc3bf553ac853c288165c	Unassigned
d5675572bbf45c8e0bf56ad2a73686dd	Eukaryota	Opisthokonta	Fungi	Ascomycota	Taphrinomycotina	Taphrinomycetes	Taphrina
fdaf33ce3259eb288f747e11b95d6871	Eukaryota	Archaeplastida	Chlorophyta	Chlorophyceae	Chlamydomonadales	Chlamydomonadales_X	Chlamydomonas	Chlamydomonas_debaryana
394182ba9c8818af79ea59912b714b66	Unassigned
c12f54cdbdc3b0ed30a6bc761382c028	Eukaryota	Rhizaria	Cercozoa	Filosa-Sarcomonadea	Cercomonadida	Paracercomonadidae	Paracercomonas
878118619f68888a508010f320e8ca3c	Unassigned
dd9c8b89d518641df848ae7b09193437	Unassigned
58cad713f28000655ee291fd7a5e0a3f	Eukaryota	Opisthokonta	Fungi	Basidiomycota	Ustilaginomycotina	Exobasidiomycetes	Exobasidiomycetes_X	Exobasidiomycetes_X_sp.
12ec6dcff78f04a0f1afee36f7085fee	Eukaryota	Archaeplastida	Chlorophyta	Chlorophyceae	Chlamydomonadales	Chlamydomonadales_X
662d1a3885ec214f2ce7b411fe1e7b3c	Unassigned
4a6f1e6d028cb4d5e4a7ea868b2a8a9c	Eukaryota	Opisthokonta	Fungi	Ascomycota	Saccharomycotina	Saccharomycetales	Yarrowia	Yarrowia_lipolytica
5e3987efb0a48107424b35ebf44aa8de	Eukaryota	Rhizaria	Cercozoa	Filosa-Sarcomonadea	Cercomonadida	Cercomonadidae	Eocercomonas	Eocercomonas_sp.
3c35920f210e00f61bbd8b053d17c956	Eukaryota	Opisthokonta	Fungi	Ascomycota	Pezizomycotina	Dothideomycetes
883a4d38eeb5356c93766dc9989907fe	Eukaryota	Rhizaria	Cercozoa	Filosa-Sarcomonadea	Glissomonadida	Allapsidae	Allapsidae_X	Allapsidae_X_sp.
6c9e9fa958ff57d13ba662cc3fa552b7	Eukaryota	Archaeplastida	Chlorophyta	Chlorophyceae	Chlamydomonadales	Chlamydomonadales_X	Chlamydomonadales_XX	Chlamydomonadales_XX_sp.
1239d81429d4918500813f0d8067e7d1	Eukaryota	Stramenopiles	Sagenista	Labyrinthulomycetes	Amphifilida	Amphifilaceae	Amphifilaceae_X	Amphifilaceae_X_sp.
86335715cc574ca09d5933a6b3f8b278	Eukaryota	Archaeplastida	Chlorophyta	Chlorophyceae	Chlamydomonadales	Chlamydomonadales_X	Chlamydomonas	Chlamydomonas_debaryana
961391620b902b69991e92578f8cb00d	Eukaryota	Archaeplastida	Chlorophyta	Trebouxiophyceae
1b775893b516cfc62e8ae1cbdb86753b	Eukaryota	Archaeplastida	Streptophyta	Embryophyceae	Embryophyceae_X	Embryophyceae_XX	Embryophyceae_XXX	Embryophyceae_XXX_sp.
786bdb162f9783276e2bee172b995b93	Unassigned
1c5c193ef4e0fa4f86abf066db9fce65	Eukaryota	Archaeplastida	Chlorophyta	Chlorophyceae	Chlamydomonadales	Chlamydomonadales_X
822b2b21bae2e97c168555a75a6f92d8	Eukaryota	Opisthokonta	Fungi	Ascomycota	Pezizomycotina	Leotiomycetes	Dimorphospora	Dimorphospora_foliicola
0573b1f835493d59bd38752da8244c20	Eukaryota	Opisthokonta	Fungi	Ascomycota	Pezizomycotina	Eurotiomycetes	Eurotiomycetes_X	Eurotiomycetes_X_sp.
1c774a7f6a6ff6c25e18ff6d6149f362	Eukaryota	Archaeplastida	Chlorophyta	Chlorophyceae	Chlamydomonadales	Chlamydomonadales_X	Chlamydomonas	Chlamydomonas_debaryana
fcb9af33bc9fec827a363748e93d0ace	Eukaryota	Archaeplastida	Chlorophyta	Chlorophyceae	Chlamydomonadales	Chlamydomonadales_X	Heterochlamydomonas
2035d41f39b5f7e306984a7e6ceb6edd	Eukaryota	Opisthokonta	Fungi	Ascomycota	Pezizomycotina	Sordariomycetes	Sordariomycetes_X	Sordariomycetes_X_sp.
41b80cba4438830b3fa38bce2f411a88	Eukaryota	Opisthokonta	Fungi	Basidiomycota	Ustilaginomycotina	Exobasidiomycetes	Malassezia	Malassezia_globosa
6e0ca9fbb3f5ccb589ed13694e5fccc4	Unassigned
248a98faa8ab51de598a33325037b692	Unassigned
82c2dc31d58f0dfbac362be8b0b9fb5b	Eukaryota	Opisthokonta	Fungi	Basidiomycota	Ustilaginomycotina	Exobasidiomycetes	Exobasidiomycetes_X	Exobasidiomycetes_X_sp.
6f694655997da0959928019d157872b6	Eukaryota	Archaeplastida	Chlorophyta	Chlorophyceae	Chlamydomonadales	Chlamydomonadales_X	Chlamydomonadales_XX	Chlamydomonadales_XX_sp.
29a6d816fb940aaa93cad521e4e53d7a	Eukaryota	Opisthokonta	Fungi	Kickxellomycota	Kickxellomycotina	Harpellales	Ramicandelaber	Ramicandelaber_longisporus
b0f666c471b43c95d6ffdc7bbc4e7295	Unassigned
d6eafff5455238553fdbb1f2d7cd0639	Eukaryota	Archaeplastida	Chlorophyta	Chlorophyceae	Chlamydomonadales	Chlamydomonadales_X	Chlamydomonas	Chlamydomonas_debaryana
96044cc6029aca11196f774b335cb2d3	Eukaryota	Stramenopiles	Ochrophyta	Bacillariophyta	Bacillariophyta_X	Raphid-pennate	Mayamaea
be610522560859d63bf132fc60232205	Unassigned
73ab1ae68509e3b8d8573a0cf58f4377	Eukaryota	Hacrobia	Centroheliozoa	Centroheliozoa_X	Pterocystida	Pterocystidae
c0ee48afd62eb62350b6657673bd305c	Eukaryota	Opisthokonta	Fungi	Ascomycota	Pezizomycotina	Dothideomycetes
d9f7d86877c9663d83891446e6566ecc	Eukaryota	Alveolata	Ciliophora	Colpodea	Colpodea_X	Platyophryida	Platyophrya	Platyophrya_sp.
72bcea197c99940a9c6e9c87842c0c5c	Unassigned
838761a07258e146a59ad0b28f7af4d5	Eukaryota	Archaeplastida	Chlorophyta	Chlorophyceae	Chlamydomonadales	Chlamydomonadales_X	Tetracystis	Tetracystis_excentrica
8578041a735af55224ad8d097e64cec8	Eukaryota	Rhizaria	Cercozoa	Filosa-Granofilosea	Filosa-Granofilosea_X	Novel-Gran-5	Novel-Gran-5_X	Novel-Gran-5_X_sp.
631adc14390720592c54be400a9cb8a1	Eukaryota	Archaeplastida	Chlorophyta	Chlorophyceae	Chlamydomonadales	Chlamydomonadales_X	Heterochlamydomonas	Heterochlamydomonas_sp.
6d3b85bbf487947cd8e0fbd68f57f1b7	Eukaryota	Opisthokonta	Fungi	Ascomycota	Saccharomycotina	Saccharomycetales	Yarrowia	Yarrowia_lipolytica
b3fdd2e5ece3a5943d7bccbf3e5b0dab	Eukaryota	Opisthokonta	Fungi	Ascomycota	Pezizomycotina	Leotiomycetes	Geomyces	Geomyces_pannorum
9f06cd0e6c07457286fe0bc23841731c	Eukaryota	Archaeplastida	Streptophyta	Embryophyceae	Embryophyceae_X	Embryophyceae_XX	Embryophyceae_XXX	Embryophyceae_XXX_sp.
d883252ab21e9a0c0f816c0d5738a70d	Eukaryota	Opisthokonta	Fungi	Basidiomycota	Ustilaginomycotina	Exobasidiomycetes	Exobasidiomycetes_X	Exobasidiomycetes_X_sp.
f0bf07a21e6527e82f8c54f6e873a7d8	Eukaryota	Archaeplastida	Chlorophyta	Trebouxiophyceae	Chlorellales	Chlorellales_X	Nannochloris	Nannochloris_bacillaris
4bf6e148575b38ea01262979d0070e3f	Unassigned
0a5239c11ce2ab3e6ef723c212be4ac2	Eukaryota	Opisthokonta	Fungi	Ascomycota	Saccharomycotina	Saccharomycetales	Yarrowia	Yarrowia_lipolytica
452373ab573128862b6eb4309f47c5d4	Unassigned
c0e5c7b825a3e1fe7c99ad16da97172a	Eukaryota	Rhizaria	Cercozoa	Filosa-Sarcomonadea	Cercomonadida	Cercomonadidae	Eocercomonas	Eocercomonas_sp.
76d04a7449019de13072e56efc8296b7	Eukaryota	Archaeplastida	Chlorophyta	Chlorophyceae	Chlamydomonadales	Chlamydomonadales_X	Chlamydomonadales_XX	Chlamydomonadales_XX_sp.
bf1ec9472b9878e2a2d5734b5b23f748	Eukaryota	Opisthokonta	Fungi	Ascomycota	Pezizomycotina	Eurotiomycetes	Penicillium	Penicillium_decumbens
e62b507cfc5d97571af5f19052024bd7	Unassigned
1aa4c7ad689d3bb4f7e28372db447f46	Eukaryota	Archaeplastida	Chlorophyta	Chlorophyceae	Chlamydomonadales	Chlamydomonadales_X	Chlamydomonadales_XX	Chlamydomonadales_XX_sp.
a788a9eae87494be2821f9083805fb5f	Unassigned
c67ce4c985876b998011aafd654cd560	Unassigned
015fa2f58124bf2cbc701b431fe291f5	Eukaryota	Rhizaria	Cercozoa	Filosa-Sarcomonadea	Cercomonadida	Paracercomonadidae	Paracercomonas	Paracercomonas_sp.
d94c610cfa7ffa65d983f5f238eda85a	Eukaryota	Archaeplastida	Streptophyta	Embryophyceae	Embryophyceae_X	Embryophyceae_XX
f3195028ec4fe770b44af69a413168ec	Eukaryota	Amoebozoa	Lobosa	Tubulinea	Nolandida	Nolandellidae	Nolandellidae_X	Nolandellidae_X_sp.
3d1e32ef782e6d3a4542a4e1308097ff	Eukaryota	Archaeplastida	Chlorophyta	Chlorophyceae	Chlamydomonadales	Chlamydomonadales_X
160703cbf60a4fc52c03dd68f3971ede	Unassigned
855ef6859e292206b69252bd15eca666	Eukaryota	Archaeplastida	Streptophyta	Embryophyceae	Embryophyceae_X	Embryophyceae_XX	Cucumis	Cucumis_sativus
940fd77b972cf518f83332216f5c3ce9	Eukaryota	Amoebozoa	Conosa	Variosea	Variosea_X	Acramoebidae	Acramoebidae_X	Acramoebidae_X_sp.
e99411dba164b9bcc434875e8d52fc40	Eukaryota	Opisthokonta	Fungi	Basidiomycota	Agaricomycotina	Tremellomycetes	Tremellomycetes_X	Tremellomycetes_X_sp.
de85c3c46c0bea53990b9c22fb1f9c80	Eukaryota	Opisthokonta	Metazoa	Craniata	Craniata_X	Mammalia
a48f7135763d155543aebdba06a63ca0	Eukaryota	Stramenopiles	Ochrophyta	Xanthophyceae	Xanthophyceae_X	Xanthophyceae_XX
9ee1eaebc4cc1e54defc71a1313c495e	Unassigned
e6a676d2bd319699f737c50b2749aa9c	Eukaryota	Opisthokonta	Fungi	Ascomycota	Saccharomycotina	Saccharomycetales	Saccharomycetales_X	Saccharomycetales_X_sp.
7f67e52466c17be768c88386eb802587	Eukaryota	Opisthokonta	Fungi	Mucoromycota	Mucoromycotina	Mucoromycotina_X	Mucoromycotina_XX	Mucoromycotina_XX_sp.
784411ed34a7c2a59d7e879ca32ee2e0	Eukaryota	Stramenopiles	Sagenista	Labyrinthulomycetes	Amphifilida	Amphifilaceae	Amphifilaceae_X	Amphifilaceae_X_sp.
54b6a8a3fa784715eec0e3ae33bbf7ed	Eukaryota	Opisthokonta	Fungi	Basidiomycota	Agaricomycotina	Agaricomycetes	Hexagonia	Hexagonia_hirta
e6297485846b145df317c36e1054f0a3	Eukaryota	Opisthokonta	Fungi	Chytridiomycota	Chytridiomycotina	Chytridiomycetes	Spizellomycetales-and-Rhizophlyctidales	Spizellomycetales-and-Rhizophlyctidales_sp.
30a2b8a34131d7593889bee915e087ec	Eukaryota	Rhizaria	Cercozoa	Filosa-Sarcomonadea	Cercomonadida	Cercomonadidae	Eocercomonas	Eocercomonas_sp.
24a523b5632e265ad062ee4d6c22a9e3	Eukaryota	Rhizaria	Cercozoa	Filosa-Granofilosea	Filosa-Granofilosea_X	Novel-Gran-5	Novel-Gran-5_X	Novel-Gran-5_X_sp.
8d3dfbe6ce01d9ff542cfa156dce942e	Eukaryota	Archaeplastida	Chlorophyta	Chlorophyceae	Chlamydomonadales	Chlamydomonadales_X	Heterochlamydomonas	Heterochlamydomonas_sp.
68820bb1f31ffce8f08431f03f539fcb	Eukaryota	Opisthokonta	Fungi	Basidiomycota	Ustilaginomycotina	Exobasidiomycetes	Exobasidiomycetes_X	Exobasidiomycetes_X_sp.
9379f3569e53be52f28e1fbfd3e8473e	Eukaryota	Opisthokonta	Metazoa	Craniata	Craniata_X	Mammalia	Homo	Homo_sapiens
f2ac641d6df60393d24a1dc4f329c69a	Eukaryota	Stramenopiles	Opalozoa	Bicoecea	Pseudodendromonadales	Pseudodendromonadales_X	Pseudodendromonadales_XX	Pseudodendromonadales_XX_sp.
810150be7a4a8a0addf050b47ebb26c9	Eukaryota	Opisthokonta	Fungi	Basidiomycota	Ustilaginomycotina	Exobasidiomycetes	Malassezia
7a11741ef467d26f5677db91fcc8bc9f	Unassigned
b7e34636e25d0c93cf524ec4fd6e827d	Eukaryota	Opisthokonta	Fungi	Ascomycota	Pezizomycotina	Dothideomycetes	Cochliobolus	Cochliobolus_kusanoi
d42735d684c9f5f13b7304c0c63d9f54	Eukaryota	Archaeplastida	Streptophyta	Embryophyceae	Embryophyceae_X	Embryophyceae_XX
c0fc21cf23141bbe1585a4aec842b375	Unassigned
9c1a0a0dfd1013333af634293e12ea6a	Eukaryota	Amoebozoa	Lobosa	Tubulinea	Echinamoebida	Vermamoebidae	Hartmannella	Hartmannella_vermiformis
5c1fa8ba4933a9f9c6794f401236a085	Unassigned
c83d6e67a53b8eec638ab0258b88149a	Eukaryota	Archaeplastida	Chlorophyta	Ulvophyceae	Ulotrichales	Ulotrichales_X	Gloeotilopsis	Gloeotilopsis_planctonica
cc8d24f5d60c30ac3cf89752f6ebf6cc	Eukaryota	Stramenopiles	Ochrophyta	Chrysophyceae	Chrysophyceae_X	Chrysophyceae_Clade-C	Poterioochromonas
059c112593e6b42a56e13d9f7205c61a	Eukaryota	Archaeplastida	Streptophyta	Embryophyceae	Embryophyceae_X	Embryophyceae_XX	Embryophyceae_XXX	Embryophyceae_XXX_sp.
49532ebd231177d6c498d27b978d802c	Unassigned
99ce8262876e8d1a6cf268a569742d67	Eukaryota	Opisthokonta	Fungi	Basidiomycota	Agaricomycotina	Agaricomycetes
2eee1280db204f2bec0ec9a21dfb73e7	Unassigned
55119661e0601e3ff64a460b8ea732a2	Eukaryota	Archaeplastida	Chlorophyta	Chlorophyceae	Chlamydomonadales	Chlamydomonadales_X
7f55d71e21401dc56db469ac3d9c19e4	Eukaryota	Opisthokonta	Fungi	Basidiomycota	Agaricomycotina	Agaricomycetes	Itersonilia	Itersonilia_perplexans
92ea5f1f46bc10cc0deb386ed205633e	Eukaryota	Archaeplastida	Chlorophyta	Trebouxiophyceae	Chlorellales	Chlorellales_X	Chlorella
8c756aed08c578ddaaeb9669cabc6ee6	Unassigned
ae4a8e39e28623fdd1432c6826d3413a	Eukaryota	Stramenopiles	Ochrophyta	Chrysophyceae	Chrysophyceae_X	Chrysophyceae_Clade-C	Spumella
e065599c47213cc5627829d193533d94	Eukaryota	Amoebozoa	Lobosa	Lobosa_X	Centramoebida	Balamuthiidae	Balamuthia	Balamuthia_mandrillaris
6dce235e92d9e9d097586c3c238c8cc1	Eukaryota	Opisthokonta	Fungi	Basidiomycota	Agaricomycotina	Agaricomycetes
6f1ca71991e59a16af4a0c53a26530d5	Unassigned
3621178a1b0e8f649c34fdb415aa9d9b	Eukaryota	Archaeplastida	Chlorophyta	Chlorophyceae	Chlamydomonadales	Chlamydomonadales_X	Chlamydomonas	Chlamydomonas_reinhardtii
b6d83f5c8a6a9a18e7309ed55cc19047	Eukaryota	Opisthokonta	Fungi	Ascomycota	Pezizomycotina	Leotiomycetes	Leotiomycetes_X	Leotiomycetes_X_sp.
075266f7e787e3d7a9720526f80b835f	Eukaryota	Opisthokonta	Fungi	Basidiomycota	Ustilaginomycotina	Exobasidiomycetes	Exobasidiomycetes_X	Exobasidiomycetes_X_sp.
4cd46a7ec8b8d986f06dcfbcdf1d6cc5	Eukaryota	Archaeplastida	Chlorophyta	Chlorophyceae	Chlamydomonadales	Chlamydomonadales_X	Neochlorosarcina
95e0eed4fb84e585de250cebeb896972	Eukaryota	Opisthokonta	Fungi	Mucoromycota	Mucoromycotina	Mucoromycotina_X	Mortierella	Mortierella_alpina
51ac8960125d20e2e0d2810a2316e695	Eukaryota	Opisthokonta	Fungi	Basidiomycota	Ustilaginomycotina	Exobasidiomycetes	Exobasidiomycetes_X	Exobasidiomycetes_X_sp.
5ebdb134540b490bfe1687c8cde1c763	Unassigned
5cdc11ee52e8a3add2cea4398678c97a	Eukaryota	Archaeplastida	Chlorophyta	Chlorophyceae	Chlamydomonadales	Chlamydomonadales_X
ce6d67b74c08639f3eb077b6f418fd09	Eukaryota	Archaeplastida	Chlorophyta	Trebouxiophyceae	Chlorellales	Chlorellales_X
92c7a0f1a7f849ff111770f6a4ca6d12	Eukaryota	Opisthokonta	Fungi	Ascomycota	Pezizomycotina	Sordariomycetes	Cordyceps	Cordyceps_pseudomilitaris
4dd7dc76ad0e405cefaa80904753bde7	Unassigned
7e570213ddca8d5df1556407381512b8	Eukaryota	Archaeplastida	Chlorophyta	Chlorophyceae	Chlamydomonadales	Chlamydomonadales_X
c202f17d3117d32288ef45482cee34ba	Eukaryota	Excavata	Discoba	Kinetoplastea	Kinetoplastea_X	Kinetoplastea_XX	Kinetoplastea_XX_MET8	Kinetoplastea_XX_MET8_sp.
f80f6f10a860ff44872c01dab0683dc2	Eukaryota	Stramenopiles	Ochrophyta	Bacillariophyta	Bacillariophyta_X	Raphid-pennate	Eolimna	Eolimna_minima
cbf2e1f30a6eede4abdc361b9c5d5762	Eukaryota	Archaeplastida	Chlorophyta	Chlorophyceae	Chlamydomonadales	Chlamydomonadales_X
2561ffa8e666586de8b4a43db26610dc	Eukaryota	Stramenopiles	Ochrophyta	Bacillariophyta	Bacillariophyta_X	Raphid-pennate	Mayamaea
60dad0729197ff0adfc79c203b2a1592	Eukaryota	Stramenopiles	Ochrophyta	Bacillariophyta	Bacillariophyta_X	Raphid-pennate	Mayamaea
97a676618dfe446c9628a8fa6d26c9ba	Unassigned
c941653f496405ef09e6487c07c4dd2d	Eukaryota	Rhizaria	Cercozoa	Filosa-Imbricatea
034974c38cec9c911fd4fa49e1061448	Eukaryota	Opisthokonta	Choanoflagellida	Choanoflagellatea	Craspedida	Salpingoecidae_Group_C1	Salpingoecidae_Group_C1_X	Salpingoecidae_Group_C1_X_sp.
ba720fcb36cb8179b98523a6c167d68b	Eukaryota	Opisthokonta	Metazoa	Craniata	Craniata_X	Mammalia	Homo	Homo_sapiens
9ea9226bdb64bd2782fab09f4f567abc	Eukaryota	Opisthokonta	Fungi	Basidiomycota	Agaricomycotina	Agaricomycetes	Mycoacia	Mycoacia_pinicola
a0b2d900b2b5ccb1abcc809dacf0dcb7	Unassigned
28cb3259b263b6cba22aca68e5fd21e0	Eukaryota	Stramenopiles	Pseudofungi	Oomycota	Oomycota_X	Peronosporales	Pythium
4e8d4dd65c6e85303f4218774f76c05c	Unassigned
e8410702223952e8deb28d11783dcfdd	Eukaryota	Archaeplastida	Chlorophyta	Chlorophyceae	Chlamydomonadales	Chlamydomonadales_X	Protosiphon	Protosiphon_botryoides
e4e7b1992e4c3484d869e849ac33cfbf	Eukaryota	Stramenopiles	Opalozoa	Bicoecea	Bicoecales	Bicoecaceae	Bicosoeca	Bicosoeca_sp.
bbed69498c42d434ab3838ed658d0ec0	Eukaryota	Archaeplastida	Chlorophyta	Chlorophyceae	Chlamydomonadales	Chlamydomonadales_X
16753f119bda3fc820913709bfa7d893	Eukaryota	Archaeplastida	Chlorophyta	Chlorophyceae	Chlamydomonadales	Chlamydomonadales_X
05ea386569a7824bfe752a0c03d207e8	Eukaryota	Amoebozoa	Lobosa	Lobosa_X	Centramoebida	Balamuthiidae	Balamuthia	Balamuthia_mandrillaris
f238905c5a025ae9a84d9c86c28d190b	Unassigned
39ade7b54e5425a8a27c297bd21ae23b	Eukaryota	Archaeplastida	Chlorophyta	Chlorophyceae	Chlamydomonadales	Chlamydomonadales_X	Chlamydomonas
ad3804bbde9b267e8d39f026fa9c582b	Unassigned
822873c3244dd8ca0881b3eb8b8cf70e	Eukaryota	Archaeplastida	Chlorophyta	Chlorophyceae	Chlamydomonadales	Chlamydomonadales_X
1693000cb022d7e496b393d60876e299	Eukaryota	Rhizaria	Cercozoa	Filosa-Sarcomonadea	Cercomonadida	Paracercomonadidae	Paracercomonas
a9ce1096728ee5c93fc1810206c68759	Eukaryota	Archaeplastida	Chlorophyta	Chlorophyceae	Chlamydomonadales	Chlamydomonadales_X	Chlorococcum	Chlorococcum_sp.
47d3551fea4db220fd267dd9ffb0fb1b	Eukaryota	Rhizaria	Cercozoa	Filosa-Sarcomonadea	Cercomonadida	Cercomonadidae	Cercomonas	Cercomonas_sp.
ec8d04118869f32369cd8fca8400365e	Unassigned
bf6606e3f71b3b7ec05b1048ed6ee1e4	Eukaryota	Archaeplastida	Streptophyta	Embryophyceae	Embryophyceae_X	Embryophyceae_XX
298d3017573e7dc49c3c87fd148b0ca8	Eukaryota	Archaeplastida	Chlorophyta	Chlorophyceae	Chlamydomonadales	Chlamydomonadales_X	Chlamydomonadales_XX	Chlamydomonadales_XX_sp.
e17cfb134b064a0aeded70d5c9d4763c	Eukaryota	Opisthokonta	Fungi	Basidiomycota	Agaricomycotina	Agaricomycetes	Leucogyrophana	Leucogyrophana_mollusca
cd0950e1b284feeeba6120dc19cfb746	Unassigned
9ca56ce0aed11cfb016259c26fa5dba9	Unassigned
61170189bb18f9781002c4f27c227cc6	Eukaryota	Opisthokonta	Metazoa	Arthropoda	Hexapoda	Insecta	Flexamia	Flexamia_areolata
e763dc90a0e26d011305c43554189c5c	Eukaryota	Archaeplastida	Chlorophyta	Chlorophyceae	Chlamydomonadales	Chlamydomonadales_X
9d511c578c740a014bad07543a165a90	Eukaryota	Opisthokonta	Fungi	Ascomycota	Pezizomycotina	Dothideomycetes	Mycosphaerella	Mycosphaerella_fijiensis
69d9454cf9dc04091c2643314f5c4e8c	Eukaryota	Opisthokonta	Fungi	Ascomycota	Pezizomycotina	Sordariomycetes	Natantispora	Natantispora_lotica
04e96463a2ab094d6347acf6a86d4984	Eukaryota	Rhizaria	Cercozoa	Filosa-Sarcomonadea	Glissomonadida	Allapsidae	Allapsidae_X	Allapsidae_X_sp.
774ea90c4999ab06873ba39a1a20814c	Eukaryota	Opisthokonta	Fungi	Ascomycota	Pezizomycotina	Sordariomycetes	Cephalotheca	Cephalotheca_foveolata
622391678a1433c3a6301918fc83cc51	Eukaryota	Opisthokonta	Fungi	Basidiomycota	Agaricomycotina	Agaricomycetes
8e13eaf3de36e041f5b36065ea509993	Eukaryota	Opisthokonta	Fungi	Ascomycota	Pezizomycotina	Dothideomycetes	Sydowia	Sydowia_polyspora
fea8e649609137331b53ae2ca8a1cc9e	Eukaryota	Archaeplastida	Streptophyta	Embryophyceae	Embryophyceae_X	Embryophyceae_XX	Cucumis	Cucumis_sativus
7b443d693a95cc149a83204339c28e13	Eukaryota	Archaeplastida	Chlorophyta	Ulvophyceae	Ulotrichales	Ulotrichales_X	Gloeotilopsis
6082a8f516908f5c062eaba1d833f3fb	Eukaryota	Opisthokonta	Fungi	Basidiomycota	Ustilaginomycotina	Exobasidiomycetes	Exobasidiomycetes_X	Exobasidiomycetes_X_sp.
50d6f635c050e42ea9ec2a3ba7a3fcc6	Eukaryota	Alveolata	Ciliophora	Colpodea	Colpodea_X	Platyophryida	Platyophrya	Platyophrya_sp.
42d179c5335076ad325f93c3d464318f	Eukaryota	Opisthokonta	Fungi	Ascomycota	Pezizomycotina	Leotiomycetes	Tetracladium	Tetracladium_setigerum
0dc166e42fd69477228b79744831578d	Eukaryota	Stramenopiles	Ochrophyta	Xanthophyceae	Xanthophyceae_X	Xanthophyceae_XX	Heterococcus
59c9278fe704eabd581b6f1c2b20b025	Eukaryota	Amoebozoa	Lobosa	Lobosa_X	Himatismenida	Cochliopodiidae	Cochliopodium	Cochliopodium_larifeili
d68099d198464ed3030c17deae548a19	Eukaryota	Stramenopiles	Ochrophyta	Xanthophyceae	Xanthophyceae_X	Xanthophyceae_XX
02eea360c32c1afcc5a2eb4fc4badd5b	Eukaryota	Stramenopiles	Ochrophyta	Chrysophyceae	Chrysophyceae_X	Chrysophyceae_Clade-C	Dinobryon	Dinobryon_divergens
2ac60315a8796da60c8ee1d6691b42b9	Eukaryota	Archaeplastida	Chlorophyta	Chlorophyceae	Chlamydomonadales	Chlamydomonadales_X	Neochlorosarcina
adb00239fdce078bd2002caffa18ef0a	Unassigned
55e4ec03b0fcab891fd740eb4b36ed18	Eukaryota	Opisthokonta	Metazoa	Craniata	Craniata_X	Mammalia	Homo	Homo_sapiens
53aedaef0a425ec1c6ed2f752c7a5607	Eukaryota	Opisthokonta	Fungi	Basidiomycota	Agaricomycotina	Agaricomycetes	Agaricomycetes_X	Agaricomycetes_X_sp.
ba25dc477d46020f543a2a8f5df98af4	Eukaryota	Opisthokonta	Fungi	Basidiomycota	Agaricomycotina	Agaricomycetes	Tremiscus	Tremiscus_helvelloides
323045e0a15e563fdc92eda22cfc18c7	Unassigned
8f7f1743f047662b8c67830ea31ff2b1	Eukaryota	Archaeplastida	Chlorophyta	Chlorophyceae	Chlamydomonadales	Chlamydomonadales_X	Heterochlamydomonas
9e4190b140a9e590207fe7c7c61ce70e	Eukaryota	Archaeplastida	Chlorophyta	Chlorophyceae	Chlamydomonadales	Chlamydomonadales_X	Heterochlamydomonas
766c742e70b665e59696ef2742dbca77	Eukaryota	Archaeplastida	Chlorophyta	Chlorophyceae	Chlamydomonadales	Chlamydomonadales_X	Chlorococcum
3c6724767e7d6f274ec770c2def8594a	Unassigned
f5d47084a16247f71f5b5edfaa95020c	Unassigned
cc0fd0fb95b08727a569702e47c7105d	Eukaryota	Opisthokonta	Fungi	Basidiomycota	Ustilaginomycotina	Exobasidiomycetes	Sympodiomycopsis	Sympodiomycopsis_paphiopedili
71019baa90fbd36c504252db55cc4d8c	Unassigned
2826ad6cfac8928be834f3267cbe5400	Eukaryota	Rhizaria	Cercozoa	Filosa-Thecofilosea	Cryomonadida	Rhogostoma-lineage	Rhogostoma-lineage_X	Rhogostoma-lineage_X_sp.
855b0935c82f1560094a0ec3d1b00997	Eukaryota	Alveolata	Ciliophora	Oligohymenophorea	Scuticociliatia_1	Philasterida	Philasterida_X	Philasterida_X_sp.
f1abcaaa05e69e7a18a232c39ead5fcc	Eukaryota	Excavata	Discoba	Kinetoplastea	Kinetoplastea_X	Kinetoplastea_XX	Rhynchobodo	Rhynchobodo_sp.
4028a3c9e13f605c911d982d82818d9d	Eukaryota	Opisthokonta	Fungi	Basidiomycota	Agaricomycotina	Agaricomycetes	Fomitopsis	Fomitopsis_pinicola
5e3d4730ed246303e4acc2485a307d7b	Eukaryota	Archaeplastida	Chlorophyta	Chlorophyceae	Chlamydomonadales	Chlamydomonadales_X	Neochlorosarcina	Neochlorosarcina_sp.
2f974b57258d7c51ab59843bf38117b7	Eukaryota	Alveolata	Ciliophora	Colpodea	Colpodea_X	Cyrtolophosidida	Apocyrtolophosis
e8b4537bb3e3c967bfe083171425f5f8	Eukaryota	Amoebozoa	Conosa	Variosea	Variosea_X	Mb5C-lineage	Mb5C-lineage_X	Mb5C-lineage_X_sp.
4649f96b7fd6a8171a8382464170a9a8	Eukaryota	Opisthokonta	Metazoa	Arthropoda	Hexapoda	Insecta	Chironomus	Chironomus_tepperi
2a21bc855604aea0fd35e4c66853af20	Eukaryota	Rhizaria	Cercozoa	Filosa-Sarcomonadea	Glissomonadida	Sandonidae	Sandonidae_X	Sandonidae_X_sp.
b6b961cb929cb83ec16d54f2e91f6e0a	Eukaryota	Rhizaria	Cercozoa	Filosa-Sarcomonadea	Cercomonadida	Cercomonadidae	Cercomonas	Cercomonas_sp.
4eeb6d29efcde75840d1e4529a18ef93	Unassigned
2b9f0f485538eab7b6e30d41503f2aa0	Eukaryota	Archaeplastida	Chlorophyta	Chlorophyceae	Chlamydomonadales	Chlamydomonadales_X	Heterochlamydomonas
33f146518f19df8891760deff1d3f7f5	Eukaryota	Archaeplastida	Chlorophyta	Chlorophyceae	Chlamydomonadales	Chlamydomonadales_X
dcfe3426695b46fc475bd86f6f8127bc	Eukaryota	Archaeplastida	Chlorophyta	Chlorophyceae	Chlamydomonadales	Chlamydomonadales_X	Chlamydomonas	Chlamydomonas_debaryana
984d13d420946d2e4cbe9e089cac46ea	Eukaryota	Archaeplastida	Chlorophyta	Chlorophyceae	Chlamydomonadales	Chlamydomonadales_X	Heterochlamydomonas	Heterochlamydomonas_sp.
9fa0e8f10da0f7449709b1520c92624c	Eukaryota	Opisthokonta	Fungi	Ascomycota	Pezizomycotina	Dothideomycetes
3a911aef3c8491dbf94f71556d690daf	Eukaryota	Amoebozoa	Lobosa	Lobosa_X	Centramoebida	Balamuthiidae	Balamuthia	Balamuthia_mandrillaris
1c2a3bcf553883b59401fed8e203e8d9	Eukaryota	Archaeplastida	Chlorophyta	Chlorophyceae	Chlamydomonadales	Chlamydomonadales_X	Heterochlamydomonas	Heterochlamydomonas_lobata
0be435b231fa2833bf65a3c2d94ccca4	Eukaryota	Opisthokonta	Fungi	Ascomycota	Pezizomycotina	Dothideomycetes	Davidiella	Davidiella_tassiana
95028615e70208a70ffb5615ee0d8f81	Eukaryota	Rhizaria	Cercozoa	Filosa-Granofilosea	Limnofilida	Limnofilidae	Limnofila
412b6481dc68bc135c941ffed158231b	Unassigned
0e639d7db3e2081b41f7469ef2418b42	Unassigned
728c1e1236aaa84990c2594b10699046	Unassigned
3d085507a692d9861481e821d022e56f	Eukaryota	Archaeplastida	Chlorophyta	Chlorophyceae	Chlamydomonadales	Chlamydomonadales_X	Vitreochlamys
94ca753da17b86a599f8a3ab65c1bf70	Eukaryota	Archaeplastida	Chlorophyta	Chlorophyceae	Chlamydomonadales	Chlamydomonadales_X	Heterochlamydomonas	Heterochlamydomonas_sp.
abe236e02f9cff0f1f1e42a2939925e4	Eukaryota	Archaeplastida	Chlorophyta	Chlorophyceae	Chlamydomonadales	Chlamydomonadales_X
b210533656676734bfb8b381b3a171fc	Eukaryota	Opisthokonta	Fungi	Ascomycota	Pezizomycotina	Leotiomycetes	Leotiomycetes_X	Leotiomycetes_X_sp.
bafef0deabbf6b67b56e19b2d673b49d	Unassigned
a335eb980630f4431a77764ce32651ed	Eukaryota	Rhizaria	Cercozoa	Filosa-Sarcomonadea	Cercomonadida	Paracercomonadidae	Paracercomonas	Paracercomonas_sp.
0494aed3596a923b94af65836b64447f	Eukaryota	Opisthokonta	Metazoa	Craniata	Craniata_X	Mammalia	Homo	Homo_sapiens
ba297b5ef2890fc8e6887b09d5859f55	Eukaryota	Archaeplastida	Chlorophyta	Trebouxiophyceae	Chlorellales	Chlorellales_X	Chlorella	Chlorella_variabilis
4200ed06213e23914004506e8ff55985	Eukaryota	Rhizaria	Cercozoa	Filosa-Sarcomonadea	Cercomonadida	Paracercomonadidae	Paracercomonas	Paracercomonas_astra
107c66900a179afa01eeaaab110e29a7	Eukaryota	Archaeplastida	Chlorophyta	Chlorophyceae	Chlamydomonadales	Chlamydomonadales_X
e6b816aa1dbdfba2d6b53626f67b3fdb	Eukaryota	Archaeplastida	Chlorophyta	Chlorophyceae	Chlamydomonadales	Chlamydomonadales_X	Chlamydomonas
18e291edcbf0c5f6bc36ecc0ce4c6992	Eukaryota	Archaeplastida	Streptophyta	Embryophyceae	Embryophyceae_X	Embryophyceae_XX	Brachypodium	Brachypodium_distachyon
08c81fd6a139640f6b1073b1f2607366	Unassigned
8e11bd2f0e84712ea97ccdab2cb7d852	Eukaryota	Opisthokonta	Choanoflagellida	Choanoflagellida_X	Choanoflagellida_XX	Clade-2	Sphaeroeca	Sphaeroeca_volvox
e5414df9b2b3b522d7cb0e64569e0ada	Eukaryota	Opisthokonta	Fungi	Ascomycota	Pezizomycotina	Leotiomycetes
7a1d978630403a42e62cfd7462da1f7e	Eukaryota	Archaeplastida	Chlorophyta	Chlorophyceae	Chlamydomonadales	Chlamydomonadales_X	Heterochlamydomonas	Heterochlamydomonas_sp.
2eb6f44dc907a74aad61981ac57da5f9	Eukaryota	Opisthokonta	Fungi	Ascomycota	Pezizomycotina	Leotiomycetes	Leotiomycetes_X	Leotiomycetes_X_sp.
73396ccec2571728d35fb194a9ef7bd1	Eukaryota	Amoebozoa	Lobosa	Discosea-Flabellinia	Dactylopodida	Paramoebidae	Korotnevella	Korotnevella_stella
5b7f15b903c3a0e1bf7673bac26a12be	Unassigned
9776caf67c2d0232a0b9db2308a82143	Eukaryota	Opisthokonta	Fungi	Basidiomycota	Agaricomycotina	Agaricomycetes	Agaricomycetes_X	Agaricomycetes_X_sp.
5d361fdd97553832df0457dd0afacb0b	Eukaryota	Opisthokonta	Fungi	Basidiomycota	Ustilaginomycotina	Exobasidiomycetes	Exobasidiomycetes_X	Exobasidiomycetes_X_sp.
6c2f9ef496524eafd1cb21e8398ae25a	Unassigned
254d863d2201ac61f7110dfe2a1fac30	Eukaryota	Opisthokonta	Fungi	Mucoromycota	Mucoromycotina	Mucoromycotina_X	Mortierella	Mortierella_alpina
ccc231da51d365049dad8ce5a4b0a58e	Unassigned
3db9b671c3488587b1ad90552d1aa2f0	Unassigned
1e1852eb0787586ca79df9bcc12ebb89	Eukaryota	Archaeplastida	Chlorophyta	Chlorophyceae	Chlamydomonadales	Chlamydomonadales_X	Tetracystis	Tetracystis_intermedia
fd3dc0e38931389fc69770bcd8c94914	Unassigned
fb28db6542a0f868d397638c71131689	Unassigned
0e8ac521b1ae01a64d96e484f0dbf99a	Unassigned
4690cacfb18b07d40fdfd9362fe65f05	Unassigned
c21aaf099b95fca31b8138f016a2e8e9	Eukaryota	Amoebozoa	Lobosa	Tubulinea	Nolandida	Nolandellidae	Nolandella
3b334626932aa567b2c681f6f0b3b5b6	Eukaryota	Opisthokonta	Fungi	Ascomycota	Pezizomycotina	Dothideomycetes	Aureobasidium	Aureobasidium_pullulans
47d354d23302e3a5c733fd0c06bbc382	Eukaryota	Archaeplastida	Streptophyta	Embryophyceae	Embryophyceae_X	Embryophyceae_XX	Oryza	Oryza_sativa
9803f3814ffbbbe286323a188db0c4fa	Eukaryota	Opisthokonta	Fungi	Mucoromycota	Mucoromycotina	Mucoromycotina_X	Mucoromycotina_XX	Mucoromycotina_XX_sp.
661df40714f3b74d97d199d1a8232c02	Eukaryota	Opisthokonta	Fungi	Ascomycota	Pezizomycotina	Pezizomycetes	Choiromyces	Choiromyces_venosus
f21cc59a319adb90015ee098fbf8872e	Eukaryota	Stramenopiles	Opalozoa	Bicoecea	Pseudodendromonadales	Pseudodendromonadales_X
49584db22827b9398dfc8932cb4772bc	Eukaryota	Opisthokonta	Fungi	Basidiomycota	Ustilaginomycotina	Exobasidiomycetes	Exobasidiomycetes_X	Exobasidiomycetes_X_sp.
b55bcdd22360fb1fd0ba1b653f9b66a8	Unassigned
90a46d2d0dddf682972306b369ef9439	Eukaryota	Archaeplastida	Chlorophyta	Chlorophyceae	Chlamydomonadales	Chlamydomonadales_X	Chlamydomonadales_XX	Chlamydomonadales_XX_sp.
bdccb6860a8aed5853e40cc1b6512596	Unassigned
fc37e82e309bd999b39a26bea2c0e72c	Eukaryota	Opisthokonta	Fungi	Basidiomycota	Agaricomycotina	Agaricomycetes	Bjerkandera	Bjerkandera_adusta
784ee6288ffc3d09e0f4fb18f4a6010a	Eukaryota	Amoebozoa	Conosa	Variosea	Variosea_X	Acramoebidae	Acramoebidae_X	Acramoebidae_X_sp.
1f89aec159e279fed8c0d0a97fdc76a3	Eukaryota	Archaeplastida	Streptophyta	Embryophyceae	Embryophyceae_X	Embryophyceae_XX
8421ce5b6abf4494f1b18db39b297599	Eukaryota	Opisthokonta	Fungi	Basidiomycota	Ustilaginomycotina	Exobasidiomycetes	Exobasidiomycetes_X	Exobasidiomycetes_X_sp.
b166bea5ddc84f56d06874810a18869a	Eukaryota	Amoebozoa	Lobosa	Lobosa_X	Centramoebida	Balamuthiidae	Balamuthia	Balamuthia_mandrillaris
69a00638f0db696282193d91bcccfaea	Eukaryota	Archaeplastida	Chlorophyta	Trebouxiophyceae	Chlorellales	Chlorellales_X	Hindakia	Hindakia_tetrachotoma
5a5a8ead23d1e5a43e8134607cbbde80	Eukaryota	Archaeplastida	Chlorophyta	Chlorophyceae	Chlamydomonadales	Chlamydomonadales_X	Heterochlamydomonas
2e3217b7ddb2a4b44f4ed8a15b5b8305	Eukaryota	Archaeplastida	Chlorophyta	Chlorophyceae	Chlamydomonadales	Chlamydomonadales_X	Heterochlamydomonas	Heterochlamydomonas_sp.
9b3a2a49e07af764315e17714dfd6625	Eukaryota	Amoebozoa	Lobosa	Tubulinea	Echinamoebida	Vermamoebidae	Hartmannella	Hartmannella_vermiformis
306123639555bf01300b944e01eb689f	Eukaryota	Opisthokonta	Fungi	Ascomycota	Pezizomycotina	Eurotiomycetes	Penicillium	Penicillium_brevicompactum
866119e1d0c029a23a98f589814d5d33	Eukaryota	Amoebozoa	Conosa	Variosea	Variosea_X
a84655399c6638a8fa8b6af30ece65c8	Eukaryota	Archaeplastida	Chlorophyta	Chlorophyceae	Chlamydomonadales	Chlamydomonadales_X	Heterochlamydomonas	Heterochlamydomonas_sp.
e601c576c539033f8bc18ea2fc2680c2	Eukaryota	Opisthokonta	Fungi	Ascomycota	Saccharomycotina	Saccharomycetales	Yarrowia	Yarrowia_lipolytica
39fd6f4015c85137ee32817edbe401c0	Eukaryota	Amoebozoa	Conosa	Variosea	Variosea_X	Filamoebidae	Filamoeba	Filamoeba_sp.
ebb344699669bbe23531de7e4958765f	Eukaryota	Archaeplastida	Chlorophyta	Chlorophyceae	Chlamydomonadales	Chlamydomonadales_X	Heterochlamydomonas
f7a2420dde839a92508c8f2ed3d2d857	Eukaryota	Rhizaria	Cercozoa	Filosa-Sarcomonadea	Cercomonadida	Paracercomonadidae	Paracercomonas	Paracercomonas_astra
8f7fa6651b73f4b5ea4403de1caee4a2	Eukaryota	Opisthokonta	Fungi	Basidiomycota	Agaricomycotina	Agaricomycetes	Leucogyrophana
b52e7ce0d3b628f2a6ad22403af6c2f2	Unassigned
e7985786b986ec900d40d31cdf897ce5	Unassigned
e4a7c03e545f211588afa44ae25748c2	Unassigned
ff53993a71f9ad7613e19d6205e859b8	Unassigned
1556071e4a2ea3854e6eea84c4fe42a1	Eukaryota	Archaeplastida	Streptophyta	Embryophyceae	Embryophyceae_X	Embryophyceae_XX
d8b1131bd77c8f6c6b8916a0f3a0b20b	Eukaryota	Rhizaria	Cercozoa	Filosa-Sarcomonadea	Cercomonadida	Paracercomonadidae	Paracercomonas
