# Supplementary material for: Shared features and reciprocal complementation of the Chlamydomonas and Arabidopsis microbiota
Source: Nat Commun. 2022 Jan 20;13:406. doi: 10.1038/s41467-022-28055-8 (PMC8776852; doi:10.1038/s41467-022-28055-8)
Supplement: Supplementary file 9 — Source Data [file 41467_2022_28055_MOESM9_ESM.zip › source_data/supplementary_fig_3/chlorophyll_NC_nonflooded.txt]

sample	fluorescence	treatment
1	18	covered
2	13	covered
3	15	covered
4	518	uncovered
5	545	uncovered
6	17	covered
7	22	covered
8	751	uncovered
9	664	uncovered
10	140	covered
11	316	uncovered
12	341	uncovered
13	327	uncovered
14	23	covered
15	473	uncovered
16	206	covered
17	385	uncovered
18	219	uncovered
