# Supplementary material for: Shared features and reciprocal complementation of the Chlamydomonas and Arabidopsis microbiota
Source: Nat Commun. 2022 Jan 20;13:406. doi: 10.1038/s41467-022-28055-8 (PMC8776852; doi:10.1038/s41467-022-28055-8)
Supplement: Supplementary file 9 — Source Data [file 41467_2022_28055_MOESM9_ESM.zip › source_data/supplementary_fig_3/asv_table_NC_nonflooded_16s.txt]

At_root_Day36_Rep1_Bio1	At_root_Day36_Rep1_Bio2	At_root_Day36_Rep1_Bio3	At_root_Day36_Rep2_Bio1	At_root_Day36_Rep2_Bio2	At_root_Day36_Rep2_Bio3	At_root_Day36_Rep3_Bio1	At_root_Day36_Rep3_Bio2	At_root_Day36_Rep3_Bio3	At_root_Day36_Rep4_Bio1	At_root_Day36_Rep4_Bio2	At_root_Day36_Rep4_Bio3	At_root_Day36_Rep5_Bio1	At_root_Day36_Rep5_Bio2	At_root_Day36_Rep5_Bio3	At_root_Day36_Rep6_Bio1	At_root_Day36_Rep6_Bio2	At_root_Day36_Rep6_Bio3	At_root_Day36_Rep7_Bio1	At_root_Day36_Rep7_Bio2	At_root_Day36_Rep7_Bio3	At_root_Day36_Rep8_Bio1	At_root_Day36_Rep8_Bio2	At_root_Day36_Rep8_Bio3	At_RS_Day36_Rep1_Bio1	At_RS_Day36_Rep1_Bio2	At_RS_Day36_Rep1_Bio3	At_RS_Day36_Rep2_Bio2	At_RS_Day36_Rep2_Bio3	At_RS_Day36_Rep3_Bio1	At_RS_Day36_Rep3_Bio2	At_RS_Day36_Rep3_Bio3	At_RS_Day36_Rep4_Bio1	At_RS_Day36_Rep4_Bio3	At_RS_Day36_Rep5_Bio1	At_RS_Day36_Rep5_Bio2	At_RS_Day36_Rep5_Bio3	At_RS_Day36_Rep6_Bio1	At_RS_Day36_Rep6_Bio2	At_RS_Day36_Rep6_Bio3	At_RS_Day36_Rep7_Bio1	At_RS_Day36_Rep7_Bio2	At_RS_Day36_Rep7_Bio3	At_RS_Day36_Rep8_Bio2	At_RS_Day36_Rep8_Bio3	At.root.Day36.Rep1.Bio1	At.root.Day36.Rep1.Bio2	At.root.Day36.Rep1.Bio3	At.root.Day36.Rep2.Bio1	At.root.Day36.Rep2.Bio2
bd54cdde92c9729991f2130849672d54	81.0	46.0	0.0	19.0	4.0	34.0	27.0	16.0	10.0	654.0	575.0	307.0	736.0	990.0	116.0	636.0	1023.0	214.0	180.0	951.0	121.0	16.0	331.0	0.0	0.0	6.0	0.0	0.0	0.0	101.0	81.0	28.0	97.0	209.0	61.0	173.0	245.0	30.0	695.0	659.0	84.0	317.0	186.0	188.0	80.0	22.0	23.0	0.0	0.0
2bb20bb911981033198d1382d780637f	0.0	0.0	0.0	0.0	0.0	0.0	0.0	0.0	0.0	0.0	0.0	0.0	0.0	0.0	0.0	0.0	0.0	0.0	0.0	0.0	0.0	0.0	0.0	0.0	0.0	0.0	0.0	0.0	0.0	0.0	0.0	0.0	0.0	0.0	0.0	0.0	0.0	0.0	0.0	0.0	0.0	0.0	0.0	0.0	0.0	0.0	0.0	0.0	0.0
bd797c368962e36c66f5b134c30960da	110.0	248.0	0.0	0.0	96.0	208.0	0.0	560.0	19.0	110.0	9519.0	1086.0	5215.0	1441.0	5491.0	3639.0	1412.0	1028.0	428.0	988.0	1333.0	141.0	325.0	0.0	0.0	0.0	17.0	37.0	83.0	1274.0	1045.0	244.0	1689.0	2397.0	209.0	814.0	1525.0	203.0	1371.0	5694.0	1399.0	1261.0	716.0	3436.0	4274.0	41.0	124.0	0.0	0.0
5e87ec2e2aebaba32fe8246efde8adf8	0.0	0.0	0.0	4.0	0.0	0.0	67.0	0.0	0.0	0.0	0.0	523.0	0.0	0.0	0.0	0.0	0.0	272.0	484.0	315.0	87.0	0.0	0.0	0.0	152.0	0.0	0.0	0.0	0.0	3984.0	2155.0	0.0	336.0	14857.0	0.0	1173.0	333.0	245.0	2417.0	0.0	427.0	148.0	1029.0	258.0	255.0	0.0	0.0	0.0	0.0
664200703a999f476d40c5d6ce30e351	0.0	15.0	0.0	0.0	0.0	0.0	0.0	0.0	0.0	54.0	53.0	0.0	0.0	144.0	0.0	45.0	32.0	36.0	31.0	50.0	28.0	0.0	22.0	0.0	0.0	0.0	16.0	18.0	24.0	184.0	103.0	0.0	222.0	251.0	0.0	338.0	729.0	135.0	673.0	91.0	130.0	260.0	287.0	309.0	182.0	0.0	6.0	0.0	0.0
f4a1a17d61628c4d2593dbde13ba4337	23.0	69.0	7.0	0.0	0.0	23.0	0.0	0.0	0.0	165.0	172.0	56.0	48.0	114.0	19.0	111.0	32.0	901.0	32.0	200.0	99.0	0.0	65.0	0.0	0.0	25.0	0.0	0.0	55.0	1057.0	1309.0	140.0	1225.0	526.0	111.0	913.0	2431.0	1853.0	1590.0	4880.0	763.0	2349.0	6295.0	254.0	1350.0	0.0	38.0	0.0	0.0
66f980f660a859fbcc6491f77682c50f	0.0	0.0	0.0	0.0	0.0	0.0	0.0	0.0	0.0	0.0	0.0	0.0	0.0	0.0	0.0	0.0	0.0	0.0	0.0	0.0	0.0	0.0	0.0	0.0	0.0	0.0	0.0	0.0	0.0	0.0	0.0	0.0	0.0	0.0	0.0	0.0	0.0	0.0	0.0	0.0	0.0	0.0	0.0	0.0	0.0	0.0	0.0	0.0	0.0
ebd530db3505b70a438188a71ee156bf	0.0	0.0	0.0	0.0	0.0	0.0	0.0	0.0	0.0	0.0	0.0	0.0	0.0	0.0	0.0	0.0	0.0	0.0	0.0	0.0	0.0	0.0	0.0	0.0	0.0	0.0	0.0	0.0	0.0	0.0	0.0	0.0	0.0	0.0	0.0	0.0	0.0	0.0	0.0	0.0	0.0	0.0	0.0	0.0	0.0	0.0	0.0	0.0	0.0
139a898757d6d1108b58044e646ad0ba	0.0	0.0	0.0	0.0	0.0	0.0	0.0	0.0	0.0	0.0	0.0	94.0	0.0	0.0	484.0	0.0	0.0	0.0	0.0	0.0	0.0	0.0	0.0	0.0	0.0	0.0	0.0	0.0	0.0	0.0	0.0	0.0	0.0	0.0	0.0	0.0	0.0	0.0	0.0	0.0	0.0	160.0	0.0	0.0	0.0	0.0	0.0	0.0	0.0
ca238ac75951426e89841bb359ca387e	0.0	0.0	5.0	0.0	9.0	2.0	0.0	0.0	0.0	12175.0	6820.0	3433.0	20819.0	4763.0	1359.0	6090.0	6166.0	6757.0	10132.0	5292.0	5114.0	5223.0	2126.0	0.0	0.0	0.0	3.0	0.0	0.0	19090.0	0.0	0.0	16124.0	0.0	9704.0	7089.0	10687.0	12321.0	0.0	9689.0	5095.0	0.0	10.0	6594.0	16.0	6.0	0.0	0.0	0.0
16724e01d3aaa9658ee2ffbaef0a52bb	0.0	0.0	0.0	0.0	0.0	0.0	0.0	0.0	0.0	0.0	0.0	0.0	0.0	0.0	0.0	0.0	25.0	0.0	0.0	0.0	31.0	0.0	0.0	0.0	0.0	0.0	0.0	0.0	0.0	0.0	0.0	0.0	0.0	0.0	0.0	0.0	0.0	0.0	0.0	0.0	0.0	0.0	0.0	0.0	0.0	0.0	0.0	0.0	0.0
248f686bdd6646098cfcc7991e2949a7	0.0	0.0	0.0	0.0	0.0	0.0	0.0	0.0	0.0	0.0	0.0	0.0	394.0	0.0	0.0	0.0	118.0	0.0	0.0	0.0	0.0	0.0	0.0	0.0	0.0	0.0	0.0	0.0	0.0	0.0	0.0	0.0	0.0	0.0	31.0	38.0	0.0	0.0	69.0	0.0	31.0	0.0	0.0	0.0	0.0	0.0	0.0	0.0	0.0
e4ec0e8d6113a23b59b761bcdc7c304a	0.0	0.0	0.0	0.0	0.0	0.0	0.0	0.0	0.0	0.0	0.0	0.0	0.0	30.0	0.0	0.0	0.0	0.0	0.0	14.0	0.0	0.0	0.0	0.0	11.0	0.0	0.0	0.0	0.0	1172.0	13.0	0.0	26.0	0.0	7.0	636.0	17.0	0.0	996.0	0.0	0.0	64.0	0.0	181.0	0.0	0.0	0.0	0.0	0.0
e3b2cff12e99da508414bc5fe4a6e4ee	0.0	0.0	0.0	0.0	0.0	0.0	0.0	0.0	0.0	0.0	0.0	0.0	9.0	0.0	0.0	0.0	0.0	0.0	0.0	0.0	0.0	0.0	0.0	0.0	0.0	0.0	0.0	0.0	0.0	0.0	0.0	0.0	0.0	0.0	0.0	0.0	0.0	0.0	0.0	0.0	0.0	0.0	0.0	0.0	0.0	0.0	0.0	0.0	0.0
50b2eec633d97ef6b98626c5c6efcf15	0.0	0.0	0.0	0.0	0.0	0.0	0.0	0.0	0.0	0.0	0.0	0.0	0.0	0.0	0.0	0.0	0.0	0.0	0.0	0.0	0.0	0.0	0.0	0.0	0.0	0.0	0.0	0.0	0.0	0.0	0.0	0.0	0.0	0.0	0.0	0.0	0.0	0.0	0.0	0.0	0.0	0.0	0.0	0.0	0.0	0.0	0.0	0.0	0.0
b616d7c78517cb5603598308556e3cd1	0.0	0.0	0.0	0.0	0.0	0.0	0.0	0.0	0.0	64.0	54.0	23.0	102.0	30.0	0.0	55.0	30.0	0.0	0.0	112.0	32.0	26.0	0.0	0.0	0.0	0.0	0.0	0.0	0.0	34.0	77.0	30.0	0.0	0.0	0.0	0.0	0.0	0.0	0.0	64.0	0.0	35.0	0.0	187.0	28.0	0.0	0.0	0.0	0.0
e4863da6be0629643aa486ea3d35dd68	67.0	29.0	0.0	0.0	0.0	0.0	72.0	11.0	13.0	84.0	321.0	297.0	76.0	571.0	0.0	187.0	34.0	593.0	54.0	518.0	97.0	0.0	128.0	0.0	39.0	0.0	8.0	12.0	0.0	2185.0	2383.0	157.0	563.0	1010.0	155.0	574.0	1254.0	1055.0	701.0	2240.0	1168.0	715.0	2751.0	376.0	589.0	26.0	0.0	0.0	0.0
d78abae2ff945f0615635d4f7faaab83	0.0	0.0	0.0	0.0	0.0	0.0	0.0	0.0	0.0	0.0	0.0	0.0	0.0	0.0	0.0	0.0	0.0	0.0	0.0	0.0	0.0	0.0	0.0	0.0	0.0	0.0	0.0	0.0	0.0	0.0	0.0	0.0	0.0	0.0	0.0	0.0	0.0	0.0	0.0	0.0	0.0	0.0	0.0	0.0	0.0	0.0	0.0	0.0	0.0
f37c0feb481093543071083171d0dfa2	0.0	0.0	0.0	0.0	0.0	0.0	0.0	0.0	0.0	0.0	0.0	0.0	0.0	0.0	0.0	0.0	0.0	0.0	0.0	0.0	0.0	0.0	0.0	0.0	0.0	0.0	0.0	0.0	0.0	0.0	0.0	0.0	0.0	390.0	0.0	98.0	0.0	0.0	1899.0	0.0	0.0	194.0	0.0	0.0	0.0	0.0	0.0	0.0	0.0
2f3738fb2d962f75c65c36ae5b9e0313	0.0	0.0	0.0	0.0	0.0	0.0	0.0	0.0	0.0	0.0	0.0	0.0	0.0	0.0	0.0	0.0	0.0	0.0	0.0	0.0	0.0	0.0	0.0	0.0	10.0	0.0	0.0	0.0	0.0	67.0	177.0	35.0	56.0	212.0	22.0	0.0	315.0	83.0	94.0	534.0	70.0	379.0	724.0	37.0	226.0	0.0	0.0	0.0	0.0
0187959d7096fc35a87a26ad3b7227b9	0.0	0.0	0.0	0.0	0.0	0.0	0.0	0.0	0.0	0.0	459.0	0.0	55.0	0.0	0.0	0.0	106.0	59.0	418.0	0.0	74.0	0.0	481.0	0.0	47.0	0.0	0.0	35.0	0.0	0.0	946.0	0.0	0.0	847.0	1080.0	0.0	77.0	0.0	384.0	0.0	172.0	2049.0	0.0	0.0	45.0	0.0	0.0	0.0	0.0
7731520b6133efb806080b9656a769a0	0.0	0.0	0.0	0.0	0.0	0.0	0.0	0.0	0.0	0.0	0.0	53.0	0.0	0.0	0.0	86.0	58.0	117.0	0.0	75.0	71.0	0.0	0.0	0.0	0.0	0.0	0.0	0.0	0.0	200.0	384.0	0.0	154.0	693.0	84.0	1492.0	1121.0	457.0	1100.0	627.0	595.0	679.0	1557.0	822.0	1435.0	0.0	0.0	0.0	0.0
1c0df0ece464ef1e20ccd0eeb8dbe35b	0.0	0.0	0.0	0.0	0.0	0.0	0.0	0.0	0.0	0.0	0.0	15.0	179.0	0.0	5.0	0.0	0.0	1018.0	0.0	0.0	0.0	0.0	10.0	0.0	0.0	0.0	0.0	0.0	0.0	13.0	0.0	0.0	0.0	0.0	9.0	0.0	0.0	0.0	58.0	541.0	0.0	212.0	0.0	8.0	27.0	0.0	0.0	0.0	0.0
5fb5b66d1a5665d3c6ee40f89bd51c41	0.0	20.0	0.0	0.0	0.0	0.0	16.0	0.0	0.0	62.0	0.0	20.0	44.0	117.0	0.0	73.0	24.0	80.0	71.0	157.0	41.0	0.0	128.0	0.0	0.0	0.0	0.0	0.0	0.0	130.0	203.0	10.0	198.0	33.0	0.0	105.0	134.0	18.0	48.0	480.0	84.0	42.0	218.0	45.0	214.0	0.0	0.0	0.0	0.0
8bf338b9bbe844d139f92c54e640f5af	0.0	0.0	0.0	0.0	0.0	0.0	0.0	0.0	0.0	0.0	0.0	0.0	0.0	0.0	0.0	0.0	0.0	0.0	0.0	0.0	0.0	0.0	0.0	0.0	0.0	0.0	0.0	0.0	0.0	0.0	0.0	0.0	0.0	0.0	0.0	0.0	0.0	0.0	0.0	0.0	0.0	0.0	0.0	0.0	0.0	0.0	0.0	0.0	0.0
9865a08ccde66a7b8103566c37730fff	0.0	0.0	0.0	0.0	0.0	0.0	0.0	0.0	0.0	0.0	0.0	0.0	0.0	0.0	0.0	0.0	0.0	0.0	0.0	0.0	0.0	0.0	0.0	0.0	0.0	0.0	0.0	0.0	0.0	0.0	0.0	0.0	0.0	0.0	0.0	0.0	0.0	0.0	0.0	0.0	0.0	0.0	0.0	0.0	0.0	0.0	0.0	0.0	0.0
5adfa1b8628270b7378d21e63d740f93	0.0	0.0	0.0	0.0	0.0	0.0	0.0	0.0	0.0	0.0	0.0	0.0	0.0	0.0	0.0	0.0	0.0	0.0	0.0	0.0	0.0	0.0	0.0	0.0	0.0	0.0	0.0	0.0	0.0	0.0	0.0	0.0	0.0	0.0	0.0	0.0	0.0	0.0	0.0	0.0	0.0	0.0	0.0	0.0	0.0	0.0	0.0	0.0	0.0
0a95f2326032901611339f3bc0b7ca44	0.0	0.0	0.0	0.0	0.0	0.0	0.0	0.0	0.0	0.0	0.0	0.0	0.0	80.0	0.0	0.0	0.0	0.0	0.0	0.0	0.0	0.0	0.0	0.0	0.0	0.0	0.0	0.0	0.0	184.0	0.0	0.0	41.0	0.0	0.0	0.0	125.0	0.0	0.0	0.0	126.0	214.0	136.0	0.0	177.0	0.0	0.0	0.0	0.0
89483accd1cbdb9172f0ce30bf389c17	0.0	0.0	0.0	0.0	11.0	0.0	43.0	0.0	0.0	96.0	122.0	158.0	119.0	170.0	69.0	153.0	103.0	118.0	164.0	96.0	0.0	60.0	0.0	0.0	60.0	45.0	72.0	72.0	95.0	338.0	790.0	145.0	327.0	654.0	206.0	1676.0	1586.0	596.0	1240.0	1071.0	1133.0	739.0	1637.0	563.0	698.0	0.0	0.0	0.0	0.0
3018beae17effeee347f342d78c0a5e9	0.0	0.0	0.0	0.0	0.0	0.0	0.0	0.0	0.0	13.0	0.0	0.0	41.0	0.0	0.0	0.0	0.0	8.0	11.0	7.0	0.0	0.0	0.0	0.0	0.0	0.0	0.0	0.0	0.0	46.0	18.0	0.0	44.0	5.0	0.0	7.0	7.0	15.0	11.0	0.0	0.0	51.0	21.0	0.0	32.0	0.0	0.0	0.0	0.0
5f0326bc85dfaf6ba06c098ac4d63069	0.0	0.0	0.0	0.0	0.0	0.0	0.0	0.0	0.0	0.0	0.0	0.0	0.0	50.0	0.0	8.0	0.0	0.0	0.0	18.0	0.0	0.0	0.0	0.0	0.0	0.0	0.0	0.0	0.0	163.0	132.0	0.0	109.0	97.0	0.0	113.0	0.0	110.0	113.0	4124.0	0.0	201.0	357.0	83.0	606.0	0.0	0.0	0.0	0.0
b87dfee9006628c84407eaee2e4bec58	0.0	0.0	0.0	0.0	0.0	0.0	0.0	0.0	0.0	0.0	0.0	0.0	0.0	0.0	0.0	0.0	0.0	0.0	0.0	0.0	0.0	0.0	0.0	0.0	0.0	0.0	0.0	0.0	0.0	0.0	0.0	0.0	0.0	0.0	0.0	0.0	0.0	0.0	0.0	0.0	0.0	0.0	0.0	0.0	0.0	0.0	0.0	0.0	0.0
8eada08b3fdfb1f9706fe5240f37b1b8	16.0	10.0	0.0	0.0	0.0	5.0	16.0	0.0	0.0	161.0	126.0	107.0	278.0	202.0	77.0	249.0	308.0	75.0	96.0	116.0	94.0	22.0	61.0	0.0	0.0	9.0	14.0	35.0	25.0	185.0	383.0	22.0	169.0	310.0	35.0	1074.0	836.0	290.0	933.0	178.0	319.0	289.0	464.0	781.0	386.0	0.0	0.0	0.0	0.0
ed444b75762025c7203452f2bbae321b	0.0	0.0	0.0	0.0	0.0	0.0	0.0	0.0	0.0	0.0	0.0	0.0	0.0	0.0	0.0	0.0	0.0	0.0	0.0	0.0	0.0	32.0	0.0	0.0	0.0	0.0	0.0	0.0	0.0	0.0	0.0	0.0	35.0	0.0	0.0	26.0	56.0	24.0	0.0	0.0	0.0	0.0	0.0	15.0	0.0	0.0	0.0	0.0	0.0
2d4cb571a445781df3927261ee215efc	0.0	0.0	0.0	0.0	0.0	0.0	0.0	0.0	0.0	11.0	0.0	0.0	0.0	18.0	0.0	13.0	0.0	0.0	0.0	0.0	0.0	0.0	0.0	0.0	0.0	0.0	0.0	0.0	9.0	70.0	143.0	13.0	55.0	31.0	39.0	170.0	156.0	129.0	385.0	220.0	62.0	432.0	407.0	58.0	38.0	0.0	0.0	0.0	0.0
66fc857624746b714f5cec0eaa0c495b	0.0	0.0	0.0	0.0	0.0	0.0	0.0	0.0	0.0	0.0	0.0	0.0	0.0	0.0	0.0	0.0	0.0	0.0	0.0	0.0	0.0	0.0	0.0	0.0	0.0	6.0	0.0	0.0	0.0	39.0	200.0	0.0	71.0	146.0	0.0	0.0	42.0	120.0	0.0	1022.0	115.0	46.0	191.0	71.0	159.0	0.0	0.0	0.0	0.0
d8fd2dd8fd2319a0bbf857d7fd6ef96a	0.0	0.0	0.0	0.0	0.0	0.0	0.0	0.0	0.0	0.0	0.0	0.0	0.0	0.0	0.0	0.0	0.0	0.0	0.0	0.0	0.0	0.0	0.0	0.0	0.0	0.0	0.0	0.0	0.0	0.0	0.0	0.0	0.0	0.0	0.0	0.0	0.0	0.0	0.0	0.0	0.0	0.0	0.0	0.0	0.0	0.0	0.0	0.0	0.0
fbbee3e4d34f3f03b60ad620b6c8defc	0.0	0.0	0.0	0.0	0.0	0.0	0.0	0.0	0.0	0.0	0.0	0.0	0.0	0.0	0.0	0.0	0.0	0.0	0.0	0.0	0.0	0.0	0.0	0.0	0.0	0.0	0.0	0.0	0.0	0.0	0.0	0.0	0.0	0.0	0.0	0.0	0.0	0.0	0.0	0.0	0.0	0.0	0.0	0.0	0.0	0.0	0.0	0.0	0.0
c2e9c47129b8ce2043077a75d9e44cc4	0.0	0.0	0.0	0.0	0.0	0.0	0.0	0.0	0.0	0.0	0.0	0.0	0.0	0.0	0.0	0.0	0.0	0.0	0.0	0.0	0.0	0.0	0.0	0.0	0.0	0.0	0.0	0.0	0.0	0.0	0.0	0.0	0.0	0.0	0.0	0.0	0.0	0.0	0.0	0.0	0.0	0.0	0.0	0.0	0.0	0.0	0.0	0.0	0.0
37cb46a80ce73d50181555a8258e82a8	0.0	0.0	0.0	0.0	0.0	0.0	0.0	0.0	0.0	90.0	0.0	1620.0	0.0	0.0	13678.0	0.0	0.0	0.0	99.0	0.0	9.0	0.0	0.0	0.0	0.0	0.0	0.0	0.0	0.0	0.0	0.0	0.0	455.0	0.0	0.0	0.0	0.0	53.0	0.0	83.0	66.0	257.0	0.0	0.0	0.0	0.0	0.0	0.0	0.0
1d5ff67e70bd4d0e2b4c111492a38e72	0.0	0.0	0.0	0.0	0.0	0.0	0.0	0.0	0.0	0.0	0.0	0.0	0.0	0.0	0.0	0.0	0.0	0.0	0.0	0.0	0.0	0.0	0.0	0.0	0.0	0.0	0.0	0.0	0.0	0.0	0.0	0.0	0.0	0.0	14.0	0.0	0.0	0.0	0.0	0.0	0.0	0.0	0.0	0.0	0.0	0.0	0.0	0.0	0.0
cc13271b80fd6fd745f8667ecd65bd86	0.0	0.0	0.0	0.0	0.0	0.0	0.0	0.0	0.0	0.0	0.0	0.0	0.0	0.0	74.0	0.0	0.0	0.0	0.0	0.0	0.0	0.0	0.0	0.0	0.0	0.0	0.0	0.0	0.0	0.0	0.0	0.0	0.0	0.0	0.0	0.0	0.0	0.0	0.0	0.0	0.0	0.0	0.0	0.0	0.0	0.0	0.0	0.0	0.0
f9562ec8195301ede2664da7747dbd36	24.0	11.0	0.0	0.0	0.0	0.0	0.0	0.0	0.0	300.0	30.0	35.0	155.0	108.0	28.0	186.0	1107.0	124.0	208.0	58.0	119.0	160.0	133.0	0.0	0.0	0.0	0.0	0.0	0.0	0.0	7.0	0.0	0.0	17.0	0.0	27.0	8.0	14.0	122.0	0.0	0.0	0.0	15.0	0.0	27.0	13.0	0.0	0.0	0.0
3ea18ed68d6f64c03dd8055b974aa806	149.0	160.0	9.0	66.0	6.0	171.0	114.0	127.0	31.0	1809.0	2403.0	1222.0	2581.0	2801.0	544.0	4465.0	4225.0	388.0	6175.0	3359.0	3746.0	1350.0	1348.0	0.0	0.0	0.0	18.0	0.0	29.0	155.0	105.0	0.0	321.0	286.0	106.0	485.0	415.0	325.0	1327.0	69.0	705.0	288.0	260.0	279.0	73.0	90.0	77.0	0.0	28.0
311e995354d27d25002d901e093e78aa	0.0	0.0	0.0	0.0	0.0	0.0	0.0	0.0	0.0	0.0	0.0	0.0	0.0	0.0	0.0	0.0	0.0	0.0	0.0	0.0	0.0	0.0	0.0	0.0	0.0	0.0	0.0	0.0	0.0	0.0	0.0	0.0	0.0	0.0	0.0	0.0	0.0	0.0	0.0	0.0	0.0	0.0	0.0	0.0	0.0	0.0	0.0	0.0	0.0
91232af97973a27d962af8f2883a6018	13.0	0.0	0.0	0.0	0.0	0.0	0.0	0.0	0.0	34.0	23.0	37.0	27.0	199.0	0.0	48.0	40.0	40.0	0.0	11.0	23.0	14.0	22.0	0.0	0.0	0.0	0.0	0.0	0.0	37.0	23.0	20.0	0.0	0.0	17.0	55.0	0.0	0.0	177.0	966.0	34.0	227.0	95.0	0.0	33.0	0.0	0.0	0.0	0.0
8f0eff0b4eabe183b3960f6fa853a788	37.0	54.0	0.0	10.0	16.0	13.0	100.0	29.0	13.0	559.0	23.0	455.0	476.0	1296.0	131.0	1877.0	373.0	1457.0	1520.0	626.0	575.0	513.0	71.0	0.0	2.0	0.0	21.0	9.0	0.0	1052.0	305.0	15.0	510.0	901.0	27.0	1744.0	573.0	646.0	485.0	332.0	368.0	152.0	385.0	752.0	899.0	0.0	19.0	0.0	0.0
fb82597b8a8d877a887da0460e4daf2a	0.0	0.0	0.0	0.0	0.0	0.0	6.0	0.0	0.0	23.0	0.0	19.0	0.0	80.0	0.0	0.0	0.0	139.0	0.0	0.0	17.0	16.0	0.0	0.0	0.0	5.0	9.0	0.0	16.0	612.0	340.0	14.0	396.0	916.0	29.0	916.0	938.0	287.0	297.0	2518.0	294.0	456.0	1955.0	205.0	520.0	0.0	0.0	0.0	0.0
82a5e145c8a0f6db928b099bef1c1fe1	0.0	0.0	0.0	0.0	0.0	0.0	0.0	0.0	0.0	5.0	0.0	0.0	0.0	0.0	0.0	0.0	0.0	0.0	0.0	0.0	0.0	0.0	5.0	0.0	0.0	0.0	0.0	0.0	0.0	0.0	0.0	0.0	0.0	0.0	0.0	0.0	0.0	0.0	0.0	0.0	0.0	0.0	0.0	0.0	0.0	0.0	0.0	0.0	0.0
085bf993f4bdc23f7d48171d65f99ec7	0.0	0.0	0.0	0.0	0.0	0.0	0.0	0.0	0.0	0.0	0.0	27.0	0.0	43.0	0.0	45.0	0.0	67.0	42.0	29.0	0.0	11.0	21.0	0.0	0.0	43.0	0.0	0.0	34.0	425.0	304.0	0.0	101.0	541.0	74.0	587.0	809.0	395.0	530.0	204.0	272.0	262.0	357.0	596.0	540.0	0.0	0.0	0.0	0.0
37d425b1c16e6290943647113e8c7cae	0.0	0.0	0.0	0.0	0.0	0.0	0.0	0.0	0.0	16.0	0.0	0.0	0.0	0.0	0.0	12.0	0.0	14.0	0.0	0.0	3.0	0.0	0.0	0.0	0.0	0.0	13.0	28.0	32.0	481.0	238.0	13.0	444.0	227.0	66.0	456.0	744.0	438.0	477.0	73.0	262.0	83.0	135.0	1068.0	191.0	0.0	0.0	0.0	0.0
dedb415217399d9b2fa2b4ae5fa32954	0.0	0.0	0.0	0.0	0.0	0.0	0.0	0.0	0.0	0.0	1574.0	0.0	166.0	368.0	0.0	555.0	367.0	128.0	0.0	0.0	0.0	0.0	0.0	0.0	36.0	10.0	0.0	0.0	0.0	0.0	445.0	0.0	158.0	0.0	0.0	1820.0	0.0	0.0	0.0	330.0	0.0	811.0	0.0	0.0	0.0	0.0	0.0	0.0	0.0
caf09476de3548fac0554e02a28f222c	0.0	0.0	0.0	0.0	0.0	0.0	0.0	0.0	0.0	0.0	0.0	0.0	0.0	0.0	0.0	0.0	0.0	101.0	0.0	98.0	0.0	0.0	0.0	0.0	39.0	0.0	0.0	0.0	0.0	0.0	75.0	79.0	93.0	94.0	110.0	178.0	156.0	55.0	154.0	1174.0	0.0	123.0	550.0	116.0	0.0	0.0	0.0	0.0	0.0
35e7d7be0dbb2842b1d777e9b1443874	147.0	29.0	0.0	37.0	27.0	33.0	85.0	0.0	24.0	1797.0	229.0	770.0	418.0	2605.0	275.0	1433.0	219.0	1917.0	1351.0	128.0	2357.0	817.0	555.0	0.0	0.0	0.0	0.0	0.0	0.0	334.0	359.0	0.0	327.0	569.0	83.0	1256.0	616.0	136.0	334.0	312.0	150.0	202.0	434.0	42.0	236.0	77.0	25.0	0.0	11.0
c7bd01a51a1287b12b29414097ba0965	0.0	0.0	0.0	0.0	0.0	0.0	0.0	0.0	0.0	0.0	0.0	0.0	0.0	0.0	0.0	0.0	0.0	0.0	0.0	0.0	0.0	0.0	0.0	0.0	0.0	0.0	0.0	0.0	0.0	0.0	0.0	0.0	0.0	0.0	0.0	0.0	0.0	0.0	65.0	0.0	0.0	0.0	0.0	0.0	0.0	0.0	0.0	0.0	0.0
68233c891462471a52474cc5f5cba746	0.0	0.0	0.0	0.0	0.0	0.0	0.0	0.0	0.0	0.0	0.0	0.0	0.0	0.0	0.0	0.0	0.0	0.0	0.0	0.0	0.0	0.0	0.0	0.0	0.0	0.0	0.0	0.0	0.0	0.0	0.0	0.0	0.0	0.0	0.0	0.0	0.0	0.0	0.0	0.0	0.0	34.0	0.0	0.0	0.0	0.0	0.0	0.0	0.0
d93d2a2e7b0c2ed96ca6074a717a8a4d	0.0	0.0	0.0	0.0	0.0	0.0	0.0	0.0	0.0	0.0	0.0	0.0	182.0	0.0	0.0	31.0	15.0	0.0	19.0	24.0	27.0	12.0	20.0	0.0	51.0	34.0	33.0	55.0	58.0	311.0	356.0	72.0	277.0	637.0	46.0	1866.0	1286.0	486.0	912.0	335.0	346.0	470.0	1032.0	951.0	679.0	0.0	0.0	0.0	0.0
e3ec021309532068e30618f60ce2edf9	83.0	0.0	0.0	34.0	0.0	0.0	53.0	54.0	0.0	52.0	1297.0	69.0	176.0	1411.0	0.0	654.0	694.0	204.0	443.0	601.0	141.0	0.0	380.0	0.0	33.0	0.0	0.0	0.0	0.0	497.0	153.0	47.0	182.0	270.0	76.0	223.0	106.0	0.0	921.0	1765.0	615.0	279.0	644.0	198.0	418.0	0.0	0.0	0.0	0.0
01ed2c5378fa41a0d227c8c08980a8d0	0.0	0.0	0.0	0.0	0.0	0.0	0.0	0.0	0.0	0.0	0.0	0.0	0.0	0.0	0.0	0.0	0.0	0.0	0.0	0.0	0.0	0.0	0.0	0.0	0.0	0.0	0.0	0.0	0.0	0.0	0.0	0.0	0.0	0.0	0.0	0.0	0.0	0.0	0.0	525.0	0.0	48.0	302.0	0.0	0.0	0.0	0.0	0.0	0.0
0fa05dbde612a0a8fb53116d092f43af	0.0	9.0	0.0	7.0	0.0	0.0	0.0	0.0	0.0	118.0	46.0	71.0	55.0	56.0	19.0	100.0	206.0	71.0	60.0	102.0	50.0	25.0	29.0	0.0	0.0	0.0	11.0	16.0	13.0	161.0	342.0	12.0	225.0	250.0	37.0	442.0	710.0	336.0	818.0	185.0	194.0	136.0	251.0	413.0	130.0	0.0	0.0	0.0	0.0
452f8957b1e574d5d1dbc0ae81fec920	0.0	0.0	0.0	0.0	0.0	0.0	0.0	0.0	0.0	0.0	0.0	0.0	0.0	0.0	0.0	0.0	0.0	0.0	0.0	0.0	0.0	0.0	0.0	0.0	0.0	0.0	0.0	0.0	0.0	0.0	0.0	0.0	0.0	0.0	0.0	0.0	0.0	0.0	0.0	0.0	0.0	0.0	0.0	0.0	0.0	0.0	0.0	0.0	0.0
35d4dcd8529161a823a55cdb19d75f73	0.0	0.0	0.0	0.0	0.0	0.0	0.0	0.0	0.0	0.0	0.0	0.0	0.0	0.0	0.0	0.0	0.0	0.0	0.0	0.0	0.0	0.0	0.0	0.0	0.0	0.0	0.0	0.0	0.0	0.0	0.0	0.0	0.0	0.0	0.0	0.0	0.0	0.0	0.0	0.0	0.0	0.0	80.0	0.0	0.0	0.0	0.0	0.0	0.0
bf2dc0918772095409db3bae33ad5306	0.0	0.0	0.0	0.0	0.0	0.0	0.0	0.0	0.0	0.0	0.0	32.0	23.0	23.0	0.0	25.0	16.0	21.0	16.0	21.0	0.0	0.0	0.0	0.0	16.0	21.0	29.0	54.0	49.0	261.0	417.0	38.0	272.0	491.0	94.0	1334.0	971.0	623.0	725.0	479.0	444.0	522.0	928.0	692.0	524.0	0.0	0.0	0.0	0.0
698b6e7a46745f54b25ae9bb01f62f16	35.0	97.0	0.0	24.0	0.0	70.0	334.0	63.0	68.0	4625.0	1162.0	1288.0	1955.0	2427.0	1203.0	3701.0	2247.0	1122.0	1292.0	1635.0	2045.0	1089.0	1714.0	0.0	0.0	0.0	0.0	16.0	0.0	312.0	146.0	0.0	368.0	407.0	119.0	745.0	1049.0	230.0	2093.0	104.0	200.0	316.0	328.0	221.0	61.0	17.0	44.0	0.0	6.0
bd0f99dc3b14aa201b181e4c41b2e72b	0.0	0.0	0.0	0.0	0.0	0.0	0.0	0.0	0.0	53.0	86.0	49.0	58.0	96.0	9.0	74.0	20.0	75.0	61.0	90.0	51.0	0.0	50.0	0.0	0.0	12.0	0.0	0.0	0.0	180.0	176.0	31.0	66.0	471.0	26.0	340.0	231.0	199.0	226.0	287.0	199.0	403.0	323.0	130.0	232.0	0.0	6.0	0.0	0.0
40e3645c01d5094e9abb3a7d252cb673	0.0	0.0	0.0	0.0	0.0	0.0	0.0	0.0	0.0	0.0	0.0	0.0	0.0	0.0	0.0	0.0	0.0	0.0	0.0	0.0	0.0	0.0	0.0	0.0	0.0	0.0	0.0	0.0	0.0	0.0	0.0	0.0	0.0	0.0	0.0	0.0	0.0	0.0	0.0	0.0	0.0	0.0	0.0	0.0	0.0	0.0	0.0	0.0	0.0
10f74f95f964bfe76c3240230f4c75e4	0.0	0.0	0.0	0.0	0.0	0.0	0.0	0.0	0.0	0.0	0.0	0.0	0.0	0.0	0.0	0.0	0.0	0.0	0.0	0.0	0.0	0.0	0.0	0.0	0.0	0.0	0.0	0.0	0.0	0.0	0.0	0.0	0.0	0.0	0.0	0.0	0.0	0.0	0.0	0.0	0.0	0.0	0.0	0.0	0.0	0.0	0.0	0.0	0.0
77ee2be4eb0733220f096971426d8738	67.0	0.0	0.0	15.0	0.0	0.0	13.0	4.0	14.0	15910.0	9361.0	0.0	196.0	65.0	693.0	4345.0	38.0	297.0	1876.0	243.0	0.0	93.0	0.0	0.0	0.0	0.0	0.0	0.0	0.0	40.0	56.0	18.0	1994.0	0.0	0.0	77.0	600.0	33.0	20.0	34.0	98.0	0.0	0.0	39.0	0.0	25.0	0.0	0.0	0.0
c53b0187195cd1bf7dda2f0575023463	10.0	0.0	0.0	0.0	5.0	6.0	0.0	0.0	0.0	22.0	0.0	113.0	79.0	355.0	87.0	368.0	72.0	8.0	39.0	26.0	16.0	0.0	209.0	0.0	0.0	0.0	0.0	11.0	0.0	0.0	0.0	0.0	12.0	12.0	7.0	95.0	65.0	0.0	68.0	0.0	0.0	52.0	0.0	0.0	10.0	0.0	3.0	0.0	0.0
a2aa19e3bba1f860a129e2909b71cb8f	0.0	0.0	0.0	0.0	0.0	0.0	0.0	0.0	0.0	0.0	0.0	0.0	0.0	0.0	0.0	0.0	0.0	0.0	0.0	0.0	0.0	0.0	0.0	0.0	0.0	0.0	0.0	0.0	0.0	0.0	0.0	0.0	0.0	0.0	0.0	0.0	21.0	0.0	0.0	0.0	0.0	0.0	0.0	0.0	0.0	0.0	0.0	0.0	0.0
5ae52dbd09704de13b43a8c0e90701bc	0.0	0.0	0.0	0.0	0.0	0.0	0.0	0.0	0.0	0.0	0.0	0.0	0.0	0.0	0.0	0.0	0.0	0.0	0.0	0.0	0.0	0.0	0.0	0.0	0.0	0.0	0.0	0.0	0.0	0.0	0.0	0.0	0.0	0.0	0.0	0.0	52.0	0.0	53.0	0.0	0.0	0.0	77.0	0.0	0.0	0.0	0.0	0.0	0.0
1c87bad9d57434d3e9f7864e405904c0	12.0	0.0	0.0	0.0	0.0	0.0	16.0	0.0	0.0	13.0	48.0	41.0	23.0	49.0	0.0	37.0	11.0	58.0	43.0	41.0	25.0	0.0	33.0	0.0	0.0	0.0	0.0	12.0	0.0	260.0	376.0	75.0	234.0	513.0	56.0	445.0	507.0	367.0	446.0	1426.0	305.0	582.0	1851.0	78.0	262.0	0.0	0.0	0.0	0.0
816acacec24c7939d395a8b163b96278	37.0	54.0	8.0	0.0	0.0	23.0	71.0	8.0	0.0	72.0	176.0	224.0	82.0	1543.0	0.0	88.0	50.0	255.0	184.0	349.0	121.0	125.0	46.0	0.0	31.0	27.0	43.0	85.0	90.0	1144.0	699.0	161.0	1668.0	593.0	93.0	2018.0	1328.0	152.0	473.0	1126.0	398.0	213.0	1300.0	551.0	695.0	27.0	24.0	0.0	0.0
6a24fcbc267843ad204221966c5b2ff6	0.0	0.0	0.0	0.0	0.0	0.0	0.0	0.0	0.0	0.0	0.0	0.0	0.0	0.0	0.0	0.0	0.0	0.0	0.0	0.0	0.0	0.0	0.0	0.0	0.0	0.0	0.0	0.0	0.0	0.0	0.0	0.0	0.0	0.0	0.0	0.0	0.0	0.0	0.0	0.0	0.0	0.0	0.0	0.0	0.0	0.0	0.0	0.0	0.0
8e95c9bcccd86e128b51f31effcf3a22	0.0	0.0	0.0	0.0	0.0	0.0	0.0	0.0	0.0	65.0	0.0	794.0	0.0	865.0	5575.0	0.0	0.0	0.0	20.0	0.0	12.0	16.0	0.0	0.0	0.0	0.0	0.0	17.0	0.0	195.0	0.0	0.0	152.0	0.0	0.0	0.0	0.0	0.0	0.0	0.0	0.0	128.0	0.0	0.0	84.0	0.0	0.0	0.0	0.0
a20f500706b0005fe884f0ecf17a8d8c	0.0	0.0	0.0	0.0	0.0	0.0	0.0	0.0	0.0	117.0	69.0	0.0	114.0	0.0	67.0	97.0	0.0	0.0	76.0	97.0	0.0	40.0	0.0	0.0	0.0	0.0	0.0	13.0	7.0	0.0	0.0	26.0	95.0	180.0	21.0	141.0	226.0	93.0	160.0	161.0	0.0	156.0	196.0	181.0	120.0	0.0	0.0	0.0	0.0
574d17be5cd699bba2867597658944fd	0.0	0.0	0.0	0.0	0.0	0.0	0.0	0.0	0.0	0.0	21.0	25.0	15.0	26.0	21.0	22.0	23.0	25.0	28.0	32.0	0.0	13.0	14.0	0.0	13.0	23.0	36.0	40.0	32.0	287.0	379.0	18.0	264.0	344.0	63.0	716.0	932.0	676.0	705.0	220.0	370.0	228.0	359.0	1060.0	481.0	0.0	0.0	0.0	0.0
68b41361b56d4b8d0d2015c39c876261	0.0	0.0	0.0	0.0	0.0	0.0	0.0	0.0	0.0	23.0	0.0	0.0	6.0	0.0	5.0	36.0	0.0	22.0	13.0	0.0	9.0	0.0	0.0	0.0	0.0	30.0	19.0	58.0	44.0	640.0	248.0	0.0	924.0	331.0	85.0	631.0	928.0	1283.0	1368.0	265.0	600.0	476.0	398.0	1726.0	444.0	0.0	0.0	0.0	0.0
0d3377d25ad07fa09ea9f5c5e88ac271	0.0	0.0	0.0	0.0	0.0	0.0	0.0	0.0	0.0	0.0	0.0	0.0	0.0	0.0	0.0	0.0	0.0	0.0	0.0	0.0	0.0	0.0	0.0	0.0	0.0	0.0	0.0	0.0	0.0	0.0	0.0	0.0	0.0	0.0	0.0	0.0	0.0	0.0	0.0	0.0	0.0	0.0	0.0	0.0	0.0	0.0	0.0	0.0	0.0
df90f45e1dbfc0edc0e99591cf179cf1	0.0	0.0	0.0	0.0	0.0	0.0	0.0	0.0	0.0	0.0	0.0	0.0	0.0	0.0	0.0	0.0	0.0	0.0	0.0	0.0	0.0	0.0	0.0	0.0	0.0	0.0	0.0	0.0	0.0	0.0	0.0	0.0	0.0	0.0	0.0	0.0	0.0	0.0	0.0	0.0	0.0	0.0	0.0	0.0	0.0	0.0	0.0	0.0	0.0
85d8be834d647b27af0ef93e3f44595b	0.0	0.0	0.0	0.0	0.0	0.0	0.0	0.0	0.0	0.0	0.0	0.0	0.0	0.0	0.0	0.0	0.0	0.0	0.0	0.0	0.0	0.0	0.0	0.0	0.0	0.0	0.0	0.0	0.0	0.0	0.0	0.0	0.0	0.0	0.0	0.0	0.0	0.0	0.0	0.0	0.0	0.0	0.0	0.0	0.0	0.0	0.0	0.0	0.0
8206bcf48f89dafd01e9ae81e69ae89b	0.0	13.0	0.0	0.0	0.0	0.0	0.0	0.0	0.0	0.0	0.0	10.0	0.0	89.0	6.0	0.0	0.0	66.0	10.0	29.0	7.0	0.0	0.0	0.0	0.0	0.0	0.0	0.0	0.0	253.0	299.0	39.0	209.0	632.0	0.0	127.0	1305.0	59.0	56.0	1948.0	82.0	194.0	1510.0	49.0	1729.0	0.0	0.0	0.0	0.0
749b8989c4099e304ca689bc8ddf824d	0.0	0.0	0.0	0.0	0.0	0.0	0.0	0.0	0.0	0.0	0.0	0.0	0.0	0.0	0.0	0.0	0.0	0.0	0.0	0.0	0.0	0.0	0.0	0.0	0.0	0.0	0.0	0.0	0.0	0.0	0.0	0.0	0.0	0.0	0.0	0.0	0.0	0.0	0.0	0.0	0.0	0.0	0.0	0.0	0.0	0.0	0.0	0.0	0.0
72c6c8f1926bed26fd51900ab3f6ec0d	0.0	0.0	0.0	0.0	0.0	0.0	0.0	0.0	0.0	0.0	0.0	0.0	0.0	0.0	0.0	0.0	0.0	0.0	0.0	0.0	0.0	0.0	0.0	0.0	0.0	0.0	0.0	0.0	0.0	0.0	0.0	0.0	0.0	0.0	0.0	0.0	0.0	0.0	0.0	0.0	0.0	0.0	0.0	0.0	0.0	0.0	0.0	0.0	0.0
730a06f4558a21698c85f06d49a5a2b9	0.0	0.0	0.0	0.0	0.0	0.0	0.0	0.0	0.0	0.0	0.0	0.0	0.0	30.0	0.0	0.0	0.0	41.0	0.0	9.0	0.0	0.0	0.0	0.0	0.0	0.0	0.0	0.0	0.0	120.0	69.0	17.0	38.0	108.0	0.0	122.0	171.0	103.0	146.0	1120.0	34.0	177.0	416.0	21.0	104.0	0.0	0.0	0.0	0.0
d31beadd4fa965c07d645b0aec73e275	0.0	0.0	0.0	0.0	0.0	0.0	10.0	0.0	0.0	0.0	0.0	0.0	0.0	0.0	0.0	0.0	0.0	0.0	0.0	0.0	0.0	0.0	0.0	0.0	13.0	0.0	0.0	12.0	16.0	73.0	87.0	10.0	139.0	139.0	43.0	384.0	209.0	93.0	107.0	66.0	75.0	69.0	171.0	196.0	86.0	0.0	0.0	0.0	0.0
34267fff5bd03a6c9ab273ac668e37d0	0.0	0.0	0.0	0.0	0.0	0.0	0.0	0.0	0.0	0.0	0.0	0.0	0.0	0.0	0.0	0.0	0.0	0.0	0.0	0.0	0.0	0.0	0.0	0.0	0.0	0.0	0.0	0.0	0.0	0.0	0.0	0.0	0.0	0.0	0.0	0.0	0.0	0.0	0.0	0.0	0.0	0.0	0.0	0.0	0.0	0.0	0.0	0.0	0.0
50a45ddab4657b3c30e5fbda16ddf545	19.0	0.0	8.0	10.0	0.0	11.0	0.0	0.0	0.0	12.0	8.0	72.0	0.0	113.0	0.0	60.0	0.0	113.0	23.0	0.0	0.0	0.0	0.0	0.0	0.0	6.0	0.0	0.0	0.0	137.0	84.0	37.0	148.0	177.0	0.0	136.0	116.0	94.0	243.0	232.0	49.0	41.0	462.0	18.0	187.0	18.0	0.0	0.0	0.0
25766d539fa840ec82be6f1eefe69699	0.0	0.0	0.0	0.0	0.0	0.0	0.0	0.0	0.0	0.0	0.0	0.0	0.0	0.0	0.0	0.0	0.0	0.0	0.0	0.0	0.0	0.0	0.0	0.0	0.0	0.0	0.0	0.0	0.0	0.0	0.0	0.0	0.0	0.0	0.0	0.0	0.0	0.0	0.0	0.0	0.0	0.0	0.0	0.0	0.0	0.0	0.0	0.0	0.0
823b7067cf88a4cc5324935a6f15d883	0.0	0.0	0.0	0.0	0.0	0.0	0.0	0.0	0.0	0.0	0.0	0.0	0.0	0.0	0.0	0.0	0.0	0.0	0.0	0.0	0.0	0.0	0.0	0.0	0.0	0.0	0.0	0.0	0.0	0.0	0.0	0.0	0.0	0.0	0.0	0.0	0.0	0.0	0.0	0.0	0.0	0.0	0.0	0.0	0.0	0.0	0.0	0.0	0.0
a1c08b1a8907f9638b1a62fba46ace1b	0.0	0.0	0.0	0.0	0.0	0.0	0.0	0.0	0.0	0.0	0.0	0.0	0.0	0.0	0.0	0.0	0.0	0.0	0.0	0.0	0.0	0.0	0.0	0.0	0.0	0.0	0.0	0.0	0.0	0.0	0.0	0.0	0.0	0.0	0.0	0.0	0.0	0.0	0.0	0.0	0.0	0.0	0.0	0.0	0.0	0.0	0.0	0.0	0.0
023589894f7d7cf5364540bdd0081314	0.0	0.0	0.0	0.0	0.0	0.0	0.0	0.0	0.0	0.0	0.0	0.0	0.0	0.0	0.0	0.0	0.0	0.0	112.0	0.0	0.0	0.0	0.0	0.0	0.0	0.0	0.0	0.0	0.0	128.0	1006.0	0.0	56.0	0.0	0.0	0.0	0.0	0.0	0.0	0.0	120.0	0.0	112.0	0.0	0.0	0.0	0.0	0.0	0.0
7cd38dc79ee839123ca45a0a92b4a4e4	0.0	0.0	0.0	0.0	0.0	0.0	0.0	0.0	0.0	0.0	0.0	0.0	0.0	0.0	0.0	0.0	0.0	0.0	0.0	0.0	0.0	0.0	0.0	0.0	0.0	0.0	0.0	0.0	0.0	0.0	0.0	0.0	0.0	0.0	0.0	0.0	0.0	0.0	0.0	0.0	0.0	0.0	0.0	0.0	0.0	0.0	0.0	0.0	0.0
b465849ba2884c40f969346e0846f0f2	0.0	0.0	0.0	0.0	0.0	0.0	0.0	0.0	0.0	109.0	0.0	123.0	223.0	0.0	0.0	66.0	0.0	128.0	157.0	162.0	0.0	0.0	0.0	0.0	0.0	0.0	0.0	0.0	0.0	140.0	659.0	0.0	185.0	376.0	141.0	1138.0	1446.0	218.0	970.0	644.0	387.0	320.0	752.0	334.0	353.0	0.0	0.0	0.0	0.0
cbb30697bcc2aab732f33d455d70cadd	0.0	0.0	0.0	0.0	0.0	0.0	0.0	0.0	0.0	48.0	0.0	0.0	0.0	47.0	0.0	0.0	0.0	0.0	0.0	0.0	34.0	0.0	0.0	0.0	0.0	0.0	0.0	0.0	0.0	84.0	118.0	0.0	55.0	284.0	108.0	649.0	419.0	116.0	513.0	355.0	222.0	444.0	674.0	291.0	573.0	0.0	0.0	0.0	0.0
684be34faae29716d1340f20a8792c3f	0.0	0.0	0.0	0.0	0.0	0.0	0.0	0.0	0.0	40.0	60.0	106.0	248.0	86.0	0.0	47.0	71.0	91.0	96.0	96.0	71.0	0.0	0.0	0.0	0.0	0.0	0.0	0.0	0.0	100.0	64.0	0.0	82.0	223.0	0.0	102.0	178.0	61.0	106.0	929.0	0.0	87.0	256.0	74.0	228.0	0.0	0.0	0.0	0.0
07f947c1145a953463419f8c0c1a4f7b	0.0	0.0	0.0	0.0	0.0	0.0	0.0	0.0	0.0	0.0	0.0	0.0	0.0	0.0	0.0	0.0	0.0	0.0	0.0	0.0	0.0	0.0	0.0	0.0	0.0	0.0	0.0	0.0	0.0	0.0	0.0	0.0	0.0	0.0	0.0	0.0	0.0	0.0	0.0	0.0	0.0	0.0	0.0	0.0	0.0	0.0	0.0	0.0	0.0
38a9887f995b69faa4bcf6982b1a647e	0.0	0.0	0.0	0.0	0.0	0.0	0.0	0.0	0.0	0.0	0.0	0.0	0.0	0.0	0.0	0.0	0.0	0.0	0.0	0.0	0.0	0.0	0.0	0.0	0.0	0.0	0.0	0.0	0.0	0.0	0.0	0.0	0.0	0.0	0.0	0.0	0.0	0.0	0.0	0.0	0.0	0.0	0.0	0.0	0.0	0.0	0.0	0.0	0.0
81bd4416043d323a64156aba9ea92763	0.0	0.0	0.0	0.0	0.0	0.0	0.0	0.0	0.0	0.0	28.0	0.0	53.0	64.0	0.0	23.0	0.0	23.0	0.0	31.0	0.0	0.0	46.0	0.0	0.0	0.0	0.0	0.0	0.0	17.0	11.0	0.0	11.0	13.0	0.0	69.0	0.0	0.0	108.0	692.0	46.0	168.0	39.0	24.0	0.0	0.0	0.0	0.0	0.0
34a7f74aec0d10c5894e353d11b6fa78	0.0	0.0	0.0	0.0	0.0	0.0	0.0	0.0	0.0	0.0	0.0	0.0	0.0	0.0	0.0	0.0	0.0	0.0	0.0	119.0	0.0	0.0	0.0	0.0	167.0	0.0	0.0	0.0	0.0	0.0	49.0	0.0	0.0	473.0	0.0	42.0	0.0	0.0	65.0	7178.0	2175.0	0.0	0.0	106.0	0.0	0.0	0.0	0.0	0.0
037a2d89aead1bdaa8ee763ae9711269	0.0	0.0	0.0	0.0	0.0	0.0	0.0	0.0	0.0	0.0	0.0	0.0	0.0	0.0	0.0	0.0	0.0	0.0	0.0	0.0	0.0	0.0	0.0	0.0	0.0	0.0	0.0	0.0	0.0	0.0	0.0	0.0	0.0	0.0	0.0	0.0	0.0	0.0	0.0	0.0	0.0	17.0	0.0	0.0	0.0	0.0	0.0	0.0	0.0
44788aac1191e16d5bc7e5852173640c	0.0	0.0	0.0	0.0	0.0	0.0	0.0	0.0	0.0	0.0	0.0	0.0	0.0	0.0	0.0	0.0	0.0	0.0	0.0	0.0	0.0	0.0	0.0	0.0	0.0	0.0	0.0	0.0	0.0	0.0	0.0	0.0	0.0	0.0	0.0	0.0	0.0	0.0	0.0	0.0	0.0	0.0	0.0	0.0	0.0	0.0	0.0	0.0	0.0
5603a9c6ddf83803ec6b62013849b578	0.0	0.0	0.0	0.0	0.0	0.0	0.0	0.0	0.0	0.0	0.0	0.0	0.0	0.0	0.0	0.0	0.0	0.0	0.0	0.0	0.0	0.0	0.0	0.0	0.0	0.0	0.0	0.0	0.0	0.0	0.0	0.0	0.0	0.0	0.0	0.0	0.0	0.0	0.0	35.0	0.0	0.0	0.0	0.0	0.0	0.0	0.0	0.0	0.0
7ca7e35b1d746439d07e5797e582f59f	0.0	0.0	0.0	0.0	0.0	0.0	0.0	0.0	0.0	0.0	0.0	0.0	0.0	43.0	0.0	0.0	0.0	10.0	0.0	0.0	0.0	0.0	0.0	0.0	0.0	0.0	0.0	0.0	0.0	20.0	33.0	0.0	8.0	72.0	0.0	103.0	66.0	0.0	16.0	104.0	0.0	0.0	161.0	10.0	108.0	0.0	0.0	0.0	0.0
3b4a68f7bb9e04c23f4a2d30ab1d2ffc	0.0	0.0	0.0	0.0	0.0	0.0	0.0	0.0	0.0	0.0	0.0	0.0	0.0	0.0	0.0	0.0	0.0	0.0	0.0	0.0	0.0	0.0	0.0	0.0	0.0	0.0	0.0	0.0	0.0	26.0	43.0	0.0	39.0	55.0	0.0	38.0	94.0	64.0	52.0	30.0	22.0	0.0	31.0	86.0	76.0	0.0	0.0	0.0	0.0
bd0b6d1df9ca4e894da70eaa378783e3	0.0	0.0	0.0	3.0	0.0	0.0	0.0	0.0	0.0	45.0	0.0	17.0	13.0	21.0	0.0	19.0	180.0	35.0	25.0	27.0	0.0	0.0	0.0	0.0	0.0	0.0	0.0	0.0	20.0	163.0	123.0	0.0	140.0	115.0	0.0	282.0	467.0	159.0	214.0	67.0	94.0	128.0	106.0	276.0	210.0	0.0	0.0	0.0	0.0
e7f1338a15030471294c4c6188efbd92	19.0	17.0	0.0	0.0	0.0	0.0	27.0	0.0	0.0	37.0	60.0	96.0	84.0	120.0	16.0	78.0	22.0	84.0	79.0	66.0	63.0	16.0	89.0	0.0	0.0	0.0	0.0	0.0	0.0	111.0	333.0	40.0	117.0	180.0	60.0	397.0	309.0	161.0	745.0	484.0	252.0	389.0	526.0	61.0	136.0	0.0	14.0	0.0	0.0
6e83d3681f2d21abc4d03fe890fe201e	0.0	0.0	0.0	0.0	0.0	0.0	0.0	0.0	0.0	0.0	4.0	0.0	0.0	11.0	0.0	0.0	0.0	0.0	0.0	0.0	0.0	0.0	0.0	0.0	0.0	0.0	0.0	0.0	0.0	55.0	44.0	0.0	0.0	142.0	0.0	0.0	11.0	0.0	68.0	3496.0	0.0	31.0	56.0	0.0	661.0	0.0	0.0	0.0	0.0
b652a0de8ee3818667ae6b108d73e37e	51.0	36.0	0.0	6.0	3.0	23.0	60.0	23.0	8.0	1512.0	135.0	913.0	662.0	2531.0	341.0	1790.0	1345.0	784.0	1526.0	1202.0	929.0	625.0	133.0	0.0	0.0	0.0	2.0	16.0	0.0	563.0	108.0	8.0	709.0	630.0	14.0	1500.0	1203.0	571.0	743.0	196.0	182.0	145.0	220.0	462.0	15.0	35.0	23.0	0.0	0.0
0038cfd5b102d324998be74c405bf980	0.0	0.0	0.0	0.0	0.0	2.0	0.0	0.0	0.0	0.0	9.0	0.0	0.0	11.0	0.0	0.0	9.0	10.0	10.0	0.0	12.0	0.0	0.0	0.0	0.0	0.0	0.0	0.0	6.0	308.0	252.0	7.0	311.0	302.0	0.0	429.0	463.0	500.0	652.0	135.0	339.0	539.0	782.0	369.0	142.0	0.0	0.0	0.0	0.0
be66e6b26028300cc7b63de1caf3e8d0	0.0	0.0	0.0	0.0	0.0	0.0	0.0	0.0	0.0	0.0	0.0	0.0	0.0	0.0	0.0	0.0	0.0	0.0	0.0	0.0	0.0	0.0	0.0	0.0	0.0	0.0	0.0	0.0	0.0	353.0	112.0	0.0	151.0	199.0	0.0	137.0	254.0	0.0	53.0	0.0	0.0	40.0	0.0	98.0	135.0	0.0	0.0	0.0	0.0
f7ce02f79670e335e8af7eb622ae4d5e	0.0	0.0	0.0	0.0	0.0	0.0	0.0	0.0	0.0	0.0	71.0	91.0	116.0	77.0	45.0	74.0	0.0	63.0	62.0	60.0	71.0	0.0	21.0	0.0	0.0	0.0	11.0	13.0	16.0	117.0	262.0	40.0	128.0	699.0	0.0	598.0	1278.0	267.0	446.0	551.0	342.0	228.0	1362.0	252.0	476.0	0.0	0.0	0.0	0.0
6651384da9ffb9f91497e5aeccd9871e	0.0	0.0	0.0	0.0	0.0	0.0	0.0	0.0	0.0	0.0	0.0	0.0	14.0	0.0	0.0	45.0	0.0	0.0	0.0	0.0	0.0	0.0	0.0	0.0	0.0	0.0	0.0	0.0	0.0	0.0	0.0	0.0	0.0	0.0	0.0	0.0	0.0	0.0	0.0	0.0	0.0	0.0	0.0	0.0	0.0	0.0	0.0	0.0	0.0
bf1337f38118ca1b5806f226c193bc5a	0.0	0.0	0.0	0.0	0.0	0.0	0.0	0.0	0.0	0.0	0.0	0.0	0.0	0.0	0.0	0.0	0.0	0.0	0.0	0.0	0.0	0.0	0.0	0.0	0.0	0.0	0.0	0.0	0.0	0.0	0.0	0.0	0.0	0.0	0.0	0.0	0.0	0.0	0.0	0.0	0.0	0.0	0.0	0.0	0.0	0.0	0.0	0.0	0.0
1b777ecc83727f2c4ea5f161ba34e7c8	0.0	0.0	0.0	0.0	0.0	0.0	0.0	0.0	0.0	0.0	0.0	0.0	0.0	0.0	0.0	0.0	0.0	0.0	0.0	0.0	0.0	0.0	0.0	0.0	0.0	0.0	0.0	0.0	0.0	0.0	0.0	0.0	0.0	57.0	0.0	76.0	127.0	0.0	66.0	245.0	38.0	56.0	188.0	0.0	84.0	0.0	0.0	0.0	0.0
81e02f374fcd0d344cf0b448f676ab11	0.0	0.0	0.0	0.0	0.0	0.0	0.0	0.0	0.0	0.0	0.0	0.0	6.0	0.0	0.0	8.0	0.0	0.0	0.0	0.0	0.0	0.0	0.0	0.0	0.0	0.0	0.0	0.0	0.0	57.0	85.0	8.0	83.0	117.0	9.0	81.0	88.0	54.0	58.0	930.0	64.0	93.0	177.0	0.0	0.0	0.0	0.0	0.0	0.0
608e74de29b3adffb8f87c3c44ae47e5	0.0	0.0	0.0	0.0	0.0	0.0	0.0	0.0	0.0	0.0	0.0	86.0	0.0	0.0	89.0	61.0	0.0	0.0	0.0	0.0	0.0	72.0	0.0	0.0	0.0	0.0	0.0	0.0	0.0	133.0	252.0	0.0	110.0	188.0	0.0	301.0	483.0	148.0	339.0	250.0	162.0	149.0	269.0	155.0	141.0	0.0	0.0	0.0	0.0
7452dcf835c65f8f0c451221b1521be7	0.0	0.0	0.0	0.0	0.0	0.0	0.0	0.0	0.0	0.0	0.0	0.0	0.0	0.0	0.0	0.0	0.0	0.0	0.0	0.0	0.0	0.0	0.0	0.0	0.0	0.0	0.0	0.0	0.0	0.0	0.0	0.0	0.0	0.0	0.0	0.0	0.0	0.0	0.0	0.0	0.0	0.0	0.0	0.0	0.0	0.0	0.0	0.0	0.0
9f97a610923d51d9758d217698b5712c	0.0	0.0	0.0	0.0	0.0	0.0	0.0	0.0	0.0	0.0	0.0	0.0	0.0	0.0	0.0	0.0	0.0	0.0	0.0	0.0	0.0	0.0	0.0	0.0	0.0	0.0	0.0	0.0	0.0	0.0	38.0	0.0	0.0	0.0	0.0	0.0	0.0	0.0	0.0	0.0	28.0	0.0	0.0	0.0	0.0	0.0	0.0	0.0	0.0
809775cbb9eec62549c2330bfca3ec68	71.0	70.0	0.0	0.0	0.0	61.0	63.0	0.0	24.0	485.0	609.0	308.0	603.0	429.0	128.0	1352.0	1280.0	183.0	548.0	729.0	587.0	430.0	579.0	0.0	0.0	7.0	0.0	14.0	14.0	196.0	94.0	0.0	79.0	86.0	48.0	162.0	222.0	127.0	516.0	0.0	124.0	377.0	305.0	120.0	148.0	59.0	31.0	0.0	0.0
0a71ee271aea54f27a3dadd8269febdd	0.0	0.0	0.0	0.0	0.0	0.0	0.0	0.0	0.0	0.0	0.0	0.0	0.0	0.0	0.0	0.0	0.0	0.0	0.0	0.0	0.0	0.0	0.0	0.0	0.0	0.0	0.0	0.0	0.0	0.0	0.0	0.0	0.0	0.0	0.0	0.0	0.0	0.0	0.0	0.0	0.0	0.0	0.0	0.0	0.0	0.0	0.0	0.0	0.0
3a707bd5215c5e56fe2e6696238a0440	0.0	0.0	0.0	0.0	0.0	0.0	0.0	0.0	0.0	0.0	0.0	0.0	0.0	0.0	0.0	0.0	0.0	0.0	0.0	0.0	0.0	0.0	0.0	0.0	0.0	0.0	0.0	0.0	0.0	0.0	0.0	0.0	0.0	0.0	0.0	0.0	0.0	0.0	0.0	0.0	0.0	0.0	0.0	0.0	0.0	0.0	0.0	0.0	0.0
cd9c0982ced00304ca8446d0798e53ce	0.0	0.0	0.0	0.0	0.0	0.0	0.0	0.0	0.0	0.0	0.0	0.0	0.0	0.0	0.0	0.0	0.0	0.0	0.0	0.0	0.0	0.0	8.0	0.0	0.0	0.0	0.0	0.0	0.0	58.0	84.0	25.0	139.0	15.0	15.0	0.0	140.0	51.0	33.0	58.0	0.0	379.0	416.0	0.0	188.0	0.0	0.0	0.0	0.0
fca661a60cfccd85f8f8ce0970e5960d	0.0	0.0	0.0	0.0	0.0	0.0	65.0	0.0	0.0	0.0	183.0	0.0	28.0	2431.0	0.0	0.0	0.0	43.0	11.0	34.0	0.0	0.0	0.0	0.0	0.0	0.0	0.0	0.0	0.0	2514.0	74.0	0.0	858.0	276.0	0.0	634.0	181.0	0.0	164.0	828.0	528.0	81.0	216.0	73.0	0.0	0.0	0.0	0.0	0.0
4a850da316d63fd167ad7be517e76dae	0.0	0.0	0.0	0.0	0.0	0.0	0.0	0.0	0.0	0.0	0.0	0.0	0.0	0.0	0.0	0.0	0.0	0.0	0.0	0.0	0.0	0.0	0.0	0.0	0.0	0.0	0.0	0.0	0.0	0.0	0.0	0.0	0.0	0.0	0.0	0.0	0.0	0.0	0.0	0.0	0.0	0.0	0.0	0.0	0.0	0.0	0.0	0.0	0.0
a5a6111ffb26c31b02a66f3bed7e7725	0.0	0.0	0.0	0.0	0.0	0.0	0.0	0.0	0.0	13.0	48.0	13.0	307.0	134.0	6.0	42.0	62.0	0.0	21.0	46.0	21.0	0.0	21.0	0.0	0.0	0.0	0.0	0.0	0.0	0.0	0.0	0.0	0.0	10.0	0.0	37.0	0.0	0.0	0.0	0.0	0.0	22.0	0.0	0.0	0.0	0.0	0.0	0.0	7.0
d6da8bcad701b4942180dcc9f3e7f4c4	0.0	0.0	0.0	0.0	0.0	0.0	0.0	0.0	0.0	0.0	0.0	0.0	0.0	0.0	0.0	0.0	0.0	0.0	0.0	0.0	0.0	0.0	0.0	0.0	0.0	0.0	0.0	0.0	0.0	0.0	0.0	0.0	0.0	0.0	0.0	0.0	0.0	0.0	0.0	0.0	0.0	0.0	0.0	0.0	0.0	0.0	0.0	0.0	0.0
00fb5375c6212c100fc603fc4deff2e3	14.0	0.0	0.0	0.0	0.0	24.0	22.0	23.0	0.0	198.0	0.0	80.0	192.0	214.0	130.0	654.0	299.0	117.0	565.0	162.0	187.0	54.0	0.0	0.0	0.0	0.0	0.0	0.0	28.0	0.0	130.0	0.0	137.0	109.0	0.0	548.0	255.0	91.0	222.0	0.0	117.0	0.0	126.0	104.0	71.0	0.0	0.0	0.0	0.0
2fa8b23b4e873661cbffbbdc3d3d4a3b	0.0	0.0	0.0	0.0	0.0	0.0	0.0	0.0	0.0	0.0	0.0	0.0	0.0	0.0	0.0	0.0	0.0	0.0	0.0	0.0	0.0	0.0	0.0	0.0	0.0	0.0	0.0	0.0	0.0	0.0	0.0	0.0	0.0	0.0	0.0	0.0	0.0	0.0	0.0	0.0	0.0	0.0	0.0	0.0	0.0	0.0	0.0	0.0	0.0
35ba33e6ac8bde699cef6a326b3b45a7	0.0	0.0	0.0	0.0	0.0	0.0	0.0	0.0	0.0	0.0	0.0	0.0	0.0	0.0	0.0	0.0	0.0	0.0	0.0	58.0	0.0	0.0	0.0	0.0	0.0	0.0	0.0	0.0	0.0	0.0	0.0	0.0	0.0	277.0	17.0	0.0	0.0	0.0	0.0	0.0	0.0	0.0	0.0	77.0	55.0	0.0	0.0	0.0	0.0
962a73ff93af8aca232cf605e3667ab4	0.0	0.0	0.0	0.0	0.0	0.0	0.0	0.0	0.0	0.0	0.0	0.0	0.0	0.0	0.0	0.0	0.0	0.0	0.0	0.0	0.0	0.0	0.0	0.0	0.0	0.0	0.0	0.0	0.0	0.0	0.0	0.0	0.0	0.0	0.0	0.0	0.0	0.0	0.0	0.0	0.0	0.0	0.0	0.0	0.0	0.0	0.0	0.0	0.0
fcd783fd4ce019b2a3dca900baab4f3e	20.0	9.0	0.0	0.0	0.0	13.0	20.0	0.0	0.0	116.0	143.0	177.0	152.0	309.0	50.0	264.0	26.0	238.0	182.0	80.0	230.0	33.0	88.0	0.0	11.0	0.0	14.0	0.0	0.0	181.0	91.0	35.0	147.0	166.0	32.0	238.0	281.0	96.0	179.0	339.0	137.0	119.0	221.0	121.0	138.0	7.0	0.0	0.0	0.0
4897be5d7a82aa01d55668f4eb3996c1	0.0	0.0	0.0	0.0	0.0	0.0	0.0	0.0	0.0	0.0	0.0	35.0	0.0	0.0	0.0	19.0	0.0	0.0	0.0	24.0	0.0	0.0	0.0	0.0	0.0	0.0	0.0	0.0	0.0	57.0	0.0	0.0	0.0	93.0	0.0	0.0	97.0	0.0	95.0	104.0	94.0	83.0	163.0	0.0	98.0	0.0	0.0	0.0	0.0
2c637b4e7d9ffebbd93e43d101706bf8	0.0	0.0	0.0	0.0	0.0	0.0	0.0	0.0	0.0	0.0	0.0	0.0	0.0	0.0	0.0	0.0	0.0	0.0	0.0	37.0	0.0	0.0	0.0	0.0	0.0	0.0	0.0	0.0	0.0	0.0	0.0	0.0	0.0	0.0	15.0	0.0	0.0	0.0	35.0	990.0	838.0	25.0	0.0	0.0	217.0	0.0	0.0	0.0	0.0
0368f96e7f25ebcc7fc0ce0def219dfc	0.0	0.0	0.0	0.0	0.0	0.0	0.0	0.0	0.0	0.0	0.0	10.0	0.0	0.0	0.0	0.0	0.0	0.0	0.0	0.0	8.0	6.0	0.0	0.0	5.0	6.0	0.0	0.0	0.0	187.0	305.0	18.0	171.0	376.0	21.0	311.0	522.0	466.0	454.0	304.0	201.0	228.0	445.0	405.0	570.0	0.0	0.0	0.0	0.0
798632fd17ef8973e0605454f02495a8	0.0	0.0	0.0	0.0	0.0	0.0	7.0	0.0	0.0	0.0	0.0	0.0	0.0	235.0	0.0	0.0	0.0	17.0	0.0	361.0	6.0	0.0	8.0	0.0	0.0	0.0	0.0	0.0	0.0	100.0	87.0	0.0	0.0	29.0	0.0	54.0	30.0	0.0	338.0	226.0	72.0	47.0	62.0	25.0	0.0	0.0	0.0	0.0	0.0
9ddf9ede3880e419f102c5032272c84d	0.0	0.0	0.0	0.0	0.0	0.0	0.0	0.0	0.0	0.0	0.0	0.0	0.0	0.0	0.0	0.0	0.0	0.0	0.0	0.0	0.0	0.0	0.0	0.0	0.0	13.0	0.0	0.0	0.0	56.0	84.0	0.0	63.0	88.0	0.0	165.0	187.0	129.0	102.0	42.0	0.0	0.0	88.0	201.0	96.0	0.0	0.0	0.0	0.0
c656a5b767904e3bf9fc0847ecd400b0	12.0	7.0	0.0	0.0	10.0	0.0	13.0	17.0	0.0	185.0	96.0	274.0	235.0	804.0	153.0	608.0	174.0	108.0	82.0	197.0	78.0	31.0	121.0	0.0	14.0	0.0	10.0	15.0	9.0	140.0	525.0	23.0	192.0	440.0	49.0	1153.0	923.0	209.0	678.0	229.0	221.0	451.0	289.0	347.0	281.0	10.0	0.0	0.0	0.0
6f578fe7158563f9068d6b09d069098f	0.0	0.0	0.0	0.0	0.0	0.0	0.0	0.0	0.0	0.0	0.0	0.0	0.0	0.0	7.0	20.0	0.0	0.0	0.0	0.0	0.0	0.0	0.0	0.0	0.0	0.0	0.0	9.0	0.0	72.0	20.0	0.0	53.0	0.0	0.0	80.0	105.0	66.0	87.0	59.0	38.0	20.0	23.0	234.0	43.0	0.0	0.0	0.0	0.0
3afc14d4551b43c0e9f9835de8d58802	0.0	0.0	0.0	0.0	0.0	0.0	0.0	0.0	0.0	17.0	0.0	0.0	0.0	0.0	0.0	17.0	0.0	26.0	0.0	0.0	0.0	0.0	0.0	0.0	0.0	0.0	0.0	0.0	11.0	297.0	167.0	0.0	191.0	309.0	47.0	435.0	758.0	228.0	260.0	515.0	186.0	216.0	611.0	88.0	188.0	0.0	0.0	0.0	0.0
071c0a0d4ef27634caad2c6ea319de05	0.0	0.0	0.0	0.0	0.0	0.0	0.0	0.0	0.0	22.0	55.0	44.0	568.0	121.0	0.0	0.0	0.0	88.0	0.0	0.0	0.0	0.0	0.0	0.0	0.0	0.0	0.0	0.0	0.0	88.0	98.0	0.0	68.0	255.0	0.0	378.0	362.0	127.0	266.0	240.0	96.0	217.0	566.0	142.0	199.0	0.0	0.0	0.0	0.0
e4b6e04c47cc7ba3ccba2a06b41581dc	0.0	0.0	0.0	0.0	0.0	0.0	0.0	0.0	0.0	68.0	142.0	120.0	94.0	199.0	28.0	71.0	97.0	94.0	0.0	0.0	92.0	0.0	63.0	0.0	109.0	0.0	0.0	80.0	0.0	263.0	506.0	0.0	254.0	617.0	141.0	979.0	1190.0	297.0	550.0	272.0	353.0	326.0	444.0	369.0	331.0	0.0	0.0	0.0	0.0
0f3a1d4e793abff2dc8d133a9db3c4b1	0.0	0.0	0.0	0.0	0.0	0.0	0.0	0.0	0.0	0.0	0.0	37.0	0.0	0.0	0.0	0.0	0.0	0.0	0.0	0.0	0.0	0.0	0.0	0.0	0.0	0.0	0.0	0.0	0.0	0.0	83.0	0.0	75.0	184.0	64.0	407.0	291.0	194.0	285.0	198.0	223.0	147.0	352.0	241.0	375.0	0.0	0.0	0.0	0.0
57239adb61a598bf70012ec64c6c6f3e	86.0	0.0	0.0	0.0	0.0	17.0	0.0	75.0	0.0	828.0	7614.0	100.0	133.0	567.0	94.0	397.0	1512.0	32.0	728.0	443.0	334.0	563.0	0.0	0.0	0.0	0.0	0.0	0.0	0.0	0.0	0.0	0.0	70.0	50.0	0.0	134.0	105.0	23.0	242.0	0.0	36.0	0.0	85.0	60.0	0.0	27.0	0.0	0.0	0.0
01d1e849ca3acddc971257f36d4ae400	0.0	0.0	0.0	0.0	0.0	0.0	0.0	0.0	0.0	0.0	0.0	0.0	9.0	0.0	0.0	0.0	0.0	0.0	0.0	0.0	0.0	0.0	0.0	0.0	0.0	0.0	0.0	0.0	0.0	0.0	21.0	0.0	90.0	0.0	50.0	0.0	0.0	0.0	0.0	0.0	0.0	0.0	0.0	0.0	0.0	0.0	0.0	0.0	0.0
5b22c77248908c56ea30da715b5fb6f2	0.0	0.0	0.0	0.0	0.0	0.0	0.0	0.0	0.0	0.0	0.0	0.0	0.0	0.0	3.0	0.0	6.0	0.0	0.0	0.0	4.0	0.0	0.0	0.0	0.0	0.0	0.0	0.0	0.0	0.0	4.0	0.0	3.0	0.0	0.0	12.0	29.0	15.0	34.0	0.0	5.0	0.0	0.0	7.0	0.0	0.0	0.0	0.0	0.0
8d57bd677bdaae4149ea03147f8e8f9a	0.0	0.0	0.0	0.0	0.0	0.0	0.0	0.0	0.0	49.0	0.0	849.0	81.0	0.0	5824.0	0.0	0.0	0.0	60.0	0.0	0.0	0.0	0.0	0.0	0.0	0.0	0.0	0.0	0.0	0.0	57.0	0.0	189.0	0.0	29.0	0.0	0.0	0.0	27.0	41.0	0.0	139.0	0.0	0.0	32.0	0.0	0.0	0.0	0.0
93dc525e75546bbf4e316b5310b516ca	0.0	0.0	0.0	0.0	0.0	0.0	0.0	0.0	0.0	0.0	7.0	0.0	0.0	0.0	0.0	0.0	0.0	0.0	0.0	0.0	0.0	0.0	0.0	0.0	0.0	0.0	0.0	0.0	0.0	68.0	137.0	0.0	0.0	0.0	0.0	18.0	25.0	77.0	61.0	74.0	0.0	102.0	451.0	0.0	60.0	0.0	0.0	0.0	0.0
c01c00e17dc25f56f1dec3d33854940b	0.0	0.0	0.0	0.0	0.0	0.0	0.0	0.0	0.0	6.0	5.0	0.0	0.0	4.0	0.0	0.0	0.0	0.0	0.0	0.0	0.0	0.0	0.0	0.0	23.0	0.0	29.0	41.0	54.0	148.0	190.0	38.0	83.0	331.0	18.0	563.0	629.0	281.0	320.0	194.0	216.0	157.0	431.0	472.0	325.0	0.0	0.0	0.0	0.0
60aa1dd445c0c0ac041cc1c1dcb84087	0.0	0.0	0.0	22.0	0.0	0.0	0.0	0.0	0.0	3512.0	145.0	1516.0	100.0	1422.0	145.0	733.0	29.0	271.0	338.0	5885.0	1030.0	40.0	93.0	0.0	4.0	0.0	0.0	0.0	0.0	0.0	0.0	61.0	80.0	0.0	0.0	0.0	33.0	36.0	0.0	0.0	19.0	31.0	58.0	145.0	0.0	0.0	0.0	0.0	0.0
47acab01c3546cdb63dd5725ffc42c0c	83.0	0.0	0.0	29.0	0.0	37.0	56.0	20.0	33.0	314.0	241.0	311.0	363.0	416.0	118.0	442.0	406.0	172.0	398.0	722.0	248.0	166.0	291.0	0.0	12.0	0.0	0.0	0.0	29.0	134.0	227.0	30.0	122.0	173.0	38.0	265.0	353.0	169.0	719.0	421.0	144.0	272.0	350.0	197.0	68.0	29.0	27.0	0.0	14.0
492820b8f2e1a80cd186507f9fd69352	83.0	44.0	0.0	0.0	0.0	65.0	57.0	50.0	0.0	238.0	93.0	19.0	311.0	1900.0	35.0	1987.0	3568.0	212.0	272.0	508.0	2749.0	420.0	564.0	0.0	0.0	0.0	0.0	0.0	0.0	0.0	0.0	65.0	0.0	53.0	0.0	230.0	230.0	0.0	428.0	0.0	0.0	485.0	0.0	0.0	0.0	62.0	36.0	0.0	0.0
fb673154b8d88cf24d0dfd408bac6bb4	0.0	0.0	0.0	0.0	0.0	0.0	0.0	0.0	0.0	0.0	0.0	0.0	0.0	0.0	0.0	0.0	0.0	0.0	0.0	0.0	0.0	0.0	0.0	0.0	0.0	0.0	0.0	0.0	0.0	0.0	0.0	0.0	0.0	0.0	0.0	0.0	0.0	0.0	0.0	0.0	0.0	59.0	0.0	0.0	0.0	0.0	0.0	0.0	0.0
63f29ca70632940603cf1509697998be	0.0	0.0	0.0	0.0	0.0	0.0	0.0	0.0	0.0	0.0	0.0	0.0	0.0	0.0	0.0	0.0	0.0	22.0	0.0	0.0	0.0	0.0	0.0	0.0	0.0	0.0	0.0	0.0	0.0	77.0	43.0	0.0	73.0	46.0	0.0	49.0	110.0	0.0	0.0	574.0	0.0	56.0	76.0	0.0	84.0	0.0	0.0	0.0	0.0
b5b4332e720453730f5e19e13438347f	0.0	0.0	0.0	0.0	0.0	0.0	0.0	0.0	0.0	0.0	0.0	0.0	0.0	0.0	0.0	0.0	0.0	0.0	0.0	0.0	0.0	0.0	0.0	0.0	0.0	0.0	0.0	0.0	0.0	0.0	0.0	0.0	0.0	0.0	0.0	0.0	0.0	0.0	0.0	0.0	0.0	0.0	0.0	0.0	0.0	0.0	0.0	0.0	0.0
d371256c9b0b5cb7dad2946d3c19607d	0.0	0.0	0.0	0.0	0.0	0.0	0.0	0.0	0.0	0.0	0.0	0.0	0.0	0.0	0.0	0.0	0.0	0.0	0.0	0.0	0.0	0.0	0.0	0.0	0.0	0.0	0.0	0.0	0.0	0.0	0.0	0.0	0.0	0.0	0.0	0.0	0.0	0.0	0.0	0.0	0.0	0.0	0.0	0.0	0.0	0.0	0.0	0.0	0.0
c8732f2e8da1f4e5127dc8fdeb76aa2f	0.0	0.0	0.0	0.0	0.0	0.0	0.0	0.0	0.0	0.0	0.0	10.0	0.0	7.0	0.0	13.0	0.0	15.0	0.0	0.0	0.0	0.0	0.0	0.0	0.0	0.0	13.0	26.0	20.0	101.0	175.0	20.0	103.0	171.0	35.0	469.0	443.0	168.0	359.0	108.0	180.0	168.0	204.0	335.0	174.0	0.0	0.0	0.0	0.0
5065ff3e1b8e06daf6b3e9db51899b7f	0.0	0.0	0.0	0.0	0.0	0.0	0.0	0.0	0.0	0.0	0.0	0.0	0.0	635.0	0.0	0.0	0.0	45.0	0.0	0.0	0.0	0.0	0.0	0.0	0.0	0.0	0.0	0.0	0.0	0.0	119.0	0.0	0.0	2061.0	38.0	94.0	143.0	0.0	18.0	262.0	815.0	0.0	93.0	8.0	489.0	0.0	0.0	0.0	0.0
eb30727d82e7019e23264feb801b39f8	0.0	0.0	0.0	0.0	0.0	0.0	0.0	0.0	0.0	4.0	0.0	0.0	0.0	0.0	0.0	0.0	0.0	6.0	0.0	2.0	3.0	6.0	0.0	0.0	0.0	0.0	0.0	10.0	3.0	111.0	58.0	10.0	104.0	236.0	22.0	329.0	161.0	85.0	112.0	72.0	40.0	74.0	293.0	70.0	195.0	0.0	0.0	0.0	0.0
6fe2aa0f6dc8788eec0eefb2b863f6a2	17.0	0.0	0.0	0.0	0.0	0.0	24.0	0.0	0.0	0.0	19.0	54.0	0.0	83.0	4.0	69.0	25.0	222.0	0.0	27.0	0.0	0.0	4.0	0.0	0.0	0.0	0.0	0.0	0.0	38.0	38.0	5.0	79.0	21.0	0.0	35.0	14.0	13.0	92.0	128.0	0.0	16.0	65.0	8.0	35.0	0.0	0.0	0.0	0.0
68d8f851aec25adc6c6d947749aa6b98	0.0	0.0	0.0	0.0	0.0	0.0	0.0	0.0	0.0	0.0	0.0	0.0	0.0	0.0	0.0	0.0	0.0	0.0	0.0	0.0	0.0	0.0	0.0	0.0	0.0	0.0	0.0	0.0	0.0	0.0	0.0	0.0	0.0	0.0	0.0	0.0	0.0	0.0	0.0	0.0	0.0	0.0	0.0	0.0	0.0	0.0	0.0	0.0	0.0
3fadb5b4238f2c44b54f6cfe82fb5930	0.0	0.0	0.0	0.0	0.0	0.0	0.0	0.0	0.0	0.0	0.0	0.0	0.0	0.0	0.0	28.0	0.0	0.0	0.0	0.0	0.0	0.0	0.0	0.0	0.0	0.0	0.0	0.0	0.0	214.0	309.0	0.0	285.0	294.0	0.0	372.0	493.0	305.0	334.0	124.0	194.0	117.0	159.0	568.0	257.0	0.0	0.0	0.0	0.0
0d6d5832d1a9fff88261381fa52e8761	0.0	0.0	0.0	0.0	0.0	0.0	0.0	0.0	0.0	0.0	0.0	0.0	0.0	0.0	0.0	0.0	0.0	0.0	0.0	0.0	0.0	0.0	0.0	0.0	0.0	0.0	0.0	0.0	0.0	0.0	0.0	0.0	0.0	0.0	0.0	75.0	0.0	0.0	0.0	0.0	0.0	0.0	0.0	0.0	0.0	0.0	0.0	0.0	0.0
9a9ffa85cd03de212b837cbfe31fa375	0.0	0.0	0.0	0.0	0.0	0.0	0.0	0.0	0.0	0.0	0.0	0.0	0.0	22.0	0.0	0.0	9.0	0.0	0.0	0.0	0.0	0.0	0.0	0.0	0.0	0.0	0.0	0.0	0.0	0.0	0.0	0.0	0.0	0.0	0.0	0.0	0.0	0.0	11.0	0.0	0.0	0.0	12.0	0.0	0.0	0.0	0.0	0.0	0.0
3b0f3b4eb47df4809c7ab2ad48773638	0.0	0.0	0.0	0.0	0.0	0.0	0.0	0.0	0.0	0.0	0.0	0.0	0.0	0.0	0.0	0.0	0.0	0.0	0.0	0.0	0.0	0.0	0.0	0.0	0.0	0.0	0.0	0.0	0.0	0.0	0.0	0.0	0.0	0.0	0.0	0.0	0.0	0.0	0.0	0.0	0.0	0.0	0.0	0.0	0.0	0.0	0.0	0.0	0.0
54fd5708c853273ad7d1bdfe0a04b40a	0.0	0.0	0.0	0.0	0.0	0.0	0.0	0.0	0.0	0.0	0.0	0.0	0.0	0.0	0.0	0.0	0.0	0.0	0.0	57.0	0.0	0.0	0.0	0.0	0.0	0.0	0.0	0.0	0.0	0.0	458.0	0.0	0.0	104.0	0.0	36.0	88.0	0.0	666.0	143.0	0.0	122.0	0.0	132.0	1347.0	0.0	0.0	0.0	0.0
2cd41ecab16f9ad6ed54cd7c96252edb	0.0	0.0	0.0	0.0	0.0	0.0	0.0	0.0	0.0	0.0	0.0	0.0	0.0	0.0	0.0	0.0	9.0	0.0	0.0	0.0	0.0	0.0	0.0	0.0	0.0	0.0	0.0	10.0	10.0	80.0	32.0	0.0	41.0	65.0	52.0	188.0	227.0	72.0	211.0	30.0	29.0	21.0	37.0	138.0	96.0	0.0	0.0	0.0	0.0
59e1bc69facd3c141fe51176dc9cb1d5	0.0	0.0	0.0	0.0	0.0	0.0	0.0	0.0	0.0	0.0	0.0	0.0	0.0	9.0	0.0	0.0	0.0	67.0	0.0	0.0	0.0	0.0	0.0	0.0	0.0	2.0	0.0	0.0	0.0	17.0	42.0	0.0	54.0	24.0	29.0	158.0	113.0	95.0	58.0	440.0	26.0	364.0	45.0	31.0	25.0	0.0	0.0	0.0	0.0
9404dfab9bd051fd34868a4e77a47d08	0.0	0.0	0.0	0.0	0.0	0.0	0.0	0.0	0.0	0.0	0.0	0.0	0.0	0.0	0.0	0.0	0.0	0.0	0.0	0.0	0.0	0.0	0.0	0.0	0.0	0.0	0.0	0.0	0.0	0.0	0.0	0.0	0.0	0.0	0.0	0.0	0.0	0.0	0.0	0.0	0.0	0.0	0.0	0.0	0.0	0.0	0.0	0.0	0.0
71fd34007ecaa91a3d803e6272f5387b	0.0	0.0	0.0	0.0	0.0	62.0	0.0	0.0	0.0	0.0	0.0	0.0	0.0	17.0	0.0	0.0	27.0	0.0	0.0	0.0	0.0	0.0	10.0	0.0	0.0	0.0	0.0	0.0	53.0	0.0	0.0	0.0	0.0	0.0	0.0	19.0	0.0	0.0	4833.0	10.0	0.0	1248.0	237.0	325.0	22.0	0.0	4.0	0.0	0.0
13223f847e65a8a9cd9796e3bfba5a8a	0.0	0.0	0.0	0.0	0.0	0.0	0.0	0.0	0.0	0.0	53.0	0.0	0.0	83.0	42.0	79.0	55.0	69.0	26.0	61.0	0.0	0.0	22.0	0.0	0.0	13.0	0.0	0.0	0.0	154.0	53.0	19.0	0.0	0.0	34.0	65.0	265.0	62.0	368.0	226.0	144.0	701.0	873.0	48.0	71.0	0.0	0.0	0.0	0.0
589ece155bdd19e178a39c0c02631186	0.0	0.0	0.0	0.0	0.0	0.0	0.0	0.0	0.0	0.0	0.0	0.0	0.0	0.0	0.0	0.0	0.0	0.0	0.0	0.0	0.0	0.0	0.0	0.0	0.0	0.0	0.0	0.0	0.0	0.0	0.0	0.0	0.0	0.0	0.0	0.0	0.0	0.0	0.0	0.0	0.0	0.0	0.0	0.0	0.0	0.0	0.0	0.0	0.0
98d4b7bc8986e31200e397b915eb14f4	0.0	0.0	0.0	0.0	0.0	11.0	0.0	0.0	0.0	0.0	0.0	90.0	0.0	14.0	0.0	236.0	0.0	0.0	0.0	64.0	0.0	0.0	0.0	0.0	0.0	0.0	0.0	0.0	5.0	0.0	13.0	3.0	0.0	123.0	0.0	16.0	66.0	34.0	31.0	70.0	0.0	0.0	0.0	7.0	26.0	0.0	0.0	0.0	0.0
3e7108e6005d6e3efbcc4c9a4b3f26c2	0.0	0.0	0.0	0.0	0.0	0.0	0.0	0.0	0.0	0.0	0.0	0.0	8.0	0.0	0.0	0.0	0.0	0.0	0.0	0.0	0.0	0.0	0.0	0.0	0.0	0.0	0.0	0.0	0.0	0.0	0.0	0.0	0.0	0.0	0.0	0.0	0.0	0.0	0.0	0.0	0.0	0.0	0.0	0.0	0.0	0.0	0.0	0.0	0.0
2c0cebf884b7793780113aa1aa57b0e6	0.0	0.0	0.0	0.0	0.0	0.0	0.0	0.0	0.0	0.0	0.0	0.0	0.0	0.0	0.0	0.0	0.0	0.0	0.0	0.0	0.0	0.0	0.0	0.0	0.0	0.0	0.0	0.0	0.0	0.0	17.0	0.0	46.0	0.0	0.0	0.0	0.0	0.0	0.0	0.0	0.0	0.0	76.0	0.0	180.0	0.0	0.0	0.0	0.0
f18770d28e403fcf58c7792e552d3a77	0.0	0.0	0.0	0.0	0.0	0.0	0.0	0.0	0.0	0.0	0.0	0.0	0.0	0.0	0.0	0.0	0.0	0.0	0.0	0.0	0.0	0.0	0.0	0.0	0.0	0.0	0.0	0.0	0.0	0.0	0.0	0.0	0.0	0.0	0.0	0.0	0.0	0.0	0.0	0.0	0.0	0.0	0.0	0.0	0.0	0.0	0.0	0.0	0.0
c7968302d721a822423758d6be1c046f	0.0	0.0	0.0	0.0	0.0	0.0	0.0	0.0	0.0	0.0	0.0	0.0	0.0	0.0	0.0	0.0	0.0	0.0	0.0	0.0	0.0	0.0	0.0	0.0	0.0	0.0	0.0	0.0	0.0	0.0	29.0	0.0	19.0	21.0	0.0	42.0	22.0	38.0	46.0	0.0	12.0	16.0	46.0	92.0	26.0	0.0	0.0	0.0	0.0
9053d1784a189f5972fece877a62dc2d	0.0	36.0	0.0	0.0	0.0	0.0	16.0	0.0	0.0	192.0	40.0	42.0	47.0	151.0	241.0	362.0	281.0	36.0	91.0	125.0	65.0	42.0	53.0	0.0	0.0	0.0	0.0	6.0	6.0	31.0	138.0	0.0	91.0	32.0	67.0	276.0	176.0	49.0	237.0	41.0	40.0	514.0	73.0	52.0	14.0	0.0	16.0	0.0	0.0
443dfbb7770d1f88eefb34af33286991	17.0	0.0	0.0	0.0	0.0	0.0	11.0	14.0	0.0	56.0	113.0	82.0	27.0	353.0	38.0	159.0	29.0	61.0	372.0	92.0	187.0	33.0	47.0	0.0	31.0	0.0	0.0	0.0	0.0	37.0	182.0	0.0	23.0	110.0	0.0	23.0	56.0	22.0	65.0	1556.0	75.0	53.0	114.0	38.0	15.0	16.0	0.0	0.0	0.0
cf0a6d2e374ea7130ded979d8070ec51	0.0	0.0	0.0	0.0	0.0	0.0	0.0	0.0	0.0	0.0	0.0	0.0	0.0	0.0	0.0	0.0	0.0	0.0	0.0	25.0	0.0	0.0	0.0	0.0	0.0	0.0	0.0	0.0	0.0	61.0	620.0	0.0	0.0	139.0	0.0	0.0	376.0	0.0	185.0	0.0	94.0	49.0	174.0	72.0	372.0	0.0	0.0	0.0	0.0
512e83f72390e426f879801e07df69b0	9.0	0.0	0.0	0.0	0.0	0.0	0.0	0.0	0.0	0.0	17.0	52.0	20.0	35.0	0.0	0.0	0.0	24.0	32.0	0.0	25.0	0.0	0.0	0.0	18.0	0.0	16.0	0.0	23.0	154.0	153.0	16.0	140.0	213.0	37.0	435.0	512.0	170.0	161.0	205.0	147.0	156.0	267.0	287.0	212.0	0.0	0.0	0.0	0.0
34461770ac6e6655153de427475476e3	31.0	0.0	0.0	0.0	0.0	0.0	0.0	0.0	0.0	0.0	0.0	0.0	0.0	73.0	0.0	0.0	0.0	63.0	49.0	80.0	0.0	0.0	19.0	0.0	0.0	0.0	0.0	0.0	65.0	64.0	312.0	58.0	73.0	191.0	127.0	348.0	535.0	130.0	282.0	262.0	590.0	239.0	734.0	148.0	116.0	0.0	0.0	0.0	0.0
2e442888b7dc84df028215658fffe37f	0.0	0.0	0.0	0.0	0.0	0.0	0.0	0.0	0.0	0.0	0.0	0.0	0.0	0.0	0.0	0.0	0.0	0.0	0.0	0.0	0.0	0.0	0.0	0.0	0.0	0.0	0.0	0.0	0.0	0.0	0.0	0.0	0.0	0.0	0.0	0.0	0.0	0.0	0.0	0.0	0.0	0.0	0.0	0.0	0.0	0.0	0.0	0.0	0.0
168a33d8635dab7a6856a47dcfad0ee8	0.0	0.0	0.0	0.0	0.0	0.0	0.0	0.0	0.0	31.0	15.0	0.0	0.0	0.0	7.0	0.0	0.0	0.0	0.0	24.0	0.0	0.0	0.0	0.0	0.0	0.0	12.0	38.0	0.0	63.0	60.0	0.0	55.0	64.0	51.0	151.0	126.0	86.0	128.0	51.0	57.0	54.0	39.0	105.0	71.0	0.0	0.0	0.0	0.0
512b90bc4044758653f65b91a58669fd	0.0	0.0	0.0	0.0	0.0	0.0	0.0	0.0	0.0	0.0	0.0	0.0	0.0	0.0	0.0	0.0	0.0	0.0	0.0	0.0	0.0	0.0	0.0	0.0	0.0	0.0	0.0	0.0	0.0	0.0	0.0	0.0	0.0	21.0	0.0	48.0	68.0	26.0	18.0	395.0	0.0	18.0	109.0	0.0	39.0	0.0	0.0	0.0	0.0
dbdbf713e5fb7b50d2e8850b4ca6f33e	0.0	0.0	0.0	0.0	0.0	0.0	0.0	0.0	0.0	0.0	0.0	0.0	0.0	0.0	0.0	0.0	0.0	0.0	0.0	0.0	0.0	0.0	0.0	0.0	0.0	0.0	0.0	0.0	0.0	0.0	0.0	0.0	0.0	0.0	0.0	0.0	0.0	0.0	0.0	0.0	0.0	0.0	0.0	0.0	0.0	0.0	0.0	0.0	0.0
43c7e9b68d7b58924b936d073feefeb1	0.0	0.0	0.0	0.0	0.0	0.0	0.0	0.0	0.0	0.0	0.0	0.0	0.0	0.0	0.0	0.0	0.0	0.0	0.0	0.0	0.0	0.0	0.0	0.0	0.0	0.0	0.0	0.0	0.0	0.0	0.0	0.0	0.0	0.0	0.0	0.0	0.0	0.0	0.0	0.0	0.0	0.0	0.0	0.0	0.0	0.0	0.0	0.0	0.0
e2fe182b589816609a32e5b2a35a807d	0.0	0.0	0.0	0.0	0.0	0.0	0.0	0.0	0.0	0.0	0.0	0.0	0.0	0.0	0.0	0.0	17.0	28.0	0.0	0.0	11.0	0.0	0.0	0.0	0.0	0.0	0.0	0.0	0.0	169.0	126.0	0.0	97.0	297.0	0.0	111.0	376.0	48.0	58.0	1477.0	103.0	38.0	480.0	130.0	388.0	0.0	0.0	0.0	0.0
c117b76490cbb0218ef9a03f1308efb3	0.0	0.0	0.0	0.0	0.0	0.0	0.0	0.0	0.0	0.0	0.0	0.0	0.0	0.0	0.0	0.0	0.0	0.0	0.0	0.0	0.0	0.0	0.0	0.0	0.0	0.0	0.0	0.0	0.0	64.0	0.0	27.0	50.0	60.0	26.0	0.0	91.0	103.0	78.0	616.0	83.0	80.0	508.0	0.0	31.0	0.0	0.0	0.0	0.0
0db52132488751c3cb70fec67ed01984	0.0	0.0	0.0	0.0	0.0	0.0	0.0	0.0	0.0	0.0	0.0	0.0	0.0	0.0	0.0	0.0	0.0	0.0	0.0	0.0	0.0	0.0	0.0	0.0	0.0	0.0	0.0	0.0	0.0	0.0	0.0	0.0	0.0	0.0	0.0	0.0	0.0	0.0	0.0	69.0	0.0	0.0	72.0	0.0	0.0	0.0	0.0	0.0	0.0
23ba57086bbb98e9e8fab4355a205c59	0.0	0.0	0.0	0.0	0.0	0.0	0.0	0.0	0.0	0.0	0.0	0.0	0.0	56.0	0.0	0.0	0.0	0.0	0.0	57.0	0.0	0.0	0.0	0.0	0.0	0.0	0.0	0.0	0.0	216.0	73.0	0.0	73.0	110.0	0.0	0.0	169.0	0.0	0.0	65.0	50.0	43.0	54.0	52.0	104.0	0.0	0.0	0.0	0.0
f63a385ba1131b1ecf507b428cbfe8e3	0.0	3.0	0.0	0.0	0.0	0.0	0.0	0.0	0.0	0.0	0.0	0.0	0.0	19.0	0.0	0.0	0.0	0.0	0.0	0.0	0.0	0.0	0.0	0.0	0.0	0.0	0.0	0.0	0.0	50.0	25.0	0.0	0.0	112.0	6.0	76.0	66.0	26.0	33.0	136.0	0.0	0.0	216.0	8.0	44.0	0.0	0.0	0.0	0.0
9f8dbce11e122abac0037c78e7c7000d	0.0	0.0	0.0	0.0	0.0	0.0	0.0	0.0	0.0	0.0	195.0	57.0	0.0	14.0	0.0	76.0	458.0	0.0	0.0	0.0	0.0	0.0	107.0	0.0	0.0	0.0	0.0	0.0	39.0	73.0	134.0	0.0	0.0	69.0	0.0	43.0	0.0	0.0	3756.0	66.0	746.0	1440.0	449.0	225.0	0.0	0.0	0.0	0.0	0.0
4af202109737e955565c8b156cb8866c	0.0	0.0	0.0	0.0	0.0	0.0	0.0	0.0	0.0	0.0	0.0	0.0	0.0	0.0	0.0	0.0	0.0	0.0	0.0	0.0	0.0	0.0	0.0	0.0	0.0	0.0	0.0	0.0	0.0	0.0	0.0	0.0	0.0	0.0	0.0	0.0	0.0	0.0	0.0	0.0	0.0	0.0	0.0	0.0	0.0	0.0	0.0	0.0	0.0
758d250d54f639ed39891c3fbd4ecb6f	0.0	0.0	0.0	0.0	0.0	0.0	0.0	0.0	0.0	0.0	0.0	0.0	0.0	0.0	0.0	25.0	18.0	33.0	0.0	0.0	0.0	13.0	0.0	0.0	18.0	0.0	25.0	0.0	33.0	117.0	257.0	0.0	200.0	258.0	64.0	648.0	459.0	280.0	448.0	146.0	208.0	224.0	223.0	372.0	567.0	0.0	0.0	0.0	0.0
d9a1b2d5db222a69ef655a550d1be41b	0.0	0.0	0.0	0.0	0.0	0.0	0.0	0.0	0.0	11.0	7.0	21.0	11.0	17.0	0.0	33.0	16.0	22.0	25.0	13.0	8.0	15.0	0.0	0.0	19.0	13.0	13.0	36.0	27.0	189.0	216.0	17.0	209.0	177.0	79.0	326.0	517.0	324.0	435.0	98.0	178.0	101.0	174.0	424.0	205.0	0.0	0.0	0.0	0.0
6294977f8e115dd91919ff35441342a6	0.0	0.0	0.0	0.0	0.0	0.0	0.0	0.0	0.0	0.0	0.0	0.0	16.0	0.0	0.0	14.0	0.0	0.0	0.0	0.0	0.0	0.0	0.0	0.0	0.0	0.0	0.0	0.0	0.0	63.0	74.0	20.0	61.0	118.0	0.0	200.0	200.0	98.0	141.0	72.0	121.0	78.0	155.0	185.0	129.0	0.0	0.0	0.0	0.0
aaeb3a581623701e00e8ac5c3570355b	0.0	0.0	0.0	0.0	0.0	0.0	0.0	0.0	0.0	0.0	0.0	27.0	0.0	0.0	0.0	12.0	0.0	15.0	10.0	0.0	0.0	0.0	0.0	0.0	0.0	0.0	0.0	0.0	21.0	73.0	295.0	0.0	74.0	380.0	104.0	725.0	596.0	375.0	615.0	159.0	302.0	264.0	242.0	357.0	233.0	0.0	0.0	0.0	0.0
3ae83fac9871c76c316052d01a98570f	0.0	0.0	0.0	0.0	0.0	0.0	0.0	0.0	0.0	17.0	0.0	0.0	0.0	0.0	0.0	65.0	0.0	22.0	15.0	0.0	11.0	0.0	0.0	0.0	0.0	12.0	0.0	32.0	29.0	265.0	198.0	0.0	327.0	225.0	64.0	399.0	498.0	380.0	498.0	110.0	325.0	125.0	178.0	646.0	335.0	0.0	0.0	0.0	0.0
18823668a2f4ae092ff97f93563ed37a	0.0	0.0	0.0	0.0	0.0	0.0	0.0	0.0	0.0	0.0	0.0	0.0	0.0	0.0	0.0	0.0	0.0	0.0	0.0	0.0	0.0	0.0	0.0	0.0	0.0	0.0	0.0	0.0	0.0	0.0	0.0	0.0	0.0	0.0	0.0	0.0	0.0	0.0	0.0	0.0	0.0	0.0	0.0	0.0	0.0	0.0	0.0	0.0	0.0
5cea39ed14ecb2d12d0fe78798634a1c	0.0	0.0	0.0	0.0	0.0	0.0	0.0	0.0	0.0	0.0	0.0	0.0	0.0	0.0	0.0	0.0	0.0	0.0	0.0	0.0	0.0	0.0	0.0	0.0	0.0	0.0	0.0	0.0	0.0	0.0	0.0	0.0	0.0	0.0	0.0	0.0	0.0	0.0	0.0	0.0	0.0	0.0	0.0	0.0	0.0	0.0	0.0	0.0	0.0
f7313e490e75b531182876d574b5e6a4	0.0	0.0	0.0	0.0	0.0	0.0	0.0	0.0	0.0	0.0	0.0	0.0	0.0	14.0	0.0	0.0	0.0	0.0	0.0	0.0	8.0	0.0	0.0	0.0	0.0	0.0	0.0	0.0	0.0	41.0	46.0	0.0	20.0	83.0	20.0	195.0	105.0	61.0	56.0	54.0	44.0	31.0	52.0	78.0	95.0	0.0	0.0	0.0	0.0
6d2aec85b0105d0c83de71a418a65499	0.0	0.0	0.0	0.0	0.0	0.0	0.0	0.0	0.0	0.0	0.0	0.0	0.0	0.0	0.0	0.0	0.0	0.0	0.0	0.0	0.0	0.0	0.0	0.0	0.0	0.0	0.0	0.0	0.0	0.0	0.0	0.0	0.0	0.0	0.0	0.0	0.0	0.0	0.0	0.0	0.0	0.0	0.0	0.0	0.0	0.0	0.0	0.0	0.0
7d22dc9f61efb1aaa5f7d25fee9695ec	0.0	0.0	0.0	0.0	0.0	0.0	0.0	0.0	0.0	0.0	5.0	0.0	0.0	0.0	0.0	0.0	0.0	0.0	0.0	0.0	0.0	0.0	0.0	0.0	0.0	0.0	0.0	0.0	0.0	105.0	68.0	28.0	48.0	200.0	23.0	239.0	156.0	110.0	134.0	256.0	87.0	94.0	187.0	35.0	107.0	0.0	0.0	0.0	0.0
4c52451506950de7c1512d33500e38bb	0.0	0.0	0.0	0.0	0.0	0.0	0.0	0.0	0.0	0.0	0.0	47.0	0.0	13.0	0.0	0.0	0.0	24.0	0.0	0.0	0.0	0.0	0.0	0.0	0.0	0.0	0.0	0.0	0.0	0.0	24.0	0.0	13.0	25.0	0.0	47.0	74.0	0.0	31.0	53.0	0.0	4.0	26.0	0.0	128.0	8.0	0.0	0.0	0.0
92f95c54ddef5ebaf57f34f085ad79d6	0.0	0.0	0.0	0.0	0.0	0.0	0.0	0.0	0.0	0.0	0.0	0.0	0.0	0.0	4.0	0.0	12.0	0.0	0.0	6.0	0.0	0.0	0.0	0.0	7.0	11.0	0.0	0.0	12.0	98.0	136.0	23.0	120.0	161.0	54.0	316.0	396.0	372.0	227.0	126.0	142.0	131.0	249.0	415.0	246.0	0.0	0.0	0.0	0.0
c90689764371f7b826cf79c3d13d96c5	59.0	48.0	0.0	0.0	24.0	0.0	0.0	66.0	0.0	2055.0	353.0	902.0	449.0	419.0	550.0	547.0	1433.0	696.0	249.0	862.0	284.0	113.0	92.0	0.0	0.0	0.0	0.0	0.0	0.0	62.0	91.0	0.0	44.0	86.0	0.0	0.0	202.0	0.0	132.0	31.0	32.0	0.0	0.0	74.0	48.0	29.0	0.0	0.0	0.0
67b0888a4081ae211b47ea3d083904aa	0.0	0.0	0.0	0.0	0.0	0.0	0.0	0.0	0.0	0.0	0.0	0.0	0.0	0.0	0.0	0.0	0.0	0.0	0.0	0.0	0.0	0.0	0.0	0.0	0.0	0.0	0.0	0.0	0.0	0.0	0.0	0.0	0.0	0.0	0.0	0.0	0.0	0.0	0.0	0.0	0.0	0.0	0.0	0.0	0.0	0.0	0.0	0.0	0.0
65e962b7eef3fc1966495fa65d0df071	0.0	0.0	0.0	0.0	0.0	0.0	0.0	0.0	0.0	0.0	0.0	0.0	0.0	0.0	0.0	0.0	0.0	0.0	0.0	0.0	0.0	0.0	0.0	0.0	0.0	0.0	0.0	0.0	0.0	0.0	0.0	0.0	0.0	0.0	0.0	0.0	0.0	0.0	0.0	0.0	0.0	0.0	117.0	0.0	131.0	0.0	0.0	0.0	0.0
a3fd6e78a8addae52fe0ac3d892472ef	0.0	0.0	0.0	0.0	0.0	0.0	0.0	0.0	0.0	0.0	0.0	0.0	0.0	0.0	0.0	0.0	0.0	0.0	0.0	0.0	0.0	0.0	0.0	0.0	0.0	0.0	0.0	0.0	0.0	0.0	40.0	0.0	0.0	0.0	0.0	14.0	0.0	10.0	34.0	0.0	0.0	37.0	40.0	0.0	0.0	0.0	0.0	0.0	0.0
be5954c21757d250f2186986c76bc99a	9.0	0.0	0.0	0.0	0.0	0.0	16.0	0.0	0.0	48.0	47.0	70.0	66.0	102.0	27.0	92.0	40.0	53.0	62.0	52.0	40.0	15.0	62.0	0.0	0.0	0.0	24.0	0.0	0.0	58.0	196.0	0.0	83.0	202.0	25.0	645.0	350.0	229.0	306.0	126.0	119.0	154.0	245.0	61.0	91.0	0.0	0.0	0.0	0.0
f467e4f87505c7a74dd07c3475dd16b0	0.0	0.0	0.0	0.0	0.0	0.0	0.0	0.0	0.0	0.0	0.0	0.0	0.0	0.0	0.0	0.0	0.0	0.0	0.0	0.0	0.0	0.0	0.0	0.0	0.0	0.0	0.0	0.0	0.0	0.0	0.0	0.0	0.0	0.0	0.0	0.0	0.0	0.0	0.0	2500.0	0.0	0.0	107.0	0.0	0.0	0.0	0.0	0.0	0.0
2b23eef25f555e2517dfbe3222156826	0.0	0.0	0.0	0.0	0.0	0.0	0.0	0.0	0.0	0.0	0.0	0.0	0.0	0.0	0.0	0.0	0.0	0.0	0.0	0.0	0.0	0.0	0.0	0.0	13.0	4.0	0.0	0.0	0.0	0.0	151.0	0.0	0.0	0.0	0.0	0.0	0.0	0.0	233.0	227.0	0.0	142.0	196.0	0.0	0.0	0.0	0.0	0.0	0.0
a2d508afa580769d10606eaa4d77e240	0.0	0.0	0.0	0.0	0.0	0.0	0.0	0.0	0.0	0.0	0.0	0.0	0.0	99.0	0.0	0.0	0.0	24.0	0.0	19.0	0.0	0.0	0.0	0.0	0.0	0.0	0.0	0.0	0.0	36.0	48.0	0.0	19.0	53.0	0.0	93.0	55.0	0.0	0.0	596.0	0.0	13.0	114.0	17.0	74.0	0.0	0.0	0.0	0.0
55c53532f8a47bb5d5990791ede457cf	0.0	0.0	0.0	0.0	0.0	0.0	0.0	0.0	0.0	11.0	28.0	23.0	29.0	44.0	0.0	17.0	0.0	38.0	18.0	16.0	21.0	0.0	0.0	0.0	0.0	0.0	0.0	0.0	0.0	0.0	0.0	0.0	46.0	148.0	79.0	173.0	155.0	43.0	170.0	107.0	111.0	46.0	156.0	0.0	96.0	0.0	0.0	0.0	0.0
01d855b7b679dd81179723e5aac904eb	39.0	41.0	0.0	0.0	0.0	14.0	56.0	13.0	0.0	67.0	183.0	561.0	119.0	813.0	23.0	293.0	64.0	120.0	82.0	218.0	145.0	20.0	223.0	0.0	0.0	0.0	0.0	0.0	0.0	60.0	64.0	0.0	70.0	69.0	0.0	133.0	68.0	27.0	202.0	174.0	33.0	99.0	137.0	38.0	59.0	35.0	22.0	0.0	0.0
a1e41d883fcf4a43a2ac848a70c28543	0.0	0.0	0.0	0.0	0.0	0.0	0.0	0.0	0.0	0.0	0.0	374.0	0.0	1980.0	2900.0	0.0	33.0	0.0	0.0	0.0	0.0	0.0	0.0	0.0	0.0	0.0	0.0	0.0	25.0	91.0	117.0	0.0	136.0	97.0	0.0	234.0	197.0	0.0	102.0	274.0	0.0	1029.0	140.0	133.0	0.0	0.0	0.0	0.0	0.0
52827ead00a6374aac3c44f4be293116	0.0	0.0	0.0	0.0	0.0	0.0	0.0	0.0	0.0	0.0	0.0	24.0	0.0	0.0	0.0	0.0	0.0	0.0	8.0	0.0	0.0	0.0	0.0	0.0	14.0	11.0	17.0	21.0	18.0	80.0	203.0	47.0	107.0	256.0	0.0	427.0	438.0	155.0	254.0	172.0	128.0	115.0	289.0	291.0	256.0	0.0	0.0	0.0	0.0
68d74d2f21f79e3e18c30df792d98fae	0.0	0.0	0.0	0.0	0.0	0.0	0.0	0.0	0.0	0.0	0.0	0.0	0.0	0.0	0.0	0.0	0.0	0.0	0.0	0.0	0.0	0.0	0.0	0.0	0.0	0.0	0.0	0.0	0.0	85.0	67.0	0.0	34.0	76.0	8.0	39.0	63.0	18.0	19.0	328.0	39.0	22.0	167.0	0.0	23.0	0.0	0.0	0.0	0.0
32cf6efde239ae1d0d726a80a4d70085	0.0	3.0	0.0	0.0	0.0	0.0	8.0	0.0	7.0	0.0	0.0	16.0	0.0	141.0	0.0	81.0	0.0	77.0	41.0	59.0	0.0	0.0	94.0	0.0	0.0	0.0	0.0	0.0	0.0	266.0	365.0	0.0	91.0	110.0	0.0	98.0	29.0	15.0	112.0	25.0	83.0	80.0	158.0	55.0	129.0	0.0	0.0	0.0	0.0
c250b338c6bdf91a328602108572108e	0.0	0.0	0.0	0.0	0.0	0.0	0.0	0.0	0.0	0.0	0.0	0.0	0.0	0.0	0.0	0.0	0.0	0.0	0.0	0.0	0.0	0.0	0.0	0.0	0.0	0.0	0.0	0.0	0.0	0.0	0.0	0.0	0.0	0.0	0.0	0.0	0.0	0.0	0.0	0.0	0.0	0.0	0.0	0.0	0.0	0.0	0.0	0.0	0.0
35855dc45a961ebf9622030c83fc4c56	0.0	0.0	0.0	0.0	0.0	0.0	0.0	0.0	0.0	0.0	0.0	0.0	0.0	0.0	0.0	0.0	0.0	0.0	24.0	0.0	0.0	0.0	0.0	0.0	0.0	0.0	24.0	0.0	0.0	0.0	29.0	0.0	0.0	0.0	0.0	58.0	158.0	129.0	97.0	2673.0	99.0	176.0	666.0	0.0	42.0	0.0	0.0	0.0	0.0
9acbecf24624385a4dfedecbc79bc0ba	0.0	0.0	0.0	0.0	0.0	0.0	0.0	0.0	0.0	0.0	38.0	15.0	90.0	18.0	26.0	0.0	0.0	38.0	49.0	28.0	0.0	0.0	23.0	0.0	0.0	0.0	0.0	0.0	0.0	58.0	363.0	25.0	42.0	40.0	85.0	155.0	532.0	86.0	207.0	63.0	157.0	224.0	240.0	31.0	49.0	0.0	0.0	0.0	0.0
4dcb96f9ef0c5858c8ef0b16edaf305f	0.0	0.0	0.0	0.0	0.0	0.0	0.0	0.0	0.0	129.0	0.0	112.0	36.0	65.0	35.0	72.0	40.0	82.0	51.0	61.0	40.0	0.0	44.0	0.0	0.0	0.0	0.0	16.0	0.0	192.0	236.0	30.0	224.0	249.0	0.0	679.0	819.0	235.0	389.0	174.0	105.0	186.0	145.0	100.0	165.0	0.0	0.0	0.0	0.0
bde9a4bfd8597d611e3d1bc979492a25	0.0	0.0	0.0	0.0	0.0	0.0	0.0	0.0	0.0	0.0	0.0	0.0	0.0	0.0	0.0	10.0	0.0	0.0	0.0	0.0	0.0	0.0	0.0	0.0	0.0	5.0	0.0	6.0	0.0	80.0	131.0	0.0	59.0	112.0	14.0	211.0	260.0	131.0	281.0	42.0	92.0	34.0	46.0	192.0	79.0	0.0	0.0	0.0	0.0
270372b3aba0c5ed86c71b28725b295f	15.0	10.0	0.0	0.0	0.0	0.0	0.0	0.0	0.0	69.0	85.0	36.0	115.0	40.0	0.0	53.0	0.0	0.0	42.0	273.0	49.0	0.0	50.0	0.0	10.0	0.0	0.0	0.0	11.0	106.0	151.0	17.0	76.0	41.0	124.0	101.0	202.0	210.0	227.0	583.0	283.0	402.0	477.0	179.0	80.0	0.0	10.0	0.0	0.0
b4c919f80bb485c2be05c4c09a7a147d	0.0	0.0	0.0	0.0	0.0	0.0	0.0	0.0	0.0	0.0	0.0	0.0	0.0	0.0	0.0	0.0	0.0	0.0	0.0	0.0	0.0	0.0	0.0	0.0	0.0	0.0	0.0	0.0	0.0	0.0	0.0	0.0	0.0	0.0	0.0	0.0	0.0	0.0	0.0	0.0	0.0	0.0	0.0	0.0	0.0	0.0	0.0	0.0	0.0
9ed3b83c524c6301873b20cc16b83532	0.0	0.0	0.0	0.0	0.0	0.0	11.0	0.0	0.0	27.0	22.0	0.0	0.0	0.0	0.0	30.0	24.0	42.0	39.0	0.0	0.0	0.0	3.0	0.0	0.0	21.0	0.0	38.0	34.0	166.0	105.0	55.0	211.0	214.0	63.0	284.0	333.0	193.0	174.0	137.0	159.0	111.0	191.0	193.0	140.0	0.0	0.0	0.0	0.0
e78c6e0e52ec0b9a060033a861d16f28	0.0	0.0	0.0	0.0	0.0	0.0	0.0	0.0	0.0	0.0	0.0	0.0	0.0	0.0	0.0	0.0	0.0	0.0	0.0	0.0	0.0	0.0	0.0	0.0	0.0	0.0	0.0	0.0	0.0	31.0	96.0	0.0	0.0	79.0	19.0	174.0	62.0	64.0	99.0	195.0	148.0	139.0	215.0	53.0	50.0	0.0	0.0	0.0	0.0
756fb95bbda785cf860f1dc150a1e2a1	0.0	0.0	0.0	0.0	0.0	0.0	0.0	0.0	0.0	0.0	0.0	0.0	0.0	0.0	0.0	0.0	0.0	0.0	0.0	0.0	0.0	0.0	0.0	0.0	0.0	0.0	0.0	0.0	0.0	0.0	0.0	0.0	0.0	0.0	0.0	0.0	0.0	0.0	0.0	0.0	0.0	0.0	0.0	0.0	0.0	0.0	0.0	0.0	0.0
c438342019399dc830cc54e743124658	0.0	0.0	0.0	0.0	0.0	0.0	0.0	0.0	0.0	20.0	15.0	44.0	0.0	0.0	0.0	0.0	0.0	38.0	0.0	0.0	16.0	6.0	0.0	0.0	14.0	0.0	0.0	16.0	0.0	95.0	216.0	0.0	121.0	295.0	81.0	688.0	457.0	152.0	377.0	254.0	218.0	216.0	361.0	300.0	303.0	0.0	0.0	0.0	0.0
91c1b7e8a9961073c4033c217d9f90a8	0.0	0.0	0.0	0.0	0.0	0.0	0.0	0.0	0.0	0.0	0.0	0.0	0.0	0.0	0.0	0.0	0.0	0.0	0.0	0.0	0.0	0.0	0.0	0.0	37.0	0.0	0.0	59.0	54.0	144.0	129.0	62.0	153.0	121.0	0.0	211.0	210.0	168.0	114.0	59.0	65.0	93.0	170.0	158.0	127.0	0.0	0.0	0.0	0.0
2f1c48f35293e234e22acc83d531a728	0.0	0.0	0.0	0.0	0.0	0.0	0.0	0.0	0.0	0.0	0.0	0.0	0.0	0.0	0.0	0.0	0.0	0.0	0.0	0.0	0.0	0.0	0.0	0.0	0.0	0.0	0.0	0.0	0.0	0.0	0.0	0.0	0.0	0.0	0.0	0.0	0.0	0.0	0.0	0.0	0.0	0.0	0.0	0.0	0.0	0.0	0.0	0.0	0.0
896cadd7517add908cf32af986933984	0.0	0.0	0.0	0.0	0.0	0.0	0.0	0.0	0.0	18.0	0.0	0.0	17.0	19.0	0.0	26.0	0.0	0.0	0.0	32.0	0.0	0.0	0.0	0.0	0.0	0.0	0.0	0.0	0.0	0.0	32.0	0.0	0.0	28.0	0.0	68.0	62.0	40.0	42.0	27.0	0.0	24.0	53.0	38.0	33.0	0.0	0.0	0.0	0.0
2a95045450516b983471a5da35300762	0.0	0.0	0.0	0.0	0.0	0.0	0.0	0.0	0.0	0.0	0.0	0.0	0.0	0.0	0.0	0.0	0.0	0.0	0.0	0.0	0.0	0.0	0.0	0.0	0.0	0.0	0.0	0.0	0.0	84.0	127.0	0.0	0.0	0.0	0.0	0.0	0.0	0.0	130.0	315.0	0.0	88.0	119.0	29.0	0.0	0.0	0.0	0.0	0.0
fe320fa380dec5aae3b4befd19a9dfd7	13.0	15.0	0.0	0.0	0.0	0.0	0.0	0.0	0.0	0.0	475.0	0.0	0.0	0.0	0.0	17.0	48.0	199.0	44.0	0.0	0.0	0.0	132.0	0.0	0.0	0.0	0.0	4.0	2.0	5.0	60.0	0.0	27.0	87.0	0.0	13.0	26.0	28.0	180.0	190.0	65.0	143.0	764.0	24.0	0.0	0.0	0.0	0.0	0.0
a1eec15da6dadb9a9f1f7313cdcb9333	0.0	0.0	0.0	0.0	0.0	0.0	0.0	0.0	0.0	0.0	0.0	0.0	0.0	0.0	0.0	0.0	0.0	0.0	0.0	0.0	0.0	0.0	0.0	0.0	0.0	0.0	0.0	0.0	0.0	0.0	0.0	0.0	0.0	0.0	0.0	0.0	0.0	0.0	0.0	0.0	0.0	0.0	0.0	0.0	0.0	0.0	0.0	0.0	0.0
7e5085eb50826731db2c5e02d3573231	0.0	0.0	0.0	0.0	0.0	0.0	0.0	0.0	0.0	0.0	0.0	0.0	16.0	0.0	0.0	0.0	0.0	11.0	0.0	14.0	11.0	0.0	6.0	0.0	7.0	4.0	0.0	0.0	5.0	62.0	155.0	0.0	65.0	218.0	29.0	271.0	174.0	114.0	243.0	412.0	122.0	197.0	370.0	173.0	198.0	0.0	0.0	0.0	0.0
71738ce285e886b9b56406009ff6d683	0.0	0.0	0.0	0.0	0.0	0.0	0.0	0.0	0.0	0.0	0.0	0.0	0.0	0.0	0.0	0.0	0.0	0.0	0.0	0.0	0.0	0.0	0.0	0.0	0.0	0.0	0.0	0.0	0.0	0.0	0.0	0.0	0.0	0.0	0.0	0.0	0.0	0.0	0.0	0.0	0.0	0.0	0.0	0.0	0.0	0.0	0.0	0.0	0.0
f20f9faa019f0d0bce66aed475f14ece	0.0	0.0	0.0	0.0	0.0	0.0	0.0	0.0	0.0	0.0	0.0	0.0	0.0	0.0	0.0	0.0	0.0	0.0	0.0	0.0	0.0	0.0	0.0	0.0	0.0	0.0	0.0	0.0	0.0	0.0	0.0	0.0	0.0	0.0	0.0	158.0	0.0	0.0	0.0	0.0	0.0	0.0	0.0	0.0	0.0	0.0	0.0	0.0	0.0
57fbdc09ff1e45571c164160d1433561	0.0	0.0	0.0	0.0	0.0	25.0	0.0	0.0	0.0	0.0	0.0	87.0	0.0	130.0	0.0	85.0	72.0	0.0	218.0	0.0	124.0	0.0	74.0	0.0	0.0	0.0	46.0	20.0	0.0	23.0	104.0	0.0	102.0	150.0	0.0	307.0	553.0	246.0	268.0	72.0	221.0	194.0	160.0	135.0	343.0	0.0	0.0	0.0	0.0
a753aa4c176480c406536412a1e6a9dd	0.0	0.0	0.0	0.0	0.0	0.0	0.0	0.0	0.0	0.0	0.0	0.0	0.0	0.0	0.0	0.0	0.0	0.0	0.0	0.0	0.0	0.0	0.0	0.0	0.0	0.0	0.0	0.0	0.0	24.0	49.0	0.0	27.0	0.0	0.0	126.0	66.0	41.0	99.0	39.0	0.0	80.0	178.0	0.0	0.0	0.0	0.0	0.0	0.0
8e9bebfbf7bed43ad99e2b6f049c178f	0.0	0.0	0.0	0.0	0.0	0.0	0.0	0.0	0.0	51.0	35.0	61.0	31.0	36.0	13.0	93.0	42.0	49.0	38.0	0.0	21.0	0.0	0.0	0.0	0.0	0.0	0.0	22.0	0.0	249.0	294.0	29.0	191.0	240.0	73.0	394.0	645.0	248.0	398.0	293.0	215.0	321.0	374.0	157.0	338.0	0.0	0.0	0.0	0.0
089740168abc36e23659ecbb84c2f815	20.0	8.0	0.0	0.0	8.0	24.0	22.0	0.0	0.0	1525.0	0.0	596.0	121.0	259.0	303.0	2247.0	215.0	140.0	270.0	2364.0	172.0	215.0	824.0	0.0	0.0	0.0	0.0	0.0	0.0	20.0	0.0	0.0	49.0	0.0	0.0	0.0	84.0	18.0	43.0	0.0	12.0	15.0	0.0	87.0	0.0	0.0	0.0	0.0	9.0
b5200d4310e62c71f15fa557cdbeb927	0.0	0.0	0.0	0.0	0.0	0.0	0.0	0.0	0.0	0.0	0.0	0.0	0.0	0.0	0.0	0.0	0.0	0.0	0.0	0.0	0.0	0.0	0.0	0.0	0.0	0.0	0.0	0.0	0.0	0.0	0.0	0.0	0.0	0.0	0.0	0.0	0.0	0.0	0.0	0.0	0.0	0.0	0.0	0.0	0.0	0.0	0.0	0.0	0.0
41fa24fab86c1355981ac03556440d25	0.0	0.0	0.0	0.0	0.0	0.0	0.0	0.0	0.0	74.0	0.0	0.0	0.0	0.0	0.0	83.0	40.0	0.0	0.0	0.0	0.0	0.0	0.0	0.0	0.0	0.0	0.0	0.0	0.0	0.0	0.0	0.0	0.0	0.0	0.0	0.0	0.0	0.0	24.0	0.0	0.0	0.0	0.0	0.0	0.0	0.0	0.0	0.0	0.0
6794ac19210478c202f6b11842a1adc4	0.0	0.0	0.0	0.0	0.0	0.0	0.0	0.0	0.0	0.0	0.0	0.0	0.0	0.0	0.0	0.0	0.0	0.0	0.0	0.0	0.0	0.0	0.0	0.0	0.0	0.0	0.0	0.0	0.0	0.0	0.0	0.0	0.0	0.0	0.0	0.0	0.0	0.0	0.0	0.0	0.0	0.0	0.0	0.0	43.0	0.0	0.0	0.0	0.0
487a41f987a3cda5bffd1095d573b0b6	0.0	0.0	0.0	0.0	0.0	0.0	0.0	0.0	0.0	0.0	0.0	0.0	0.0	0.0	0.0	0.0	0.0	0.0	0.0	0.0	0.0	0.0	0.0	0.0	0.0	0.0	0.0	0.0	0.0	0.0	0.0	0.0	0.0	0.0	0.0	0.0	0.0	0.0	0.0	0.0	0.0	0.0	0.0	0.0	0.0	0.0	0.0	0.0	0.0
42348367b63f9763f952cde6da6cf4df	0.0	0.0	0.0	0.0	0.0	0.0	0.0	0.0	0.0	0.0	0.0	0.0	0.0	0.0	0.0	0.0	0.0	0.0	0.0	0.0	0.0	0.0	0.0	0.0	0.0	0.0	0.0	0.0	0.0	0.0	0.0	0.0	0.0	0.0	0.0	0.0	0.0	0.0	0.0	0.0	0.0	0.0	0.0	0.0	0.0	0.0	0.0	0.0	0.0
9e31a7fa3665e438407af10d9cb1bc63	0.0	0.0	0.0	0.0	0.0	0.0	0.0	0.0	21.0	169.0	19.0	213.0	136.0	202.0	95.0	215.0	151.0	180.0	322.0	297.0	164.0	114.0	126.0	0.0	0.0	0.0	0.0	0.0	0.0	0.0	49.0	0.0	0.0	80.0	0.0	375.0	147.0	0.0	150.0	0.0	0.0	181.0	91.0	74.0	0.0	0.0	0.0	0.0	0.0
f5ce6a8ac1c13fcdf2647e31e209492d	0.0	0.0	0.0	0.0	0.0	0.0	0.0	0.0	0.0	0.0	0.0	0.0	0.0	0.0	0.0	0.0	0.0	23.0	0.0	0.0	0.0	0.0	0.0	0.0	0.0	0.0	0.0	18.0	11.0	221.0	141.0	11.0	288.0	160.0	50.0	260.0	355.0	415.0	338.0	89.0	208.0	163.0	158.0	464.0	181.0	0.0	0.0	0.0	0.0
67373dfbad4e231d0312f2268f2018a8	23.0	35.0	0.0	16.0	0.0	23.0	13.0	0.0	0.0	957.0	205.0	128.0	1800.0	204.0	104.0	627.0	855.0	188.0	680.0	660.0	450.0	197.0	216.0	0.0	0.0	0.0	0.0	0.0	0.0	15.0	20.0	0.0	118.0	25.0	34.0	73.0	135.0	38.0	239.0	0.0	44.0	30.0	89.0	70.0	0.0	17.0	0.0	0.0	0.0
dc7c86a140bd2093d14991c42906074d	0.0	0.0	0.0	0.0	0.0	0.0	0.0	0.0	0.0	0.0	0.0	0.0	0.0	0.0	0.0	0.0	0.0	0.0	0.0	0.0	0.0	0.0	0.0	0.0	0.0	0.0	0.0	0.0	0.0	0.0	0.0	0.0	0.0	0.0	0.0	0.0	0.0	0.0	0.0	0.0	0.0	0.0	0.0	0.0	0.0	0.0	0.0	0.0	0.0
717f61f9452067ce2efbaa863bac5989	0.0	0.0	0.0	0.0	0.0	0.0	0.0	0.0	0.0	0.0	0.0	0.0	0.0	0.0	0.0	0.0	0.0	0.0	0.0	0.0	0.0	0.0	0.0	0.0	0.0	0.0	0.0	0.0	0.0	0.0	0.0	0.0	0.0	0.0	0.0	0.0	101.0	0.0	0.0	0.0	0.0	0.0	0.0	0.0	0.0	0.0	0.0	0.0	0.0
354da2b3affb9fbb13f843e78b8e777c	0.0	0.0	0.0	0.0	0.0	0.0	0.0	0.0	0.0	23.0	0.0	0.0	0.0	10.0	0.0	0.0	0.0	16.0	0.0	0.0	6.0	0.0	0.0	0.0	0.0	0.0	0.0	19.0	0.0	95.0	105.0	11.0	85.0	108.0	44.0	197.0	197.0	149.0	188.0	88.0	47.0	70.0	100.0	138.0	130.0	0.0	0.0	0.0	0.0
c3b4a7d4de896672e5aec1d5fb2157f2	0.0	0.0	0.0	0.0	0.0	0.0	0.0	0.0	0.0	0.0	0.0	0.0	0.0	0.0	58.0	0.0	0.0	0.0	0.0	0.0	0.0	0.0	0.0	0.0	0.0	0.0	0.0	0.0	0.0	0.0	0.0	0.0	0.0	0.0	0.0	0.0	0.0	0.0	0.0	0.0	0.0	0.0	0.0	0.0	0.0	0.0	0.0	0.0	0.0
28e52a4f5837c75882dd43b5b1a8b2a0	0.0	0.0	0.0	0.0	0.0	0.0	0.0	0.0	0.0	0.0	0.0	0.0	0.0	0.0	0.0	0.0	0.0	0.0	0.0	0.0	0.0	0.0	0.0	0.0	0.0	0.0	0.0	0.0	0.0	0.0	0.0	0.0	0.0	0.0	0.0	0.0	0.0	0.0	0.0	236.0	0.0	0.0	0.0	0.0	0.0	0.0	0.0	0.0	0.0
538c43a361327aac190fc7a9cc442daf	0.0	0.0	0.0	0.0	0.0	0.0	0.0	0.0	0.0	0.0	0.0	0.0	0.0	0.0	0.0	0.0	0.0	0.0	0.0	0.0	0.0	0.0	0.0	0.0	0.0	0.0	0.0	0.0	0.0	0.0	0.0	0.0	0.0	0.0	0.0	0.0	0.0	0.0	0.0	0.0	0.0	0.0	0.0	0.0	0.0	0.0	0.0	0.0	0.0
e00365d73bf047b3167760e222cc978a	0.0	0.0	0.0	0.0	0.0	0.0	0.0	0.0	0.0	0.0	0.0	0.0	0.0	0.0	0.0	0.0	0.0	0.0	0.0	0.0	0.0	0.0	0.0	0.0	0.0	0.0	0.0	0.0	0.0	0.0	0.0	0.0	0.0	16.0	0.0	175.0	21.0	0.0	0.0	0.0	0.0	0.0	0.0	30.0	0.0	0.0	0.0	0.0	0.0
097d6bdb5f35827b10596473857acb8e	0.0	0.0	0.0	0.0	0.0	0.0	0.0	0.0	0.0	0.0	0.0	0.0	0.0	0.0	0.0	0.0	0.0	0.0	0.0	0.0	0.0	0.0	0.0	0.0	0.0	0.0	0.0	0.0	0.0	0.0	0.0	0.0	0.0	0.0	0.0	0.0	0.0	0.0	0.0	0.0	0.0	0.0	0.0	0.0	0.0	0.0	0.0	0.0	0.0
4705f23c1f4647264f331b4a91ddda17	0.0	0.0	0.0	0.0	0.0	0.0	0.0	0.0	0.0	0.0	0.0	0.0	0.0	0.0	0.0	0.0	0.0	20.0	0.0	0.0	0.0	0.0	0.0	0.0	0.0	0.0	0.0	0.0	0.0	0.0	20.0	0.0	0.0	0.0	0.0	61.0	23.0	0.0	0.0	901.0	0.0	0.0	0.0	7.0	3.0	0.0	0.0	0.0	0.0
b5c1eaef8eb7dc7f1230314ff4ee9302	0.0	0.0	0.0	0.0	0.0	0.0	0.0	0.0	0.0	0.0	0.0	0.0	0.0	0.0	0.0	0.0	0.0	0.0	0.0	0.0	0.0	0.0	0.0	0.0	0.0	0.0	0.0	0.0	0.0	0.0	0.0	0.0	0.0	0.0	0.0	0.0	0.0	0.0	0.0	0.0	0.0	0.0	0.0	0.0	0.0	0.0	0.0	0.0	0.0
dacbefc032b03c642e865e8e79851aa8	0.0	0.0	0.0	0.0	0.0	0.0	0.0	0.0	0.0	0.0	0.0	0.0	0.0	0.0	47.0	0.0	0.0	0.0	0.0	0.0	0.0	0.0	0.0	0.0	0.0	0.0	0.0	0.0	0.0	0.0	0.0	0.0	0.0	0.0	0.0	0.0	0.0	0.0	0.0	0.0	0.0	0.0	0.0	0.0	0.0	0.0	0.0	0.0	0.0
7860f95a65acde79e4ca385e4d98a031	0.0	0.0	0.0	0.0	0.0	0.0	0.0	0.0	0.0	333.0	1155.0	234.0	0.0	688.0	149.0	213.0	508.0	117.0	503.0	1321.0	1208.0	0.0	417.0	0.0	0.0	0.0	0.0	0.0	0.0	0.0	0.0	0.0	0.0	131.0	0.0	153.0	170.0	0.0	225.0	0.0	0.0	96.0	505.0	632.0	0.0	0.0	0.0	0.0	0.0
eda2e6374862582e9e441a397f8d8409	0.0	0.0	0.0	0.0	0.0	0.0	0.0	0.0	0.0	0.0	80.0	0.0	106.0	69.0	0.0	117.0	68.0	0.0	0.0	0.0	46.0	0.0	0.0	0.0	0.0	0.0	0.0	0.0	0.0	138.0	260.0	0.0	107.0	218.0	0.0	437.0	432.0	135.0	379.0	182.0	259.0	164.0	469.0	107.0	140.0	0.0	0.0	0.0	0.0
d64faa480a7a25eab290cc63a13547f6	0.0	0.0	0.0	0.0	0.0	0.0	0.0	0.0	0.0	0.0	0.0	0.0	0.0	26.0	0.0	0.0	0.0	0.0	0.0	0.0	0.0	0.0	0.0	0.0	0.0	0.0	0.0	0.0	0.0	0.0	44.0	53.0	67.0	0.0	0.0	80.0	0.0	0.0	73.0	58.0	0.0	0.0	119.0	0.0	74.0	0.0	0.0	0.0	0.0
837f7274e44ad14cf3564759e8c5be91	0.0	0.0	0.0	0.0	0.0	0.0	0.0	0.0	0.0	0.0	0.0	0.0	0.0	0.0	0.0	18.0	0.0	0.0	0.0	0.0	0.0	0.0	0.0	0.0	0.0	0.0	0.0	0.0	0.0	0.0	0.0	0.0	0.0	0.0	0.0	0.0	0.0	0.0	0.0	0.0	0.0	0.0	0.0	0.0	0.0	0.0	0.0	0.0	0.0
5a6726f99d961133fe473add65692b30	0.0	0.0	0.0	0.0	0.0	0.0	0.0	0.0	0.0	43.0	0.0	14.0	21.0	14.0	0.0	0.0	33.0	0.0	0.0	0.0	0.0	9.0	0.0	0.0	0.0	0.0	0.0	0.0	0.0	61.0	47.0	16.0	165.0	55.0	57.0	40.0	142.0	83.0	126.0	16.0	52.0	101.0	2327.0	59.0	11.0	0.0	0.0	0.0	0.0
51285b1a61af84b309eb4bdaf94c1118	0.0	0.0	0.0	0.0	0.0	0.0	12.0	48.0	0.0	175.0	5487.0	91.0	455.0	171.0	131.0	267.0	316.0	152.0	446.0	332.0	234.0	27.0	213.0	0.0	0.0	0.0	0.0	16.0	0.0	36.0	13.0	0.0	42.0	0.0	14.0	29.0	38.0	36.0	107.0	0.0	38.0	38.0	23.0	33.0	0.0	0.0	0.0	0.0	0.0
af43dbce2c21e92800d4837b86fac837	0.0	0.0	0.0	0.0	0.0	0.0	0.0	0.0	0.0	0.0	0.0	0.0	0.0	0.0	0.0	0.0	0.0	0.0	0.0	0.0	0.0	0.0	0.0	0.0	0.0	0.0	0.0	0.0	0.0	0.0	0.0	0.0	0.0	0.0	0.0	0.0	0.0	0.0	0.0	0.0	0.0	0.0	0.0	0.0	0.0	0.0	0.0	0.0	0.0
16ecf43905346fd430adefb65bc76d87	0.0	0.0	0.0	0.0	0.0	0.0	0.0	0.0	0.0	0.0	0.0	0.0	0.0	0.0	0.0	0.0	0.0	0.0	0.0	0.0	0.0	0.0	0.0	0.0	0.0	0.0	0.0	0.0	0.0	0.0	0.0	0.0	0.0	0.0	0.0	0.0	0.0	0.0	0.0	0.0	0.0	0.0	0.0	0.0	0.0	0.0	0.0	0.0	0.0
03a8a831391cb02ddd4a82c2432eb103	0.0	0.0	0.0	0.0	0.0	0.0	0.0	0.0	0.0	0.0	0.0	0.0	0.0	4.0	0.0	0.0	0.0	3.0	0.0	0.0	0.0	0.0	0.0	0.0	0.0	0.0	0.0	0.0	0.0	59.0	32.0	0.0	48.0	70.0	0.0	121.0	69.0	47.0	96.0	415.0	24.0	68.0	206.0	44.0	92.0	0.0	0.0	0.0	0.0
23aad53baec0c0dc86654f28bb11dba6	0.0	0.0	0.0	0.0	0.0	0.0	0.0	0.0	0.0	0.0	0.0	0.0	0.0	0.0	0.0	0.0	0.0	0.0	16.0	0.0	0.0	0.0	0.0	0.0	12.0	0.0	0.0	0.0	0.0	194.0	160.0	0.0	111.0	136.0	45.0	377.0	346.0	212.0	353.0	126.0	146.0	128.0	232.0	295.0	154.0	0.0	0.0	0.0	0.0
36d152ade5576217b77b12bc9329f447	0.0	0.0	0.0	0.0	0.0	0.0	0.0	0.0	0.0	193.0	107.0	108.0	279.0	182.0	459.0	73.0	84.0	133.0	147.0	170.0	70.0	109.0	0.0	0.0	0.0	0.0	0.0	0.0	0.0	460.0	85.0	0.0	298.0	290.0	99.0	331.0	471.0	274.0	101.0	344.0	124.0	889.0	461.0	135.0	149.0	0.0	0.0	0.0	0.0
aca478f0da47a2fa0d9700d5396d9300	0.0	0.0	0.0	0.0	0.0	0.0	0.0	0.0	0.0	14.0	0.0	0.0	0.0	0.0	0.0	0.0	0.0	0.0	0.0	0.0	0.0	0.0	0.0	0.0	0.0	0.0	0.0	0.0	0.0	0.0	0.0	0.0	0.0	176.0	0.0	103.0	107.0	0.0	0.0	0.0	65.0	100.0	0.0	0.0	86.0	0.0	0.0	0.0	0.0
915fb88389d8de32f914854053bed3b3	0.0	0.0	0.0	0.0	0.0	0.0	0.0	0.0	0.0	0.0	0.0	0.0	0.0	0.0	0.0	0.0	0.0	0.0	0.0	0.0	0.0	0.0	0.0	0.0	0.0	0.0	0.0	0.0	0.0	0.0	0.0	14.0	8.0	0.0	0.0	30.0	0.0	15.0	0.0	1011.0	0.0	0.0	71.0	0.0	16.0	0.0	0.0	0.0	0.0
646e18c2c9975fa84e29b5ca31181d0e	0.0	0.0	0.0	0.0	0.0	0.0	0.0	0.0	0.0	0.0	0.0	0.0	0.0	0.0	0.0	0.0	0.0	0.0	0.0	0.0	0.0	0.0	0.0	0.0	0.0	0.0	0.0	0.0	0.0	0.0	0.0	0.0	0.0	0.0	0.0	0.0	0.0	0.0	0.0	0.0	0.0	0.0	0.0	0.0	0.0	0.0	0.0	0.0	0.0
e2a1cf37fd2287984b57092d9bfc538c	0.0	0.0	0.0	0.0	0.0	0.0	0.0	0.0	0.0	0.0	0.0	60.0	0.0	0.0	0.0	0.0	0.0	66.0	0.0	36.0	18.0	0.0	18.0	0.0	0.0	0.0	0.0	0.0	0.0	146.0	177.0	0.0	141.0	186.0	76.0	418.0	466.0	144.0	394.0	125.0	176.0	211.0	227.0	138.0	117.0	0.0	0.0	0.0	0.0
c6266e099258e39901b71fdd66ca0bea	0.0	0.0	0.0	0.0	0.0	0.0	0.0	0.0	0.0	0.0	0.0	0.0	0.0	0.0	0.0	0.0	0.0	0.0	0.0	0.0	0.0	0.0	0.0	0.0	0.0	0.0	0.0	0.0	0.0	0.0	0.0	0.0	0.0	0.0	0.0	0.0	0.0	0.0	0.0	0.0	0.0	0.0	0.0	0.0	0.0	0.0	0.0	0.0	0.0
d634a4a3b130cec8215cfd0ccd76c92d	0.0	0.0	0.0	0.0	0.0	0.0	0.0	0.0	0.0	0.0	0.0	0.0	0.0	0.0	0.0	0.0	0.0	0.0	0.0	0.0	0.0	0.0	0.0	0.0	0.0	0.0	0.0	0.0	0.0	0.0	0.0	0.0	0.0	0.0	0.0	0.0	0.0	37.0	0.0	0.0	0.0	0.0	0.0	0.0	0.0	0.0	0.0	0.0	0.0
b8a56f1d08c1ae604b5913b211d50ea0	5.0	0.0	0.0	0.0	0.0	0.0	0.0	0.0	0.0	0.0	0.0	0.0	0.0	61.0	0.0	0.0	0.0	0.0	0.0	0.0	0.0	0.0	2.0	0.0	0.0	0.0	0.0	0.0	0.0	44.0	17.0	0.0	10.0	7.0	0.0	32.0	0.0	23.0	13.0	8.0	0.0	187.0	0.0	13.0	0.0	0.0	0.0	0.0	0.0
2a8a5e48190c480b0562d50e7f0c9841	0.0	0.0	0.0	0.0	0.0	0.0	0.0	0.0	0.0	0.0	0.0	0.0	0.0	0.0	0.0	15.0	0.0	0.0	0.0	0.0	0.0	0.0	0.0	0.0	0.0	0.0	0.0	0.0	0.0	0.0	0.0	0.0	0.0	0.0	0.0	0.0	0.0	0.0	0.0	0.0	0.0	0.0	0.0	0.0	0.0	0.0	0.0	0.0	0.0
7ec0e4779976f3de4f554a7bfbce4046	0.0	0.0	0.0	0.0	0.0	0.0	0.0	0.0	0.0	0.0	0.0	0.0	0.0	0.0	0.0	0.0	0.0	0.0	0.0	0.0	0.0	0.0	0.0	0.0	0.0	0.0	0.0	0.0	0.0	0.0	0.0	0.0	0.0	0.0	0.0	0.0	0.0	0.0	0.0	0.0	0.0	0.0	0.0	0.0	0.0	0.0	0.0	0.0	0.0
111f6b649b44ce9825ea9d1f4b025d08	0.0	0.0	0.0	0.0	0.0	0.0	0.0	0.0	0.0	0.0	0.0	0.0	0.0	0.0	0.0	0.0	0.0	0.0	0.0	0.0	0.0	0.0	0.0	0.0	0.0	0.0	0.0	0.0	0.0	0.0	63.0	0.0	0.0	0.0	0.0	0.0	0.0	0.0	0.0	0.0	0.0	0.0	94.0	0.0	0.0	0.0	0.0	0.0	0.0
1d6a121ae45d6c8a00c99617934b1527	0.0	0.0	0.0	0.0	0.0	0.0	0.0	0.0	0.0	0.0	0.0	0.0	0.0	0.0	0.0	0.0	0.0	10.0	0.0	0.0	0.0	0.0	0.0	0.0	8.0	4.0	0.0	19.0	0.0	80.0	154.0	11.0	83.0	172.0	48.0	271.0	352.0	221.0	392.0	108.0	179.0	186.0	198.0	378.0	121.0	0.0	0.0	0.0	0.0
77c5edb36fe2fbb50a0af2413fffe4cc	0.0	0.0	0.0	0.0	0.0	0.0	0.0	0.0	0.0	0.0	0.0	0.0	0.0	0.0	0.0	0.0	0.0	0.0	0.0	0.0	0.0	0.0	0.0	0.0	0.0	0.0	0.0	0.0	0.0	0.0	0.0	0.0	0.0	18.0	0.0	0.0	0.0	0.0	0.0	0.0	14.0	0.0	0.0	0.0	0.0	0.0	0.0	0.0	0.0
541c5cc3d29daa6ae72a68139067bf33	0.0	0.0	0.0	0.0	0.0	0.0	0.0	0.0	0.0	373.0	0.0	0.0	0.0	0.0	17.0	0.0	84.0	0.0	44.0	0.0	0.0	0.0	0.0	0.0	0.0	0.0	0.0	0.0	0.0	0.0	0.0	0.0	138.0	0.0	0.0	9.0	71.0	0.0	56.0	0.0	0.0	0.0	0.0	0.0	0.0	0.0	0.0	0.0	0.0
335241f9cdeb4a16e3f395cb7809d30e	0.0	29.0	0.0	10.0	0.0	22.0	45.0	26.0	0.0	388.0	89.0	293.0	481.0	330.0	272.0	565.0	313.0	133.0	146.0	234.0	185.0	68.0	107.0	0.0	0.0	0.0	0.0	0.0	0.0	69.0	85.0	7.0	122.0	102.0	0.0	156.0	275.0	31.0	175.0	40.0	55.0	53.0	106.0	59.0	75.0	24.0	6.0	0.0	0.0
fd47f3f337495cb95450801c9bd0039f	0.0	0.0	0.0	0.0	0.0	0.0	0.0	0.0	0.0	594.0	0.0	0.0	0.0	0.0	0.0	261.0	0.0	0.0	0.0	94.0	0.0	0.0	0.0	0.0	0.0	0.0	0.0	0.0	0.0	0.0	0.0	0.0	0.0	0.0	0.0	0.0	0.0	0.0	148.0	0.0	0.0	0.0	0.0	0.0	0.0	0.0	0.0	0.0	0.0
d94f2ae541f2bef0526d71b26128a438	0.0	0.0	0.0	0.0	0.0	0.0	0.0	0.0	0.0	0.0	0.0	0.0	0.0	0.0	0.0	0.0	0.0	0.0	0.0	0.0	0.0	0.0	0.0	0.0	0.0	0.0	0.0	0.0	0.0	0.0	0.0	0.0	0.0	0.0	0.0	0.0	0.0	0.0	0.0	0.0	0.0	0.0	0.0	0.0	0.0	0.0	0.0	0.0	0.0
0f550841d33d078d8af5165c2c95b0ba	0.0	0.0	0.0	0.0	0.0	0.0	0.0	0.0	0.0	0.0	0.0	0.0	0.0	36.0	0.0	0.0	0.0	0.0	0.0	0.0	0.0	0.0	0.0	0.0	0.0	0.0	0.0	34.0	0.0	47.0	43.0	0.0	42.0	113.0	0.0	185.0	182.0	46.0	100.0	73.0	80.0	87.0	165.0	91.0	87.0	0.0	0.0	0.0	0.0
1c55bc979bc99e9949fc8c347e5aef3c	0.0	0.0	0.0	0.0	0.0	0.0	0.0	0.0	0.0	0.0	0.0	28.0	0.0	0.0	0.0	18.0	0.0	0.0	16.0	0.0	0.0	0.0	0.0	0.0	13.0	11.0	7.0	0.0	33.0	57.0	131.0	23.0	36.0	109.0	22.0	228.0	264.0	84.0	215.0	82.0	111.0	116.0	163.0	169.0	166.0	0.0	0.0	0.0	0.0
11d73e95a3ba81484fc73b9c3971870a	0.0	8.0	0.0	0.0	0.0	0.0	0.0	0.0	0.0	0.0	0.0	0.0	0.0	0.0	0.0	0.0	0.0	0.0	0.0	0.0	0.0	0.0	0.0	0.0	0.0	0.0	0.0	0.0	6.0	99.0	0.0	0.0	0.0	0.0	57.0	70.0	0.0	0.0	70.0	144.0	0.0	44.0	97.0	0.0	0.0	0.0	0.0	0.0	0.0
8f99f495539c9c06961f23a9e2f03639	0.0	0.0	0.0	0.0	0.0	8.0	5.0	0.0	0.0	78.0	33.0	0.0	22.0	39.0	14.0	44.0	19.0	0.0	23.0	63.0	0.0	0.0	22.0	0.0	0.0	0.0	0.0	0.0	0.0	214.0	0.0	0.0	57.0	225.0	17.0	0.0	190.0	0.0	90.0	23.0	136.0	228.0	236.0	318.0	31.0	0.0	0.0	0.0	0.0
1d9b1e59282be86425aeb36c48cc90b8	0.0	0.0	0.0	0.0	0.0	0.0	0.0	0.0	0.0	0.0	0.0	0.0	0.0	0.0	0.0	0.0	0.0	0.0	0.0	0.0	0.0	0.0	0.0	0.0	0.0	0.0	0.0	0.0	0.0	0.0	0.0	0.0	0.0	0.0	0.0	0.0	0.0	0.0	0.0	0.0	0.0	0.0	0.0	0.0	0.0	0.0	0.0	0.0	0.0
bc639d208b08d8d0894a50856014ecc9	0.0	9.0	0.0	0.0	0.0	0.0	0.0	4.0	6.0	264.0	42.0	225.0	58.0	214.0	83.0	27.0	29.0	0.0	122.0	68.0	68.0	75.0	19.0	0.0	0.0	0.0	0.0	0.0	0.0	27.0	184.0	0.0	140.0	168.0	0.0	168.0	356.0	67.0	72.0	15.0	0.0	38.0	202.0	92.0	105.0	0.0	0.0	0.0	0.0
c3d195345c140909c8c122985842e4c5	0.0	0.0	0.0	0.0	0.0	0.0	0.0	0.0	0.0	0.0	0.0	0.0	0.0	0.0	0.0	0.0	0.0	0.0	0.0	0.0	0.0	0.0	0.0	0.0	0.0	0.0	0.0	0.0	0.0	0.0	0.0	0.0	0.0	0.0	0.0	0.0	0.0	0.0	0.0	0.0	0.0	0.0	0.0	0.0	0.0	0.0	0.0	0.0	0.0
77bab6a027db6ab66b9babd8d094aa34	0.0	0.0	0.0	0.0	0.0	0.0	0.0	0.0	0.0	0.0	0.0	0.0	0.0	0.0	0.0	0.0	0.0	0.0	0.0	0.0	0.0	0.0	0.0	0.0	0.0	0.0	0.0	0.0	0.0	0.0	0.0	0.0	0.0	0.0	0.0	0.0	0.0	0.0	0.0	0.0	0.0	0.0	0.0	0.0	0.0	0.0	0.0	0.0	0.0
e3b91a34d91bb1d2da93b9d16fa020f6	0.0	0.0	0.0	0.0	0.0	0.0	0.0	0.0	0.0	0.0	0.0	0.0	0.0	0.0	0.0	0.0	0.0	0.0	0.0	0.0	0.0	0.0	0.0	0.0	0.0	0.0	0.0	0.0	0.0	87.0	32.0	0.0	0.0	0.0	0.0	95.0	0.0	101.0	107.0	235.0	0.0	66.0	136.0	28.0	0.0	0.0	0.0	0.0	0.0
a32bd33e970651af3cae05d83ecd1327	0.0	0.0	0.0	0.0	0.0	0.0	0.0	0.0	0.0	0.0	0.0	0.0	0.0	0.0	0.0	0.0	0.0	0.0	0.0	0.0	0.0	0.0	0.0	0.0	0.0	0.0	0.0	0.0	0.0	52.0	84.0	0.0	48.0	129.0	0.0	263.0	316.0	86.0	75.0	49.0	91.0	72.0	85.0	93.0	210.0	0.0	0.0	0.0	0.0
bafe3b4d1f01d705cd96486fa3df5edf	0.0	0.0	0.0	0.0	0.0	0.0	0.0	0.0	0.0	0.0	0.0	0.0	0.0	0.0	0.0	0.0	0.0	0.0	0.0	0.0	0.0	0.0	0.0	0.0	0.0	0.0	0.0	0.0	0.0	0.0	0.0	0.0	0.0	0.0	0.0	0.0	0.0	0.0	0.0	0.0	0.0	0.0	0.0	0.0	0.0	0.0	0.0	0.0	0.0
076bc9accd83d2b99da57d020e64b4d6	0.0	0.0	0.0	0.0	0.0	0.0	0.0	0.0	0.0	0.0	0.0	0.0	0.0	0.0	0.0	0.0	0.0	0.0	0.0	0.0	0.0	0.0	0.0	0.0	0.0	0.0	0.0	0.0	0.0	0.0	0.0	0.0	27.0	0.0	0.0	17.0	0.0	33.0	0.0	0.0	0.0	0.0	0.0	47.0	0.0	0.0	0.0	0.0	0.0
f322aa425fe68fa126d32503a58990c7	0.0	0.0	0.0	0.0	0.0	0.0	6.0	0.0	0.0	0.0	9.0	0.0	0.0	9.0	0.0	0.0	0.0	0.0	0.0	0.0	0.0	0.0	0.0	0.0	0.0	0.0	0.0	0.0	0.0	143.0	60.0	9.0	0.0	90.0	0.0	123.0	96.0	0.0	61.0	168.0	40.0	64.0	320.0	9.0	30.0	0.0	0.0	0.0	0.0
86adcc36bd891a034cf56fd578f86f8e	0.0	0.0	0.0	0.0	0.0	0.0	0.0	0.0	0.0	0.0	0.0	0.0	0.0	0.0	0.0	0.0	0.0	0.0	0.0	0.0	0.0	0.0	0.0	0.0	0.0	0.0	0.0	0.0	0.0	0.0	0.0	0.0	0.0	0.0	0.0	0.0	30.0	0.0	0.0	0.0	0.0	0.0	0.0	0.0	0.0	0.0	0.0	0.0	0.0
9debcf43fe83df2a545bdcfa019e696d	0.0	0.0	0.0	0.0	0.0	0.0	0.0	15.0	0.0	81.0	86.0	87.0	0.0	249.0	25.0	204.0	24.0	431.0	18.0	30.0	91.0	0.0	32.0	0.0	0.0	0.0	0.0	0.0	0.0	64.0	0.0	0.0	22.0	56.0	0.0	152.0	117.0	0.0	0.0	89.0	0.0	0.0	131.0	0.0	132.0	0.0	0.0	0.0	0.0
d396142eae852f770ff803e357101fdf	0.0	0.0	0.0	0.0	0.0	0.0	0.0	7.0	0.0	53.0	65.0	27.0	175.0	93.0	28.0	174.0	141.0	30.0	74.0	47.0	44.0	26.0	107.0	0.0	0.0	0.0	0.0	0.0	0.0	10.0	123.0	0.0	85.0	39.0	24.0	115.0	121.0	19.0	193.0	20.0	81.0	113.0	330.0	84.0	13.0	0.0	0.0	0.0	0.0
8bdc002ba8f108eb9eef2046dcb58e90	0.0	0.0	0.0	0.0	0.0	0.0	0.0	0.0	0.0	0.0	0.0	0.0	0.0	0.0	0.0	0.0	0.0	0.0	0.0	0.0	0.0	0.0	0.0	0.0	0.0	0.0	0.0	0.0	0.0	0.0	0.0	0.0	0.0	0.0	0.0	0.0	0.0	0.0	0.0	0.0	0.0	0.0	0.0	0.0	0.0	0.0	0.0	0.0	0.0
27bae41a149c2933e0a1c32f4bcc8582	0.0	0.0	0.0	0.0	0.0	0.0	0.0	0.0	0.0	52.0	36.0	24.0	0.0	58.0	16.0	57.0	44.0	19.0	0.0	62.0	0.0	0.0	0.0	0.0	0.0	7.0	0.0	0.0	0.0	30.0	126.0	0.0	32.0	46.0	0.0	90.0	139.0	48.0	144.0	247.0	60.0	101.0	218.0	35.0	81.0	0.0	0.0	0.0	0.0
1b726970c4684a45da7bcf82280fcf64	0.0	0.0	0.0	0.0	0.0	0.0	0.0	0.0	0.0	0.0	0.0	0.0	0.0	34.0	0.0	0.0	0.0	0.0	0.0	32.0	0.0	0.0	0.0	0.0	0.0	0.0	0.0	0.0	0.0	29.0	0.0	0.0	33.0	0.0	0.0	29.0	17.0	0.0	0.0	76.0	59.0	23.0	83.0	25.0	39.0	0.0	0.0	0.0	0.0
ec10dc742b9e73e0f0e8d02800dde947	0.0	0.0	0.0	0.0	0.0	0.0	0.0	0.0	0.0	0.0	0.0	0.0	0.0	0.0	0.0	0.0	0.0	13.0	0.0	0.0	2.0	0.0	0.0	0.0	0.0	20.0	0.0	0.0	0.0	0.0	101.0	0.0	46.0	131.0	0.0	258.0	232.0	120.0	156.0	99.0	82.0	64.0	180.0	210.0	135.0	0.0	0.0	0.0	0.0
569fba3761c138cf6ef5c60ee8d8a745	0.0	0.0	0.0	0.0	0.0	0.0	0.0	0.0	0.0	0.0	0.0	3.0	0.0	3.0	0.0	0.0	0.0	8.0	5.0	0.0	0.0	0.0	0.0	0.0	0.0	0.0	0.0	0.0	0.0	26.0	41.0	0.0	32.0	77.0	0.0	64.0	121.0	14.0	82.0	338.0	0.0	37.0	47.0	9.0	61.0	0.0	0.0	0.0	0.0
62993d2389d9f0ab1077b194b4f169f1	0.0	0.0	0.0	0.0	0.0	0.0	0.0	0.0	0.0	0.0	0.0	0.0	0.0	0.0	0.0	0.0	0.0	0.0	0.0	0.0	0.0	0.0	0.0	0.0	0.0	0.0	0.0	0.0	0.0	0.0	0.0	0.0	0.0	0.0	0.0	0.0	0.0	0.0	0.0	0.0	0.0	0.0	0.0	0.0	0.0	0.0	0.0	0.0	0.0
dfe930beda0b58c74fb02e35390bcdf9	0.0	0.0	0.0	0.0	0.0	0.0	0.0	8.0	0.0	0.0	0.0	0.0	0.0	0.0	0.0	29.0	37.0	0.0	0.0	0.0	0.0	0.0	0.0	0.0	0.0	0.0	0.0	0.0	0.0	0.0	0.0	0.0	0.0	0.0	0.0	0.0	0.0	0.0	37.0	0.0	0.0	0.0	0.0	0.0	0.0	0.0	0.0	0.0	0.0
79c050ea6a222a53670efa516334f64f	0.0	0.0	0.0	0.0	0.0	0.0	0.0	0.0	0.0	64.0	13.0	0.0	94.0	0.0	0.0	16.0	11.0	0.0	15.0	0.0	0.0	0.0	13.0	0.0	0.0	0.0	0.0	0.0	0.0	0.0	0.0	0.0	32.0	0.0	0.0	0.0	26.0	0.0	33.0	0.0	0.0	0.0	0.0	0.0	15.0	0.0	0.0	0.0	0.0
b2cfd39469d534d36d9b66d8052ca759	0.0	0.0	0.0	0.0	0.0	0.0	0.0	0.0	0.0	0.0	0.0	0.0	0.0	0.0	0.0	0.0	0.0	0.0	0.0	0.0	0.0	0.0	0.0	0.0	0.0	0.0	0.0	0.0	0.0	0.0	0.0	0.0	0.0	0.0	0.0	0.0	0.0	0.0	0.0	0.0	0.0	0.0	0.0	0.0	0.0	0.0	0.0	0.0	0.0
b0c60498447d0049c1a0bc3913cfb592	0.0	0.0	0.0	0.0	0.0	0.0	0.0	0.0	0.0	0.0	0.0	0.0	0.0	0.0	0.0	22.0	0.0	35.0	0.0	6.0	0.0	0.0	0.0	0.0	0.0	0.0	0.0	0.0	26.0	192.0	118.0	25.0	170.0	115.0	32.0	246.0	367.0	218.0	179.0	76.0	119.0	65.0	119.0	261.0	109.0	0.0	0.0	0.0	0.0
1d965e2d26e21e11ec84d33945c290a5	0.0	0.0	0.0	0.0	0.0	0.0	0.0	0.0	0.0	0.0	0.0	0.0	35.0	0.0	0.0	33.0	0.0	0.0	0.0	0.0	0.0	0.0	0.0	0.0	0.0	0.0	0.0	0.0	0.0	0.0	155.0	0.0	0.0	0.0	0.0	78.0	0.0	0.0	0.0	0.0	0.0	93.0	0.0	0.0	0.0	0.0	0.0	0.0	0.0
56f7213d3f7c630ad81488dfc7e4b01a	0.0	0.0	0.0	0.0	0.0	0.0	0.0	0.0	0.0	0.0	0.0	0.0	0.0	0.0	0.0	0.0	0.0	0.0	0.0	0.0	0.0	0.0	0.0	0.0	0.0	0.0	0.0	0.0	0.0	0.0	0.0	0.0	0.0	0.0	0.0	0.0	0.0	0.0	0.0	0.0	0.0	0.0	0.0	0.0	0.0	0.0	0.0	0.0	0.0
0e6adcfd19746c58ce295cb0429028f1	0.0	0.0	0.0	0.0	0.0	0.0	0.0	0.0	0.0	0.0	0.0	0.0	0.0	27.0	0.0	0.0	0.0	0.0	0.0	0.0	0.0	0.0	0.0	0.0	0.0	0.0	0.0	0.0	0.0	0.0	0.0	0.0	0.0	0.0	0.0	0.0	0.0	0.0	0.0	0.0	0.0	0.0	0.0	0.0	0.0	0.0	0.0	0.0	0.0
8976637ce0e1d34c93bf2a507a8a6f72	0.0	0.0	0.0	0.0	0.0	0.0	0.0	0.0	0.0	87.0	52.0	0.0	22.0	8.0	0.0	31.0	43.0	40.0	38.0	35.0	34.0	0.0	0.0	0.0	0.0	0.0	0.0	0.0	10.0	410.0	83.0	16.0	236.0	47.0	0.0	86.0	250.0	108.0	226.0	133.0	120.0	20.0	755.0	178.0	44.0	0.0	0.0	0.0	0.0
89813803d14866d98356f0428e4d97c4	0.0	0.0	0.0	0.0	0.0	0.0	0.0	0.0	0.0	0.0	0.0	0.0	10.0	0.0	0.0	0.0	0.0	0.0	0.0	0.0	0.0	0.0	0.0	0.0	0.0	0.0	0.0	0.0	0.0	67.0	0.0	0.0	0.0	0.0	9.0	27.0	0.0	0.0	0.0	0.0	0.0	0.0	0.0	45.0	25.0	0.0	0.0	0.0	0.0
d918670dae84ed6943ed9026565eba5c	0.0	0.0	0.0	0.0	0.0	0.0	0.0	0.0	0.0	0.0	0.0	0.0	0.0	0.0	0.0	0.0	0.0	0.0	0.0	0.0	0.0	0.0	0.0	0.0	0.0	0.0	0.0	0.0	0.0	0.0	0.0	0.0	0.0	0.0	0.0	0.0	0.0	0.0	0.0	0.0	0.0	0.0	0.0	0.0	0.0	0.0	0.0	0.0	0.0
b4c5afc4ee0cb646d9870a2589a7d29e	0.0	0.0	0.0	0.0	0.0	0.0	0.0	0.0	0.0	0.0	78.0	40.0	0.0	0.0	0.0	54.0	304.0	0.0	0.0	0.0	0.0	0.0	80.0	0.0	21.0	0.0	0.0	0.0	0.0	70.0	68.0	0.0	0.0	55.0	21.0	0.0	0.0	17.0	2206.0	42.0	412.0	1161.0	199.0	117.0	0.0	0.0	0.0	0.0	0.0
ae22e9901c76f6587746787702e147b5	0.0	0.0	0.0	0.0	0.0	0.0	0.0	0.0	0.0	0.0	0.0	0.0	0.0	0.0	0.0	0.0	0.0	0.0	0.0	0.0	0.0	0.0	0.0	0.0	0.0	0.0	0.0	0.0	0.0	0.0	0.0	0.0	0.0	0.0	0.0	89.0	0.0	0.0	431.0	306.0	44.0	53.0	149.0	0.0	96.0	0.0	0.0	0.0	0.0
f041badb84b6cd9f6d887e3ea0ef0644	0.0	0.0	0.0	0.0	0.0	0.0	0.0	0.0	0.0	0.0	0.0	12.0	0.0	0.0	0.0	55.0	0.0	10.0	0.0	0.0	0.0	0.0	0.0	0.0	0.0	0.0	0.0	0.0	0.0	21.0	0.0	13.0	0.0	20.0	0.0	48.0	47.0	31.0	30.0	44.0	13.0	0.0	16.0	43.0	34.0	0.0	0.0	0.0	0.0
00b2ae43015bddc6eb4fc9fd9676dae9	0.0	0.0	0.0	0.0	0.0	0.0	0.0	0.0	0.0	0.0	0.0	0.0	0.0	0.0	0.0	0.0	7.0	14.0	11.0	0.0	0.0	0.0	0.0	0.0	0.0	0.0	0.0	0.0	0.0	32.0	50.0	19.0	38.0	99.0	0.0	189.0	175.0	39.0	50.0	99.0	47.0	123.0	195.0	34.0	44.0	0.0	0.0	0.0	0.0
e6d0aaf27109001b0f7c884a6fc1d8f5	0.0	0.0	0.0	0.0	0.0	0.0	0.0	0.0	0.0	0.0	0.0	0.0	0.0	0.0	0.0	0.0	0.0	0.0	0.0	0.0	0.0	0.0	0.0	0.0	0.0	0.0	0.0	0.0	0.0	0.0	0.0	0.0	0.0	0.0	0.0	0.0	0.0	0.0	0.0	0.0	0.0	0.0	0.0	0.0	0.0	0.0	0.0	0.0	0.0
edc4e710de3f0724c56f51e33a538562	0.0	0.0	0.0	0.0	0.0	0.0	0.0	0.0	0.0	0.0	0.0	42.0	34.0	0.0	0.0	0.0	0.0	0.0	0.0	0.0	0.0	0.0	0.0	0.0	41.0	0.0	37.0	50.0	53.0	144.0	79.0	34.0	176.0	67.0	0.0	124.0	183.0	206.0	204.0	170.0	79.0	79.0	125.0	176.0	156.0	0.0	0.0	0.0	0.0
739d34579d98b5d2f501302094f83824	0.0	0.0	0.0	0.0	0.0	0.0	0.0	0.0	0.0	0.0	0.0	0.0	0.0	0.0	0.0	0.0	0.0	0.0	0.0	0.0	0.0	0.0	0.0	0.0	0.0	0.0	0.0	0.0	0.0	0.0	0.0	0.0	0.0	0.0	0.0	0.0	0.0	0.0	0.0	0.0	0.0	0.0	0.0	0.0	51.0	0.0	0.0	0.0	0.0
fd93b54bd32c461733d45c4db31d6a9d	0.0	0.0	0.0	0.0	0.0	0.0	0.0	0.0	0.0	0.0	0.0	0.0	0.0	0.0	0.0	16.0	0.0	0.0	0.0	0.0	0.0	0.0	0.0	0.0	0.0	13.0	0.0	50.0	0.0	106.0	99.0	37.0	0.0	112.0	0.0	206.0	162.0	171.0	146.0	114.0	85.0	98.0	84.0	179.0	0.0	0.0	0.0	0.0	0.0
49c021fba5f6e3f58984830b1ba2dd6a	0.0	0.0	0.0	0.0	0.0	0.0	0.0	0.0	0.0	0.0	143.0	0.0	353.0	82.0	0.0	0.0	0.0	0.0	0.0	0.0	0.0	0.0	0.0	0.0	15.0	0.0	0.0	0.0	0.0	50.0	88.0	7.0	8.0	0.0	197.0	0.0	1463.0	74.0	37.0	0.0	53.0	566.0	0.0	21.0	230.0	0.0	0.0	0.0	0.0
292dd75264ac80b228ddabb70b315398	0.0	0.0	0.0	0.0	0.0	0.0	0.0	0.0	0.0	0.0	0.0	0.0	0.0	0.0	0.0	0.0	0.0	0.0	0.0	0.0	0.0	0.0	0.0	0.0	0.0	0.0	0.0	0.0	0.0	0.0	0.0	0.0	0.0	0.0	0.0	0.0	0.0	0.0	0.0	0.0	0.0	0.0	0.0	4.0	8.0	0.0	0.0	0.0	0.0
3a382576fa90bf551224d21e76316bda	0.0	0.0	0.0	0.0	0.0	0.0	0.0	0.0	0.0	0.0	0.0	0.0	0.0	0.0	0.0	0.0	0.0	0.0	0.0	0.0	0.0	0.0	0.0	0.0	0.0	0.0	0.0	0.0	0.0	0.0	0.0	0.0	0.0	0.0	0.0	0.0	0.0	0.0	0.0	0.0	0.0	0.0	0.0	22.0	0.0	0.0	0.0	0.0	0.0
54cd6a7eb13ab048ee0d6830c00c5bf5	0.0	0.0	0.0	0.0	0.0	0.0	0.0	0.0	0.0	0.0	0.0	0.0	0.0	0.0	0.0	0.0	0.0	0.0	0.0	0.0	0.0	0.0	0.0	0.0	0.0	0.0	0.0	0.0	0.0	0.0	0.0	0.0	0.0	0.0	0.0	0.0	0.0	0.0	0.0	0.0	0.0	0.0	0.0	0.0	0.0	0.0	0.0	0.0	0.0
350d007a84c64985c8b9ade5c9148c70	0.0	0.0	0.0	0.0	0.0	0.0	0.0	0.0	0.0	8.0	0.0	0.0	0.0	27.0	0.0	19.0	0.0	0.0	346.0	25.0	0.0	0.0	0.0	0.0	0.0	0.0	0.0	0.0	0.0	22.0	63.0	6.0	29.0	7.0	30.0	21.0	9.0	133.0	380.0	58.0	155.0	35.0	337.0	57.0	22.0	0.0	0.0	0.0	0.0
8c0e199311e0414f2f7174abc34f9218	0.0	0.0	0.0	0.0	0.0	0.0	0.0	0.0	0.0	0.0	0.0	0.0	0.0	0.0	0.0	0.0	0.0	0.0	0.0	0.0	0.0	0.0	0.0	0.0	0.0	0.0	0.0	0.0	0.0	0.0	0.0	0.0	0.0	0.0	0.0	0.0	0.0	0.0	0.0	0.0	0.0	0.0	0.0	0.0	0.0	0.0	0.0	0.0	0.0
e47791f24dfb32b02a76b61870d18808	0.0	0.0	0.0	0.0	0.0	0.0	0.0	0.0	0.0	0.0	0.0	0.0	0.0	0.0	0.0	0.0	0.0	79.0	33.0	0.0	42.0	0.0	0.0	0.0	0.0	0.0	0.0	0.0	0.0	24.0	165.0	0.0	26.0	61.0	0.0	0.0	21.0	15.0	0.0	479.0	50.0	0.0	475.0	0.0	0.0	0.0	6.0	0.0	0.0
9f2f9d23bd7505f54c553fe7eaef6b7f	0.0	0.0	0.0	0.0	0.0	0.0	0.0	0.0	0.0	0.0	0.0	0.0	0.0	0.0	0.0	0.0	0.0	0.0	0.0	0.0	0.0	0.0	0.0	0.0	0.0	0.0	0.0	0.0	0.0	70.0	59.0	0.0	0.0	71.0	0.0	65.0	0.0	45.0	152.0	151.0	0.0	28.0	112.0	0.0	69.0	0.0	0.0	0.0	0.0
50fed7334340dcf184b8f61f37aa9104	0.0	0.0	0.0	0.0	0.0	0.0	0.0	0.0	0.0	0.0	0.0	0.0	0.0	0.0	0.0	0.0	0.0	0.0	0.0	0.0	0.0	0.0	0.0	0.0	0.0	0.0	0.0	0.0	0.0	0.0	0.0	0.0	0.0	0.0	0.0	0.0	0.0	0.0	0.0	0.0	0.0	0.0	0.0	0.0	0.0	0.0	0.0	0.0	0.0
081eb8254d9a9722b5248222944dc3ac	0.0	0.0	0.0	0.0	0.0	0.0	0.0	0.0	0.0	0.0	0.0	0.0	0.0	0.0	0.0	0.0	0.0	0.0	0.0	0.0	0.0	0.0	0.0	0.0	0.0	0.0	0.0	0.0	0.0	0.0	0.0	0.0	0.0	0.0	0.0	0.0	0.0	0.0	0.0	0.0	0.0	0.0	0.0	0.0	49.0	0.0	0.0	0.0	0.0
1199ebdaa893ee38d687300b06c96428	0.0	0.0	0.0	0.0	0.0	0.0	0.0	0.0	0.0	0.0	0.0	0.0	0.0	0.0	0.0	0.0	0.0	0.0	0.0	0.0	0.0	0.0	0.0	0.0	0.0	0.0	0.0	0.0	0.0	0.0	0.0	0.0	0.0	0.0	0.0	0.0	0.0	0.0	0.0	0.0	0.0	0.0	0.0	0.0	0.0	0.0	0.0	0.0	0.0
377531a9c379861489a8b05bae32a536	28.0	108.0	0.0	0.0	0.0	0.0	81.0	0.0	0.0	672.0	0.0	0.0	0.0	368.0	0.0	726.0	50.0	114.0	832.0	635.0	527.0	359.0	167.0	0.0	0.0	0.0	0.0	0.0	0.0	518.0	0.0	0.0	323.0	0.0	0.0	112.0	56.0	418.0	85.0	32.0	0.0	98.0	105.0	221.0	97.0	0.0	55.0	0.0	0.0
26465bcf5bbad9b24dc408a99be00484	0.0	0.0	0.0	0.0	0.0	0.0	0.0	0.0	0.0	0.0	0.0	0.0	0.0	0.0	0.0	0.0	0.0	0.0	0.0	0.0	0.0	0.0	0.0	0.0	0.0	0.0	0.0	0.0	0.0	0.0	0.0	0.0	0.0	0.0	0.0	0.0	0.0	0.0	0.0	0.0	0.0	0.0	0.0	0.0	0.0	0.0	0.0	0.0	0.0
20f4df07a79488d7ecc857b5114b9ab0	0.0	0.0	0.0	0.0	0.0	0.0	0.0	0.0	0.0	0.0	0.0	0.0	0.0	0.0	0.0	0.0	0.0	0.0	0.0	0.0	0.0	0.0	0.0	0.0	0.0	0.0	0.0	0.0	0.0	0.0	0.0	0.0	0.0	0.0	0.0	0.0	0.0	0.0	0.0	0.0	0.0	0.0	0.0	0.0	0.0	0.0	0.0	0.0	0.0
35a98b57510ad075eb63fcd979fbf508	0.0	0.0	0.0	0.0	0.0	0.0	0.0	0.0	0.0	0.0	0.0	0.0	0.0	25.0	0.0	0.0	0.0	0.0	0.0	0.0	0.0	0.0	0.0	0.0	0.0	0.0	0.0	0.0	0.0	0.0	0.0	0.0	0.0	54.0	0.0	91.0	55.0	0.0	44.0	115.0	21.0	47.0	221.0	26.0	76.0	0.0	0.0	0.0	0.0
d1ffe86d7e8c3cd0316749351a277549	0.0	0.0	0.0	0.0	0.0	0.0	0.0	0.0	0.0	0.0	0.0	0.0	0.0	0.0	0.0	0.0	0.0	0.0	0.0	0.0	0.0	0.0	0.0	0.0	0.0	0.0	0.0	0.0	0.0	0.0	0.0	0.0	0.0	0.0	0.0	0.0	0.0	0.0	0.0	0.0	0.0	0.0	0.0	0.0	0.0	0.0	0.0	0.0	0.0
d5ec584a682b065d21f82c86dadf25cf	0.0	0.0	0.0	0.0	0.0	0.0	0.0	0.0	0.0	0.0	0.0	0.0	0.0	22.0	13.0	33.0	0.0	0.0	0.0	0.0	5.0	0.0	0.0	0.0	4.0	0.0	0.0	9.0	11.0	33.0	68.0	0.0	23.0	46.0	0.0	112.0	156.0	61.0	69.0	62.0	56.0	49.0	69.0	135.0	88.0	0.0	0.0	0.0	0.0
f0406d233da1c4bc639d7dcd2b90eae2	0.0	0.0	0.0	0.0	0.0	0.0	0.0	0.0	0.0	0.0	0.0	0.0	0.0	0.0	0.0	0.0	0.0	0.0	0.0	0.0	0.0	0.0	0.0	0.0	0.0	0.0	0.0	0.0	0.0	0.0	0.0	0.0	0.0	0.0	0.0	0.0	0.0	28.0	0.0	0.0	0.0	0.0	0.0	0.0	0.0	0.0	0.0	0.0	0.0
62919d6e7f842c459ebfcf186c1359b6	0.0	0.0	0.0	0.0	0.0	0.0	0.0	0.0	0.0	0.0	29.0	0.0	25.0	0.0	0.0	0.0	0.0	0.0	0.0	0.0	0.0	0.0	0.0	0.0	20.0	0.0	37.0	45.0	36.0	94.0	61.0	40.0	92.0	70.0	0.0	195.0	217.0	146.0	226.0	58.0	64.0	65.0	73.0	111.0	115.0	0.0	0.0	0.0	0.0
b273bd2ec0957cc54eda027d8c8ea8aa	0.0	0.0	0.0	0.0	0.0	0.0	0.0	0.0	0.0	0.0	0.0	0.0	0.0	0.0	0.0	0.0	0.0	0.0	0.0	0.0	13.0	0.0	0.0	0.0	0.0	0.0	0.0	0.0	0.0	21.0	0.0	11.0	27.0	0.0	0.0	54.0	175.0	38.0	145.0	18.0	27.0	49.0	442.0	27.0	56.0	0.0	0.0	0.0	0.0
039124d135b705abb9a7abafe5535783	0.0	0.0	0.0	0.0	0.0	0.0	0.0	0.0	0.0	0.0	0.0	0.0	0.0	0.0	0.0	0.0	39.0	19.0	0.0	0.0	0.0	0.0	7.0	0.0	0.0	0.0	0.0	0.0	0.0	0.0	0.0	0.0	101.0	10.0	0.0	0.0	41.0	76.0	90.0	346.0	0.0	0.0	0.0	0.0	0.0	0.0	0.0	0.0	0.0
ae72b7af01863eb238d408275cd3bc68	0.0	0.0	0.0	0.0	0.0	0.0	0.0	0.0	0.0	0.0	0.0	7.0	0.0	0.0	6.0	0.0	0.0	0.0	0.0	0.0	0.0	0.0	0.0	0.0	0.0	0.0	0.0	0.0	0.0	14.0	50.0	0.0	29.0	39.0	23.0	88.0	109.0	92.0	92.0	19.0	40.0	17.0	35.0	119.0	81.0	0.0	0.0	0.0	0.0
57931bb3b0cf254273609f9886815cd7	0.0	0.0	0.0	0.0	0.0	0.0	22.0	0.0	0.0	0.0	9.0	0.0	0.0	0.0	0.0	0.0	0.0	0.0	0.0	15.0	17.0	0.0	0.0	0.0	10.0	0.0	0.0	0.0	0.0	81.0	45.0	18.0	29.0	90.0	0.0	79.0	133.0	0.0	39.0	157.0	75.0	44.0	252.0	10.0	44.0	0.0	0.0	0.0	0.0
1fbf8be0c6a006f1f87cb7aadf274764	0.0	0.0	0.0	0.0	0.0	0.0	0.0	0.0	0.0	0.0	0.0	0.0	0.0	0.0	0.0	0.0	0.0	0.0	0.0	0.0	0.0	0.0	0.0	0.0	0.0	0.0	0.0	0.0	0.0	26.0	49.0	0.0	44.0	63.0	0.0	91.0	88.0	40.0	116.0	81.0	45.0	53.0	79.0	52.0	36.0	0.0	0.0	0.0	0.0
311bf7757c89f3858158d3ca8d3e6e00	0.0	0.0	0.0	0.0	0.0	0.0	0.0	0.0	0.0	0.0	0.0	0.0	0.0	0.0	0.0	0.0	0.0	0.0	0.0	0.0	0.0	0.0	0.0	0.0	0.0	0.0	0.0	0.0	0.0	74.0	80.0	10.0	58.0	66.0	29.0	67.0	87.0	41.0	94.0	89.0	93.0	124.0	301.0	21.0	0.0	0.0	0.0	0.0	0.0
ac0071691de1dd461e5cfc7e5fbd443f	0.0	0.0	0.0	0.0	0.0	0.0	0.0	0.0	0.0	0.0	0.0	0.0	0.0	0.0	0.0	0.0	0.0	0.0	0.0	0.0	0.0	0.0	0.0	0.0	0.0	0.0	0.0	0.0	0.0	0.0	19.0	0.0	14.0	0.0	0.0	10.0	39.0	27.0	36.0	11.0	12.0	18.0	12.0	50.0	8.0	0.0	0.0	0.0	0.0
1ed603ef613d72302203745ef82e08a7	26.0	17.0	6.0	7.0	8.0	0.0	23.0	0.0	12.0	488.0	67.0	148.0	90.0	212.0	51.0	294.0	85.0	566.0	510.0	182.0	272.0	273.0	40.0	0.0	0.0	0.0	0.0	0.0	0.0	162.0	146.0	0.0	262.0	93.0	0.0	145.0	213.0	180.0	70.0	97.0	65.0	70.0	55.0	119.0	33.0	13.0	0.0	3.0	0.0
8e266d1c2502a685ae0b74a34f0d3d4a	0.0	0.0	2.0	0.0	0.0	0.0	21.0	0.0	0.0	0.0	0.0	0.0	0.0	0.0	0.0	0.0	0.0	0.0	0.0	0.0	0.0	40.0	0.0	0.0	0.0	0.0	0.0	0.0	0.0	90.0	23.0	0.0	74.0	69.0	0.0	112.0	140.0	86.0	58.0	0.0	0.0	0.0	127.0	81.0	76.0	0.0	0.0	0.0	0.0
9c117792983ea00c71b2d7846fc8798e	0.0	0.0	0.0	0.0	0.0	0.0	0.0	0.0	0.0	0.0	0.0	0.0	0.0	0.0	0.0	0.0	0.0	0.0	0.0	0.0	0.0	0.0	0.0	0.0	0.0	0.0	0.0	0.0	0.0	0.0	0.0	0.0	0.0	0.0	0.0	0.0	0.0	0.0	0.0	0.0	0.0	0.0	0.0	0.0	0.0	0.0	0.0	0.0	0.0
a2daa9536f487e5335d234399a0704ef	0.0	0.0	0.0	0.0	0.0	0.0	0.0	0.0	0.0	0.0	0.0	0.0	0.0	0.0	0.0	0.0	0.0	0.0	0.0	0.0	0.0	0.0	0.0	0.0	0.0	0.0	0.0	0.0	0.0	0.0	0.0	0.0	0.0	187.0	0.0	140.0	134.0	70.0	42.0	139.0	0.0	57.0	132.0	0.0	98.0	0.0	0.0	0.0	0.0
94d989a38bc1731ae502a66027d4cea1	0.0	0.0	0.0	0.0	0.0	0.0	0.0	0.0	0.0	0.0	0.0	0.0	0.0	0.0	0.0	0.0	0.0	0.0	0.0	0.0	0.0	0.0	0.0	0.0	0.0	0.0	0.0	0.0	0.0	0.0	0.0	0.0	0.0	0.0	0.0	0.0	0.0	0.0	0.0	0.0	0.0	0.0	0.0	0.0	0.0	0.0	0.0	0.0	0.0
f21cbcb38c225c553e8deafb746f7468	0.0	0.0	0.0	0.0	0.0	0.0	0.0	0.0	0.0	0.0	0.0	0.0	25.0	0.0	0.0	0.0	0.0	0.0	0.0	0.0	0.0	0.0	0.0	0.0	0.0	0.0	0.0	0.0	0.0	0.0	0.0	0.0	0.0	0.0	0.0	0.0	0.0	0.0	0.0	0.0	0.0	0.0	0.0	0.0	0.0	0.0	0.0	0.0	0.0
16c5d952a794f5635d2fb3c949f41be6	0.0	0.0	0.0	0.0	0.0	0.0	0.0	0.0	0.0	0.0	0.0	0.0	0.0	0.0	0.0	0.0	0.0	0.0	0.0	0.0	0.0	0.0	0.0	0.0	0.0	0.0	0.0	0.0	0.0	0.0	0.0	0.0	0.0	0.0	0.0	0.0	0.0	0.0	0.0	0.0	0.0	0.0	0.0	0.0	0.0	0.0	0.0	0.0	0.0
0bfd28f41b42a14ee82092e8c489e824	0.0	0.0	0.0	0.0	0.0	0.0	0.0	0.0	0.0	0.0	0.0	0.0	0.0	0.0	0.0	0.0	0.0	0.0	0.0	0.0	0.0	0.0	0.0	0.0	0.0	0.0	0.0	0.0	0.0	16.0	28.0	8.0	36.0	166.0	0.0	172.0	193.0	16.0	18.0	89.0	27.0	24.0	289.0	14.0	48.0	0.0	0.0	0.0	0.0
2b68a2e4c2d450a23ce8d3146c4131d1	0.0	0.0	0.0	0.0	0.0	0.0	0.0	0.0	0.0	0.0	111.0	0.0	0.0	135.0	0.0	20.0	0.0	0.0	0.0	0.0	14.0	0.0	51.0	0.0	0.0	0.0	0.0	0.0	0.0	0.0	201.0	0.0	0.0	42.0	0.0	0.0	104.0	0.0	0.0	0.0	93.0	54.0	153.0	0.0	0.0	0.0	0.0	0.0	0.0
a208e9866759984ec7bcacd8796690d4	0.0	0.0	0.0	0.0	0.0	0.0	0.0	0.0	0.0	0.0	27.0	0.0	0.0	54.0	0.0	0.0	0.0	11.0	14.0	0.0	0.0	5.0	0.0	0.0	0.0	0.0	0.0	17.0	0.0	0.0	0.0	0.0	0.0	0.0	35.0	99.0	102.0	44.0	110.0	47.0	0.0	225.0	50.0	24.0	41.0	0.0	0.0	0.0	0.0
927e5f7c2664aab9b5c04164bbb38dfa	0.0	0.0	0.0	0.0	0.0	0.0	0.0	0.0	0.0	0.0	0.0	0.0	0.0	0.0	0.0	0.0	0.0	0.0	0.0	0.0	0.0	0.0	0.0	0.0	0.0	0.0	0.0	0.0	0.0	10.0	0.0	0.0	0.0	0.0	0.0	9.0	0.0	0.0	0.0	0.0	0.0	0.0	0.0	0.0	0.0	0.0	0.0	0.0	0.0
b3bb62efb02370a21a8f20c26867ea8c	0.0	0.0	0.0	0.0	0.0	0.0	0.0	0.0	0.0	0.0	0.0	267.0	0.0	1109.0	0.0	139.0	0.0	0.0	48.0	54.0	0.0	0.0	18.0	0.0	0.0	0.0	0.0	0.0	0.0	51.0	58.0	0.0	103.0	0.0	0.0	204.0	220.0	57.0	89.0	67.0	0.0	0.0	64.0	178.0	0.0	0.0	0.0	0.0	0.0
7dd319f44ec075117a7aadbc45533172	0.0	0.0	0.0	0.0	0.0	0.0	0.0	0.0	0.0	0.0	0.0	0.0	0.0	0.0	0.0	0.0	0.0	0.0	0.0	0.0	0.0	0.0	0.0	0.0	0.0	0.0	0.0	0.0	0.0	0.0	0.0	0.0	0.0	0.0	0.0	0.0	0.0	0.0	96.0	0.0	197.0	0.0	0.0	0.0	0.0	0.0	0.0	0.0	0.0
f9be2989dad60f0a0bc7cb1ce49cec8d	0.0	0.0	0.0	0.0	0.0	0.0	0.0	0.0	0.0	0.0	0.0	0.0	0.0	0.0	0.0	0.0	0.0	0.0	0.0	0.0	0.0	0.0	0.0	0.0	0.0	0.0	0.0	0.0	0.0	0.0	0.0	0.0	0.0	0.0	0.0	0.0	0.0	0.0	0.0	0.0	0.0	0.0	0.0	0.0	0.0	0.0	0.0	0.0	0.0
fc5726ddb7fe1381fdc8b9522488e682	0.0	0.0	0.0	0.0	0.0	0.0	0.0	0.0	0.0	0.0	0.0	0.0	0.0	0.0	0.0	0.0	0.0	0.0	0.0	0.0	0.0	0.0	0.0	0.0	0.0	0.0	0.0	0.0	0.0	0.0	0.0	0.0	0.0	0.0	0.0	0.0	0.0	0.0	0.0	0.0	0.0	0.0	0.0	0.0	0.0	0.0	0.0	0.0	0.0
0d0eebe70d0136413b6bdb85c13e4f0f	0.0	0.0	0.0	0.0	0.0	0.0	0.0	0.0	0.0	0.0	0.0	0.0	0.0	7.0	0.0	0.0	0.0	0.0	0.0	0.0	0.0	0.0	0.0	0.0	0.0	0.0	0.0	0.0	0.0	24.0	43.0	0.0	24.0	61.0	0.0	48.0	63.0	84.0	60.0	47.0	64.0	32.0	35.0	82.0	137.0	0.0	0.0	0.0	0.0
4f691e852c8c3d785f0a7ea65dab4064	0.0	0.0	0.0	0.0	0.0	0.0	0.0	0.0	0.0	0.0	0.0	0.0	0.0	0.0	0.0	0.0	0.0	0.0	0.0	0.0	0.0	0.0	0.0	0.0	0.0	0.0	0.0	0.0	0.0	0.0	0.0	0.0	0.0	0.0	0.0	0.0	0.0	0.0	0.0	433.0	0.0	0.0	0.0	0.0	0.0	0.0	0.0	0.0	0.0
7a87b755be671f0dad3d20745752486c	6.0	0.0	0.0	0.0	0.0	0.0	0.0	0.0	0.0	39.0	0.0	65.0	17.0	40.0	0.0	40.0	30.0	50.0	48.0	73.0	34.0	0.0	27.0	0.0	0.0	0.0	0.0	0.0	0.0	96.0	178.0	18.0	113.0	89.0	33.0	498.0	391.0	129.0	268.0	59.0	93.0	123.0	183.0	146.0	168.0	0.0	0.0	0.0	0.0
7a58a1785df76f535b63e5c7a5f3e2a9	0.0	0.0	0.0	0.0	0.0	0.0	0.0	0.0	0.0	0.0	0.0	0.0	0.0	0.0	0.0	0.0	0.0	0.0	0.0	0.0	0.0	0.0	0.0	0.0	0.0	0.0	0.0	0.0	0.0	36.0	53.0	0.0	61.0	77.0	0.0	151.0	145.0	77.0	139.0	44.0	47.0	71.0	68.0	104.0	101.0	0.0	0.0	0.0	0.0
b3291edb337a9d47e24b498d77955565	0.0	0.0	0.0	0.0	0.0	0.0	0.0	0.0	0.0	0.0	16.0	18.0	0.0	47.0	0.0	16.0	13.0	19.0	68.0	0.0	15.0	0.0	39.0	0.0	0.0	0.0	0.0	0.0	0.0	0.0	22.0	0.0	0.0	22.0	0.0	33.0	40.0	0.0	50.0	21.0	0.0	28.0	63.0	16.0	59.0	0.0	0.0	0.0	0.0
5fd9f7b7d3c06dbab7336083e5062fb6	0.0	0.0	0.0	0.0	0.0	0.0	0.0	0.0	0.0	0.0	0.0	0.0	0.0	0.0	0.0	0.0	0.0	0.0	0.0	0.0	0.0	0.0	0.0	0.0	0.0	0.0	0.0	0.0	0.0	0.0	44.0	0.0	0.0	0.0	0.0	0.0	0.0	0.0	231.0	0.0	0.0	0.0	40.0	0.0	0.0	0.0	0.0	0.0	0.0
cbd50bbfab64382b5160ddaa07b800dc	0.0	0.0	0.0	0.0	0.0	0.0	0.0	0.0	0.0	0.0	0.0	0.0	0.0	0.0	0.0	0.0	0.0	4.0	0.0	0.0	4.0	0.0	0.0	0.0	0.0	0.0	4.0	0.0	0.0	32.0	76.0	0.0	47.0	87.0	13.0	156.0	182.0	144.0	127.0	47.0	96.0	49.0	83.0	193.0	105.0	0.0	0.0	0.0	0.0
74590a2e3e48fedc1c80caa033059244	0.0	0.0	0.0	0.0	0.0	0.0	0.0	0.0	0.0	0.0	0.0	0.0	0.0	0.0	0.0	0.0	0.0	0.0	0.0	0.0	0.0	0.0	0.0	0.0	0.0	0.0	0.0	0.0	0.0	0.0	0.0	0.0	0.0	0.0	0.0	0.0	0.0	0.0	0.0	0.0	0.0	0.0	0.0	0.0	0.0	0.0	0.0	0.0	0.0
f6ebf93c7e35ecbc1ee63b3343d4aa82	0.0	0.0	0.0	0.0	0.0	0.0	0.0	0.0	0.0	0.0	0.0	0.0	0.0	0.0	0.0	0.0	0.0	0.0	0.0	0.0	0.0	0.0	0.0	0.0	0.0	0.0	0.0	0.0	0.0	0.0	0.0	0.0	0.0	0.0	0.0	0.0	0.0	0.0	0.0	0.0	0.0	0.0	0.0	0.0	0.0	0.0	0.0	0.0	0.0
8aaa32cca8b9f44a5b148e25eac53618	0.0	0.0	0.0	0.0	0.0	0.0	0.0	0.0	0.0	0.0	0.0	0.0	0.0	38.0	0.0	0.0	0.0	0.0	0.0	33.0	0.0	0.0	0.0	0.0	0.0	0.0	0.0	0.0	0.0	25.0	76.0	11.0	67.0	112.0	0.0	163.0	167.0	0.0	107.0	241.0	63.0	79.0	182.0	26.0	62.0	0.0	0.0	0.0	0.0
3c7fdad3ab40d2d7da8e4f4e3fde5d6d	0.0	0.0	0.0	0.0	0.0	45.0	51.0	0.0	0.0	1293.0	65.0	741.0	308.0	143.0	207.0	150.0	202.0	389.0	606.0	1308.0	204.0	75.0	165.0	0.0	0.0	0.0	0.0	0.0	0.0	0.0	0.0	0.0	0.0	0.0	0.0	141.0	0.0	0.0	0.0	0.0	0.0	0.0	0.0	0.0	0.0	0.0	0.0	0.0	0.0
32303ae52758070f9b3062f2f60ae36f	0.0	0.0	0.0	0.0	0.0	0.0	0.0	0.0	0.0	0.0	0.0	0.0	0.0	0.0	0.0	0.0	0.0	0.0	10.0	0.0	0.0	0.0	0.0	0.0	0.0	0.0	0.0	0.0	0.0	0.0	0.0	0.0	0.0	0.0	0.0	0.0	0.0	0.0	0.0	0.0	0.0	0.0	0.0	0.0	0.0	0.0	0.0	0.0	0.0
6d37bf723a6bc838187f63ce7703d8f4	0.0	0.0	0.0	0.0	0.0	0.0	0.0	0.0	0.0	0.0	0.0	0.0	0.0	0.0	0.0	0.0	0.0	0.0	0.0	0.0	0.0	0.0	0.0	0.0	0.0	0.0	0.0	0.0	0.0	21.0	0.0	0.0	0.0	23.0	0.0	0.0	43.0	37.0	0.0	0.0	0.0	0.0	0.0	141.0	0.0	0.0	0.0	0.0	0.0
9b160abd267de07fab078a5b6a1f60eb	0.0	0.0	0.0	0.0	0.0	0.0	0.0	0.0	0.0	0.0	0.0	0.0	0.0	0.0	0.0	0.0	0.0	0.0	0.0	0.0	0.0	0.0	0.0	0.0	0.0	0.0	0.0	0.0	0.0	0.0	0.0	0.0	0.0	0.0	0.0	0.0	0.0	0.0	0.0	0.0	0.0	0.0	0.0	0.0	0.0	0.0	0.0	0.0	0.0
0f24bb033cceb1abcb72bb6b67fa05fc	0.0	0.0	0.0	0.0	0.0	0.0	0.0	0.0	0.0	0.0	0.0	0.0	0.0	0.0	0.0	0.0	0.0	0.0	6.0	0.0	0.0	0.0	0.0	0.0	0.0	0.0	14.0	29.0	0.0	124.0	172.0	0.0	73.0	126.0	0.0	483.0	283.0	160.0	331.0	74.0	114.0	177.0	269.0	256.0	86.0	0.0	0.0	0.0	0.0
653c8e91c961fb1be6959f95ffd754c4	0.0	0.0	0.0	0.0	0.0	0.0	0.0	0.0	0.0	0.0	0.0	0.0	0.0	0.0	0.0	0.0	0.0	0.0	0.0	0.0	0.0	0.0	0.0	0.0	0.0	0.0	0.0	0.0	0.0	0.0	0.0	0.0	0.0	0.0	0.0	0.0	0.0	0.0	0.0	0.0	0.0	0.0	0.0	0.0	0.0	0.0	0.0	0.0	0.0
bd59927d3967e00e21d1d4c9cd4ea7f0	0.0	4.0	0.0	0.0	0.0	0.0	5.0	0.0	0.0	0.0	0.0	11.0	1726.0	41.0	0.0	5.0	0.0	18.0	0.0	0.0	0.0	0.0	0.0	0.0	0.0	0.0	0.0	0.0	13.0	47.0	105.0	16.0	679.0	134.0	6.0	166.0	177.0	31.0	321.0	125.0	84.0	73.0	387.0	196.0	96.0	0.0	0.0	0.0	0.0
99c28ad8c762da8bcc71f798f8d728e1	0.0	0.0	0.0	0.0	0.0	0.0	0.0	0.0	0.0	0.0	0.0	0.0	0.0	0.0	0.0	0.0	0.0	0.0	0.0	0.0	0.0	0.0	0.0	0.0	0.0	0.0	0.0	0.0	0.0	0.0	0.0	0.0	0.0	0.0	0.0	0.0	0.0	0.0	0.0	0.0	0.0	0.0	0.0	0.0	0.0	0.0	0.0	0.0	0.0
42d6da31d1548b16d471bd5e21815bf0	0.0	0.0	0.0	0.0	0.0	0.0	0.0	0.0	0.0	0.0	0.0	0.0	0.0	0.0	0.0	0.0	0.0	0.0	0.0	0.0	0.0	0.0	0.0	0.0	0.0	0.0	0.0	0.0	0.0	0.0	0.0	0.0	0.0	0.0	0.0	0.0	0.0	0.0	0.0	0.0	0.0	0.0	0.0	0.0	0.0	0.0	0.0	0.0	0.0
c1b302998f7142dc694ad8438eb75fca	0.0	0.0	0.0	0.0	0.0	0.0	0.0	0.0	0.0	0.0	0.0	0.0	0.0	0.0	0.0	0.0	0.0	0.0	0.0	0.0	0.0	0.0	0.0	0.0	0.0	0.0	0.0	0.0	0.0	0.0	0.0	0.0	0.0	0.0	0.0	0.0	0.0	0.0	0.0	0.0	0.0	0.0	0.0	0.0	0.0	0.0	0.0	0.0	0.0
7f90d698d471fd24bddf730b6d93b289	11.0	10.0	0.0	0.0	0.0	0.0	9.0	0.0	5.0	243.0	73.0	53.0	277.0	83.0	47.0	258.0	142.0	61.0	150.0	317.0	88.0	111.0	65.0	0.0	0.0	0.0	0.0	20.0	0.0	45.0	0.0	15.0	99.0	64.0	24.0	274.0	205.0	116.0	100.0	0.0	59.0	0.0	0.0	130.0	74.0	3.0	0.0	0.0	0.0
565573c992a033884f18df23253529c3	0.0	0.0	0.0	0.0	0.0	0.0	0.0	0.0	0.0	63.0	146.0	0.0	50.0	47.0	0.0	0.0	0.0	161.0	114.0	26.0	0.0	0.0	40.0	0.0	0.0	0.0	0.0	0.0	0.0	71.0	88.0	69.0	91.0	215.0	0.0	111.0	156.0	0.0	74.0	59.0	0.0	687.0	109.0	71.0	0.0	0.0	0.0	0.0	0.0
96d7c67c7ce85f17dae7508b8383f283	0.0	0.0	0.0	0.0	0.0	0.0	0.0	0.0	0.0	0.0	0.0	0.0	0.0	0.0	0.0	0.0	0.0	0.0	0.0	0.0	0.0	0.0	0.0	0.0	0.0	0.0	0.0	0.0	10.0	29.0	113.0	0.0	80.0	171.0	40.0	230.0	215.0	260.0	288.0	72.0	158.0	109.0	131.0	211.0	202.0	0.0	0.0	0.0	0.0
1aa3dcd3c28a51016f51516adfc4968f	0.0	0.0	0.0	0.0	0.0	0.0	0.0	0.0	0.0	0.0	0.0	0.0	0.0	0.0	0.0	0.0	0.0	0.0	0.0	0.0	0.0	0.0	0.0	0.0	0.0	0.0	0.0	0.0	0.0	61.0	43.0	0.0	0.0	65.0	0.0	106.0	122.0	68.0	118.0	29.0	58.0	53.0	69.0	93.0	76.0	0.0	0.0	0.0	0.0
c6f3e7c2568d52a39684914b863c1ddc	0.0	0.0	0.0	0.0	0.0	0.0	0.0	0.0	0.0	0.0	0.0	0.0	0.0	0.0	0.0	0.0	0.0	0.0	0.0	0.0	0.0	0.0	0.0	0.0	0.0	0.0	0.0	0.0	0.0	0.0	0.0	0.0	0.0	0.0	0.0	0.0	0.0	15.0	0.0	0.0	0.0	0.0	0.0	0.0	0.0	0.0	0.0	0.0	0.0
291a58ac54b2011dacb098ccf128aea9	0.0	0.0	0.0	0.0	0.0	0.0	0.0	0.0	0.0	0.0	0.0	145.0	42.0	0.0	740.0	28.0	0.0	0.0	0.0	19.0	0.0	0.0	0.0	0.0	0.0	0.0	0.0	0.0	0.0	33.0	0.0	0.0	35.0	0.0	0.0	48.0	0.0	0.0	0.0	0.0	15.0	73.0	0.0	0.0	0.0	0.0	0.0	0.0	0.0
f0dc9f9c546bab9f762a2ec0ad96bd92	0.0	0.0	0.0	0.0	0.0	0.0	27.0	0.0	0.0	63.0	26.0	33.0	23.0	0.0	0.0	31.0	96.0	0.0	43.0	47.0	41.0	37.0	0.0	0.0	0.0	0.0	0.0	0.0	0.0	36.0	90.0	0.0	54.0	135.0	37.0	217.0	301.0	118.0	278.0	100.0	121.0	102.0	110.0	242.0	76.0	0.0	0.0	0.0	0.0
5cd2323b5bc954f7179c77a42b85f4c5	0.0	0.0	0.0	0.0	0.0	0.0	0.0	0.0	0.0	0.0	0.0	0.0	0.0	0.0	0.0	0.0	0.0	0.0	0.0	0.0	0.0	0.0	0.0	0.0	0.0	0.0	0.0	0.0	0.0	0.0	0.0	0.0	0.0	0.0	0.0	0.0	0.0	0.0	0.0	284.0	0.0	0.0	240.0	0.0	24.0	0.0	0.0	0.0	0.0
aed5cab12f865c1b7e25efb82e2f6a99	0.0	0.0	0.0	0.0	0.0	0.0	0.0	0.0	0.0	0.0	0.0	12.0	0.0	0.0	0.0	0.0	0.0	0.0	0.0	0.0	0.0	0.0	0.0	0.0	0.0	0.0	0.0	13.0	0.0	73.0	71.0	0.0	51.0	118.0	0.0	439.0	197.0	125.0	64.0	76.0	138.0	69.0	205.0	106.0	86.0	0.0	0.0	0.0	0.0
fb98dc9aef8d59d385df83d8cd68f1fd	0.0	0.0	0.0	0.0	0.0	0.0	0.0	0.0	0.0	0.0	0.0	0.0	0.0	0.0	0.0	13.0	0.0	0.0	0.0	0.0	0.0	0.0	0.0	0.0	0.0	0.0	0.0	0.0	0.0	37.0	88.0	0.0	44.0	80.0	0.0	142.0	221.0	136.0	94.0	50.0	76.0	48.0	41.0	163.0	70.0	0.0	0.0	0.0	0.0
3d57253750984b9e882812c46e725f70	0.0	0.0	0.0	0.0	0.0	0.0	0.0	0.0	0.0	0.0	0.0	0.0	0.0	0.0	0.0	0.0	0.0	0.0	0.0	0.0	0.0	0.0	0.0	0.0	0.0	0.0	0.0	0.0	0.0	0.0	0.0	0.0	0.0	0.0	0.0	0.0	0.0	0.0	0.0	0.0	0.0	0.0	0.0	0.0	0.0	0.0	0.0	0.0	0.0
286e2d2a20f64c97f2235e946f2d0bf1	0.0	0.0	0.0	0.0	0.0	0.0	0.0	0.0	0.0	0.0	0.0	0.0	0.0	0.0	0.0	0.0	0.0	0.0	0.0	0.0	0.0	0.0	0.0	0.0	0.0	0.0	0.0	0.0	0.0	0.0	0.0	13.0	0.0	76.0	0.0	19.0	67.0	0.0	106.0	164.0	0.0	49.0	107.0	0.0	17.0	3.0	0.0	0.0	0.0
56e744209fb626ff6a14e651d16f913d	0.0	0.0	0.0	0.0	0.0	0.0	0.0	0.0	0.0	0.0	0.0	0.0	0.0	0.0	0.0	0.0	0.0	0.0	0.0	0.0	0.0	0.0	0.0	0.0	0.0	0.0	0.0	0.0	0.0	0.0	0.0	0.0	0.0	0.0	0.0	0.0	0.0	0.0	6.0	0.0	0.0	0.0	0.0	0.0	0.0	0.0	0.0	0.0	0.0
67010943733f51e55d3cb18b310674b3	0.0	0.0	0.0	0.0	0.0	0.0	0.0	0.0	0.0	0.0	0.0	0.0	0.0	0.0	0.0	0.0	0.0	0.0	0.0	0.0	0.0	0.0	0.0	0.0	0.0	0.0	0.0	0.0	0.0	0.0	0.0	0.0	0.0	0.0	0.0	0.0	0.0	0.0	0.0	0.0	0.0	0.0	0.0	0.0	0.0	0.0	0.0	0.0	0.0
2212a54f95c23ff8467bed10641ef29e	0.0	0.0	0.0	0.0	0.0	0.0	0.0	0.0	0.0	0.0	0.0	0.0	0.0	0.0	0.0	0.0	0.0	0.0	0.0	0.0	0.0	0.0	0.0	0.0	0.0	0.0	0.0	0.0	0.0	0.0	0.0	0.0	0.0	0.0	0.0	0.0	0.0	0.0	0.0	0.0	0.0	0.0	0.0	0.0	0.0	0.0	0.0	0.0	0.0
6691cf940843c0f48e29828b82eeb400	0.0	0.0	0.0	0.0	0.0	0.0	0.0	0.0	0.0	0.0	0.0	0.0	0.0	69.0	0.0	0.0	0.0	0.0	0.0	0.0	0.0	0.0	0.0	0.0	0.0	0.0	0.0	0.0	74.0	167.0	119.0	0.0	0.0	412.0	0.0	301.0	186.0	193.0	230.0	0.0	125.0	129.0	180.0	134.0	106.0	0.0	0.0	0.0	0.0
c83b6c80eab835d202c411e7cb2eba5a	0.0	0.0	0.0	0.0	0.0	0.0	0.0	0.0	0.0	0.0	0.0	0.0	0.0	0.0	0.0	0.0	0.0	0.0	0.0	0.0	0.0	0.0	0.0	0.0	0.0	0.0	0.0	0.0	0.0	0.0	0.0	0.0	0.0	0.0	0.0	0.0	0.0	0.0	0.0	0.0	0.0	0.0	0.0	0.0	0.0	0.0	0.0	0.0	0.0
fdd4b0fa8894f0528574754f5d5178c2	0.0	0.0	0.0	0.0	0.0	0.0	0.0	0.0	0.0	0.0	0.0	0.0	0.0	0.0	0.0	0.0	0.0	4.0	0.0	0.0	0.0	0.0	0.0	0.0	0.0	0.0	0.0	0.0	0.0	61.0	35.0	0.0	62.0	42.0	15.0	92.0	115.0	81.0	124.0	24.0	27.0	14.0	24.0	258.0	41.0	0.0	0.0	0.0	0.0
dbd0184d62d1ce4760eb6782e8e4fdcb	0.0	0.0	0.0	0.0	0.0	0.0	0.0	0.0	0.0	0.0	0.0	0.0	0.0	9.0	0.0	0.0	0.0	0.0	0.0	0.0	0.0	0.0	0.0	0.0	0.0	0.0	0.0	0.0	0.0	178.0	87.0	0.0	0.0	0.0	0.0	26.0	0.0	220.0	0.0	0.0	0.0	0.0	0.0	0.0	0.0	0.0	0.0	0.0	0.0
36b2b7e7428e421ec4cf38cb9e3acdf5	0.0	0.0	0.0	0.0	0.0	0.0	0.0	0.0	0.0	0.0	0.0	0.0	0.0	0.0	0.0	0.0	0.0	0.0	0.0	0.0	0.0	0.0	0.0	0.0	0.0	0.0	0.0	0.0	0.0	0.0	0.0	0.0	0.0	0.0	0.0	0.0	0.0	0.0	0.0	0.0	0.0	0.0	0.0	0.0	0.0	0.0	0.0	0.0	0.0
b39647a5df6d1dfd30e9b4b78b42076a	0.0	0.0	0.0	0.0	0.0	0.0	0.0	0.0	0.0	0.0	0.0	0.0	0.0	0.0	0.0	3.0	0.0	0.0	0.0	6.0	0.0	0.0	0.0	0.0	0.0	0.0	0.0	5.0	0.0	120.0	54.0	0.0	126.0	85.0	49.0	113.0	220.0	175.0	106.0	47.0	80.0	38.0	91.0	316.0	66.0	0.0	0.0	0.0	0.0
e20d0b451e4ed0516eafb10c1050594a	0.0	0.0	0.0	0.0	0.0	0.0	0.0	0.0	0.0	0.0	0.0	6.0	0.0	26.0	0.0	24.0	0.0	46.0	0.0	0.0	0.0	0.0	0.0	0.0	0.0	0.0	0.0	0.0	0.0	29.0	34.0	0.0	63.0	52.0	0.0	39.0	82.0	22.0	44.0	177.0	0.0	108.0	24.0	0.0	14.0	0.0	0.0	0.0	0.0
db2c4b787b90ce6956a45ce9a9e10849	0.0	0.0	0.0	0.0	0.0	0.0	0.0	0.0	0.0	0.0	0.0	0.0	0.0	0.0	12.0	32.0	0.0	0.0	0.0	0.0	16.0	0.0	0.0	0.0	0.0	0.0	0.0	0.0	0.0	19.0	12.0	0.0	19.0	29.0	0.0	24.0	57.0	0.0	43.0	21.0	16.0	12.0	58.0	30.0	19.0	0.0	0.0	0.0	0.0
1fae35949d59bc69d76c9c75f4ff87fe	0.0	0.0	0.0	0.0	0.0	0.0	0.0	0.0	0.0	0.0	0.0	0.0	0.0	0.0	0.0	0.0	0.0	0.0	0.0	0.0	0.0	0.0	0.0	0.0	0.0	0.0	0.0	0.0	0.0	0.0	0.0	0.0	0.0	0.0	0.0	0.0	0.0	0.0	0.0	0.0	0.0	0.0	0.0	0.0	0.0	0.0	0.0	0.0	0.0
454706766fa8af925fb9da3605907190	0.0	0.0	0.0	0.0	0.0	0.0	0.0	0.0	0.0	0.0	0.0	0.0	0.0	3.0	0.0	0.0	0.0	0.0	0.0	0.0	0.0	0.0	0.0	0.0	0.0	0.0	0.0	3.0	6.0	15.0	96.0	0.0	22.0	70.0	6.0	105.0	146.0	50.0	158.0	17.0	42.0	29.0	39.0	238.0	42.0	0.0	0.0	0.0	0.0
db11e45d51843a86503a372aa013748e	0.0	0.0	0.0	0.0	0.0	0.0	0.0	0.0	0.0	0.0	0.0	7.0	0.0	6.0	0.0	0.0	0.0	18.0	0.0	5.0	0.0	0.0	0.0	0.0	0.0	0.0	0.0	0.0	0.0	74.0	115.0	10.0	107.0	125.0	43.0	288.0	245.0	213.0	189.0	77.0	168.0	138.0	170.0	292.0	76.0	0.0	0.0	0.0	0.0
8ca9d5706f9cb153eff00b9e9c134774	0.0	0.0	0.0	0.0	0.0	0.0	0.0	0.0	0.0	0.0	0.0	0.0	0.0	0.0	0.0	0.0	0.0	0.0	0.0	0.0	0.0	0.0	0.0	0.0	0.0	0.0	0.0	0.0	0.0	0.0	0.0	0.0	0.0	0.0	0.0	0.0	0.0	0.0	0.0	0.0	0.0	0.0	0.0	0.0	0.0	0.0	0.0	0.0	0.0
63563586da7a4c26fbb4a3dc4ec61e68	0.0	0.0	0.0	0.0	0.0	0.0	0.0	0.0	0.0	0.0	0.0	0.0	20.0	0.0	0.0	0.0	0.0	0.0	0.0	0.0	0.0	0.0	0.0	0.0	0.0	0.0	0.0	0.0	0.0	0.0	0.0	0.0	0.0	0.0	0.0	0.0	0.0	0.0	21.0	0.0	0.0	6.0	0.0	0.0	0.0	0.0	0.0	0.0	0.0
7fe2c527b1233100202740470e6a36cf	0.0	0.0	0.0	0.0	0.0	0.0	0.0	0.0	0.0	0.0	0.0	0.0	0.0	0.0	0.0	0.0	0.0	0.0	0.0	0.0	0.0	0.0	0.0	0.0	0.0	0.0	0.0	0.0	0.0	0.0	0.0	0.0	0.0	58.0	0.0	106.0	106.0	0.0	90.0	91.0	0.0	0.0	91.0	0.0	0.0	0.0	0.0	0.0	0.0
17fef038c51fec85069233e35ec1e99e	0.0	0.0	0.0	0.0	0.0	0.0	0.0	0.0	0.0	0.0	0.0	0.0	0.0	0.0	5.0	11.0	0.0	0.0	0.0	0.0	0.0	0.0	0.0	0.0	0.0	0.0	0.0	14.0	0.0	194.0	104.0	10.0	209.0	79.0	0.0	80.0	195.0	228.0	302.0	0.0	160.0	97.0	111.0	157.0	85.0	0.0	0.0	0.0	0.0
7b0eb4ae47718af614e33d4628eeea1a	0.0	0.0	0.0	0.0	0.0	0.0	0.0	0.0	0.0	0.0	0.0	0.0	0.0	0.0	0.0	0.0	0.0	0.0	0.0	0.0	0.0	0.0	0.0	0.0	0.0	0.0	0.0	0.0	0.0	0.0	0.0	0.0	0.0	0.0	0.0	0.0	0.0	0.0	0.0	0.0	0.0	0.0	0.0	0.0	0.0	0.0	0.0	0.0	0.0
4a786fb6b7a8bfb810de31e4a11b3977	0.0	0.0	0.0	0.0	0.0	0.0	0.0	0.0	0.0	0.0	0.0	0.0	0.0	0.0	0.0	0.0	0.0	0.0	0.0	0.0	0.0	0.0	0.0	0.0	0.0	0.0	0.0	0.0	0.0	0.0	0.0	0.0	0.0	31.0	0.0	18.0	0.0	0.0	0.0	0.0	0.0	0.0	29.0	0.0	0.0	0.0	0.0	0.0	0.0
98dcf0284d3b3e493f18244154b36f16	0.0	0.0	0.0	0.0	0.0	0.0	0.0	0.0	0.0	0.0	0.0	0.0	0.0	0.0	0.0	0.0	0.0	0.0	0.0	0.0	0.0	0.0	0.0	0.0	0.0	0.0	0.0	0.0	0.0	0.0	0.0	0.0	0.0	0.0	0.0	0.0	0.0	0.0	0.0	0.0	0.0	0.0	0.0	0.0	0.0	0.0	0.0	0.0	0.0
f284574210c78c71c298f30584bc1e7a	0.0	0.0	0.0	0.0	0.0	0.0	0.0	0.0	0.0	0.0	0.0	0.0	0.0	0.0	0.0	0.0	0.0	12.0	0.0	0.0	0.0	0.0	0.0	0.0	0.0	0.0	0.0	0.0	0.0	0.0	21.0	0.0	42.0	167.0	0.0	76.0	75.0	0.0	95.0	95.0	0.0	0.0	55.0	0.0	26.0	0.0	0.0	0.0	0.0
6d2eacbf7d150de7b39d981efa371b2a	0.0	0.0	0.0	0.0	0.0	0.0	0.0	0.0	0.0	0.0	0.0	0.0	0.0	6.0	0.0	0.0	0.0	16.0	0.0	0.0	0.0	0.0	0.0	0.0	0.0	0.0	14.0	18.0	13.0	71.0	94.0	7.0	50.0	77.0	0.0	247.0	227.0	134.0	183.0	57.0	92.0	70.0	80.0	283.0	132.0	0.0	0.0	0.0	0.0
21b4e231e3f0ad7dd5003a2b1c570147	0.0	0.0	0.0	0.0	0.0	0.0	0.0	0.0	0.0	0.0	0.0	0.0	0.0	0.0	0.0	0.0	0.0	0.0	0.0	0.0	0.0	0.0	0.0	0.0	0.0	0.0	0.0	0.0	0.0	0.0	0.0	0.0	0.0	0.0	0.0	0.0	0.0	0.0	0.0	0.0	0.0	0.0	0.0	0.0	0.0	0.0	0.0	0.0	0.0
4befcc3e9e61c12a507488a1faa20620	0.0	0.0	0.0	0.0	0.0	0.0	0.0	0.0	0.0	165.0	169.0	180.0	159.0	106.0	37.0	182.0	182.0	85.0	168.0	149.0	99.0	78.0	157.0	0.0	0.0	0.0	0.0	52.0	0.0	55.0	92.0	0.0	74.0	52.0	33.0	245.0	153.0	68.0	170.0	91.0	51.0	128.0	141.0	65.0	64.0	0.0	0.0	0.0	0.0
a2273c828f1108707843cb9902ca0497	28.0	0.0	8.0	14.0	0.0	17.0	29.0	6.0	10.0	443.0	159.0	117.0	814.0	224.0	52.0	317.0	179.0	192.0	366.0	500.0	185.0	64.0	132.0	0.0	0.0	0.0	0.0	28.0	0.0	49.0	45.0	0.0	87.0	69.0	54.0	155.0	97.0	41.0	173.0	40.0	20.0	63.0	53.0	91.0	22.0	15.0	0.0	0.0	0.0
e62ac98c98638b2a99ba7422ae480004	0.0	0.0	0.0	0.0	0.0	0.0	0.0	0.0	0.0	0.0	0.0	5.0	0.0	0.0	0.0	6.0	4.0	0.0	0.0	0.0	5.0	0.0	0.0	0.0	0.0	5.0	0.0	0.0	0.0	48.0	123.0	0.0	63.0	105.0	13.0	222.0	256.0	147.0	268.0	83.0	57.0	64.0	103.0	202.0	49.0	0.0	0.0	0.0	0.0
b229c7d652489b814d8afaa0b9c6dd51	0.0	0.0	0.0	0.0	0.0	0.0	0.0	0.0	0.0	0.0	0.0	0.0	0.0	120.0	0.0	0.0	0.0	0.0	0.0	0.0	0.0	0.0	0.0	0.0	0.0	0.0	0.0	0.0	0.0	54.0	102.0	0.0	57.0	0.0	0.0	124.0	0.0	54.0	97.0	56.0	0.0	129.0	49.0	53.0	0.0	0.0	0.0	0.0	0.0
f8a6c4c4e17c463c76fb5536c16318cf	0.0	0.0	0.0	0.0	0.0	0.0	0.0	0.0	0.0	0.0	0.0	0.0	48.0	0.0	0.0	0.0	0.0	0.0	0.0	0.0	0.0	0.0	0.0	0.0	0.0	0.0	0.0	0.0	0.0	0.0	0.0	0.0	0.0	0.0	0.0	0.0	0.0	0.0	0.0	0.0	0.0	0.0	23.0	0.0	0.0	0.0	0.0	0.0	0.0
e497f00797318e113005a8c87fa84521	0.0	0.0	0.0	0.0	0.0	0.0	0.0	0.0	0.0	3.0	0.0	0.0	0.0	0.0	0.0	0.0	0.0	0.0	0.0	0.0	0.0	0.0	0.0	0.0	0.0	0.0	5.0	0.0	7.0	47.0	31.0	6.0	59.0	51.0	0.0	69.0	133.0	88.0	61.0	25.0	30.0	23.0	41.0	81.0	63.0	0.0	0.0	0.0	0.0
9c65e7ad44eab66ca635d47a85c65e9b	0.0	0.0	0.0	0.0	0.0	0.0	0.0	0.0	0.0	0.0	56.0	0.0	0.0	0.0	0.0	0.0	0.0	0.0	0.0	0.0	0.0	0.0	0.0	0.0	72.0	0.0	0.0	0.0	0.0	0.0	0.0	0.0	0.0	0.0	0.0	33.0	0.0	0.0	0.0	0.0	154.0	0.0	0.0	0.0	148.0	0.0	0.0	0.0	0.0
f775752b417f208c33bd555cf46f6f61	0.0	0.0	0.0	0.0	0.0	0.0	0.0	0.0	0.0	0.0	0.0	0.0	0.0	0.0	0.0	0.0	0.0	0.0	0.0	0.0	0.0	0.0	0.0	0.0	0.0	0.0	0.0	0.0	0.0	0.0	0.0	0.0	0.0	0.0	0.0	0.0	0.0	0.0	0.0	0.0	0.0	0.0	0.0	0.0	0.0	0.0	0.0	0.0	0.0
9e61284723793f19bc15c9fc9426ea74	0.0	0.0	0.0	0.0	0.0	0.0	0.0	0.0	0.0	0.0	0.0	0.0	0.0	0.0	0.0	0.0	0.0	0.0	0.0	0.0	0.0	0.0	0.0	0.0	0.0	0.0	0.0	0.0	0.0	0.0	0.0	0.0	0.0	0.0	0.0	0.0	0.0	0.0	0.0	0.0	0.0	0.0	0.0	0.0	0.0	0.0	0.0	0.0	0.0
cc732f1d777e54236c66669ed070da4a	0.0	0.0	0.0	0.0	0.0	0.0	0.0	0.0	0.0	48.0	0.0	0.0	0.0	0.0	0.0	42.0	0.0	0.0	44.0	0.0	0.0	0.0	0.0	0.0	0.0	0.0	0.0	0.0	0.0	0.0	0.0	0.0	0.0	0.0	0.0	219.0	60.0	42.0	63.0	24.0	37.0	49.0	42.0	0.0	48.0	0.0	0.0	0.0	0.0
71748b392d36b3087d0c60917c09dd1a	3.0	0.0	0.0	0.0	0.0	4.0	0.0	0.0	0.0	0.0	0.0	0.0	81.0	106.0	0.0	0.0	25.0	0.0	0.0	17.0	0.0	0.0	0.0	0.0	0.0	0.0	0.0	0.0	9.0	333.0	65.0	28.0	603.0	102.0	0.0	169.0	270.0	12.0	162.0	501.0	80.0	1116.0	316.0	94.0	116.0	0.0	0.0	0.0	0.0
97d477d4dc233163d54ffea2ce76caed	0.0	20.0	0.0	0.0	0.0	16.0	26.0	0.0	0.0	51.0	30.0	46.0	46.0	90.0	0.0	46.0	0.0	59.0	59.0	26.0	33.0	26.0	34.0	0.0	0.0	0.0	0.0	0.0	0.0	46.0	25.0	0.0	29.0	79.0	0.0	90.0	152.0	49.0	37.0	72.0	52.0	60.0	74.0	27.0	88.0	0.0	18.0	0.0	0.0
0a415afa10dae57363cf87883ca070d3	0.0	0.0	0.0	0.0	0.0	0.0	0.0	0.0	0.0	0.0	0.0	0.0	0.0	0.0	0.0	0.0	0.0	0.0	0.0	0.0	0.0	0.0	0.0	0.0	0.0	0.0	0.0	0.0	0.0	0.0	0.0	0.0	0.0	0.0	0.0	0.0	0.0	0.0	0.0	0.0	0.0	0.0	0.0	0.0	0.0	0.0	0.0	0.0	0.0
86075c0b66efddef2d458f844a5958fa	0.0	0.0	0.0	0.0	0.0	0.0	0.0	0.0	0.0	0.0	0.0	0.0	0.0	0.0	0.0	0.0	0.0	0.0	0.0	0.0	0.0	0.0	0.0	0.0	0.0	0.0	0.0	0.0	0.0	0.0	24.0	0.0	0.0	0.0	0.0	62.0	19.0	70.0	81.0	74.0	0.0	60.0	157.0	0.0	24.0	0.0	0.0	0.0	0.0
8b77e5843dfd0f36463bb6431940f429	0.0	0.0	0.0	0.0	0.0	0.0	0.0	13.0	0.0	9.0	0.0	0.0	14.0	223.0	20.0	85.0	57.0	13.0	0.0	127.0	0.0	18.0	0.0	0.0	0.0	0.0	0.0	0.0	0.0	12.0	36.0	0.0	0.0	12.0	0.0	46.0	45.0	0.0	23.0	0.0	12.0	13.0	11.0	0.0	8.0	0.0	0.0	0.0	0.0
15fafd1efd1c086eee9646039e7fcf87	0.0	0.0	0.0	0.0	0.0	0.0	0.0	0.0	0.0	0.0	0.0	0.0	0.0	0.0	0.0	0.0	0.0	0.0	0.0	0.0	0.0	0.0	0.0	0.0	0.0	0.0	0.0	0.0	0.0	0.0	0.0	0.0	0.0	0.0	0.0	0.0	0.0	0.0	0.0	0.0	0.0	0.0	0.0	0.0	0.0	0.0	0.0	0.0	0.0
a84ef97cbd5757e24275cff44b846c0b	0.0	0.0	0.0	0.0	0.0	0.0	0.0	0.0	0.0	0.0	0.0	9.0	7.0	28.0	0.0	0.0	49.0	8.0	0.0	4.0	0.0	0.0	0.0	0.0	0.0	0.0	0.0	0.0	0.0	23.0	0.0	0.0	78.0	32.0	0.0	119.0	46.0	0.0	96.0	526.0	25.0	44.0	64.0	20.0	42.0	0.0	0.0	0.0	0.0
41d384b0fa21f012ecb6ae5ba52c4321	0.0	0.0	0.0	0.0	0.0	0.0	0.0	0.0	0.0	0.0	0.0	0.0	0.0	0.0	0.0	45.0	0.0	0.0	0.0	0.0	0.0	0.0	0.0	0.0	0.0	0.0	0.0	0.0	0.0	0.0	0.0	0.0	0.0	84.0	0.0	95.0	121.0	0.0	0.0	0.0	0.0	377.0	0.0	0.0	0.0	0.0	0.0	0.0	0.0
aeafc46ad3c44df2c597bf5bfe2a8d19	0.0	0.0	0.0	0.0	0.0	0.0	0.0	0.0	4.0	0.0	0.0	25.0	0.0	0.0	19.0	17.0	0.0	0.0	0.0	0.0	0.0	0.0	0.0	0.0	0.0	0.0	0.0	0.0	0.0	42.0	225.0	0.0	73.0	181.0	0.0	287.0	246.0	172.0	123.0	47.0	142.0	92.0	312.0	193.0	89.0	0.0	0.0	0.0	0.0
686cc6ebb3b5381441dac127c4a9348e	0.0	0.0	0.0	0.0	0.0	0.0	0.0	0.0	0.0	0.0	0.0	0.0	0.0	0.0	0.0	0.0	8.0	0.0	0.0	0.0	0.0	0.0	0.0	0.0	25.0	0.0	0.0	0.0	0.0	116.0	52.0	16.0	163.0	102.0	0.0	173.0	262.0	209.0	254.0	0.0	125.0	107.0	98.0	369.0	179.0	0.0	0.0	0.0	0.0
03af104aad9bfdb68f754feb9a4bc5b5	0.0	0.0	0.0	0.0	0.0	0.0	0.0	0.0	0.0	0.0	20.0	32.0	0.0	0.0	0.0	0.0	0.0	0.0	0.0	0.0	0.0	0.0	10.0	0.0	0.0	0.0	0.0	12.0	30.0	60.0	53.0	20.0	66.0	76.0	65.0	145.0	165.0	136.0	102.0	89.0	0.0	0.0	124.0	125.0	100.0	0.0	0.0	0.0	0.0
56079cbdfb30660adb08adc12f487fe9	0.0	0.0	0.0	0.0	0.0	0.0	0.0	0.0	0.0	0.0	0.0	0.0	0.0	0.0	0.0	26.0	0.0	17.0	0.0	0.0	0.0	0.0	0.0	0.0	0.0	0.0	0.0	0.0	0.0	130.0	55.0	16.0	113.0	86.0	0.0	84.0	201.0	90.0	117.0	39.0	58.0	69.0	114.0	133.0	89.0	0.0	0.0	0.0	0.0
deed4bbeef4ff45eb45b9496ac014574	0.0	0.0	0.0	0.0	0.0	0.0	0.0	0.0	0.0	8.0	0.0	12.0	30.0	0.0	0.0	15.0	15.0	25.0	0.0	9.0	10.0	0.0	0.0	0.0	0.0	0.0	0.0	0.0	0.0	70.0	101.0	0.0	75.0	107.0	26.0	285.0	251.0	118.0	237.0	78.0	76.0	67.0	130.0	64.0	99.0	0.0	0.0	0.0	0.0
8e56db2fbdb58f02eb3980ed2a80a2c6	33.0	47.0	21.0	0.0	0.0	16.0	40.0	13.0	17.0	0.0	0.0	0.0	853.0	0.0	0.0	11.0	0.0	0.0	46.0	0.0	24.0	0.0	0.0	0.0	0.0	0.0	0.0	0.0	0.0	49.0	0.0	0.0	39.0	0.0	57.0	21.0	58.0	34.0	0.0	26.0	19.0	0.0	0.0	0.0	0.0	16.0	16.0	13.0	0.0
e18cd73217380604c39710a99a034c33	0.0	0.0	0.0	0.0	0.0	0.0	0.0	0.0	0.0	0.0	0.0	0.0	0.0	8.0	0.0	0.0	0.0	0.0	0.0	7.0	0.0	0.0	0.0	0.0	6.0	0.0	0.0	0.0	0.0	19.0	27.0	0.0	18.0	116.0	0.0	8.0	118.0	28.0	52.0	228.0	31.0	58.0	142.0	34.0	89.0	0.0	0.0	0.0	0.0
bd57446343ddaf02178c5dd669d2ff98	0.0	0.0	0.0	0.0	0.0	0.0	0.0	0.0	0.0	0.0	19.0	38.0	0.0	74.0	0.0	0.0	0.0	13.0	0.0	22.0	0.0	0.0	0.0	0.0	0.0	0.0	0.0	0.0	0.0	0.0	38.0	8.0	0.0	75.0	0.0	77.0	84.0	0.0	32.0	165.0	52.0	49.0	96.0	21.0	46.0	0.0	0.0	0.0	0.0
fa9345fe60a9a2b65f258f60036cca5a	0.0	0.0	0.0	0.0	0.0	0.0	0.0	0.0	0.0	0.0	0.0	0.0	0.0	0.0	0.0	0.0	0.0	0.0	0.0	0.0	0.0	0.0	0.0	0.0	0.0	0.0	0.0	0.0	8.0	38.0	37.0	0.0	45.0	74.0	0.0	76.0	107.0	65.0	113.0	58.0	44.0	35.0	29.0	119.0	69.0	0.0	0.0	0.0	0.0
9813cde82e65107fc53776da8ad0252d	0.0	0.0	0.0	0.0	0.0	0.0	0.0	0.0	0.0	0.0	0.0	0.0	0.0	0.0	0.0	0.0	0.0	0.0	0.0	0.0	0.0	0.0	0.0	0.0	0.0	13.0	0.0	8.0	0.0	79.0	46.0	28.0	62.0	94.0	11.0	194.0	152.0	102.0	109.0	57.0	59.0	80.0	137.0	111.0	72.0	0.0	0.0	0.0	0.0
f56a122a2a1cbb80c61dd285938e8655	0.0	0.0	0.0	0.0	0.0	0.0	0.0	0.0	0.0	0.0	0.0	0.0	0.0	0.0	0.0	0.0	0.0	0.0	0.0	0.0	0.0	0.0	0.0	0.0	0.0	0.0	0.0	0.0	0.0	0.0	0.0	0.0	0.0	0.0	0.0	0.0	0.0	0.0	0.0	0.0	0.0	0.0	0.0	0.0	0.0	0.0	0.0	0.0	0.0
53386236425b40b1a3a5940816010504	0.0	0.0	0.0	0.0	0.0	0.0	0.0	0.0	0.0	7.0	12.0	0.0	57.0	14.0	0.0	0.0	0.0	0.0	44.0	8.0	0.0	6.0	0.0	0.0	0.0	0.0	0.0	8.0	0.0	25.0	0.0	0.0	12.0	53.0	0.0	269.0	32.0	22.0	0.0	114.0	9.0	20.0	81.0	116.0	30.0	0.0	0.0	0.0	0.0
c7a8481b76c60d72a79ba851db3ff110	0.0	0.0	0.0	0.0	0.0	0.0	0.0	0.0	0.0	0.0	0.0	0.0	0.0	0.0	0.0	0.0	0.0	0.0	0.0	0.0	9.0	0.0	0.0	0.0	0.0	0.0	0.0	0.0	0.0	0.0	0.0	0.0	0.0	0.0	0.0	6.0	0.0	0.0	0.0	0.0	0.0	0.0	0.0	0.0	0.0	0.0	0.0	0.0	0.0
ab2d65307322de722711f3298da70d0e	29.0	14.0	0.0	0.0	0.0	10.0	18.0	7.0	0.0	0.0	0.0	0.0	0.0	0.0	0.0	0.0	0.0	0.0	0.0	0.0	0.0	0.0	0.0	0.0	0.0	0.0	0.0	0.0	0.0	0.0	0.0	6.0	0.0	16.0	0.0	0.0	10.0	0.0	0.0	0.0	6.0	48.0	34.0	0.0	0.0	0.0	0.0	0.0	0.0
5295eed5b747f9a87b89f95301d576ba	0.0	0.0	0.0	0.0	0.0	0.0	0.0	0.0	0.0	0.0	0.0	0.0	0.0	5.0	5.0	0.0	0.0	0.0	0.0	0.0	0.0	0.0	0.0	0.0	0.0	0.0	0.0	0.0	0.0	0.0	57.0	0.0	7.0	0.0	0.0	0.0	0.0	0.0	0.0	15.0	45.0	48.0	294.0	0.0	0.0	0.0	0.0	0.0	0.0
28f0cafbd0df2ff06d4d02323f02cbd3	0.0	0.0	0.0	0.0	0.0	0.0	0.0	0.0	0.0	0.0	0.0	0.0	0.0	0.0	0.0	42.0	0.0	0.0	0.0	0.0	0.0	0.0	0.0	0.0	0.0	0.0	0.0	0.0	0.0	0.0	54.0	0.0	0.0	0.0	0.0	0.0	43.0	0.0	36.0	705.0	61.0	68.0	0.0	0.0	0.0	0.0	0.0	0.0	0.0
c9dff9b6a02c0e5994d02052f094cb8e	0.0	0.0	0.0	0.0	0.0	0.0	0.0	0.0	0.0	0.0	0.0	0.0	0.0	0.0	0.0	28.0	0.0	0.0	0.0	9.0	0.0	0.0	0.0	0.0	0.0	0.0	11.0	0.0	0.0	87.0	69.0	0.0	61.0	54.0	21.0	180.0	133.0	84.0	99.0	47.0	40.0	43.0	0.0	117.0	87.0	0.0	0.0	0.0	0.0
f30e8e4ca76f52faee689a937525e046	0.0	4.0	0.0	0.0	0.0	0.0	0.0	0.0	0.0	60.0	22.0	30.0	64.0	0.0	0.0	32.0	31.0	43.0	21.0	426.0	23.0	17.0	0.0	0.0	0.0	0.0	4.0	0.0	0.0	25.0	203.0	7.0	110.0	88.0	31.0	291.0	496.0	78.0	188.0	35.0	158.0	46.0	63.0	1227.0	88.0	0.0	0.0	0.0	0.0
51b82af39fa7a81b6a5a9d1931292d57	0.0	0.0	0.0	0.0	0.0	0.0	0.0	0.0	0.0	0.0	0.0	0.0	0.0	0.0	0.0	0.0	0.0	0.0	0.0	0.0	0.0	0.0	0.0	0.0	0.0	0.0	0.0	0.0	0.0	0.0	0.0	0.0	16.0	0.0	0.0	0.0	0.0	0.0	0.0	0.0	0.0	0.0	0.0	0.0	0.0	0.0	0.0	0.0	0.0
bb095d446ee80b5c5f4b4c2739704bab	0.0	0.0	0.0	0.0	0.0	0.0	0.0	0.0	0.0	0.0	0.0	0.0	0.0	0.0	0.0	0.0	0.0	0.0	0.0	0.0	0.0	0.0	0.0	0.0	0.0	0.0	0.0	0.0	0.0	0.0	0.0	0.0	0.0	0.0	0.0	0.0	0.0	0.0	0.0	0.0	0.0	0.0	491.0	0.0	0.0	0.0	0.0	0.0	0.0
3c7492e1f8f21139b3d8549c942c6dce	0.0	0.0	0.0	0.0	0.0	0.0	0.0	0.0	0.0	0.0	0.0	0.0	0.0	0.0	0.0	0.0	0.0	0.0	0.0	0.0	0.0	0.0	0.0	0.0	0.0	0.0	0.0	0.0	0.0	0.0	0.0	0.0	0.0	0.0	0.0	0.0	0.0	0.0	0.0	0.0	0.0	0.0	0.0	0.0	0.0	0.0	0.0	0.0	0.0
745802b7fcc8cd8403683ff6e87dbab1	0.0	0.0	0.0	0.0	0.0	0.0	0.0	0.0	0.0	0.0	0.0	0.0	0.0	0.0	0.0	0.0	0.0	0.0	0.0	0.0	0.0	0.0	0.0	0.0	0.0	0.0	0.0	0.0	0.0	18.0	8.0	0.0	73.0	95.0	0.0	414.0	111.0	11.0	126.0	12.0	15.0	18.0	28.0	57.0	131.0	0.0	0.0	0.0	0.0
42322a101bdd7354f6c71a0f00b0b9d2	0.0	0.0	0.0	0.0	0.0	0.0	0.0	0.0	0.0	0.0	0.0	0.0	0.0	0.0	0.0	0.0	43.0	0.0	23.0	0.0	0.0	0.0	0.0	0.0	0.0	47.0	0.0	0.0	53.0	140.0	68.0	0.0	88.0	60.0	0.0	356.0	248.0	197.0	141.0	0.0	153.0	0.0	159.0	221.0	151.0	0.0	0.0	0.0	0.0
09bd77f148b9319860e2b4c8438baa4f	0.0	0.0	0.0	0.0	0.0	0.0	0.0	0.0	0.0	0.0	0.0	0.0	0.0	0.0	0.0	0.0	0.0	0.0	0.0	0.0	0.0	0.0	0.0	0.0	0.0	0.0	0.0	0.0	0.0	0.0	0.0	0.0	0.0	0.0	0.0	0.0	14.0	0.0	0.0	0.0	0.0	0.0	0.0	0.0	0.0	0.0	0.0	0.0	0.0
f7b27b4e841f0c65438f1ee6bd699c57	2.0	0.0	0.0	0.0	0.0	0.0	0.0	0.0	0.0	0.0	0.0	0.0	6.0	5.0	0.0	0.0	0.0	0.0	0.0	13.0	6.0	0.0	0.0	0.0	0.0	0.0	0.0	0.0	0.0	151.0	72.0	13.0	15.0	127.0	28.0	112.0	180.0	40.0	113.0	155.0	52.0	46.0	192.0	84.0	130.0	0.0	0.0	0.0	0.0
ae5a5ddbd6f69024e2f1648f043dc6fb	0.0	0.0	0.0	0.0	0.0	0.0	0.0	0.0	0.0	0.0	0.0	0.0	67.0	16.0	0.0	0.0	0.0	5.0	0.0	4.0	0.0	0.0	4.0	0.0	0.0	0.0	0.0	0.0	0.0	0.0	0.0	0.0	67.0	19.0	0.0	27.0	20.0	0.0	16.0	21.0	9.0	42.0	0.0	20.0	0.0	0.0	0.0	0.0	0.0
523704b8304299ffc2aba5aa9b8f5f22	0.0	0.0	0.0	0.0	0.0	0.0	0.0	0.0	0.0	0.0	0.0	0.0	0.0	0.0	0.0	0.0	0.0	0.0	0.0	0.0	0.0	0.0	0.0	0.0	0.0	0.0	0.0	0.0	0.0	0.0	0.0	0.0	0.0	0.0	0.0	0.0	0.0	0.0	0.0	0.0	0.0	0.0	0.0	0.0	0.0	0.0	0.0	0.0	0.0
e400539b8556a3c6f67eb575d494039d	0.0	0.0	0.0	0.0	0.0	0.0	0.0	0.0	0.0	0.0	0.0	0.0	0.0	0.0	0.0	0.0	0.0	0.0	0.0	0.0	0.0	0.0	0.0	0.0	0.0	0.0	0.0	0.0	0.0	7.0	0.0	0.0	0.0	0.0	0.0	8.0	289.0	0.0	0.0	13.0	0.0	0.0	46.0	0.0	11.0	0.0	0.0	0.0	0.0
1dc02bde1acc532af72c0c519c3c5f78	0.0	0.0	0.0	0.0	0.0	0.0	0.0	0.0	0.0	0.0	0.0	0.0	0.0	0.0	0.0	0.0	0.0	0.0	0.0	0.0	0.0	0.0	0.0	0.0	0.0	0.0	0.0	0.0	0.0	0.0	29.0	0.0	27.0	47.0	0.0	89.0	62.0	0.0	65.0	0.0	0.0	28.0	55.0	37.0	68.0	0.0	0.0	0.0	0.0
e5d08ec24c13ef8b9fa6c92905f61c56	0.0	0.0	0.0	0.0	0.0	0.0	0.0	0.0	0.0	0.0	0.0	0.0	0.0	0.0	0.0	0.0	0.0	0.0	0.0	0.0	0.0	0.0	46.0	0.0	0.0	0.0	0.0	0.0	0.0	16.0	0.0	0.0	0.0	0.0	0.0	0.0	0.0	0.0	0.0	0.0	0.0	18.0	9.0	0.0	0.0	0.0	0.0	0.0	0.0
a4ca48b669bddcc027d1fdebbea2ab9d	0.0	0.0	0.0	0.0	0.0	0.0	0.0	0.0	0.0	0.0	0.0	0.0	0.0	0.0	0.0	0.0	0.0	0.0	0.0	0.0	0.0	0.0	0.0	0.0	0.0	0.0	0.0	0.0	0.0	0.0	0.0	0.0	0.0	43.0	48.0	200.0	111.0	52.0	51.0	39.0	0.0	35.0	0.0	28.0	123.0	0.0	0.0	0.0	0.0
c5db5dbfe2bd38de239d3b7f97bb07a3	9.0	0.0	0.0	0.0	0.0	0.0	0.0	0.0	0.0	0.0	0.0	0.0	70.0	35.0	0.0	53.0	0.0	0.0	27.0	25.0	0.0	0.0	50.0	0.0	0.0	0.0	0.0	0.0	0.0	14.0	63.0	0.0	0.0	9.0	17.0	0.0	0.0	0.0	55.0	0.0	39.0	92.0	31.0	29.0	35.0	0.0	0.0	0.0	0.0
e1b851556f11adb0a79a3452e9079ab3	0.0	0.0	0.0	0.0	0.0	5.0	0.0	0.0	0.0	45.0	13.0	0.0	116.0	71.0	8.0	150.0	48.0	20.0	150.0	41.0	33.0	32.0	10.0	0.0	0.0	0.0	0.0	0.0	0.0	0.0	0.0	0.0	23.0	17.0	19.0	129.0	46.0	44.0	44.0	18.0	19.0	8.0	41.0	120.0	12.0	0.0	0.0	0.0	0.0
0ff736ba69380f03675722ba13213767	0.0	0.0	0.0	0.0	0.0	0.0	0.0	0.0	0.0	0.0	0.0	0.0	0.0	0.0	0.0	0.0	0.0	0.0	0.0	0.0	0.0	0.0	0.0	0.0	0.0	0.0	0.0	0.0	0.0	0.0	0.0	0.0	0.0	0.0	0.0	0.0	0.0	0.0	0.0	0.0	0.0	0.0	0.0	0.0	0.0	0.0	0.0	0.0	0.0
1212641dbabc341bb414b2824e8f75fc	0.0	0.0	0.0	0.0	0.0	0.0	0.0	0.0	0.0	0.0	0.0	0.0	0.0	16.0	0.0	0.0	0.0	0.0	0.0	0.0	0.0	0.0	0.0	0.0	0.0	0.0	0.0	0.0	0.0	17.0	18.0	0.0	0.0	0.0	0.0	20.0	49.0	25.0	32.0	0.0	0.0	0.0	0.0	55.0	0.0	0.0	0.0	0.0	0.0
731aac8c9f2c8275571ccb8f10a3cc12	0.0	0.0	0.0	0.0	0.0	0.0	0.0	0.0	0.0	370.0	178.0	109.0	614.0	136.0	47.0	178.0	161.0	187.0	280.0	131.0	160.0	144.0	57.0	0.0	0.0	0.0	0.0	0.0	0.0	454.0	0.0	0.0	452.0	0.0	269.0	181.0	239.0	260.0	0.0	226.0	126.0	0.0	0.0	149.0	0.0	0.0	0.0	0.0	0.0
ac39ba0d08931f62cadd6ea9abeb9ead	0.0	0.0	0.0	0.0	0.0	0.0	0.0	0.0	0.0	0.0	0.0	0.0	0.0	0.0	0.0	0.0	0.0	0.0	0.0	0.0	0.0	0.0	0.0	0.0	0.0	0.0	0.0	0.0	0.0	14.0	0.0	0.0	0.0	20.0	0.0	9.0	47.0	0.0	0.0	0.0	0.0	0.0	111.0	0.0	0.0	0.0	0.0	0.0	0.0
497375e4de734d2deffda2f34dda70ef	0.0	0.0	0.0	0.0	0.0	0.0	0.0	0.0	0.0	0.0	0.0	0.0	0.0	0.0	0.0	0.0	0.0	0.0	0.0	0.0	0.0	0.0	0.0	0.0	0.0	0.0	0.0	0.0	0.0	0.0	0.0	0.0	0.0	0.0	0.0	0.0	0.0	0.0	8.0	0.0	0.0	0.0	0.0	0.0	0.0	0.0	0.0	0.0	0.0
e6ef2552608207b584bd1380e69fa7a5	0.0	0.0	0.0	9.0	0.0	0.0	0.0	0.0	0.0	58.0	0.0	0.0	0.0	47.0	0.0	0.0	63.0	0.0	0.0	0.0	0.0	0.0	34.0	0.0	20.0	0.0	0.0	0.0	0.0	0.0	44.0	0.0	0.0	86.0	0.0	149.0	182.0	0.0	111.0	0.0	62.0	39.0	89.0	99.0	69.0	0.0	0.0	0.0	0.0
bbc443ecb5f8b6f146faac54b874e413	0.0	0.0	0.0	0.0	0.0	0.0	0.0	0.0	0.0	0.0	0.0	0.0	0.0	0.0	0.0	0.0	0.0	0.0	0.0	0.0	0.0	0.0	0.0	0.0	0.0	0.0	0.0	0.0	0.0	0.0	0.0	0.0	0.0	0.0	0.0	0.0	0.0	0.0	0.0	0.0	0.0	0.0	0.0	0.0	0.0	0.0	0.0	0.0	0.0
7e908f55bae382a8a8c5b59f083cb17b	0.0	0.0	0.0	0.0	0.0	0.0	0.0	0.0	0.0	0.0	0.0	0.0	0.0	0.0	0.0	0.0	0.0	0.0	0.0	0.0	0.0	0.0	0.0	0.0	0.0	0.0	0.0	0.0	0.0	0.0	0.0	0.0	0.0	0.0	0.0	6.0	0.0	15.0	0.0	0.0	0.0	0.0	0.0	0.0	0.0	0.0	0.0	0.0	0.0
7597475f225f90aac0ca84657f6d4494	0.0	0.0	0.0	0.0	0.0	0.0	0.0	0.0	0.0	0.0	0.0	0.0	0.0	0.0	0.0	0.0	0.0	0.0	0.0	0.0	0.0	0.0	0.0	0.0	0.0	0.0	0.0	0.0	0.0	0.0	0.0	0.0	0.0	0.0	0.0	0.0	0.0	0.0	0.0	0.0	0.0	0.0	0.0	0.0	0.0	0.0	0.0	0.0	0.0
85b71260ca845d929af7472fc74e6c26	0.0	0.0	0.0	0.0	0.0	0.0	0.0	0.0	0.0	40.0	0.0	0.0	0.0	53.0	0.0	54.0	0.0	0.0	0.0	0.0	0.0	0.0	0.0	0.0	0.0	0.0	0.0	0.0	0.0	102.0	136.0	0.0	91.0	155.0	0.0	216.0	207.0	124.0	145.0	0.0	121.0	128.0	190.0	119.0	120.0	0.0	0.0	0.0	0.0
cb5070d0bb433dda45e91e881eaf4d80	0.0	0.0	0.0	0.0	0.0	0.0	0.0	0.0	0.0	0.0	0.0	0.0	0.0	0.0	0.0	0.0	0.0	0.0	0.0	0.0	0.0	0.0	0.0	0.0	0.0	0.0	0.0	0.0	0.0	0.0	0.0	0.0	0.0	0.0	0.0	0.0	0.0	0.0	0.0	0.0	0.0	0.0	0.0	0.0	0.0	0.0	0.0	0.0	0.0
6829bd06e6ee658a836f5327c8c11719	0.0	0.0	0.0	0.0	0.0	0.0	0.0	0.0	0.0	0.0	0.0	0.0	0.0	0.0	0.0	0.0	0.0	0.0	0.0	41.0	0.0	0.0	0.0	0.0	0.0	0.0	0.0	0.0	0.0	137.0	0.0	0.0	0.0	83.0	0.0	293.0	189.0	59.0	100.0	68.0	83.0	65.0	0.0	89.0	71.0	0.0	0.0	0.0	0.0
e2973e2d824b0a2ac66899ba0c8e66b9	0.0	0.0	0.0	0.0	0.0	0.0	0.0	0.0	0.0	0.0	0.0	0.0	0.0	0.0	0.0	0.0	0.0	0.0	0.0	0.0	0.0	0.0	0.0	0.0	0.0	0.0	0.0	0.0	0.0	7.0	31.0	0.0	0.0	0.0	0.0	0.0	0.0	0.0	0.0	0.0	14.0	0.0	0.0	0.0	0.0	0.0	0.0	0.0	0.0
24d978bf0eb4bdd11130f4f2dadd9ad8	0.0	0.0	0.0	0.0	0.0	0.0	0.0	0.0	0.0	0.0	0.0	0.0	0.0	0.0	0.0	0.0	0.0	0.0	0.0	0.0	0.0	0.0	0.0	0.0	0.0	0.0	0.0	0.0	0.0	0.0	0.0	10.0	0.0	0.0	12.0	0.0	0.0	0.0	0.0	0.0	0.0	0.0	81.0	0.0	0.0	0.0	0.0	0.0	0.0
63d11c148043e72a3d91cc3471f53101	60.0	0.0	25.0	0.0	0.0	0.0	35.0	0.0	0.0	394.0	574.0	0.0	0.0	0.0	51.0	0.0	62.0	2792.0	0.0	0.0	0.0	0.0	0.0	0.0	0.0	0.0	0.0	0.0	0.0	150.0	214.0	0.0	98.0	0.0	0.0	0.0	0.0	0.0	24.0	217.0	0.0	0.0	0.0	0.0	0.0	37.0	0.0	14.0	0.0
1f79d0fa5d4a1329bc29eb0446c9b27a	0.0	0.0	0.0	0.0	0.0	0.0	0.0	0.0	0.0	0.0	0.0	0.0	0.0	0.0	0.0	0.0	0.0	0.0	0.0	0.0	0.0	0.0	0.0	0.0	0.0	0.0	0.0	0.0	0.0	21.0	46.0	0.0	28.0	36.0	0.0	91.0	75.0	50.0	77.0	0.0	37.0	0.0	26.0	97.0	32.0	0.0	0.0	0.0	0.0
4e366b80193d424af4835611a58c28b4	0.0	0.0	0.0	0.0	0.0	0.0	0.0	0.0	0.0	15.0	0.0	0.0	314.0	33.0	0.0	91.0	33.0	27.0	26.0	29.0	31.0	11.0	0.0	0.0	0.0	0.0	0.0	0.0	0.0	0.0	0.0	0.0	39.0	0.0	47.0	50.0	48.0	0.0	57.0	0.0	0.0	0.0	0.0	0.0	0.0	0.0	0.0	0.0	0.0
d39c94f71eb3ba36b665c2aad20e18af	0.0	0.0	0.0	0.0	0.0	0.0	0.0	0.0	0.0	7.0	0.0	0.0	0.0	0.0	0.0	0.0	0.0	0.0	0.0	0.0	0.0	0.0	0.0	0.0	0.0	0.0	0.0	0.0	6.0	41.0	92.0	0.0	41.0	92.0	10.0	191.0	214.0	83.0	146.0	40.0	73.0	64.0	94.0	151.0	84.0	0.0	0.0	0.0	0.0
eff349a72de843e69da6850dd593a7c9	0.0	0.0	0.0	0.0	0.0	0.0	0.0	0.0	0.0	11.0	0.0	17.0	0.0	27.0	20.0	29.0	24.0	0.0	9.0	30.0	0.0	0.0	0.0	0.0	0.0	0.0	0.0	0.0	0.0	40.0	53.0	0.0	37.0	49.0	0.0	115.0	133.0	53.0	131.0	53.0	29.0	34.0	82.0	78.0	61.0	0.0	0.0	0.0	0.0
28d3c031e60a9e63425b06423cb8475d	0.0	0.0	0.0	0.0	0.0	0.0	0.0	0.0	0.0	0.0	0.0	0.0	0.0	0.0	0.0	0.0	0.0	0.0	0.0	0.0	0.0	0.0	0.0	0.0	0.0	0.0	0.0	0.0	0.0	0.0	0.0	0.0	0.0	0.0	0.0	0.0	0.0	0.0	0.0	350.0	0.0	0.0	0.0	0.0	0.0	0.0	0.0	0.0	0.0
224a79ccad3e76557f810f93f4ca1e5d	0.0	0.0	0.0	0.0	0.0	20.0	0.0	0.0	0.0	0.0	0.0	0.0	0.0	0.0	0.0	0.0	0.0	0.0	0.0	0.0	0.0	0.0	0.0	0.0	0.0	0.0	0.0	0.0	0.0	79.0	101.0	0.0	69.0	104.0	22.0	125.0	161.0	109.0	118.0	82.0	98.0	112.0	111.0	133.0	161.0	0.0	0.0	0.0	0.0
1f3caee6023680eb6930e2964aad829b	0.0	8.0	0.0	0.0	0.0	0.0	0.0	0.0	0.0	0.0	0.0	0.0	28.0	46.0	0.0	0.0	0.0	51.0	22.0	0.0	0.0	0.0	0.0	0.0	0.0	0.0	0.0	0.0	0.0	45.0	0.0	0.0	47.0	55.0	0.0	115.0	96.0	0.0	66.0	55.0	114.0	121.0	61.0	58.0	74.0	0.0	0.0	0.0	0.0
51ae5bb75baa9c5e10eed8a0da69b904	0.0	24.0	0.0	0.0	0.0	0.0	23.0	0.0	0.0	230.0	117.0	111.0	0.0	111.0	22.0	86.0	74.0	1470.0	61.0	97.0	135.0	140.0	0.0	0.0	0.0	0.0	0.0	0.0	0.0	51.0	0.0	0.0	99.0	0.0	0.0	89.0	72.0	48.0	0.0	159.0	0.0	0.0	0.0	49.0	235.0	0.0	0.0	0.0	0.0
c032d0df6d08c72cd8b6ea9d79c02a36	0.0	0.0	0.0	0.0	0.0	0.0	0.0	0.0	0.0	0.0	0.0	0.0	0.0	0.0	0.0	0.0	0.0	0.0	0.0	0.0	0.0	0.0	0.0	0.0	0.0	0.0	0.0	0.0	0.0	0.0	0.0	0.0	0.0	0.0	0.0	0.0	0.0	0.0	0.0	0.0	0.0	0.0	0.0	0.0	0.0	0.0	0.0	0.0	0.0
c87e38d71ef5cb2c1d54f942a7b4e0ab	0.0	0.0	0.0	0.0	0.0	0.0	0.0	0.0	0.0	0.0	0.0	0.0	0.0	0.0	0.0	0.0	0.0	0.0	74.0	0.0	0.0	0.0	0.0	0.0	612.0	0.0	0.0	0.0	0.0	0.0	0.0	0.0	0.0	0.0	0.0	0.0	0.0	0.0	0.0	0.0	0.0	0.0	0.0	0.0	0.0	0.0	0.0	0.0	0.0
92efb19b08ee84db2abb91de8a88a05b	0.0	0.0	0.0	0.0	0.0	0.0	0.0	0.0	0.0	0.0	0.0	0.0	0.0	0.0	0.0	0.0	0.0	0.0	0.0	0.0	0.0	0.0	0.0	0.0	0.0	0.0	0.0	0.0	0.0	95.0	130.0	0.0	0.0	164.0	0.0	206.0	170.0	117.0	200.0	0.0	0.0	0.0	130.0	129.0	63.0	0.0	0.0	0.0	0.0
c930b6e5843f591ad5459e5fa4ed4f73	0.0	0.0	0.0	0.0	0.0	0.0	0.0	0.0	0.0	0.0	0.0	0.0	0.0	0.0	0.0	0.0	0.0	21.0	0.0	0.0	0.0	0.0	0.0	0.0	0.0	0.0	0.0	0.0	0.0	0.0	90.0	0.0	0.0	133.0	0.0	169.0	171.0	122.0	151.0	142.0	140.0	76.0	227.0	241.0	191.0	0.0	0.0	0.0	0.0
46b04e6fdb860f9aa87d4b3a4ddf5f85	0.0	0.0	0.0	0.0	0.0	0.0	0.0	0.0	0.0	0.0	0.0	0.0	0.0	0.0	0.0	0.0	0.0	0.0	0.0	0.0	0.0	0.0	0.0	0.0	0.0	0.0	0.0	0.0	0.0	0.0	0.0	0.0	0.0	0.0	0.0	0.0	0.0	0.0	0.0	0.0	0.0	0.0	0.0	0.0	0.0	0.0	0.0	0.0	0.0
5c3315e6f4ad647f201f436e146c09f6	0.0	0.0	0.0	0.0	0.0	0.0	0.0	0.0	0.0	0.0	0.0	0.0	0.0	0.0	0.0	0.0	0.0	0.0	0.0	0.0	0.0	0.0	0.0	0.0	0.0	0.0	0.0	0.0	0.0	362.0	0.0	0.0	21.0	0.0	0.0	0.0	0.0	0.0	0.0	0.0	119.0	0.0	0.0	0.0	0.0	0.0	0.0	0.0	0.0
1fd2642622221b403181890a3d497d33	0.0	0.0	0.0	0.0	0.0	0.0	0.0	0.0	0.0	0.0	0.0	0.0	0.0	0.0	0.0	0.0	0.0	0.0	0.0	0.0	0.0	0.0	0.0	0.0	0.0	0.0	0.0	0.0	0.0	0.0	0.0	0.0	0.0	0.0	0.0	0.0	0.0	0.0	0.0	0.0	0.0	0.0	0.0	27.0	0.0	0.0	0.0	0.0	0.0
ebaee4253ec0f56d2dbee344ad3aed01	0.0	0.0	0.0	0.0	0.0	0.0	0.0	0.0	0.0	32.0	0.0	0.0	0.0	0.0	0.0	0.0	21.0	0.0	0.0	0.0	0.0	0.0	0.0	0.0	0.0	0.0	0.0	0.0	4.0	54.0	343.0	0.0	90.0	182.0	10.0	202.0	257.0	51.0	177.0	69.0	25.0	22.0	30.0	174.0	32.0	0.0	0.0	0.0	0.0
25f064270128b2c559018fa84bd4520e	0.0	0.0	0.0	0.0	0.0	0.0	0.0	0.0	0.0	0.0	0.0	0.0	0.0	19.0	0.0	17.0	0.0	14.0	20.0	0.0	0.0	0.0	7.0	0.0	0.0	0.0	0.0	0.0	31.0	63.0	47.0	0.0	0.0	54.0	11.0	135.0	101.0	59.0	69.0	90.0	56.0	59.0	73.0	86.0	67.0	0.0	0.0	0.0	0.0
4af147c2eeba433c2257f2aab158533b	0.0	0.0	0.0	0.0	0.0	0.0	0.0	0.0	0.0	0.0	0.0	0.0	0.0	0.0	0.0	0.0	0.0	0.0	0.0	0.0	0.0	0.0	0.0	0.0	0.0	0.0	0.0	0.0	0.0	0.0	43.0	0.0	0.0	0.0	0.0	86.0	41.0	0.0	87.0	90.0	0.0	0.0	129.0	0.0	0.0	0.0	0.0	0.0	0.0
b4bb1d35e62199a037fa95626f534898	0.0	0.0	0.0	0.0	0.0	0.0	0.0	0.0	0.0	0.0	0.0	0.0	0.0	0.0	0.0	0.0	18.0	0.0	0.0	0.0	0.0	0.0	0.0	0.0	0.0	7.0	0.0	0.0	10.0	0.0	52.0	0.0	71.0	30.0	0.0	80.0	59.0	49.0	141.0	36.0	57.0	47.0	0.0	65.0	29.0	0.0	0.0	0.0	0.0
aa9e333415ce1b96af8cfd6bfddbfda3	0.0	0.0	0.0	0.0	0.0	0.0	0.0	0.0	0.0	0.0	0.0	0.0	0.0	0.0	0.0	0.0	0.0	0.0	0.0	0.0	0.0	0.0	0.0	0.0	0.0	0.0	0.0	0.0	0.0	0.0	0.0	0.0	0.0	0.0	0.0	0.0	0.0	0.0	0.0	414.0	0.0	0.0	71.0	0.0	0.0	0.0	0.0	0.0	0.0
ae61b491b243e0bc8b90aa40ba002fa7	0.0	0.0	0.0	0.0	0.0	0.0	0.0	0.0	0.0	0.0	0.0	0.0	0.0	0.0	0.0	0.0	0.0	0.0	0.0	0.0	0.0	0.0	0.0	0.0	0.0	0.0	0.0	0.0	0.0	0.0	0.0	0.0	0.0	0.0	0.0	0.0	50.0	0.0	0.0	105.0	0.0	0.0	0.0	0.0	0.0	0.0	0.0	0.0	0.0
1485d49dd06b511919765b0d3fad24dd	0.0	0.0	0.0	0.0	0.0	0.0	0.0	0.0	0.0	0.0	0.0	0.0	0.0	0.0	0.0	0.0	0.0	0.0	0.0	0.0	0.0	0.0	0.0	0.0	0.0	0.0	0.0	0.0	0.0	0.0	0.0	0.0	0.0	0.0	0.0	0.0	0.0	0.0	0.0	0.0	0.0	0.0	0.0	0.0	0.0	0.0	0.0	0.0	0.0
650ba43a84742a66cb195db1b0d5a3a8	0.0	0.0	0.0	0.0	0.0	0.0	0.0	0.0	0.0	0.0	0.0	0.0	0.0	0.0	0.0	0.0	0.0	0.0	0.0	0.0	0.0	0.0	0.0	0.0	0.0	0.0	6.0	0.0	0.0	0.0	33.0	0.0	0.0	34.0	0.0	0.0	51.0	56.0	105.0	26.0	63.0	49.0	54.0	117.0	35.0	0.0	0.0	0.0	0.0
7e52d58ab510875b7b8304287fe6df7e	0.0	0.0	0.0	0.0	0.0	0.0	0.0	0.0	0.0	0.0	0.0	0.0	0.0	0.0	0.0	0.0	0.0	0.0	0.0	0.0	0.0	0.0	0.0	0.0	0.0	0.0	0.0	0.0	0.0	0.0	0.0	0.0	0.0	0.0	0.0	0.0	0.0	0.0	0.0	0.0	0.0	0.0	0.0	0.0	0.0	0.0	0.0	0.0	0.0
84277dd171cb1c83e0a4d28941bc4965	0.0	0.0	0.0	0.0	0.0	0.0	0.0	0.0	0.0	0.0	0.0	0.0	0.0	0.0	0.0	0.0	0.0	0.0	0.0	0.0	0.0	0.0	0.0	0.0	0.0	0.0	0.0	0.0	0.0	0.0	0.0	0.0	0.0	0.0	0.0	0.0	0.0	0.0	0.0	0.0	0.0	0.0	0.0	0.0	0.0	0.0	0.0	0.0	0.0
fee1521d5f4b226160754e52e7b7b9c5	0.0	0.0	0.0	0.0	0.0	0.0	0.0	0.0	0.0	0.0	25.0	10.0	0.0	47.0	0.0	0.0	13.0	13.0	23.0	27.0	0.0	0.0	25.0	0.0	0.0	0.0	0.0	0.0	0.0	20.0	60.0	0.0	17.0	46.0	16.0	31.0	52.0	22.0	119.0	79.0	34.0	59.0	128.0	25.0	64.0	0.0	0.0	0.0	0.0
6e91f59e4f9d4057b129d3018da8615b	0.0	0.0	0.0	0.0	0.0	0.0	0.0	0.0	0.0	19.0	0.0	59.0	96.0	74.0	0.0	120.0	52.0	52.0	67.0	71.0	65.0	82.0	0.0	0.0	0.0	2.0	0.0	0.0	0.0	82.0	28.0	0.0	49.0	50.0	47.0	112.0	169.0	125.0	152.0	15.0	16.0	48.0	85.0	156.0	32.0	0.0	0.0	0.0	0.0
b7aff77d5d48e46be8c43ddf9f734184	0.0	0.0	0.0	0.0	0.0	0.0	0.0	0.0	0.0	0.0	0.0	0.0	0.0	0.0	0.0	0.0	0.0	0.0	0.0	0.0	0.0	0.0	0.0	0.0	0.0	0.0	0.0	0.0	0.0	0.0	0.0	0.0	0.0	0.0	0.0	0.0	0.0	0.0	0.0	0.0	0.0	0.0	0.0	5.0	0.0	0.0	0.0	0.0	0.0
ab1b5b7cc8f3dacd365ea00ee382b4c2	0.0	0.0	0.0	0.0	0.0	0.0	0.0	0.0	0.0	6.0	0.0	0.0	0.0	0.0	0.0	0.0	0.0	0.0	0.0	4.0	0.0	0.0	0.0	0.0	0.0	0.0	0.0	0.0	0.0	24.0	36.0	0.0	65.0	57.0	0.0	24.0	63.0	49.0	33.0	79.0	0.0	0.0	53.0	31.0	22.0	0.0	0.0	0.0	0.0
fffc810f442d003d0a1df51c5269b252	0.0	0.0	0.0	0.0	0.0	0.0	0.0	0.0	0.0	0.0	0.0	0.0	0.0	0.0	0.0	0.0	0.0	0.0	0.0	0.0	0.0	0.0	0.0	0.0	0.0	0.0	0.0	0.0	0.0	0.0	0.0	0.0	0.0	0.0	0.0	0.0	0.0	0.0	0.0	0.0	0.0	0.0	0.0	0.0	0.0	0.0	0.0	0.0	0.0
9f7f02aa2e0e7ba791bf47a68e8c0d39	0.0	0.0	0.0	0.0	0.0	0.0	0.0	0.0	0.0	0.0	0.0	0.0	0.0	0.0	0.0	0.0	0.0	0.0	0.0	0.0	0.0	0.0	0.0	0.0	0.0	0.0	0.0	0.0	0.0	0.0	0.0	0.0	0.0	0.0	0.0	0.0	49.0	31.0	0.0	248.0	0.0	50.0	0.0	0.0	0.0	0.0	0.0	0.0	0.0
61270ef7eb09717a97e5b2e7c0a57844	0.0	0.0	0.0	0.0	0.0	0.0	0.0	0.0	0.0	0.0	0.0	0.0	0.0	0.0	0.0	0.0	0.0	0.0	0.0	0.0	0.0	0.0	0.0	0.0	0.0	0.0	0.0	0.0	0.0	22.0	34.0	0.0	25.0	27.0	0.0	61.0	75.0	43.0	47.0	32.0	28.0	22.0	29.0	77.0	26.0	0.0	0.0	0.0	0.0
7f11f8d2e6e349fe14c77602b76ec376	0.0	0.0	0.0	0.0	0.0	0.0	0.0	0.0	0.0	9.0	0.0	0.0	0.0	0.0	0.0	0.0	0.0	0.0	0.0	0.0	0.0	0.0	0.0	0.0	0.0	3.0	0.0	0.0	10.0	111.0	71.0	0.0	136.0	77.0	0.0	96.0	208.0	151.0	196.0	23.0	44.0	16.0	32.0	355.0	43.0	0.0	0.0	0.0	0.0
819dba3f837338a2365f0c7e849b718a	0.0	0.0	0.0	0.0	0.0	0.0	0.0	0.0	0.0	0.0	0.0	0.0	0.0	0.0	0.0	0.0	0.0	0.0	0.0	0.0	0.0	0.0	0.0	0.0	0.0	0.0	0.0	0.0	0.0	0.0	0.0	0.0	0.0	0.0	0.0	0.0	0.0	0.0	0.0	0.0	0.0	0.0	0.0	15.0	0.0	0.0	0.0	0.0	0.0
16190c7ce16e9225d084e1ff36cfe073	0.0	0.0	0.0	0.0	0.0	0.0	0.0	0.0	0.0	0.0	0.0	0.0	0.0	0.0	0.0	0.0	0.0	0.0	0.0	0.0	0.0	0.0	0.0	0.0	0.0	0.0	0.0	0.0	0.0	0.0	0.0	0.0	0.0	0.0	0.0	0.0	0.0	0.0	0.0	0.0	0.0	0.0	0.0	0.0	0.0	0.0	0.0	0.0	0.0
293e6a8959cf1849dd2bc354b4f06470	0.0	0.0	0.0	0.0	0.0	0.0	0.0	0.0	0.0	0.0	2.0	0.0	0.0	0.0	0.0	0.0	0.0	0.0	0.0	0.0	0.0	0.0	0.0	0.0	0.0	0.0	0.0	0.0	4.0	24.0	72.0	0.0	53.0	54.0	16.0	130.0	155.0	138.0	155.0	38.0	111.0	21.0	18.0	204.0	183.0	0.0	0.0	0.0	0.0
08fc0181f6dcfbc17f0ea2d46761b541	0.0	0.0	0.0	0.0	0.0	0.0	0.0	0.0	0.0	0.0	0.0	0.0	0.0	0.0	0.0	0.0	0.0	0.0	0.0	0.0	0.0	0.0	0.0	0.0	0.0	0.0	0.0	0.0	7.0	46.0	51.0	0.0	0.0	61.0	18.0	72.0	111.0	70.0	66.0	27.0	44.0	57.0	0.0	123.0	35.0	0.0	0.0	0.0	0.0
e56a0754f7dfe040e61e4a461f15a30f	0.0	0.0	0.0	0.0	0.0	0.0	0.0	0.0	0.0	0.0	0.0	0.0	0.0	0.0	0.0	0.0	0.0	0.0	0.0	0.0	0.0	0.0	0.0	0.0	0.0	0.0	0.0	0.0	0.0	0.0	16.0	0.0	0.0	7.0	0.0	29.0	12.0	0.0	0.0	452.0	32.0	12.0	34.0	0.0	0.0	0.0	0.0	0.0	0.0
b8a13e453a72d65761d62773d25e6bf7	0.0	0.0	0.0	0.0	0.0	0.0	0.0	0.0	0.0	0.0	0.0	0.0	0.0	0.0	0.0	0.0	0.0	0.0	0.0	0.0	0.0	0.0	0.0	0.0	23.0	0.0	0.0	57.0	59.0	108.0	87.0	36.0	87.0	87.0	0.0	143.0	184.0	119.0	118.0	40.0	58.0	0.0	60.0	251.0	68.0	0.0	0.0	0.0	0.0
070e54200d174c8e49a31bd8c84c2353	0.0	0.0	0.0	0.0	0.0	0.0	0.0	0.0	0.0	0.0	0.0	0.0	5.0	0.0	0.0	0.0	0.0	0.0	0.0	0.0	0.0	0.0	0.0	0.0	0.0	0.0	0.0	0.0	0.0	0.0	0.0	0.0	0.0	7.0	0.0	12.0	15.0	13.0	11.0	0.0	0.0	0.0	9.0	19.0	10.0	0.0	0.0	0.0	0.0
7ad45e318cd517b9f4b19daf240f143a	0.0	0.0	0.0	0.0	0.0	0.0	0.0	0.0	0.0	0.0	0.0	0.0	0.0	0.0	0.0	0.0	0.0	0.0	0.0	0.0	0.0	0.0	0.0	0.0	0.0	0.0	0.0	0.0	0.0	0.0	0.0	0.0	0.0	0.0	0.0	0.0	0.0	0.0	0.0	0.0	0.0	0.0	0.0	0.0	0.0	0.0	0.0	0.0	0.0
d8ebf30ebe23dce36dbca3bd1cdc72ba	0.0	0.0	0.0	0.0	0.0	0.0	0.0	0.0	0.0	11.0	0.0	0.0	0.0	0.0	0.0	0.0	0.0	0.0	3.0	0.0	0.0	0.0	0.0	0.0	0.0	7.0	0.0	22.0	21.0	67.0	103.0	8.0	75.0	87.0	27.0	132.0	196.0	149.0	154.0	0.0	77.0	0.0	42.0	200.0	187.0	0.0	0.0	0.0	0.0
f9923c80d0195051585775fba4b644a3	0.0	0.0	0.0	0.0	0.0	0.0	0.0	0.0	0.0	0.0	0.0	0.0	0.0	0.0	0.0	0.0	0.0	0.0	0.0	0.0	0.0	0.0	0.0	0.0	0.0	0.0	0.0	0.0	0.0	0.0	0.0	0.0	0.0	0.0	0.0	0.0	0.0	0.0	0.0	0.0	0.0	0.0	0.0	0.0	0.0	0.0	0.0	0.0	0.0
6392877d84afc65217b9b1955ab9e8b2	0.0	0.0	0.0	0.0	0.0	0.0	0.0	0.0	0.0	0.0	0.0	78.0	0.0	0.0	0.0	0.0	0.0	30.0	0.0	29.0	31.0	0.0	7.0	0.0	0.0	0.0	0.0	0.0	20.0	151.0	21.0	12.0	51.0	59.0	36.0	36.0	71.0	0.0	60.0	292.0	0.0	53.0	288.0	47.0	34.0	0.0	0.0	0.0	0.0
f2242278954a4edcdf637c335b341504	0.0	0.0	0.0	0.0	0.0	0.0	0.0	0.0	0.0	0.0	0.0	0.0	0.0	0.0	23.0	0.0	0.0	0.0	0.0	0.0	0.0	0.0	0.0	0.0	0.0	0.0	0.0	0.0	0.0	0.0	0.0	0.0	0.0	0.0	0.0	0.0	0.0	0.0	0.0	0.0	0.0	36.0	54.0	0.0	0.0	0.0	0.0	0.0	0.0
643d25dc881ebfce982db69b26f23078	15.0	0.0	0.0	0.0	0.0	0.0	30.0	9.0	0.0	351.0	190.0	266.0	313.0	403.0	100.0	221.0	200.0	134.0	327.0	174.0	313.0	130.0	143.0	0.0	0.0	0.0	0.0	0.0	0.0	43.0	0.0	0.0	45.0	25.0	5.0	95.0	52.0	39.0	67.0	14.0	17.0	33.0	29.0	55.0	36.0	0.0	0.0	0.0	5.0
d61f5d6e681937680ad031898a3609c1	0.0	0.0	0.0	0.0	0.0	0.0	0.0	0.0	0.0	0.0	0.0	0.0	0.0	0.0	0.0	0.0	0.0	0.0	0.0	0.0	0.0	0.0	0.0	0.0	0.0	0.0	0.0	0.0	0.0	0.0	0.0	0.0	0.0	0.0	0.0	0.0	0.0	0.0	0.0	0.0	0.0	0.0	0.0	0.0	0.0	0.0	0.0	0.0	0.0
fe2c96d7939c24814b4fa72433655837	0.0	0.0	0.0	0.0	0.0	0.0	0.0	0.0	0.0	0.0	0.0	0.0	0.0	0.0	0.0	3.0	0.0	6.0	6.0	0.0	0.0	0.0	0.0	0.0	8.0	4.0	6.0	10.0	13.0	137.0	63.0	9.0	118.0	93.0	0.0	153.0	164.0	141.0	121.0	16.0	41.0	52.0	97.0	302.0	96.0	0.0	0.0	0.0	0.0
164ecd33ef6d54801fcb27932f16e5d3	0.0	0.0	0.0	0.0	0.0	0.0	0.0	0.0	0.0	0.0	0.0	0.0	0.0	0.0	0.0	0.0	0.0	0.0	0.0	0.0	0.0	0.0	0.0	0.0	0.0	0.0	0.0	0.0	0.0	0.0	0.0	0.0	0.0	0.0	0.0	0.0	0.0	0.0	0.0	0.0	0.0	0.0	43.0	0.0	0.0	0.0	0.0	0.0	0.0
f94f1ffde4420c28cd448c8e0c171ee9	0.0	0.0	0.0	0.0	0.0	0.0	0.0	0.0	0.0	0.0	0.0	4.0	0.0	0.0	0.0	0.0	0.0	0.0	0.0	0.0	0.0	0.0	0.0	0.0	0.0	0.0	0.0	0.0	0.0	20.0	0.0	0.0	113.0	145.0	0.0	0.0	233.0	0.0	62.0	0.0	0.0	14.0	731.0	12.0	59.0	0.0	0.0	0.0	0.0
68dd3ea640916aac89c50dbdc0047c32	0.0	0.0	0.0	0.0	0.0	0.0	0.0	0.0	0.0	0.0	0.0	0.0	0.0	0.0	0.0	0.0	0.0	0.0	0.0	0.0	0.0	0.0	0.0	0.0	0.0	0.0	0.0	0.0	6.0	139.0	75.0	0.0	91.0	0.0	41.0	126.0	177.0	172.0	90.0	44.0	106.0	0.0	0.0	179.0	0.0	0.0	0.0	0.0	0.0
d61901c45a894faa58a7684eb9c18ac0	0.0	0.0	0.0	0.0	0.0	0.0	0.0	0.0	0.0	0.0	0.0	0.0	0.0	0.0	0.0	0.0	0.0	0.0	0.0	0.0	0.0	0.0	0.0	0.0	0.0	0.0	0.0	0.0	0.0	0.0	0.0	0.0	5.0	0.0	0.0	34.0	88.0	33.0	175.0	0.0	0.0	0.0	26.0	0.0	0.0	2.0	0.0	0.0	0.0
a3921b3a11770e0d7997e6fa8d42295b	0.0	0.0	0.0	0.0	0.0	0.0	0.0	0.0	0.0	0.0	0.0	0.0	0.0	0.0	0.0	0.0	0.0	0.0	0.0	0.0	0.0	0.0	0.0	0.0	0.0	0.0	0.0	0.0	0.0	0.0	0.0	0.0	0.0	0.0	0.0	0.0	0.0	0.0	25.0	0.0	0.0	0.0	0.0	0.0	0.0	0.0	0.0	0.0	0.0
d705b40062f289dfc11bc87d31cc49f2	0.0	0.0	0.0	0.0	0.0	0.0	0.0	0.0	0.0	0.0	0.0	0.0	0.0	0.0	0.0	0.0	0.0	0.0	0.0	0.0	0.0	0.0	0.0	0.0	0.0	0.0	0.0	0.0	0.0	0.0	0.0	0.0	0.0	0.0	0.0	0.0	0.0	0.0	0.0	0.0	0.0	0.0	0.0	0.0	0.0	0.0	0.0	0.0	0.0
b48a66fe83d54867f449b610946f832f	0.0	0.0	0.0	0.0	0.0	0.0	0.0	0.0	0.0	74.0	0.0	715.0	34.0	0.0	0.0	180.0	0.0	700.0	401.0	199.0	231.0	163.0	484.0	0.0	0.0	0.0	0.0	0.0	0.0	143.0	0.0	0.0	0.0	231.0	0.0	0.0	179.0	0.0	0.0	0.0	84.0	209.0	0.0	0.0	97.0	0.0	0.0	0.0	0.0
eab621dedc935b9946deeb9fa907b246	0.0	0.0	0.0	0.0	0.0	0.0	0.0	0.0	0.0	0.0	0.0	0.0	0.0	0.0	0.0	0.0	0.0	0.0	0.0	0.0	0.0	0.0	0.0	0.0	0.0	0.0	0.0	0.0	0.0	0.0	47.0	0.0	0.0	0.0	0.0	0.0	206.0	0.0	10.0	0.0	0.0	113.0	195.0	0.0	20.0	0.0	0.0	0.0	0.0
28c26c03a15ff69fd92737429da96d1f	0.0	0.0	0.0	0.0	0.0	0.0	0.0	0.0	0.0	0.0	0.0	0.0	0.0	0.0	0.0	0.0	0.0	0.0	0.0	0.0	0.0	0.0	0.0	0.0	0.0	0.0	0.0	0.0	0.0	0.0	0.0	0.0	0.0	0.0	0.0	0.0	0.0	0.0	0.0	0.0	0.0	0.0	0.0	0.0	0.0	0.0	0.0	0.0	0.0
0e52d45ff402dbe30d682b9902a1a3ae	0.0	0.0	0.0	0.0	0.0	0.0	0.0	0.0	0.0	0.0	0.0	0.0	27.0	44.0	0.0	0.0	0.0	32.0	52.0	0.0	14.0	0.0	0.0	0.0	0.0	0.0	0.0	0.0	0.0	0.0	23.0	0.0	25.0	30.0	0.0	84.0	57.0	35.0	22.0	24.0	25.0	0.0	0.0	0.0	73.0	0.0	0.0	0.0	0.0
909f4bebddf3d860258ec0cfcc9bcf80	0.0	0.0	0.0	0.0	0.0	0.0	0.0	0.0	0.0	0.0	0.0	0.0	0.0	0.0	0.0	0.0	0.0	0.0	0.0	0.0	0.0	0.0	0.0	0.0	0.0	0.0	0.0	0.0	0.0	164.0	64.0	0.0	132.0	102.0	0.0	104.0	156.0	104.0	165.0	0.0	75.0	24.0	75.0	173.0	53.0	0.0	0.0	0.0	0.0
7355debd337f91fe84b9ec29ae1e16f7	4.0	21.0	0.0	0.0	0.0	15.0	0.0	0.0	0.0	179.0	56.0	96.0	25.0	36.0	23.0	155.0	18.0	7.0	78.0	40.0	78.0	11.0	389.0	0.0	0.0	0.0	0.0	0.0	0.0	8.0	24.0	0.0	31.0	32.0	8.0	17.0	104.0	10.0	68.0	21.0	443.0	91.0	89.0	9.0	0.0	0.0	7.0	0.0	0.0
6abcf508eb85de609be0b81981b08665	0.0	0.0	0.0	0.0	0.0	0.0	0.0	0.0	0.0	0.0	0.0	0.0	0.0	0.0	0.0	0.0	0.0	0.0	0.0	0.0	0.0	0.0	0.0	0.0	0.0	0.0	0.0	0.0	0.0	0.0	0.0	0.0	0.0	0.0	0.0	0.0	0.0	0.0	0.0	0.0	0.0	0.0	0.0	0.0	0.0	0.0	0.0	0.0	0.0
c39a870d6b3b1eccd29becf806b5be59	0.0	0.0	0.0	0.0	0.0	0.0	0.0	0.0	0.0	0.0	0.0	0.0	0.0	0.0	0.0	0.0	0.0	0.0	0.0	0.0	0.0	0.0	0.0	0.0	0.0	0.0	0.0	0.0	0.0	0.0	0.0	0.0	0.0	0.0	0.0	22.0	22.0	0.0	0.0	0.0	13.0	0.0	5.0	36.0	0.0	0.0	0.0	0.0	0.0
9b7e0757cbbbc47dcb2596385b8ac6c3	0.0	0.0	0.0	0.0	0.0	0.0	0.0	0.0	0.0	13.0	0.0	0.0	0.0	0.0	0.0	14.0	28.0	0.0	0.0	0.0	0.0	0.0	0.0	0.0	0.0	0.0	0.0	0.0	0.0	0.0	0.0	0.0	5.0	0.0	0.0	17.0	23.0	22.0	11.0	9.0	17.0	0.0	14.0	20.0	0.0	0.0	0.0	0.0	0.0
05891c40beb4cdfb56a4da558728425e	0.0	0.0	0.0	0.0	0.0	0.0	0.0	0.0	0.0	0.0	0.0	0.0	0.0	0.0	0.0	0.0	0.0	0.0	0.0	0.0	0.0	0.0	0.0	0.0	0.0	0.0	0.0	0.0	0.0	0.0	0.0	0.0	0.0	0.0	0.0	0.0	0.0	0.0	0.0	0.0	0.0	0.0	0.0	0.0	0.0	0.0	0.0	0.0	0.0
427613e23b402bd73e29e047e50b8fae	0.0	0.0	0.0	0.0	0.0	0.0	0.0	0.0	0.0	0.0	0.0	0.0	0.0	0.0	0.0	0.0	0.0	0.0	0.0	0.0	0.0	0.0	0.0	0.0	0.0	0.0	0.0	0.0	0.0	32.0	75.0	0.0	0.0	0.0	0.0	0.0	216.0	67.0	55.0	68.0	66.0	69.0	107.0	33.0	0.0	0.0	0.0	0.0	0.0
d8aaa2878d2463cd20dc142a0babde4c	0.0	0.0	0.0	0.0	0.0	0.0	0.0	0.0	0.0	134.0	109.0	43.0	57.0	143.0	107.0	120.0	119.0	222.0	155.0	43.0	87.0	112.0	0.0	0.0	0.0	0.0	0.0	0.0	0.0	80.0	129.0	0.0	129.0	0.0	28.0	69.0	87.0	178.0	138.0	128.0	0.0	75.0	101.0	83.0	70.0	0.0	0.0	0.0	0.0
5ab24dc5e52e153244915a5fafb6b3dc	0.0	0.0	0.0	0.0	0.0	0.0	0.0	0.0	0.0	0.0	0.0	0.0	0.0	0.0	0.0	0.0	0.0	0.0	0.0	0.0	0.0	0.0	0.0	0.0	0.0	0.0	0.0	0.0	0.0	0.0	0.0	0.0	0.0	0.0	0.0	0.0	0.0	0.0	0.0	0.0	0.0	0.0	0.0	0.0	0.0	0.0	0.0	0.0	0.0
d000b0d4292da0bf74f1366b82ab6081	0.0	0.0	0.0	0.0	0.0	0.0	0.0	0.0	0.0	0.0	0.0	0.0	0.0	0.0	0.0	0.0	0.0	0.0	0.0	3.0	0.0	0.0	0.0	0.0	0.0	0.0	0.0	0.0	0.0	16.0	24.0	0.0	37.0	7.0	11.0	50.0	66.0	0.0	46.0	0.0	11.0	10.0	0.0	20.0	0.0	0.0	0.0	0.0	0.0
077f70eb3e78240f83e8e390f2aafe71	0.0	0.0	0.0	0.0	0.0	0.0	0.0	0.0	0.0	0.0	0.0	0.0	0.0	0.0	0.0	0.0	0.0	0.0	0.0	8.0	0.0	0.0	0.0	0.0	0.0	0.0	0.0	0.0	0.0	112.0	68.0	0.0	106.0	71.0	0.0	123.0	208.0	188.0	186.0	0.0	120.0	72.0	72.0	193.0	180.0	0.0	0.0	0.0	0.0
d70d8409b89f7c8b0ce516f26bd1dcbc	0.0	0.0	0.0	0.0	0.0	0.0	0.0	0.0	0.0	0.0	0.0	0.0	0.0	0.0	0.0	0.0	0.0	0.0	0.0	0.0	0.0	0.0	0.0	0.0	0.0	0.0	0.0	0.0	0.0	0.0	0.0	0.0	0.0	0.0	0.0	0.0	0.0	0.0	8.0	0.0	0.0	3318.0	0.0	0.0	0.0	0.0	0.0	0.0	0.0
17a5afced009010520fa6b32a2e6d033	0.0	0.0	0.0	0.0	0.0	0.0	0.0	0.0	0.0	0.0	7.0	0.0	12.0	0.0	0.0	0.0	0.0	0.0	0.0	0.0	0.0	0.0	0.0	0.0	0.0	0.0	0.0	0.0	0.0	88.0	145.0	0.0	57.0	106.0	0.0	224.0	195.0	148.0	229.0	30.0	75.0	87.0	116.0	278.0	162.0	0.0	0.0	0.0	0.0
e6c7f84c4e1887adec83641bd74eb9e2	0.0	0.0	0.0	0.0	0.0	0.0	0.0	0.0	0.0	0.0	0.0	0.0	0.0	0.0	0.0	0.0	0.0	0.0	0.0	0.0	0.0	0.0	0.0	0.0	0.0	0.0	0.0	0.0	0.0	0.0	0.0	0.0	0.0	0.0	0.0	0.0	0.0	0.0	0.0	0.0	0.0	0.0	0.0	0.0	0.0	0.0	0.0	0.0	0.0
8159c9e76f1e248fa0dfba4cbb4f5a7a	0.0	0.0	0.0	0.0	0.0	0.0	0.0	0.0	0.0	0.0	0.0	0.0	0.0	0.0	0.0	0.0	0.0	0.0	0.0	0.0	0.0	0.0	0.0	0.0	0.0	0.0	0.0	0.0	0.0	0.0	0.0	0.0	0.0	0.0	0.0	0.0	0.0	0.0	0.0	0.0	0.0	0.0	0.0	0.0	0.0	0.0	0.0	0.0	0.0
8c715d72780e6caf877ec32d9d520a38	0.0	0.0	0.0	0.0	0.0	0.0	0.0	0.0	0.0	0.0	0.0	0.0	0.0	0.0	0.0	83.0	0.0	0.0	0.0	0.0	0.0	0.0	0.0	0.0	0.0	0.0	0.0	0.0	0.0	0.0	0.0	0.0	0.0	0.0	0.0	0.0	0.0	0.0	0.0	0.0	0.0	0.0	0.0	0.0	0.0	0.0	0.0	0.0	0.0
4117c541398b32f3bdadce379bbb30d9	0.0	0.0	0.0	0.0	0.0	0.0	0.0	0.0	0.0	0.0	0.0	0.0	0.0	0.0	0.0	0.0	0.0	0.0	0.0	0.0	0.0	0.0	0.0	0.0	0.0	0.0	0.0	0.0	0.0	0.0	0.0	0.0	0.0	0.0	0.0	0.0	0.0	0.0	0.0	0.0	0.0	0.0	0.0	0.0	0.0	0.0	0.0	0.0	0.0
c2a2e7560d49b083a0b86f7b502c7071	0.0	0.0	0.0	0.0	0.0	0.0	0.0	0.0	0.0	0.0	0.0	0.0	0.0	0.0	0.0	0.0	0.0	0.0	0.0	0.0	0.0	0.0	0.0	0.0	0.0	0.0	0.0	0.0	0.0	56.0	0.0	0.0	0.0	0.0	0.0	0.0	0.0	0.0	0.0	0.0	0.0	0.0	0.0	0.0	0.0	0.0	0.0	0.0	0.0
1a5031b224972ce4d0157065d37ef97f	0.0	0.0	0.0	0.0	0.0	0.0	0.0	0.0	0.0	88.0	0.0	69.0	89.0	68.0	31.0	53.0	24.0	0.0	45.0	76.0	0.0	22.0	24.0	0.0	0.0	0.0	0.0	0.0	0.0	120.0	158.0	0.0	114.0	121.0	32.0	316.0	313.0	95.0	195.0	0.0	90.0	119.0	82.0	137.0	91.0	0.0	0.0	0.0	0.0
e04840d9fa4adb9573ef81009103502e	0.0	0.0	0.0	0.0	0.0	0.0	0.0	0.0	0.0	0.0	0.0	0.0	12.0	0.0	0.0	0.0	0.0	0.0	0.0	0.0	0.0	0.0	0.0	0.0	0.0	0.0	0.0	18.0	0.0	106.0	72.0	0.0	52.0	83.0	19.0	148.0	96.0	77.0	64.0	0.0	72.0	64.0	77.0	90.0	93.0	0.0	0.0	0.0	0.0
de32b0312fcfede90bc655c5cfd2be74	0.0	0.0	0.0	0.0	0.0	0.0	0.0	0.0	0.0	0.0	0.0	0.0	0.0	0.0	0.0	0.0	0.0	0.0	0.0	0.0	0.0	0.0	0.0	0.0	0.0	0.0	0.0	0.0	0.0	0.0	0.0	0.0	0.0	0.0	0.0	0.0	0.0	0.0	0.0	0.0	0.0	0.0	0.0	0.0	0.0	0.0	0.0	0.0	0.0
e767d6407e86b415c6802851bbccb02d	0.0	0.0	0.0	0.0	0.0	0.0	0.0	0.0	0.0	0.0	0.0	22.0	0.0	0.0	0.0	0.0	0.0	0.0	0.0	0.0	0.0	0.0	0.0	0.0	0.0	0.0	0.0	0.0	0.0	45.0	132.0	0.0	57.0	107.0	27.0	283.0	238.0	124.0	180.0	69.0	90.0	131.0	201.0	157.0	92.0	0.0	0.0	0.0	0.0
3886d3173c7816707642ebf07c5918a6	0.0	0.0	0.0	0.0	0.0	0.0	0.0	0.0	0.0	0.0	0.0	0.0	0.0	0.0	0.0	0.0	0.0	0.0	0.0	0.0	0.0	0.0	0.0	0.0	0.0	0.0	0.0	0.0	0.0	0.0	0.0	0.0	0.0	0.0	0.0	0.0	0.0	0.0	0.0	0.0	0.0	0.0	0.0	0.0	0.0	0.0	0.0	0.0	0.0
99f08d3afa45e9daa1cff1e16b53d662	0.0	0.0	0.0	0.0	0.0	0.0	0.0	0.0	0.0	0.0	0.0	0.0	0.0	0.0	0.0	0.0	0.0	0.0	0.0	0.0	0.0	0.0	0.0	0.0	0.0	0.0	0.0	17.0	0.0	69.0	61.0	0.0	17.0	125.0	16.0	61.0	206.0	182.0	115.0	91.0	64.0	131.0	133.0	76.0	386.0	0.0	0.0	0.0	0.0
43265098fe65b429412cca71dc9574c5	0.0	0.0	0.0	0.0	0.0	0.0	0.0	0.0	0.0	0.0	0.0	0.0	0.0	0.0	0.0	14.0	17.0	0.0	22.0	0.0	0.0	0.0	0.0	0.0	0.0	0.0	7.0	0.0	0.0	51.0	92.0	0.0	54.0	79.0	0.0	170.0	150.0	65.0	159.0	39.0	67.0	93.0	107.0	136.0	96.0	0.0	0.0	0.0	0.0
4a6d7ccada425ca99dba53fc902f88fe	0.0	0.0	0.0	0.0	0.0	0.0	0.0	0.0	0.0	0.0	0.0	26.0	0.0	42.0	0.0	0.0	116.0	0.0	0.0	0.0	23.0	0.0	0.0	0.0	0.0	0.0	0.0	0.0	0.0	0.0	0.0	0.0	0.0	31.0	0.0	0.0	0.0	0.0	0.0	4.0	0.0	0.0	0.0	0.0	0.0	0.0	0.0	0.0	0.0
7a9fe1b168859807c3f38a1abe36993a	0.0	0.0	0.0	0.0	0.0	0.0	0.0	0.0	0.0	0.0	0.0	0.0	0.0	0.0	0.0	0.0	0.0	0.0	0.0	0.0	0.0	0.0	0.0	0.0	0.0	0.0	0.0	0.0	0.0	0.0	0.0	0.0	0.0	0.0	0.0	69.0	59.0	42.0	59.0	0.0	0.0	0.0	0.0	65.0	35.0	0.0	0.0	0.0	0.0
4832bd22f2c1dc2bbbcc1f5994561ffb	0.0	0.0	0.0	0.0	0.0	0.0	0.0	0.0	0.0	0.0	0.0	0.0	0.0	0.0	0.0	0.0	0.0	0.0	0.0	0.0	0.0	0.0	0.0	0.0	0.0	0.0	0.0	0.0	0.0	0.0	0.0	0.0	0.0	0.0	0.0	0.0	0.0	0.0	0.0	0.0	0.0	0.0	0.0	0.0	0.0	0.0	0.0	0.0	0.0
fd20bdf653287dd3de85661cd7eb5cc8	15.0	0.0	0.0	0.0	0.0	0.0	10.0	0.0	0.0	29.0	41.0	0.0	64.0	102.0	0.0	41.0	53.0	42.0	56.0	27.0	30.0	11.0	39.0	0.0	0.0	6.0	0.0	0.0	0.0	0.0	64.0	0.0	46.0	57.0	19.0	175.0	173.0	52.0	126.0	87.0	69.0	68.0	247.0	73.0	75.0	0.0	0.0	0.0	0.0
625ae6c29689b6d96a695916b121043b	0.0	0.0	0.0	0.0	0.0	0.0	0.0	0.0	0.0	0.0	0.0	0.0	0.0	0.0	0.0	0.0	0.0	34.0	0.0	0.0	0.0	0.0	0.0	0.0	0.0	0.0	0.0	0.0	0.0	0.0	0.0	0.0	0.0	47.0	0.0	0.0	37.0	0.0	0.0	309.0	0.0	0.0	19.0	0.0	0.0	0.0	0.0	0.0	0.0
ae83f67ea09f34a9e2d116751346c22a	0.0	0.0	0.0	0.0	0.0	0.0	0.0	0.0	0.0	0.0	0.0	0.0	0.0	0.0	0.0	0.0	0.0	0.0	0.0	0.0	0.0	0.0	0.0	0.0	0.0	0.0	0.0	0.0	0.0	0.0	0.0	0.0	0.0	0.0	0.0	0.0	0.0	0.0	0.0	0.0	0.0	0.0	0.0	0.0	0.0	0.0	0.0	0.0	0.0
3bb8f707aaf0361bc2341d115e19ccd7	0.0	0.0	0.0	0.0	0.0	0.0	0.0	0.0	0.0	0.0	0.0	0.0	0.0	0.0	0.0	0.0	0.0	0.0	0.0	0.0	0.0	0.0	0.0	0.0	0.0	0.0	0.0	0.0	0.0	0.0	0.0	0.0	0.0	0.0	0.0	0.0	0.0	0.0	0.0	0.0	0.0	0.0	0.0	0.0	0.0	0.0	0.0	0.0	0.0
869ebb32d8a2622206ada8c6236738b5	0.0	0.0	0.0	0.0	0.0	0.0	0.0	0.0	0.0	0.0	0.0	0.0	0.0	0.0	0.0	0.0	0.0	0.0	0.0	0.0	0.0	0.0	0.0	0.0	0.0	0.0	0.0	0.0	0.0	0.0	53.0	0.0	0.0	26.0	12.0	12.0	58.0	29.0	60.0	39.0	31.0	58.0	204.0	0.0	16.0	0.0	0.0	0.0	0.0
1bc5876b9a77a68fda28bb4c0e672d3e	0.0	0.0	0.0	0.0	0.0	0.0	0.0	0.0	0.0	139.0	70.0	0.0	34.0	23.0	132.0	92.0	1051.0	0.0	560.0	63.0	262.0	0.0	75.0	0.0	0.0	0.0	0.0	0.0	0.0	0.0	0.0	0.0	79.0	0.0	0.0	0.0	79.0	37.0	985.0	0.0	80.0	170.0	112.0	0.0	0.0	0.0	0.0	0.0	0.0
b46e320af4d2da78ad95c8ef7f24a863	0.0	0.0	0.0	0.0	0.0	0.0	0.0	0.0	0.0	0.0	72.0	37.0	0.0	48.0	0.0	32.0	0.0	99.0	0.0	0.0	0.0	0.0	0.0	0.0	0.0	0.0	0.0	0.0	0.0	51.0	33.0	0.0	0.0	155.0	0.0	75.0	39.0	0.0	58.0	0.0	0.0	1112.0	60.0	0.0	0.0	0.0	0.0	0.0	0.0
543e338c749e4cc43c5529c617d66dbd	0.0	0.0	0.0	0.0	0.0	0.0	0.0	0.0	0.0	0.0	0.0	0.0	0.0	0.0	0.0	18.0	0.0	0.0	0.0	0.0	6.0	0.0	0.0	0.0	0.0	0.0	0.0	0.0	0.0	74.0	74.0	0.0	31.0	60.0	0.0	184.0	149.0	59.0	119.0	77.0	87.0	67.0	72.0	123.0	95.0	0.0	0.0	0.0	0.0
72b21d905100fa549a5321a4526e6e25	0.0	0.0	0.0	0.0	0.0	0.0	0.0	0.0	0.0	14.0	0.0	212.0	0.0	0.0	1688.0	0.0	0.0	4.0	4.0	0.0	0.0	0.0	0.0	0.0	0.0	0.0	0.0	0.0	0.0	0.0	18.0	0.0	64.0	9.0	0.0	0.0	0.0	0.0	0.0	0.0	11.0	42.0	0.0	0.0	0.0	0.0	0.0	0.0	0.0
7f77b5994be2f945548affec87447fae	0.0	0.0	0.0	0.0	0.0	0.0	0.0	0.0	0.0	0.0	0.0	0.0	0.0	0.0	0.0	0.0	0.0	0.0	0.0	0.0	0.0	0.0	0.0	0.0	0.0	0.0	0.0	0.0	0.0	0.0	0.0	0.0	0.0	0.0	0.0	0.0	0.0	0.0	0.0	0.0	0.0	0.0	36.0	0.0	0.0	0.0	0.0	0.0	0.0
f98c88526d9048e0c95acd390099591e	15.0	0.0	0.0	0.0	0.0	22.0	0.0	0.0	0.0	665.0	169.0	124.0	59.0	173.0	93.0	483.0	656.0	125.0	262.0	59.0	262.0	144.0	58.0	0.0	0.0	0.0	0.0	0.0	0.0	0.0	0.0	0.0	53.0	91.0	0.0	41.0	76.0	0.0	142.0	0.0	33.0	0.0	99.0	0.0	0.0	0.0	0.0	0.0	0.0
bb88f72f91e12690fb4ba1477c6a12d5	0.0	0.0	0.0	0.0	0.0	0.0	0.0	0.0	0.0	0.0	0.0	0.0	0.0	0.0	0.0	0.0	0.0	0.0	0.0	0.0	0.0	0.0	0.0	0.0	0.0	0.0	0.0	0.0	0.0	22.0	24.0	0.0	21.0	38.0	7.0	47.0	68.0	38.0	52.0	27.0	14.0	0.0	20.0	61.0	28.0	0.0	0.0	0.0	0.0
e3a37913f6cdd58bacf25875490fa886	0.0	0.0	0.0	0.0	0.0	0.0	0.0	0.0	0.0	0.0	0.0	0.0	0.0	0.0	0.0	0.0	0.0	0.0	0.0	0.0	0.0	0.0	0.0	0.0	0.0	0.0	0.0	0.0	0.0	0.0	0.0	0.0	0.0	0.0	0.0	0.0	0.0	0.0	0.0	0.0	0.0	0.0	0.0	0.0	0.0	0.0	0.0	0.0	0.0
38d6e43ffb6d94b9cd7546f016515a9c	0.0	0.0	0.0	0.0	0.0	0.0	0.0	0.0	0.0	0.0	0.0	0.0	0.0	0.0	0.0	0.0	0.0	0.0	0.0	0.0	0.0	0.0	0.0	0.0	0.0	0.0	0.0	0.0	0.0	0.0	0.0	0.0	0.0	0.0	0.0	0.0	0.0	0.0	0.0	0.0	0.0	0.0	0.0	0.0	0.0	0.0	0.0	0.0	0.0
fd9fc00caeda284230618377a8449555	0.0	0.0	0.0	0.0	0.0	0.0	0.0	0.0	0.0	0.0	0.0	0.0	0.0	0.0	0.0	0.0	0.0	0.0	0.0	0.0	0.0	0.0	0.0	0.0	0.0	0.0	0.0	0.0	0.0	0.0	0.0	0.0	0.0	0.0	0.0	0.0	0.0	0.0	0.0	0.0	0.0	0.0	0.0	0.0	0.0	0.0	0.0	0.0	0.0
6d21af7be767cf79c50249dc155488da	0.0	0.0	0.0	0.0	0.0	0.0	0.0	0.0	0.0	0.0	0.0	0.0	0.0	0.0	0.0	0.0	0.0	0.0	0.0	0.0	0.0	0.0	0.0	0.0	0.0	0.0	0.0	0.0	0.0	0.0	0.0	0.0	0.0	0.0	0.0	0.0	0.0	0.0	0.0	0.0	0.0	0.0	0.0	0.0	0.0	0.0	0.0	0.0	0.0
9cde82ea5dc02d94f1eb2b39aba50a10	0.0	0.0	0.0	0.0	0.0	0.0	0.0	0.0	0.0	24.0	0.0	0.0	0.0	37.0	0.0	0.0	0.0	0.0	0.0	0.0	0.0	0.0	0.0	0.0	0.0	0.0	0.0	0.0	0.0	0.0	52.0	0.0	80.0	98.0	0.0	124.0	178.0	82.0	196.0	75.0	0.0	88.0	59.0	62.0	77.0	0.0	0.0	0.0	0.0
9593e5473a2afacf660fcebc879e595b	0.0	0.0	0.0	0.0	0.0	0.0	0.0	0.0	0.0	0.0	0.0	112.0	0.0	0.0	977.0	0.0	0.0	0.0	0.0	0.0	0.0	0.0	0.0	0.0	0.0	0.0	0.0	0.0	0.0	0.0	26.0	0.0	34.0	0.0	0.0	44.0	0.0	0.0	0.0	0.0	0.0	0.0	0.0	0.0	0.0	0.0	0.0	0.0	0.0
f2443f31ea9cb06fd15495215112534e	0.0	0.0	0.0	0.0	0.0	0.0	0.0	0.0	0.0	0.0	0.0	0.0	0.0	0.0	0.0	0.0	0.0	0.0	0.0	0.0	0.0	0.0	0.0	0.0	0.0	0.0	0.0	0.0	0.0	98.0	0.0	0.0	58.0	204.0	0.0	178.0	123.0	0.0	48.0	84.0	0.0	1754.0	294.0	0.0	72.0	0.0	0.0	0.0	0.0
4d1a9146377f18e58c642afadad2cec8	0.0	0.0	0.0	0.0	0.0	0.0	0.0	0.0	0.0	0.0	0.0	0.0	0.0	0.0	0.0	0.0	0.0	0.0	0.0	134.0	0.0	0.0	0.0	0.0	0.0	0.0	0.0	0.0	0.0	0.0	0.0	0.0	0.0	72.0	0.0	0.0	0.0	0.0	0.0	227.0	0.0	75.0	0.0	0.0	0.0	0.0	0.0	0.0	0.0
6d6bad2094188c1dec9f7a554a6e7cd4	0.0	0.0	0.0	0.0	0.0	0.0	0.0	0.0	0.0	0.0	0.0	0.0	0.0	0.0	0.0	0.0	0.0	0.0	0.0	0.0	0.0	0.0	0.0	0.0	0.0	0.0	0.0	0.0	0.0	57.0	0.0	0.0	0.0	33.0	11.0	36.0	49.0	49.0	31.0	52.0	27.0	0.0	35.0	42.0	0.0	0.0	0.0	0.0	0.0
e6067a5e248d09a13f7b3492607ddaa3	0.0	0.0	0.0	0.0	0.0	0.0	0.0	0.0	0.0	0.0	0.0	0.0	0.0	0.0	0.0	0.0	0.0	0.0	0.0	0.0	0.0	0.0	0.0	0.0	0.0	0.0	0.0	0.0	0.0	0.0	0.0	0.0	0.0	0.0	0.0	0.0	0.0	0.0	0.0	0.0	0.0	0.0	0.0	0.0	0.0	0.0	0.0	0.0	0.0
1f2325f2a46485e8bcbf1e11768f888e	0.0	0.0	0.0	0.0	0.0	0.0	0.0	0.0	0.0	0.0	0.0	0.0	0.0	0.0	0.0	0.0	0.0	0.0	0.0	0.0	0.0	0.0	2.0	0.0	0.0	2.0	0.0	3.0	0.0	0.0	33.0	0.0	18.0	37.0	3.0	95.0	70.0	31.0	78.0	19.0	23.0	17.0	31.0	70.0	36.0	0.0	0.0	0.0	0.0
456203685029dcd8ffbf4fd51d1947ed	0.0	0.0	0.0	0.0	0.0	0.0	0.0	0.0	0.0	0.0	0.0	0.0	0.0	0.0	0.0	0.0	0.0	0.0	0.0	0.0	0.0	0.0	0.0	0.0	0.0	0.0	0.0	0.0	0.0	0.0	0.0	0.0	0.0	0.0	0.0	0.0	0.0	0.0	0.0	0.0	0.0	0.0	0.0	0.0	0.0	0.0	0.0	0.0	0.0
1212556e63e79a6228026e56ff8a0e17	0.0	0.0	0.0	0.0	0.0	0.0	0.0	0.0	0.0	0.0	0.0	0.0	0.0	0.0	0.0	0.0	0.0	0.0	0.0	0.0	0.0	0.0	0.0	0.0	0.0	0.0	0.0	0.0	0.0	0.0	0.0	0.0	0.0	0.0	0.0	0.0	0.0	0.0	0.0	0.0	0.0	0.0	0.0	0.0	0.0	0.0	0.0	0.0	0.0
f97f27ca3e2bbb8b4ab131d616779980	0.0	0.0	0.0	0.0	0.0	0.0	0.0	0.0	0.0	0.0	0.0	0.0	0.0	0.0	0.0	0.0	0.0	0.0	0.0	0.0	0.0	0.0	0.0	0.0	0.0	0.0	0.0	0.0	0.0	0.0	0.0	0.0	0.0	0.0	0.0	0.0	0.0	0.0	0.0	0.0	0.0	0.0	0.0	0.0	0.0	0.0	0.0	0.0	0.0
8932c34fb84d8d673f9d6b30d2db3c3a	0.0	0.0	0.0	0.0	0.0	0.0	0.0	0.0	0.0	0.0	0.0	4.0	0.0	10.0	0.0	0.0	0.0	21.0	0.0	28.0	0.0	0.0	0.0	0.0	0.0	0.0	0.0	0.0	5.0	180.0	53.0	0.0	157.0	371.0	0.0	113.0	157.0	12.0	69.0	96.0	42.0	918.0	172.0	94.0	30.0	0.0	0.0	0.0	0.0
89975d3c4ad6065c6c6793ac573934fb	0.0	0.0	0.0	0.0	0.0	0.0	0.0	0.0	0.0	0.0	0.0	0.0	0.0	0.0	0.0	0.0	0.0	0.0	0.0	0.0	0.0	0.0	0.0	0.0	0.0	0.0	0.0	0.0	0.0	0.0	0.0	0.0	0.0	0.0	0.0	0.0	0.0	16.0	0.0	0.0	0.0	0.0	0.0	0.0	15.0	0.0	0.0	0.0	0.0
98f3ea4b26a52ca9656cd30176fa34b8	0.0	0.0	0.0	0.0	0.0	0.0	0.0	0.0	0.0	0.0	0.0	6.0	82.0	0.0	0.0	126.0	0.0	0.0	0.0	0.0	0.0	0.0	0.0	0.0	0.0	0.0	0.0	0.0	6.0	107.0	87.0	0.0	86.0	51.0	9.0	155.0	146.0	86.0	179.0	25.0	133.0	77.0	164.0	140.0	61.0	0.0	0.0	0.0	0.0
0145d96ab88695c4ca7badc4668a29e9	0.0	0.0	0.0	0.0	0.0	0.0	0.0	0.0	0.0	0.0	0.0	0.0	0.0	0.0	0.0	0.0	0.0	0.0	0.0	0.0	0.0	0.0	0.0	0.0	0.0	0.0	0.0	13.0	9.0	96.0	50.0	0.0	82.0	72.0	14.0	122.0	196.0	168.0	143.0	29.0	158.0	103.0	143.0	186.0	0.0	0.0	0.0	0.0	0.0
7c6230944bf4061de12670e41fa6cee4	0.0	0.0	0.0	0.0	0.0	0.0	0.0	0.0	0.0	0.0	0.0	0.0	0.0	0.0	0.0	0.0	0.0	0.0	0.0	0.0	0.0	0.0	0.0	0.0	0.0	0.0	0.0	0.0	0.0	0.0	0.0	0.0	0.0	0.0	0.0	0.0	0.0	0.0	0.0	0.0	0.0	0.0	0.0	0.0	0.0	0.0	0.0	0.0	0.0
ba504a68fa008f7c7f0bcac81e309346	0.0	17.0	0.0	0.0	0.0	0.0	0.0	0.0	0.0	0.0	0.0	0.0	5.0	0.0	0.0	0.0	0.0	0.0	0.0	0.0	0.0	0.0	0.0	0.0	0.0	0.0	0.0	0.0	14.0	0.0	885.0	0.0	0.0	114.0	0.0	15.0	81.0	0.0	0.0	15.0	0.0	0.0	7.0	0.0	11.0	0.0	7.0	0.0	0.0
1b0628f1dea2d6b1a139332ab45e945f	0.0	0.0	0.0	0.0	0.0	0.0	0.0	0.0	0.0	0.0	0.0	0.0	0.0	0.0	0.0	0.0	0.0	0.0	0.0	0.0	0.0	0.0	0.0	0.0	0.0	0.0	0.0	0.0	0.0	0.0	17.0	0.0	0.0	0.0	0.0	0.0	0.0	0.0	0.0	0.0	0.0	0.0	0.0	0.0	0.0	0.0	0.0	0.0	0.0
222f671dfe353bc87ce2cec7269330b1	0.0	0.0	0.0	0.0	4.0	0.0	0.0	0.0	0.0	0.0	0.0	0.0	0.0	0.0	0.0	31.0	0.0	0.0	0.0	0.0	0.0	0.0	0.0	0.0	0.0	0.0	0.0	0.0	0.0	0.0	55.0	0.0	0.0	63.0	38.0	133.0	142.0	90.0	104.0	79.0	74.0	0.0	135.0	87.0	115.0	0.0	0.0	0.0	0.0
4a2b476538be86b44d299ff7380cffaf	0.0	0.0	0.0	0.0	0.0	0.0	0.0	0.0	0.0	0.0	0.0	0.0	0.0	0.0	0.0	0.0	0.0	0.0	0.0	0.0	0.0	0.0	0.0	0.0	0.0	0.0	0.0	0.0	0.0	0.0	40.0	0.0	0.0	0.0	0.0	50.0	0.0	0.0	167.0	94.0	0.0	45.0	105.0	0.0	0.0	0.0	0.0	0.0	0.0
4268d2c01290f6d8d709a4c1c7cbff04	0.0	0.0	0.0	0.0	0.0	0.0	0.0	0.0	0.0	0.0	0.0	0.0	55.0	0.0	0.0	0.0	0.0	30.0	0.0	0.0	0.0	20.0	0.0	0.0	0.0	0.0	0.0	0.0	0.0	132.0	69.0	0.0	92.0	47.0	60.0	91.0	190.0	169.0	124.0	39.0	55.0	35.0	57.0	145.0	99.0	0.0	0.0	0.0	0.0
a43d71de599450a09409ddbec5aa8e42	0.0	0.0	0.0	0.0	0.0	0.0	0.0	0.0	0.0	0.0	0.0	0.0	0.0	0.0	0.0	0.0	0.0	0.0	0.0	0.0	0.0	0.0	0.0	0.0	0.0	0.0	0.0	0.0	26.0	0.0	87.0	0.0	0.0	110.0	40.0	179.0	140.0	40.0	121.0	44.0	90.0	109.0	116.0	80.0	65.0	0.0	0.0	0.0	0.0
40ef1b16092f524df55da0a18dd7cd20	0.0	0.0	0.0	0.0	0.0	0.0	0.0	0.0	0.0	0.0	0.0	0.0	0.0	0.0	0.0	0.0	0.0	0.0	0.0	0.0	0.0	0.0	0.0	0.0	0.0	0.0	0.0	0.0	0.0	66.0	0.0	0.0	50.0	95.0	0.0	0.0	113.0	0.0	0.0	283.0	0.0	0.0	253.0	0.0	0.0	0.0	0.0	0.0	0.0
277672fe5d395295ae2e280f33c1bb85	0.0	0.0	0.0	0.0	0.0	0.0	0.0	0.0	0.0	0.0	0.0	0.0	0.0	0.0	0.0	0.0	0.0	0.0	0.0	0.0	0.0	0.0	0.0	0.0	0.0	0.0	0.0	0.0	0.0	0.0	0.0	0.0	0.0	0.0	0.0	0.0	0.0	0.0	0.0	593.0	0.0	0.0	0.0	0.0	36.0	0.0	0.0	0.0	0.0
64ff8472d625c41370deb55307706209	0.0	0.0	0.0	0.0	0.0	0.0	0.0	0.0	0.0	0.0	0.0	0.0	0.0	0.0	0.0	0.0	0.0	0.0	0.0	0.0	0.0	0.0	0.0	0.0	0.0	0.0	0.0	0.0	0.0	0.0	0.0	0.0	0.0	0.0	0.0	0.0	0.0	0.0	0.0	0.0	0.0	0.0	0.0	0.0	0.0	0.0	0.0	0.0	0.0
590496df32f3afeed764474d25592030	0.0	0.0	0.0	0.0	0.0	0.0	0.0	0.0	0.0	0.0	0.0	0.0	0.0	0.0	0.0	0.0	0.0	0.0	0.0	0.0	0.0	0.0	0.0	0.0	0.0	0.0	0.0	0.0	0.0	0.0	0.0	0.0	9.0	0.0	0.0	13.0	0.0	11.0	0.0	8.0	0.0	9.0	21.0	0.0	137.0	0.0	0.0	0.0	0.0
ed45022df6c9ee7adc610281450bba62	0.0	0.0	0.0	0.0	0.0	0.0	0.0	0.0	0.0	0.0	0.0	0.0	0.0	0.0	0.0	0.0	0.0	0.0	0.0	0.0	0.0	0.0	0.0	0.0	0.0	0.0	0.0	0.0	0.0	0.0	0.0	0.0	0.0	0.0	0.0	0.0	0.0	0.0	0.0	0.0	0.0	0.0	0.0	0.0	0.0	0.0	0.0	0.0	0.0
200ab6e038ec81539a9ce7197f39c269	0.0	0.0	0.0	0.0	0.0	0.0	0.0	0.0	0.0	0.0	0.0	0.0	0.0	0.0	0.0	0.0	0.0	0.0	0.0	0.0	0.0	0.0	0.0	0.0	0.0	0.0	0.0	8.0	0.0	67.0	26.0	0.0	65.0	57.0	0.0	100.0	144.0	142.0	55.0	30.0	0.0	0.0	53.0	64.0	45.0	0.0	0.0	0.0	0.0
af5a04c273c855817be2e65494cbbfd2	0.0	0.0	0.0	0.0	0.0	0.0	0.0	0.0	0.0	0.0	0.0	6.0	33.0	1568.0	0.0	0.0	0.0	0.0	0.0	31.0	0.0	0.0	0.0	0.0	0.0	0.0	6.0	0.0	0.0	0.0	59.0	0.0	78.0	109.0	0.0	192.0	124.0	0.0	65.0	55.0	15.0	278.0	109.0	46.0	55.0	0.0	0.0	0.0	0.0
049323f1c98a59dbcdb353edafe39327	0.0	0.0	0.0	0.0	0.0	0.0	0.0	0.0	0.0	0.0	0.0	0.0	0.0	0.0	0.0	0.0	0.0	0.0	0.0	0.0	0.0	0.0	0.0	0.0	0.0	0.0	0.0	0.0	0.0	0.0	0.0	0.0	0.0	0.0	0.0	0.0	0.0	0.0	0.0	0.0	0.0	0.0	0.0	0.0	0.0	0.0	0.0	0.0	0.0
87ad8db51650c4b7b409424a86402039	0.0	0.0	0.0	0.0	0.0	0.0	0.0	0.0	0.0	0.0	0.0	0.0	0.0	0.0	0.0	0.0	0.0	0.0	0.0	0.0	0.0	0.0	0.0	0.0	0.0	0.0	0.0	0.0	0.0	0.0	0.0	0.0	0.0	0.0	0.0	0.0	0.0	0.0	0.0	0.0	0.0	0.0	0.0	0.0	0.0	0.0	0.0	0.0	0.0
5a0da0536d1153e192c8b96f3a5e8d4a	0.0	0.0	0.0	0.0	0.0	0.0	0.0	0.0	0.0	0.0	0.0	0.0	0.0	0.0	0.0	0.0	0.0	0.0	0.0	0.0	0.0	0.0	0.0	0.0	0.0	0.0	0.0	0.0	7.0	0.0	73.0	0.0	64.0	70.0	0.0	121.0	167.0	115.0	0.0	51.0	85.0	50.0	0.0	129.0	0.0	0.0	0.0	0.0	0.0
644f9b3e6c9c042e85cb19a4bad99c48	0.0	0.0	0.0	0.0	0.0	0.0	0.0	0.0	0.0	0.0	0.0	0.0	0.0	0.0	0.0	0.0	0.0	0.0	0.0	0.0	0.0	0.0	0.0	0.0	0.0	29.0	0.0	14.0	14.0	97.0	56.0	0.0	146.0	76.0	46.0	122.0	137.0	201.0	126.0	66.0	83.0	108.0	65.0	199.0	113.0	0.0	0.0	0.0	0.0
cc2b700a6c844e637b1e597e043f3444	0.0	0.0	0.0	0.0	0.0	0.0	0.0	0.0	0.0	0.0	0.0	0.0	0.0	0.0	0.0	0.0	0.0	0.0	0.0	0.0	0.0	0.0	0.0	0.0	0.0	0.0	0.0	0.0	0.0	23.0	0.0	0.0	0.0	0.0	0.0	0.0	0.0	0.0	0.0	115.0	0.0	0.0	0.0	0.0	0.0	0.0	0.0	0.0	0.0
97507f796254cd23d6deee0de194421e	0.0	0.0	0.0	0.0	0.0	0.0	0.0	0.0	0.0	0.0	0.0	0.0	0.0	0.0	0.0	0.0	0.0	0.0	0.0	0.0	0.0	0.0	0.0	0.0	0.0	0.0	0.0	0.0	0.0	0.0	0.0	0.0	0.0	0.0	0.0	0.0	0.0	0.0	0.0	0.0	0.0	0.0	0.0	0.0	0.0	0.0	0.0	0.0	0.0
982c975608351c0df30e5bb1fb3f0006	0.0	0.0	0.0	0.0	0.0	0.0	0.0	0.0	0.0	0.0	0.0	0.0	0.0	0.0	0.0	0.0	0.0	0.0	0.0	0.0	0.0	0.0	0.0	0.0	0.0	0.0	0.0	0.0	0.0	27.0	0.0	0.0	0.0	53.0	0.0	39.0	0.0	59.0	0.0	0.0	0.0	65.0	65.0	41.0	102.0	0.0	0.0	0.0	0.0
22fac8b2143e9dbd4ade00eed8805287	0.0	0.0	0.0	0.0	0.0	0.0	0.0	0.0	0.0	0.0	0.0	0.0	0.0	0.0	0.0	0.0	0.0	0.0	0.0	0.0	0.0	0.0	0.0	0.0	0.0	0.0	0.0	0.0	0.0	0.0	0.0	0.0	0.0	0.0	0.0	0.0	0.0	0.0	0.0	0.0	0.0	0.0	0.0	0.0	0.0	0.0	0.0	0.0	0.0
2c36039a7150fac52a30a2f45388f185	0.0	0.0	0.0	0.0	0.0	0.0	0.0	7.0	0.0	100.0	0.0	0.0	66.0	35.0	0.0	141.0	62.0	84.0	42.0	81.0	0.0	0.0	0.0	0.0	0.0	0.0	0.0	0.0	7.0	0.0	58.0	0.0	0.0	0.0	0.0	0.0	0.0	0.0	56.0	59.0	0.0	85.0	81.0	0.0	0.0	0.0	0.0	0.0	0.0
5604e8c0d9b6a03df0fb8954acc25d7f	0.0	0.0	0.0	0.0	0.0	0.0	0.0	0.0	0.0	0.0	0.0	0.0	0.0	0.0	0.0	0.0	0.0	0.0	0.0	0.0	0.0	0.0	0.0	0.0	0.0	0.0	0.0	16.0	0.0	116.0	0.0	4.0	103.0	133.0	0.0	111.0	149.0	125.0	109.0	0.0	0.0	49.0	83.0	145.0	104.0	0.0	0.0	0.0	0.0
bbda1296833d9f58d9adffbee37c86ad	0.0	0.0	0.0	0.0	0.0	0.0	0.0	0.0	0.0	24.0	0.0	0.0	0.0	10.0	0.0	11.0	0.0	19.0	15.0	0.0	10.0	5.0	0.0	0.0	5.0	8.0	0.0	10.0	0.0	102.0	53.0	0.0	94.0	42.0	0.0	120.0	131.0	146.0	155.0	35.0	102.0	81.0	88.0	101.0	76.0	0.0	0.0	0.0	0.0
bc00e62baca4d7422195bc9b2e962db4	0.0	69.0	0.0	0.0	0.0	0.0	0.0	0.0	0.0	210.0	99.0	121.0	217.0	162.0	91.0	140.0	298.0	61.0	214.0	144.0	67.0	91.0	110.0	0.0	0.0	0.0	0.0	0.0	0.0	46.0	51.0	0.0	46.0	46.0	18.0	115.0	181.0	79.0	269.0	44.0	70.0	46.0	100.0	59.0	0.0	0.0	0.0	0.0	0.0
82c1ae09ee82d78f0a84471826eb47b2	0.0	0.0	0.0	0.0	0.0	0.0	0.0	0.0	0.0	0.0	0.0	0.0	0.0	0.0	0.0	0.0	0.0	0.0	0.0	0.0	0.0	0.0	0.0	0.0	0.0	0.0	0.0	0.0	0.0	0.0	0.0	0.0	0.0	0.0	0.0	0.0	0.0	0.0	0.0	0.0	0.0	0.0	0.0	0.0	0.0	0.0	0.0	0.0	0.0
f3bbef2656df85afc73c23c0409f6a39	0.0	0.0	0.0	0.0	0.0	0.0	0.0	0.0	0.0	0.0	0.0	0.0	0.0	0.0	0.0	0.0	0.0	0.0	0.0	0.0	0.0	0.0	0.0	0.0	0.0	0.0	0.0	0.0	0.0	0.0	0.0	0.0	0.0	0.0	0.0	0.0	0.0	0.0	0.0	0.0	0.0	0.0	0.0	15.0	0.0	0.0	0.0	0.0	0.0
827ff82a3715b3a3be72aa0789f1e66e	9.0	0.0	0.0	0.0	0.0	0.0	0.0	0.0	0.0	0.0	0.0	0.0	0.0	1042.0	0.0	0.0	19.0	0.0	0.0	0.0	0.0	0.0	0.0	0.0	0.0	0.0	0.0	0.0	0.0	12.0	0.0	0.0	0.0	0.0	0.0	0.0	0.0	0.0	20.0	0.0	36.0	0.0	0.0	0.0	0.0	0.0	0.0	0.0	3.0
38a2fc456a38a309413e82dcc5914cbf	0.0	0.0	0.0	0.0	0.0	0.0	0.0	0.0	0.0	0.0	0.0	0.0	0.0	0.0	0.0	0.0	0.0	0.0	0.0	0.0	0.0	0.0	0.0	0.0	0.0	5.0	0.0	0.0	0.0	25.0	61.0	0.0	49.0	57.0	42.0	89.0	141.0	141.0	135.0	33.0	50.0	44.0	44.0	185.0	122.0	0.0	0.0	0.0	0.0
609ded75364b2ada434a139d355aa2c4	0.0	0.0	0.0	0.0	0.0	0.0	0.0	0.0	0.0	0.0	0.0	0.0	0.0	0.0	0.0	0.0	0.0	0.0	0.0	0.0	0.0	0.0	0.0	0.0	0.0	0.0	0.0	0.0	0.0	0.0	0.0	0.0	0.0	0.0	0.0	0.0	0.0	0.0	0.0	0.0	0.0	0.0	0.0	0.0	0.0	0.0	0.0	0.0	0.0
95f911d158cc98784a78b2c33470dd7f	0.0	0.0	0.0	0.0	0.0	0.0	0.0	0.0	0.0	0.0	0.0	0.0	0.0	0.0	0.0	0.0	0.0	0.0	0.0	0.0	0.0	0.0	0.0	0.0	7.0	0.0	0.0	0.0	0.0	30.0	45.0	0.0	62.0	83.0	24.0	76.0	81.0	112.0	101.0	29.0	43.0	40.0	23.0	135.0	57.0	0.0	0.0	0.0	0.0
96d56e3c72d1b262c510481bbf2b2a6f	0.0	0.0	0.0	0.0	0.0	0.0	0.0	0.0	0.0	0.0	0.0	0.0	0.0	31.0	0.0	0.0	0.0	0.0	0.0	0.0	0.0	0.0	0.0	0.0	0.0	0.0	0.0	0.0	0.0	0.0	0.0	0.0	0.0	0.0	0.0	0.0	0.0	0.0	0.0	0.0	0.0	0.0	0.0	0.0	0.0	0.0	0.0	0.0	0.0
d3403eaa520a530a106b8ef71a186e61	0.0	0.0	0.0	0.0	0.0	0.0	0.0	0.0	0.0	0.0	0.0	0.0	0.0	0.0	0.0	10.0	0.0	0.0	0.0	0.0	0.0	0.0	0.0	0.0	2.0	0.0	0.0	0.0	0.0	48.0	18.0	0.0	35.0	23.0	0.0	39.0	98.0	81.0	45.0	20.0	25.0	22.0	42.0	96.0	56.0	0.0	0.0	0.0	0.0
797b65389eb0c25ea1ec0ae0c936903c	0.0	0.0	0.0	0.0	0.0	0.0	0.0	0.0	0.0	0.0	0.0	0.0	0.0	0.0	0.0	0.0	0.0	0.0	0.0	0.0	0.0	0.0	0.0	0.0	0.0	0.0	0.0	0.0	0.0	0.0	0.0	0.0	0.0	0.0	0.0	0.0	0.0	0.0	0.0	0.0	0.0	0.0	0.0	0.0	0.0	0.0	0.0	0.0	0.0
1008e055dc6a21bcfab991ff01b4da9b	0.0	0.0	0.0	0.0	0.0	0.0	0.0	0.0	0.0	0.0	0.0	0.0	0.0	0.0	0.0	0.0	0.0	0.0	0.0	0.0	0.0	0.0	0.0	0.0	0.0	0.0	0.0	0.0	0.0	9.0	13.0	5.0	17.0	78.0	0.0	13.0	124.0	0.0	29.0	80.0	86.0	15.0	106.0	0.0	79.0	0.0	0.0	0.0	0.0
da75d475ee18b67ab703ccc071a4fe02	0.0	0.0	0.0	0.0	0.0	0.0	0.0	0.0	0.0	8.0	0.0	0.0	0.0	0.0	0.0	0.0	0.0	0.0	0.0	0.0	0.0	0.0	0.0	0.0	0.0	0.0	10.0	9.0	0.0	43.0	52.0	0.0	39.0	67.0	0.0	129.0	70.0	84.0	116.0	28.0	54.0	37.0	55.0	130.0	125.0	0.0	0.0	0.0	0.0
05f982b8c86399fdc9bddc21bae848f8	0.0	0.0	0.0	0.0	0.0	0.0	0.0	0.0	0.0	0.0	0.0	0.0	0.0	0.0	0.0	0.0	0.0	0.0	6.0	0.0	0.0	0.0	0.0	0.0	16.0	13.0	0.0	0.0	0.0	69.0	83.0	0.0	44.0	52.0	35.0	111.0	127.0	67.0	169.0	41.0	76.0	61.0	81.0	87.0	0.0	0.0	0.0	0.0	0.0
00fc52fccbcc7c6c77dd9b110925de65	0.0	0.0	0.0	0.0	0.0	0.0	0.0	0.0	0.0	0.0	0.0	0.0	0.0	0.0	0.0	0.0	0.0	10.0	0.0	0.0	0.0	0.0	0.0	0.0	0.0	0.0	0.0	0.0	0.0	113.0	0.0	0.0	120.0	121.0	0.0	111.0	171.0	124.0	90.0	0.0	132.0	0.0	0.0	168.0	198.0	0.0	0.0	0.0	0.0
46bb06a4e1f6ad7c30e37172bd9a5569	0.0	0.0	0.0	0.0	0.0	0.0	0.0	0.0	0.0	0.0	0.0	0.0	0.0	0.0	0.0	0.0	0.0	0.0	0.0	0.0	0.0	0.0	0.0	0.0	0.0	0.0	0.0	0.0	0.0	0.0	51.0	0.0	0.0	0.0	0.0	0.0	53.0	0.0	87.0	0.0	0.0	0.0	0.0	0.0	0.0	0.0	0.0	0.0	0.0
79dff2ce5b1d3dd16587dd9fcd68cdc6	0.0	0.0	0.0	0.0	0.0	0.0	0.0	0.0	0.0	0.0	0.0	49.0	0.0	21.0	0.0	0.0	0.0	29.0	0.0	35.0	0.0	20.0	0.0	0.0	0.0	0.0	0.0	0.0	0.0	32.0	20.0	0.0	29.0	284.0	0.0	55.0	92.0	0.0	32.0	65.0	18.0	24.0	115.0	0.0	55.0	0.0	0.0	0.0	0.0
586d02515a4c83a8e4faa17e4058142c	0.0	0.0	0.0	0.0	0.0	0.0	0.0	0.0	0.0	0.0	0.0	0.0	0.0	0.0	0.0	0.0	0.0	0.0	0.0	0.0	0.0	0.0	0.0	0.0	0.0	0.0	0.0	0.0	0.0	0.0	0.0	0.0	0.0	0.0	0.0	0.0	0.0	0.0	0.0	0.0	0.0	0.0	0.0	0.0	0.0	0.0	0.0	0.0	0.0
aeac764198c26aa282eb2789f21a40ac	0.0	0.0	0.0	0.0	0.0	0.0	0.0	0.0	0.0	0.0	0.0	0.0	0.0	6.0	0.0	0.0	0.0	0.0	0.0	5.0	0.0	0.0	0.0	0.0	0.0	0.0	0.0	0.0	0.0	28.0	61.0	0.0	35.0	55.0	0.0	97.0	88.0	76.0	216.0	119.0	77.0	93.0	132.0	42.0	233.0	0.0	0.0	0.0	0.0
88e7f7360a47706f2c4b0b165e376ff0	0.0	0.0	0.0	0.0	0.0	0.0	0.0	0.0	0.0	0.0	0.0	3.0	0.0	0.0	0.0	0.0	0.0	0.0	0.0	0.0	0.0	0.0	0.0	0.0	0.0	0.0	0.0	0.0	6.0	57.0	74.0	0.0	58.0	87.0	0.0	159.0	167.0	133.0	160.0	27.0	59.0	40.0	90.0	211.0	75.0	0.0	0.0	0.0	0.0
73389b84cf25d361737b497a0794ef2c	0.0	0.0	0.0	0.0	0.0	0.0	0.0	0.0	0.0	0.0	0.0	0.0	8.0	0.0	0.0	0.0	0.0	0.0	0.0	0.0	0.0	0.0	0.0	0.0	0.0	0.0	0.0	0.0	0.0	65.0	0.0	0.0	0.0	66.0	0.0	97.0	115.0	70.0	55.0	0.0	34.0	67.0	67.0	125.0	93.0	0.0	0.0	0.0	0.0
f1a15b5fbe2df64db06e547ea522feba	0.0	0.0	0.0	0.0	0.0	0.0	0.0	0.0	0.0	0.0	0.0	0.0	0.0	0.0	0.0	0.0	0.0	0.0	0.0	0.0	0.0	0.0	0.0	0.0	0.0	0.0	0.0	0.0	0.0	0.0	0.0	0.0	0.0	0.0	22.0	0.0	37.0	0.0	24.0	0.0	41.0	144.0	10.0	0.0	0.0	0.0	0.0	0.0	0.0
0e8d10e463338c3981998a4877d71826	0.0	0.0	0.0	0.0	0.0	0.0	0.0	0.0	0.0	0.0	0.0	0.0	0.0	22.0	27.0	27.0	0.0	0.0	12.0	0.0	0.0	0.0	0.0	0.0	0.0	0.0	0.0	0.0	0.0	0.0	0.0	0.0	0.0	0.0	0.0	16.0	26.0	0.0	0.0	0.0	0.0	0.0	0.0	0.0	0.0	0.0	0.0	0.0	0.0
bb123a3d7c8ab4847b65f88e28bfae3c	0.0	0.0	0.0	0.0	0.0	0.0	0.0	0.0	0.0	0.0	0.0	0.0	0.0	0.0	0.0	0.0	0.0	0.0	0.0	0.0	0.0	0.0	0.0	0.0	0.0	0.0	0.0	0.0	0.0	0.0	0.0	0.0	0.0	0.0	0.0	0.0	0.0	0.0	0.0	0.0	0.0	0.0	0.0	0.0	0.0	0.0	0.0	0.0	0.0
145b5bc38c3804d8e3808900d14882d9	0.0	0.0	0.0	0.0	0.0	0.0	0.0	0.0	0.0	0.0	0.0	0.0	0.0	43.0	0.0	0.0	0.0	0.0	0.0	0.0	0.0	0.0	0.0	0.0	0.0	0.0	0.0	0.0	0.0	0.0	33.0	0.0	0.0	0.0	0.0	0.0	61.0	0.0	14.0	0.0	42.0	106.0	0.0	0.0	83.0	0.0	0.0	0.0	0.0
6983af9387085b361df4d6ec10d8a801	0.0	10.0	0.0	0.0	0.0	0.0	8.0	0.0	0.0	0.0	0.0	118.0	66.0	196.0	0.0	75.0	105.0	50.0	0.0	0.0	69.0	0.0	83.0	0.0	0.0	0.0	0.0	0.0	0.0	91.0	115.0	0.0	0.0	0.0	0.0	138.0	148.0	0.0	132.0	0.0	94.0	0.0	135.0	0.0	0.0	0.0	0.0	0.0	0.0
dc38f67101d8b3eb438493fd91ecf014	0.0	0.0	0.0	0.0	0.0	0.0	0.0	0.0	0.0	0.0	0.0	0.0	0.0	0.0	0.0	0.0	0.0	0.0	0.0	0.0	0.0	0.0	0.0	0.0	0.0	0.0	0.0	0.0	0.0	0.0	0.0	0.0	0.0	0.0	0.0	0.0	23.0	0.0	0.0	0.0	0.0	0.0	0.0	0.0	0.0	0.0	0.0	0.0	0.0
2028c5a36a0ca91810892b219fca215b	0.0	0.0	0.0	0.0	0.0	0.0	0.0	0.0	0.0	0.0	0.0	0.0	0.0	0.0	0.0	0.0	0.0	0.0	0.0	0.0	0.0	0.0	0.0	0.0	0.0	0.0	0.0	0.0	0.0	0.0	0.0	0.0	0.0	0.0	0.0	0.0	0.0	0.0	0.0	0.0	0.0	0.0	0.0	0.0	0.0	0.0	0.0	0.0	0.0
38ecd0b15be80309adbccab7220630f8	0.0	0.0	0.0	0.0	0.0	0.0	0.0	0.0	0.0	0.0	0.0	0.0	0.0	0.0	0.0	0.0	0.0	0.0	0.0	0.0	0.0	0.0	0.0	0.0	0.0	0.0	0.0	0.0	0.0	0.0	0.0	0.0	0.0	0.0	0.0	0.0	0.0	0.0	0.0	0.0	0.0	0.0	0.0	0.0	0.0	0.0	0.0	0.0	0.0
f75bdfebe6dc2dd9752ffb529f1dd053	0.0	0.0	0.0	0.0	0.0	0.0	0.0	0.0	0.0	0.0	0.0	0.0	0.0	0.0	0.0	0.0	0.0	0.0	0.0	0.0	0.0	0.0	0.0	0.0	0.0	0.0	0.0	0.0	0.0	0.0	0.0	0.0	0.0	0.0	0.0	0.0	0.0	0.0	0.0	0.0	0.0	0.0	0.0	0.0	0.0	0.0	0.0	0.0	0.0
62eb27528c6ee0643ec2a3a07d4192cc	0.0	0.0	0.0	0.0	0.0	0.0	0.0	0.0	0.0	0.0	0.0	0.0	0.0	0.0	0.0	0.0	0.0	0.0	0.0	0.0	0.0	0.0	0.0	0.0	0.0	0.0	0.0	0.0	0.0	0.0	131.0	0.0	0.0	0.0	0.0	177.0	175.0	0.0	151.0	0.0	0.0	0.0	129.0	0.0	0.0	0.0	0.0	0.0	0.0
0d70148f2ab50467940c834d92ea6ace	0.0	12.0	0.0	0.0	0.0	0.0	0.0	0.0	0.0	0.0	0.0	0.0	0.0	0.0	0.0	0.0	0.0	0.0	0.0	0.0	0.0	0.0	0.0	0.0	0.0	0.0	0.0	0.0	0.0	15.0	0.0	0.0	26.0	0.0	0.0	0.0	0.0	0.0	16.0	30.0	0.0	42.0	32.0	0.0	0.0	0.0	0.0	0.0	0.0
4d039dfc831157f57c0c43b4f2b146fc	0.0	0.0	0.0	0.0	0.0	0.0	0.0	0.0	0.0	18.0	0.0	0.0	11.0	0.0	0.0	0.0	0.0	0.0	0.0	0.0	14.0	0.0	0.0	0.0	7.0	0.0	0.0	0.0	11.0	0.0	68.0	0.0	26.0	83.0	0.0	136.0	163.0	61.0	109.0	73.0	67.0	58.0	94.0	149.0	68.0	0.0	0.0	0.0	0.0
b8ad813db202f4f09d38d2bde2842c7d	0.0	0.0	0.0	0.0	0.0	0.0	0.0	0.0	0.0	0.0	0.0	0.0	0.0	0.0	0.0	0.0	0.0	0.0	0.0	0.0	0.0	0.0	0.0	0.0	0.0	0.0	0.0	0.0	0.0	0.0	0.0	0.0	0.0	0.0	0.0	0.0	0.0	0.0	5.0	27.0	0.0	0.0	0.0	0.0	0.0	0.0	0.0	0.0	0.0
28d3250dc226b8c784f0b7472670f3ed	0.0	0.0	0.0	0.0	0.0	0.0	0.0	0.0	0.0	0.0	30.0	0.0	0.0	0.0	0.0	0.0	33.0	0.0	0.0	0.0	0.0	0.0	0.0	0.0	0.0	0.0	0.0	0.0	0.0	26.0	0.0	0.0	23.0	17.0	0.0	0.0	69.0	0.0	30.0	0.0	53.0	33.0	78.0	40.0	415.0	0.0	0.0	0.0	0.0
287d7fe64bc23ea6ccd88430ed2c95f5	0.0	0.0	0.0	0.0	0.0	0.0	0.0	0.0	0.0	0.0	0.0	0.0	0.0	0.0	0.0	0.0	0.0	0.0	0.0	0.0	0.0	0.0	0.0	0.0	0.0	0.0	0.0	0.0	0.0	0.0	0.0	0.0	0.0	28.0	0.0	24.0	36.0	0.0	0.0	0.0	13.0	42.0	66.0	0.0	0.0	0.0	0.0	0.0	0.0
daaeb443b76e028c4f8308b320c72c28	0.0	0.0	0.0	0.0	0.0	0.0	40.0	0.0	0.0	0.0	22.0	0.0	0.0	2306.0	0.0	0.0	12.0	0.0	0.0	101.0	0.0	0.0	7.0	0.0	0.0	0.0	0.0	0.0	0.0	73.0	0.0	0.0	0.0	0.0	0.0	26.0	23.0	0.0	66.0	0.0	20.0	53.0	175.0	27.0	15.0	0.0	0.0	0.0	0.0
fb8fc7265c6180c30e79c081fb19c7be	19.0	0.0	0.0	0.0	0.0	15.0	0.0	0.0	0.0	92.0	613.0	88.0	266.0	117.0	0.0	235.0	436.0	249.0	401.0	123.0	132.0	50.0	81.0	0.0	0.0	0.0	0.0	0.0	0.0	0.0	0.0	0.0	0.0	0.0	0.0	67.0	0.0	21.0	287.0	0.0	21.0	18.0	0.0	0.0	0.0	14.0	0.0	0.0	0.0
514867f04a6b740d37148842a456b053	0.0	0.0	0.0	0.0	0.0	0.0	0.0	0.0	0.0	0.0	0.0	0.0	0.0	0.0	0.0	0.0	0.0	0.0	0.0	0.0	0.0	0.0	0.0	0.0	0.0	0.0	0.0	0.0	0.0	0.0	0.0	0.0	0.0	0.0	0.0	0.0	0.0	0.0	0.0	0.0	0.0	0.0	0.0	0.0	0.0	0.0	0.0	0.0	0.0
643ccaa0bb256b6b24085d261196f5e2	0.0	0.0	0.0	0.0	0.0	0.0	0.0	0.0	0.0	0.0	0.0	0.0	0.0	0.0	0.0	0.0	0.0	0.0	0.0	0.0	0.0	0.0	0.0	0.0	0.0	0.0	0.0	0.0	0.0	0.0	0.0	0.0	0.0	0.0	0.0	0.0	0.0	0.0	0.0	0.0	0.0	0.0	0.0	0.0	0.0	0.0	0.0	0.0	0.0
0e2ac4bcad6d1ec5085095a2f7b00ff6	0.0	0.0	0.0	0.0	0.0	0.0	0.0	0.0	0.0	0.0	0.0	0.0	0.0	0.0	0.0	0.0	0.0	0.0	0.0	0.0	0.0	0.0	0.0	0.0	15.0	17.0	0.0	0.0	19.0	50.0	30.0	0.0	45.0	62.0	0.0	85.0	122.0	83.0	102.0	0.0	44.0	38.0	56.0	125.0	81.0	0.0	0.0	0.0	0.0
fc5b8f430e908644f01864a34221ad4b	0.0	0.0	0.0	0.0	0.0	0.0	0.0	0.0	0.0	0.0	0.0	0.0	0.0	0.0	0.0	0.0	0.0	0.0	0.0	0.0	0.0	0.0	0.0	0.0	0.0	0.0	0.0	0.0	0.0	75.0	0.0	0.0	0.0	94.0	0.0	99.0	92.0	64.0	135.0	113.0	35.0	57.0	139.0	80.0	117.0	0.0	0.0	0.0	0.0
956ca38b44bfb081c8ae4c46d36f6b3c	0.0	0.0	0.0	0.0	0.0	0.0	0.0	0.0	0.0	0.0	0.0	0.0	0.0	0.0	0.0	0.0	0.0	0.0	0.0	0.0	0.0	0.0	0.0	0.0	0.0	0.0	0.0	0.0	0.0	0.0	0.0	0.0	0.0	0.0	0.0	0.0	0.0	0.0	0.0	0.0	0.0	0.0	0.0	0.0	0.0	0.0	0.0	0.0	0.0
bfedbfe1eafc168fa95c096452104ae1	0.0	0.0	0.0	0.0	0.0	0.0	0.0	0.0	0.0	0.0	0.0	0.0	0.0	0.0	0.0	0.0	0.0	0.0	0.0	0.0	0.0	0.0	0.0	0.0	0.0	0.0	0.0	0.0	0.0	60.0	44.0	0.0	32.0	90.0	20.0	163.0	142.0	102.0	153.0	58.0	72.0	80.0	81.0	227.0	32.0	0.0	0.0	0.0	0.0
9b63461518017e66732c965f8de4747b	0.0	0.0	0.0	0.0	0.0	0.0	0.0	0.0	0.0	0.0	0.0	0.0	0.0	0.0	0.0	0.0	0.0	0.0	0.0	0.0	0.0	0.0	0.0	0.0	0.0	0.0	0.0	0.0	0.0	0.0	0.0	0.0	0.0	0.0	0.0	0.0	0.0	0.0	0.0	0.0	0.0	0.0	0.0	0.0	0.0	0.0	0.0	0.0	0.0
4cbce5ee471ad88f5a22b0de170412b7	0.0	0.0	0.0	0.0	0.0	0.0	0.0	0.0	0.0	38.0	0.0	0.0	0.0	0.0	0.0	0.0	0.0	0.0	0.0	0.0	0.0	0.0	0.0	0.0	0.0	0.0	0.0	0.0	0.0	0.0	0.0	0.0	290.0	0.0	0.0	0.0	0.0	0.0	0.0	0.0	23.0	0.0	0.0	0.0	0.0	0.0	0.0	0.0	0.0
cffb63057c3b46035ba8705a28e8c734	0.0	0.0	0.0	0.0	0.0	0.0	0.0	0.0	0.0	0.0	0.0	0.0	0.0	0.0	0.0	0.0	0.0	0.0	0.0	0.0	0.0	0.0	0.0	0.0	0.0	0.0	0.0	0.0	0.0	0.0	0.0	0.0	0.0	0.0	0.0	0.0	0.0	0.0	0.0	0.0	0.0	0.0	0.0	0.0	0.0	0.0	0.0	0.0	0.0
bd177551e148eb2d7fe8ddffa336d93c	0.0	0.0	0.0	0.0	0.0	0.0	0.0	0.0	0.0	0.0	0.0	0.0	0.0	0.0	0.0	0.0	0.0	0.0	0.0	0.0	0.0	0.0	0.0	0.0	0.0	0.0	0.0	0.0	0.0	0.0	12.0	0.0	5.0	6.0	0.0	12.0	14.0	7.0	0.0	0.0	0.0	0.0	5.0	14.0	13.0	0.0	0.0	0.0	0.0
7effe4faa1f26bf9ff911521e0e52d57	0.0	0.0	0.0	0.0	0.0	0.0	0.0	0.0	0.0	0.0	0.0	0.0	0.0	0.0	0.0	0.0	0.0	0.0	0.0	0.0	0.0	0.0	0.0	0.0	0.0	0.0	0.0	0.0	0.0	0.0	147.0	0.0	0.0	0.0	0.0	0.0	0.0	0.0	0.0	0.0	0.0	0.0	0.0	0.0	43.0	0.0	0.0	0.0	0.0
35a170aa03309af9cef41c628db91265	0.0	0.0	0.0	0.0	0.0	0.0	0.0	0.0	0.0	0.0	0.0	0.0	0.0	0.0	0.0	0.0	0.0	0.0	0.0	0.0	0.0	0.0	0.0	0.0	0.0	0.0	0.0	0.0	0.0	0.0	0.0	0.0	0.0	0.0	0.0	0.0	0.0	0.0	0.0	0.0	0.0	0.0	0.0	0.0	0.0	0.0	0.0	0.0	0.0
61a5993a0b0d9f45c54dbfaf4235e841	0.0	0.0	0.0	0.0	0.0	0.0	0.0	0.0	0.0	0.0	20.0	0.0	14.0	0.0	0.0	0.0	0.0	0.0	0.0	0.0	0.0	0.0	0.0	0.0	0.0	0.0	0.0	0.0	0.0	0.0	0.0	0.0	54.0	78.0	0.0	117.0	145.0	67.0	79.0	0.0	65.0	33.0	77.0	291.0	74.0	0.0	0.0	0.0	0.0
cc82d8105024b11331961ccaeefbd507	0.0	0.0	0.0	0.0	0.0	0.0	0.0	0.0	0.0	0.0	8.0	9.0	0.0	0.0	0.0	5.0	11.0	9.0	0.0	7.0	0.0	0.0	0.0	0.0	0.0	0.0	0.0	4.0	11.0	59.0	75.0	0.0	33.0	97.0	13.0	218.0	143.0	77.0	209.0	44.0	61.0	52.0	53.0	112.0	161.0	0.0	0.0	0.0	0.0
7de2b643c256ffdbf5b498c9d7b6d21d	0.0	0.0	0.0	0.0	0.0	0.0	0.0	0.0	0.0	0.0	0.0	0.0	0.0	0.0	0.0	0.0	0.0	0.0	46.0	0.0	0.0	0.0	0.0	0.0	0.0	0.0	0.0	0.0	0.0	0.0	0.0	0.0	0.0	0.0	0.0	0.0	0.0	0.0	17.0	0.0	0.0	0.0	0.0	0.0	0.0	0.0	0.0	0.0	0.0
2a2142273921454754792b25ada0c1f5	0.0	0.0	0.0	0.0	0.0	0.0	0.0	0.0	0.0	0.0	0.0	0.0	0.0	0.0	0.0	0.0	0.0	0.0	0.0	0.0	0.0	0.0	0.0	0.0	0.0	0.0	0.0	0.0	0.0	0.0	0.0	0.0	0.0	77.0	0.0	162.0	0.0	0.0	0.0	221.0	56.0	141.0	168.0	0.0	0.0	0.0	0.0	0.0	0.0
918cec191a67bbe425bb17f6fbc1aad5	0.0	0.0	0.0	0.0	0.0	0.0	0.0	0.0	0.0	68.0	30.0	50.0	57.0	41.0	0.0	75.0	44.0	48.0	123.0	50.0	0.0	41.0	22.0	0.0	0.0	0.0	0.0	0.0	0.0	55.0	51.0	0.0	51.0	56.0	23.0	77.0	152.0	125.0	122.0	0.0	64.0	69.0	60.0	104.0	70.0	0.0	0.0	0.0	0.0
12571dd97071fb8dbdfc95d3bbc09014	0.0	0.0	0.0	0.0	0.0	0.0	0.0	0.0	0.0	0.0	0.0	0.0	0.0	0.0	0.0	0.0	0.0	0.0	18.0	0.0	0.0	0.0	0.0	0.0	0.0	0.0	0.0	0.0	0.0	93.0	0.0	0.0	33.0	45.0	12.0	103.0	155.0	76.0	0.0	27.0	39.0	0.0	81.0	116.0	74.0	0.0	0.0	0.0	0.0
58e1592ba5ebc765047019d3a295a5a9	0.0	0.0	0.0	0.0	0.0	0.0	0.0	0.0	0.0	0.0	20.0	0.0	0.0	0.0	0.0	0.0	0.0	0.0	23.0	31.0	0.0	0.0	0.0	0.0	20.0	0.0	0.0	0.0	0.0	244.0	79.0	0.0	72.0	137.0	0.0	306.0	57.0	21.0	43.0	115.0	99.0	35.0	371.0	69.0	0.0	0.0	0.0	0.0	0.0
945a14a27a2f53b40befaaabeb355cee	0.0	0.0	0.0	0.0	0.0	0.0	0.0	0.0	0.0	0.0	0.0	0.0	0.0	0.0	0.0	0.0	0.0	0.0	0.0	0.0	0.0	0.0	0.0	0.0	0.0	0.0	0.0	0.0	0.0	0.0	0.0	0.0	77.0	42.0	0.0	192.0	111.0	67.0	0.0	0.0	0.0	0.0	61.0	0.0	53.0	0.0	0.0	0.0	0.0
c0696b6125b4002d6aacbe9329a83610	0.0	0.0	0.0	0.0	0.0	0.0	0.0	0.0	0.0	0.0	0.0	0.0	0.0	0.0	0.0	0.0	0.0	0.0	0.0	0.0	0.0	0.0	0.0	0.0	0.0	0.0	0.0	0.0	0.0	0.0	0.0	0.0	0.0	0.0	0.0	22.0	0.0	0.0	0.0	0.0	3.0	0.0	0.0	0.0	0.0	0.0	0.0	0.0	0.0
a88b54df200cd2c8689f842f003d0baf	0.0	0.0	0.0	0.0	0.0	0.0	0.0	0.0	0.0	0.0	0.0	0.0	0.0	0.0	0.0	0.0	0.0	0.0	23.0	0.0	0.0	0.0	20.0	0.0	0.0	0.0	0.0	0.0	0.0	39.0	85.0	0.0	0.0	0.0	19.0	131.0	118.0	35.0	72.0	145.0	111.0	76.0	223.0	0.0	21.0	0.0	0.0	0.0	0.0
fd70db56aaa39b5f6b6fc3eb6883427b	0.0	0.0	0.0	0.0	0.0	0.0	0.0	0.0	0.0	0.0	0.0	0.0	0.0	0.0	0.0	0.0	0.0	0.0	0.0	0.0	0.0	0.0	0.0	0.0	0.0	0.0	0.0	0.0	0.0	0.0	0.0	0.0	0.0	0.0	0.0	0.0	0.0	0.0	0.0	0.0	0.0	0.0	0.0	0.0	0.0	0.0	0.0	0.0	0.0
d5792602f5bb8cee0aef0c75a9e42a53	0.0	0.0	0.0	0.0	0.0	0.0	0.0	0.0	0.0	0.0	18.0	0.0	12.0	7.0	0.0	12.0	0.0	10.0	13.0	0.0	0.0	0.0	11.0	0.0	0.0	0.0	0.0	0.0	0.0	34.0	19.0	0.0	26.0	50.0	0.0	74.0	96.0	57.0	28.0	44.0	0.0	32.0	64.0	48.0	34.0	0.0	0.0	0.0	0.0
3933f6eaad8fe18cb3a558ec7979db69	0.0	0.0	0.0	0.0	0.0	0.0	0.0	0.0	0.0	0.0	0.0	0.0	0.0	0.0	0.0	0.0	0.0	0.0	0.0	0.0	0.0	0.0	0.0	0.0	0.0	0.0	0.0	0.0	0.0	94.0	34.0	0.0	83.0	78.0	0.0	133.0	136.0	182.0	86.0	56.0	51.0	26.0	74.0	117.0	43.0	0.0	0.0	0.0	0.0
ae45cde0cd97519ea77b718a93e7feaf	0.0	0.0	0.0	0.0	0.0	0.0	0.0	0.0	0.0	0.0	0.0	0.0	0.0	0.0	0.0	0.0	0.0	0.0	0.0	0.0	0.0	0.0	0.0	0.0	0.0	0.0	0.0	0.0	0.0	0.0	0.0	0.0	0.0	0.0	0.0	0.0	0.0	0.0	0.0	0.0	0.0	0.0	0.0	0.0	0.0	0.0	0.0	0.0	0.0
cec748d1d3e0861ea9e9cbd7a47410c4	0.0	0.0	0.0	0.0	0.0	0.0	0.0	0.0	0.0	0.0	0.0	0.0	0.0	0.0	0.0	0.0	0.0	0.0	0.0	0.0	0.0	0.0	0.0	0.0	0.0	0.0	0.0	0.0	0.0	35.0	0.0	0.0	0.0	44.0	0.0	0.0	0.0	0.0	0.0	0.0	0.0	0.0	0.0	86.0	30.0	0.0	0.0	0.0	0.0
21066d1fb9cdc889c48193c8697f7fef	0.0	0.0	0.0	0.0	0.0	0.0	0.0	0.0	0.0	0.0	0.0	0.0	0.0	0.0	0.0	8.0	0.0	0.0	0.0	0.0	0.0	0.0	0.0	0.0	0.0	0.0	0.0	8.0	0.0	53.0	71.0	0.0	91.0	66.0	0.0	123.0	164.0	71.0	153.0	0.0	49.0	29.0	22.0	230.0	52.0	0.0	0.0	0.0	0.0
bdda9055f8c79c6c3931a80350473260	0.0	0.0	0.0	0.0	0.0	0.0	0.0	0.0	0.0	0.0	0.0	0.0	0.0	0.0	0.0	0.0	0.0	0.0	0.0	0.0	0.0	0.0	0.0	0.0	0.0	0.0	0.0	0.0	0.0	0.0	0.0	0.0	0.0	0.0	0.0	0.0	0.0	0.0	0.0	0.0	0.0	0.0	0.0	0.0	0.0	0.0	0.0	0.0	0.0
3f27e6afbb22766b30c6afd9b033b8f8	0.0	0.0	0.0	0.0	0.0	0.0	0.0	0.0	0.0	0.0	0.0	0.0	0.0	0.0	0.0	0.0	0.0	0.0	0.0	0.0	0.0	0.0	0.0	0.0	0.0	0.0	0.0	0.0	0.0	0.0	0.0	0.0	0.0	0.0	0.0	0.0	0.0	0.0	0.0	0.0	0.0	0.0	0.0	0.0	0.0	0.0	0.0	0.0	0.0
e002e6b7a405bd92414d1db71fc176d0	0.0	0.0	0.0	0.0	0.0	0.0	0.0	0.0	0.0	0.0	0.0	0.0	0.0	0.0	0.0	0.0	0.0	81.0	0.0	0.0	0.0	0.0	0.0	0.0	0.0	0.0	0.0	0.0	0.0	0.0	0.0	0.0	0.0	0.0	0.0	0.0	0.0	0.0	0.0	3364.0	0.0	0.0	0.0	0.0	0.0	0.0	0.0	0.0	0.0
18435ce99cc3284b88f9f128f32b1569	0.0	0.0	0.0	0.0	0.0	0.0	0.0	0.0	0.0	0.0	0.0	0.0	0.0	0.0	0.0	0.0	0.0	0.0	0.0	0.0	0.0	0.0	0.0	0.0	0.0	0.0	0.0	0.0	0.0	19.0	42.0	0.0	43.0	90.0	0.0	67.0	80.0	108.0	47.0	58.0	81.0	47.0	48.0	164.0	48.0	0.0	0.0	0.0	0.0
7cc0fa777a3332411ba45d572a75f9c4	0.0	0.0	0.0	0.0	0.0	0.0	0.0	0.0	0.0	0.0	0.0	28.0	59.0	0.0	18.0	0.0	101.0	0.0	85.0	8.0	0.0	0.0	8.0	0.0	0.0	0.0	0.0	0.0	0.0	0.0	26.0	0.0	0.0	0.0	0.0	0.0	0.0	0.0	74.0	480.0	77.0	163.0	112.0	43.0	0.0	0.0	0.0	0.0	0.0
a666f6ed3abed5cb9ddb769ba6e806b9	0.0	0.0	0.0	0.0	0.0	0.0	0.0	0.0	0.0	0.0	0.0	0.0	0.0	0.0	0.0	0.0	0.0	0.0	0.0	0.0	0.0	0.0	0.0	0.0	0.0	0.0	0.0	0.0	0.0	0.0	0.0	0.0	0.0	0.0	0.0	0.0	32.0	0.0	0.0	0.0	0.0	0.0	0.0	0.0	0.0	0.0	0.0	0.0	0.0
193f67ec964936dfe71fb3d3be3a03b3	0.0	0.0	0.0	0.0	0.0	0.0	0.0	0.0	0.0	0.0	0.0	0.0	0.0	0.0	0.0	0.0	0.0	0.0	0.0	0.0	0.0	0.0	0.0	0.0	0.0	0.0	0.0	0.0	0.0	0.0	0.0	0.0	0.0	0.0	0.0	0.0	0.0	0.0	0.0	0.0	0.0	0.0	60.0	0.0	0.0	0.0	0.0	0.0	0.0
a679fe6c24dc73fdbd1c118ee8c3ff3e	0.0	0.0	0.0	0.0	0.0	0.0	0.0	0.0	0.0	0.0	0.0	0.0	0.0	0.0	0.0	0.0	0.0	0.0	0.0	0.0	0.0	0.0	0.0	0.0	0.0	0.0	0.0	0.0	0.0	0.0	0.0	0.0	0.0	0.0	0.0	0.0	0.0	0.0	0.0	200.0	0.0	0.0	0.0	0.0	0.0	0.0	0.0	0.0	0.0
0edfa3e202c03f8c3449ace22c7e1930	0.0	0.0	0.0	0.0	0.0	0.0	0.0	0.0	0.0	0.0	0.0	0.0	0.0	0.0	0.0	0.0	0.0	0.0	0.0	0.0	0.0	0.0	0.0	0.0	0.0	0.0	0.0	0.0	0.0	0.0	0.0	0.0	0.0	0.0	0.0	0.0	0.0	0.0	0.0	0.0	333.0	0.0	0.0	0.0	0.0	0.0	0.0	0.0	0.0
dc092774442a67db8a212e393c62f99f	0.0	0.0	0.0	0.0	0.0	0.0	0.0	0.0	0.0	0.0	0.0	0.0	0.0	0.0	0.0	0.0	0.0	0.0	0.0	0.0	0.0	0.0	0.0	0.0	0.0	0.0	0.0	0.0	0.0	0.0	51.0	0.0	0.0	50.0	0.0	72.0	92.0	101.0	68.0	24.0	36.0	28.0	26.0	158.0	44.0	0.0	0.0	0.0	0.0
19fc096d3bb4a329caad0bfc274afe72	0.0	0.0	0.0	0.0	0.0	0.0	0.0	0.0	0.0	0.0	0.0	0.0	0.0	0.0	0.0	0.0	0.0	0.0	0.0	0.0	0.0	0.0	0.0	0.0	10.0	0.0	0.0	0.0	0.0	22.0	73.0	0.0	0.0	36.0	0.0	63.0	77.0	61.0	59.0	97.0	62.0	237.0	99.0	0.0	0.0	0.0	0.0	0.0	0.0
f2dcc631b33d7659948b778c6301beae	0.0	0.0	0.0	0.0	0.0	0.0	0.0	0.0	0.0	0.0	0.0	0.0	0.0	0.0	0.0	0.0	0.0	0.0	0.0	0.0	0.0	0.0	0.0	0.0	0.0	0.0	0.0	0.0	0.0	0.0	19.0	0.0	21.0	12.0	0.0	54.0	51.0	42.0	67.0	22.0	0.0	0.0	0.0	48.0	0.0	0.0	0.0	0.0	0.0
4b244947e5e02b1561fe534e949936a4	0.0	0.0	0.0	0.0	0.0	0.0	0.0	0.0	0.0	0.0	0.0	0.0	0.0	0.0	0.0	0.0	0.0	0.0	0.0	0.0	0.0	0.0	0.0	0.0	0.0	0.0	0.0	0.0	0.0	0.0	0.0	0.0	0.0	0.0	0.0	0.0	0.0	0.0	0.0	820.0	0.0	0.0	63.0	0.0	0.0	0.0	0.0	0.0	0.0
aaf33f4e09d52ce0849c96c7a174f450	0.0	0.0	0.0	0.0	0.0	0.0	0.0	0.0	0.0	0.0	0.0	0.0	0.0	0.0	0.0	0.0	0.0	0.0	0.0	0.0	0.0	0.0	0.0	0.0	0.0	0.0	0.0	0.0	19.0	97.0	50.0	0.0	82.0	66.0	0.0	132.0	173.0	106.0	122.0	42.0	47.0	20.0	45.0	166.0	68.0	0.0	0.0	0.0	0.0
70305068c1bd0616d64f5766e6b4d9d7	0.0	0.0	0.0	0.0	0.0	0.0	0.0	0.0	0.0	0.0	0.0	0.0	0.0	0.0	0.0	0.0	0.0	0.0	0.0	0.0	0.0	0.0	0.0	0.0	0.0	0.0	0.0	0.0	0.0	33.0	55.0	0.0	0.0	70.0	0.0	179.0	99.0	0.0	68.0	150.0	0.0	83.0	118.0	20.0	32.0	0.0	0.0	0.0	0.0
fad969ab0fc2aabb5a4b41a362c511ac	0.0	0.0	0.0	4.0	0.0	8.0	12.0	6.0	0.0	81.0	150.0	22.0	127.0	102.0	13.0	147.0	306.0	29.0	1231.0	57.0	114.0	41.0	166.0	0.0	0.0	0.0	0.0	0.0	0.0	38.0	14.0	0.0	33.0	0.0	0.0	30.0	31.0	14.0	162.0	16.0	103.0	58.0	37.0	0.0	0.0	0.0	0.0	0.0	0.0
7b3be20125578922fdcae7df72bb2b51	0.0	0.0	0.0	0.0	0.0	0.0	0.0	0.0	0.0	0.0	0.0	0.0	162.0	0.0	0.0	0.0	0.0	0.0	0.0	0.0	0.0	0.0	0.0	0.0	0.0	0.0	0.0	0.0	0.0	0.0	57.0	0.0	26.0	47.0	0.0	245.0	109.0	55.0	65.0	0.0	57.0	75.0	62.0	0.0	129.0	0.0	0.0	0.0	0.0
aac6334666367a6a47cb996b12c63a4e	0.0	0.0	0.0	0.0	0.0	0.0	0.0	0.0	9.0	0.0	0.0	0.0	0.0	0.0	0.0	0.0	0.0	0.0	0.0	41.0	0.0	0.0	0.0	0.0	0.0	0.0	0.0	0.0	0.0	31.0	83.0	0.0	54.0	41.0	0.0	54.0	57.0	0.0	196.0	68.0	61.0	51.0	167.0	0.0	0.0	0.0	0.0	0.0	0.0
3d39a45ad46ffb745bfb4baed4340b86	0.0	0.0	0.0	0.0	0.0	0.0	0.0	0.0	0.0	0.0	0.0	0.0	0.0	0.0	0.0	0.0	0.0	0.0	0.0	0.0	0.0	0.0	0.0	0.0	0.0	0.0	0.0	0.0	0.0	0.0	0.0	0.0	0.0	0.0	0.0	0.0	0.0	0.0	0.0	0.0	0.0	0.0	0.0	0.0	0.0	0.0	0.0	0.0	0.0
0d6d65732210c4e1d2ea913455245388	3.0	0.0	0.0	0.0	0.0	0.0	0.0	0.0	0.0	0.0	0.0	0.0	0.0	12.0	0.0	0.0	0.0	0.0	0.0	0.0	0.0	0.0	0.0	0.0	0.0	0.0	0.0	0.0	0.0	0.0	19.0	5.0	0.0	0.0	11.0	151.0	19.0	0.0	45.0	12.0	20.0	26.0	91.0	0.0	34.0	0.0	0.0	0.0	0.0
1fce8c3d34e666463c33305830f2a411	0.0	0.0	0.0	0.0	0.0	0.0	0.0	0.0	0.0	0.0	0.0	0.0	0.0	0.0	0.0	47.0	33.0	0.0	0.0	0.0	0.0	0.0	0.0	0.0	0.0	0.0	0.0	0.0	0.0	73.0	0.0	33.0	40.0	169.0	0.0	106.0	172.0	124.0	159.0	0.0	0.0	61.0	66.0	122.0	190.0	0.0	0.0	0.0	0.0
2e9ac04aa3ed9b17650a602a63492b7f	0.0	0.0	0.0	0.0	0.0	0.0	26.0	0.0	0.0	0.0	0.0	0.0	0.0	11.0	0.0	0.0	0.0	0.0	0.0	0.0	0.0	0.0	0.0	0.0	0.0	0.0	0.0	0.0	0.0	133.0	0.0	0.0	0.0	0.0	0.0	0.0	0.0	0.0	0.0	0.0	0.0	0.0	0.0	0.0	0.0	0.0	0.0	0.0	0.0
9e6ff04edcdd25d5060c26b92b88cfdd	0.0	0.0	0.0	0.0	0.0	0.0	0.0	0.0	0.0	0.0	0.0	0.0	0.0	21.0	0.0	0.0	0.0	0.0	0.0	0.0	0.0	0.0	0.0	0.0	0.0	0.0	0.0	0.0	0.0	0.0	0.0	0.0	0.0	0.0	0.0	0.0	0.0	0.0	0.0	44.0	27.0	0.0	38.0	0.0	103.0	0.0	0.0	0.0	0.0
8177c83147322dcb598a9b35502b6225	0.0	0.0	0.0	0.0	0.0	0.0	0.0	0.0	0.0	0.0	0.0	0.0	0.0	0.0	0.0	0.0	0.0	0.0	0.0	0.0	0.0	0.0	0.0	0.0	0.0	0.0	0.0	0.0	0.0	0.0	0.0	0.0	0.0	0.0	0.0	0.0	0.0	0.0	0.0	0.0	0.0	0.0	0.0	0.0	0.0	0.0	0.0	0.0	0.0
133d7286afcf5b8a253d7809009dabc0	0.0	0.0	0.0	0.0	0.0	0.0	0.0	0.0	0.0	0.0	0.0	0.0	11.0	0.0	0.0	0.0	0.0	0.0	0.0	0.0	0.0	0.0	0.0	0.0	0.0	0.0	0.0	0.0	0.0	0.0	63.0	0.0	0.0	35.0	35.0	123.0	50.0	41.0	75.0	31.0	48.0	41.0	0.0	155.0	38.0	0.0	0.0	0.0	0.0
aac6051f0f7add4d2f16ec358b280a57	0.0	0.0	0.0	0.0	0.0	0.0	0.0	0.0	0.0	7.0	0.0	0.0	0.0	0.0	0.0	16.0	0.0	0.0	0.0	4.0	0.0	0.0	2.0	0.0	7.0	0.0	0.0	0.0	18.0	48.0	39.0	0.0	68.0	37.0	0.0	77.0	113.0	82.0	61.0	26.0	39.0	25.0	62.0	131.0	62.0	0.0	0.0	0.0	0.0
d75cbc32fc2cd2bf40f73a4a78dd8d42	0.0	0.0	0.0	0.0	0.0	0.0	0.0	0.0	0.0	0.0	0.0	0.0	0.0	0.0	0.0	0.0	0.0	9.0	0.0	0.0	0.0	0.0	0.0	0.0	0.0	0.0	0.0	0.0	0.0	0.0	60.0	0.0	0.0	66.0	0.0	52.0	94.0	0.0	57.0	29.0	48.0	35.0	86.0	116.0	51.0	0.0	0.0	0.0	0.0
319b0dbe82f38dc4492e90e9fe801caa	0.0	0.0	0.0	0.0	0.0	0.0	0.0	0.0	0.0	0.0	0.0	0.0	0.0	0.0	0.0	0.0	0.0	0.0	0.0	0.0	0.0	0.0	0.0	0.0	0.0	0.0	0.0	0.0	0.0	27.0	25.0	0.0	49.0	58.0	23.0	87.0	67.0	40.0	46.0	0.0	31.0	0.0	31.0	67.0	46.0	0.0	0.0	0.0	0.0
dc88cbe851dde9d7ad9c5d9493c60f27	0.0	0.0	0.0	0.0	0.0	0.0	0.0	0.0	0.0	133.0	0.0	95.0	311.0	229.0	54.0	273.0	219.0	146.0	256.0	67.0	76.0	36.0	0.0	0.0	0.0	0.0	0.0	0.0	0.0	133.0	56.0	5.0	159.0	88.0	20.0	145.0	223.0	53.0	169.0	30.0	38.0	0.0	18.0	69.0	0.0	0.0	0.0	0.0	0.0
8795257ad8ffc91bd23d146ec8d2eac3	0.0	0.0	0.0	0.0	0.0	0.0	0.0	0.0	0.0	0.0	0.0	0.0	0.0	0.0	0.0	0.0	0.0	0.0	0.0	0.0	0.0	0.0	0.0	0.0	0.0	0.0	0.0	0.0	0.0	11.0	0.0	0.0	0.0	0.0	0.0	0.0	0.0	0.0	17.0	68.0	0.0	15.0	20.0	0.0	16.0	7.0	0.0	0.0	0.0
447e1fc1cdb37dba3e8a87fed92b0f1d	0.0	0.0	0.0	0.0	0.0	0.0	0.0	0.0	0.0	0.0	0.0	11.0	40.0	0.0	0.0	30.0	0.0	24.0	58.0	0.0	0.0	0.0	8.0	0.0	0.0	0.0	0.0	0.0	0.0	0.0	0.0	0.0	0.0	12.0	0.0	0.0	16.0	0.0	0.0	0.0	23.0	0.0	0.0	0.0	0.0	0.0	0.0	0.0	0.0
99665c36a10bf7d4b950556c0e6cc460	0.0	0.0	0.0	0.0	0.0	0.0	0.0	0.0	0.0	0.0	0.0	0.0	0.0	0.0	0.0	0.0	0.0	0.0	0.0	0.0	0.0	0.0	0.0	0.0	0.0	0.0	0.0	0.0	0.0	0.0	0.0	0.0	0.0	0.0	0.0	0.0	0.0	0.0	0.0	0.0	0.0	0.0	0.0	0.0	0.0	0.0	0.0	0.0	0.0
f13504c170d26c8b2d299523399f8f12	0.0	0.0	0.0	0.0	0.0	0.0	0.0	0.0	0.0	0.0	0.0	0.0	0.0	0.0	0.0	180.0	0.0	0.0	0.0	0.0	0.0	0.0	0.0	0.0	0.0	0.0	71.0	0.0	0.0	0.0	0.0	0.0	0.0	0.0	0.0	285.0	196.0	140.0	108.0	104.0	63.0	0.0	0.0	110.0	99.0	0.0	0.0	0.0	0.0
9b01e1f6cb0ddba834fd735bf4b2d0dc	0.0	0.0	0.0	0.0	0.0	0.0	0.0	0.0	0.0	0.0	0.0	0.0	0.0	0.0	0.0	0.0	0.0	0.0	0.0	0.0	0.0	0.0	0.0	0.0	0.0	0.0	0.0	0.0	0.0	45.0	0.0	0.0	0.0	91.0	0.0	0.0	283.0	197.0	52.0	168.0	58.0	117.0	115.0	114.0	44.0	0.0	0.0	0.0	0.0
737426e34dce1237ff5cda0c38ba93a3	0.0	0.0	0.0	0.0	0.0	0.0	0.0	0.0	0.0	0.0	0.0	0.0	0.0	0.0	0.0	0.0	0.0	0.0	0.0	0.0	0.0	0.0	0.0	0.0	0.0	0.0	0.0	0.0	0.0	0.0	0.0	0.0	0.0	0.0	0.0	7.0	10.0	0.0	0.0	13.0	0.0	0.0	0.0	15.0	0.0	0.0	0.0	0.0	0.0
5fc68c9d34623e3274562ae1bfa8e775	0.0	0.0	0.0	0.0	0.0	0.0	0.0	0.0	0.0	15.0	9.0	0.0	21.0	0.0	0.0	0.0	12.0	0.0	0.0	0.0	0.0	51.0	17.0	0.0	0.0	0.0	0.0	0.0	0.0	0.0	0.0	0.0	0.0	0.0	0.0	0.0	0.0	0.0	0.0	0.0	0.0	0.0	0.0	0.0	0.0	0.0	0.0	0.0	0.0
40760b623959be511dbf31f1cdc769dd	0.0	0.0	0.0	0.0	0.0	0.0	0.0	0.0	0.0	0.0	0.0	0.0	0.0	0.0	0.0	0.0	0.0	0.0	0.0	0.0	0.0	0.0	0.0	0.0	0.0	0.0	0.0	0.0	6.0	0.0	0.0	0.0	0.0	21.0	0.0	0.0	46.0	0.0	0.0	0.0	0.0	0.0	0.0	0.0	0.0	0.0	0.0	0.0	0.0
fc8e53c899c570354a8215bc2bff1e67	0.0	0.0	0.0	0.0	0.0	0.0	0.0	0.0	0.0	0.0	0.0	0.0	0.0	0.0	0.0	0.0	0.0	0.0	0.0	0.0	0.0	0.0	0.0	0.0	0.0	0.0	0.0	0.0	0.0	0.0	269.0	0.0	0.0	0.0	0.0	0.0	263.0	0.0	109.0	0.0	50.0	0.0	163.0	0.0	0.0	0.0	0.0	0.0	0.0
ac030c864de3517f65058d17c3733bcb	0.0	0.0	0.0	0.0	0.0	0.0	0.0	0.0	0.0	0.0	0.0	0.0	0.0	0.0	0.0	0.0	0.0	12.0	0.0	0.0	0.0	0.0	0.0	0.0	0.0	0.0	0.0	0.0	0.0	90.0	0.0	0.0	0.0	37.0	0.0	83.0	0.0	0.0	0.0	1784.0	0.0	0.0	96.0	0.0	0.0	0.0	0.0	0.0	0.0
afc417d3be1100f8095d9ff11a34f275	0.0	0.0	0.0	0.0	0.0	0.0	0.0	0.0	0.0	0.0	0.0	0.0	0.0	0.0	0.0	0.0	0.0	0.0	0.0	0.0	0.0	0.0	0.0	0.0	0.0	0.0	0.0	0.0	0.0	0.0	0.0	0.0	0.0	0.0	0.0	0.0	0.0	0.0	0.0	0.0	0.0	0.0	0.0	0.0	0.0	0.0	0.0	0.0	0.0
df3e7f1dd6d26a9131997f209d3e9c29	46.0	0.0	0.0	0.0	0.0	32.0	0.0	0.0	0.0	11.0	0.0	62.0	0.0	188.0	210.0	273.0	119.0	0.0	100.0	375.0	32.0	0.0	242.0	0.0	0.0	0.0	0.0	0.0	0.0	0.0	8.0	0.0	0.0	0.0	0.0	117.0	68.0	0.0	66.0	0.0	0.0	143.0	13.0	18.0	0.0	0.0	0.0	0.0	0.0
902f8bb97385163cba5f408e4738c5a7	0.0	0.0	0.0	0.0	0.0	0.0	0.0	0.0	0.0	39.0	0.0	0.0	0.0	14.0	0.0	38.0	0.0	0.0	20.0	19.0	0.0	0.0	0.0	0.0	0.0	0.0	0.0	0.0	0.0	20.0	26.0	0.0	0.0	0.0	0.0	44.0	78.0	22.0	33.0	13.0	28.0	17.0	27.0	50.0	10.0	0.0	0.0	0.0	0.0
1bbd0dea4dfcb2678740b442cc8b6d62	0.0	0.0	0.0	0.0	0.0	0.0	0.0	0.0	0.0	0.0	0.0	0.0	0.0	0.0	0.0	0.0	0.0	0.0	0.0	0.0	0.0	0.0	0.0	0.0	0.0	0.0	0.0	0.0	0.0	0.0	0.0	0.0	0.0	0.0	0.0	150.0	104.0	0.0	107.0	71.0	0.0	101.0	80.0	0.0	82.0	0.0	0.0	0.0	0.0
eed46d9a991ed52375b99b6384373fa9	0.0	0.0	0.0	0.0	0.0	0.0	0.0	0.0	0.0	0.0	0.0	0.0	0.0	0.0	0.0	0.0	0.0	0.0	0.0	0.0	0.0	0.0	0.0	0.0	0.0	0.0	0.0	0.0	0.0	0.0	0.0	0.0	0.0	0.0	0.0	0.0	0.0	0.0	0.0	0.0	0.0	0.0	0.0	0.0	0.0	0.0	0.0	0.0	0.0
5f373abdfdc07439475fb3f1f60497c1	0.0	0.0	0.0	0.0	0.0	0.0	0.0	0.0	4.0	25.0	0.0	23.0	32.0	21.0	15.0	0.0	33.0	0.0	13.0	32.0	0.0	0.0	0.0	0.0	0.0	0.0	0.0	0.0	0.0	12.0	0.0	0.0	22.0	50.0	0.0	81.0	149.0	39.0	104.0	28.0	37.0	46.0	87.0	73.0	58.0	0.0	0.0	0.0	0.0
392c7cd8b52464bd72d1844c8da6a1b2	0.0	0.0	0.0	0.0	0.0	0.0	0.0	0.0	0.0	0.0	0.0	0.0	0.0	0.0	0.0	0.0	0.0	0.0	0.0	0.0	0.0	0.0	0.0	0.0	0.0	0.0	0.0	0.0	0.0	0.0	0.0	0.0	0.0	0.0	0.0	19.0	20.0	0.0	0.0	0.0	0.0	0.0	105.0	0.0	0.0	0.0	0.0	0.0	0.0
8f3660c31425733829ba04d46de0353d	0.0	0.0	0.0	0.0	0.0	0.0	0.0	0.0	0.0	0.0	0.0	0.0	25.0	0.0	0.0	0.0	0.0	0.0	0.0	0.0	0.0	0.0	0.0	0.0	0.0	0.0	0.0	0.0	0.0	67.0	39.0	0.0	0.0	0.0	29.0	48.0	86.0	64.0	63.0	0.0	0.0	30.0	0.0	117.0	355.0	0.0	0.0	0.0	0.0
c3509624d2dbde8207683a6794d9059a	0.0	0.0	0.0	0.0	0.0	0.0	0.0	0.0	0.0	0.0	0.0	0.0	0.0	0.0	0.0	0.0	0.0	0.0	0.0	0.0	0.0	0.0	0.0	0.0	0.0	0.0	0.0	0.0	30.0	260.0	0.0	0.0	57.0	115.0	0.0	117.0	153.0	164.0	95.0	0.0	163.0	147.0	100.0	211.0	92.0	0.0	0.0	0.0	0.0
f2e051d1cc70f8fa34f667916ddae8d3	0.0	0.0	0.0	0.0	0.0	0.0	0.0	0.0	0.0	0.0	0.0	0.0	0.0	0.0	0.0	0.0	0.0	0.0	9.0	0.0	0.0	0.0	0.0	0.0	0.0	0.0	0.0	0.0	0.0	0.0	0.0	0.0	0.0	36.0	0.0	0.0	95.0	71.0	86.0	34.0	0.0	0.0	0.0	90.0	72.0	0.0	0.0	0.0	0.0
06418477ed0b341be1838d67c63579fb	0.0	0.0	0.0	0.0	0.0	0.0	0.0	0.0	0.0	0.0	0.0	0.0	0.0	0.0	0.0	0.0	0.0	0.0	0.0	0.0	0.0	0.0	0.0	0.0	404.0	0.0	0.0	0.0	0.0	0.0	0.0	0.0	0.0	0.0	0.0	0.0	0.0	0.0	0.0	0.0	0.0	0.0	0.0	0.0	0.0	0.0	0.0	0.0	0.0
44cfa12f442bbd3cf6f6da329929ed24	0.0	0.0	0.0	0.0	0.0	0.0	0.0	0.0	0.0	0.0	0.0	0.0	0.0	0.0	0.0	0.0	0.0	0.0	0.0	0.0	0.0	0.0	0.0	0.0	0.0	0.0	0.0	0.0	0.0	0.0	12.0	0.0	0.0	14.0	0.0	24.0	0.0	8.0	23.0	6.0	20.0	16.0	25.0	21.0	0.0	0.0	0.0	0.0	0.0
ceafbe320eb2436a0c315fdbf0cbe636	0.0	0.0	0.0	0.0	0.0	0.0	0.0	0.0	0.0	0.0	0.0	270.0	0.0	0.0	2041.0	0.0	0.0	0.0	0.0	149.0	0.0	0.0	0.0	0.0	0.0	0.0	0.0	0.0	0.0	0.0	0.0	0.0	0.0	0.0	0.0	545.0	0.0	0.0	0.0	0.0	0.0	0.0	0.0	0.0	0.0	0.0	0.0	0.0	0.0
b014f844598928c4597582f9a9d347d7	0.0	0.0	0.0	0.0	0.0	0.0	0.0	0.0	0.0	0.0	0.0	17.0	0.0	0.0	0.0	0.0	0.0	10.0	0.0	0.0	0.0	0.0	0.0	0.0	0.0	11.0	21.0	19.0	11.0	34.0	45.0	15.0	49.0	32.0	24.0	92.0	96.0	76.0	86.0	30.0	28.0	20.0	55.0	64.0	37.0	0.0	0.0	0.0	0.0
4ea40f29b8ed6f0d17f777e526415c44	0.0	0.0	0.0	0.0	0.0	0.0	0.0	0.0	0.0	0.0	0.0	0.0	15.0	0.0	0.0	0.0	0.0	0.0	0.0	0.0	0.0	0.0	0.0	0.0	0.0	0.0	0.0	9.0	0.0	64.0	62.0	0.0	102.0	83.0	30.0	83.0	123.0	85.0	94.0	0.0	48.0	143.0	246.0	149.0	81.0	0.0	0.0	0.0	0.0
c7f9fb08b5b29dc934945b7461462cce	0.0	0.0	0.0	0.0	0.0	0.0	0.0	0.0	0.0	0.0	0.0	0.0	0.0	0.0	0.0	0.0	0.0	0.0	0.0	0.0	0.0	0.0	0.0	0.0	0.0	0.0	0.0	0.0	0.0	0.0	42.0	0.0	40.0	59.0	47.0	146.0	95.0	84.0	83.0	21.0	48.0	25.0	0.0	153.0	122.0	0.0	0.0	0.0	0.0
c5c2f468ed0c84f898045623856679cf	0.0	0.0	0.0	0.0	0.0	0.0	0.0	0.0	0.0	40.0	0.0	0.0	0.0	19.0	70.0	0.0	400.0	59.0	0.0	18.0	29.0	0.0	0.0	0.0	0.0	0.0	0.0	0.0	0.0	0.0	12.0	0.0	0.0	38.0	0.0	39.0	45.0	23.0	56.0	0.0	29.0	0.0	27.0	67.0	28.0	0.0	0.0	0.0	0.0
b955aa604eb5d177f1fc43667e4e556b	0.0	0.0	0.0	0.0	0.0	0.0	0.0	0.0	0.0	0.0	0.0	0.0	0.0	0.0	0.0	0.0	0.0	43.0	0.0	15.0	0.0	24.0	0.0	0.0	0.0	0.0	0.0	0.0	0.0	0.0	0.0	0.0	0.0	0.0	0.0	0.0	0.0	0.0	0.0	26.0	19.0	0.0	0.0	0.0	0.0	0.0	0.0	0.0	0.0
d3fb29db2538d28b24be0816c275137b	0.0	0.0	0.0	0.0	0.0	0.0	0.0	0.0	0.0	0.0	0.0	6.0	0.0	0.0	0.0	0.0	0.0	0.0	0.0	0.0	0.0	0.0	0.0	0.0	0.0	0.0	0.0	0.0	0.0	8.0	28.0	0.0	16.0	31.0	0.0	45.0	77.0	0.0	42.0	23.0	9.0	19.0	19.0	44.0	17.0	0.0	0.0	0.0	0.0
2f4ee22a21b9115e8f37b2eda126d70c	0.0	0.0	0.0	0.0	0.0	0.0	0.0	0.0	0.0	0.0	0.0	0.0	0.0	0.0	0.0	0.0	0.0	0.0	0.0	0.0	0.0	0.0	0.0	0.0	0.0	0.0	0.0	0.0	0.0	47.0	0.0	0.0	64.0	0.0	0.0	100.0	53.0	0.0	0.0	59.0	0.0	0.0	69.0	0.0	68.0	0.0	0.0	0.0	0.0
a9179a7d610402b27fe00fd37d83a606	0.0	0.0	0.0	0.0	0.0	0.0	0.0	0.0	0.0	0.0	0.0	0.0	0.0	0.0	0.0	0.0	0.0	0.0	0.0	0.0	0.0	0.0	0.0	0.0	0.0	0.0	0.0	0.0	0.0	0.0	0.0	0.0	0.0	0.0	0.0	0.0	32.0	0.0	0.0	0.0	0.0	34.0	61.0	0.0	0.0	0.0	0.0	0.0	0.0
8c181d78294c4a423c0bfb019b1f0477	0.0	0.0	0.0	0.0	0.0	0.0	0.0	0.0	0.0	0.0	0.0	0.0	0.0	0.0	0.0	0.0	0.0	0.0	0.0	0.0	0.0	0.0	0.0	0.0	0.0	0.0	0.0	0.0	0.0	0.0	0.0	0.0	0.0	0.0	0.0	0.0	0.0	0.0	0.0	0.0	0.0	0.0	59.0	0.0	0.0	0.0	0.0	0.0	0.0
b29b779fffbc6e79c5420df237e0684b	0.0	0.0	0.0	0.0	0.0	0.0	0.0	0.0	0.0	0.0	0.0	0.0	0.0	0.0	0.0	0.0	0.0	0.0	0.0	0.0	0.0	0.0	0.0	0.0	0.0	0.0	0.0	0.0	0.0	0.0	0.0	0.0	0.0	0.0	0.0	0.0	0.0	0.0	0.0	0.0	0.0	0.0	0.0	0.0	0.0	0.0	0.0	0.0	0.0
0edb5e3becf55e78cd22d91b2d0bbfdc	0.0	0.0	0.0	0.0	0.0	0.0	0.0	0.0	0.0	0.0	0.0	0.0	0.0	0.0	0.0	0.0	0.0	0.0	0.0	0.0	0.0	0.0	0.0	0.0	0.0	0.0	0.0	0.0	0.0	0.0	0.0	0.0	0.0	0.0	0.0	0.0	0.0	0.0	0.0	0.0	0.0	0.0	0.0	0.0	0.0	0.0	0.0	0.0	0.0
b8b02c2dc218ad2bbe29e2cfd1e3459b	0.0	0.0	0.0	0.0	0.0	0.0	0.0	0.0	0.0	0.0	9.0	0.0	0.0	0.0	0.0	0.0	0.0	0.0	0.0	0.0	0.0	0.0	0.0	0.0	0.0	0.0	0.0	0.0	0.0	40.0	28.0	0.0	39.0	32.0	14.0	33.0	66.0	50.0	165.0	14.0	24.0	69.0	49.0	107.0	21.0	0.0	0.0	0.0	0.0
413e9d1c6e9f4efad5b503af8ab3670b	0.0	0.0	0.0	0.0	0.0	0.0	0.0	0.0	0.0	0.0	0.0	0.0	9.0	0.0	0.0	0.0	0.0	0.0	0.0	0.0	0.0	0.0	0.0	0.0	0.0	0.0	16.0	27.0	0.0	80.0	55.0	0.0	100.0	67.0	0.0	93.0	141.0	97.0	110.0	0.0	63.0	46.0	53.0	145.0	84.0	0.0	0.0	0.0	0.0
7faefc7840a7c28dc59ce63789878bbe	0.0	0.0	0.0	0.0	0.0	0.0	0.0	0.0	0.0	0.0	0.0	0.0	0.0	0.0	0.0	0.0	0.0	0.0	0.0	0.0	0.0	0.0	0.0	0.0	0.0	0.0	0.0	0.0	0.0	0.0	0.0	0.0	0.0	0.0	0.0	0.0	0.0	0.0	0.0	0.0	0.0	0.0	0.0	0.0	0.0	0.0	0.0	0.0	0.0
5d960dfa04b05e7b9f5f218adaa1de0f	0.0	0.0	0.0	0.0	0.0	0.0	0.0	0.0	0.0	0.0	0.0	3.0	0.0	0.0	0.0	0.0	0.0	0.0	0.0	0.0	0.0	0.0	0.0	0.0	0.0	4.0	12.0	18.0	0.0	76.0	31.0	0.0	48.0	76.0	10.0	97.0	107.0	99.0	112.0	39.0	62.0	39.0	53.0	130.0	86.0	0.0	0.0	0.0	0.0
90a5c454f5b728331d00d917df05ad2b	0.0	0.0	0.0	0.0	0.0	0.0	0.0	0.0	0.0	0.0	0.0	0.0	0.0	0.0	0.0	0.0	0.0	0.0	0.0	0.0	0.0	0.0	0.0	0.0	0.0	0.0	0.0	0.0	0.0	0.0	0.0	0.0	0.0	0.0	0.0	0.0	0.0	27.0	0.0	0.0	0.0	0.0	0.0	44.0	0.0	0.0	0.0	0.0	0.0
7d8f81cbfc9b68cf92423067b37f6c99	0.0	0.0	0.0	0.0	0.0	0.0	0.0	0.0	0.0	0.0	0.0	0.0	0.0	0.0	0.0	0.0	0.0	0.0	0.0	0.0	0.0	0.0	0.0	0.0	0.0	0.0	3.0	0.0	0.0	0.0	0.0	0.0	0.0	0.0	0.0	0.0	0.0	0.0	0.0	0.0	0.0	0.0	0.0	0.0	0.0	0.0	0.0	0.0	0.0
fdf866852739dc0c325967ebf975af1f	0.0	0.0	0.0	0.0	0.0	0.0	0.0	0.0	0.0	0.0	0.0	0.0	0.0	0.0	0.0	0.0	0.0	0.0	0.0	0.0	0.0	0.0	0.0	0.0	0.0	0.0	0.0	0.0	0.0	0.0	0.0	0.0	0.0	24.0	0.0	0.0	70.0	0.0	49.0	36.0	0.0	0.0	0.0	0.0	0.0	0.0	0.0	0.0	0.0
9d8def7cf99c6fcf37f628c33d566937	0.0	0.0	0.0	0.0	0.0	0.0	0.0	0.0	0.0	0.0	0.0	0.0	0.0	0.0	0.0	0.0	0.0	0.0	0.0	0.0	0.0	0.0	0.0	0.0	15.0	0.0	0.0	18.0	0.0	0.0	33.0	23.0	53.0	37.0	9.0	138.0	99.0	72.0	70.0	79.0	58.0	54.0	229.0	62.0	86.0	0.0	0.0	0.0	0.0
3cf1baa502f48fe095957c3aa1539305	0.0	0.0	0.0	0.0	0.0	0.0	0.0	0.0	0.0	0.0	0.0	0.0	0.0	0.0	0.0	0.0	0.0	0.0	0.0	0.0	0.0	0.0	0.0	0.0	0.0	0.0	0.0	0.0	0.0	0.0	0.0	0.0	0.0	0.0	0.0	0.0	0.0	0.0	0.0	0.0	0.0	0.0	0.0	0.0	0.0	0.0	0.0	0.0	0.0
ccd8849dccb84f6c12b790a4eda00e1f	0.0	0.0	0.0	0.0	0.0	0.0	0.0	0.0	0.0	0.0	0.0	0.0	0.0	0.0	0.0	0.0	0.0	2.0	0.0	0.0	0.0	0.0	0.0	0.0	0.0	0.0	0.0	0.0	0.0	17.0	16.0	0.0	12.0	29.0	9.0	40.0	57.0	39.0	60.0	16.0	26.0	21.0	30.0	63.0	39.0	0.0	0.0	0.0	0.0
a9188c44815509e2b3fe41ee2d39f17d	0.0	0.0	0.0	0.0	0.0	0.0	0.0	0.0	0.0	0.0	0.0	23.0	0.0	0.0	0.0	0.0	0.0	0.0	25.0	27.0	0.0	0.0	0.0	0.0	0.0	16.0	0.0	36.0	0.0	23.0	75.0	0.0	35.0	58.0	28.0	218.0	199.0	63.0	181.0	31.0	69.0	55.0	140.0	89.0	99.0	0.0	0.0	0.0	0.0
39e1425259dcad1c4d08356244554f3e	0.0	0.0	0.0	0.0	0.0	0.0	0.0	0.0	0.0	0.0	0.0	0.0	0.0	0.0	0.0	0.0	0.0	0.0	0.0	0.0	0.0	0.0	0.0	0.0	0.0	0.0	0.0	0.0	0.0	0.0	63.0	0.0	22.0	69.0	0.0	149.0	122.0	101.0	106.0	45.0	57.0	71.0	120.0	71.0	352.0	0.0	0.0	0.0	0.0
9a2911da9bc40de8b96a0c914913f9d6	0.0	0.0	0.0	0.0	0.0	0.0	0.0	0.0	0.0	0.0	0.0	0.0	0.0	0.0	0.0	0.0	0.0	0.0	0.0	0.0	0.0	0.0	0.0	0.0	0.0	0.0	0.0	0.0	0.0	0.0	0.0	0.0	0.0	0.0	0.0	0.0	0.0	0.0	0.0	35.0	0.0	0.0	0.0	0.0	0.0	0.0	0.0	0.0	0.0
0656e566567864b8dc2ed3865bc030b5	66.0	0.0	0.0	0.0	0.0	0.0	0.0	0.0	0.0	0.0	0.0	147.0	0.0	656.0	25.0	0.0	0.0	528.0	110.0	0.0	0.0	16.0	0.0	0.0	0.0	0.0	0.0	0.0	0.0	0.0	0.0	0.0	0.0	182.0	0.0	796.0	52.0	0.0	15.0	87.0	46.0	0.0	0.0	0.0	0.0	25.0	0.0	0.0	0.0
1d579bcc7df251a024b02d1434766f78	0.0	0.0	0.0	0.0	0.0	0.0	0.0	0.0	0.0	0.0	0.0	0.0	0.0	0.0	0.0	0.0	0.0	0.0	0.0	0.0	0.0	0.0	0.0	0.0	0.0	0.0	0.0	0.0	0.0	67.0	48.0	0.0	0.0	0.0	0.0	127.0	132.0	77.0	127.0	0.0	0.0	29.0	0.0	96.0	76.0	0.0	0.0	0.0	0.0
70a8f71e1303586657c62adacc4992fc	0.0	0.0	0.0	0.0	0.0	0.0	0.0	0.0	0.0	0.0	0.0	0.0	0.0	0.0	0.0	0.0	0.0	0.0	0.0	0.0	0.0	0.0	0.0	0.0	0.0	0.0	0.0	0.0	0.0	23.0	90.0	0.0	27.0	76.0	13.0	210.0	136.0	92.0	178.0	21.0	99.0	66.0	102.0	100.0	77.0	0.0	0.0	0.0	0.0
2b6f32170bc4968dd8ee258242921b9d	0.0	0.0	0.0	0.0	0.0	0.0	0.0	0.0	0.0	7.0	6.0	6.0	0.0	0.0	0.0	0.0	13.0	0.0	0.0	0.0	0.0	0.0	5.0	0.0	0.0	0.0	0.0	0.0	0.0	5.0	7.0	0.0	6.0	0.0	0.0	7.0	6.0	3.0	14.0	0.0	2.0	0.0	0.0	0.0	0.0	0.0	0.0	0.0	0.0
00118f6670c550b6fce75797dddb9924	0.0	0.0	0.0	0.0	0.0	0.0	0.0	0.0	0.0	31.0	0.0	16.0	0.0	15.0	0.0	0.0	0.0	0.0	0.0	46.0	13.0	0.0	0.0	0.0	0.0	0.0	0.0	0.0	0.0	51.0	40.0	0.0	25.0	26.0	0.0	37.0	48.0	26.0	0.0	25.0	0.0	17.0	31.0	56.0	47.0	0.0	0.0	0.0	0.0
8e33f88858117137f57bed9c48851d68	0.0	0.0	0.0	0.0	0.0	0.0	0.0	0.0	0.0	0.0	0.0	0.0	0.0	0.0	0.0	0.0	0.0	0.0	0.0	0.0	0.0	0.0	0.0	0.0	0.0	0.0	0.0	0.0	0.0	0.0	0.0	0.0	0.0	0.0	0.0	37.0	30.0	0.0	27.0	0.0	0.0	0.0	0.0	22.0	0.0	0.0	0.0	0.0	0.0
bb4fd3b88781120479e531945c2fb930	0.0	0.0	0.0	0.0	0.0	0.0	0.0	0.0	0.0	0.0	0.0	0.0	0.0	0.0	0.0	0.0	0.0	0.0	0.0	0.0	0.0	0.0	0.0	0.0	0.0	0.0	0.0	0.0	0.0	0.0	0.0	0.0	0.0	0.0	0.0	0.0	0.0	0.0	0.0	0.0	0.0	0.0	0.0	0.0	0.0	0.0	0.0	0.0	0.0
9eeb95f077f28fa89e1ece23dca5a412	0.0	0.0	0.0	0.0	0.0	0.0	0.0	0.0	0.0	0.0	0.0	0.0	0.0	0.0	0.0	0.0	0.0	0.0	0.0	0.0	0.0	0.0	0.0	0.0	0.0	0.0	0.0	0.0	0.0	0.0	0.0	0.0	0.0	0.0	0.0	0.0	0.0	0.0	0.0	8.0	0.0	0.0	27.0	0.0	0.0	0.0	0.0	0.0	0.0
6c705624fd7e1cc6fe7b2cad0a019958	0.0	0.0	0.0	0.0	0.0	0.0	0.0	0.0	0.0	18.0	8.0	8.0	36.0	6.0	0.0	16.0	6.0	20.0	24.0	17.0	0.0	0.0	0.0	0.0	0.0	0.0	0.0	0.0	0.0	67.0	71.0	0.0	51.0	76.0	14.0	88.0	134.0	84.0	111.0	39.0	59.0	31.0	67.0	122.0	89.0	0.0	0.0	0.0	0.0
3b34aa17d3cf1be28be06b78631e8d5f	0.0	0.0	0.0	0.0	0.0	0.0	0.0	0.0	0.0	0.0	29.0	0.0	0.0	0.0	0.0	0.0	0.0	65.0	0.0	0.0	0.0	0.0	0.0	0.0	0.0	0.0	0.0	0.0	0.0	44.0	47.0	0.0	0.0	139.0	0.0	0.0	0.0	0.0	37.0	0.0	0.0	457.0	50.0	0.0	0.0	0.0	0.0	0.0	0.0
7dd2863e5fc4eb1d8d221a92e68e148c	0.0	0.0	0.0	0.0	0.0	0.0	0.0	0.0	0.0	0.0	0.0	0.0	0.0	0.0	0.0	0.0	0.0	0.0	0.0	0.0	0.0	0.0	0.0	0.0	0.0	0.0	0.0	0.0	0.0	0.0	0.0	0.0	0.0	0.0	0.0	0.0	0.0	0.0	0.0	0.0	0.0	0.0	23.0	0.0	0.0	0.0	0.0	0.0	0.0
7d16634a2c74de2f0c0668f34ff3377c	0.0	0.0	0.0	0.0	0.0	0.0	0.0	0.0	0.0	0.0	0.0	0.0	0.0	11.0	0.0	11.0	0.0	26.0	0.0	0.0	5.0	0.0	0.0	0.0	0.0	0.0	0.0	0.0	0.0	25.0	36.0	4.0	26.0	36.0	10.0	66.0	88.0	26.0	54.0	62.0	21.0	0.0	27.0	49.0	36.0	0.0	0.0	0.0	0.0
b787a300e44183a4fae48ba70cf52112	0.0	0.0	0.0	0.0	0.0	0.0	0.0	0.0	0.0	0.0	0.0	0.0	4.0	0.0	0.0	0.0	0.0	0.0	0.0	0.0	0.0	0.0	0.0	0.0	0.0	0.0	0.0	0.0	0.0	3.0	62.0	0.0	14.0	52.0	0.0	65.0	47.0	23.0	44.0	68.0	25.0	105.0	125.0	24.0	0.0	0.0	0.0	0.0	0.0
3c8076bd50524d4391995007e1164652	0.0	0.0	0.0	0.0	0.0	0.0	0.0	0.0	0.0	0.0	0.0	0.0	0.0	0.0	0.0	0.0	0.0	0.0	0.0	0.0	0.0	0.0	0.0	0.0	0.0	0.0	0.0	0.0	0.0	0.0	0.0	0.0	28.0	10.0	0.0	19.0	0.0	36.0	0.0	0.0	0.0	0.0	0.0	41.0	0.0	0.0	0.0	0.0	0.0
89f0ffeb5f89392d23e6414b488d9db9	0.0	0.0	0.0	0.0	0.0	0.0	0.0	0.0	0.0	0.0	0.0	0.0	0.0	0.0	0.0	0.0	0.0	0.0	0.0	0.0	0.0	0.0	0.0	0.0	0.0	0.0	0.0	0.0	0.0	0.0	0.0	0.0	0.0	0.0	0.0	0.0	0.0	0.0	0.0	0.0	0.0	0.0	0.0	0.0	0.0	0.0	0.0	0.0	0.0
30f3a125ac14497b7960e6a0054b94d5	0.0	0.0	0.0	0.0	0.0	0.0	0.0	0.0	0.0	0.0	9.0	0.0	0.0	0.0	0.0	0.0	0.0	0.0	46.0	0.0	0.0	0.0	0.0	0.0	0.0	0.0	0.0	0.0	0.0	0.0	0.0	0.0	0.0	0.0	0.0	0.0	60.0	0.0	0.0	0.0	172.0	34.0	0.0	0.0	0.0	0.0	0.0	0.0	0.0
922fbae49fb94e7a368ea98cab4b6b01	0.0	0.0	0.0	0.0	0.0	0.0	0.0	0.0	0.0	0.0	0.0	0.0	0.0	0.0	0.0	0.0	0.0	0.0	0.0	0.0	0.0	0.0	0.0	0.0	0.0	0.0	0.0	0.0	0.0	0.0	0.0	0.0	4.0	0.0	0.0	0.0	0.0	0.0	0.0	0.0	0.0	0.0	0.0	16.0	0.0	0.0	0.0	0.0	0.0
b502dd3bd246b11ba8cf3538f4af4a67	0.0	0.0	0.0	0.0	0.0	0.0	0.0	0.0	0.0	0.0	0.0	0.0	0.0	0.0	0.0	0.0	0.0	0.0	0.0	0.0	0.0	0.0	0.0	0.0	0.0	0.0	0.0	0.0	0.0	0.0	0.0	0.0	0.0	0.0	0.0	0.0	0.0	0.0	0.0	0.0	0.0	0.0	0.0	0.0	0.0	0.0	0.0	0.0	0.0
1f33d08381a479c650c378fe2d03ac20	0.0	0.0	0.0	0.0	0.0	0.0	0.0	0.0	0.0	0.0	0.0	0.0	0.0	0.0	0.0	0.0	0.0	0.0	0.0	0.0	0.0	0.0	0.0	0.0	0.0	0.0	0.0	0.0	0.0	0.0	0.0	0.0	0.0	0.0	0.0	0.0	0.0	0.0	0.0	0.0	0.0	0.0	0.0	0.0	0.0	0.0	0.0	0.0	0.0
2ca08da8b08f8a670ac16867f194164e	0.0	0.0	0.0	0.0	0.0	0.0	0.0	0.0	0.0	0.0	0.0	0.0	0.0	0.0	0.0	0.0	0.0	0.0	0.0	0.0	3.0	0.0	0.0	0.0	0.0	0.0	0.0	0.0	5.0	52.0	65.0	0.0	75.0	39.0	9.0	68.0	139.0	118.0	95.0	23.0	61.0	39.0	43.0	164.0	67.0	0.0	0.0	0.0	0.0
01b1187aaac689c9e64685788fb4c9f6	0.0	0.0	0.0	0.0	0.0	0.0	0.0	0.0	0.0	0.0	0.0	0.0	0.0	0.0	0.0	0.0	0.0	0.0	0.0	0.0	0.0	0.0	0.0	0.0	0.0	0.0	0.0	0.0	0.0	0.0	22.0	0.0	0.0	0.0	0.0	0.0	3.0	0.0	0.0	32.0	0.0	28.0	0.0	0.0	30.0	0.0	0.0	0.0	0.0
08e192b1210e7ecde6271a132c10c88a	0.0	0.0	0.0	0.0	0.0	0.0	0.0	0.0	0.0	0.0	0.0	0.0	0.0	0.0	0.0	0.0	0.0	0.0	0.0	0.0	0.0	0.0	0.0	0.0	0.0	0.0	0.0	0.0	0.0	0.0	0.0	0.0	0.0	0.0	0.0	0.0	0.0	0.0	0.0	0.0	0.0	0.0	0.0	0.0	0.0	0.0	0.0	0.0	0.0
dbec213a19b32ac2a631572dfb45cc0a	0.0	0.0	0.0	0.0	0.0	0.0	0.0	0.0	3.0	0.0	0.0	0.0	18.0	0.0	0.0	17.0	6.0	0.0	6.0	3.0	0.0	0.0	0.0	0.0	0.0	0.0	0.0	0.0	0.0	0.0	0.0	0.0	0.0	0.0	0.0	0.0	0.0	0.0	0.0	0.0	0.0	0.0	0.0	0.0	0.0	0.0	0.0	0.0	0.0
99b5a8bac810e27a3c9a058a37e67fd5	0.0	0.0	0.0	0.0	0.0	0.0	0.0	0.0	0.0	0.0	0.0	0.0	0.0	0.0	0.0	0.0	0.0	0.0	0.0	0.0	0.0	0.0	0.0	0.0	0.0	0.0	0.0	0.0	20.0	0.0	23.0	0.0	0.0	38.0	0.0	43.0	48.0	43.0	31.0	0.0	0.0	0.0	0.0	37.0	0.0	0.0	0.0	0.0	0.0
8ba52db7af68e2fd2470211cfb30eb51	0.0	0.0	0.0	0.0	0.0	0.0	0.0	0.0	0.0	0.0	0.0	0.0	0.0	0.0	0.0	0.0	0.0	0.0	0.0	0.0	0.0	0.0	0.0	0.0	0.0	0.0	0.0	0.0	0.0	0.0	0.0	0.0	0.0	0.0	0.0	0.0	0.0	0.0	0.0	0.0	0.0	0.0	0.0	0.0	0.0	0.0	0.0	0.0	0.0
c816d00e4c481415fceaeb12a3f66f04	0.0	0.0	0.0	0.0	0.0	0.0	0.0	0.0	0.0	0.0	0.0	0.0	0.0	0.0	0.0	0.0	0.0	0.0	0.0	0.0	0.0	0.0	0.0	0.0	0.0	0.0	0.0	0.0	0.0	0.0	82.0	0.0	0.0	144.0	0.0	223.0	236.0	109.0	192.0	0.0	92.0	153.0	183.0	86.0	153.0	0.0	0.0	0.0	0.0
90b65bce6d894f02426543706b8ffafe	0.0	0.0	0.0	0.0	0.0	0.0	0.0	0.0	0.0	0.0	0.0	0.0	0.0	0.0	0.0	0.0	0.0	0.0	0.0	0.0	0.0	0.0	0.0	0.0	0.0	0.0	0.0	0.0	0.0	0.0	0.0	0.0	0.0	0.0	0.0	70.0	82.0	0.0	0.0	0.0	0.0	0.0	0.0	76.0	0.0	0.0	0.0	0.0	0.0
57796308e234c0cd788495d7c09bddbf	0.0	0.0	0.0	0.0	0.0	0.0	0.0	0.0	0.0	27.0	0.0	41.0	0.0	0.0	31.0	43.0	0.0	0.0	22.0	0.0	0.0	0.0	0.0	0.0	0.0	0.0	0.0	0.0	11.0	26.0	0.0	0.0	0.0	0.0	0.0	105.0	62.0	65.0	21.0	0.0	65.0	0.0	0.0	60.0	33.0	0.0	0.0	0.0	0.0
9752cd260b3a10e07f5a57067442d467	0.0	0.0	0.0	0.0	0.0	0.0	0.0	0.0	0.0	0.0	0.0	0.0	0.0	0.0	0.0	0.0	0.0	0.0	0.0	0.0	0.0	0.0	0.0	0.0	0.0	0.0	0.0	0.0	0.0	0.0	34.0	0.0	0.0	29.0	0.0	49.0	72.0	29.0	68.0	25.0	20.0	0.0	34.0	63.0	66.0	0.0	0.0	0.0	0.0
b777d5fd57f911638e060216f5911e04	0.0	0.0	0.0	0.0	0.0	0.0	0.0	0.0	0.0	119.0	115.0	50.0	297.0	67.0	46.0	105.0	92.0	143.0	122.0	54.0	95.0	71.0	38.0	0.0	0.0	0.0	0.0	0.0	0.0	230.0	0.0	0.0	229.0	0.0	114.0	97.0	173.0	168.0	0.0	137.0	57.0	0.0	0.0	72.0	0.0	0.0	0.0	0.0	0.0
e7b6ed1c71ea1d568e019a3a52a0e62c	0.0	0.0	0.0	0.0	0.0	48.0	0.0	0.0	0.0	76.0	63.0	68.0	209.0	48.0	0.0	253.0	264.0	26.0	49.0	49.0	220.0	0.0	0.0	0.0	0.0	0.0	0.0	0.0	0.0	0.0	0.0	0.0	76.0	0.0	0.0	50.0	69.0	0.0	174.0	0.0	0.0	0.0	14.0	0.0	0.0	0.0	6.0	0.0	0.0
ad1cfff1aa837793a8a99233a8c81d64	0.0	0.0	0.0	0.0	0.0	0.0	0.0	0.0	0.0	0.0	0.0	0.0	0.0	0.0	0.0	0.0	0.0	0.0	0.0	0.0	0.0	0.0	0.0	0.0	0.0	0.0	0.0	0.0	0.0	0.0	0.0	0.0	0.0	0.0	0.0	0.0	0.0	0.0	0.0	0.0	0.0	0.0	0.0	0.0	0.0	0.0	0.0	0.0	0.0
59dc91b376ae54964d697fe5003f65b3	0.0	0.0	0.0	0.0	0.0	0.0	0.0	0.0	0.0	0.0	0.0	0.0	0.0	0.0	0.0	0.0	0.0	0.0	0.0	0.0	0.0	0.0	0.0	0.0	0.0	0.0	0.0	0.0	0.0	0.0	0.0	0.0	0.0	0.0	0.0	0.0	0.0	0.0	0.0	0.0	0.0	0.0	51.0	0.0	0.0	0.0	0.0	0.0	0.0
ccb1c78c758d6f600bd58d89cc4de7e8	0.0	0.0	0.0	0.0	0.0	0.0	0.0	0.0	0.0	0.0	0.0	0.0	0.0	0.0	0.0	0.0	0.0	0.0	0.0	0.0	0.0	0.0	0.0	0.0	0.0	0.0	0.0	0.0	0.0	0.0	77.0	0.0	0.0	9.0	0.0	0.0	28.0	0.0	19.0	0.0	0.0	255.0	108.0	0.0	31.0	0.0	0.0	0.0	0.0
66a1ca2a1fb75886e2838c66d7d001bd	0.0	0.0	0.0	0.0	0.0	0.0	6.0	0.0	0.0	109.0	0.0	0.0	0.0	90.0	27.0	66.0	37.0	0.0	16.0	0.0	0.0	0.0	2.0	0.0	0.0	0.0	0.0	0.0	0.0	229.0	19.0	0.0	1159.0	46.0	0.0	469.0	105.0	0.0	58.0	0.0	271.0	37.0	0.0	12.0	0.0	0.0	0.0	0.0	0.0
f3c1304476e7d90f440ede796ec1f55b	0.0	0.0	0.0	0.0	0.0	0.0	0.0	0.0	0.0	0.0	0.0	0.0	0.0	0.0	0.0	0.0	0.0	9.0	0.0	0.0	0.0	0.0	0.0	0.0	0.0	0.0	0.0	0.0	14.0	61.0	40.0	6.0	54.0	63.0	0.0	95.0	109.0	87.0	130.0	0.0	61.0	68.0	57.0	131.0	97.0	0.0	0.0	0.0	0.0
edc9f05b520dff40c9992e70484277f6	0.0	0.0	0.0	0.0	0.0	0.0	0.0	0.0	0.0	0.0	0.0	0.0	0.0	0.0	0.0	0.0	0.0	0.0	7.0	0.0	0.0	0.0	0.0	0.0	0.0	0.0	0.0	0.0	0.0	0.0	0.0	0.0	0.0	64.0	0.0	0.0	109.0	0.0	34.0	74.0	0.0	0.0	52.0	0.0	0.0	0.0	0.0	0.0	0.0
ca6348fcc8eee87613fa44ddc810c8d2	0.0	0.0	0.0	0.0	0.0	0.0	0.0	0.0	0.0	11.0	11.0	6.0	6.0	10.0	0.0	7.0	9.0	11.0	8.0	6.0	0.0	0.0	0.0	0.0	6.0	0.0	6.0	13.0	0.0	19.0	42.0	6.0	57.0	41.0	0.0	83.0	110.0	84.0	94.0	40.0	40.0	33.0	61.0	93.0	73.0	0.0	0.0	0.0	0.0
26d33e60c1ea0cdf53a3df98abc410cd	10.0	6.0	0.0	0.0	0.0	13.0	12.0	15.0	6.0	152.0	138.0	82.0	322.0	234.0	56.0	267.0	230.0	93.0	237.0	103.0	185.0	60.0	19.0	0.0	0.0	0.0	0.0	2.0	0.0	10.0	0.0	0.0	0.0	0.0	0.0	28.0	38.0	9.0	45.0	0.0	19.0	8.0	12.0	20.0	15.0	0.0	0.0	0.0	2.0
3c863cf67a014692d9f01d71cba0f7fb	0.0	0.0	0.0	0.0	0.0	0.0	0.0	0.0	0.0	0.0	0.0	46.0	2188.0	0.0	0.0	0.0	0.0	40.0	0.0	0.0	0.0	0.0	0.0	0.0	0.0	0.0	0.0	0.0	0.0	0.0	0.0	0.0	0.0	0.0	0.0	0.0	0.0	0.0	22.0	0.0	0.0	0.0	0.0	0.0	0.0	0.0	0.0	0.0	0.0
6202f4e9607782953885ad734be93ab5	0.0	0.0	0.0	0.0	0.0	0.0	0.0	0.0	0.0	0.0	0.0	0.0	0.0	0.0	0.0	0.0	0.0	0.0	0.0	0.0	0.0	0.0	0.0	0.0	0.0	0.0	0.0	0.0	0.0	0.0	62.0	0.0	0.0	52.0	6.0	67.0	68.0	50.0	111.0	33.0	55.0	65.0	172.0	37.0	24.0	0.0	0.0	0.0	0.0
7a7ec009a0064b156209d1bd72ab704c	0.0	0.0	0.0	0.0	0.0	0.0	0.0	0.0	0.0	0.0	0.0	0.0	0.0	0.0	0.0	0.0	0.0	0.0	0.0	0.0	0.0	0.0	0.0	0.0	0.0	0.0	0.0	0.0	0.0	0.0	0.0	0.0	0.0	0.0	0.0	0.0	0.0	0.0	0.0	0.0	0.0	0.0	0.0	0.0	0.0	0.0	0.0	0.0	0.0
fe26e42ed659c99d690a5fd47d03e0d4	0.0	0.0	0.0	0.0	0.0	0.0	0.0	0.0	0.0	0.0	0.0	0.0	0.0	0.0	0.0	0.0	0.0	0.0	0.0	0.0	0.0	0.0	0.0	0.0	0.0	0.0	0.0	0.0	0.0	0.0	0.0	0.0	0.0	0.0	0.0	0.0	0.0	0.0	0.0	0.0	0.0	0.0	0.0	0.0	0.0	0.0	0.0	0.0	0.0
c70afcf41410c6291477746722875313	0.0	0.0	0.0	0.0	0.0	0.0	0.0	0.0	0.0	0.0	0.0	0.0	0.0	0.0	0.0	0.0	0.0	0.0	0.0	0.0	0.0	0.0	0.0	0.0	0.0	0.0	0.0	0.0	0.0	0.0	37.0	0.0	0.0	0.0	24.0	42.0	44.0	24.0	93.0	9.0	43.0	11.0	69.0	94.0	0.0	0.0	0.0	0.0	0.0
0b0bf54fef83fc9eb80a26378aad4e25	0.0	0.0	0.0	0.0	0.0	0.0	0.0	0.0	0.0	0.0	0.0	0.0	0.0	0.0	0.0	0.0	0.0	0.0	0.0	0.0	0.0	0.0	0.0	0.0	0.0	0.0	0.0	0.0	0.0	0.0	42.0	0.0	0.0	0.0	0.0	0.0	0.0	0.0	0.0	0.0	0.0	0.0	0.0	0.0	0.0	0.0	0.0	0.0	0.0
559ece0b32cc40fc67c04f126a797c9f	0.0	0.0	0.0	0.0	0.0	0.0	0.0	0.0	0.0	0.0	0.0	0.0	0.0	0.0	0.0	0.0	0.0	0.0	0.0	0.0	27.0	0.0	0.0	0.0	0.0	0.0	0.0	0.0	0.0	0.0	136.0	0.0	51.0	0.0	0.0	184.0	123.0	0.0	67.0	0.0	0.0	0.0	0.0	78.0	0.0	0.0	0.0	0.0	0.0
96aa5ff65903a96dabd1399485c57a0b	0.0	0.0	0.0	0.0	0.0	0.0	0.0	0.0	0.0	0.0	181.0	0.0	669.0	0.0	0.0	0.0	0.0	0.0	0.0	0.0	0.0	0.0	72.0	0.0	0.0	0.0	0.0	0.0	0.0	0.0	0.0	0.0	0.0	0.0	0.0	0.0	215.0	0.0	0.0	0.0	0.0	0.0	0.0	0.0	0.0	0.0	0.0	0.0	0.0
022138de94de202135c5464a18ccb6fc	0.0	0.0	0.0	0.0	0.0	0.0	0.0	0.0	0.0	6.0	0.0	0.0	0.0	0.0	0.0	0.0	0.0	0.0	0.0	0.0	0.0	0.0	0.0	0.0	0.0	0.0	0.0	0.0	0.0	0.0	16.0	0.0	11.0	36.0	0.0	64.0	39.0	8.0	43.0	21.0	9.0	26.0	95.0	40.0	23.0	0.0	0.0	0.0	0.0
b8ea617b5bbdf3aaecd857a35e4a628d	0.0	0.0	0.0	0.0	0.0	0.0	0.0	0.0	0.0	0.0	0.0	0.0	0.0	0.0	0.0	0.0	0.0	0.0	0.0	0.0	0.0	16.0	0.0	0.0	0.0	0.0	0.0	0.0	0.0	0.0	0.0	0.0	0.0	0.0	0.0	61.0	64.0	0.0	39.0	0.0	39.0	0.0	52.0	0.0	0.0	0.0	0.0	0.0	0.0
905c978c219daf598994ecf555cc5e36	0.0	0.0	0.0	0.0	0.0	0.0	0.0	0.0	0.0	0.0	2.0	0.0	0.0	0.0	0.0	0.0	0.0	4.0	0.0	0.0	0.0	0.0	0.0	0.0	0.0	0.0	0.0	6.0	0.0	23.0	29.0	0.0	23.0	24.0	0.0	37.0	18.0	41.0	30.0	14.0	18.0	13.0	41.0	24.0	0.0	0.0	0.0	0.0	0.0
86bcfcbd6c700c118ed4dc511bf0a6e5	0.0	0.0	0.0	0.0	0.0	0.0	0.0	0.0	0.0	0.0	0.0	0.0	0.0	0.0	0.0	0.0	0.0	0.0	0.0	0.0	0.0	0.0	0.0	0.0	0.0	0.0	0.0	0.0	0.0	0.0	0.0	0.0	0.0	0.0	0.0	80.0	118.0	0.0	0.0	30.0	46.0	37.0	58.0	96.0	0.0	0.0	0.0	0.0	0.0
020188049753935f2bc6a571dbc0f1c1	0.0	0.0	0.0	0.0	0.0	0.0	0.0	0.0	0.0	0.0	0.0	0.0	29.0	0.0	0.0	6.0	0.0	0.0	0.0	0.0	0.0	5.0	0.0	0.0	10.0	0.0	0.0	19.0	16.0	38.0	0.0	12.0	53.0	68.0	0.0	91.0	164.0	138.0	99.0	38.0	46.0	31.0	73.0	141.0	137.0	0.0	0.0	0.0	0.0
adbc60e035fae9020f6446180f346319	0.0	0.0	0.0	0.0	0.0	0.0	4.0	0.0	0.0	7.0	2.0	0.0	0.0	31.0	0.0	0.0	0.0	0.0	12.0	0.0	0.0	0.0	0.0	0.0	0.0	0.0	0.0	0.0	0.0	47.0	0.0	0.0	116.0	0.0	29.0	84.0	0.0	0.0	47.0	0.0	0.0	26.0	51.0	0.0	33.0	0.0	0.0	0.0	0.0
5b013c2150db9ca3d9fd1a959762519d	0.0	0.0	0.0	0.0	0.0	0.0	0.0	0.0	0.0	0.0	0.0	10.0	12.0	0.0	0.0	0.0	0.0	0.0	21.0	7.0	0.0	0.0	0.0	0.0	0.0	0.0	0.0	0.0	17.0	39.0	36.0	0.0	34.0	28.0	0.0	137.0	88.0	46.0	83.0	0.0	40.0	27.0	46.0	73.0	71.0	0.0	0.0	0.0	0.0
c75439d4cf64335bc3b97aebfaffdf89	0.0	0.0	0.0	0.0	0.0	0.0	0.0	0.0	0.0	0.0	0.0	0.0	0.0	0.0	0.0	0.0	0.0	0.0	0.0	0.0	4.0	0.0	0.0	0.0	0.0	0.0	0.0	0.0	0.0	0.0	0.0	0.0	0.0	0.0	0.0	0.0	0.0	0.0	0.0	0.0	0.0	0.0	0.0	0.0	0.0	0.0	0.0	0.0	0.0
82b4e9811f1aa3fab7ddc2f84e51862f	0.0	0.0	0.0	0.0	0.0	0.0	0.0	0.0	0.0	0.0	0.0	0.0	0.0	0.0	0.0	0.0	0.0	0.0	0.0	0.0	0.0	0.0	0.0	0.0	0.0	0.0	15.0	0.0	0.0	0.0	0.0	0.0	21.0	33.0	0.0	93.0	43.0	0.0	40.0	0.0	45.0	32.0	117.0	0.0	49.0	0.0	0.0	0.0	0.0
a953ee38680011690c6684dc94f49ec7	0.0	0.0	0.0	0.0	0.0	0.0	0.0	0.0	0.0	0.0	0.0	0.0	0.0	0.0	0.0	0.0	0.0	0.0	0.0	0.0	0.0	0.0	0.0	0.0	0.0	0.0	0.0	0.0	0.0	29.0	37.0	0.0	0.0	14.0	18.0	30.0	74.0	57.0	28.0	13.0	20.0	21.0	22.0	39.0	24.0	0.0	0.0	0.0	0.0
1931f4cecbec3a0027b3cf5e42f57adb	0.0	0.0	0.0	0.0	0.0	0.0	0.0	0.0	0.0	0.0	0.0	0.0	0.0	0.0	0.0	0.0	0.0	0.0	0.0	0.0	0.0	0.0	0.0	0.0	0.0	0.0	0.0	0.0	11.0	33.0	43.0	17.0	0.0	79.0	0.0	218.0	109.0	50.0	74.0	69.0	0.0	46.0	142.0	136.0	90.0	0.0	0.0	0.0	0.0
67dab12fda0c0a0e835405f0d4efdd4b	0.0	0.0	0.0	0.0	0.0	0.0	0.0	0.0	0.0	15.0	4.0	0.0	7.0	3.0	0.0	0.0	0.0	0.0	2.0	0.0	0.0	4.0	0.0	0.0	0.0	0.0	0.0	6.0	0.0	41.0	71.0	0.0	128.0	75.0	47.0	99.0	157.0	145.0	169.0	20.0	65.0	63.0	71.0	225.0	115.0	0.0	0.0	0.0	0.0
e990caece06458ee8234ca0b99bf74ae	0.0	0.0	0.0	0.0	0.0	0.0	0.0	0.0	0.0	0.0	0.0	0.0	0.0	0.0	0.0	0.0	0.0	0.0	0.0	0.0	0.0	0.0	3.0	0.0	0.0	0.0	0.0	0.0	0.0	0.0	48.0	0.0	67.0	97.0	25.0	96.0	74.0	81.0	0.0	95.0	106.0	29.0	24.0	144.0	55.0	0.0	0.0	0.0	0.0
d903eda3cf93dd20c7d87586ca9179c9	0.0	0.0	0.0	0.0	0.0	0.0	0.0	0.0	0.0	0.0	0.0	0.0	0.0	0.0	0.0	0.0	0.0	0.0	0.0	0.0	0.0	0.0	0.0	0.0	0.0	0.0	0.0	0.0	0.0	0.0	0.0	0.0	0.0	0.0	0.0	0.0	25.0	0.0	27.0	34.0	10.0	0.0	63.0	0.0	6.0	0.0	0.0	0.0	0.0
1b5d19c4a2e8938523bbbaea947a795d	0.0	0.0	0.0	0.0	0.0	0.0	0.0	0.0	0.0	0.0	0.0	0.0	0.0	0.0	0.0	0.0	0.0	8.0	0.0	0.0	0.0	0.0	0.0	0.0	0.0	0.0	0.0	0.0	0.0	0.0	65.0	0.0	49.0	65.0	0.0	72.0	95.0	49.0	106.0	0.0	69.0	73.0	86.0	128.0	116.0	0.0	0.0	0.0	0.0
89a5720c4549198ed2a5cc35fa0ea548	0.0	0.0	0.0	0.0	0.0	0.0	0.0	0.0	0.0	0.0	0.0	0.0	0.0	0.0	0.0	0.0	0.0	0.0	0.0	0.0	0.0	0.0	0.0	0.0	0.0	0.0	0.0	0.0	0.0	0.0	0.0	0.0	0.0	0.0	0.0	0.0	0.0	0.0	0.0	0.0	0.0	0.0	0.0	0.0	0.0	0.0	0.0	0.0	0.0
d5f8fd5c1fc9ece0cdda7f516a0d621b	0.0	0.0	0.0	0.0	0.0	0.0	0.0	0.0	0.0	0.0	0.0	0.0	0.0	0.0	0.0	0.0	0.0	0.0	0.0	0.0	0.0	0.0	0.0	0.0	0.0	0.0	0.0	0.0	0.0	0.0	9.0	0.0	17.0	0.0	0.0	16.0	32.0	0.0	29.0	9.0	0.0	9.0	127.0	0.0	40.0	0.0	0.0	0.0	0.0
8ed4fc9a59d73326b528b367a94aecce	0.0	0.0	0.0	0.0	0.0	0.0	0.0	0.0	0.0	0.0	0.0	0.0	0.0	0.0	0.0	0.0	0.0	0.0	0.0	0.0	0.0	0.0	0.0	0.0	0.0	0.0	0.0	0.0	0.0	0.0	80.0	0.0	54.0	33.0	11.0	175.0	124.0	51.0	172.0	26.0	47.0	36.0	39.0	69.0	55.0	0.0	0.0	0.0	0.0
e98894814505c2dfe708df436d6a658a	0.0	0.0	0.0	0.0	0.0	0.0	0.0	0.0	0.0	0.0	0.0	0.0	0.0	0.0	0.0	0.0	0.0	0.0	0.0	0.0	0.0	0.0	0.0	0.0	0.0	0.0	0.0	0.0	0.0	31.0	0.0	0.0	56.0	0.0	0.0	53.0	108.0	78.0	84.0	49.0	0.0	0.0	72.0	124.0	66.0	0.0	0.0	0.0	0.0
4277c773635ccb607d0740ba732b52d9	0.0	0.0	0.0	0.0	0.0	0.0	0.0	0.0	0.0	0.0	0.0	0.0	0.0	0.0	0.0	0.0	0.0	0.0	0.0	0.0	0.0	0.0	0.0	0.0	0.0	0.0	0.0	0.0	0.0	0.0	0.0	0.0	0.0	0.0	0.0	0.0	0.0	0.0	0.0	0.0	0.0	0.0	0.0	0.0	0.0	0.0	0.0	0.0	0.0
4fbc42c5988ed9f7939e1aa52b380ff2	0.0	0.0	0.0	0.0	0.0	0.0	0.0	0.0	0.0	0.0	0.0	0.0	0.0	0.0	0.0	0.0	0.0	0.0	0.0	0.0	0.0	0.0	0.0	0.0	0.0	0.0	0.0	0.0	0.0	0.0	0.0	0.0	0.0	0.0	0.0	0.0	0.0	0.0	0.0	0.0	0.0	0.0	0.0	0.0	0.0	0.0	0.0	0.0	0.0
a4df960256171dcd7180b61bb811dac5	0.0	0.0	0.0	0.0	0.0	0.0	0.0	0.0	0.0	0.0	0.0	0.0	0.0	0.0	0.0	0.0	0.0	0.0	0.0	0.0	0.0	0.0	0.0	0.0	0.0	0.0	0.0	0.0	0.0	0.0	0.0	0.0	0.0	0.0	0.0	0.0	0.0	0.0	0.0	0.0	0.0	0.0	0.0	0.0	0.0	0.0	0.0	0.0	0.0
505aa6c7fa7e635d9c15683ffa4dac5f	0.0	0.0	0.0	0.0	0.0	0.0	0.0	0.0	0.0	0.0	0.0	0.0	0.0	0.0	0.0	0.0	0.0	0.0	0.0	0.0	0.0	0.0	0.0	0.0	0.0	0.0	0.0	0.0	0.0	0.0	0.0	0.0	0.0	0.0	0.0	0.0	0.0	0.0	0.0	0.0	0.0	0.0	0.0	0.0	0.0	0.0	0.0	0.0	0.0
2ead02405202ac1873c21d363ed7a4c6	0.0	0.0	0.0	0.0	0.0	0.0	0.0	0.0	0.0	0.0	0.0	0.0	0.0	0.0	0.0	0.0	0.0	0.0	0.0	0.0	0.0	0.0	0.0	0.0	0.0	0.0	0.0	0.0	0.0	0.0	0.0	0.0	16.0	0.0	0.0	0.0	0.0	0.0	0.0	0.0	0.0	0.0	0.0	0.0	23.0	0.0	0.0	0.0	0.0
2bb5b6b6d2a2af4209a543f7098b5378	0.0	0.0	0.0	0.0	0.0	0.0	0.0	0.0	0.0	0.0	0.0	0.0	0.0	0.0	0.0	0.0	0.0	0.0	0.0	0.0	0.0	0.0	0.0	0.0	0.0	0.0	0.0	0.0	0.0	0.0	0.0	0.0	0.0	0.0	0.0	0.0	0.0	0.0	0.0	0.0	0.0	0.0	0.0	0.0	0.0	0.0	0.0	0.0	0.0
9dd43b18a48d6387f08c9e56c239b53b	0.0	0.0	0.0	0.0	0.0	0.0	0.0	0.0	0.0	0.0	0.0	115.0	0.0	14.0	517.0	0.0	0.0	0.0	0.0	517.0	0.0	0.0	0.0	0.0	0.0	0.0	0.0	0.0	0.0	0.0	6.0	0.0	39.0	13.0	0.0	65.0	0.0	0.0	249.0	0.0	0.0	16.0	11.0	64.0	17.0	0.0	0.0	0.0	0.0
c9d380625a1d09926d9a1e65be39c04a	0.0	0.0	0.0	0.0	0.0	0.0	0.0	0.0	0.0	0.0	0.0	0.0	0.0	313.0	0.0	0.0	0.0	0.0	0.0	0.0	0.0	0.0	0.0	0.0	0.0	0.0	0.0	0.0	0.0	60.0	0.0	0.0	0.0	72.0	0.0	0.0	0.0	0.0	0.0	0.0	0.0	0.0	0.0	0.0	0.0	0.0	0.0	0.0	0.0
94b84c51b5a88fb3a77720791d495a92	0.0	0.0	0.0	0.0	0.0	0.0	0.0	0.0	0.0	0.0	0.0	0.0	0.0	0.0	0.0	0.0	0.0	0.0	0.0	0.0	0.0	0.0	0.0	0.0	0.0	0.0	0.0	0.0	0.0	0.0	0.0	0.0	0.0	0.0	0.0	0.0	0.0	0.0	0.0	0.0	0.0	0.0	0.0	0.0	0.0	0.0	0.0	0.0	0.0
353f7e9fdad6f61934872fde8e6a2ab2	0.0	0.0	0.0	0.0	0.0	0.0	0.0	0.0	0.0	0.0	0.0	0.0	0.0	0.0	0.0	0.0	0.0	0.0	0.0	0.0	0.0	0.0	0.0	0.0	0.0	0.0	0.0	0.0	0.0	0.0	0.0	16.0	0.0	0.0	0.0	0.0	0.0	0.0	68.0	0.0	0.0	0.0	180.0	50.0	0.0	0.0	0.0	0.0	0.0
3cc2bcced36796157bb79dbc29e6e8ff	0.0	0.0	0.0	0.0	0.0	0.0	0.0	0.0	0.0	0.0	0.0	0.0	0.0	0.0	0.0	0.0	0.0	0.0	0.0	0.0	0.0	0.0	0.0	0.0	0.0	0.0	0.0	0.0	0.0	0.0	0.0	0.0	0.0	0.0	0.0	0.0	0.0	0.0	0.0	0.0	0.0	0.0	0.0	0.0	0.0	0.0	0.0	0.0	0.0
08455cc38cb85dc6affdc69cdcd77f42	0.0	0.0	0.0	0.0	0.0	0.0	0.0	0.0	0.0	0.0	0.0	0.0	0.0	0.0	0.0	0.0	0.0	0.0	0.0	0.0	0.0	5.0	0.0	0.0	0.0	0.0	43.0	0.0	0.0	77.0	57.0	0.0	79.0	33.0	0.0	70.0	98.0	75.0	71.0	32.0	65.0	36.0	60.0	116.0	82.0	0.0	0.0	0.0	0.0
f1abdca0879fce5b365aa0e4715fa99d	0.0	0.0	0.0	0.0	0.0	0.0	0.0	0.0	0.0	0.0	0.0	0.0	0.0	0.0	0.0	0.0	0.0	0.0	0.0	0.0	0.0	0.0	0.0	0.0	0.0	0.0	0.0	0.0	0.0	0.0	61.0	0.0	0.0	0.0	0.0	0.0	0.0	0.0	0.0	0.0	0.0	0.0	0.0	0.0	0.0	0.0	0.0	0.0	0.0
6504c69225b37f2ef74ae50065d9d47c	0.0	18.0	0.0	0.0	3.0	0.0	0.0	0.0	0.0	156.0	0.0	40.0	128.0	83.0	17.0	118.0	248.0	56.0	128.0	172.0	82.0	56.0	80.0	0.0	0.0	0.0	0.0	0.0	0.0	0.0	25.0	0.0	0.0	12.0	0.0	39.0	50.0	14.0	66.0	17.0	0.0	17.0	0.0	18.0	17.0	16.0	7.0	0.0	0.0
82e513b1ba5b2fa349050b3a36bc7413	0.0	0.0	0.0	0.0	0.0	0.0	0.0	0.0	0.0	0.0	0.0	0.0	0.0	0.0	0.0	0.0	0.0	0.0	0.0	0.0	0.0	0.0	0.0	0.0	0.0	0.0	0.0	0.0	0.0	28.0	0.0	0.0	0.0	0.0	0.0	0.0	0.0	0.0	31.0	105.0	0.0	0.0	38.0	0.0	0.0	0.0	0.0	0.0	0.0
5728763d3c20408241440871ae597deb	0.0	0.0	0.0	0.0	0.0	0.0	0.0	0.0	0.0	0.0	0.0	0.0	0.0	0.0	0.0	0.0	0.0	0.0	0.0	0.0	0.0	0.0	0.0	0.0	0.0	0.0	0.0	0.0	0.0	54.0	0.0	0.0	47.0	80.0	0.0	58.0	113.0	116.0	64.0	0.0	43.0	54.0	47.0	95.0	88.0	0.0	0.0	0.0	0.0
9cc1e8015d3f68d3630048d82144a87b	0.0	0.0	0.0	0.0	0.0	0.0	0.0	0.0	0.0	0.0	0.0	0.0	0.0	0.0	0.0	0.0	0.0	0.0	0.0	0.0	0.0	0.0	0.0	0.0	0.0	0.0	0.0	0.0	0.0	0.0	0.0	0.0	0.0	0.0	0.0	0.0	0.0	0.0	0.0	0.0	0.0	0.0	0.0	0.0	0.0	0.0	0.0	0.0	0.0
6e532b66a46ead2c9adc6c4f8941f608	0.0	0.0	0.0	0.0	0.0	0.0	0.0	0.0	0.0	0.0	0.0	0.0	0.0	0.0	0.0	0.0	0.0	0.0	0.0	0.0	0.0	0.0	0.0	0.0	0.0	0.0	0.0	0.0	0.0	0.0	0.0	0.0	0.0	0.0	0.0	15.0	17.0	0.0	0.0	0.0	0.0	18.0	0.0	24.0	0.0	0.0	0.0	0.0	0.0
6dc0c76024ae5cc7e4ce6461fe519fcc	13.0	0.0	0.0	0.0	0.0	0.0	0.0	0.0	0.0	308.0	49.0	57.0	287.0	88.0	48.0	329.0	139.0	40.0	208.0	150.0	194.0	82.0	70.0	0.0	0.0	0.0	0.0	0.0	0.0	21.0	19.0	0.0	27.0	20.0	9.0	26.0	45.0	7.0	52.0	0.0	17.0	0.0	0.0	0.0	0.0	0.0	6.0	0.0	0.0
4ff35c54d939cde11aa459ecc5e983e2	0.0	0.0	0.0	0.0	0.0	0.0	0.0	0.0	0.0	0.0	0.0	0.0	0.0	11.0	0.0	0.0	0.0	0.0	0.0	0.0	0.0	0.0	0.0	0.0	0.0	0.0	0.0	0.0	0.0	0.0	0.0	7.0	0.0	0.0	0.0	0.0	40.0	0.0	0.0	0.0	0.0	0.0	66.0	0.0	42.0	0.0	0.0	0.0	0.0
b4121f38deb70dea850a3a5b55b408eb	0.0	0.0	0.0	0.0	0.0	0.0	0.0	0.0	0.0	0.0	0.0	0.0	0.0	0.0	0.0	0.0	0.0	0.0	0.0	0.0	0.0	0.0	0.0	0.0	0.0	0.0	0.0	0.0	0.0	19.0	18.0	0.0	0.0	30.0	0.0	37.0	34.0	49.0	44.0	0.0	0.0	12.0	22.0	49.0	15.0	0.0	0.0	0.0	0.0
15446a9b3f325836cf424b8e2c96b046	0.0	0.0	0.0	0.0	0.0	0.0	0.0	0.0	0.0	0.0	3.0	0.0	0.0	0.0	0.0	0.0	0.0	0.0	0.0	0.0	0.0	0.0	0.0	0.0	0.0	0.0	0.0	0.0	0.0	42.0	0.0	0.0	45.0	59.0	0.0	103.0	98.0	69.0	110.0	0.0	46.0	32.0	33.0	125.0	40.0	0.0	0.0	0.0	0.0
d7c016cf05837ce18e92bc01396081f8	0.0	0.0	0.0	0.0	0.0	0.0	0.0	0.0	0.0	0.0	0.0	0.0	0.0	0.0	0.0	0.0	0.0	0.0	0.0	0.0	0.0	0.0	0.0	0.0	0.0	0.0	0.0	0.0	0.0	0.0	0.0	0.0	38.0	0.0	0.0	11.0	27.0	51.0	0.0	0.0	0.0	0.0	0.0	25.0	0.0	0.0	0.0	0.0	0.0
a9b6cc3ac68e8a2566334a100d69871e	0.0	0.0	0.0	0.0	0.0	0.0	0.0	0.0	0.0	0.0	0.0	0.0	0.0	0.0	0.0	0.0	0.0	0.0	0.0	0.0	0.0	0.0	0.0	0.0	0.0	0.0	0.0	0.0	0.0	0.0	0.0	0.0	0.0	0.0	0.0	0.0	0.0	0.0	0.0	0.0	0.0	0.0	0.0	0.0	0.0	0.0	0.0	0.0	0.0
e99fd60b551ec51c1024945a7fc9e997	0.0	0.0	0.0	0.0	0.0	0.0	0.0	0.0	0.0	0.0	0.0	0.0	0.0	0.0	0.0	0.0	0.0	0.0	0.0	0.0	0.0	0.0	0.0	0.0	0.0	0.0	0.0	0.0	0.0	0.0	0.0	0.0	0.0	0.0	0.0	0.0	0.0	0.0	0.0	0.0	0.0	0.0	0.0	0.0	0.0	0.0	0.0	0.0	0.0
0c019a23aa88ab5993055c74e4959ff3	0.0	0.0	0.0	0.0	0.0	0.0	0.0	0.0	0.0	0.0	0.0	0.0	0.0	0.0	0.0	21.0	0.0	0.0	0.0	0.0	0.0	0.0	15.0	0.0	0.0	0.0	15.0	0.0	0.0	0.0	0.0	34.0	0.0	79.0	0.0	187.0	105.0	66.0	121.0	0.0	0.0	0.0	82.0	90.0	0.0	0.0	0.0	0.0	0.0
76691f36e5a02e5a6b6dc3c54b6484d6	0.0	0.0	0.0	0.0	0.0	0.0	0.0	0.0	0.0	14.0	5.0	9.0	13.0	8.0	0.0	7.0	3.0	18.0	0.0	11.0	0.0	0.0	0.0	0.0	0.0	0.0	0.0	0.0	0.0	41.0	42.0	0.0	46.0	46.0	11.0	63.0	114.0	57.0	51.0	23.0	38.0	19.0	30.0	71.0	56.0	0.0	0.0	0.0	0.0
abd549b485361429ebb75092e4dc0a12	0.0	0.0	0.0	0.0	0.0	0.0	0.0	0.0	0.0	0.0	0.0	6.0	0.0	62.0	0.0	0.0	0.0	0.0	37.0	22.0	0.0	0.0	0.0	0.0	0.0	0.0	0.0	0.0	0.0	76.0	104.0	0.0	20.0	103.0	0.0	94.0	62.0	0.0	15.0	34.0	49.0	0.0	29.0	33.0	0.0	0.0	0.0	0.0	0.0
840b5d884aef13e6def3ec5766c7cfc5	0.0	0.0	0.0	0.0	0.0	0.0	0.0	0.0	0.0	0.0	0.0	0.0	0.0	0.0	0.0	0.0	0.0	0.0	0.0	0.0	0.0	0.0	0.0	0.0	0.0	0.0	0.0	0.0	0.0	0.0	0.0	0.0	0.0	0.0	0.0	0.0	0.0	0.0	0.0	0.0	0.0	0.0	0.0	0.0	0.0	0.0	0.0	0.0	0.0
92d1b27d4a666e4f9983a181d29ab2d6	0.0	0.0	0.0	0.0	0.0	0.0	0.0	0.0	0.0	0.0	0.0	0.0	0.0	0.0	0.0	0.0	0.0	0.0	0.0	0.0	0.0	0.0	0.0	0.0	0.0	0.0	0.0	0.0	0.0	0.0	0.0	0.0	0.0	0.0	0.0	0.0	0.0	0.0	0.0	0.0	0.0	0.0	0.0	0.0	0.0	0.0	0.0	0.0	0.0
c9011040d8dc4573248f0289da30c607	0.0	0.0	0.0	0.0	0.0	0.0	0.0	0.0	0.0	0.0	0.0	0.0	0.0	0.0	0.0	0.0	0.0	0.0	0.0	0.0	0.0	0.0	0.0	0.0	0.0	0.0	0.0	0.0	0.0	13.0	0.0	0.0	16.0	26.0	0.0	18.0	22.0	21.0	30.0	0.0	22.0	4.0	25.0	52.0	17.0	0.0	0.0	0.0	0.0
a1121d42e764493b502072942da3add1	0.0	0.0	0.0	0.0	0.0	0.0	0.0	0.0	0.0	0.0	0.0	0.0	0.0	0.0	0.0	0.0	0.0	0.0	0.0	0.0	0.0	0.0	0.0	0.0	0.0	0.0	0.0	0.0	0.0	0.0	0.0	0.0	0.0	0.0	0.0	0.0	0.0	0.0	0.0	0.0	0.0	0.0	0.0	0.0	0.0	0.0	0.0	0.0	0.0
f0ca79fc5fdf793c944effa28c36dca4	0.0	0.0	0.0	0.0	0.0	0.0	0.0	0.0	0.0	0.0	0.0	0.0	0.0	0.0	0.0	0.0	0.0	0.0	0.0	0.0	0.0	0.0	0.0	0.0	0.0	0.0	0.0	0.0	0.0	14.0	0.0	0.0	0.0	0.0	0.0	0.0	0.0	0.0	100.0	59.0	0.0	32.0	0.0	0.0	0.0	0.0	0.0	0.0	0.0
de394a18bbfc34e2d6e5fa45796028d8	0.0	0.0	0.0	0.0	0.0	0.0	0.0	0.0	0.0	0.0	0.0	0.0	0.0	0.0	0.0	0.0	0.0	0.0	0.0	0.0	0.0	0.0	0.0	0.0	0.0	0.0	0.0	0.0	0.0	0.0	0.0	0.0	0.0	0.0	0.0	0.0	0.0	0.0	0.0	0.0	0.0	0.0	0.0	0.0	0.0	0.0	0.0	0.0	0.0
bbc367193faa404a810ce17530a45e95	0.0	0.0	0.0	0.0	0.0	0.0	0.0	0.0	0.0	0.0	0.0	0.0	0.0	0.0	0.0	0.0	0.0	14.0	0.0	0.0	0.0	0.0	0.0	0.0	0.0	0.0	0.0	0.0	0.0	0.0	29.0	0.0	17.0	0.0	21.0	89.0	93.0	23.0	61.0	28.0	34.0	27.0	43.0	79.0	23.0	0.0	0.0	0.0	0.0
0542d43558b2ed02f962da21531bc6df	0.0	0.0	0.0	0.0	0.0	0.0	0.0	0.0	0.0	0.0	0.0	0.0	0.0	0.0	0.0	0.0	0.0	0.0	0.0	0.0	0.0	0.0	0.0	0.0	0.0	0.0	0.0	0.0	0.0	0.0	0.0	0.0	0.0	0.0	0.0	0.0	0.0	0.0	0.0	0.0	0.0	0.0	0.0	0.0	0.0	0.0	0.0	0.0	0.0
6d8ddb67482973e7811a0e74f1502ff9	0.0	0.0	0.0	0.0	0.0	0.0	0.0	0.0	0.0	0.0	0.0	0.0	0.0	0.0	0.0	0.0	0.0	0.0	0.0	0.0	0.0	0.0	0.0	0.0	0.0	0.0	0.0	35.0	0.0	0.0	89.0	0.0	81.0	0.0	0.0	161.0	102.0	98.0	164.0	0.0	71.0	0.0	93.0	102.0	72.0	0.0	0.0	0.0	0.0
37bd49bb8e94d5412afd0532080ecc0e	0.0	0.0	0.0	0.0	0.0	0.0	0.0	0.0	0.0	0.0	0.0	18.0	0.0	22.0	0.0	67.0	41.0	0.0	0.0	0.0	0.0	11.0	0.0	0.0	0.0	0.0	0.0	0.0	0.0	0.0	56.0	0.0	25.0	40.0	0.0	120.0	99.0	0.0	93.0	0.0	0.0	46.0	56.0	42.0	0.0	0.0	0.0	0.0	0.0
0cd89bee1c89ca080e8e2525d347bd82	0.0	0.0	0.0	0.0	0.0	0.0	0.0	0.0	0.0	0.0	0.0	0.0	0.0	0.0	0.0	0.0	0.0	0.0	0.0	0.0	0.0	0.0	0.0	0.0	0.0	0.0	0.0	0.0	0.0	0.0	13.0	0.0	0.0	0.0	0.0	0.0	43.0	42.0	31.0	0.0	8.0	0.0	0.0	19.0	0.0	0.0	0.0	0.0	0.0
6e5631e4d46ab2aced356c248be44548	0.0	0.0	0.0	0.0	0.0	0.0	0.0	0.0	0.0	0.0	0.0	0.0	0.0	0.0	0.0	0.0	0.0	0.0	0.0	0.0	0.0	0.0	0.0	0.0	0.0	0.0	0.0	0.0	0.0	0.0	0.0	0.0	26.0	0.0	0.0	0.0	61.0	16.0	34.0	0.0	0.0	0.0	0.0	215.0	0.0	0.0	0.0	0.0	0.0
520b0eebb590dda25f359346a2210418	0.0	0.0	0.0	0.0	0.0	0.0	0.0	0.0	0.0	0.0	50.0	0.0	0.0	0.0	0.0	0.0	0.0	0.0	0.0	0.0	0.0	0.0	0.0	0.0	0.0	0.0	0.0	0.0	0.0	0.0	0.0	0.0	0.0	0.0	0.0	0.0	0.0	0.0	0.0	0.0	122.0	0.0	0.0	0.0	0.0	0.0	0.0	0.0	0.0
596cfd286c1e6e79511e960121ffc10e	0.0	0.0	0.0	0.0	0.0	0.0	0.0	0.0	0.0	0.0	0.0	0.0	0.0	0.0	0.0	0.0	0.0	0.0	0.0	0.0	0.0	0.0	0.0	0.0	0.0	0.0	0.0	0.0	0.0	28.0	23.0	0.0	36.0	29.0	0.0	35.0	39.0	56.0	45.0	3.0	61.0	5.0	13.0	143.0	19.0	0.0	0.0	0.0	0.0
aed23eaddfa70681123bdfaeff5dd69e	0.0	0.0	0.0	0.0	0.0	0.0	0.0	0.0	0.0	0.0	0.0	0.0	0.0	0.0	0.0	0.0	0.0	0.0	0.0	0.0	0.0	0.0	0.0	0.0	0.0	0.0	0.0	0.0	0.0	0.0	0.0	0.0	0.0	0.0	0.0	0.0	0.0	0.0	0.0	0.0	0.0	0.0	0.0	0.0	0.0	0.0	0.0	0.0	0.0
fbf539d406173b02672f1c08ea4d2022	0.0	0.0	0.0	0.0	0.0	0.0	0.0	0.0	0.0	25.0	0.0	0.0	0.0	6.0	0.0	0.0	0.0	0.0	0.0	17.0	0.0	0.0	18.0	0.0	0.0	0.0	0.0	0.0	0.0	19.0	0.0	0.0	26.0	19.0	0.0	0.0	89.0	89.0	98.0	0.0	0.0	0.0	16.0	28.0	61.0	0.0	0.0	0.0	0.0
b08fedd2d20816a8052e2f703401af44	0.0	0.0	0.0	0.0	0.0	0.0	0.0	0.0	0.0	0.0	0.0	0.0	0.0	0.0	0.0	0.0	0.0	0.0	0.0	0.0	0.0	0.0	0.0	0.0	0.0	0.0	0.0	0.0	0.0	0.0	0.0	0.0	0.0	0.0	0.0	0.0	0.0	0.0	0.0	0.0	0.0	0.0	0.0	0.0	0.0	0.0	0.0	0.0	0.0
554fdc7bb7c4893deba00cf18efbb9d9	0.0	0.0	0.0	0.0	0.0	0.0	0.0	0.0	0.0	0.0	0.0	0.0	2500.0	0.0	0.0	0.0	0.0	0.0	0.0	0.0	0.0	0.0	0.0	0.0	0.0	0.0	0.0	0.0	0.0	0.0	0.0	0.0	0.0	0.0	0.0	0.0	0.0	0.0	0.0	0.0	0.0	0.0	0.0	0.0	0.0	0.0	0.0	0.0	0.0
2f87114a8fad75c1964d88547551f44d	0.0	0.0	0.0	0.0	0.0	0.0	0.0	0.0	0.0	0.0	0.0	0.0	0.0	0.0	0.0	0.0	0.0	0.0	0.0	0.0	0.0	0.0	0.0	0.0	0.0	0.0	0.0	0.0	0.0	0.0	0.0	0.0	0.0	0.0	0.0	0.0	0.0	0.0	0.0	0.0	0.0	0.0	0.0	0.0	0.0	0.0	0.0	0.0	0.0
b4e322226095bbba765cb621f6eb07f0	0.0	0.0	0.0	0.0	0.0	0.0	0.0	0.0	0.0	0.0	0.0	0.0	0.0	0.0	0.0	0.0	0.0	0.0	0.0	0.0	0.0	0.0	0.0	0.0	0.0	0.0	0.0	0.0	0.0	20.0	24.0	0.0	0.0	38.0	0.0	95.0	72.0	57.0	56.0	24.0	31.0	32.0	38.0	41.0	19.0	0.0	0.0	0.0	0.0
cc5ff1999fb4e6b6706e7d1de991cf27	0.0	0.0	0.0	0.0	0.0	0.0	0.0	0.0	0.0	0.0	0.0	0.0	0.0	0.0	0.0	0.0	0.0	0.0	0.0	0.0	0.0	0.0	0.0	0.0	0.0	0.0	0.0	0.0	0.0	0.0	0.0	0.0	0.0	0.0	0.0	0.0	0.0	0.0	0.0	0.0	0.0	0.0	0.0	0.0	0.0	0.0	0.0	0.0	0.0
5a5a523e3e01ee4f54ca074dbf54576f	0.0	0.0	0.0	0.0	0.0	0.0	0.0	0.0	0.0	0.0	0.0	0.0	0.0	0.0	0.0	0.0	0.0	0.0	0.0	0.0	0.0	0.0	0.0	0.0	0.0	0.0	0.0	0.0	0.0	0.0	0.0	0.0	8.0	8.0	0.0	27.0	37.0	35.0	39.0	0.0	20.0	12.0	27.0	26.0	28.0	0.0	0.0	0.0	0.0
add5c75d0f2a7b354deda9398e019ee9	0.0	0.0	0.0	0.0	0.0	0.0	0.0	0.0	0.0	0.0	0.0	0.0	0.0	0.0	0.0	0.0	0.0	0.0	0.0	0.0	0.0	0.0	0.0	0.0	0.0	0.0	0.0	0.0	0.0	0.0	0.0	0.0	0.0	0.0	0.0	0.0	0.0	0.0	0.0	0.0	0.0	0.0	0.0	21.0	0.0	0.0	0.0	0.0	0.0
cc229926d145e7530300961b670f131b	0.0	0.0	0.0	0.0	0.0	0.0	0.0	0.0	0.0	0.0	0.0	0.0	18.0	0.0	0.0	0.0	15.0	0.0	0.0	0.0	0.0	0.0	0.0	0.0	0.0	0.0	0.0	0.0	0.0	31.0	74.0	0.0	42.0	56.0	0.0	85.0	90.0	31.0	141.0	25.0	25.0	48.0	54.0	42.0	43.0	0.0	0.0	0.0	0.0
efa2ec23cbacf17ea05282ff83d5a6e8	0.0	0.0	0.0	0.0	0.0	0.0	0.0	0.0	0.0	0.0	0.0	0.0	0.0	0.0	0.0	0.0	0.0	0.0	0.0	0.0	0.0	0.0	0.0	0.0	0.0	0.0	0.0	0.0	0.0	0.0	0.0	0.0	0.0	0.0	0.0	0.0	0.0	0.0	0.0	0.0	0.0	0.0	0.0	0.0	0.0	0.0	0.0	0.0	0.0
5f2ea1764d9a86fd528f7262b6358ad6	0.0	0.0	0.0	0.0	0.0	0.0	0.0	0.0	0.0	0.0	0.0	0.0	0.0	0.0	0.0	0.0	0.0	0.0	0.0	0.0	0.0	0.0	0.0	0.0	0.0	0.0	0.0	0.0	0.0	0.0	0.0	0.0	0.0	0.0	0.0	0.0	0.0	0.0	0.0	409.0	0.0	0.0	150.0	0.0	0.0	0.0	0.0	0.0	0.0
02a54e456d7cf469f9e434ce38427f19	0.0	0.0	0.0	0.0	0.0	0.0	0.0	0.0	0.0	0.0	0.0	0.0	0.0	0.0	0.0	0.0	0.0	0.0	0.0	0.0	0.0	0.0	0.0	0.0	0.0	0.0	0.0	0.0	0.0	0.0	0.0	0.0	0.0	0.0	0.0	0.0	0.0	0.0	0.0	0.0	0.0	0.0	0.0	0.0	0.0	0.0	0.0	0.0	0.0
c6a9f97f3d0954d47d32ce512d4f50cf	0.0	0.0	0.0	0.0	0.0	0.0	0.0	0.0	0.0	0.0	0.0	0.0	0.0	0.0	0.0	0.0	0.0	0.0	0.0	0.0	0.0	0.0	0.0	0.0	0.0	0.0	0.0	0.0	0.0	14.0	34.0	0.0	27.0	28.0	7.0	69.0	76.0	54.0	66.0	31.0	29.0	25.0	46.0	62.0	33.0	0.0	0.0	0.0	0.0
3be8d5c441364c6fe63ce2fef2c9625c	0.0	0.0	0.0	0.0	0.0	0.0	0.0	0.0	0.0	47.0	0.0	52.0	0.0	0.0	0.0	0.0	49.0	0.0	29.0	0.0	0.0	0.0	0.0	0.0	0.0	0.0	0.0	0.0	0.0	0.0	0.0	0.0	0.0	0.0	0.0	39.0	59.0	0.0	88.0	0.0	0.0	0.0	0.0	0.0	0.0	0.0	0.0	0.0	0.0
c594e3a10d40737c22f81d18a0449fae	0.0	0.0	0.0	0.0	0.0	0.0	0.0	0.0	0.0	0.0	0.0	0.0	0.0	0.0	0.0	0.0	0.0	0.0	0.0	0.0	0.0	0.0	0.0	0.0	0.0	0.0	0.0	0.0	0.0	0.0	0.0	0.0	0.0	8.0	0.0	0.0	5.0	0.0	0.0	122.0	0.0	0.0	0.0	0.0	14.0	0.0	0.0	0.0	0.0
4312285d70f48ea8d182ee3657115a31	0.0	0.0	0.0	0.0	0.0	0.0	0.0	0.0	0.0	0.0	0.0	0.0	0.0	0.0	0.0	0.0	0.0	0.0	0.0	0.0	0.0	0.0	0.0	0.0	0.0	0.0	0.0	0.0	0.0	0.0	0.0	0.0	0.0	0.0	0.0	0.0	0.0	0.0	0.0	0.0	0.0	0.0	0.0	0.0	0.0	0.0	0.0	0.0	0.0
be68dfbf29c4f293b421487e97f88646	0.0	0.0	0.0	0.0	0.0	0.0	0.0	0.0	0.0	0.0	0.0	0.0	0.0	0.0	0.0	0.0	0.0	0.0	0.0	0.0	0.0	0.0	0.0	0.0	0.0	0.0	0.0	0.0	0.0	0.0	0.0	0.0	0.0	0.0	0.0	0.0	0.0	0.0	0.0	0.0	0.0	0.0	0.0	0.0	0.0	0.0	0.0	0.0	0.0
9b34f40d2f2b43cd1544500390210842	0.0	0.0	0.0	0.0	0.0	0.0	0.0	0.0	0.0	0.0	0.0	0.0	0.0	0.0	0.0	0.0	0.0	0.0	0.0	0.0	0.0	0.0	0.0	0.0	0.0	0.0	0.0	0.0	0.0	0.0	0.0	0.0	0.0	0.0	0.0	0.0	0.0	0.0	0.0	0.0	0.0	0.0	0.0	0.0	0.0	0.0	0.0	0.0	0.0
1379c8625e39152b57a1f00fca652247	0.0	0.0	0.0	0.0	0.0	0.0	0.0	0.0	0.0	0.0	0.0	0.0	0.0	0.0	0.0	0.0	0.0	0.0	0.0	0.0	0.0	0.0	0.0	0.0	0.0	0.0	0.0	0.0	0.0	0.0	0.0	0.0	0.0	0.0	0.0	0.0	0.0	0.0	0.0	0.0	0.0	0.0	0.0	0.0	0.0	0.0	0.0	0.0	0.0
931aace644ba21225af9770bc7d78c9d	0.0	0.0	0.0	0.0	0.0	0.0	0.0	0.0	0.0	0.0	0.0	0.0	0.0	0.0	0.0	0.0	0.0	0.0	0.0	0.0	0.0	0.0	0.0	0.0	0.0	0.0	0.0	0.0	0.0	23.0	0.0	0.0	20.0	37.0	0.0	114.0	48.0	0.0	23.0	84.0	9.0	23.0	253.0	0.0	0.0	0.0	0.0	0.0	0.0
e4af8b73b47cafc531fcf1aea0581279	12.0	10.0	0.0	0.0	0.0	5.0	0.0	0.0	0.0	35.0	25.0	8.0	46.0	33.0	5.0	347.0	211.0	114.0	385.0	28.0	66.0	237.0	18.0	0.0	0.0	0.0	0.0	0.0	0.0	20.0	14.0	0.0	13.0	10.0	20.0	2.0	58.0	54.0	149.0	27.0	36.0	12.0	23.0	12.0	0.0	0.0	5.0	0.0	0.0
8c5a09530b48914428599dc78020d49d	0.0	0.0	0.0	0.0	0.0	0.0	0.0	0.0	0.0	0.0	0.0	0.0	0.0	0.0	0.0	0.0	0.0	0.0	0.0	0.0	0.0	0.0	0.0	0.0	0.0	0.0	0.0	0.0	0.0	71.0	25.0	0.0	43.0	31.0	30.0	33.0	104.0	55.0	53.0	0.0	0.0	0.0	48.0	30.0	28.0	0.0	0.0	0.0	0.0
3b8ca7536c11b003c44607f54eea0fae	0.0	0.0	0.0	0.0	0.0	0.0	0.0	0.0	0.0	0.0	0.0	0.0	0.0	0.0	0.0	0.0	0.0	0.0	0.0	0.0	18.0	0.0	0.0	0.0	0.0	0.0	0.0	0.0	0.0	0.0	0.0	0.0	0.0	0.0	0.0	0.0	0.0	0.0	0.0	0.0	0.0	0.0	0.0	0.0	0.0	0.0	0.0	0.0	0.0
a7d7968dddf908e26953f4d805735134	0.0	0.0	0.0	0.0	0.0	11.0	0.0	0.0	0.0	52.0	24.0	27.0	27.0	48.0	0.0	488.0	67.0	0.0	18.0	43.0	0.0	0.0	0.0	0.0	0.0	0.0	0.0	0.0	0.0	0.0	0.0	0.0	0.0	0.0	0.0	198.0	28.0	0.0	32.0	0.0	0.0	0.0	0.0	40.0	0.0	0.0	0.0	0.0	0.0
6b00ab2aa3893cc40b09b5ef73a1cc9a	0.0	0.0	0.0	0.0	0.0	0.0	0.0	0.0	0.0	0.0	0.0	30.0	0.0	0.0	0.0	0.0	0.0	46.0	0.0	0.0	0.0	0.0	0.0	0.0	0.0	0.0	0.0	0.0	0.0	0.0	50.0	0.0	40.0	56.0	0.0	249.0	50.0	0.0	67.0	119.0	50.0	0.0	47.0	33.0	84.0	0.0	0.0	0.0	0.0
da3799ccdd013f8182bbbff7b9d88112	0.0	0.0	0.0	0.0	0.0	0.0	0.0	0.0	0.0	0.0	0.0	0.0	0.0	0.0	0.0	0.0	0.0	0.0	0.0	0.0	0.0	0.0	0.0	0.0	0.0	0.0	0.0	0.0	0.0	0.0	0.0	0.0	0.0	0.0	0.0	0.0	0.0	0.0	0.0	0.0	0.0	0.0	0.0	0.0	0.0	0.0	0.0	0.0	0.0
c043a243d938bfa077372ac4eb850249	0.0	0.0	0.0	0.0	0.0	0.0	0.0	0.0	0.0	0.0	0.0	0.0	0.0	0.0	0.0	0.0	0.0	18.0	0.0	0.0	0.0	0.0	0.0	0.0	0.0	0.0	0.0	0.0	0.0	0.0	0.0	0.0	0.0	608.0	0.0	0.0	196.0	0.0	0.0	0.0	97.0	0.0	0.0	0.0	0.0	0.0	0.0	0.0	0.0
78e468e8d893df9a7d130198ce68132a	0.0	0.0	0.0	0.0	0.0	0.0	0.0	0.0	0.0	0.0	0.0	0.0	0.0	0.0	0.0	0.0	0.0	0.0	0.0	0.0	0.0	0.0	0.0	0.0	0.0	0.0	0.0	0.0	0.0	0.0	0.0	0.0	0.0	0.0	0.0	0.0	0.0	0.0	0.0	0.0	0.0	0.0	0.0	0.0	0.0	0.0	0.0	0.0	0.0
a360b968b7079754ac043e99ae627cec	0.0	0.0	0.0	0.0	0.0	0.0	0.0	0.0	0.0	0.0	0.0	0.0	0.0	0.0	0.0	0.0	0.0	0.0	0.0	0.0	0.0	0.0	0.0	0.0	0.0	0.0	0.0	0.0	0.0	0.0	0.0	0.0	0.0	0.0	0.0	0.0	0.0	0.0	0.0	0.0	0.0	0.0	0.0	0.0	0.0	0.0	0.0	0.0	0.0
392cc730b98b9dd65026ec79d2af25d3	0.0	0.0	0.0	0.0	0.0	0.0	0.0	0.0	0.0	0.0	0.0	0.0	0.0	0.0	0.0	0.0	0.0	0.0	0.0	0.0	0.0	0.0	0.0	0.0	0.0	0.0	0.0	0.0	0.0	30.0	26.0	0.0	33.0	22.0	0.0	47.0	56.0	50.0	46.0	14.0	10.0	0.0	10.0	121.0	30.0	0.0	0.0	0.0	0.0
fe928fe5c04b5bd9eb53faccb58b7781	0.0	0.0	0.0	0.0	0.0	0.0	0.0	0.0	0.0	0.0	0.0	0.0	0.0	0.0	0.0	0.0	0.0	0.0	0.0	0.0	0.0	0.0	0.0	0.0	0.0	0.0	0.0	0.0	0.0	0.0	0.0	0.0	0.0	0.0	0.0	0.0	0.0	0.0	0.0	0.0	0.0	0.0	0.0	0.0	0.0	0.0	0.0	0.0	0.0
d195d5482a89267597847267c273d482	0.0	0.0	0.0	0.0	0.0	0.0	0.0	0.0	0.0	0.0	0.0	0.0	0.0	0.0	0.0	0.0	0.0	0.0	0.0	0.0	0.0	0.0	0.0	0.0	0.0	0.0	0.0	0.0	0.0	37.0	57.0	0.0	19.0	43.0	0.0	117.0	99.0	59.0	154.0	54.0	39.0	36.0	90.0	35.0	67.0	0.0	0.0	0.0	0.0
f815339a5caf7b50e7d1cea903ff6174	0.0	0.0	0.0	0.0	0.0	0.0	0.0	0.0	0.0	0.0	0.0	0.0	0.0	0.0	0.0	0.0	0.0	0.0	0.0	0.0	0.0	0.0	0.0	0.0	0.0	0.0	0.0	0.0	0.0	0.0	0.0	0.0	0.0	0.0	0.0	0.0	0.0	0.0	0.0	0.0	0.0	0.0	0.0	0.0	0.0	0.0	0.0	0.0	0.0
8b5bd9582a705d69198639813946293b	0.0	0.0	0.0	0.0	0.0	0.0	0.0	0.0	0.0	0.0	0.0	0.0	0.0	0.0	0.0	19.0	0.0	0.0	0.0	0.0	0.0	0.0	0.0	0.0	0.0	0.0	0.0	0.0	0.0	0.0	0.0	0.0	0.0	0.0	0.0	0.0	43.0	21.0	0.0	0.0	0.0	0.0	0.0	0.0	0.0	0.0	0.0	0.0	0.0
e1a91d39436644140218605f3be50337	0.0	0.0	0.0	0.0	0.0	0.0	0.0	0.0	0.0	0.0	0.0	0.0	0.0	0.0	0.0	0.0	0.0	0.0	0.0	0.0	0.0	0.0	0.0	0.0	0.0	0.0	0.0	0.0	0.0	0.0	0.0	0.0	0.0	0.0	0.0	0.0	35.0	0.0	17.0	35.0	0.0	0.0	0.0	0.0	0.0	0.0	0.0	0.0	0.0
7e2843eaf32253f11a99b11a02424f73	0.0	0.0	0.0	0.0	0.0	0.0	0.0	0.0	0.0	0.0	0.0	0.0	0.0	20.0	0.0	0.0	0.0	0.0	0.0	0.0	0.0	0.0	0.0	0.0	0.0	0.0	0.0	0.0	0.0	29.0	13.0	0.0	18.0	0.0	0.0	0.0	0.0	0.0	76.0	79.0	22.0	17.0	50.0	0.0	0.0	0.0	0.0	0.0	0.0
acd8b17c653f5f24d8bc4271c4decdc1	0.0	0.0	0.0	0.0	0.0	0.0	0.0	0.0	0.0	37.0	0.0	0.0	0.0	0.0	0.0	0.0	0.0	36.0	0.0	0.0	0.0	0.0	0.0	0.0	12.0	0.0	0.0	34.0	0.0	74.0	0.0	0.0	79.0	101.0	0.0	170.0	123.0	108.0	102.0	87.0	0.0	114.0	0.0	0.0	0.0	0.0	0.0	0.0	0.0
eed1f935281dfd4fe6abe076ba9b15e1	0.0	0.0	0.0	0.0	0.0	0.0	0.0	0.0	0.0	0.0	0.0	0.0	0.0	0.0	0.0	0.0	0.0	51.0	27.0	0.0	0.0	0.0	0.0	0.0	0.0	0.0	0.0	0.0	0.0	0.0	54.0	0.0	0.0	0.0	0.0	51.0	109.0	115.0	108.0	68.0	65.0	67.0	99.0	107.0	61.0	0.0	0.0	0.0	0.0
e57e133a678ba4d38a92c73d08a754a4	0.0	0.0	0.0	0.0	0.0	0.0	0.0	0.0	0.0	0.0	0.0	0.0	0.0	0.0	0.0	0.0	0.0	0.0	0.0	0.0	0.0	0.0	0.0	0.0	0.0	0.0	0.0	0.0	0.0	0.0	0.0	0.0	0.0	0.0	0.0	0.0	0.0	0.0	0.0	0.0	0.0	0.0	0.0	0.0	0.0	0.0	0.0	0.0	0.0
812d8a64f25da183be8fba12c3350e03	0.0	0.0	0.0	0.0	0.0	0.0	0.0	0.0	0.0	0.0	0.0	0.0	0.0	0.0	0.0	0.0	21.0	0.0	0.0	0.0	16.0	0.0	0.0	0.0	0.0	0.0	0.0	0.0	17.0	77.0	51.0	0.0	23.0	0.0	13.0	107.0	126.0	39.0	331.0	0.0	0.0	405.0	31.0	75.0	21.0	0.0	0.0	0.0	0.0
1f581196ec27f3bd45b451c7074d680e	0.0	0.0	0.0	0.0	0.0	0.0	0.0	0.0	0.0	0.0	0.0	0.0	0.0	0.0	0.0	0.0	0.0	0.0	0.0	11.0	0.0	0.0	0.0	0.0	0.0	0.0	0.0	0.0	0.0	0.0	22.0	0.0	26.0	50.0	0.0	90.0	59.0	45.0	33.0	129.0	27.0	36.0	156.0	11.0	16.0	0.0	0.0	0.0	0.0
1ca0269d6f5e771c7514d38e082a78db	0.0	0.0	0.0	0.0	0.0	0.0	0.0	0.0	0.0	0.0	0.0	0.0	0.0	0.0	0.0	0.0	0.0	0.0	0.0	0.0	0.0	0.0	0.0	0.0	0.0	0.0	0.0	0.0	0.0	0.0	0.0	0.0	0.0	34.0	0.0	0.0	0.0	0.0	0.0	0.0	0.0	0.0	0.0	26.0	0.0	0.0	0.0	0.0	0.0
69b526ae24e7e7d66b01fe4d7f9be302	0.0	0.0	0.0	0.0	0.0	0.0	0.0	0.0	0.0	0.0	0.0	0.0	0.0	0.0	0.0	0.0	0.0	0.0	0.0	0.0	0.0	0.0	0.0	0.0	0.0	0.0	0.0	0.0	0.0	18.0	57.0	0.0	0.0	65.0	33.0	185.0	105.0	64.0	106.0	39.0	43.0	59.0	41.0	61.0	39.0	0.0	0.0	0.0	0.0
baeac35aa7d7ee03e2eaba18f05a3a26	0.0	0.0	0.0	0.0	0.0	0.0	0.0	0.0	0.0	0.0	0.0	0.0	0.0	0.0	0.0	22.0	0.0	0.0	0.0	0.0	0.0	0.0	0.0	0.0	0.0	0.0	0.0	0.0	0.0	0.0	0.0	0.0	0.0	25.0	0.0	41.0	31.0	0.0	0.0	0.0	27.0	0.0	36.0	0.0	0.0	0.0	0.0	0.0	0.0
ea44992f71a1b57829f3ed0178ea5ec3	0.0	0.0	0.0	0.0	0.0	0.0	0.0	0.0	0.0	0.0	0.0	0.0	0.0	0.0	0.0	0.0	0.0	0.0	0.0	0.0	0.0	0.0	0.0	0.0	0.0	0.0	0.0	0.0	0.0	0.0	0.0	0.0	0.0	0.0	0.0	0.0	0.0	0.0	0.0	0.0	0.0	0.0	0.0	0.0	0.0	0.0	0.0	0.0	0.0
e05302ff3b1f3b38849b365c14836098	0.0	0.0	0.0	0.0	0.0	0.0	0.0	0.0	0.0	0.0	0.0	0.0	0.0	0.0	0.0	0.0	0.0	0.0	0.0	0.0	0.0	0.0	0.0	0.0	0.0	0.0	0.0	0.0	0.0	0.0	0.0	0.0	0.0	0.0	0.0	0.0	0.0	0.0	0.0	0.0	0.0	0.0	0.0	0.0	0.0	0.0	0.0	0.0	0.0
48387cc26ffc55907a2d4280034c0b4f	0.0	0.0	0.0	0.0	0.0	0.0	0.0	0.0	0.0	0.0	0.0	0.0	0.0	0.0	0.0	0.0	0.0	0.0	0.0	0.0	0.0	0.0	0.0	0.0	0.0	0.0	0.0	9.0	0.0	0.0	59.0	0.0	38.0	67.0	0.0	91.0	85.0	60.0	47.0	0.0	0.0	45.0	114.0	90.0	115.0	0.0	0.0	0.0	0.0
113e5e5579584924acaabdcd77112b48	0.0	0.0	0.0	0.0	0.0	0.0	0.0	0.0	0.0	0.0	0.0	0.0	0.0	0.0	0.0	0.0	0.0	81.0	0.0	0.0	0.0	0.0	0.0	0.0	0.0	0.0	0.0	0.0	0.0	0.0	0.0	0.0	0.0	0.0	0.0	0.0	0.0	0.0	0.0	0.0	0.0	0.0	0.0	0.0	0.0	0.0	0.0	0.0	0.0
d0fd5695324eceabe52230a13003fe2e	0.0	0.0	0.0	0.0	0.0	0.0	0.0	0.0	0.0	0.0	0.0	0.0	0.0	0.0	0.0	0.0	0.0	0.0	0.0	0.0	0.0	0.0	0.0	0.0	0.0	0.0	0.0	0.0	0.0	0.0	0.0	0.0	0.0	0.0	0.0	0.0	0.0	0.0	0.0	0.0	0.0	0.0	0.0	0.0	0.0	0.0	0.0	0.0	0.0
de20f7a396cdfb5428c9de73821e78e7	0.0	0.0	0.0	0.0	0.0	0.0	0.0	0.0	0.0	0.0	0.0	0.0	0.0	0.0	0.0	0.0	0.0	0.0	0.0	0.0	0.0	0.0	0.0	0.0	0.0	0.0	0.0	0.0	0.0	0.0	0.0	0.0	0.0	0.0	0.0	0.0	0.0	0.0	44.0	0.0	0.0	0.0	0.0	33.0	0.0	0.0	0.0	0.0	0.0
ef8a97f3d9f5d9dcef258a65ed45b26d	0.0	29.0	0.0	0.0	0.0	0.0	0.0	0.0	0.0	379.0	0.0	81.0	34.0	139.0	29.0	401.0	446.0	48.0	52.0	177.0	60.0	54.0	77.0	0.0	0.0	0.0	0.0	0.0	0.0	8.0	0.0	0.0	26.0	0.0	0.0	14.0	39.0	0.0	49.0	0.0	0.0	0.0	0.0	0.0	0.0	0.0	14.0	0.0	0.0
fd08456deac87251f9fdb7cb6d18ca06	0.0	0.0	0.0	0.0	0.0	0.0	0.0	0.0	0.0	0.0	0.0	0.0	0.0	0.0	0.0	0.0	0.0	0.0	0.0	0.0	0.0	0.0	0.0	0.0	0.0	0.0	0.0	0.0	0.0	0.0	0.0	0.0	0.0	0.0	0.0	0.0	0.0	0.0	0.0	0.0	0.0	0.0	0.0	0.0	0.0	0.0	0.0	0.0	0.0
feff113e62f3447537b0f0d5616028f8	0.0	0.0	0.0	0.0	0.0	0.0	0.0	0.0	0.0	0.0	0.0	0.0	0.0	0.0	0.0	0.0	0.0	0.0	0.0	0.0	0.0	0.0	0.0	0.0	0.0	0.0	0.0	0.0	0.0	0.0	0.0	0.0	0.0	0.0	0.0	0.0	0.0	0.0	0.0	0.0	0.0	0.0	0.0	0.0	0.0	0.0	0.0	0.0	0.0
bd90faaa34a776a589d0517a4c28901a	0.0	0.0	0.0	0.0	26.0	14.0	0.0	0.0	0.0	0.0	0.0	75.0	94.0	376.0	229.0	212.0	0.0	0.0	0.0	0.0	29.0	0.0	0.0	0.0	0.0	0.0	0.0	30.0	0.0	0.0	0.0	0.0	0.0	76.0	33.0	32.0	63.0	0.0	0.0	0.0	0.0	0.0	0.0	0.0	52.0	10.0	0.0	0.0	0.0
dd4deca9ee97e0fa1eeeeffd2c581edf	0.0	0.0	0.0	0.0	0.0	0.0	0.0	0.0	0.0	0.0	0.0	0.0	0.0	0.0	0.0	0.0	0.0	0.0	0.0	0.0	0.0	0.0	0.0	0.0	0.0	0.0	0.0	0.0	0.0	0.0	0.0	0.0	0.0	0.0	0.0	0.0	0.0	0.0	0.0	0.0	0.0	0.0	0.0	0.0	0.0	0.0	0.0	0.0	0.0
44b0934b604cd16ce0e08366b86a6bc2	0.0	0.0	0.0	0.0	0.0	0.0	0.0	0.0	0.0	0.0	0.0	0.0	0.0	0.0	0.0	0.0	0.0	0.0	0.0	0.0	0.0	0.0	0.0	0.0	0.0	0.0	0.0	0.0	0.0	0.0	0.0	0.0	0.0	0.0	0.0	0.0	0.0	0.0	0.0	0.0	0.0	0.0	0.0	0.0	0.0	0.0	0.0	0.0	0.0
4135853125f3959af5fa641aa70aefa8	0.0	0.0	0.0	0.0	0.0	0.0	0.0	0.0	0.0	119.0	0.0	29.0	0.0	0.0	0.0	0.0	65.0	185.0	0.0	0.0	0.0	0.0	0.0	0.0	18.0	0.0	0.0	0.0	0.0	27.0	21.0	25.0	0.0	0.0	0.0	0.0	58.0	0.0	47.0	0.0	0.0	0.0	0.0	0.0	0.0	0.0	0.0	0.0	0.0
58aa5f101e8af92034fd4eaf7ca26a90	0.0	0.0	0.0	0.0	0.0	0.0	0.0	0.0	0.0	0.0	0.0	0.0	0.0	0.0	0.0	8.0	0.0	0.0	0.0	0.0	0.0	0.0	0.0	0.0	0.0	0.0	0.0	0.0	0.0	13.0	27.0	0.0	51.0	29.0	12.0	44.0	89.0	66.0	45.0	17.0	40.0	21.0	42.0	118.0	30.0	0.0	0.0	0.0	0.0
410cc237fd132df9d55f3006fa788651	0.0	0.0	0.0	0.0	0.0	0.0	0.0	0.0	0.0	0.0	0.0	0.0	0.0	0.0	0.0	0.0	0.0	0.0	0.0	0.0	0.0	0.0	0.0	0.0	0.0	0.0	0.0	0.0	0.0	0.0	0.0	0.0	0.0	0.0	0.0	0.0	0.0	0.0	0.0	0.0	0.0	0.0	0.0	0.0	0.0	0.0	0.0	0.0	0.0
b578a15872102dfffc6656661ac0a6e3	0.0	0.0	0.0	0.0	0.0	0.0	0.0	0.0	0.0	0.0	0.0	0.0	0.0	0.0	0.0	0.0	0.0	0.0	0.0	0.0	0.0	0.0	0.0	0.0	0.0	0.0	0.0	0.0	0.0	0.0	24.0	0.0	0.0	0.0	0.0	0.0	0.0	0.0	0.0	0.0	0.0	0.0	0.0	0.0	0.0	0.0	0.0	0.0	0.0
a2b96fe5f3884bf6ae12cce7170d6558	0.0	0.0	0.0	0.0	0.0	0.0	0.0	0.0	0.0	0.0	0.0	0.0	0.0	0.0	0.0	0.0	0.0	0.0	0.0	0.0	0.0	0.0	0.0	0.0	0.0	0.0	0.0	0.0	0.0	0.0	0.0	0.0	0.0	0.0	0.0	0.0	0.0	0.0	0.0	0.0	0.0	0.0	0.0	16.0	0.0	0.0	0.0	0.0	0.0
662ee9e4b421a9b7604948ebf7ab49f8	0.0	0.0	0.0	0.0	0.0	0.0	0.0	0.0	0.0	0.0	0.0	0.0	0.0	0.0	0.0	0.0	0.0	0.0	0.0	0.0	0.0	0.0	0.0	0.0	0.0	0.0	0.0	0.0	0.0	0.0	0.0	0.0	0.0	0.0	0.0	90.0	125.0	0.0	144.0	0.0	0.0	0.0	0.0	112.0	0.0	0.0	0.0	0.0	0.0
b10c44b35f39d67011665db8f52eee76	0.0	0.0	0.0	0.0	0.0	0.0	0.0	0.0	0.0	0.0	0.0	0.0	0.0	0.0	0.0	0.0	0.0	0.0	0.0	0.0	0.0	0.0	0.0	0.0	0.0	0.0	0.0	0.0	0.0	0.0	0.0	0.0	0.0	0.0	0.0	0.0	0.0	0.0	0.0	0.0	0.0	0.0	0.0	0.0	0.0	0.0	0.0	0.0	0.0
0a0ca359dec860e0a856fae5ba9794a8	0.0	0.0	0.0	0.0	0.0	0.0	0.0	0.0	0.0	0.0	0.0	0.0	0.0	0.0	0.0	0.0	0.0	0.0	0.0	0.0	0.0	0.0	0.0	0.0	0.0	0.0	0.0	0.0	0.0	0.0	0.0	0.0	21.0	57.0	0.0	0.0	0.0	0.0	0.0	0.0	35.0	0.0	0.0	0.0	0.0	0.0	0.0	0.0	0.0
cdd1c70ddd77b6af3794f4bf0554cae3	0.0	0.0	0.0	0.0	0.0	0.0	0.0	0.0	0.0	0.0	0.0	0.0	0.0	0.0	0.0	0.0	0.0	0.0	0.0	0.0	0.0	0.0	0.0	0.0	0.0	0.0	0.0	0.0	0.0	0.0	0.0	0.0	0.0	44.0	0.0	30.0	43.0	37.0	63.0	65.0	32.0	46.0	84.0	50.0	47.0	0.0	0.0	0.0	0.0
e07c32f8a7f195fe83f6e75aace50fa3	0.0	0.0	0.0	0.0	0.0	0.0	0.0	0.0	0.0	0.0	0.0	0.0	0.0	0.0	0.0	0.0	0.0	0.0	9.0	0.0	0.0	0.0	0.0	0.0	0.0	0.0	0.0	0.0	0.0	52.0	34.0	0.0	34.0	36.0	0.0	53.0	80.0	44.0	46.0	19.0	42.0	33.0	73.0	77.0	23.0	0.0	0.0	0.0	0.0
9f15cb769e0fff69c5d1d2f437cb904d	0.0	0.0	0.0	0.0	0.0	0.0	0.0	0.0	0.0	0.0	0.0	0.0	0.0	0.0	0.0	0.0	0.0	0.0	0.0	0.0	0.0	0.0	28.0	0.0	0.0	0.0	0.0	0.0	0.0	0.0	0.0	0.0	0.0	0.0	0.0	0.0	0.0	0.0	0.0	0.0	0.0	0.0	0.0	0.0	354.0	0.0	0.0	0.0	0.0
b701481a03f7b044ff75743d5706994a	0.0	0.0	0.0	0.0	0.0	0.0	0.0	0.0	0.0	0.0	0.0	0.0	0.0	0.0	0.0	0.0	0.0	0.0	0.0	0.0	0.0	0.0	0.0	0.0	0.0	0.0	0.0	0.0	0.0	0.0	0.0	0.0	0.0	5.0	0.0	0.0	7.0	0.0	0.0	0.0	0.0	0.0	0.0	26.0	0.0	0.0	0.0	0.0	0.0
7b984fa1d6ee075c479f3a3063c02b43	0.0	0.0	0.0	0.0	0.0	0.0	0.0	0.0	0.0	0.0	0.0	0.0	0.0	0.0	0.0	0.0	0.0	0.0	0.0	0.0	0.0	0.0	0.0	0.0	0.0	0.0	0.0	0.0	0.0	0.0	0.0	0.0	0.0	0.0	0.0	0.0	0.0	0.0	0.0	0.0	0.0	0.0	0.0	0.0	0.0	0.0	0.0	0.0	0.0
fae8037168e36daa0773e20550cf932b	0.0	0.0	0.0	0.0	0.0	0.0	0.0	0.0	0.0	0.0	9.0	0.0	0.0	0.0	0.0	0.0	0.0	0.0	0.0	0.0	0.0	0.0	0.0	0.0	0.0	0.0	0.0	0.0	0.0	0.0	36.0	8.0	0.0	24.0	0.0	0.0	34.0	377.0	0.0	0.0	28.0	59.0	0.0	0.0	0.0	0.0	0.0	0.0	0.0
0239ce09f107a370d656902738c9fb0d	0.0	0.0	0.0	0.0	0.0	10.0	21.0	10.0	0.0	314.0	38.0	199.0	122.0	183.0	43.0	286.0	144.0	139.0	125.0	38.0	48.0	64.0	10.0	0.0	0.0	0.0	0.0	0.0	0.0	0.0	0.0	0.0	6.0	7.0	0.0	18.0	12.0	12.0	14.0	0.0	0.0	0.0	6.0	0.0	0.0	0.0	0.0	0.0	0.0
87320bf5b7d9e45f8e3e1517e170787b	0.0	0.0	0.0	0.0	0.0	0.0	0.0	0.0	0.0	0.0	0.0	0.0	0.0	0.0	0.0	10.0	0.0	0.0	9.0	0.0	7.0	5.0	0.0	0.0	0.0	0.0	0.0	0.0	0.0	0.0	0.0	0.0	0.0	0.0	0.0	0.0	0.0	3.0	8.0	0.0	0.0	0.0	0.0	0.0	0.0	0.0	0.0	0.0	0.0
22e52bc44e7c7905b47089d336a08ec3	0.0	0.0	0.0	0.0	0.0	0.0	0.0	0.0	0.0	0.0	0.0	0.0	0.0	0.0	0.0	0.0	0.0	0.0	0.0	0.0	0.0	0.0	0.0	0.0	0.0	0.0	0.0	0.0	0.0	0.0	0.0	0.0	0.0	0.0	0.0	0.0	0.0	0.0	0.0	0.0	0.0	0.0	76.0	0.0	0.0	0.0	0.0	0.0	0.0
cc8e8a26a6104bc8a4e2ed61dabec833	0.0	0.0	0.0	0.0	0.0	0.0	0.0	0.0	0.0	0.0	0.0	0.0	0.0	0.0	0.0	0.0	0.0	0.0	0.0	0.0	0.0	0.0	0.0	0.0	0.0	0.0	0.0	0.0	0.0	0.0	0.0	0.0	28.0	25.0	0.0	41.0	64.0	0.0	27.0	23.0	14.0	12.0	41.0	27.0	42.0	0.0	0.0	0.0	0.0
f754f3de818707ec4110361b6597a0a7	0.0	0.0	0.0	0.0	0.0	0.0	0.0	0.0	0.0	0.0	0.0	0.0	0.0	0.0	0.0	0.0	0.0	0.0	0.0	7.0	0.0	0.0	0.0	0.0	9.0	0.0	0.0	0.0	0.0	29.0	26.0	0.0	29.0	36.0	13.0	86.0	85.0	47.0	57.0	23.0	21.0	25.0	34.0	67.0	14.0	0.0	0.0	0.0	0.0
5394314b604e03f6a07122b1e02fcf47	0.0	0.0	0.0	0.0	0.0	0.0	0.0	0.0	0.0	0.0	0.0	0.0	0.0	0.0	0.0	0.0	0.0	0.0	0.0	0.0	0.0	0.0	0.0	0.0	0.0	0.0	0.0	13.0	0.0	0.0	44.0	0.0	25.0	51.0	0.0	104.0	115.0	60.0	61.0	0.0	50.0	82.0	51.0	79.0	37.0	0.0	0.0	0.0	0.0
2a0c24fe3151050523f6ea5fade5f6a1	0.0	0.0	0.0	0.0	0.0	0.0	0.0	0.0	0.0	0.0	0.0	0.0	0.0	0.0	0.0	0.0	0.0	0.0	0.0	0.0	0.0	0.0	0.0	0.0	0.0	0.0	0.0	0.0	0.0	47.0	0.0	0.0	0.0	42.0	0.0	141.0	0.0	0.0	0.0	99.0	8.0	0.0	73.0	39.0	24.0	0.0	0.0	0.0	0.0
05633f4060fa62592e427a5b44f9cb92	0.0	0.0	0.0	0.0	0.0	0.0	0.0	0.0	0.0	0.0	0.0	0.0	0.0	0.0	0.0	0.0	0.0	0.0	0.0	0.0	0.0	0.0	0.0	0.0	0.0	0.0	0.0	0.0	0.0	0.0	0.0	0.0	0.0	0.0	0.0	0.0	0.0	0.0	0.0	2156.0	0.0	0.0	0.0	0.0	0.0	0.0	0.0	0.0	0.0
d21dbbe6b3f3ef78d35b4f3b28dcfbbe	0.0	0.0	0.0	0.0	0.0	0.0	0.0	0.0	0.0	0.0	0.0	0.0	0.0	0.0	0.0	0.0	0.0	0.0	0.0	0.0	0.0	0.0	0.0	0.0	0.0	4.0	0.0	0.0	0.0	13.0	24.0	0.0	15.0	24.0	2.0	72.0	51.0	48.0	64.0	9.0	9.0	17.0	17.0	35.0	19.0	0.0	0.0	0.0	0.0
55ec80198100ef0fd7bb8876a28787c4	0.0	0.0	0.0	0.0	0.0	0.0	0.0	0.0	0.0	0.0	0.0	0.0	0.0	0.0	0.0	0.0	0.0	0.0	0.0	0.0	0.0	0.0	0.0	0.0	0.0	0.0	0.0	0.0	0.0	0.0	0.0	0.0	0.0	0.0	0.0	0.0	0.0	0.0	0.0	0.0	0.0	0.0	0.0	0.0	0.0	0.0	0.0	0.0	0.0
6c9a963cb18fbc03a20219b8b64f2a5a	0.0	0.0	0.0	0.0	0.0	0.0	0.0	0.0	0.0	0.0	0.0	0.0	0.0	0.0	0.0	0.0	0.0	0.0	0.0	0.0	0.0	0.0	0.0	0.0	0.0	0.0	25.0	0.0	38.0	0.0	0.0	0.0	109.0	0.0	31.0	0.0	75.0	0.0	0.0	0.0	0.0	0.0	0.0	0.0	189.0	0.0	0.0	0.0	0.0
953475a7973af3e12c5a3e524580f330	0.0	0.0	0.0	0.0	0.0	0.0	0.0	0.0	0.0	0.0	0.0	0.0	0.0	0.0	0.0	0.0	0.0	0.0	0.0	0.0	0.0	0.0	0.0	0.0	0.0	0.0	0.0	0.0	0.0	0.0	19.0	0.0	0.0	44.0	0.0	64.0	45.0	0.0	0.0	0.0	0.0	0.0	30.0	0.0	37.0	0.0	0.0	0.0	0.0
8596effb959986ced6dd8de1a0bfca03	0.0	0.0	0.0	0.0	0.0	0.0	0.0	0.0	0.0	30.0	0.0	74.0	56.0	0.0	0.0	0.0	0.0	0.0	77.0	0.0	0.0	0.0	0.0	0.0	0.0	0.0	0.0	0.0	0.0	89.0	65.0	0.0	45.0	40.0	22.0	254.0	118.0	0.0	74.0	47.0	73.0	45.0	35.0	80.0	37.0	0.0	0.0	0.0	0.0
b99cef2c7771cbca386410b61e5494b5	0.0	0.0	0.0	0.0	0.0	0.0	4.0	0.0	0.0	57.0	127.0	33.0	0.0	112.0	0.0	87.0	131.0	0.0	107.0	61.0	0.0	0.0	80.0	0.0	0.0	0.0	0.0	0.0	0.0	27.0	51.0	0.0	59.0	35.0	0.0	103.0	78.0	0.0	170.0	63.0	46.0	66.0	78.0	0.0	0.0	0.0	0.0	0.0	0.0
9bc6791ac643996277ab0eba4ecea6cc	0.0	0.0	0.0	0.0	0.0	0.0	0.0	0.0	0.0	0.0	0.0	0.0	0.0	0.0	0.0	0.0	0.0	0.0	0.0	2.0	3.0	0.0	0.0	0.0	0.0	0.0	0.0	0.0	0.0	13.0	6.0	0.0	8.0	25.0	0.0	32.0	11.0	0.0	0.0	37.0	0.0	10.0	20.0	0.0	14.0	0.0	0.0	0.0	0.0
7935e1b42d382b9c58ad3b268c17e8bf	0.0	0.0	0.0	0.0	0.0	0.0	0.0	0.0	0.0	0.0	0.0	0.0	0.0	0.0	0.0	0.0	0.0	0.0	0.0	0.0	0.0	0.0	0.0	0.0	0.0	0.0	0.0	0.0	0.0	0.0	0.0	0.0	0.0	0.0	0.0	0.0	0.0	0.0	0.0	0.0	0.0	0.0	0.0	0.0	0.0	0.0	0.0	0.0	0.0
7f75954de4817545c79be46b964a8984	0.0	0.0	0.0	0.0	0.0	0.0	0.0	0.0	0.0	0.0	0.0	0.0	0.0	0.0	0.0	0.0	0.0	0.0	0.0	0.0	0.0	0.0	0.0	0.0	0.0	0.0	0.0	0.0	0.0	0.0	18.0	0.0	0.0	21.0	0.0	27.0	46.0	20.0	36.0	0.0	9.0	12.0	7.0	50.0	0.0	0.0	0.0	0.0	0.0
a0e336d8608b1ff56bd496991b99ad7a	0.0	0.0	0.0	0.0	0.0	0.0	0.0	0.0	0.0	0.0	0.0	0.0	0.0	0.0	0.0	0.0	0.0	0.0	0.0	0.0	0.0	0.0	0.0	0.0	0.0	0.0	0.0	0.0	0.0	0.0	0.0	0.0	0.0	0.0	0.0	0.0	0.0	0.0	0.0	0.0	0.0	0.0	0.0	0.0	0.0	0.0	0.0	0.0	0.0
5fc5d56e86e3c8d92ace1580ffc6f912	0.0	0.0	0.0	0.0	0.0	0.0	0.0	0.0	0.0	0.0	0.0	0.0	0.0	0.0	0.0	0.0	0.0	0.0	0.0	35.0	0.0	0.0	0.0	0.0	0.0	0.0	0.0	0.0	0.0	0.0	0.0	0.0	0.0	0.0	0.0	0.0	0.0	0.0	0.0	0.0	0.0	0.0	0.0	51.0	302.0	0.0	0.0	0.0	0.0
536a2995399b6fabc74dd7c17d916bb9	0.0	0.0	0.0	0.0	0.0	0.0	0.0	0.0	0.0	325.0	0.0	0.0	0.0	0.0	0.0	0.0	0.0	7.0	0.0	0.0	0.0	137.0	0.0	0.0	0.0	0.0	0.0	0.0	0.0	0.0	0.0	0.0	144.0	37.0	0.0	0.0	171.0	344.0	0.0	0.0	0.0	0.0	0.0	0.0	13.0	0.0	0.0	0.0	0.0
97075d35dd434dff293786782bc7471b	0.0	0.0	0.0	0.0	0.0	0.0	0.0	0.0	0.0	0.0	0.0	0.0	0.0	0.0	0.0	0.0	0.0	0.0	0.0	0.0	0.0	0.0	0.0	0.0	0.0	0.0	0.0	0.0	0.0	0.0	0.0	0.0	0.0	0.0	0.0	0.0	0.0	0.0	0.0	0.0	0.0	0.0	0.0	0.0	0.0	0.0	0.0	0.0	0.0
fb0deb236711e7bac0858005cf92b49e	0.0	0.0	0.0	0.0	0.0	0.0	0.0	0.0	0.0	0.0	0.0	0.0	64.0	41.0	0.0	0.0	0.0	0.0	20.0	9.0	0.0	0.0	15.0	0.0	0.0	0.0	0.0	0.0	0.0	23.0	0.0	0.0	0.0	0.0	16.0	0.0	18.0	0.0	0.0	36.0	33.0	24.0	0.0	0.0	0.0	0.0	0.0	0.0	0.0
3b4efa73de3b3eaccb9f62ad51b749f0	0.0	0.0	0.0	0.0	0.0	0.0	0.0	0.0	0.0	0.0	0.0	0.0	0.0	0.0	0.0	0.0	0.0	0.0	0.0	0.0	0.0	0.0	0.0	0.0	0.0	0.0	0.0	0.0	0.0	0.0	0.0	0.0	0.0	0.0	0.0	0.0	0.0	0.0	0.0	0.0	0.0	0.0	0.0	0.0	0.0	0.0	0.0	0.0	0.0
cd152c7dca6a652444eeeaff96271188	0.0	0.0	0.0	0.0	0.0	0.0	0.0	0.0	0.0	0.0	0.0	0.0	0.0	0.0	0.0	0.0	0.0	0.0	0.0	0.0	0.0	0.0	0.0	0.0	0.0	0.0	0.0	0.0	0.0	21.0	13.0	0.0	29.0	17.0	0.0	81.0	105.0	19.0	66.0	31.0	0.0	0.0	11.0	101.0	11.0	0.0	0.0	0.0	0.0
94936434adbf38da044dee8e516b0cdb	0.0	0.0	0.0	0.0	0.0	0.0	0.0	0.0	0.0	0.0	0.0	0.0	0.0	0.0	0.0	0.0	0.0	14.0	0.0	0.0	6.0	15.0	0.0	0.0	0.0	0.0	0.0	0.0	0.0	50.0	102.0	0.0	11.0	30.0	0.0	14.0	58.0	481.0	64.0	151.0	50.0	48.0	21.0	51.0	64.0	0.0	0.0	0.0	0.0
3701f7d02eb3cb76edff95c9db02fdbc	0.0	0.0	0.0	0.0	0.0	0.0	0.0	0.0	0.0	0.0	0.0	0.0	126.0	0.0	0.0	0.0	0.0	0.0	0.0	0.0	0.0	0.0	0.0	0.0	0.0	0.0	0.0	0.0	0.0	0.0	0.0	0.0	0.0	37.0	0.0	0.0	0.0	0.0	0.0	0.0	0.0	0.0	0.0	0.0	0.0	0.0	0.0	0.0	0.0
4b09745ef3e18020c62f1b3673570758	0.0	0.0	0.0	0.0	0.0	0.0	0.0	0.0	0.0	0.0	0.0	0.0	0.0	0.0	0.0	0.0	0.0	0.0	0.0	0.0	0.0	0.0	0.0	0.0	0.0	0.0	0.0	0.0	0.0	0.0	0.0	0.0	0.0	0.0	0.0	0.0	0.0	0.0	0.0	0.0	0.0	0.0	0.0	0.0	0.0	0.0	0.0	0.0	0.0
d814f104ec7997410950b52b7d05a541	0.0	0.0	0.0	0.0	0.0	0.0	0.0	0.0	0.0	0.0	0.0	0.0	0.0	0.0	0.0	0.0	0.0	0.0	3.0	0.0	0.0	0.0	0.0	0.0	0.0	0.0	0.0	0.0	0.0	25.0	41.0	0.0	17.0	22.0	0.0	79.0	120.0	50.0	111.0	21.0	47.0	35.0	39.0	36.0	34.0	0.0	0.0	0.0	0.0
77c3cd9560a3adae1a27bd5a72a7d51c	0.0	0.0	0.0	0.0	0.0	0.0	0.0	0.0	0.0	0.0	0.0	0.0	0.0	0.0	0.0	0.0	0.0	0.0	0.0	0.0	0.0	0.0	0.0	0.0	0.0	0.0	0.0	0.0	0.0	0.0	63.0	0.0	0.0	0.0	0.0	52.0	55.0	66.0	50.0	0.0	0.0	0.0	0.0	86.0	0.0	0.0	0.0	0.0	0.0
6d2501bea7a3689f9602ceac8c43992e	0.0	0.0	0.0	0.0	0.0	0.0	0.0	0.0	0.0	0.0	0.0	0.0	0.0	0.0	0.0	0.0	0.0	0.0	0.0	0.0	0.0	0.0	0.0	0.0	0.0	0.0	0.0	0.0	0.0	55.0	40.0	0.0	0.0	0.0	0.0	0.0	0.0	0.0	0.0	0.0	15.0	0.0	0.0	0.0	0.0	0.0	0.0	0.0	0.0
d558b53d6dc5929d7793f6679b5bd64d	0.0	0.0	0.0	0.0	0.0	0.0	0.0	0.0	0.0	0.0	0.0	0.0	0.0	0.0	0.0	0.0	0.0	0.0	0.0	0.0	0.0	0.0	0.0	0.0	0.0	0.0	0.0	0.0	0.0	0.0	0.0	0.0	0.0	0.0	0.0	0.0	0.0	0.0	0.0	0.0	0.0	0.0	0.0	0.0	0.0	0.0	0.0	0.0	0.0
f70aa37281e95e8e8a7d5cb9ed2ae63f	0.0	0.0	0.0	0.0	0.0	0.0	0.0	0.0	0.0	0.0	0.0	0.0	0.0	0.0	0.0	0.0	0.0	0.0	0.0	0.0	0.0	0.0	0.0	0.0	0.0	0.0	0.0	0.0	0.0	0.0	0.0	0.0	18.0	17.0	0.0	40.0	43.0	28.0	33.0	0.0	0.0	0.0	0.0	66.0	0.0	0.0	0.0	0.0	0.0
4832f7b121ca3078a8ceaf3b8cb8fa95	0.0	0.0	0.0	0.0	0.0	0.0	0.0	0.0	0.0	0.0	0.0	0.0	0.0	0.0	0.0	0.0	0.0	0.0	0.0	0.0	0.0	0.0	0.0	0.0	0.0	0.0	0.0	0.0	0.0	0.0	0.0	0.0	0.0	0.0	0.0	0.0	0.0	0.0	0.0	0.0	0.0	0.0	0.0	0.0	0.0	0.0	0.0	0.0	0.0
3f2b377d24f42be0c30c73091c5ab5ae	0.0	0.0	0.0	0.0	0.0	0.0	0.0	0.0	0.0	0.0	0.0	0.0	0.0	0.0	0.0	0.0	0.0	0.0	0.0	0.0	0.0	0.0	0.0	0.0	0.0	0.0	0.0	0.0	0.0	0.0	0.0	0.0	0.0	0.0	0.0	0.0	0.0	0.0	0.0	0.0	0.0	0.0	0.0	0.0	0.0	0.0	0.0	0.0	0.0
723070e258091aad4d417cc9fa6b2b9a	0.0	0.0	0.0	0.0	0.0	0.0	0.0	0.0	0.0	0.0	0.0	0.0	0.0	0.0	0.0	0.0	0.0	0.0	0.0	0.0	0.0	0.0	0.0	0.0	6.0	0.0	0.0	0.0	0.0	39.0	0.0	0.0	0.0	0.0	0.0	0.0	0.0	0.0	53.0	80.0	31.0	0.0	0.0	0.0	0.0	0.0	0.0	0.0	0.0
a488881e5b53d6aa406a8c08129a632b	0.0	0.0	0.0	0.0	0.0	0.0	0.0	0.0	0.0	0.0	0.0	0.0	0.0	0.0	0.0	0.0	0.0	0.0	0.0	0.0	0.0	0.0	0.0	0.0	0.0	0.0	0.0	0.0	16.0	42.0	87.0	0.0	38.0	46.0	0.0	94.0	113.0	139.0	108.0	0.0	38.0	41.0	56.0	154.0	61.0	0.0	0.0	0.0	0.0
ff15588fe975f0372e7fb74cdd80d384	0.0	0.0	0.0	0.0	0.0	0.0	0.0	0.0	0.0	0.0	0.0	0.0	0.0	0.0	0.0	0.0	0.0	0.0	0.0	0.0	0.0	0.0	0.0	0.0	0.0	0.0	0.0	0.0	0.0	0.0	0.0	0.0	0.0	0.0	0.0	0.0	0.0	0.0	47.0	0.0	0.0	0.0	0.0	0.0	0.0	0.0	0.0	0.0	0.0
d0ca7babe046470373922813d4510781	0.0	0.0	0.0	0.0	0.0	0.0	0.0	0.0	0.0	0.0	0.0	0.0	0.0	0.0	0.0	0.0	0.0	0.0	0.0	0.0	0.0	0.0	0.0	0.0	0.0	0.0	0.0	0.0	0.0	0.0	0.0	0.0	0.0	0.0	0.0	0.0	0.0	0.0	0.0	0.0	0.0	0.0	0.0	0.0	0.0	0.0	0.0	0.0	0.0
460aecdcacad1c798d94f5fc9cc6b7a5	0.0	0.0	0.0	0.0	0.0	0.0	0.0	0.0	0.0	0.0	0.0	0.0	0.0	0.0	0.0	0.0	0.0	0.0	0.0	0.0	0.0	0.0	0.0	0.0	0.0	0.0	0.0	0.0	0.0	0.0	0.0	0.0	0.0	0.0	0.0	0.0	0.0	0.0	0.0	0.0	0.0	0.0	0.0	0.0	0.0	0.0	0.0	0.0	0.0
08cd5a9250da21bcd54093e444271618	0.0	0.0	0.0	0.0	0.0	0.0	0.0	0.0	0.0	0.0	0.0	0.0	0.0	0.0	0.0	0.0	0.0	0.0	0.0	0.0	0.0	0.0	0.0	0.0	0.0	0.0	0.0	0.0	0.0	0.0	0.0	0.0	0.0	0.0	0.0	0.0	0.0	0.0	0.0	1177.0	0.0	0.0	66.0	0.0	0.0	0.0	0.0	0.0	0.0
9364577df0fe902e1602a742108b289b	0.0	0.0	0.0	0.0	0.0	0.0	0.0	0.0	0.0	0.0	0.0	0.0	0.0	0.0	0.0	0.0	0.0	0.0	0.0	0.0	0.0	0.0	0.0	0.0	0.0	0.0	0.0	0.0	0.0	0.0	0.0	0.0	0.0	0.0	0.0	0.0	0.0	0.0	0.0	0.0	0.0	0.0	0.0	0.0	0.0	0.0	0.0	0.0	0.0
35f086fc7d72a712d17b836b00b95668	0.0	0.0	0.0	0.0	0.0	0.0	0.0	0.0	0.0	15.0	0.0	0.0	0.0	0.0	0.0	29.0	0.0	0.0	0.0	0.0	26.0	0.0	0.0	0.0	0.0	0.0	0.0	0.0	0.0	62.0	47.0	0.0	32.0	48.0	21.0	106.0	73.0	50.0	48.0	47.0	46.0	0.0	65.0	34.0	46.0	0.0	0.0	0.0	0.0
97d87106d3800e0af1c98876af6de857	0.0	0.0	0.0	0.0	0.0	0.0	0.0	0.0	0.0	0.0	0.0	0.0	0.0	0.0	0.0	0.0	0.0	0.0	0.0	0.0	0.0	0.0	0.0	0.0	0.0	0.0	0.0	0.0	0.0	0.0	36.0	0.0	21.0	22.0	0.0	33.0	43.0	42.0	53.0	5.0	0.0	0.0	10.0	125.0	25.0	0.0	0.0	0.0	0.0
07c7f854fbb0064dc209edbb6561c432	0.0	0.0	0.0	0.0	0.0	0.0	0.0	0.0	0.0	0.0	0.0	0.0	0.0	0.0	0.0	0.0	0.0	0.0	0.0	0.0	0.0	0.0	0.0	0.0	0.0	0.0	0.0	0.0	0.0	0.0	0.0	0.0	0.0	0.0	0.0	0.0	0.0	0.0	0.0	0.0	0.0	0.0	0.0	0.0	0.0	0.0	0.0	0.0	0.0
41a69058a07e923fdc0e10485ccdc3b2	0.0	0.0	0.0	0.0	0.0	0.0	0.0	0.0	0.0	0.0	0.0	0.0	0.0	0.0	0.0	0.0	0.0	0.0	0.0	0.0	0.0	0.0	0.0	0.0	7.0	0.0	0.0	0.0	0.0	0.0	19.0	0.0	0.0	36.0	0.0	55.0	77.0	38.0	43.0	73.0	19.0	0.0	60.0	50.0	36.0	0.0	0.0	0.0	0.0
b29fb41e3fc20187f1b4208fe0c119b0	0.0	0.0	0.0	0.0	0.0	0.0	0.0	0.0	0.0	0.0	0.0	0.0	0.0	0.0	0.0	0.0	0.0	0.0	0.0	0.0	0.0	0.0	0.0	0.0	0.0	0.0	6.0	0.0	0.0	33.0	50.0	0.0	0.0	0.0	0.0	111.0	129.0	81.0	74.0	0.0	34.0	18.0	51.0	149.0	0.0	0.0	0.0	0.0	0.0
3805e5cd4631b0369c823065b5ff9b8e	0.0	0.0	0.0	0.0	0.0	0.0	0.0	0.0	0.0	0.0	0.0	0.0	0.0	0.0	0.0	0.0	0.0	0.0	0.0	0.0	0.0	0.0	0.0	0.0	0.0	0.0	0.0	0.0	0.0	0.0	36.0	0.0	0.0	70.0	0.0	169.0	75.0	109.0	130.0	36.0	49.0	0.0	69.0	0.0	54.0	0.0	0.0	0.0	0.0
1b0244e4a2546bd05b48299308663881	0.0	0.0	0.0	0.0	0.0	0.0	0.0	0.0	0.0	0.0	0.0	0.0	0.0	0.0	0.0	0.0	0.0	0.0	0.0	0.0	4.0	0.0	0.0	0.0	0.0	0.0	0.0	0.0	0.0	51.0	24.0	6.0	16.0	33.0	10.0	25.0	45.0	56.0	50.0	30.0	18.0	29.0	237.0	8.0	31.0	0.0	0.0	0.0	0.0
0d774f566672a4fee358b27a2c810f50	0.0	0.0	0.0	0.0	0.0	0.0	0.0	0.0	0.0	0.0	0.0	0.0	0.0	0.0	0.0	0.0	0.0	0.0	0.0	0.0	0.0	0.0	0.0	0.0	0.0	0.0	0.0	0.0	0.0	0.0	0.0	0.0	0.0	112.0	0.0	0.0	0.0	71.0	0.0	0.0	0.0	0.0	356.0	0.0	0.0	0.0	0.0	0.0	0.0
ba5cf3d48ce067595ee8afb363656dde	0.0	0.0	0.0	0.0	0.0	0.0	0.0	0.0	0.0	0.0	0.0	0.0	0.0	0.0	0.0	0.0	0.0	0.0	0.0	0.0	0.0	21.0	0.0	0.0	12.0	0.0	0.0	0.0	0.0	0.0	102.0	0.0	0.0	35.0	0.0	41.0	0.0	23.0	141.0	0.0	146.0	72.0	0.0	0.0	11.0	0.0	0.0	0.0	0.0
5fa85f46d4d5ffc4bc13c67104c0424b	0.0	0.0	0.0	0.0	0.0	0.0	0.0	0.0	0.0	0.0	0.0	0.0	0.0	0.0	0.0	0.0	0.0	0.0	0.0	0.0	0.0	0.0	0.0	0.0	0.0	0.0	0.0	0.0	0.0	0.0	0.0	0.0	0.0	0.0	0.0	0.0	0.0	0.0	0.0	0.0	0.0	0.0	0.0	0.0	0.0	0.0	0.0	0.0	0.0
f68f505a4d25ddf966c958f0150856a0	0.0	0.0	0.0	0.0	0.0	0.0	0.0	0.0	0.0	735.0	0.0	0.0	0.0	24.0	13.0	90.0	18.0	30.0	27.0	139.0	30.0	24.0	39.0	0.0	0.0	0.0	0.0	0.0	0.0	0.0	13.0	0.0	137.0	5.0	0.0	17.0	58.0	29.0	29.0	12.0	15.0	8.0	0.0	50.0	0.0	8.0	0.0	0.0	0.0
6bf9b4e0ab9d6da58bcf1afc696c1841	0.0	0.0	0.0	0.0	0.0	0.0	0.0	0.0	0.0	0.0	0.0	0.0	0.0	0.0	0.0	0.0	0.0	0.0	0.0	0.0	0.0	0.0	0.0	0.0	0.0	0.0	0.0	0.0	0.0	80.0	50.0	0.0	0.0	44.0	0.0	101.0	74.0	84.0	108.0	61.0	56.0	89.0	69.0	60.0	60.0	0.0	0.0	0.0	0.0
fb11755902865403874540da295455ac	0.0	0.0	0.0	0.0	0.0	19.0	0.0	14.0	0.0	190.0	0.0	31.0	121.0	61.0	45.0	425.0	186.0	106.0	93.0	67.0	131.0	27.0	7.0	0.0	0.0	0.0	0.0	0.0	0.0	0.0	0.0	0.0	33.0	22.0	0.0	35.0	51.0	31.0	58.0	8.0	0.0	0.0	0.0	47.0	18.0	0.0	0.0	0.0	0.0
b74b6074bc1633b43771ae37860d03da	0.0	0.0	0.0	0.0	0.0	0.0	0.0	0.0	0.0	0.0	0.0	0.0	0.0	0.0	0.0	0.0	0.0	0.0	0.0	0.0	0.0	0.0	0.0	0.0	0.0	0.0	0.0	0.0	0.0	0.0	70.0	0.0	56.0	0.0	0.0	0.0	95.0	0.0	42.0	0.0	0.0	57.0	62.0	84.0	52.0	0.0	0.0	0.0	0.0
dabbc0980f614e7bbc8e0a57c4fbfb8a	0.0	0.0	0.0	0.0	0.0	0.0	0.0	0.0	0.0	0.0	25.0	0.0	0.0	26.0	0.0	0.0	0.0	55.0	0.0	0.0	0.0	0.0	0.0	0.0	0.0	0.0	0.0	0.0	0.0	30.0	0.0	0.0	48.0	0.0	0.0	0.0	0.0	0.0	41.0	0.0	0.0	43.0	55.0	0.0	16.0	0.0	0.0	0.0	0.0
b2ab3bff9cbbbe0f99413adae6418c4c	0.0	0.0	0.0	0.0	0.0	0.0	0.0	0.0	0.0	0.0	0.0	0.0	0.0	0.0	0.0	0.0	0.0	0.0	0.0	0.0	0.0	0.0	0.0	0.0	0.0	0.0	0.0	0.0	0.0	0.0	0.0	0.0	0.0	0.0	0.0	0.0	0.0	0.0	0.0	0.0	0.0	0.0	0.0	0.0	0.0	0.0	0.0	0.0	0.0
1907225b331cf47048a53bb59b100918	0.0	0.0	0.0	0.0	2.0	0.0	0.0	0.0	0.0	0.0	0.0	0.0	0.0	0.0	0.0	135.0	0.0	0.0	0.0	0.0	0.0	0.0	0.0	0.0	0.0	0.0	0.0	0.0	0.0	22.0	19.0	0.0	8.0	16.0	0.0	45.0	51.0	21.0	29.0	13.0	0.0	12.0	0.0	39.0	16.0	0.0	0.0	0.0	0.0
040fe4105bc5bb7b280aed1c0f19fafc	0.0	0.0	0.0	0.0	0.0	0.0	0.0	0.0	0.0	0.0	0.0	0.0	0.0	0.0	0.0	0.0	0.0	0.0	0.0	0.0	0.0	0.0	0.0	0.0	0.0	0.0	0.0	0.0	0.0	0.0	0.0	0.0	0.0	0.0	0.0	0.0	0.0	0.0	0.0	0.0	0.0	0.0	0.0	0.0	0.0	0.0	0.0	0.0	0.0
ea2b5b721c983918a29d59beee6cb6fd	0.0	0.0	0.0	0.0	0.0	0.0	17.0	0.0	0.0	43.0	32.0	14.0	49.0	47.0	41.0	44.0	56.0	102.0	42.0	42.0	58.0	17.0	55.0	0.0	0.0	0.0	0.0	0.0	0.0	0.0	39.0	0.0	24.0	29.0	0.0	49.0	89.0	0.0	62.0	75.0	67.0	36.0	81.0	19.0	28.0	0.0	0.0	0.0	0.0
3ba336d93379be8e0f5e21ad89d66081	0.0	0.0	0.0	0.0	0.0	0.0	0.0	0.0	0.0	0.0	0.0	0.0	212.0	0.0	0.0	0.0	0.0	0.0	0.0	0.0	0.0	0.0	0.0	0.0	0.0	0.0	0.0	0.0	0.0	0.0	0.0	0.0	0.0	0.0	0.0	0.0	0.0	0.0	0.0	0.0	0.0	0.0	0.0	0.0	0.0	0.0	0.0	0.0	0.0
60ea08b856e660e40559d7e15c273f19	0.0	0.0	0.0	0.0	0.0	0.0	0.0	0.0	0.0	0.0	0.0	0.0	0.0	0.0	15.0	0.0	0.0	32.0	0.0	0.0	0.0	0.0	0.0	0.0	0.0	0.0	0.0	0.0	0.0	32.0	82.0	0.0	0.0	70.0	0.0	188.0	127.0	33.0	187.0	0.0	61.0	65.0	63.0	41.0	119.0	0.0	0.0	0.0	0.0
55ca0d1fba71c256a1de4ad45eb9445d	0.0	0.0	0.0	0.0	0.0	0.0	0.0	0.0	0.0	10.0	0.0	0.0	0.0	9.0	0.0	13.0	0.0	0.0	0.0	0.0	0.0	0.0	0.0	0.0	0.0	0.0	0.0	0.0	0.0	0.0	38.0	0.0	0.0	31.0	0.0	57.0	65.0	21.0	46.0	0.0	42.0	0.0	38.0	78.0	48.0	0.0	0.0	0.0	0.0
2502db586522f3d187e864da71a923c5	0.0	0.0	0.0	0.0	0.0	0.0	0.0	0.0	0.0	0.0	0.0	0.0	0.0	0.0	0.0	0.0	0.0	0.0	0.0	0.0	0.0	0.0	0.0	0.0	0.0	0.0	0.0	0.0	0.0	0.0	0.0	0.0	0.0	0.0	0.0	0.0	0.0	0.0	0.0	0.0	0.0	0.0	0.0	0.0	0.0	0.0	0.0	0.0	0.0
f426edbfb775d16848fdf629af561dac	0.0	0.0	0.0	0.0	0.0	0.0	0.0	0.0	0.0	0.0	0.0	0.0	0.0	0.0	0.0	0.0	0.0	0.0	0.0	0.0	0.0	0.0	0.0	0.0	0.0	0.0	0.0	0.0	14.0	0.0	63.0	0.0	0.0	33.0	0.0	54.0	0.0	0.0	0.0	0.0	49.0	0.0	75.0	84.0	0.0	0.0	0.0	0.0	0.0
4cc181d05afed424e2900ff55df64772	0.0	0.0	0.0	0.0	0.0	0.0	0.0	0.0	0.0	0.0	0.0	0.0	0.0	0.0	0.0	0.0	0.0	0.0	0.0	0.0	0.0	0.0	0.0	0.0	0.0	0.0	0.0	0.0	0.0	0.0	0.0	0.0	0.0	0.0	0.0	12.0	0.0	0.0	0.0	0.0	0.0	0.0	0.0	0.0	0.0	0.0	0.0	0.0	0.0
d48ac361a4e4fbecb406454149ffe6e3	0.0	0.0	0.0	0.0	0.0	0.0	0.0	0.0	0.0	0.0	0.0	0.0	0.0	0.0	0.0	0.0	0.0	0.0	0.0	0.0	0.0	0.0	0.0	0.0	0.0	0.0	0.0	0.0	0.0	0.0	0.0	0.0	0.0	0.0	0.0	0.0	0.0	0.0	0.0	0.0	0.0	0.0	0.0	0.0	0.0	0.0	0.0	0.0	0.0
c30cc55b221580507a9ae76d70eeb61e	36.0	0.0	0.0	0.0	0.0	0.0	0.0	14.0	5.0	61.0	44.0	55.0	82.0	119.0	0.0	366.0	432.0	129.0	0.0	159.0	0.0	0.0	0.0	0.0	0.0	0.0	0.0	0.0	0.0	0.0	0.0	0.0	0.0	42.0	0.0	43.0	16.0	0.0	110.0	0.0	0.0	0.0	0.0	0.0	0.0	15.0	0.0	0.0	0.0
eab334f66e02a6749195ddce19e091ff	0.0	0.0	0.0	0.0	0.0	0.0	0.0	0.0	0.0	0.0	0.0	0.0	0.0	0.0	0.0	0.0	0.0	0.0	0.0	0.0	0.0	0.0	0.0	0.0	0.0	0.0	0.0	0.0	0.0	29.0	27.0	0.0	0.0	46.0	0.0	85.0	99.0	48.0	64.0	0.0	25.0	0.0	20.0	82.0	86.0	0.0	0.0	0.0	0.0
723671d0a8a31eac40df541aee55adaf	0.0	0.0	0.0	0.0	0.0	0.0	0.0	0.0	0.0	0.0	0.0	0.0	0.0	0.0	0.0	0.0	0.0	0.0	0.0	0.0	0.0	0.0	0.0	0.0	0.0	0.0	0.0	0.0	0.0	0.0	0.0	0.0	0.0	0.0	0.0	0.0	0.0	0.0	0.0	0.0	0.0	0.0	15.0	0.0	0.0	0.0	0.0	0.0	0.0
987f5bcf3fd84b6c5af5f4facdafa463	0.0	0.0	0.0	0.0	0.0	0.0	0.0	0.0	0.0	285.0	0.0	49.0	11.0	92.0	20.0	24.0	0.0	51.0	0.0	582.0	20.0	53.0	0.0	0.0	0.0	0.0	0.0	0.0	0.0	0.0	0.0	0.0	0.0	0.0	0.0	0.0	13.0	0.0	0.0	0.0	0.0	0.0	0.0	0.0	0.0	0.0	0.0	0.0	0.0
5c570bab8392ede0f2bd31dc0413f8fa	0.0	0.0	0.0	0.0	0.0	0.0	0.0	0.0	0.0	0.0	10.0	0.0	0.0	0.0	0.0	0.0	0.0	0.0	0.0	0.0	0.0	0.0	0.0	0.0	0.0	0.0	0.0	0.0	0.0	10.0	42.0	0.0	14.0	42.0	0.0	66.0	86.0	20.0	78.0	29.0	46.0	24.0	54.0	77.0	36.0	0.0	0.0	0.0	0.0
7c78d9702cc1b6e945edcec7f1d163ca	0.0	0.0	0.0	0.0	0.0	0.0	0.0	0.0	0.0	0.0	0.0	0.0	0.0	0.0	0.0	6.0	0.0	0.0	0.0	0.0	0.0	0.0	0.0	0.0	0.0	0.0	0.0	0.0	0.0	25.0	42.0	0.0	17.0	33.0	0.0	43.0	58.0	26.0	85.0	24.0	30.0	35.0	49.0	56.0	37.0	0.0	0.0	0.0	0.0
d4dafe4ac10e564fdff53d27dc0de8a6	0.0	0.0	3.0	0.0	0.0	0.0	0.0	0.0	4.0	0.0	32.0	38.0	104.0	160.0	19.0	45.0	45.0	27.0	59.0	69.0	62.0	39.0	18.0	0.0	0.0	0.0	0.0	0.0	0.0	26.0	0.0	0.0	0.0	27.0	0.0	45.0	106.0	18.0	51.0	0.0	0.0	44.0	25.0	132.0	38.0	0.0	0.0	0.0	0.0
88cd36f783c5ca65a5e5c1fa1e8d9931	0.0	0.0	0.0	0.0	0.0	0.0	0.0	0.0	0.0	113.0	43.0	34.0	88.0	96.0	0.0	152.0	94.0	0.0	73.0	0.0	119.0	0.0	87.0	0.0	0.0	0.0	0.0	0.0	0.0	61.0	63.0	0.0	0.0	0.0	0.0	0.0	90.0	0.0	112.0	0.0	0.0	0.0	92.0	0.0	0.0	0.0	0.0	0.0	0.0
cd6c027a509da12317553a03a1fcc14b	0.0	0.0	0.0	0.0	0.0	0.0	0.0	0.0	0.0	0.0	0.0	0.0	0.0	0.0	0.0	0.0	0.0	0.0	0.0	0.0	0.0	0.0	0.0	0.0	0.0	0.0	0.0	0.0	0.0	0.0	0.0	0.0	0.0	0.0	0.0	0.0	0.0	0.0	0.0	0.0	58.0	0.0	0.0	44.0	0.0	0.0	0.0	0.0	0.0
5a23f9641f3416d4ab778c8b04fb3abb	0.0	0.0	0.0	0.0	0.0	0.0	0.0	0.0	0.0	0.0	0.0	0.0	0.0	0.0	0.0	0.0	0.0	0.0	0.0	0.0	0.0	0.0	0.0	0.0	0.0	0.0	0.0	0.0	0.0	0.0	0.0	0.0	0.0	0.0	0.0	0.0	0.0	0.0	0.0	0.0	0.0	0.0	0.0	0.0	0.0	0.0	0.0	0.0	0.0
fb1b8a9c672dcbdb2a01558ecbc4838a	0.0	0.0	0.0	0.0	0.0	0.0	0.0	0.0	0.0	0.0	0.0	0.0	0.0	0.0	0.0	0.0	0.0	0.0	0.0	0.0	0.0	0.0	0.0	0.0	0.0	0.0	0.0	0.0	0.0	0.0	0.0	0.0	0.0	0.0	0.0	0.0	0.0	0.0	0.0	0.0	0.0	0.0	0.0	0.0	0.0	0.0	0.0	0.0	0.0
143e387fa798ef8f66c294f3721b53b9	0.0	0.0	0.0	0.0	0.0	0.0	0.0	0.0	0.0	0.0	0.0	0.0	0.0	0.0	0.0	0.0	0.0	0.0	0.0	0.0	0.0	0.0	0.0	0.0	0.0	0.0	0.0	0.0	0.0	27.0	0.0	0.0	0.0	0.0	0.0	58.0	83.0	42.0	42.0	0.0	0.0	0.0	0.0	44.0	31.0	0.0	0.0	0.0	0.0
f92d0154437e9e80dc5af5d67b5991d3	0.0	0.0	0.0	0.0	0.0	0.0	0.0	0.0	0.0	0.0	0.0	0.0	0.0	0.0	0.0	0.0	0.0	0.0	0.0	0.0	0.0	0.0	0.0	0.0	0.0	0.0	0.0	0.0	0.0	0.0	0.0	0.0	0.0	0.0	0.0	0.0	0.0	0.0	0.0	0.0	5.0	0.0	0.0	0.0	0.0	0.0	0.0	0.0	0.0
efed1e153bfedeaece1f4efb002309b2	0.0	0.0	0.0	0.0	0.0	0.0	0.0	0.0	0.0	0.0	0.0	0.0	0.0	0.0	0.0	0.0	0.0	0.0	0.0	0.0	0.0	0.0	0.0	0.0	0.0	0.0	0.0	0.0	0.0	0.0	0.0	5.0	0.0	0.0	0.0	0.0	0.0	0.0	0.0	949.0	0.0	0.0	0.0	0.0	0.0	0.0	0.0	0.0	0.0
f0d09529b4a5f23a0838a9e7a5f523f6	0.0	0.0	0.0	0.0	0.0	0.0	0.0	0.0	0.0	0.0	0.0	0.0	0.0	0.0	0.0	0.0	0.0	9.0	0.0	0.0	0.0	0.0	0.0	0.0	0.0	0.0	0.0	0.0	0.0	25.0	12.0	6.0	0.0	41.0	0.0	31.0	44.0	9.0	29.0	313.0	29.0	9.0	46.0	0.0	0.0	0.0	0.0	0.0	0.0
6201584f0c9e77e321dab16fa134c067	0.0	0.0	0.0	0.0	0.0	0.0	0.0	0.0	0.0	0.0	0.0	0.0	0.0	0.0	0.0	0.0	0.0	0.0	0.0	0.0	0.0	0.0	0.0	0.0	0.0	0.0	0.0	0.0	0.0	0.0	0.0	0.0	0.0	31.0	0.0	0.0	40.0	0.0	0.0	58.0	0.0	0.0	0.0	0.0	0.0	0.0	0.0	0.0	0.0
0fa33ac83252dbe9546f32e4e7654e76	0.0	0.0	0.0	0.0	0.0	0.0	0.0	0.0	0.0	0.0	0.0	0.0	0.0	0.0	0.0	0.0	0.0	0.0	0.0	57.0	0.0	0.0	0.0	0.0	0.0	0.0	0.0	0.0	0.0	0.0	146.0	0.0	0.0	0.0	0.0	68.0	71.0	0.0	99.0	190.0	169.0	166.0	0.0	52.0	0.0	0.0	0.0	0.0	0.0
475dd1ccdd1dca4242181ec2ecd03a4f	0.0	0.0	0.0	0.0	0.0	0.0	0.0	0.0	0.0	0.0	0.0	0.0	0.0	0.0	0.0	0.0	0.0	0.0	0.0	0.0	0.0	0.0	0.0	0.0	0.0	0.0	0.0	0.0	0.0	0.0	30.0	0.0	0.0	0.0	0.0	59.0	45.0	62.0	67.0	0.0	27.0	22.0	29.0	79.0	34.0	0.0	0.0	0.0	0.0
4ecc8e6f70595cc238d9e78f699c52ff	0.0	0.0	0.0	0.0	0.0	0.0	0.0	0.0	0.0	0.0	0.0	0.0	0.0	0.0	0.0	0.0	0.0	0.0	0.0	0.0	0.0	0.0	0.0	0.0	0.0	0.0	0.0	0.0	0.0	0.0	0.0	0.0	26.0	63.0	0.0	90.0	101.0	80.0	90.0	17.0	0.0	36.0	67.0	37.0	59.0	0.0	0.0	0.0	0.0
b6e9c032ad369f333b1432eb4be52d78	0.0	0.0	0.0	0.0	0.0	0.0	0.0	0.0	0.0	0.0	0.0	0.0	0.0	0.0	0.0	0.0	0.0	0.0	0.0	0.0	0.0	0.0	0.0	0.0	0.0	0.0	0.0	0.0	0.0	0.0	40.0	0.0	0.0	36.0	0.0	56.0	85.0	0.0	62.0	0.0	0.0	0.0	32.0	62.0	0.0	0.0	0.0	0.0	0.0
7ccd2905af01fdf27e2f318b4171f6d7	0.0	0.0	0.0	0.0	0.0	0.0	0.0	0.0	0.0	0.0	0.0	0.0	0.0	0.0	0.0	0.0	0.0	0.0	0.0	0.0	0.0	0.0	0.0	0.0	0.0	0.0	0.0	0.0	0.0	0.0	0.0	0.0	0.0	0.0	0.0	0.0	0.0	0.0	0.0	0.0	0.0	0.0	0.0	0.0	0.0	0.0	0.0	0.0	0.0
26b2817cfa541e387637587b8bba07a1	0.0	0.0	0.0	0.0	0.0	0.0	0.0	0.0	0.0	0.0	0.0	0.0	0.0	0.0	0.0	0.0	0.0	0.0	0.0	0.0	0.0	0.0	0.0	0.0	0.0	0.0	0.0	0.0	0.0	0.0	0.0	0.0	0.0	0.0	0.0	0.0	0.0	0.0	0.0	0.0	0.0	0.0	0.0	0.0	0.0	0.0	0.0	0.0	0.0
2e7d71fb178bd579b96ea79320587bc4	0.0	0.0	0.0	0.0	0.0	0.0	0.0	0.0	0.0	0.0	0.0	0.0	0.0	0.0	0.0	0.0	0.0	0.0	0.0	0.0	0.0	0.0	0.0	0.0	0.0	0.0	0.0	0.0	0.0	27.0	41.0	0.0	26.0	49.0	16.0	83.0	94.0	42.0	70.0	0.0	29.0	33.0	66.0	41.0	64.0	0.0	0.0	0.0	0.0
108c734f395401bc8a308c77df3b4dd9	0.0	0.0	0.0	0.0	0.0	0.0	0.0	0.0	0.0	0.0	0.0	0.0	0.0	0.0	0.0	0.0	0.0	0.0	0.0	0.0	0.0	0.0	0.0	0.0	0.0	0.0	0.0	0.0	0.0	0.0	0.0	0.0	0.0	0.0	0.0	10.0	38.0	0.0	0.0	20.0	0.0	0.0	0.0	0.0	24.0	0.0	0.0	0.0	0.0
c5096b5f7593708e94313229fd4da05d	0.0	0.0	0.0	0.0	0.0	0.0	0.0	0.0	0.0	0.0	0.0	0.0	0.0	0.0	0.0	0.0	0.0	0.0	0.0	0.0	0.0	0.0	0.0	0.0	0.0	0.0	0.0	0.0	0.0	0.0	0.0	0.0	0.0	0.0	0.0	0.0	33.0	0.0	0.0	0.0	0.0	0.0	0.0	0.0	31.0	0.0	0.0	0.0	0.0
d931bc4e0b758be49313c385cce245ed	0.0	0.0	0.0	0.0	0.0	0.0	0.0	0.0	0.0	0.0	0.0	0.0	0.0	0.0	0.0	0.0	0.0	0.0	0.0	0.0	0.0	0.0	0.0	0.0	0.0	0.0	0.0	0.0	0.0	0.0	0.0	0.0	21.0	0.0	0.0	13.0	38.0	0.0	0.0	38.0	0.0	0.0	0.0	2.0	18.0	0.0	0.0	0.0	0.0
2461b3d2310b224bb0da8eebd07fc0e9	0.0	0.0	0.0	0.0	0.0	0.0	0.0	0.0	0.0	0.0	0.0	0.0	0.0	0.0	0.0	0.0	0.0	0.0	0.0	0.0	0.0	0.0	0.0	0.0	0.0	0.0	0.0	0.0	0.0	35.0	40.0	0.0	0.0	34.0	0.0	62.0	73.0	47.0	57.0	0.0	49.0	21.0	30.0	67.0	0.0	0.0	0.0	0.0	0.0
64b8cd820d281ad6942a6c0bea6703b1	0.0	0.0	0.0	0.0	0.0	0.0	0.0	0.0	0.0	0.0	0.0	0.0	0.0	25.0	0.0	19.0	40.0	0.0	14.0	0.0	0.0	0.0	6.0	0.0	0.0	0.0	0.0	0.0	0.0	21.0	64.0	0.0	38.0	0.0	0.0	75.0	100.0	103.0	161.0	38.0	57.0	32.0	24.0	95.0	33.0	0.0	0.0	0.0	0.0
a5163f0d9cb5afc54a92560185726ea0	0.0	0.0	0.0	0.0	0.0	0.0	0.0	0.0	0.0	0.0	0.0	0.0	0.0	0.0	0.0	0.0	0.0	0.0	0.0	0.0	0.0	0.0	0.0	0.0	0.0	0.0	0.0	0.0	0.0	68.0	40.0	0.0	93.0	46.0	0.0	74.0	104.0	63.0	83.0	21.0	38.0	0.0	34.0	105.0	252.0	0.0	0.0	0.0	0.0
39a8128582b7e9fba6ed5e452d50bf31	0.0	0.0	0.0	0.0	0.0	0.0	0.0	0.0	0.0	14.0	0.0	0.0	80.0	0.0	0.0	0.0	0.0	0.0	0.0	0.0	0.0	0.0	0.0	0.0	0.0	7.0	0.0	0.0	0.0	56.0	34.0	0.0	229.0	48.0	0.0	0.0	0.0	0.0	38.0	0.0	36.0	51.0	104.0	0.0	90.0	0.0	0.0	0.0	0.0
2bd237afea78a3d703ecb462fd84cbb0	0.0	0.0	0.0	0.0	0.0	0.0	0.0	0.0	0.0	0.0	0.0	0.0	0.0	0.0	0.0	0.0	0.0	0.0	0.0	0.0	0.0	0.0	0.0	0.0	0.0	0.0	0.0	0.0	0.0	0.0	0.0	0.0	0.0	0.0	0.0	0.0	0.0	0.0	0.0	0.0	0.0	0.0	0.0	0.0	0.0	0.0	0.0	0.0	0.0
a414828bb4c2247f92587ce6c9c56020	0.0	0.0	0.0	0.0	0.0	0.0	0.0	0.0	0.0	0.0	0.0	0.0	0.0	0.0	0.0	0.0	0.0	0.0	0.0	0.0	0.0	0.0	0.0	0.0	0.0	0.0	0.0	0.0	0.0	0.0	0.0	0.0	0.0	0.0	0.0	0.0	0.0	0.0	0.0	0.0	0.0	0.0	0.0	0.0	0.0	0.0	0.0	0.0	0.0
39f00cba72ab734318389961bb37736a	0.0	0.0	0.0	0.0	0.0	0.0	0.0	0.0	0.0	0.0	0.0	0.0	0.0	0.0	0.0	0.0	0.0	4.0	0.0	0.0	0.0	0.0	0.0	0.0	0.0	0.0	0.0	0.0	0.0	16.0	32.0	0.0	24.0	33.0	34.0	51.0	59.0	30.0	55.0	18.0	39.0	24.0	26.0	62.0	20.0	0.0	0.0	0.0	0.0
1e653d72e0e3036f0935184ea187c127	0.0	0.0	0.0	0.0	0.0	0.0	0.0	0.0	0.0	0.0	0.0	0.0	0.0	0.0	0.0	0.0	0.0	0.0	0.0	0.0	0.0	0.0	0.0	0.0	0.0	0.0	0.0	0.0	0.0	0.0	0.0	0.0	0.0	0.0	0.0	0.0	0.0	0.0	0.0	0.0	0.0	0.0	0.0	64.0	0.0	0.0	0.0	0.0	0.0
ff9bdd36fd96dd6c59d5b53baa59d8af	0.0	0.0	0.0	0.0	0.0	0.0	0.0	0.0	0.0	0.0	0.0	0.0	0.0	11.0	0.0	0.0	0.0	12.0	18.0	0.0	9.0	0.0	8.0	0.0	0.0	0.0	0.0	0.0	0.0	25.0	50.0	0.0	18.0	113.0	4.0	148.0	148.0	37.0	36.0	44.0	18.0	34.0	74.0	37.0	97.0	0.0	0.0	0.0	0.0
4adbeaf31dd603e6d6d99ed07da6059d	0.0	0.0	0.0	0.0	0.0	0.0	0.0	0.0	0.0	0.0	0.0	0.0	0.0	0.0	0.0	0.0	0.0	0.0	0.0	0.0	0.0	0.0	0.0	0.0	327.0	0.0	0.0	0.0	0.0	0.0	0.0	0.0	0.0	0.0	0.0	0.0	44.0	0.0	0.0	0.0	57.0	15.0	0.0	0.0	0.0	0.0	0.0	0.0	0.0
fa7ebc19ea21de38662e41170e8746dd	0.0	0.0	0.0	0.0	0.0	0.0	0.0	0.0	0.0	0.0	0.0	0.0	0.0	26.0	0.0	0.0	0.0	0.0	0.0	0.0	0.0	0.0	0.0	0.0	0.0	0.0	0.0	0.0	0.0	27.0	58.0	0.0	38.0	47.0	0.0	135.0	123.0	60.0	91.0	29.0	31.0	36.0	47.0	58.0	42.0	0.0	0.0	0.0	0.0
a4164ff3eb2858a48c651985e0eeb1ce	0.0	0.0	0.0	0.0	0.0	0.0	0.0	0.0	0.0	0.0	0.0	0.0	0.0	0.0	0.0	0.0	0.0	0.0	0.0	0.0	0.0	0.0	0.0	0.0	0.0	0.0	0.0	0.0	0.0	0.0	0.0	0.0	0.0	0.0	0.0	0.0	0.0	0.0	0.0	0.0	0.0	0.0	0.0	0.0	0.0	0.0	0.0	0.0	0.0
5e815dfdf9b281091190c2a881c6b10a	0.0	0.0	0.0	0.0	0.0	0.0	0.0	0.0	0.0	0.0	0.0	0.0	0.0	0.0	0.0	0.0	0.0	0.0	0.0	0.0	0.0	0.0	0.0	0.0	0.0	0.0	0.0	0.0	0.0	0.0	0.0	0.0	0.0	0.0	0.0	0.0	0.0	0.0	0.0	0.0	0.0	0.0	0.0	0.0	0.0	0.0	0.0	0.0	0.0
bf5cf2ebbc8320b5781b1aae693f8ec6	0.0	0.0	0.0	0.0	0.0	0.0	0.0	0.0	0.0	0.0	0.0	0.0	34.0	0.0	0.0	0.0	27.0	17.0	24.0	43.0	9.0	0.0	0.0	0.0	0.0	0.0	21.0	0.0	0.0	0.0	120.0	0.0	0.0	0.0	27.0	92.0	93.0	69.0	84.0	56.0	101.0	72.0	122.0	70.0	0.0	0.0	0.0	0.0	0.0
c5388654cac4661cd5dc897de10c2180	0.0	0.0	0.0	0.0	0.0	0.0	0.0	0.0	0.0	0.0	0.0	0.0	0.0	0.0	0.0	0.0	0.0	0.0	0.0	0.0	0.0	0.0	0.0	0.0	0.0	0.0	0.0	0.0	0.0	0.0	0.0	0.0	0.0	0.0	0.0	0.0	0.0	0.0	0.0	59.0	0.0	0.0	39.0	0.0	25.0	0.0	0.0	0.0	0.0
01abb81d18e859bdba3bf8995fe8bbb5	0.0	0.0	0.0	0.0	0.0	0.0	0.0	0.0	0.0	0.0	0.0	0.0	0.0	0.0	0.0	0.0	0.0	0.0	0.0	0.0	0.0	0.0	0.0	0.0	0.0	0.0	0.0	0.0	0.0	39.0	0.0	0.0	0.0	29.0	0.0	58.0	79.0	44.0	88.0	0.0	54.0	0.0	33.0	68.0	75.0	0.0	0.0	0.0	0.0
9e5e141b5d4a88a01ba853ef17a3527a	0.0	0.0	0.0	0.0	0.0	0.0	0.0	0.0	0.0	116.0	55.0	52.0	94.0	164.0	67.0	166.0	87.0	88.0	31.0	130.0	53.0	47.0	118.0	0.0	0.0	0.0	0.0	0.0	0.0	45.0	31.0	0.0	0.0	46.0	0.0	47.0	83.0	0.0	33.0	41.0	0.0	0.0	0.0	73.0	0.0	0.0	0.0	0.0	0.0
05d9286509c67306a477db686246d326	0.0	0.0	0.0	0.0	0.0	0.0	0.0	0.0	0.0	0.0	0.0	0.0	0.0	0.0	0.0	0.0	0.0	0.0	0.0	0.0	0.0	0.0	0.0	0.0	0.0	0.0	0.0	0.0	0.0	0.0	0.0	0.0	0.0	0.0	0.0	0.0	0.0	0.0	0.0	0.0	0.0	0.0	0.0	0.0	0.0	0.0	0.0	0.0	0.0
ab8685eb45ab00ad9e9159ef84c50fb7	0.0	0.0	0.0	0.0	0.0	0.0	0.0	0.0	0.0	0.0	0.0	0.0	0.0	0.0	0.0	0.0	0.0	0.0	0.0	0.0	0.0	0.0	0.0	0.0	0.0	0.0	0.0	4.0	0.0	23.0	31.0	0.0	33.0	12.0	0.0	43.0	63.0	76.0	53.0	15.0	38.0	14.0	65.0	69.0	26.0	0.0	0.0	0.0	0.0
3cd9afe5b678c0da59152eb2991f5344	0.0	0.0	0.0	0.0	0.0	0.0	0.0	0.0	0.0	0.0	0.0	0.0	0.0	0.0	0.0	0.0	0.0	0.0	0.0	0.0	0.0	0.0	0.0	0.0	0.0	0.0	0.0	0.0	0.0	44.0	20.0	0.0	46.0	56.0	6.0	0.0	73.0	109.0	71.0	0.0	45.0	31.0	50.0	128.0	27.0	0.0	0.0	0.0	0.0
82ff85afddd6a3343f9f41f597083ea8	0.0	0.0	0.0	0.0	0.0	0.0	0.0	0.0	0.0	34.0	0.0	0.0	0.0	0.0	0.0	0.0	0.0	0.0	48.0	0.0	0.0	0.0	0.0	0.0	0.0	0.0	0.0	0.0	0.0	61.0	0.0	0.0	0.0	0.0	0.0	0.0	48.0	0.0	0.0	0.0	49.0	0.0	64.0	0.0	39.0	0.0	0.0	0.0	0.0
a5a9cc2b8113e368674ede2a1c18f404	0.0	0.0	0.0	0.0	0.0	0.0	0.0	0.0	0.0	0.0	0.0	0.0	0.0	0.0	0.0	0.0	0.0	0.0	0.0	0.0	0.0	0.0	0.0	0.0	0.0	0.0	0.0	0.0	0.0	0.0	0.0	0.0	0.0	0.0	0.0	43.0	63.0	0.0	61.0	0.0	0.0	0.0	0.0	65.0	0.0	0.0	0.0	0.0	0.0
3e2fffdd9a0e4965e43b80b1fda5e295	0.0	0.0	0.0	0.0	0.0	0.0	0.0	0.0	0.0	0.0	0.0	0.0	13.0	19.0	0.0	0.0	0.0	12.0	0.0	0.0	0.0	0.0	0.0	0.0	0.0	0.0	0.0	0.0	0.0	37.0	0.0	0.0	26.0	0.0	10.0	0.0	0.0	3.0	25.0	156.0	17.0	0.0	33.0	17.0	0.0	0.0	0.0	0.0	0.0
8bb9ea58b20f5aabb7884140a5a2cdc4	0.0	0.0	0.0	0.0	0.0	0.0	0.0	0.0	0.0	0.0	0.0	5.0	0.0	0.0	0.0	0.0	0.0	0.0	0.0	0.0	0.0	0.0	0.0	0.0	0.0	0.0	0.0	0.0	0.0	42.0	21.0	0.0	24.0	79.0	0.0	380.0	116.0	0.0	19.0	37.0	24.0	8.0	156.0	44.0	48.0	0.0	0.0	0.0	0.0
98d85ad338dffb6ded1d496bb1ef177c	0.0	0.0	0.0	0.0	0.0	0.0	0.0	0.0	0.0	0.0	0.0	0.0	0.0	0.0	0.0	0.0	0.0	5.0	0.0	0.0	0.0	0.0	0.0	0.0	3.0	0.0	0.0	4.0	4.0	42.0	18.0	4.0	55.0	17.0	9.0	104.0	70.0	120.0	75.0	19.0	24.0	31.0	34.0	134.0	42.0	0.0	0.0	0.0	0.0
135f762185c9a86740a897cc903a567d	0.0	0.0	0.0	0.0	0.0	0.0	0.0	0.0	0.0	0.0	0.0	0.0	0.0	0.0	0.0	0.0	0.0	0.0	0.0	0.0	0.0	0.0	0.0	0.0	0.0	0.0	0.0	0.0	0.0	14.0	0.0	0.0	21.0	24.0	0.0	0.0	59.0	0.0	0.0	82.0	0.0	0.0	53.0	12.0	0.0	0.0	0.0	0.0	0.0
cb4392b81c46bf94612e41fb3d6724c5	0.0	0.0	0.0	0.0	0.0	0.0	0.0	0.0	0.0	0.0	0.0	0.0	0.0	0.0	0.0	0.0	0.0	0.0	0.0	0.0	0.0	0.0	0.0	0.0	0.0	0.0	0.0	0.0	0.0	0.0	0.0	5.0	0.0	55.0	0.0	60.0	91.0	52.0	90.0	0.0	40.0	25.0	0.0	67.0	39.0	0.0	0.0	0.0	0.0
2986bbe3f695af4fc3f5835346fb6877	0.0	0.0	0.0	0.0	0.0	0.0	0.0	0.0	0.0	147.0	0.0	0.0	0.0	166.0	0.0	127.0	205.0	0.0	805.0	0.0	168.0	0.0	0.0	0.0	0.0	0.0	0.0	0.0	0.0	0.0	0.0	0.0	106.0	0.0	0.0	0.0	0.0	0.0	81.0	0.0	50.0	0.0	0.0	0.0	0.0	0.0	0.0	0.0	0.0
0c92eba9f012e9deed7f72e303f6adcc	0.0	0.0	0.0	0.0	0.0	0.0	0.0	0.0	0.0	0.0	0.0	0.0	3.0	0.0	0.0	0.0	0.0	0.0	0.0	0.0	0.0	0.0	0.0	0.0	0.0	0.0	0.0	6.0	0.0	16.0	11.0	0.0	46.0	18.0	0.0	32.0	73.0	52.0	62.0	0.0	29.0	0.0	0.0	84.0	39.0	0.0	0.0	0.0	0.0
2ca072e3cf7885633b4fdf3e65e5e9f4	0.0	0.0	0.0	0.0	0.0	0.0	0.0	0.0	0.0	0.0	0.0	0.0	0.0	0.0	0.0	0.0	0.0	0.0	0.0	0.0	0.0	0.0	0.0	0.0	0.0	0.0	0.0	0.0	6.0	18.0	40.0	0.0	15.0	38.0	0.0	61.0	55.0	48.0	50.0	22.0	31.0	0.0	25.0	23.0	41.0	0.0	0.0	0.0	0.0
e14309eeab8702e4911b4b072539193b	0.0	0.0	0.0	0.0	0.0	0.0	0.0	0.0	0.0	0.0	0.0	0.0	0.0	0.0	0.0	0.0	0.0	0.0	0.0	0.0	0.0	0.0	0.0	0.0	0.0	0.0	0.0	0.0	0.0	16.0	0.0	0.0	23.0	0.0	0.0	19.0	48.0	0.0	64.0	0.0	0.0	45.0	0.0	47.0	0.0	0.0	0.0	0.0	0.0
13e85c342655c759ace9861a8775ef27	0.0	0.0	0.0	0.0	0.0	0.0	0.0	0.0	0.0	0.0	0.0	0.0	0.0	0.0	0.0	0.0	0.0	0.0	0.0	0.0	0.0	0.0	0.0	0.0	0.0	0.0	0.0	0.0	0.0	0.0	0.0	0.0	0.0	0.0	0.0	77.0	75.0	0.0	0.0	44.0	0.0	0.0	0.0	0.0	43.0	0.0	0.0	0.0	0.0
3a472fbf2fb303acf03c7899e409ea1c	0.0	0.0	0.0	0.0	0.0	0.0	0.0	0.0	0.0	0.0	0.0	0.0	0.0	0.0	0.0	0.0	0.0	0.0	0.0	0.0	0.0	0.0	0.0	0.0	0.0	0.0	0.0	0.0	0.0	0.0	47.0	0.0	55.0	52.0	0.0	42.0	61.0	69.0	54.0	19.0	29.0	0.0	22.0	55.0	57.0	0.0	0.0	0.0	0.0
b8b2c4ae67f1e0c0f2eefde92d86603c	0.0	0.0	0.0	0.0	0.0	0.0	0.0	0.0	0.0	0.0	0.0	0.0	0.0	0.0	0.0	0.0	0.0	7.0	0.0	0.0	0.0	0.0	0.0	0.0	0.0	0.0	0.0	0.0	0.0	15.0	0.0	0.0	0.0	0.0	0.0	29.0	34.0	13.0	13.0	0.0	15.0	0.0	24.0	0.0	0.0	0.0	0.0	0.0	0.0
5f5701928e88467671039458ff74d719	0.0	0.0	0.0	0.0	0.0	0.0	0.0	0.0	0.0	25.0	0.0	0.0	13.0	0.0	0.0	0.0	0.0	0.0	0.0	15.0	16.0	0.0	0.0	0.0	0.0	0.0	0.0	0.0	20.0	0.0	0.0	0.0	43.0	0.0	10.0	0.0	113.0	72.0	117.0	0.0	0.0	65.0	0.0	68.0	53.0	0.0	0.0	0.0	0.0
41b8e41e9fbb4624c4baf59415e5fba9	0.0	0.0	0.0	0.0	0.0	0.0	0.0	0.0	0.0	0.0	0.0	0.0	0.0	0.0	0.0	0.0	0.0	0.0	0.0	0.0	0.0	0.0	0.0	0.0	0.0	0.0	0.0	0.0	0.0	0.0	0.0	0.0	0.0	0.0	0.0	0.0	0.0	0.0	0.0	0.0	0.0	0.0	0.0	0.0	0.0	0.0	0.0	0.0	0.0
e0c584bd07ac6bdba387ab288a80bf2e	0.0	0.0	0.0	0.0	0.0	0.0	0.0	0.0	0.0	0.0	0.0	0.0	0.0	0.0	0.0	0.0	0.0	3.0	0.0	0.0	0.0	0.0	0.0	0.0	0.0	0.0	0.0	0.0	6.0	14.0	18.0	0.0	22.0	16.0	0.0	38.0	41.0	26.0	48.0	24.0	9.0	13.0	24.0	33.0	26.0	0.0	0.0	0.0	0.0
b4f93f532f97ca5bdeb6441a3702d629	0.0	0.0	0.0	0.0	0.0	0.0	0.0	0.0	0.0	0.0	0.0	0.0	0.0	0.0	0.0	0.0	0.0	0.0	0.0	0.0	0.0	0.0	0.0	0.0	0.0	0.0	0.0	0.0	0.0	38.0	39.0	0.0	13.0	48.0	0.0	39.0	55.0	110.0	76.0	63.0	98.0	70.0	118.0	45.0	61.0	0.0	0.0	0.0	0.0
aac035e3cf5402a00e6f1619b2b06640	0.0	4.0	0.0	0.0	0.0	0.0	0.0	0.0	0.0	20.0	17.0	10.0	7.0	11.0	0.0	19.0	19.0	9.0	0.0	8.0	0.0	0.0	10.0	0.0	0.0	0.0	0.0	0.0	0.0	25.0	58.0	0.0	11.0	54.0	0.0	89.0	71.0	45.0	91.0	38.0	47.0	93.0	102.0	30.0	41.0	0.0	0.0	0.0	0.0
2b00f9816e7d76166d6e92555de00f6b	0.0	0.0	0.0	0.0	0.0	0.0	0.0	0.0	0.0	0.0	0.0	0.0	0.0	0.0	0.0	0.0	0.0	0.0	0.0	0.0	0.0	0.0	0.0	0.0	0.0	0.0	0.0	0.0	0.0	33.0	0.0	0.0	27.0	0.0	0.0	50.0	43.0	41.0	29.0	34.0	24.0	0.0	28.0	0.0	33.0	0.0	0.0	0.0	0.0
61ac44230c429a6bf59858b72cda3b27	0.0	0.0	0.0	0.0	0.0	0.0	0.0	0.0	0.0	0.0	0.0	0.0	0.0	0.0	0.0	0.0	0.0	0.0	0.0	0.0	0.0	0.0	0.0	0.0	0.0	0.0	0.0	0.0	0.0	0.0	0.0	0.0	0.0	0.0	0.0	0.0	0.0	0.0	0.0	112.0	0.0	0.0	0.0	0.0	0.0	0.0	0.0	0.0	0.0
3e22cab02bb1c72d00694c15f60d4dad	0.0	5.0	0.0	0.0	0.0	0.0	0.0	0.0	0.0	0.0	0.0	7.0	13.0	0.0	0.0	0.0	10.0	0.0	3.0	0.0	4.0	0.0	0.0	0.0	0.0	0.0	0.0	6.0	0.0	0.0	9.0	12.0	0.0	7.0	12.0	14.0	29.0	7.0	77.0	2.0	11.0	26.0	45.0	0.0	0.0	0.0	0.0	0.0	0.0
0bdf35f746c2548e506cb674f8d2a655	0.0	0.0	0.0	0.0	0.0	0.0	0.0	0.0	0.0	0.0	14.0	0.0	0.0	0.0	0.0	14.0	9.0	0.0	16.0	5.0	0.0	0.0	0.0	0.0	0.0	0.0	0.0	0.0	0.0	0.0	0.0	0.0	0.0	0.0	0.0	0.0	14.0	0.0	0.0	0.0	4.0	0.0	0.0	0.0	0.0	0.0	0.0	0.0	0.0
d5dbe96be96edd84080d9a524f76a732	0.0	0.0	0.0	0.0	0.0	0.0	0.0	0.0	0.0	0.0	0.0	0.0	0.0	0.0	0.0	0.0	0.0	0.0	0.0	0.0	0.0	0.0	0.0	0.0	0.0	0.0	0.0	0.0	0.0	0.0	0.0	0.0	0.0	0.0	0.0	0.0	0.0	0.0	0.0	0.0	0.0	0.0	0.0	0.0	0.0	0.0	0.0	0.0	0.0
6b221bc48760456732a2832e817b0d4d	0.0	0.0	0.0	0.0	0.0	0.0	0.0	0.0	0.0	0.0	0.0	0.0	0.0	0.0	0.0	0.0	0.0	0.0	0.0	0.0	0.0	0.0	0.0	0.0	0.0	0.0	0.0	0.0	0.0	6.0	20.0	0.0	27.0	25.0	0.0	49.0	87.0	26.0	76.0	0.0	17.0	16.0	0.0	43.0	35.0	0.0	0.0	0.0	0.0
748a2b07a9723ddabc7dc1a172b40099	0.0	0.0	0.0	0.0	0.0	0.0	0.0	0.0	0.0	0.0	0.0	0.0	0.0	0.0	0.0	0.0	0.0	0.0	0.0	0.0	0.0	0.0	0.0	0.0	0.0	0.0	0.0	0.0	0.0	0.0	0.0	0.0	0.0	0.0	0.0	0.0	0.0	0.0	0.0	0.0	0.0	113.0	0.0	0.0	0.0	0.0	0.0	0.0	0.0
52ce6e179e95db78b68bd2ccd4cc4b73	0.0	0.0	0.0	0.0	0.0	0.0	0.0	0.0	0.0	0.0	0.0	0.0	0.0	0.0	0.0	0.0	0.0	0.0	0.0	0.0	0.0	0.0	0.0	0.0	0.0	0.0	0.0	0.0	0.0	0.0	0.0	0.0	0.0	0.0	0.0	0.0	0.0	0.0	0.0	0.0	0.0	0.0	0.0	0.0	0.0	0.0	0.0	0.0	0.0
ff1063796cfd33cbeb3d249a3d3728f1	0.0	0.0	0.0	0.0	0.0	0.0	0.0	0.0	0.0	0.0	0.0	0.0	0.0	0.0	0.0	0.0	0.0	0.0	0.0	0.0	0.0	0.0	0.0	0.0	0.0	0.0	0.0	0.0	0.0	0.0	0.0	0.0	0.0	0.0	0.0	0.0	0.0	0.0	0.0	0.0	0.0	0.0	0.0	0.0	0.0	0.0	0.0	0.0	0.0
a6e9b296b92582a8b99c1bdb57415b04	0.0	0.0	0.0	0.0	0.0	0.0	0.0	0.0	0.0	0.0	0.0	0.0	0.0	0.0	0.0	0.0	0.0	0.0	0.0	0.0	0.0	0.0	0.0	0.0	0.0	0.0	0.0	15.0	0.0	52.0	51.0	0.0	31.0	91.0	21.0	37.0	0.0	56.0	31.0	0.0	37.0	24.0	72.0	49.0	60.0	0.0	0.0	0.0	0.0
594d6b00fa5764303b47facd431c4d5b	0.0	0.0	0.0	0.0	0.0	0.0	0.0	0.0	0.0	0.0	0.0	0.0	0.0	0.0	0.0	0.0	0.0	0.0	0.0	0.0	0.0	0.0	0.0	0.0	0.0	0.0	0.0	0.0	0.0	0.0	0.0	0.0	0.0	0.0	0.0	0.0	0.0	0.0	0.0	0.0	0.0	0.0	0.0	17.0	0.0	0.0	0.0	0.0	0.0
bfb1542afcdb55d9aab8df41bd6b9552	0.0	0.0	0.0	0.0	0.0	0.0	0.0	0.0	0.0	0.0	0.0	0.0	0.0	0.0	0.0	0.0	0.0	0.0	0.0	0.0	0.0	0.0	0.0	0.0	0.0	0.0	0.0	0.0	0.0	0.0	0.0	0.0	0.0	0.0	0.0	0.0	0.0	0.0	0.0	0.0	0.0	0.0	0.0	101.0	0.0	0.0	0.0	0.0	0.0
6f03ae25021a9b887ab46b56650291d9	0.0	0.0	0.0	0.0	0.0	0.0	0.0	0.0	0.0	0.0	0.0	0.0	0.0	0.0	0.0	0.0	0.0	0.0	0.0	0.0	0.0	0.0	0.0	0.0	0.0	0.0	0.0	0.0	0.0	0.0	0.0	0.0	0.0	0.0	0.0	0.0	0.0	31.0	0.0	0.0	34.0	0.0	0.0	0.0	0.0	0.0	0.0	0.0	0.0
2acbb21fe92a9368c7408529cfc42861	0.0	0.0	0.0	0.0	0.0	0.0	0.0	0.0	0.0	0.0	0.0	0.0	0.0	0.0	0.0	0.0	0.0	0.0	0.0	0.0	0.0	0.0	0.0	0.0	0.0	0.0	0.0	0.0	0.0	0.0	0.0	0.0	0.0	0.0	0.0	0.0	0.0	0.0	0.0	0.0	0.0	0.0	0.0	0.0	42.0	0.0	0.0	0.0	0.0
538f03f1004aecae0143d52e6e5f7dba	0.0	0.0	0.0	0.0	0.0	0.0	0.0	0.0	0.0	0.0	0.0	0.0	0.0	0.0	0.0	0.0	0.0	0.0	0.0	0.0	0.0	0.0	0.0	0.0	0.0	0.0	0.0	0.0	0.0	0.0	0.0	0.0	0.0	0.0	0.0	0.0	0.0	0.0	0.0	0.0	0.0	0.0	0.0	0.0	0.0	0.0	0.0	0.0	0.0
4cedb28845569f0ac45f889d7c729c20	0.0	0.0	0.0	0.0	0.0	0.0	0.0	0.0	0.0	0.0	0.0	0.0	0.0	0.0	0.0	0.0	0.0	0.0	0.0	0.0	0.0	0.0	0.0	0.0	0.0	0.0	0.0	0.0	0.0	0.0	0.0	0.0	0.0	0.0	0.0	0.0	0.0	0.0	0.0	0.0	0.0	0.0	58.0	0.0	0.0	0.0	0.0	0.0	0.0
ea188c5448b2bcd7dfeab3c5212771a2	0.0	0.0	0.0	0.0	0.0	0.0	0.0	0.0	0.0	0.0	0.0	0.0	0.0	0.0	0.0	0.0	0.0	0.0	0.0	0.0	0.0	0.0	0.0	0.0	0.0	0.0	0.0	0.0	0.0	0.0	0.0	0.0	0.0	0.0	0.0	0.0	0.0	0.0	0.0	0.0	0.0	0.0	0.0	0.0	0.0	0.0	0.0	0.0	0.0
457ca15bcadd9836360a4beaf630bfd8	0.0	0.0	0.0	0.0	0.0	0.0	0.0	0.0	0.0	0.0	0.0	0.0	0.0	0.0	0.0	0.0	0.0	0.0	0.0	0.0	0.0	0.0	0.0	0.0	0.0	0.0	0.0	0.0	0.0	0.0	0.0	0.0	0.0	0.0	0.0	0.0	0.0	0.0	0.0	0.0	0.0	0.0	0.0	0.0	0.0	0.0	0.0	0.0	0.0
b9db31ec8eb307949fa3f603887b05f6	0.0	0.0	0.0	0.0	0.0	0.0	0.0	0.0	0.0	13.0	0.0	0.0	0.0	0.0	0.0	0.0	0.0	0.0	0.0	0.0	0.0	0.0	0.0	0.0	7.0	0.0	0.0	11.0	0.0	29.0	36.0	0.0	53.0	29.0	0.0	74.0	90.0	27.0	47.0	0.0	0.0	28.0	0.0	37.0	31.0	0.0	0.0	0.0	0.0
2c83911897b060fa9d4a2640c67cb753	0.0	0.0	0.0	0.0	0.0	0.0	0.0	0.0	0.0	0.0	0.0	8.0	0.0	0.0	0.0	0.0	0.0	0.0	0.0	0.0	0.0	0.0	0.0	0.0	0.0	0.0	0.0	0.0	0.0	19.0	25.0	12.0	33.0	28.0	0.0	35.0	56.0	16.0	38.0	30.0	35.0	19.0	47.0	32.0	53.0	0.0	0.0	0.0	0.0
7060b807aff018b3b0cff22c696ccc62	0.0	0.0	0.0	0.0	0.0	0.0	0.0	0.0	0.0	0.0	0.0	0.0	0.0	0.0	0.0	0.0	0.0	0.0	0.0	0.0	0.0	0.0	0.0	0.0	0.0	0.0	0.0	0.0	0.0	0.0	0.0	0.0	0.0	0.0	0.0	0.0	0.0	0.0	0.0	0.0	0.0	0.0	0.0	0.0	0.0	0.0	0.0	0.0	0.0
dfeb1f0ee206c3db797f81893a2a6ec3	0.0	0.0	0.0	0.0	0.0	0.0	0.0	0.0	0.0	0.0	0.0	0.0	0.0	0.0	0.0	0.0	0.0	0.0	0.0	0.0	0.0	0.0	0.0	0.0	0.0	0.0	0.0	0.0	0.0	48.0	36.0	0.0	59.0	0.0	0.0	44.0	87.0	77.0	33.0	21.0	0.0	0.0	20.0	60.0	0.0	0.0	0.0	0.0	0.0
bfd8c4cf21144944a42bf26842bb495e	0.0	0.0	0.0	0.0	0.0	0.0	0.0	0.0	0.0	0.0	0.0	0.0	0.0	0.0	0.0	0.0	0.0	0.0	0.0	0.0	0.0	0.0	0.0	0.0	0.0	0.0	0.0	0.0	0.0	50.0	17.0	0.0	58.0	20.0	0.0	39.0	35.0	35.0	55.0	0.0	0.0	0.0	0.0	61.0	36.0	0.0	0.0	0.0	0.0
6696b99364a001f8f9c84a5902b0f321	0.0	0.0	0.0	0.0	0.0	0.0	0.0	0.0	0.0	0.0	0.0	0.0	0.0	0.0	0.0	0.0	0.0	0.0	0.0	0.0	0.0	0.0	0.0	0.0	0.0	0.0	0.0	0.0	0.0	0.0	0.0	0.0	0.0	0.0	0.0	0.0	0.0	0.0	0.0	0.0	0.0	0.0	0.0	0.0	0.0	0.0	0.0	0.0	0.0
76d0038845c05cdcb49a8c6d6a44d01f	0.0	0.0	0.0	0.0	0.0	0.0	0.0	0.0	0.0	0.0	0.0	0.0	0.0	0.0	0.0	0.0	0.0	27.0	0.0	0.0	0.0	0.0	0.0	0.0	0.0	0.0	0.0	0.0	0.0	0.0	0.0	0.0	0.0	0.0	0.0	0.0	0.0	0.0	0.0	1790.0	0.0	0.0	0.0	0.0	0.0	0.0	0.0	0.0	0.0
a4128420faff9dafcfb06d0aa780ad7c	0.0	0.0	0.0	0.0	0.0	0.0	0.0	0.0	0.0	0.0	0.0	0.0	0.0	0.0	0.0	0.0	0.0	3.0	0.0	0.0	0.0	0.0	0.0	0.0	10.0	0.0	0.0	0.0	0.0	18.0	14.0	0.0	27.0	40.0	0.0	71.0	90.0	22.0	24.0	25.0	20.0	23.0	109.0	50.0	41.0	0.0	0.0	0.0	0.0
60e2475019139c509dbe69d20c190ccb	0.0	0.0	0.0	0.0	0.0	0.0	0.0	0.0	0.0	0.0	0.0	0.0	0.0	0.0	0.0	0.0	0.0	0.0	0.0	0.0	0.0	0.0	0.0	0.0	0.0	0.0	0.0	0.0	0.0	0.0	0.0	0.0	0.0	48.0	0.0	0.0	40.0	18.0	0.0	0.0	0.0	0.0	20.0	20.0	93.0	0.0	0.0	0.0	0.0
a23ce9481e0dce8d30ded357f08059d1	0.0	0.0	0.0	0.0	0.0	0.0	0.0	0.0	0.0	0.0	0.0	0.0	3.0	0.0	0.0	0.0	0.0	0.0	0.0	0.0	0.0	0.0	0.0	0.0	0.0	9.0	0.0	0.0	0.0	0.0	20.0	0.0	35.0	36.0	0.0	41.0	106.0	45.0	64.0	0.0	51.0	40.0	84.0	49.0	79.0	0.0	0.0	0.0	0.0
cfd4f5420bea12ca745f6bd13868aba6	0.0	0.0	0.0	0.0	0.0	0.0	0.0	0.0	0.0	0.0	0.0	0.0	0.0	0.0	0.0	0.0	0.0	0.0	0.0	0.0	0.0	0.0	0.0	0.0	0.0	0.0	0.0	0.0	19.0	0.0	44.0	0.0	20.0	59.0	26.0	94.0	71.0	41.0	76.0	24.0	29.0	37.0	31.0	125.0	46.0	0.0	0.0	0.0	0.0
a7ef99753191eda980d9ac307396729e	0.0	0.0	0.0	0.0	0.0	0.0	0.0	0.0	0.0	0.0	0.0	0.0	0.0	0.0	5.0	0.0	0.0	0.0	0.0	0.0	0.0	0.0	0.0	0.0	0.0	0.0	0.0	0.0	0.0	29.0	0.0	0.0	27.0	32.0	0.0	28.0	45.0	26.0	44.0	0.0	0.0	0.0	25.0	104.0	0.0	0.0	0.0	0.0	0.0
878bd42be0bdea48443a1ef9e1090491	0.0	0.0	0.0	0.0	0.0	0.0	0.0	0.0	0.0	0.0	0.0	0.0	0.0	0.0	0.0	0.0	0.0	0.0	0.0	0.0	0.0	0.0	0.0	0.0	0.0	0.0	0.0	0.0	0.0	24.0	0.0	0.0	21.0	53.0	0.0	28.0	0.0	23.0	0.0	180.0	0.0	30.0	53.0	0.0	0.0	0.0	0.0	0.0	0.0
805e4bbd1590cf6973eae20bdb3044f4	0.0	0.0	0.0	0.0	0.0	0.0	0.0	0.0	0.0	0.0	0.0	0.0	0.0	0.0	0.0	0.0	0.0	0.0	0.0	0.0	0.0	0.0	0.0	0.0	0.0	0.0	0.0	0.0	0.0	0.0	0.0	0.0	0.0	0.0	0.0	0.0	0.0	0.0	0.0	0.0	0.0	0.0	0.0	0.0	0.0	0.0	0.0	0.0	0.0
ce4b506a97c1f76aca3331d96e4bd035	0.0	0.0	0.0	0.0	0.0	0.0	0.0	0.0	0.0	0.0	0.0	0.0	0.0	0.0	0.0	19.0	68.0	0.0	0.0	0.0	0.0	0.0	0.0	0.0	0.0	0.0	0.0	0.0	0.0	0.0	0.0	0.0	0.0	0.0	0.0	26.0	0.0	29.0	160.0	0.0	0.0	20.0	0.0	0.0	0.0	0.0	0.0	0.0	0.0
5e83162655abc1c988e8a552da2b32e5	0.0	0.0	0.0	0.0	0.0	0.0	0.0	0.0	0.0	0.0	0.0	0.0	0.0	0.0	0.0	0.0	0.0	0.0	0.0	0.0	0.0	0.0	0.0	0.0	0.0	0.0	0.0	0.0	0.0	0.0	0.0	0.0	0.0	0.0	0.0	0.0	0.0	0.0	0.0	0.0	0.0	0.0	0.0	0.0	0.0	0.0	0.0	0.0	0.0
770e277c58fc7fcf14c29ee43362b7a8	0.0	0.0	0.0	0.0	0.0	0.0	0.0	0.0	0.0	0.0	0.0	0.0	0.0	0.0	0.0	0.0	0.0	0.0	0.0	0.0	0.0	0.0	0.0	0.0	0.0	0.0	0.0	0.0	0.0	71.0	23.0	0.0	56.0	45.0	0.0	67.0	111.0	80.0	42.0	0.0	14.0	0.0	22.0	83.0	16.0	0.0	0.0	0.0	0.0
509d1961c44adf2a12275ac72126672c	0.0	0.0	0.0	0.0	0.0	0.0	0.0	0.0	0.0	0.0	0.0	0.0	0.0	0.0	0.0	0.0	0.0	0.0	0.0	0.0	0.0	3.0	0.0	0.0	0.0	0.0	0.0	0.0	0.0	0.0	82.0	0.0	0.0	56.0	0.0	127.0	84.0	0.0	0.0	0.0	78.0	45.0	0.0	0.0	0.0	0.0	0.0	0.0	0.0
356d71efb25a99e659a99a41fb7acdab	0.0	0.0	0.0	0.0	0.0	0.0	0.0	0.0	0.0	0.0	0.0	0.0	0.0	0.0	0.0	0.0	0.0	0.0	0.0	0.0	0.0	0.0	0.0	0.0	0.0	0.0	0.0	0.0	0.0	0.0	0.0	0.0	0.0	0.0	0.0	0.0	41.0	26.0	0.0	161.0	0.0	0.0	32.0	0.0	18.0	0.0	0.0	0.0	0.0
0470c02168ea2bfa094e7033c1003102	0.0	0.0	0.0	0.0	0.0	0.0	0.0	0.0	0.0	0.0	0.0	0.0	0.0	0.0	0.0	0.0	0.0	0.0	0.0	0.0	0.0	0.0	0.0	0.0	0.0	0.0	0.0	0.0	0.0	0.0	0.0	0.0	0.0	0.0	0.0	0.0	0.0	0.0	0.0	0.0	0.0	0.0	0.0	0.0	0.0	0.0	0.0	0.0	0.0
6ef2908fd11eaa7afef68bfc8a657e45	0.0	0.0	0.0	0.0	0.0	0.0	0.0	0.0	0.0	0.0	0.0	0.0	0.0	0.0	0.0	115.0	0.0	3.0	19.0	0.0	0.0	0.0	0.0	0.0	0.0	0.0	0.0	0.0	0.0	0.0	0.0	0.0	28.0	15.0	0.0	575.0	26.0	24.0	179.0	21.0	0.0	20.0	0.0	25.0	0.0	0.0	0.0	0.0	0.0
42b54bfdc66773d14e4abbd2426da8e4	0.0	0.0	0.0	0.0	0.0	0.0	0.0	0.0	0.0	0.0	0.0	0.0	6.0	0.0	0.0	0.0	0.0	0.0	0.0	0.0	0.0	0.0	0.0	0.0	0.0	0.0	0.0	0.0	0.0	0.0	0.0	0.0	0.0	0.0	22.0	0.0	103.0	91.0	95.0	0.0	0.0	0.0	0.0	134.0	93.0	0.0	0.0	0.0	0.0
849181bec5d745cfb5064ae1cb5182ff	0.0	0.0	0.0	0.0	0.0	0.0	0.0	0.0	0.0	0.0	0.0	0.0	0.0	0.0	0.0	0.0	0.0	10.0	0.0	0.0	0.0	0.0	0.0	0.0	0.0	0.0	0.0	0.0	0.0	58.0	57.0	0.0	195.0	157.0	0.0	5.0	64.0	0.0	46.0	0.0	0.0	0.0	0.0	18.0	20.0	0.0	0.0	0.0	0.0
31e7980da56169fd2520d609ba4067b1	0.0	0.0	0.0	0.0	0.0	0.0	0.0	0.0	0.0	4.0	0.0	0.0	0.0	0.0	0.0	0.0	0.0	0.0	0.0	0.0	0.0	0.0	0.0	0.0	0.0	0.0	0.0	0.0	0.0	0.0	0.0	0.0	49.0	7.0	0.0	0.0	0.0	34.0	0.0	16.0	11.0	13.0	250.0	0.0	20.0	0.0	0.0	0.0	0.0
9e00f03f7db892aca90811c935ab2e02	0.0	0.0	0.0	0.0	0.0	0.0	0.0	0.0	0.0	0.0	0.0	0.0	0.0	0.0	0.0	0.0	0.0	0.0	0.0	0.0	0.0	0.0	0.0	0.0	0.0	0.0	0.0	0.0	0.0	0.0	0.0	0.0	0.0	0.0	0.0	0.0	0.0	0.0	0.0	0.0	0.0	0.0	0.0	0.0	0.0	0.0	0.0	0.0	0.0
e71597738ed25cbdd6ee8351982be63a	0.0	0.0	0.0	0.0	0.0	0.0	0.0	0.0	0.0	0.0	0.0	0.0	6.0	0.0	0.0	0.0	0.0	0.0	0.0	0.0	0.0	0.0	0.0	0.0	0.0	0.0	0.0	0.0	0.0	0.0	0.0	0.0	0.0	0.0	0.0	0.0	0.0	0.0	0.0	0.0	35.0	0.0	0.0	0.0	0.0	0.0	0.0	0.0	0.0
5eff8aa553797cb4679718fa76973bc9	0.0	0.0	0.0	0.0	0.0	0.0	0.0	0.0	0.0	0.0	0.0	0.0	0.0	0.0	0.0	0.0	0.0	36.0	0.0	0.0	0.0	0.0	0.0	0.0	0.0	0.0	0.0	0.0	0.0	0.0	11.0	0.0	6.0	0.0	0.0	9.0	7.0	0.0	0.0	34.0	0.0	0.0	21.0	0.0	0.0	0.0	0.0	0.0	0.0
cc6d3e47c80dc89bd3e94c1041f917c3	0.0	0.0	0.0	0.0	0.0	0.0	0.0	0.0	0.0	0.0	0.0	0.0	0.0	0.0	0.0	0.0	0.0	0.0	0.0	0.0	0.0	0.0	0.0	0.0	0.0	0.0	0.0	0.0	0.0	0.0	0.0	0.0	0.0	8.0	0.0	0.0	19.0	0.0	28.0	22.0	8.0	0.0	13.0	0.0	35.0	0.0	0.0	0.0	0.0
53dc34aa8bec561da72076429af83411	0.0	0.0	0.0	0.0	0.0	0.0	0.0	0.0	0.0	0.0	0.0	0.0	0.0	0.0	0.0	0.0	0.0	0.0	0.0	0.0	0.0	0.0	0.0	0.0	0.0	0.0	0.0	0.0	0.0	37.0	17.0	0.0	0.0	19.0	21.0	0.0	42.0	25.0	39.0	16.0	29.0	0.0	30.0	41.0	0.0	0.0	0.0	0.0	0.0
105c944402a806af1c0911e0d2736007	0.0	0.0	0.0	0.0	0.0	0.0	20.0	0.0	0.0	0.0	0.0	0.0	0.0	94.0	0.0	31.0	0.0	0.0	0.0	0.0	0.0	0.0	0.0	0.0	0.0	0.0	0.0	0.0	0.0	173.0	120.0	0.0	42.0	0.0	0.0	0.0	0.0	0.0	0.0	0.0	0.0	0.0	0.0	0.0	0.0	0.0	0.0	0.0	0.0
5089fc7784b402a00ca58a440965e722	0.0	0.0	0.0	0.0	0.0	0.0	0.0	0.0	0.0	0.0	2.0	3.0	4.0	0.0	7.0	0.0	0.0	0.0	0.0	0.0	0.0	0.0	0.0	0.0	0.0	0.0	0.0	0.0	0.0	23.0	19.0	0.0	22.0	16.0	0.0	36.0	33.0	16.0	16.0	7.0	0.0	14.0	19.0	44.0	15.0	0.0	0.0	0.0	0.0
77e7c5b3860b36dc755f116e24f55ff5	0.0	0.0	0.0	0.0	0.0	0.0	0.0	0.0	0.0	0.0	0.0	0.0	0.0	20.0	0.0	0.0	0.0	0.0	0.0	0.0	0.0	0.0	0.0	0.0	0.0	0.0	0.0	0.0	0.0	0.0	6.0	0.0	9.0	0.0	0.0	23.0	0.0	0.0	5.0	46.0	107.0	397.0	37.0	5.0	0.0	0.0	0.0	0.0	0.0
643ee062dc6a955d63f07d07e8a67400	0.0	0.0	0.0	0.0	0.0	0.0	0.0	0.0	0.0	0.0	0.0	0.0	0.0	0.0	0.0	0.0	0.0	0.0	0.0	0.0	0.0	0.0	0.0	0.0	0.0	0.0	0.0	0.0	0.0	0.0	0.0	0.0	0.0	0.0	0.0	0.0	0.0	0.0	0.0	0.0	0.0	0.0	0.0	0.0	0.0	0.0	0.0	0.0	0.0
66037da5077bbe4a48113c69d5f53f01	0.0	0.0	0.0	0.0	0.0	0.0	0.0	0.0	0.0	0.0	0.0	0.0	0.0	0.0	0.0	0.0	0.0	0.0	0.0	0.0	0.0	0.0	0.0	0.0	0.0	0.0	0.0	0.0	0.0	25.0	0.0	0.0	26.0	0.0	0.0	47.0	55.0	42.0	34.0	0.0	21.0	0.0	0.0	72.0	0.0	0.0	0.0	0.0	0.0
3671f7b48b0bdbf09602ad2e59e7cfc3	0.0	0.0	0.0	0.0	0.0	0.0	0.0	0.0	0.0	0.0	0.0	0.0	0.0	0.0	0.0	0.0	0.0	0.0	0.0	0.0	0.0	0.0	0.0	0.0	0.0	0.0	0.0	0.0	0.0	0.0	0.0	0.0	0.0	0.0	0.0	0.0	0.0	0.0	0.0	0.0	0.0	0.0	0.0	0.0	14.0	0.0	0.0	0.0	0.0
9db9efa660c453f8e0df8e043b2903e2	0.0	0.0	0.0	0.0	0.0	0.0	0.0	0.0	0.0	0.0	0.0	0.0	0.0	0.0	0.0	0.0	0.0	0.0	0.0	0.0	0.0	0.0	0.0	0.0	0.0	0.0	0.0	0.0	0.0	0.0	0.0	0.0	0.0	0.0	0.0	0.0	0.0	0.0	0.0	0.0	0.0	0.0	0.0	0.0	0.0	0.0	0.0	0.0	0.0
4c96b6ecd5f62a3917a8ed92fdbdb1c3	0.0	0.0	0.0	0.0	0.0	0.0	0.0	0.0	0.0	0.0	0.0	0.0	0.0	0.0	0.0	0.0	0.0	0.0	0.0	0.0	0.0	0.0	0.0	0.0	0.0	0.0	0.0	0.0	0.0	0.0	0.0	0.0	0.0	0.0	0.0	0.0	0.0	0.0	0.0	0.0	0.0	0.0	0.0	0.0	0.0	0.0	0.0	0.0	0.0
3d164f094774f633b5668c92321a42c8	0.0	0.0	0.0	0.0	0.0	0.0	0.0	0.0	0.0	0.0	0.0	16.0	28.0	37.0	0.0	0.0	0.0	0.0	0.0	0.0	0.0	0.0	0.0	0.0	0.0	0.0	0.0	0.0	0.0	18.0	94.0	0.0	515.0	50.0	0.0	108.0	57.0	13.0	208.0	51.0	56.0	65.0	119.0	111.0	45.0	0.0	0.0	0.0	0.0
f8c1d7c7091223b69a584666253b4764	0.0	0.0	0.0	0.0	0.0	0.0	0.0	0.0	0.0	0.0	0.0	0.0	0.0	0.0	0.0	0.0	0.0	0.0	0.0	0.0	0.0	0.0	0.0	0.0	0.0	0.0	0.0	0.0	0.0	0.0	20.0	0.0	29.0	19.0	0.0	28.0	45.0	22.0	39.0	0.0	0.0	0.0	0.0	77.0	0.0	0.0	0.0	0.0	0.0
0d478bc0f1441d6cffaed81497f7a5ba	0.0	0.0	0.0	0.0	0.0	0.0	0.0	0.0	0.0	0.0	86.0	0.0	0.0	0.0	0.0	0.0	0.0	0.0	0.0	0.0	0.0	0.0	0.0	0.0	0.0	0.0	0.0	0.0	0.0	0.0	0.0	0.0	17.0	0.0	0.0	9.0	0.0	8.0	6.0	19.0	8.0	0.0	0.0	0.0	0.0	0.0	0.0	0.0	0.0
a6baecaac8f6bf5e11a2aa22454c035d	0.0	0.0	0.0	0.0	0.0	0.0	0.0	0.0	0.0	0.0	0.0	0.0	0.0	0.0	0.0	0.0	0.0	0.0	0.0	0.0	0.0	0.0	0.0	0.0	0.0	0.0	0.0	0.0	0.0	0.0	0.0	0.0	0.0	0.0	0.0	0.0	0.0	0.0	0.0	0.0	0.0	0.0	0.0	0.0	0.0	0.0	0.0	0.0	0.0
35491838b551c7174235db100eb4ce5b	0.0	0.0	0.0	0.0	0.0	0.0	0.0	0.0	0.0	0.0	0.0	0.0	0.0	0.0	0.0	0.0	0.0	0.0	0.0	0.0	0.0	0.0	0.0	0.0	0.0	0.0	0.0	0.0	0.0	0.0	0.0	0.0	0.0	0.0	0.0	0.0	0.0	0.0	0.0	0.0	0.0	0.0	0.0	0.0	0.0	0.0	0.0	0.0	0.0
9e3dc526884279edca3f2b2945e7a6c5	0.0	0.0	0.0	0.0	0.0	0.0	0.0	0.0	0.0	0.0	0.0	0.0	0.0	0.0	0.0	0.0	0.0	0.0	0.0	0.0	0.0	0.0	0.0	0.0	0.0	0.0	0.0	0.0	0.0	0.0	0.0	0.0	0.0	0.0	0.0	0.0	0.0	0.0	0.0	0.0	0.0	0.0	0.0	0.0	0.0	0.0	0.0	0.0	0.0
50536576ad6e974c960a4c06d348f8eb	0.0	0.0	0.0	0.0	0.0	0.0	0.0	0.0	0.0	0.0	0.0	0.0	0.0	13.0	0.0	0.0	0.0	0.0	0.0	0.0	0.0	0.0	0.0	0.0	0.0	0.0	0.0	0.0	0.0	0.0	51.0	0.0	32.0	0.0	0.0	0.0	0.0	94.0	75.0	0.0	0.0	0.0	0.0	0.0	72.0	0.0	0.0	0.0	0.0
4f848dff80c365063b4b0c50559c48ac	0.0	0.0	0.0	0.0	0.0	0.0	0.0	0.0	0.0	0.0	0.0	0.0	0.0	0.0	0.0	0.0	0.0	0.0	0.0	0.0	0.0	0.0	0.0	0.0	0.0	0.0	0.0	0.0	0.0	18.0	41.0	0.0	0.0	26.0	0.0	45.0	55.0	36.0	67.0	17.0	23.0	8.0	19.0	60.0	48.0	0.0	0.0	0.0	0.0
d7d6c1bb09a025016e62683ac645f0f8	0.0	0.0	0.0	0.0	0.0	0.0	0.0	0.0	0.0	0.0	0.0	0.0	0.0	0.0	0.0	0.0	0.0	0.0	0.0	0.0	0.0	0.0	0.0	0.0	0.0	0.0	0.0	0.0	0.0	0.0	0.0	0.0	0.0	0.0	0.0	0.0	0.0	0.0	0.0	0.0	0.0	0.0	0.0	0.0	0.0	0.0	0.0	0.0	0.0
5ea3298f9a52493533366c33d990cb8a	0.0	0.0	0.0	0.0	0.0	0.0	0.0	0.0	0.0	0.0	0.0	0.0	0.0	0.0	0.0	0.0	0.0	0.0	0.0	0.0	0.0	0.0	0.0	0.0	0.0	0.0	0.0	0.0	0.0	0.0	0.0	0.0	0.0	0.0	0.0	0.0	0.0	0.0	0.0	0.0	0.0	0.0	0.0	0.0	0.0	0.0	0.0	0.0	0.0
93812d61935977fb2f0aa3fd3c0fe99b	0.0	0.0	0.0	0.0	0.0	0.0	0.0	0.0	0.0	0.0	0.0	0.0	0.0	0.0	0.0	0.0	0.0	0.0	0.0	0.0	0.0	0.0	0.0	0.0	0.0	0.0	0.0	0.0	0.0	0.0	0.0	0.0	0.0	0.0	0.0	0.0	0.0	0.0	0.0	0.0	0.0	0.0	0.0	0.0	0.0	0.0	0.0	0.0	0.0
55a1b4c9199e54ff65d07496ada4023b	19.0	25.0	0.0	14.0	36.0	0.0	28.0	11.0	4.0	64.0	36.0	18.0	118.0	23.0	0.0	29.0	64.0	43.0	59.0	18.0	43.0	18.0	0.0	0.0	0.0	0.0	0.0	0.0	0.0	119.0	0.0	0.0	73.0	0.0	68.0	33.0	70.0	54.0	0.0	49.0	23.0	0.0	0.0	26.0	0.0	7.0	14.0	0.0	0.0
6f6e0f955c9284e2eb101afaf287afc0	0.0	0.0	0.0	0.0	0.0	0.0	0.0	0.0	0.0	0.0	0.0	0.0	0.0	0.0	0.0	0.0	0.0	0.0	0.0	0.0	0.0	0.0	0.0	0.0	0.0	0.0	0.0	0.0	0.0	0.0	22.0	0.0	0.0	31.0	0.0	103.0	78.0	44.0	88.0	0.0	46.0	58.0	0.0	50.0	0.0	0.0	0.0	0.0	0.0
a30fb1e2861b16cb89ac671504982266	0.0	0.0	0.0	0.0	0.0	0.0	0.0	0.0	0.0	0.0	0.0	0.0	0.0	0.0	0.0	0.0	0.0	0.0	0.0	0.0	0.0	0.0	0.0	0.0	0.0	0.0	13.0	0.0	0.0	0.0	0.0	0.0	0.0	0.0	0.0	92.0	124.0	0.0	95.0	0.0	61.0	0.0	38.0	62.0	50.0	0.0	0.0	0.0	0.0
b12a2610b9ca2e916c24d1940fc1eac7	0.0	0.0	0.0	0.0	0.0	0.0	0.0	0.0	0.0	0.0	0.0	0.0	0.0	0.0	0.0	0.0	0.0	0.0	0.0	0.0	0.0	0.0	0.0	0.0	0.0	0.0	0.0	0.0	0.0	0.0	0.0	0.0	0.0	0.0	0.0	0.0	0.0	0.0	0.0	0.0	0.0	0.0	0.0	0.0	0.0	0.0	0.0	0.0	0.0
3642bb428a78133cc0ffb32ee40aab0e	0.0	0.0	0.0	0.0	0.0	0.0	0.0	0.0	0.0	0.0	0.0	0.0	8.0	0.0	0.0	9.0	8.0	0.0	0.0	0.0	0.0	0.0	0.0	0.0	0.0	0.0	7.0	0.0	0.0	15.0	29.0	0.0	25.0	0.0	0.0	69.0	75.0	42.0	53.0	16.0	15.0	0.0	23.0	49.0	33.0	0.0	0.0	0.0	0.0
87a8a9ce3d3fc5c62b518f624981fa44	0.0	0.0	0.0	0.0	0.0	0.0	0.0	0.0	0.0	0.0	0.0	0.0	0.0	0.0	0.0	0.0	0.0	0.0	0.0	0.0	0.0	0.0	0.0	0.0	0.0	0.0	0.0	0.0	0.0	0.0	0.0	0.0	0.0	0.0	0.0	0.0	0.0	0.0	0.0	48.0	0.0	0.0	5.0	0.0	0.0	0.0	0.0	0.0	0.0
7cf2b16cc0946fc3c8173637219a7fa1	0.0	0.0	0.0	0.0	0.0	0.0	0.0	0.0	0.0	0.0	0.0	0.0	0.0	0.0	0.0	0.0	0.0	0.0	0.0	0.0	0.0	0.0	0.0	0.0	0.0	0.0	0.0	0.0	0.0	0.0	0.0	0.0	0.0	0.0	0.0	0.0	0.0	0.0	0.0	0.0	0.0	0.0	0.0	0.0	0.0	0.0	0.0	0.0	0.0
e1de9f4f2ef720f8179dd3e409a5a6c3	0.0	0.0	0.0	0.0	0.0	0.0	0.0	0.0	0.0	0.0	0.0	0.0	0.0	0.0	0.0	0.0	0.0	0.0	0.0	21.0	0.0	0.0	0.0	0.0	0.0	0.0	0.0	0.0	0.0	0.0	0.0	0.0	0.0	0.0	0.0	0.0	0.0	0.0	0.0	0.0	0.0	0.0	0.0	0.0	0.0	0.0	0.0	0.0	0.0
ac5a173012ff1784d244fc0d413afe4a	0.0	0.0	0.0	0.0	0.0	0.0	0.0	0.0	0.0	20.0	0.0	0.0	19.0	0.0	6.0	0.0	17.0	17.0	0.0	0.0	0.0	0.0	0.0	0.0	0.0	0.0	0.0	0.0	0.0	29.0	31.0	0.0	59.0	18.0	45.0	28.0	56.0	37.0	92.0	5.0	20.0	14.0	8.0	157.0	12.0	0.0	0.0	0.0	0.0
834adc5d6c8ad3eb6eb70cbc4b25cc78	0.0	0.0	0.0	0.0	0.0	0.0	0.0	0.0	0.0	0.0	0.0	0.0	0.0	0.0	0.0	0.0	0.0	0.0	0.0	0.0	0.0	0.0	0.0	0.0	0.0	0.0	0.0	0.0	0.0	31.0	41.0	0.0	37.0	0.0	23.0	25.0	0.0	38.0	53.0	0.0	35.0	75.0	148.0	0.0	0.0	0.0	0.0	0.0	0.0
017a44292c3852bf771eb1c3defae391	0.0	0.0	0.0	0.0	0.0	0.0	0.0	0.0	0.0	0.0	0.0	0.0	0.0	0.0	0.0	0.0	0.0	0.0	0.0	0.0	0.0	0.0	0.0	0.0	0.0	0.0	0.0	0.0	0.0	0.0	31.0	0.0	35.0	65.0	23.0	81.0	46.0	0.0	35.0	29.0	0.0	68.0	0.0	0.0	31.0	0.0	0.0	0.0	0.0
3e7adb4d10c147e16d2e583e06817db9	0.0	0.0	0.0	0.0	0.0	0.0	0.0	0.0	0.0	0.0	0.0	0.0	0.0	0.0	0.0	0.0	0.0	0.0	0.0	0.0	0.0	0.0	0.0	0.0	0.0	0.0	0.0	0.0	0.0	8.0	0.0	0.0	0.0	0.0	0.0	0.0	0.0	0.0	0.0	0.0	0.0	0.0	0.0	0.0	22.0	0.0	0.0	0.0	0.0
17419fb9339f0d7037ef5adf484bf30b	0.0	0.0	0.0	0.0	0.0	0.0	0.0	0.0	0.0	0.0	0.0	0.0	0.0	0.0	0.0	0.0	0.0	0.0	0.0	0.0	0.0	0.0	0.0	0.0	0.0	0.0	0.0	0.0	0.0	0.0	0.0	0.0	0.0	11.0	0.0	0.0	20.0	0.0	0.0	0.0	0.0	0.0	0.0	0.0	0.0	0.0	0.0	0.0	0.0
4a478b2bb12cef918a2158bc028e3ad7	0.0	0.0	0.0	0.0	0.0	0.0	0.0	0.0	0.0	0.0	0.0	0.0	0.0	0.0	0.0	0.0	0.0	0.0	0.0	0.0	0.0	0.0	0.0	0.0	0.0	0.0	0.0	0.0	0.0	32.0	29.0	0.0	0.0	41.0	0.0	0.0	0.0	20.0	56.0	40.0	11.0	42.0	0.0	0.0	0.0	0.0	0.0	0.0	0.0
ad4bbdc88192ad5c1fe15287f8f8e6ea	0.0	0.0	0.0	0.0	0.0	0.0	0.0	0.0	0.0	0.0	0.0	0.0	0.0	0.0	0.0	0.0	0.0	0.0	0.0	0.0	0.0	0.0	0.0	0.0	0.0	0.0	0.0	0.0	0.0	0.0	0.0	0.0	0.0	0.0	0.0	0.0	0.0	0.0	0.0	0.0	0.0	0.0	0.0	0.0	0.0	0.0	0.0	0.0	0.0
64a9934a014c73610f4af7284535a3cb	0.0	0.0	0.0	0.0	0.0	17.0	0.0	0.0	0.0	136.0	78.0	0.0	0.0	89.0	31.0	75.0	259.0	0.0	48.0	626.0	29.0	16.0	0.0	0.0	0.0	0.0	0.0	0.0	0.0	0.0	0.0	0.0	50.0	0.0	0.0	0.0	0.0	0.0	148.0	0.0	0.0	9.0	0.0	38.0	0.0	0.0	0.0	0.0	0.0
a12216ff066f4249fe8ca0b270b5e2d8	0.0	8.0	0.0	0.0	0.0	0.0	0.0	0.0	0.0	0.0	0.0	0.0	20.0	0.0	0.0	45.0	21.0	13.0	17.0	0.0	0.0	12.0	0.0	0.0	0.0	0.0	0.0	0.0	0.0	0.0	31.0	0.0	0.0	0.0	15.0	24.0	0.0	24.0	18.0	18.0	25.0	38.0	35.0	0.0	0.0	0.0	0.0	0.0	0.0
6c6d7289c5c69435e81e45c2b24b8817	0.0	0.0	0.0	0.0	0.0	0.0	0.0	0.0	0.0	0.0	0.0	0.0	0.0	0.0	0.0	0.0	0.0	0.0	0.0	0.0	0.0	0.0	0.0	0.0	0.0	0.0	0.0	0.0	0.0	0.0	0.0	0.0	0.0	0.0	0.0	0.0	0.0	0.0	0.0	0.0	0.0	0.0	0.0	0.0	0.0	0.0	0.0	0.0	0.0
035861950b19d69ac05fe2d645c16246	0.0	0.0	0.0	0.0	0.0	0.0	0.0	0.0	0.0	0.0	0.0	0.0	0.0	0.0	0.0	0.0	0.0	0.0	0.0	0.0	0.0	0.0	0.0	0.0	0.0	0.0	0.0	0.0	0.0	0.0	0.0	0.0	0.0	0.0	0.0	0.0	0.0	0.0	0.0	0.0	0.0	0.0	0.0	0.0	0.0	0.0	0.0	0.0	0.0
9bbfa6d2acb65afb6aff7a0dbe0ed30b	0.0	0.0	0.0	0.0	0.0	0.0	0.0	0.0	0.0	0.0	17.0	0.0	0.0	60.0	0.0	0.0	0.0	0.0	0.0	0.0	0.0	0.0	0.0	0.0	0.0	0.0	0.0	0.0	13.0	0.0	23.0	0.0	0.0	0.0	6.0	124.0	0.0	0.0	10.0	0.0	0.0	15.0	32.0	0.0	0.0	0.0	0.0	0.0	0.0
2b865cee3f58c703049c736664d26b49	0.0	0.0	0.0	0.0	0.0	0.0	0.0	0.0	0.0	0.0	0.0	0.0	0.0	0.0	0.0	0.0	0.0	0.0	0.0	0.0	0.0	0.0	0.0	0.0	0.0	0.0	0.0	0.0	0.0	0.0	0.0	0.0	0.0	0.0	0.0	0.0	0.0	0.0	0.0	0.0	0.0	0.0	0.0	0.0	0.0	0.0	0.0	0.0	0.0
9d984bbe88f5a19401a843d4083dc9fb	0.0	0.0	0.0	0.0	0.0	0.0	0.0	0.0	0.0	0.0	0.0	0.0	0.0	0.0	0.0	0.0	0.0	0.0	0.0	0.0	0.0	0.0	0.0	0.0	0.0	0.0	0.0	0.0	0.0	0.0	0.0	0.0	0.0	0.0	0.0	0.0	0.0	0.0	0.0	0.0	0.0	0.0	0.0	0.0	0.0	0.0	0.0	0.0	0.0
14ee80e09f5fb3b1ee3d667e41c96f61	0.0	0.0	0.0	0.0	0.0	0.0	0.0	0.0	0.0	0.0	0.0	0.0	0.0	0.0	0.0	0.0	0.0	0.0	0.0	0.0	0.0	0.0	0.0	0.0	0.0	0.0	0.0	0.0	0.0	0.0	0.0	0.0	0.0	0.0	0.0	0.0	0.0	0.0	0.0	0.0	0.0	0.0	0.0	0.0	0.0	0.0	0.0	0.0	0.0
9b5087d2e7e235884d047a44b48a354d	0.0	0.0	0.0	0.0	0.0	0.0	0.0	0.0	0.0	45.0	0.0	0.0	0.0	0.0	0.0	14.0	0.0	0.0	0.0	0.0	0.0	0.0	0.0	0.0	0.0	0.0	0.0	0.0	0.0	84.0	57.0	0.0	73.0	77.0	21.0	0.0	67.0	84.0	76.0	0.0	53.0	0.0	26.0	0.0	0.0	0.0	0.0	0.0	0.0
4b4ccfdf7ebd46a1f51b24977c60fd48	0.0	0.0	0.0	0.0	0.0	0.0	0.0	0.0	0.0	0.0	0.0	0.0	0.0	0.0	0.0	0.0	0.0	38.0	0.0	0.0	0.0	0.0	0.0	0.0	0.0	0.0	0.0	0.0	0.0	22.0	26.0	0.0	0.0	42.0	0.0	62.0	55.0	40.0	38.0	34.0	30.0	20.0	61.0	45.0	51.0	0.0	0.0	0.0	0.0
53903acc9ff228ca53d350dc9de7aed5	0.0	0.0	0.0	0.0	0.0	0.0	0.0	0.0	0.0	0.0	0.0	0.0	0.0	0.0	0.0	0.0	0.0	0.0	0.0	0.0	0.0	0.0	0.0	0.0	0.0	0.0	0.0	0.0	0.0	8.0	9.0	0.0	12.0	0.0	0.0	14.0	28.0	26.0	15.0	7.0	12.0	0.0	0.0	60.0	8.0	0.0	0.0	0.0	0.0
e2619b8874ddf4375a2ff188429f044a	0.0	0.0	0.0	0.0	0.0	0.0	0.0	0.0	0.0	0.0	0.0	0.0	0.0	0.0	0.0	0.0	0.0	0.0	0.0	0.0	0.0	0.0	0.0	0.0	0.0	0.0	0.0	0.0	0.0	0.0	46.0	0.0	0.0	25.0	0.0	47.0	51.0	20.0	49.0	0.0	43.0	25.0	0.0	37.0	63.0	0.0	0.0	0.0	0.0
747310e40a8b3109f1453c1f62763f14	0.0	0.0	0.0	0.0	0.0	0.0	0.0	0.0	0.0	12.0	0.0	0.0	0.0	0.0	0.0	0.0	0.0	0.0	0.0	0.0	0.0	0.0	0.0	0.0	0.0	0.0	0.0	0.0	0.0	46.0	23.0	0.0	19.0	24.0	0.0	57.0	76.0	51.0	53.0	17.0	32.0	17.0	35.0	36.0	30.0	0.0	0.0	0.0	0.0
c021106ebcfaa58ce284274f892a4506	0.0	0.0	0.0	0.0	0.0	0.0	0.0	0.0	0.0	0.0	0.0	0.0	0.0	0.0	0.0	0.0	0.0	0.0	0.0	27.0	0.0	0.0	0.0	0.0	0.0	0.0	0.0	0.0	0.0	0.0	23.0	0.0	0.0	0.0	0.0	0.0	88.0	26.0	80.0	0.0	37.0	105.0	91.0	92.0	55.0	0.0	0.0	0.0	0.0
a502e9472d12201647d748df0bc52814	0.0	0.0	0.0	0.0	0.0	0.0	0.0	0.0	0.0	0.0	0.0	0.0	0.0	0.0	0.0	20.0	0.0	0.0	0.0	0.0	0.0	0.0	0.0	0.0	0.0	0.0	10.0	0.0	0.0	0.0	39.0	0.0	0.0	0.0	0.0	21.0	43.0	32.0	29.0	0.0	0.0	13.0	36.0	21.0	47.0	0.0	0.0	0.0	0.0
7c11edb5b75032d7da154afb042c5108	0.0	0.0	0.0	0.0	0.0	0.0	0.0	0.0	0.0	0.0	0.0	0.0	0.0	0.0	0.0	0.0	0.0	0.0	0.0	0.0	0.0	0.0	0.0	0.0	0.0	0.0	0.0	0.0	0.0	0.0	0.0	0.0	0.0	0.0	0.0	0.0	0.0	0.0	0.0	0.0	0.0	0.0	0.0	0.0	0.0	0.0	0.0	0.0	0.0
e036ddd0005ff72ff70a73f9ad0399fd	0.0	0.0	0.0	0.0	0.0	0.0	9.0	0.0	0.0	0.0	0.0	0.0	0.0	0.0	0.0	0.0	0.0	0.0	0.0	0.0	0.0	0.0	0.0	0.0	0.0	0.0	0.0	0.0	0.0	23.0	0.0	0.0	0.0	12.0	0.0	0.0	0.0	0.0	0.0	0.0	27.0	0.0	8.0	4.0	0.0	0.0	0.0	0.0	0.0
3c9dd10bd39a16c7e2703d1222c68eff	0.0	0.0	0.0	0.0	0.0	0.0	0.0	0.0	0.0	0.0	0.0	0.0	0.0	0.0	0.0	0.0	0.0	0.0	0.0	0.0	0.0	0.0	0.0	0.0	0.0	0.0	0.0	7.0	0.0	0.0	24.0	6.0	0.0	0.0	78.0	48.0	60.0	72.0	0.0	22.0	36.0	0.0	22.0	56.0	0.0	0.0	0.0	0.0	0.0
58c410f02295664d688780cc37f2553d	0.0	0.0	0.0	0.0	0.0	0.0	0.0	0.0	0.0	0.0	0.0	0.0	0.0	0.0	0.0	0.0	0.0	0.0	0.0	0.0	0.0	0.0	0.0	0.0	0.0	0.0	0.0	0.0	0.0	27.0	21.0	0.0	22.0	20.0	0.0	49.0	52.0	34.0	58.0	14.0	18.0	0.0	12.0	39.0	0.0	0.0	0.0	0.0	0.0
abbfbf98f519eed1667342329ec6f8c3	0.0	0.0	0.0	0.0	0.0	0.0	0.0	0.0	0.0	0.0	0.0	0.0	0.0	0.0	0.0	0.0	0.0	0.0	0.0	0.0	0.0	0.0	0.0	0.0	0.0	0.0	0.0	0.0	0.0	0.0	48.0	0.0	0.0	52.0	0.0	70.0	0.0	51.0	29.0	84.0	100.0	0.0	298.0	0.0	27.0	0.0	0.0	0.0	0.0
6078e0d0697ff179fec522cbfcc032a5	0.0	0.0	0.0	0.0	0.0	0.0	0.0	0.0	0.0	0.0	0.0	0.0	0.0	0.0	0.0	0.0	0.0	0.0	0.0	0.0	0.0	0.0	0.0	0.0	0.0	0.0	0.0	0.0	0.0	0.0	0.0	0.0	14.0	0.0	0.0	23.0	25.0	10.0	46.0	0.0	0.0	0.0	0.0	0.0	31.0	0.0	0.0	0.0	0.0
04b3af37ed9e7bcbbd39b3ba6813d327	0.0	0.0	0.0	0.0	0.0	0.0	0.0	0.0	0.0	0.0	0.0	0.0	0.0	0.0	0.0	0.0	0.0	0.0	0.0	0.0	0.0	0.0	0.0	0.0	0.0	0.0	0.0	0.0	0.0	0.0	0.0	0.0	0.0	0.0	0.0	0.0	0.0	0.0	0.0	0.0	0.0	0.0	0.0	0.0	0.0	0.0	0.0	0.0	0.0
319b0c20c7040ba5a6dd225804146edc	0.0	0.0	0.0	0.0	0.0	0.0	0.0	0.0	0.0	0.0	0.0	0.0	0.0	0.0	0.0	0.0	0.0	0.0	0.0	0.0	0.0	0.0	0.0	0.0	0.0	0.0	0.0	0.0	0.0	13.0	27.0	0.0	28.0	67.0	9.0	74.0	80.0	59.0	101.0	26.0	36.0	54.0	56.0	30.0	72.0	0.0	0.0	0.0	0.0
d6d703e1d2cd2d99b39cbc81d0ea4daa	0.0	0.0	0.0	0.0	0.0	0.0	0.0	0.0	0.0	0.0	0.0	0.0	0.0	0.0	0.0	0.0	0.0	0.0	0.0	0.0	0.0	0.0	0.0	0.0	0.0	0.0	0.0	0.0	0.0	0.0	0.0	0.0	0.0	0.0	0.0	0.0	0.0	0.0	0.0	0.0	0.0	0.0	0.0	0.0	0.0	0.0	0.0	0.0	0.0
f38714a33d9e369ac381bf1c3676356a	0.0	0.0	0.0	0.0	0.0	0.0	0.0	0.0	0.0	0.0	0.0	0.0	0.0	0.0	0.0	0.0	0.0	0.0	0.0	0.0	0.0	0.0	0.0	0.0	0.0	0.0	0.0	0.0	0.0	7.0	0.0	0.0	33.0	0.0	0.0	34.0	68.0	28.0	47.0	0.0	0.0	0.0	20.0	32.0	0.0	0.0	0.0	0.0	0.0
f07922ed32abd4ddf7c2ba285074c84d	0.0	4.0	0.0	0.0	0.0	0.0	0.0	0.0	0.0	0.0	0.0	0.0	0.0	12.0	0.0	0.0	0.0	0.0	0.0	0.0	0.0	0.0	0.0	0.0	0.0	0.0	0.0	0.0	0.0	23.0	15.0	15.0	0.0	74.0	0.0	0.0	0.0	0.0	0.0	105.0	0.0	20.0	25.0	0.0	0.0	0.0	0.0	0.0	0.0
aea0e0dd1f5be41492cd9ad3ed815bd1	0.0	0.0	0.0	0.0	0.0	0.0	0.0	0.0	0.0	0.0	0.0	0.0	0.0	26.0	0.0	0.0	0.0	0.0	0.0	0.0	0.0	0.0	0.0	0.0	0.0	0.0	0.0	0.0	0.0	0.0	0.0	0.0	0.0	0.0	0.0	0.0	0.0	0.0	58.0	121.0	0.0	0.0	0.0	0.0	0.0	0.0	0.0	0.0	0.0
b89ed584c831e9bfece4f904c358f2ea	0.0	0.0	0.0	0.0	0.0	0.0	0.0	0.0	0.0	42.0	0.0	0.0	0.0	241.0	89.0	82.0	597.0	54.0	52.0	0.0	61.0	0.0	0.0	0.0	0.0	0.0	0.0	0.0	0.0	0.0	0.0	0.0	20.0	0.0	0.0	30.0	129.0	11.0	173.0	0.0	0.0	0.0	31.0	0.0	0.0	0.0	10.0	0.0	0.0
bd6bcd06913999eb21fa54844ebd0d36	0.0	0.0	0.0	0.0	0.0	0.0	0.0	0.0	0.0	0.0	0.0	0.0	0.0	0.0	0.0	0.0	0.0	0.0	0.0	0.0	0.0	0.0	0.0	0.0	0.0	0.0	0.0	0.0	0.0	25.0	0.0	0.0	16.0	0.0	0.0	24.0	0.0	0.0	0.0	0.0	0.0	0.0	0.0	54.0	0.0	0.0	0.0	0.0	0.0
dbe5d71445dd79f55be5c5d6b0a873f0	0.0	0.0	0.0	0.0	0.0	0.0	0.0	0.0	0.0	0.0	0.0	0.0	0.0	0.0	0.0	0.0	0.0	0.0	0.0	0.0	0.0	0.0	0.0	0.0	0.0	0.0	0.0	0.0	0.0	32.0	13.0	0.0	26.0	18.0	0.0	33.0	0.0	0.0	0.0	19.0	0.0	7.0	44.0	17.0	0.0	0.0	0.0	0.0	0.0
da32d28b8d04d973c20e01d661fa1018	0.0	0.0	0.0	0.0	0.0	0.0	0.0	0.0	0.0	0.0	0.0	0.0	0.0	0.0	0.0	0.0	0.0	0.0	0.0	0.0	0.0	0.0	0.0	0.0	0.0	0.0	0.0	0.0	0.0	0.0	32.0	0.0	46.0	0.0	0.0	45.0	102.0	56.0	25.0	0.0	30.0	0.0	0.0	72.0	35.0	0.0	0.0	0.0	0.0
5a7971183ce096d47a03e267acfcb619	0.0	0.0	0.0	0.0	0.0	0.0	0.0	0.0	0.0	13.0	0.0	0.0	0.0	0.0	0.0	22.0	0.0	0.0	0.0	0.0	0.0	0.0	0.0	0.0	0.0	0.0	0.0	0.0	0.0	0.0	0.0	0.0	0.0	0.0	0.0	0.0	0.0	0.0	0.0	0.0	0.0	0.0	0.0	0.0	0.0	0.0	0.0	0.0	0.0
f065e9efaf41bc8b814610c3483c7205	0.0	0.0	0.0	0.0	0.0	0.0	0.0	0.0	0.0	0.0	0.0	0.0	0.0	0.0	0.0	0.0	0.0	0.0	0.0	0.0	4.0	0.0	0.0	0.0	0.0	0.0	0.0	0.0	0.0	96.0	31.0	0.0	33.0	31.0	13.0	39.0	74.0	82.0	78.0	0.0	35.0	17.0	0.0	60.0	106.0	0.0	0.0	0.0	0.0
2c15c987b61ec6be520b3ae37067af20	0.0	0.0	0.0	0.0	0.0	0.0	0.0	0.0	0.0	19.0	0.0	0.0	6.0	0.0	0.0	0.0	14.0	0.0	40.0	0.0	0.0	0.0	0.0	0.0	0.0	0.0	0.0	0.0	4.0	44.0	46.0	0.0	103.0	47.0	19.0	49.0	152.0	86.0	104.0	24.0	66.0	0.0	32.0	123.0	9.0	0.0	0.0	0.0	0.0
65f38b24b736a8b4004ba64c45a244b0	0.0	0.0	0.0	0.0	0.0	0.0	0.0	0.0	0.0	0.0	0.0	0.0	0.0	0.0	0.0	0.0	0.0	0.0	0.0	0.0	0.0	0.0	0.0	0.0	0.0	0.0	0.0	0.0	0.0	0.0	0.0	0.0	0.0	0.0	0.0	0.0	0.0	0.0	0.0	0.0	0.0	0.0	0.0	0.0	0.0	0.0	0.0	0.0	0.0
c5473b8d7368b7db77288805460f7a45	0.0	0.0	0.0	0.0	0.0	0.0	0.0	0.0	0.0	0.0	0.0	0.0	0.0	0.0	0.0	0.0	0.0	0.0	0.0	0.0	0.0	0.0	0.0	0.0	0.0	0.0	0.0	0.0	0.0	0.0	0.0	0.0	0.0	0.0	0.0	0.0	0.0	0.0	0.0	0.0	0.0	0.0	0.0	0.0	0.0	0.0	0.0	0.0	0.0
cc2bdfaeec2d686f6c24084eef719ad0	0.0	0.0	0.0	0.0	0.0	0.0	0.0	0.0	0.0	0.0	0.0	0.0	0.0	0.0	0.0	0.0	0.0	0.0	0.0	0.0	0.0	0.0	0.0	0.0	0.0	0.0	0.0	0.0	0.0	0.0	0.0	0.0	0.0	0.0	0.0	0.0	0.0	0.0	0.0	0.0	0.0	0.0	0.0	0.0	0.0	0.0	0.0	0.0	0.0
2f810d051cf2a5cbc1265d238b3628ee	0.0	0.0	0.0	0.0	0.0	0.0	0.0	0.0	0.0	7.0	6.0	3.0	0.0	5.0	0.0	6.0	0.0	0.0	0.0	0.0	2.0	0.0	0.0	0.0	0.0	0.0	0.0	0.0	0.0	28.0	93.0	0.0	71.0	50.0	17.0	78.0	133.0	36.0	60.0	0.0	36.0	19.0	31.0	106.0	13.0	0.0	0.0	0.0	0.0
1fd146d6b209fe15b535268f0c1e1d9c	0.0	0.0	0.0	0.0	0.0	0.0	0.0	0.0	0.0	0.0	0.0	0.0	0.0	0.0	0.0	0.0	0.0	0.0	0.0	0.0	0.0	0.0	0.0	0.0	0.0	0.0	0.0	0.0	0.0	0.0	0.0	0.0	0.0	0.0	0.0	0.0	0.0	0.0	0.0	8.0	0.0	0.0	0.0	0.0	0.0	0.0	0.0	0.0	0.0
6b432bb6a6eee7db393c46a88da18bd2	0.0	0.0	0.0	0.0	0.0	0.0	0.0	0.0	0.0	0.0	0.0	0.0	0.0	0.0	0.0	0.0	0.0	0.0	0.0	0.0	0.0	0.0	0.0	0.0	0.0	0.0	0.0	0.0	0.0	0.0	0.0	0.0	0.0	0.0	0.0	0.0	0.0	0.0	0.0	0.0	0.0	0.0	0.0	0.0	0.0	0.0	0.0	0.0	0.0
23a16465ef683efd5a3a8757e7eb4d34	0.0	0.0	0.0	0.0	0.0	0.0	0.0	0.0	0.0	0.0	5.0	0.0	0.0	0.0	0.0	0.0	0.0	0.0	0.0	0.0	0.0	0.0	0.0	0.0	0.0	0.0	0.0	0.0	0.0	9.0	17.0	3.0	8.0	23.0	0.0	0.0	41.0	4.0	0.0	30.0	6.0	21.0	77.0	0.0	0.0	0.0	0.0	0.0	0.0
8b883d9f504eee27085fb409c6d673da	0.0	0.0	0.0	0.0	0.0	0.0	0.0	0.0	0.0	0.0	0.0	0.0	0.0	0.0	0.0	0.0	0.0	0.0	0.0	0.0	0.0	0.0	0.0	0.0	3.0	0.0	0.0	0.0	0.0	0.0	0.0	5.0	11.0	7.0	0.0	0.0	0.0	0.0	0.0	268.0	0.0	0.0	0.0	7.0	0.0	0.0	0.0	0.0	0.0
139588dcb5934317229e660a83d8c589	0.0	0.0	0.0	0.0	0.0	0.0	0.0	0.0	0.0	0.0	24.0	0.0	0.0	24.0	0.0	0.0	0.0	0.0	0.0	0.0	0.0	0.0	0.0	0.0	0.0	0.0	0.0	0.0	0.0	21.0	0.0	0.0	62.0	48.0	0.0	102.0	173.0	77.0	35.0	0.0	0.0	15.0	40.0	126.0	157.0	0.0	0.0	0.0	0.0
9139bdf6e063f5955b3c50945c9e8a33	0.0	0.0	0.0	0.0	0.0	0.0	0.0	0.0	0.0	0.0	0.0	0.0	0.0	0.0	0.0	0.0	0.0	0.0	0.0	0.0	0.0	0.0	0.0	0.0	0.0	0.0	0.0	0.0	0.0	0.0	0.0	0.0	0.0	0.0	0.0	0.0	0.0	0.0	0.0	0.0	0.0	0.0	0.0	0.0	0.0	0.0	0.0	0.0	0.0
2ea58787e89290370fda7f53fc113482	0.0	0.0	0.0	0.0	0.0	0.0	0.0	0.0	0.0	101.0	39.0	24.0	25.0	32.0	19.0	86.0	56.0	21.0	30.0	14.0	33.0	0.0	0.0	0.0	0.0	0.0	0.0	0.0	0.0	22.0	0.0	0.0	151.0	29.0	0.0	54.0	148.0	0.0	193.0	0.0	0.0	32.0	47.0	22.0	0.0	0.0	0.0	0.0	0.0
6cc0d8df0439fe2b5ccfce062d3690f4	0.0	0.0	0.0	0.0	0.0	0.0	0.0	0.0	0.0	0.0	0.0	0.0	0.0	0.0	0.0	0.0	0.0	0.0	0.0	0.0	0.0	0.0	0.0	0.0	0.0	0.0	0.0	0.0	5.0	37.0	17.0	0.0	26.0	20.0	0.0	60.0	66.0	43.0	43.0	16.0	29.0	0.0	31.0	103.0	28.0	0.0	0.0	0.0	0.0
e35ce85b9a7e4a16d04f9b615ae32ff9	0.0	0.0	0.0	0.0	0.0	0.0	0.0	0.0	0.0	0.0	0.0	0.0	0.0	0.0	0.0	0.0	0.0	0.0	0.0	0.0	0.0	0.0	0.0	0.0	0.0	0.0	0.0	0.0	0.0	82.0	66.0	0.0	57.0	0.0	0.0	0.0	126.0	0.0	126.0	136.0	0.0	0.0	0.0	0.0	0.0	0.0	0.0	0.0	0.0
1b204cced11a868579fac92a7a20f6fa	0.0	0.0	0.0	0.0	0.0	0.0	0.0	0.0	0.0	0.0	0.0	0.0	0.0	0.0	0.0	0.0	19.0	0.0	0.0	0.0	0.0	0.0	0.0	0.0	0.0	0.0	0.0	336.0	0.0	0.0	0.0	0.0	0.0	0.0	0.0	0.0	0.0	0.0	0.0	0.0	0.0	0.0	0.0	0.0	0.0	0.0	0.0	0.0	0.0
80a918fc898e0a85ba9bd02d4d0afa16	0.0	0.0	0.0	0.0	0.0	0.0	0.0	0.0	0.0	0.0	0.0	0.0	0.0	0.0	0.0	0.0	0.0	0.0	0.0	0.0	0.0	0.0	0.0	0.0	0.0	0.0	0.0	0.0	0.0	38.0	0.0	0.0	38.0	37.0	0.0	17.0	56.0	48.0	46.0	0.0	15.0	0.0	0.0	90.0	15.0	0.0	0.0	0.0	0.0
69714a73b342a924b9da671fd6900ca1	5.0	0.0	0.0	0.0	0.0	0.0	0.0	0.0	0.0	15.0	48.0	13.0	79.0	28.0	8.0	33.0	28.0	32.0	56.0	25.0	48.0	15.0	15.0	0.0	0.0	0.0	0.0	0.0	0.0	27.0	37.0	0.0	25.0	33.0	0.0	35.0	34.0	35.0	29.0	29.0	23.0	33.0	37.0	30.0	15.0	0.0	0.0	0.0	0.0
4994da0ac8d06fdfaa6d13d9ecbefa92	0.0	0.0	0.0	0.0	0.0	0.0	0.0	0.0	0.0	38.0	0.0	19.0	55.0	0.0	0.0	0.0	0.0	26.0	0.0	0.0	0.0	0.0	0.0	0.0	0.0	0.0	0.0	0.0	0.0	0.0	0.0	0.0	0.0	0.0	0.0	56.0	20.0	0.0	0.0	0.0	0.0	0.0	0.0	0.0	0.0	0.0	0.0	0.0	0.0
7fd23010e3f61e2c35ffe2f5b5b89141	0.0	0.0	0.0	0.0	0.0	0.0	0.0	0.0	0.0	0.0	0.0	0.0	0.0	0.0	0.0	0.0	0.0	0.0	0.0	0.0	0.0	0.0	0.0	0.0	0.0	0.0	0.0	0.0	0.0	0.0	18.0	0.0	0.0	16.0	0.0	54.0	0.0	0.0	0.0	34.0	0.0	0.0	62.0	0.0	0.0	0.0	0.0	0.0	0.0
8d856aeeb79643c4763534a872653788	0.0	0.0	0.0	0.0	0.0	0.0	0.0	0.0	0.0	0.0	0.0	0.0	0.0	0.0	0.0	0.0	0.0	0.0	0.0	0.0	42.0	0.0	0.0	0.0	0.0	0.0	0.0	0.0	0.0	0.0	0.0	0.0	81.0	132.0	0.0	0.0	214.0	106.0	0.0	0.0	0.0	74.0	89.0	0.0	65.0	0.0	0.0	0.0	0.0
c47318aa19898eda32488a6489ed15c4	0.0	0.0	0.0	0.0	0.0	0.0	0.0	0.0	0.0	0.0	0.0	0.0	0.0	0.0	0.0	0.0	0.0	0.0	0.0	0.0	0.0	0.0	0.0	0.0	0.0	0.0	0.0	0.0	0.0	0.0	0.0	0.0	0.0	6.0	0.0	20.0	14.0	0.0	0.0	93.0	0.0	0.0	53.0	0.0	22.0	0.0	0.0	0.0	0.0
32c8e8b219076f3468106f4b54154a3f	0.0	0.0	0.0	0.0	0.0	0.0	0.0	0.0	0.0	0.0	0.0	0.0	0.0	0.0	0.0	0.0	0.0	0.0	0.0	9.0	0.0	0.0	0.0	0.0	0.0	0.0	0.0	0.0	0.0	49.0	42.0	0.0	68.0	0.0	0.0	198.0	63.0	0.0	130.0	0.0	0.0	85.0	0.0	78.0	0.0	0.0	0.0	0.0	0.0
7b34f5d1404498ac7d7add54b4e00834	0.0	0.0	0.0	0.0	0.0	0.0	0.0	0.0	0.0	0.0	0.0	0.0	0.0	0.0	0.0	0.0	0.0	0.0	0.0	0.0	0.0	0.0	0.0	0.0	0.0	0.0	0.0	0.0	0.0	0.0	0.0	0.0	0.0	0.0	0.0	0.0	0.0	0.0	0.0	0.0	0.0	0.0	0.0	0.0	0.0	0.0	0.0	0.0	0.0
a40fdfade3ff8fe0c225c3d3e4c22b18	0.0	0.0	0.0	0.0	0.0	0.0	0.0	0.0	0.0	0.0	0.0	0.0	0.0	0.0	0.0	0.0	0.0	0.0	0.0	0.0	0.0	0.0	0.0	0.0	0.0	0.0	0.0	0.0	0.0	0.0	0.0	0.0	0.0	0.0	0.0	0.0	0.0	0.0	0.0	0.0	0.0	0.0	0.0	0.0	0.0	0.0	0.0	0.0	0.0
2e769e324300f249e1985d6f1406f792	0.0	0.0	0.0	0.0	0.0	0.0	0.0	0.0	0.0	10.0	0.0	0.0	0.0	0.0	0.0	0.0	0.0	0.0	0.0	0.0	0.0	0.0	0.0	0.0	0.0	0.0	0.0	0.0	7.0	49.0	73.0	0.0	81.0	0.0	0.0	49.0	60.0	61.0	95.0	0.0	17.0	26.0	23.0	31.0	50.0	0.0	0.0	0.0	0.0
ac7b294a99d24df19f45d0683015f83b	0.0	0.0	0.0	0.0	0.0	0.0	0.0	0.0	0.0	0.0	0.0	0.0	0.0	0.0	0.0	0.0	0.0	0.0	0.0	0.0	0.0	0.0	0.0	0.0	0.0	0.0	0.0	0.0	0.0	34.0	27.0	0.0	56.0	46.0	0.0	0.0	89.0	54.0	39.0	25.0	35.0	15.0	27.0	70.0	35.0	0.0	0.0	0.0	0.0
d9663ec9f8599ae5916df129b9cb8c9c	0.0	0.0	0.0	0.0	0.0	0.0	0.0	0.0	0.0	0.0	0.0	0.0	0.0	0.0	0.0	0.0	0.0	0.0	0.0	0.0	0.0	0.0	0.0	0.0	0.0	0.0	0.0	0.0	0.0	0.0	0.0	0.0	0.0	0.0	0.0	0.0	0.0	0.0	0.0	0.0	0.0	0.0	0.0	0.0	0.0	0.0	0.0	0.0	0.0
13a853ec9eb31219ac059a4c5a32acff	0.0	0.0	0.0	0.0	0.0	0.0	0.0	0.0	0.0	0.0	0.0	0.0	0.0	0.0	0.0	0.0	0.0	0.0	0.0	0.0	17.0	0.0	0.0	0.0	0.0	0.0	0.0	0.0	0.0	0.0	65.0	0.0	45.0	7.0	0.0	0.0	24.0	0.0	0.0	0.0	20.0	0.0	0.0	0.0	0.0	0.0	0.0	0.0	0.0
06dd6b6f9f445467949c3427b7d3f5a6	0.0	0.0	0.0	0.0	0.0	0.0	0.0	0.0	0.0	0.0	0.0	0.0	0.0	0.0	0.0	0.0	0.0	0.0	0.0	0.0	0.0	0.0	0.0	0.0	0.0	0.0	0.0	0.0	0.0	0.0	0.0	0.0	0.0	49.0	0.0	92.0	0.0	22.0	0.0	97.0	0.0	0.0	32.0	0.0	0.0	0.0	0.0	0.0	0.0
466d1ce6867bcc522825c3a49ee1531b	0.0	0.0	0.0	0.0	0.0	0.0	0.0	0.0	0.0	0.0	0.0	0.0	0.0	0.0	0.0	0.0	0.0	0.0	0.0	0.0	0.0	0.0	0.0	0.0	0.0	0.0	0.0	0.0	0.0	0.0	0.0	0.0	0.0	0.0	0.0	0.0	0.0	0.0	0.0	0.0	0.0	0.0	0.0	0.0	0.0	0.0	0.0	0.0	0.0
6601ba1974187f28587b7a7e0fd6fb4e	0.0	0.0	0.0	0.0	0.0	0.0	0.0	0.0	0.0	0.0	0.0	0.0	0.0	0.0	0.0	0.0	0.0	0.0	0.0	0.0	0.0	0.0	0.0	0.0	0.0	0.0	0.0	0.0	0.0	0.0	0.0	0.0	0.0	0.0	0.0	0.0	0.0	0.0	0.0	0.0	0.0	0.0	0.0	0.0	0.0	0.0	0.0	0.0	0.0
1bb95444c32252a4f068d74e4f38f303	0.0	0.0	0.0	0.0	0.0	0.0	0.0	0.0	0.0	21.0	0.0	27.0	5.0	33.0	15.0	33.0	5.0	22.0	23.0	14.0	21.0	7.0	8.0	0.0	0.0	0.0	0.0	0.0	0.0	83.0	53.0	0.0	37.0	50.0	0.0	54.0	197.0	51.0	41.0	27.0	18.0	0.0	30.0	38.0	75.0	0.0	0.0	0.0	0.0
b9a630254b289da502b888527013cf42	0.0	0.0	0.0	0.0	0.0	0.0	0.0	0.0	0.0	0.0	0.0	0.0	0.0	0.0	0.0	0.0	0.0	0.0	0.0	0.0	0.0	0.0	0.0	0.0	0.0	0.0	0.0	8.0	0.0	0.0	23.0	0.0	0.0	18.0	0.0	45.0	0.0	0.0	31.0	14.0	0.0	0.0	14.0	38.0	26.0	0.0	0.0	0.0	0.0
f008745212cc4c674c13ca8020cc5bc3	0.0	0.0	0.0	0.0	0.0	0.0	0.0	0.0	0.0	0.0	0.0	0.0	0.0	0.0	0.0	0.0	0.0	0.0	0.0	0.0	0.0	0.0	0.0	0.0	0.0	0.0	0.0	0.0	0.0	0.0	0.0	0.0	0.0	0.0	0.0	75.0	0.0	0.0	0.0	0.0	53.0	0.0	0.0	29.0	0.0	0.0	0.0	0.0	0.0
35d9cb142303ef7dbe07bb80fffa56d0	0.0	0.0	0.0	0.0	0.0	0.0	0.0	0.0	0.0	0.0	0.0	0.0	0.0	0.0	0.0	0.0	0.0	0.0	0.0	0.0	0.0	0.0	0.0	0.0	0.0	0.0	0.0	0.0	0.0	7.0	0.0	0.0	0.0	0.0	0.0	14.0	0.0	0.0	0.0	0.0	0.0	0.0	0.0	0.0	0.0	0.0	0.0	0.0	0.0
ae60b28d44de9cb8eb625808901b4f76	0.0	0.0	0.0	0.0	0.0	0.0	0.0	0.0	0.0	0.0	0.0	0.0	0.0	0.0	0.0	0.0	0.0	0.0	0.0	0.0	0.0	0.0	0.0	0.0	0.0	0.0	0.0	0.0	0.0	0.0	0.0	0.0	17.0	16.0	0.0	23.0	35.0	15.0	32.0	28.0	0.0	0.0	39.0	0.0	37.0	0.0	0.0	0.0	0.0
85a8cbcfbdeb66afc7fc3bb2e626988b	0.0	0.0	0.0	0.0	0.0	0.0	0.0	0.0	0.0	0.0	0.0	0.0	0.0	0.0	0.0	7.0	0.0	0.0	0.0	0.0	0.0	0.0	0.0	0.0	0.0	0.0	0.0	0.0	0.0	0.0	0.0	0.0	0.0	0.0	0.0	0.0	35.0	0.0	0.0	47.0	0.0	0.0	26.0	0.0	0.0	0.0	0.0	0.0	0.0
44ea2f7cc4c5bdda266f17fc208bdf57	0.0	0.0	0.0	0.0	0.0	0.0	0.0	0.0	0.0	0.0	0.0	0.0	15.0	0.0	0.0	29.0	0.0	0.0	0.0	0.0	0.0	0.0	0.0	0.0	0.0	0.0	0.0	0.0	0.0	21.0	0.0	0.0	0.0	0.0	0.0	0.0	0.0	0.0	0.0	0.0	0.0	0.0	0.0	14.0	17.0	0.0	0.0	0.0	0.0
3979f6cdd11f17b7f4f6465b5ecefbdf	0.0	0.0	0.0	0.0	0.0	0.0	0.0	0.0	0.0	59.0	0.0	0.0	0.0	52.0	15.0	68.0	121.0	62.0	127.0	0.0	62.0	0.0	0.0	0.0	0.0	0.0	0.0	0.0	0.0	0.0	0.0	0.0	0.0	0.0	0.0	40.0	36.0	0.0	71.0	0.0	0.0	0.0	124.0	0.0	0.0	0.0	0.0	0.0	0.0
ea52580112c3c135b7c11d150158543f	0.0	0.0	0.0	0.0	0.0	0.0	0.0	0.0	0.0	0.0	0.0	0.0	0.0	0.0	0.0	0.0	0.0	0.0	0.0	0.0	0.0	0.0	0.0	0.0	0.0	0.0	0.0	0.0	0.0	0.0	0.0	0.0	0.0	0.0	0.0	0.0	0.0	0.0	0.0	0.0	0.0	0.0	0.0	0.0	0.0	0.0	0.0	0.0	0.0
bd37ec773ccab6e8037f239ff590025e	0.0	0.0	0.0	0.0	0.0	0.0	0.0	0.0	0.0	65.0	18.0	42.0	0.0	146.0	39.0	213.0	51.0	17.0	29.0	52.0	19.0	0.0	0.0	0.0	0.0	0.0	0.0	0.0	0.0	20.0	0.0	0.0	37.0	21.0	0.0	18.0	55.0	16.0	15.0	0.0	0.0	0.0	0.0	24.0	51.0	0.0	0.0	0.0	0.0
e214c235bbcdea4a2854f05f9338e646	0.0	0.0	0.0	0.0	0.0	0.0	0.0	0.0	0.0	0.0	65.0	38.0	1114.0	22.0	0.0	0.0	55.0	21.0	0.0	0.0	65.0	0.0	37.0	0.0	0.0	0.0	0.0	0.0	0.0	0.0	0.0	0.0	0.0	0.0	0.0	13.0	0.0	0.0	0.0	0.0	0.0	48.0	0.0	0.0	0.0	0.0	0.0	0.0	0.0
b67e2b5f74c08a37749ce1ded4b45b7c	0.0	0.0	0.0	0.0	0.0	0.0	0.0	0.0	0.0	0.0	0.0	0.0	0.0	0.0	0.0	0.0	0.0	0.0	0.0	0.0	0.0	0.0	0.0	0.0	0.0	0.0	0.0	0.0	0.0	69.0	31.0	0.0	22.0	79.0	0.0	93.0	77.0	121.0	62.0	0.0	0.0	0.0	0.0	0.0	0.0	0.0	0.0	0.0	0.0
e0c4ceb5241a33bd0f65d5c997ea0cc4	0.0	0.0	0.0	0.0	0.0	0.0	0.0	0.0	0.0	0.0	0.0	0.0	0.0	0.0	0.0	0.0	0.0	0.0	0.0	0.0	0.0	0.0	0.0	0.0	0.0	0.0	0.0	0.0	0.0	0.0	0.0	0.0	0.0	0.0	0.0	0.0	0.0	0.0	0.0	0.0	0.0	0.0	0.0	0.0	0.0	0.0	0.0	0.0	0.0
4a28704e2d31f8b9d6cdfdcc2b0d5768	0.0	0.0	0.0	0.0	0.0	0.0	0.0	0.0	0.0	0.0	0.0	0.0	0.0	0.0	0.0	0.0	0.0	0.0	0.0	0.0	0.0	0.0	0.0	0.0	0.0	0.0	0.0	0.0	0.0	0.0	0.0	0.0	0.0	0.0	0.0	0.0	0.0	0.0	0.0	0.0	0.0	0.0	0.0	0.0	0.0	0.0	0.0	0.0	0.0
e3ebe03c36947eff18d724c964576bc3	0.0	0.0	0.0	0.0	0.0	0.0	0.0	0.0	0.0	0.0	0.0	0.0	0.0	0.0	0.0	0.0	0.0	0.0	0.0	0.0	0.0	0.0	0.0	0.0	0.0	0.0	0.0	0.0	0.0	0.0	0.0	0.0	79.0	0.0	0.0	52.0	73.0	75.0	65.0	0.0	0.0	0.0	0.0	75.0	0.0	0.0	0.0	0.0	0.0
24ebf29a9a8fb730185ff910cca57c41	0.0	0.0	0.0	0.0	0.0	0.0	0.0	0.0	0.0	0.0	0.0	0.0	0.0	0.0	0.0	0.0	0.0	0.0	0.0	0.0	0.0	0.0	0.0	0.0	0.0	0.0	0.0	0.0	0.0	0.0	0.0	0.0	0.0	0.0	0.0	0.0	0.0	0.0	0.0	0.0	0.0	0.0	0.0	0.0	0.0	0.0	0.0	0.0	0.0
2b67c5d62abf0a80354d48e66f6bd388	0.0	0.0	0.0	0.0	0.0	0.0	0.0	0.0	0.0	0.0	0.0	0.0	0.0	0.0	0.0	0.0	0.0	0.0	0.0	0.0	0.0	0.0	0.0	0.0	0.0	0.0	0.0	0.0	0.0	0.0	0.0	0.0	0.0	0.0	0.0	0.0	0.0	19.0	0.0	0.0	0.0	0.0	0.0	0.0	0.0	0.0	0.0	0.0	0.0
a2a909ec99dc43164b5508e0fe6754c4	0.0	0.0	0.0	0.0	0.0	0.0	0.0	0.0	0.0	0.0	0.0	0.0	0.0	63.0	0.0	0.0	0.0	84.0	0.0	0.0	0.0	74.0	0.0	0.0	0.0	0.0	0.0	0.0	0.0	0.0	0.0	0.0	0.0	0.0	0.0	81.0	0.0	0.0	0.0	0.0	0.0	0.0	0.0	0.0	113.0	0.0	0.0	0.0	0.0
469c2f14d88c926b867904c98f0bae6b	0.0	0.0	0.0	0.0	0.0	0.0	0.0	0.0	0.0	0.0	0.0	0.0	0.0	0.0	0.0	0.0	0.0	0.0	0.0	0.0	0.0	0.0	0.0	0.0	0.0	0.0	0.0	0.0	0.0	0.0	0.0	0.0	0.0	0.0	0.0	0.0	0.0	0.0	0.0	0.0	0.0	0.0	0.0	0.0	0.0	0.0	0.0	0.0	0.0
2afe35e994d473def481077d808b3d1a	0.0	0.0	0.0	0.0	0.0	0.0	0.0	0.0	0.0	0.0	0.0	0.0	0.0	0.0	0.0	0.0	0.0	0.0	0.0	0.0	0.0	0.0	0.0	0.0	0.0	0.0	0.0	0.0	0.0	0.0	0.0	0.0	22.0	5.0	0.0	13.0	20.0	0.0	0.0	0.0	0.0	0.0	0.0	51.0	0.0	0.0	0.0	0.0	0.0
28d512e4fef4c8ff3885efc66877ae5c	0.0	0.0	0.0	0.0	0.0	0.0	0.0	0.0	0.0	0.0	0.0	0.0	0.0	0.0	0.0	0.0	0.0	0.0	0.0	0.0	0.0	0.0	0.0	0.0	0.0	0.0	0.0	0.0	0.0	0.0	0.0	0.0	0.0	0.0	0.0	0.0	0.0	0.0	0.0	0.0	0.0	0.0	0.0	0.0	0.0	0.0	0.0	0.0	0.0
63b3b2a9ae408b0d900d9f938191abb7	0.0	0.0	0.0	0.0	0.0	0.0	0.0	0.0	0.0	0.0	0.0	0.0	0.0	0.0	0.0	0.0	0.0	0.0	0.0	0.0	0.0	0.0	0.0	0.0	0.0	0.0	0.0	0.0	0.0	66.0	15.0	0.0	60.0	0.0	0.0	37.0	75.0	42.0	49.0	0.0	35.0	26.0	34.0	78.0	28.0	0.0	0.0	0.0	0.0
68fc0d2c0016c7bd45b08fbd8dcca594	4.0	0.0	0.0	0.0	0.0	0.0	0.0	0.0	0.0	70.0	0.0	0.0	415.0	80.0	10.0	36.0	35.0	142.0	27.0	82.0	29.0	42.0	3.0	0.0	0.0	0.0	0.0	0.0	0.0	0.0	0.0	0.0	20.0	5.0	24.0	11.0	30.0	0.0	6.0	7.0	38.0	0.0	7.0	18.0	0.0	0.0	3.0	0.0	0.0
a6766295087d900b3fea7ea0ca84c25a	0.0	0.0	0.0	0.0	0.0	0.0	0.0	0.0	0.0	0.0	0.0	0.0	0.0	0.0	0.0	0.0	0.0	0.0	0.0	0.0	0.0	0.0	0.0	0.0	0.0	0.0	0.0	0.0	0.0	27.0	33.0	0.0	59.0	0.0	0.0	37.0	63.0	90.0	105.0	0.0	52.0	41.0	0.0	58.0	0.0	0.0	0.0	0.0	0.0
61d0266674536ea62b4b986c8b4bc43b	0.0	16.0	0.0	0.0	0.0	0.0	0.0	28.0	0.0	0.0	0.0	123.0	16.0	104.0	0.0	228.0	0.0	43.0	0.0	0.0	0.0	0.0	70.0	0.0	0.0	0.0	0.0	0.0	0.0	19.0	0.0	0.0	0.0	0.0	0.0	69.0	0.0	0.0	0.0	0.0	0.0	0.0	0.0	0.0	10.0	0.0	0.0	0.0	0.0
21fd8045a218e8d529ef6acb61a43576	0.0	0.0	0.0	0.0	0.0	0.0	0.0	0.0	0.0	0.0	0.0	0.0	0.0	0.0	0.0	0.0	0.0	0.0	0.0	0.0	0.0	0.0	0.0	0.0	0.0	0.0	0.0	0.0	0.0	0.0	0.0	0.0	0.0	0.0	0.0	0.0	0.0	0.0	0.0	0.0	0.0	0.0	0.0	0.0	0.0	0.0	0.0	0.0	0.0
386039e8aa86855dd6942f0269830720	0.0	0.0	0.0	0.0	0.0	0.0	0.0	0.0	0.0	0.0	0.0	0.0	0.0	0.0	0.0	0.0	0.0	0.0	0.0	0.0	0.0	0.0	0.0	0.0	0.0	0.0	0.0	0.0	0.0	0.0	0.0	0.0	0.0	89.0	0.0	0.0	0.0	0.0	0.0	0.0	0.0	0.0	0.0	0.0	0.0	0.0	0.0	0.0	0.0
5f65c0831e1467430348fc955337e68d	0.0	0.0	0.0	0.0	0.0	0.0	0.0	0.0	0.0	0.0	0.0	0.0	0.0	0.0	0.0	0.0	0.0	0.0	0.0	0.0	0.0	0.0	0.0	0.0	0.0	0.0	0.0	0.0	0.0	0.0	0.0	0.0	0.0	0.0	0.0	0.0	10.0	0.0	0.0	0.0	0.0	0.0	0.0	0.0	0.0	0.0	0.0	0.0	0.0
735f2af260eac60c0459184dfbe4d2da	0.0	0.0	0.0	0.0	0.0	0.0	0.0	0.0	0.0	0.0	0.0	0.0	0.0	0.0	0.0	0.0	0.0	3.0	0.0	0.0	0.0	0.0	0.0	0.0	0.0	0.0	0.0	0.0	0.0	0.0	0.0	0.0	0.0	8.0	0.0	24.0	0.0	0.0	0.0	0.0	0.0	0.0	0.0	0.0	0.0	0.0	0.0	0.0	0.0
1a5578968dc89e056ac95eea5cdcb445	0.0	0.0	0.0	0.0	0.0	0.0	0.0	0.0	0.0	0.0	0.0	0.0	0.0	0.0	0.0	0.0	0.0	0.0	0.0	0.0	0.0	0.0	0.0	0.0	0.0	0.0	0.0	0.0	0.0	0.0	0.0	0.0	0.0	0.0	0.0	0.0	0.0	0.0	0.0	0.0	0.0	0.0	0.0	0.0	0.0	0.0	0.0	0.0	0.0
aaaea3638de5040ac64fb48e4e3788c9	0.0	0.0	0.0	0.0	0.0	0.0	0.0	0.0	0.0	0.0	0.0	0.0	0.0	0.0	0.0	0.0	0.0	0.0	0.0	0.0	0.0	0.0	0.0	0.0	0.0	0.0	0.0	0.0	0.0	25.0	49.0	0.0	14.0	37.0	7.0	30.0	70.0	68.0	55.0	20.0	49.0	67.0	53.0	68.0	0.0	0.0	0.0	0.0	0.0
4f74a121fa3b63550432b1e2db25c28f	0.0	0.0	0.0	0.0	0.0	0.0	0.0	0.0	0.0	0.0	0.0	0.0	0.0	0.0	0.0	0.0	0.0	0.0	0.0	0.0	0.0	0.0	0.0	0.0	0.0	0.0	0.0	0.0	0.0	0.0	0.0	0.0	0.0	0.0	0.0	0.0	0.0	0.0	0.0	0.0	0.0	0.0	0.0	0.0	0.0	0.0	0.0	0.0	0.0
1f692c98a9dc89c65d4858d4d4511bba	0.0	0.0	0.0	0.0	0.0	3.0	0.0	0.0	0.0	0.0	0.0	0.0	0.0	0.0	0.0	0.0	0.0	0.0	0.0	0.0	0.0	0.0	0.0	0.0	0.0	0.0	0.0	0.0	0.0	31.0	0.0	0.0	32.0	65.0	0.0	104.0	87.0	38.0	0.0	68.0	57.0	0.0	72.0	89.0	61.0	0.0	0.0	0.0	0.0
5c90d2022eed545fe313c35760b9c4c9	0.0	0.0	0.0	0.0	0.0	0.0	0.0	0.0	0.0	0.0	0.0	0.0	0.0	0.0	0.0	0.0	0.0	0.0	0.0	0.0	0.0	0.0	0.0	0.0	0.0	0.0	0.0	0.0	0.0	0.0	0.0	0.0	0.0	0.0	0.0	0.0	0.0	0.0	0.0	0.0	0.0	0.0	0.0	0.0	0.0	0.0	0.0	0.0	0.0
66a60fd891493d00be48795411d244cd	0.0	0.0	0.0	0.0	0.0	0.0	0.0	0.0	0.0	0.0	0.0	0.0	0.0	0.0	0.0	0.0	0.0	0.0	0.0	0.0	0.0	0.0	0.0	0.0	0.0	0.0	0.0	0.0	0.0	0.0	0.0	0.0	0.0	0.0	0.0	0.0	0.0	0.0	0.0	0.0	0.0	0.0	0.0	0.0	0.0	0.0	0.0	0.0	0.0
02227285bdb9537b5c6c3758187996de	0.0	0.0	0.0	0.0	0.0	0.0	0.0	0.0	0.0	0.0	0.0	0.0	0.0	0.0	0.0	0.0	0.0	0.0	0.0	0.0	0.0	0.0	0.0	0.0	0.0	0.0	0.0	0.0	0.0	13.0	45.0	0.0	64.0	29.0	15.0	31.0	72.0	66.0	45.0	0.0	0.0	0.0	27.0	75.0	0.0	0.0	0.0	0.0	0.0
db1c84a043095a8651db0c75924549cf	0.0	0.0	0.0	0.0	0.0	0.0	0.0	0.0	0.0	6.0	0.0	3.0	0.0	0.0	0.0	0.0	0.0	0.0	0.0	0.0	0.0	0.0	0.0	0.0	0.0	0.0	0.0	0.0	0.0	0.0	0.0	0.0	0.0	0.0	0.0	42.0	49.0	0.0	63.0	0.0	0.0	0.0	11.0	31.0	22.0	0.0	0.0	0.0	0.0
832e3c096c6b6321fac350b9e694b6aa	0.0	0.0	0.0	0.0	0.0	0.0	0.0	0.0	0.0	0.0	0.0	0.0	0.0	0.0	0.0	0.0	0.0	0.0	0.0	0.0	0.0	0.0	0.0	0.0	0.0	0.0	0.0	0.0	0.0	0.0	0.0	0.0	0.0	0.0	0.0	62.0	61.0	0.0	0.0	39.0	0.0	0.0	0.0	0.0	0.0	0.0	0.0	0.0	0.0
44f9484fb5dd6a9170dbd23972eebf84	0.0	0.0	0.0	0.0	0.0	0.0	0.0	0.0	0.0	0.0	0.0	0.0	0.0	0.0	0.0	0.0	0.0	0.0	0.0	0.0	0.0	0.0	0.0	0.0	0.0	0.0	0.0	0.0	0.0	0.0	0.0	37.0	0.0	0.0	0.0	0.0	0.0	0.0	0.0	0.0	0.0	0.0	0.0	0.0	0.0	0.0	0.0	0.0	0.0
94c8e28bfd6fdb61b70f035cbb28addc	0.0	0.0	0.0	0.0	0.0	0.0	0.0	0.0	0.0	0.0	0.0	0.0	0.0	0.0	0.0	0.0	0.0	0.0	0.0	0.0	0.0	0.0	0.0	0.0	0.0	0.0	0.0	0.0	0.0	0.0	33.0	0.0	0.0	0.0	55.0	102.0	99.0	36.0	60.0	56.0	0.0	31.0	64.0	40.0	0.0	0.0	0.0	0.0	0.0
462fa2d5744657c2841392034a7bc88e	0.0	0.0	0.0	0.0	0.0	0.0	0.0	0.0	0.0	0.0	0.0	0.0	0.0	0.0	0.0	0.0	0.0	0.0	0.0	0.0	0.0	0.0	0.0	0.0	0.0	0.0	0.0	0.0	0.0	0.0	0.0	0.0	14.0	9.0	0.0	0.0	0.0	0.0	18.0	0.0	0.0	0.0	0.0	30.0	7.0	0.0	0.0	0.0	0.0
e5ecff4d352498305d2e6587cc8ea5a2	0.0	0.0	0.0	0.0	0.0	0.0	0.0	0.0	0.0	0.0	0.0	0.0	0.0	0.0	0.0	0.0	0.0	0.0	0.0	0.0	0.0	0.0	0.0	0.0	0.0	0.0	0.0	0.0	0.0	0.0	0.0	0.0	0.0	0.0	0.0	0.0	0.0	0.0	0.0	0.0	0.0	0.0	0.0	0.0	0.0	0.0	0.0	0.0	0.0
e2d5c9e0f9f3d476365181c4ae4c48f8	0.0	0.0	0.0	0.0	0.0	0.0	0.0	0.0	0.0	0.0	0.0	0.0	0.0	25.0	0.0	0.0	0.0	0.0	0.0	0.0	0.0	0.0	0.0	0.0	0.0	0.0	0.0	0.0	0.0	0.0	0.0	0.0	0.0	38.0	0.0	0.0	34.0	0.0	0.0	0.0	23.0	56.0	42.0	63.0	216.0	0.0	0.0	0.0	0.0
004e3ce204ee0333ba934575fc424975	0.0	0.0	0.0	0.0	0.0	0.0	0.0	0.0	0.0	0.0	0.0	0.0	0.0	0.0	0.0	0.0	0.0	0.0	0.0	0.0	0.0	0.0	0.0	0.0	0.0	0.0	0.0	0.0	0.0	0.0	0.0	0.0	0.0	0.0	0.0	0.0	24.0	0.0	24.0	0.0	0.0	0.0	0.0	22.0	0.0	0.0	0.0	0.0	0.0
95f6ad5a17bfdbc64b7f269d7628b4d4	0.0	0.0	0.0	0.0	0.0	0.0	0.0	0.0	0.0	0.0	0.0	0.0	0.0	0.0	0.0	0.0	0.0	0.0	0.0	0.0	0.0	0.0	0.0	0.0	0.0	0.0	0.0	0.0	0.0	34.0	0.0	0.0	0.0	0.0	0.0	53.0	42.0	54.0	35.0	38.0	52.0	0.0	0.0	65.0	46.0	0.0	0.0	0.0	0.0
647995a886ab19ff370ec317cf6a169e	0.0	0.0	0.0	0.0	0.0	0.0	0.0	0.0	0.0	0.0	0.0	0.0	0.0	0.0	0.0	0.0	0.0	0.0	0.0	0.0	0.0	0.0	0.0	0.0	0.0	0.0	0.0	0.0	0.0	0.0	0.0	0.0	0.0	0.0	0.0	0.0	0.0	0.0	0.0	0.0	0.0	0.0	0.0	0.0	0.0	0.0	0.0	0.0	0.0
16390128160e23d134d309f27e634187	0.0	0.0	0.0	0.0	0.0	0.0	0.0	0.0	0.0	0.0	0.0	0.0	822.0	0.0	0.0	0.0	0.0	29.0	0.0	0.0	0.0	0.0	0.0	0.0	0.0	0.0	0.0	0.0	0.0	0.0	25.0	0.0	0.0	0.0	0.0	0.0	0.0	0.0	0.0	32.0	9.0	13.0	0.0	0.0	0.0	0.0	0.0	0.0	0.0
890d9910e94297d6b6bf3a201b44622c	0.0	0.0	0.0	0.0	0.0	0.0	0.0	0.0	0.0	0.0	74.0	61.0	0.0	0.0	0.0	0.0	58.0	73.0	41.0	0.0	0.0	0.0	0.0	0.0	0.0	0.0	0.0	0.0	0.0	87.0	0.0	0.0	0.0	78.0	0.0	85.0	163.0	0.0	0.0	78.0	125.0	107.0	0.0	0.0	0.0	0.0	0.0	0.0	0.0
72d17f5b97f0b37916b418195e50586e	0.0	0.0	0.0	0.0	0.0	0.0	0.0	0.0	0.0	0.0	0.0	0.0	0.0	0.0	0.0	0.0	0.0	0.0	0.0	0.0	0.0	0.0	2.0	0.0	0.0	0.0	0.0	0.0	0.0	74.0	0.0	0.0	54.0	0.0	21.0	66.0	72.0	102.0	119.0	18.0	28.0	0.0	65.0	81.0	0.0	0.0	0.0	0.0	0.0
2b29cc1e819a3d272fc493f77da2023d	0.0	0.0	0.0	0.0	0.0	0.0	0.0	0.0	0.0	0.0	0.0	0.0	0.0	0.0	0.0	0.0	0.0	0.0	0.0	0.0	0.0	0.0	0.0	0.0	0.0	0.0	0.0	0.0	0.0	0.0	0.0	0.0	0.0	0.0	0.0	0.0	0.0	0.0	0.0	0.0	0.0	0.0	0.0	0.0	0.0	0.0	0.0	0.0	0.0
1c0e37c973be0c8e693b846b79e88416	0.0	0.0	0.0	0.0	0.0	0.0	0.0	0.0	0.0	0.0	0.0	0.0	0.0	0.0	0.0	0.0	0.0	0.0	0.0	0.0	0.0	0.0	0.0	0.0	0.0	0.0	0.0	0.0	0.0	0.0	0.0	0.0	0.0	0.0	0.0	0.0	0.0	0.0	0.0	0.0	0.0	0.0	0.0	0.0	0.0	0.0	0.0	0.0	0.0
657d64c5f4663b3ec0a9b6037512f2c5	0.0	0.0	0.0	0.0	0.0	0.0	0.0	0.0	0.0	3.0	0.0	0.0	2.0	0.0	0.0	5.0	0.0	0.0	0.0	0.0	0.0	0.0	0.0	0.0	0.0	0.0	0.0	0.0	0.0	0.0	0.0	0.0	0.0	0.0	0.0	0.0	0.0	0.0	0.0	0.0	0.0	0.0	0.0	0.0	0.0	0.0	0.0	0.0	0.0
b44f6d1c103f0607f20c5e66246fb215	0.0	0.0	0.0	0.0	0.0	0.0	0.0	0.0	0.0	0.0	0.0	0.0	0.0	0.0	0.0	0.0	0.0	0.0	0.0	0.0	0.0	0.0	0.0	0.0	0.0	0.0	0.0	0.0	0.0	0.0	0.0	0.0	0.0	0.0	0.0	0.0	0.0	0.0	0.0	0.0	0.0	0.0	0.0	0.0	0.0	0.0	0.0	0.0	0.0
bffd1a6dcb4ea4c372d371b0d2e06794	0.0	0.0	0.0	0.0	0.0	0.0	0.0	0.0	0.0	0.0	0.0	0.0	0.0	0.0	0.0	0.0	0.0	0.0	0.0	0.0	0.0	0.0	0.0	0.0	0.0	0.0	0.0	0.0	0.0	0.0	0.0	0.0	0.0	0.0	0.0	0.0	0.0	0.0	0.0	0.0	0.0	0.0	0.0	0.0	0.0	0.0	0.0	0.0	0.0
95f51d0e56e5ddd9b28ef94192948e9c	0.0	0.0	0.0	0.0	0.0	0.0	0.0	0.0	0.0	0.0	0.0	0.0	0.0	0.0	0.0	0.0	0.0	0.0	0.0	0.0	0.0	0.0	0.0	0.0	0.0	0.0	0.0	0.0	0.0	28.0	45.0	0.0	40.0	78.0	0.0	176.0	97.0	46.0	54.0	0.0	25.0	25.0	32.0	38.0	79.0	0.0	0.0	0.0	0.0
7da38517b94cd8b00a047b92ada1f352	0.0	0.0	0.0	0.0	0.0	0.0	0.0	0.0	0.0	0.0	0.0	0.0	0.0	0.0	0.0	0.0	0.0	0.0	0.0	0.0	0.0	0.0	0.0	0.0	0.0	0.0	0.0	0.0	0.0	0.0	0.0	0.0	0.0	0.0	0.0	0.0	0.0	0.0	0.0	1055.0	0.0	0.0	0.0	0.0	0.0	0.0	0.0	0.0	0.0
4a6a3b83cffa7d120ff78c5a69d97ba6	0.0	2.0	0.0	0.0	0.0	0.0	0.0	0.0	0.0	0.0	0.0	0.0	0.0	0.0	0.0	0.0	0.0	0.0	0.0	0.0	0.0	0.0	0.0	0.0	0.0	0.0	0.0	7.0	0.0	0.0	23.0	0.0	19.0	37.0	0.0	61.0	70.0	36.0	59.0	25.0	33.0	20.0	22.0	53.0	17.0	0.0	0.0	0.0	0.0
30baa0b30389efc49b9e6ae2c2023757	0.0	0.0	0.0	0.0	0.0	0.0	0.0	0.0	0.0	0.0	0.0	0.0	0.0	0.0	0.0	0.0	0.0	0.0	0.0	0.0	0.0	0.0	0.0	0.0	0.0	5.0	0.0	0.0	0.0	20.0	0.0	0.0	19.0	32.0	0.0	20.0	27.0	19.0	0.0	46.0	18.0	0.0	45.0	25.0	14.0	0.0	0.0	0.0	0.0
8f18249b446c504ebe2645ad8885559a	0.0	0.0	0.0	0.0	0.0	0.0	0.0	0.0	0.0	0.0	0.0	0.0	0.0	0.0	0.0	0.0	0.0	0.0	0.0	0.0	0.0	0.0	0.0	0.0	0.0	0.0	0.0	0.0	0.0	0.0	0.0	0.0	0.0	0.0	0.0	0.0	95.0	31.0	62.0	0.0	29.0	41.0	0.0	51.0	58.0	0.0	0.0	0.0	0.0
5c61db277310d62f7a42a8360bbaad5f	0.0	0.0	0.0	0.0	0.0	0.0	0.0	0.0	0.0	0.0	0.0	0.0	0.0	0.0	0.0	0.0	0.0	0.0	0.0	0.0	0.0	0.0	0.0	0.0	0.0	0.0	0.0	0.0	0.0	25.0	0.0	7.0	12.0	12.0	0.0	41.0	20.0	19.0	30.0	16.0	12.0	19.0	28.0	26.0	26.0	0.0	0.0	0.0	0.0
890ec5dd4c24cf4c602e0494909aec91	0.0	0.0	0.0	23.0	0.0	0.0	0.0	0.0	0.0	136.0	0.0	0.0	30.0	0.0	0.0	159.0	194.0	38.0	312.0	134.0	0.0	0.0	0.0	0.0	0.0	0.0	0.0	0.0	0.0	0.0	0.0	0.0	0.0	0.0	0.0	0.0	0.0	0.0	19.0	0.0	0.0	0.0	0.0	0.0	0.0	0.0	0.0	0.0	0.0
a05ab241854d83dcee2d411e9beb1345	0.0	0.0	0.0	0.0	0.0	0.0	0.0	0.0	0.0	0.0	0.0	0.0	0.0	226.0	62.0	0.0	742.0	57.0	52.0	0.0	120.0	23.0	0.0	0.0	0.0	0.0	0.0	0.0	0.0	0.0	0.0	0.0	0.0	0.0	0.0	45.0	115.0	0.0	56.0	0.0	0.0	0.0	0.0	0.0	0.0	0.0	0.0	0.0	0.0
1f092e68c2847ba63367405a14db2ab4	0.0	0.0	0.0	0.0	0.0	0.0	0.0	0.0	0.0	0.0	0.0	0.0	0.0	0.0	0.0	0.0	0.0	0.0	0.0	0.0	0.0	0.0	0.0	0.0	0.0	0.0	0.0	0.0	0.0	0.0	0.0	0.0	0.0	0.0	0.0	0.0	0.0	0.0	0.0	0.0	0.0	0.0	0.0	0.0	0.0	0.0	0.0	0.0	0.0
6a52f280f5a468f78d2a2432d9a5445f	0.0	0.0	0.0	0.0	0.0	0.0	0.0	0.0	0.0	0.0	0.0	0.0	0.0	0.0	0.0	0.0	0.0	0.0	0.0	0.0	0.0	0.0	0.0	0.0	0.0	0.0	0.0	0.0	0.0	14.0	24.0	0.0	0.0	0.0	6.0	0.0	37.0	25.0	0.0	16.0	10.0	0.0	27.0	17.0	22.0	0.0	0.0	0.0	0.0
29e6adaabbdc8f1d5ac19924d0a47443	0.0	0.0	0.0	0.0	0.0	0.0	0.0	0.0	0.0	18.0	0.0	0.0	0.0	0.0	0.0	0.0	0.0	0.0	11.0	0.0	0.0	0.0	0.0	0.0	0.0	0.0	0.0	0.0	0.0	25.0	48.0	0.0	75.0	51.0	0.0	77.0	56.0	52.0	66.0	0.0	19.0	29.0	50.0	78.0	0.0	0.0	0.0	0.0	0.0
c37ed8e1754f269c3e4aa5d2ca4b8a5d	0.0	0.0	0.0	0.0	0.0	0.0	0.0	0.0	0.0	0.0	0.0	0.0	0.0	0.0	0.0	0.0	0.0	0.0	0.0	0.0	0.0	0.0	0.0	0.0	0.0	0.0	2.0	0.0	0.0	16.0	31.0	0.0	31.0	30.0	0.0	90.0	66.0	33.0	101.0	13.0	20.0	15.0	42.0	120.0	31.0	0.0	0.0	0.0	0.0
6e1499197e83c116824c2e986439d087	0.0	0.0	0.0	0.0	0.0	0.0	0.0	0.0	0.0	0.0	0.0	0.0	0.0	0.0	0.0	0.0	0.0	0.0	0.0	0.0	0.0	0.0	0.0	0.0	0.0	0.0	0.0	0.0	0.0	33.0	0.0	0.0	0.0	0.0	0.0	0.0	0.0	0.0	13.0	182.0	35.0	45.0	24.0	11.0	0.0	0.0	0.0	0.0	0.0
63041aa0853c88f174f5d8bde5a4669d	0.0	0.0	0.0	0.0	0.0	0.0	0.0	0.0	0.0	0.0	0.0	0.0	0.0	0.0	0.0	0.0	0.0	0.0	0.0	0.0	0.0	0.0	0.0	0.0	0.0	0.0	0.0	0.0	0.0	0.0	34.0	0.0	51.0	0.0	0.0	0.0	53.0	50.0	40.0	32.0	0.0	0.0	0.0	58.0	62.0	0.0	0.0	0.0	0.0
3a7f1560201799a430e246a3fde6eed8	0.0	0.0	0.0	0.0	0.0	0.0	0.0	0.0	0.0	439.0	33.0	43.0	107.0	39.0	28.0	121.0	102.0	0.0	0.0	40.0	83.0	26.0	43.0	0.0	0.0	0.0	0.0	0.0	0.0	0.0	0.0	0.0	35.0	0.0	0.0	0.0	51.0	0.0	47.0	0.0	0.0	0.0	0.0	0.0	0.0	0.0	0.0	0.0	0.0
83240478905f84afdb907ae672774700	0.0	0.0	0.0	0.0	0.0	0.0	0.0	0.0	0.0	2.0	0.0	0.0	0.0	0.0	0.0	17.0	0.0	8.0	0.0	0.0	0.0	0.0	0.0	0.0	0.0	0.0	0.0	0.0	5.0	38.0	47.0	0.0	21.0	12.0	0.0	44.0	67.0	60.0	31.0	0.0	31.0	18.0	21.0	44.0	12.0	0.0	0.0	0.0	0.0
a006dd12af8cadf344ff6a994c86d482	0.0	0.0	0.0	0.0	0.0	0.0	0.0	0.0	0.0	0.0	0.0	0.0	0.0	0.0	0.0	0.0	0.0	0.0	0.0	0.0	0.0	0.0	0.0	0.0	0.0	0.0	0.0	0.0	0.0	31.0	24.0	0.0	34.0	25.0	0.0	19.0	64.0	48.0	32.0	16.0	0.0	0.0	0.0	74.0	32.0	0.0	0.0	0.0	0.0
b73158fa37e93296a4ca3fb2df3c893e	0.0	0.0	0.0	0.0	0.0	0.0	0.0	0.0	0.0	0.0	0.0	0.0	0.0	0.0	0.0	0.0	0.0	0.0	0.0	0.0	0.0	0.0	0.0	0.0	0.0	0.0	0.0	0.0	0.0	0.0	0.0	0.0	0.0	0.0	0.0	0.0	0.0	0.0	0.0	0.0	0.0	0.0	0.0	0.0	0.0	0.0	0.0	0.0	0.0
8ae89fb79375eed341bd6459b1a4b189	0.0	0.0	0.0	0.0	0.0	0.0	0.0	0.0	0.0	0.0	0.0	0.0	0.0	0.0	0.0	0.0	0.0	0.0	0.0	0.0	0.0	0.0	0.0	0.0	0.0	0.0	0.0	0.0	0.0	21.0	0.0	0.0	0.0	0.0	0.0	0.0	0.0	0.0	0.0	0.0	0.0	0.0	0.0	0.0	0.0	0.0	0.0	0.0	0.0
b4ed6e6b049f7f845cd5dfcd60208c95	0.0	0.0	0.0	0.0	0.0	0.0	0.0	0.0	0.0	0.0	0.0	0.0	64.0	0.0	0.0	0.0	0.0	0.0	0.0	0.0	0.0	0.0	0.0	0.0	0.0	0.0	0.0	0.0	0.0	0.0	0.0	0.0	0.0	0.0	0.0	0.0	0.0	0.0	0.0	0.0	0.0	0.0	0.0	0.0	0.0	0.0	0.0	0.0	0.0
1db42e7c75b12d00e62b1a0a73c7ff07	0.0	3.0	0.0	0.0	0.0	0.0	0.0	0.0	0.0	0.0	0.0	0.0	0.0	0.0	0.0	0.0	0.0	0.0	0.0	0.0	0.0	0.0	0.0	0.0	0.0	0.0	0.0	0.0	0.0	16.0	0.0	0.0	22.0	0.0	0.0	0.0	0.0	0.0	84.0	64.0	0.0	0.0	0.0	0.0	0.0	0.0	0.0	0.0	0.0
50ff883f02dd4ff2f1f3a160d31a665e	0.0	0.0	0.0	0.0	0.0	0.0	0.0	0.0	0.0	0.0	0.0	0.0	0.0	0.0	0.0	0.0	0.0	0.0	0.0	0.0	0.0	0.0	0.0	0.0	0.0	0.0	0.0	0.0	0.0	19.0	9.0	0.0	4.0	0.0	0.0	13.0	13.0	14.0	0.0	0.0	0.0	0.0	6.0	27.0	59.0	0.0	0.0	0.0	0.0
25d3de3bdd9f0a3c15cc7fe929b14091	0.0	0.0	0.0	0.0	0.0	0.0	0.0	0.0	0.0	0.0	0.0	0.0	0.0	0.0	0.0	0.0	0.0	0.0	0.0	0.0	0.0	0.0	0.0	0.0	0.0	0.0	0.0	0.0	0.0	0.0	0.0	0.0	0.0	0.0	0.0	0.0	0.0	0.0	0.0	0.0	0.0	0.0	0.0	0.0	0.0	0.0	0.0	0.0	0.0
810a5b8b505b9071ab04adc228b2813f	0.0	0.0	0.0	0.0	0.0	0.0	0.0	0.0	0.0	0.0	0.0	0.0	0.0	0.0	0.0	0.0	0.0	0.0	0.0	0.0	0.0	5.0	0.0	0.0	0.0	0.0	2.0	0.0	0.0	14.0	0.0	0.0	59.0	30.0	0.0	40.0	29.0	39.0	22.0	0.0	28.0	0.0	30.0	66.0	37.0	0.0	0.0	0.0	0.0
a01799d8200978fff27f37c0e839a7f7	0.0	0.0	0.0	0.0	0.0	0.0	0.0	0.0	0.0	0.0	0.0	0.0	0.0	0.0	0.0	0.0	0.0	0.0	0.0	0.0	0.0	0.0	0.0	0.0	0.0	0.0	0.0	0.0	0.0	17.0	30.0	0.0	0.0	0.0	0.0	0.0	33.0	0.0	37.0	128.0	0.0	0.0	0.0	0.0	0.0	0.0	0.0	0.0	0.0
2f3c8db3e3f9f3e31f959432accbbd25	0.0	0.0	0.0	0.0	0.0	0.0	0.0	0.0	0.0	23.0	29.0	0.0	101.0	0.0	0.0	83.0	57.0	0.0	47.0	0.0	55.0	0.0	0.0	0.0	0.0	0.0	0.0	0.0	0.0	35.0	0.0	0.0	69.0	7.0	0.0	0.0	70.0	20.0	152.0	21.0	31.0	29.0	33.0	24.0	17.0	0.0	0.0	0.0	0.0
4215aa0b0975a8147cdc1956b1ac279d	0.0	0.0	0.0	0.0	0.0	0.0	0.0	0.0	0.0	0.0	0.0	0.0	0.0	0.0	0.0	0.0	0.0	0.0	0.0	0.0	0.0	0.0	0.0	0.0	0.0	0.0	0.0	0.0	0.0	0.0	0.0	0.0	0.0	0.0	0.0	0.0	0.0	0.0	0.0	0.0	0.0	0.0	0.0	0.0	0.0	0.0	0.0	0.0	0.0
0fb588b1f9cbe3a7876882c78dd87022	0.0	0.0	0.0	0.0	0.0	0.0	0.0	0.0	0.0	0.0	0.0	0.0	0.0	0.0	0.0	0.0	0.0	0.0	0.0	0.0	0.0	0.0	0.0	0.0	0.0	0.0	0.0	0.0	0.0	0.0	0.0	0.0	0.0	0.0	0.0	0.0	0.0	0.0	0.0	0.0	0.0	0.0	0.0	0.0	0.0	0.0	0.0	0.0	0.0
893e3756d4b55031c589abd4addb7848	0.0	0.0	0.0	0.0	0.0	0.0	0.0	0.0	0.0	0.0	0.0	0.0	0.0	0.0	0.0	0.0	0.0	0.0	0.0	0.0	0.0	0.0	0.0	0.0	0.0	0.0	0.0	0.0	0.0	0.0	0.0	0.0	0.0	0.0	0.0	0.0	0.0	0.0	0.0	0.0	0.0	0.0	0.0	0.0	0.0	0.0	0.0	0.0	0.0
cf93fcf2e02dadebfb506919c2787a14	0.0	0.0	0.0	0.0	0.0	0.0	0.0	0.0	0.0	98.0	56.0	31.0	133.0	28.0	18.0	50.0	50.0	42.0	73.0	30.0	37.0	38.0	8.0	0.0	0.0	0.0	0.0	0.0	0.0	141.0	0.0	0.0	147.0	0.0	53.0	49.0	62.0	79.0	0.0	65.0	33.0	0.0	0.0	59.0	0.0	0.0	0.0	0.0	0.0
2f11d4d92419eff7f5fa9553cc8f173e	0.0	0.0	0.0	0.0	0.0	0.0	0.0	0.0	0.0	0.0	0.0	0.0	0.0	0.0	13.0	0.0	0.0	0.0	0.0	0.0	0.0	0.0	0.0	0.0	0.0	0.0	0.0	0.0	0.0	0.0	0.0	0.0	0.0	0.0	0.0	0.0	21.0	0.0	0.0	0.0	0.0	0.0	0.0	0.0	25.0	0.0	0.0	0.0	0.0
422d1e5c87deee5c5c39f1a1e8194f55	0.0	0.0	0.0	0.0	0.0	0.0	0.0	0.0	0.0	0.0	0.0	0.0	0.0	0.0	0.0	0.0	0.0	3.0	0.0	0.0	0.0	0.0	0.0	0.0	0.0	0.0	0.0	0.0	0.0	35.0	0.0	0.0	0.0	22.0	0.0	93.0	0.0	158.0	39.0	0.0	0.0	0.0	20.0	57.0	19.0	0.0	0.0	0.0	0.0
369986dbe46d0401c41837e4420e2832	0.0	0.0	0.0	0.0	0.0	0.0	0.0	0.0	0.0	0.0	0.0	0.0	0.0	0.0	0.0	0.0	0.0	0.0	0.0	0.0	0.0	0.0	0.0	0.0	0.0	0.0	0.0	0.0	0.0	80.0	0.0	0.0	0.0	29.0	0.0	20.0	18.0	0.0	0.0	39.0	0.0	0.0	0.0	0.0	14.0	0.0	0.0	0.0	0.0
964069a3f10c48a69a8632c08741afc1	0.0	0.0	0.0	0.0	0.0	0.0	0.0	0.0	0.0	12.0	0.0	0.0	0.0	0.0	0.0	15.0	0.0	0.0	0.0	0.0	0.0	0.0	0.0	0.0	0.0	0.0	0.0	0.0	0.0	25.0	24.0	0.0	27.0	18.0	0.0	36.0	63.0	0.0	62.0	7.0	17.0	9.0	20.0	28.0	26.0	0.0	0.0	0.0	0.0
7b3d35d8eda680d009f02c63d06b6861	0.0	0.0	0.0	0.0	0.0	0.0	0.0	0.0	0.0	0.0	0.0	0.0	0.0	989.0	0.0	0.0	0.0	0.0	0.0	0.0	0.0	0.0	0.0	0.0	0.0	0.0	0.0	0.0	0.0	14.0	0.0	0.0	10.0	0.0	0.0	59.0	0.0	0.0	0.0	0.0	0.0	0.0	23.0	0.0	0.0	0.0	0.0	0.0	0.0
1e9bb5aa176bf9b412960bc531e6436a	0.0	0.0	0.0	0.0	0.0	0.0	0.0	0.0	0.0	0.0	0.0	0.0	0.0	0.0	0.0	0.0	0.0	0.0	10.0	0.0	0.0	0.0	0.0	0.0	0.0	0.0	0.0	0.0	0.0	0.0	0.0	0.0	0.0	0.0	0.0	0.0	0.0	0.0	0.0	0.0	0.0	0.0	0.0	0.0	0.0	0.0	0.0	0.0	0.0
5d2a4d5660989a7b1d6ac5dc153310ba	0.0	0.0	0.0	0.0	0.0	0.0	0.0	0.0	0.0	0.0	0.0	0.0	0.0	0.0	0.0	0.0	0.0	0.0	0.0	0.0	0.0	0.0	0.0	0.0	0.0	0.0	0.0	0.0	0.0	0.0	35.0	0.0	35.0	0.0	0.0	61.0	0.0	35.0	69.0	21.0	26.0	32.0	24.0	75.0	30.0	0.0	0.0	0.0	0.0
608b303b3693cc14544a6c0ffda64476	0.0	0.0	0.0	0.0	0.0	0.0	0.0	0.0	0.0	0.0	0.0	0.0	0.0	0.0	0.0	0.0	0.0	0.0	0.0	0.0	0.0	0.0	0.0	0.0	0.0	0.0	0.0	0.0	0.0	0.0	0.0	0.0	0.0	0.0	0.0	0.0	0.0	0.0	0.0	0.0	0.0	0.0	0.0	0.0	0.0	0.0	0.0	0.0	0.0
7f414ded3276e3f6305136deea3c046c	0.0	0.0	0.0	0.0	0.0	0.0	0.0	0.0	0.0	135.0	79.0	66.0	170.0	46.0	0.0	57.0	75.0	25.0	79.0	35.0	23.0	0.0	43.0	0.0	0.0	0.0	0.0	0.0	0.0	47.0	0.0	0.0	23.0	0.0	0.0	16.0	45.0	0.0	38.0	0.0	0.0	40.0	35.0	0.0	0.0	0.0	0.0	0.0	0.0
6a16064309e74ae66657cc40dfa8707c	0.0	0.0	0.0	0.0	0.0	0.0	0.0	0.0	0.0	0.0	0.0	0.0	0.0	0.0	0.0	0.0	0.0	0.0	0.0	0.0	0.0	0.0	0.0	0.0	0.0	0.0	0.0	0.0	0.0	0.0	0.0	0.0	0.0	0.0	0.0	0.0	0.0	0.0	0.0	0.0	0.0	0.0	0.0	0.0	0.0	0.0	0.0	0.0	0.0
d160b3c6bc82a5ec07153db930b0af9e	0.0	0.0	0.0	0.0	0.0	0.0	0.0	0.0	0.0	0.0	0.0	0.0	0.0	0.0	0.0	0.0	0.0	0.0	0.0	0.0	0.0	0.0	0.0	0.0	0.0	0.0	0.0	0.0	0.0	0.0	0.0	0.0	0.0	0.0	0.0	0.0	0.0	0.0	0.0	0.0	0.0	0.0	0.0	0.0	0.0	0.0	0.0	0.0	0.0
4567505afd168fff017ec4bf76d8d749	0.0	0.0	0.0	0.0	0.0	0.0	0.0	0.0	0.0	0.0	0.0	0.0	0.0	0.0	0.0	0.0	0.0	0.0	0.0	0.0	0.0	6.0	0.0	0.0	0.0	0.0	0.0	0.0	5.0	0.0	0.0	0.0	22.0	40.0	0.0	44.0	72.0	42.0	76.0	0.0	29.0	0.0	34.0	68.0	45.0	0.0	0.0	0.0	0.0
fc4ce9fbcb319ee89fbe6043b85cf6cf	0.0	0.0	0.0	0.0	0.0	0.0	0.0	0.0	0.0	0.0	0.0	0.0	0.0	0.0	0.0	0.0	0.0	0.0	0.0	0.0	0.0	0.0	0.0	0.0	0.0	0.0	0.0	0.0	0.0	0.0	0.0	0.0	0.0	0.0	0.0	36.0	124.0	0.0	26.0	0.0	0.0	0.0	0.0	0.0	0.0	0.0	0.0	0.0	0.0
b7a906ac2da47e53a1b454b21f904634	0.0	0.0	0.0	0.0	0.0	0.0	0.0	0.0	0.0	0.0	0.0	0.0	0.0	0.0	0.0	0.0	0.0	0.0	0.0	0.0	0.0	0.0	0.0	0.0	0.0	0.0	0.0	0.0	0.0	0.0	0.0	0.0	0.0	0.0	0.0	0.0	0.0	0.0	0.0	0.0	0.0	0.0	0.0	0.0	0.0	0.0	0.0	0.0	0.0
eac24ab18985671fa3b448c07357a0e7	0.0	0.0	0.0	0.0	0.0	0.0	0.0	0.0	0.0	0.0	0.0	0.0	0.0	0.0	0.0	0.0	0.0	0.0	0.0	0.0	0.0	0.0	0.0	0.0	0.0	0.0	0.0	0.0	0.0	0.0	0.0	0.0	0.0	0.0	0.0	0.0	0.0	0.0	0.0	0.0	0.0	0.0	0.0	13.0	0.0	0.0	0.0	0.0	0.0
4806b4a455c3e8a4c7296a168c45e004	0.0	0.0	0.0	0.0	0.0	0.0	0.0	0.0	0.0	0.0	0.0	0.0	0.0	0.0	0.0	0.0	0.0	0.0	0.0	0.0	0.0	0.0	0.0	0.0	0.0	0.0	0.0	0.0	0.0	0.0	0.0	0.0	0.0	0.0	0.0	0.0	0.0	0.0	0.0	0.0	0.0	0.0	0.0	0.0	0.0	0.0	0.0	3.0	0.0
a70e315dfbcd90dc1fc11c63d52e3fd8	0.0	0.0	0.0	0.0	0.0	3.0	0.0	0.0	0.0	0.0	0.0	0.0	0.0	0.0	0.0	0.0	0.0	0.0	0.0	0.0	0.0	0.0	0.0	0.0	0.0	0.0	0.0	0.0	0.0	0.0	13.0	0.0	0.0	49.0	0.0	0.0	67.0	22.0	47.0	0.0	0.0	0.0	51.0	12.0	13.0	0.0	0.0	0.0	0.0
bf32450d585bb8633eaa7326725d19b1	0.0	0.0	0.0	0.0	0.0	0.0	0.0	0.0	0.0	0.0	0.0	0.0	0.0	0.0	0.0	0.0	0.0	0.0	0.0	0.0	0.0	0.0	0.0	0.0	0.0	0.0	0.0	0.0	0.0	0.0	0.0	0.0	0.0	0.0	0.0	0.0	0.0	0.0	0.0	0.0	0.0	0.0	0.0	0.0	0.0	0.0	0.0	0.0	0.0
89f9897383e96a050a8898b77e42c378	0.0	0.0	0.0	0.0	0.0	0.0	0.0	0.0	0.0	88.0	85.0	0.0	0.0	58.0	0.0	188.0	103.0	0.0	65.0	17.0	0.0	572.0	0.0	0.0	0.0	0.0	0.0	0.0	0.0	0.0	0.0	0.0	0.0	0.0	0.0	0.0	0.0	0.0	25.0	0.0	35.0	0.0	24.0	0.0	0.0	0.0	0.0	0.0	0.0
167ead93c3bf2f288e599ccea5cd6bfa	0.0	0.0	0.0	0.0	0.0	0.0	0.0	0.0	0.0	0.0	0.0	0.0	0.0	0.0	0.0	12.0	8.0	0.0	0.0	0.0	0.0	0.0	0.0	0.0	0.0	0.0	0.0	0.0	0.0	0.0	17.0	0.0	0.0	30.0	0.0	56.0	64.0	14.0	162.0	0.0	8.0	14.0	0.0	145.0	15.0	0.0	0.0	0.0	2.0
29ff00d2f3ab349cf7ca21ab55c98b3b	0.0	0.0	0.0	0.0	0.0	0.0	0.0	0.0	0.0	0.0	0.0	0.0	0.0	0.0	0.0	0.0	0.0	0.0	0.0	0.0	0.0	0.0	0.0	0.0	0.0	0.0	0.0	0.0	0.0	18.0	0.0	0.0	0.0	0.0	0.0	0.0	14.0	16.0	0.0	0.0	18.0	39.0	0.0	14.0	21.0	0.0	0.0	0.0	0.0
e8712922c7149d32cedc4734d9eb56d7	0.0	0.0	0.0	0.0	0.0	0.0	0.0	0.0	0.0	0.0	0.0	0.0	0.0	0.0	0.0	0.0	0.0	0.0	0.0	0.0	0.0	0.0	0.0	0.0	0.0	0.0	0.0	0.0	0.0	0.0	0.0	0.0	0.0	0.0	12.0	0.0	0.0	0.0	0.0	0.0	0.0	0.0	0.0	0.0	0.0	0.0	0.0	0.0	0.0
39b581bfd219e622360b4d18a9a03604	0.0	0.0	0.0	0.0	0.0	0.0	0.0	0.0	0.0	0.0	0.0	8.0	679.0	0.0	0.0	0.0	0.0	0.0	0.0	0.0	0.0	0.0	0.0	0.0	0.0	0.0	0.0	0.0	0.0	0.0	0.0	0.0	0.0	0.0	11.0	0.0	0.0	0.0	13.0	0.0	0.0	0.0	0.0	0.0	0.0	0.0	0.0	0.0	0.0
bc1502f6fda528fcd5cb1466ef73531b	0.0	0.0	0.0	0.0	0.0	0.0	0.0	0.0	0.0	0.0	0.0	0.0	0.0	0.0	0.0	0.0	0.0	0.0	0.0	0.0	0.0	0.0	0.0	0.0	0.0	0.0	0.0	0.0	0.0	0.0	0.0	0.0	0.0	0.0	0.0	0.0	0.0	0.0	0.0	0.0	0.0	0.0	0.0	0.0	0.0	0.0	0.0	0.0	0.0
ac065175b6e5172c4dcc658eb6f44a64	0.0	0.0	0.0	0.0	0.0	0.0	0.0	0.0	0.0	0.0	0.0	0.0	0.0	0.0	0.0	0.0	0.0	0.0	0.0	0.0	0.0	0.0	0.0	0.0	0.0	0.0	0.0	0.0	0.0	0.0	0.0	0.0	0.0	0.0	0.0	0.0	15.0	0.0	0.0	0.0	0.0	0.0	0.0	0.0	0.0	0.0	0.0	0.0	0.0
33d7585f589c33ec52ccc6e280be4554	0.0	0.0	0.0	71.0	0.0	0.0	0.0	0.0	0.0	72.0	0.0	50.0	0.0	0.0	15.0	0.0	0.0	26.0	0.0	0.0	0.0	0.0	0.0	0.0	0.0	0.0	0.0	0.0	0.0	35.0	0.0	0.0	0.0	0.0	0.0	0.0	0.0	31.0	66.0	0.0	0.0	0.0	0.0	0.0	0.0	0.0	0.0	0.0	29.0
d37aa671db86b7ecc911e9df551e4526	0.0	0.0	0.0	0.0	0.0	0.0	0.0	0.0	0.0	0.0	0.0	0.0	0.0	0.0	0.0	0.0	0.0	0.0	0.0	0.0	0.0	0.0	0.0	0.0	0.0	0.0	0.0	0.0	0.0	0.0	0.0	0.0	0.0	0.0	0.0	0.0	0.0	0.0	0.0	0.0	0.0	0.0	0.0	0.0	0.0	0.0	0.0	0.0	0.0
4a0562bf1b7f6b5178dc67153a990d98	0.0	0.0	0.0	0.0	0.0	0.0	0.0	0.0	0.0	0.0	0.0	0.0	0.0	0.0	0.0	0.0	0.0	0.0	0.0	0.0	0.0	0.0	0.0	0.0	0.0	0.0	5.0	0.0	0.0	0.0	0.0	15.0	0.0	0.0	0.0	0.0	0.0	0.0	0.0	40.0	32.0	0.0	0.0	73.0	88.0	0.0	0.0	0.0	0.0
6cb408bc0d5b1bbc1f81c30aef37cfb8	0.0	0.0	0.0	0.0	0.0	0.0	0.0	0.0	0.0	0.0	0.0	0.0	0.0	0.0	0.0	0.0	0.0	0.0	0.0	0.0	0.0	0.0	0.0	0.0	0.0	0.0	0.0	0.0	0.0	0.0	29.0	0.0	0.0	31.0	0.0	0.0	0.0	0.0	0.0	0.0	0.0	0.0	0.0	0.0	0.0	0.0	0.0	0.0	0.0
cfab55e18193bf8ba9289028eadf1eb6	0.0	0.0	0.0	0.0	0.0	0.0	0.0	0.0	0.0	0.0	0.0	0.0	0.0	0.0	0.0	0.0	0.0	0.0	0.0	0.0	0.0	0.0	0.0	0.0	0.0	0.0	0.0	0.0	0.0	0.0	20.0	0.0	38.0	0.0	0.0	35.0	81.0	56.0	36.0	0.0	0.0	0.0	20.0	0.0	40.0	0.0	0.0	0.0	0.0
32a29a91e92fa906faa04ed72b29bb04	0.0	0.0	0.0	0.0	0.0	0.0	0.0	0.0	0.0	0.0	0.0	0.0	0.0	0.0	0.0	0.0	0.0	0.0	0.0	0.0	0.0	0.0	0.0	0.0	0.0	0.0	0.0	0.0	0.0	0.0	0.0	0.0	0.0	0.0	0.0	0.0	0.0	0.0	0.0	0.0	0.0	0.0	0.0	0.0	0.0	0.0	0.0	0.0	0.0
3f80362e15de4a0f1d8b955052620b37	0.0	0.0	0.0	0.0	0.0	0.0	0.0	0.0	0.0	18.0	0.0	0.0	32.0	0.0	0.0	53.0	11.0	0.0	0.0	0.0	0.0	28.0	0.0	0.0	0.0	0.0	0.0	0.0	0.0	25.0	0.0	0.0	0.0	30.0	0.0	44.0	0.0	62.0	36.0	37.0	0.0	27.0	35.0	0.0	36.0	0.0	0.0	0.0	0.0
f31bdef7233be28172ad86a5fee77dd7	0.0	0.0	0.0	0.0	0.0	0.0	0.0	0.0	0.0	0.0	0.0	0.0	0.0	4.0	0.0	0.0	0.0	0.0	0.0	0.0	0.0	0.0	0.0	0.0	0.0	0.0	0.0	0.0	0.0	0.0	0.0	0.0	0.0	20.0	0.0	0.0	0.0	0.0	0.0	0.0	0.0	0.0	31.0	0.0	0.0	0.0	0.0	0.0	0.0
67cdda1e8cdd403f80a57f199de3d4c5	0.0	0.0	0.0	0.0	0.0	0.0	0.0	0.0	0.0	0.0	0.0	0.0	0.0	0.0	0.0	0.0	0.0	0.0	0.0	0.0	0.0	0.0	0.0	0.0	0.0	0.0	0.0	0.0	0.0	0.0	0.0	0.0	0.0	0.0	0.0	0.0	0.0	0.0	0.0	0.0	0.0	0.0	0.0	0.0	0.0	0.0	0.0	0.0	0.0
e2f222bafba4898b38bf7b4c53274f74	0.0	0.0	0.0	0.0	0.0	0.0	0.0	0.0	0.0	0.0	0.0	0.0	0.0	0.0	0.0	0.0	0.0	0.0	0.0	0.0	0.0	0.0	0.0	0.0	0.0	0.0	0.0	0.0	0.0	0.0	0.0	0.0	0.0	0.0	0.0	0.0	0.0	0.0	0.0	0.0	0.0	0.0	0.0	0.0	0.0	0.0	0.0	0.0	0.0
a108ceb849fa9af3e1ad6eac0b146c0b	0.0	0.0	0.0	0.0	0.0	0.0	0.0	0.0	0.0	0.0	0.0	0.0	0.0	0.0	0.0	0.0	0.0	0.0	0.0	0.0	0.0	0.0	0.0	0.0	0.0	0.0	0.0	0.0	0.0	14.0	0.0	0.0	0.0	0.0	0.0	7.0	0.0	0.0	0.0	160.0	9.0	2.0	6.0	0.0	0.0	0.0	0.0	0.0	0.0
9cd2573b395b3f35c334aaa9db2b45a1	0.0	0.0	0.0	0.0	0.0	0.0	0.0	0.0	0.0	0.0	0.0	0.0	0.0	36.0	0.0	48.0	25.0	0.0	28.0	20.0	0.0	0.0	0.0	0.0	0.0	0.0	0.0	0.0	0.0	0.0	0.0	0.0	17.0	0.0	0.0	30.0	37.0	17.0	31.0	15.0	0.0	0.0	0.0	0.0	0.0	0.0	0.0	0.0	0.0
f50961def9deedcebe2fc578dda46f0f	0.0	0.0	0.0	0.0	0.0	0.0	0.0	0.0	0.0	0.0	0.0	0.0	0.0	45.0	0.0	0.0	0.0	0.0	0.0	0.0	0.0	0.0	0.0	0.0	0.0	0.0	0.0	0.0	0.0	0.0	0.0	0.0	0.0	0.0	0.0	50.0	0.0	0.0	0.0	0.0	0.0	0.0	0.0	0.0	0.0	0.0	0.0	0.0	0.0
d1d6885b3085079e52c041a7dcbb58c2	15.0	0.0	0.0	0.0	0.0	0.0	21.0	0.0	0.0	74.0	0.0	35.0	0.0	117.0	24.0	33.0	135.0	45.0	59.0	323.0	18.0	0.0	67.0	0.0	0.0	0.0	0.0	0.0	0.0	0.0	17.0	0.0	0.0	24.0	0.0	52.0	28.0	0.0	29.0	0.0	0.0	22.0	0.0	26.0	0.0	0.0	0.0	0.0	0.0
c82afc9bf60ae66109b01fde57b2303c	0.0	0.0	0.0	0.0	0.0	0.0	0.0	0.0	0.0	0.0	3.0	0.0	0.0	0.0	0.0	0.0	0.0	0.0	0.0	0.0	0.0	0.0	0.0	0.0	0.0	0.0	0.0	0.0	0.0	0.0	0.0	0.0	7.0	12.0	0.0	13.0	64.0	9.0	22.0	36.0	0.0	13.0	40.0	0.0	14.0	0.0	0.0	0.0	0.0
ca755d93f47953037a314cf1047b8c1a	0.0	0.0	0.0	0.0	0.0	0.0	0.0	0.0	0.0	0.0	4.0	0.0	0.0	0.0	0.0	0.0	6.0	0.0	7.0	0.0	0.0	0.0	0.0	0.0	0.0	0.0	0.0	0.0	0.0	0.0	0.0	0.0	0.0	0.0	0.0	0.0	11.0	0.0	32.0	0.0	0.0	0.0	0.0	0.0	0.0	0.0	0.0	0.0	0.0
3efb6acf61af75e4f6330e7d2cb50359	0.0	0.0	0.0	0.0	0.0	0.0	0.0	0.0	0.0	0.0	0.0	0.0	0.0	0.0	0.0	0.0	0.0	0.0	0.0	0.0	0.0	0.0	0.0	0.0	0.0	0.0	0.0	0.0	0.0	13.0	12.0	0.0	12.0	17.0	0.0	24.0	42.0	25.0	25.0	10.0	0.0	0.0	0.0	84.0	21.0	0.0	0.0	0.0	0.0
b77892a179c8d9b367eb5dc1fb264567	0.0	0.0	0.0	0.0	0.0	0.0	0.0	0.0	0.0	0.0	0.0	0.0	0.0	0.0	0.0	0.0	0.0	0.0	0.0	0.0	0.0	0.0	0.0	0.0	0.0	0.0	0.0	0.0	0.0	0.0	0.0	0.0	0.0	0.0	0.0	0.0	0.0	0.0	0.0	0.0	0.0	0.0	0.0	0.0	0.0	0.0	0.0	0.0	0.0
123fb09349005445a14d392f735f9fa0	0.0	0.0	0.0	0.0	0.0	0.0	0.0	0.0	0.0	0.0	0.0	0.0	0.0	0.0	0.0	0.0	0.0	0.0	0.0	0.0	0.0	0.0	0.0	0.0	0.0	0.0	0.0	0.0	0.0	0.0	0.0	0.0	0.0	9.0	0.0	0.0	0.0	0.0	12.0	0.0	0.0	0.0	0.0	0.0	0.0	0.0	0.0	0.0	0.0
5d4a41f2ff53115b24dfa7575f5af070	0.0	0.0	0.0	0.0	0.0	0.0	0.0	0.0	0.0	0.0	0.0	0.0	0.0	0.0	0.0	0.0	0.0	0.0	0.0	0.0	0.0	0.0	0.0	0.0	0.0	0.0	0.0	0.0	0.0	0.0	0.0	0.0	0.0	0.0	0.0	0.0	0.0	0.0	0.0	0.0	0.0	0.0	0.0	0.0	0.0	0.0	0.0	0.0	0.0
7d6220d5daba1c37449c739d73456bc3	0.0	0.0	0.0	0.0	0.0	0.0	0.0	0.0	0.0	0.0	0.0	0.0	0.0	0.0	0.0	0.0	0.0	0.0	0.0	0.0	0.0	0.0	0.0	0.0	0.0	0.0	0.0	19.0	0.0	37.0	14.0	0.0	29.0	19.0	0.0	42.0	51.0	64.0	65.0	0.0	62.0	0.0	35.0	75.0	17.0	0.0	0.0	0.0	0.0
1040a2e0fff0a97423ab71f64f7f55c8	0.0	0.0	0.0	0.0	0.0	0.0	0.0	0.0	0.0	0.0	0.0	0.0	0.0	0.0	0.0	0.0	0.0	0.0	0.0	0.0	0.0	0.0	0.0	0.0	0.0	0.0	0.0	0.0	0.0	0.0	0.0	0.0	0.0	0.0	0.0	0.0	0.0	0.0	0.0	0.0	0.0	0.0	0.0	0.0	0.0	0.0	0.0	0.0	0.0
0c0757c1ba12d743930083af4d01b170	0.0	0.0	0.0	0.0	0.0	0.0	0.0	0.0	0.0	0.0	0.0	0.0	0.0	0.0	0.0	0.0	0.0	0.0	0.0	0.0	0.0	0.0	0.0	0.0	0.0	0.0	0.0	0.0	0.0	0.0	0.0	9.0	0.0	0.0	0.0	0.0	219.0	172.0	0.0	0.0	0.0	465.0	0.0	13.0	61.0	0.0	0.0	0.0	0.0
57a85f2be12101be80eedcf5e39d6450	0.0	0.0	0.0	0.0	0.0	0.0	0.0	0.0	0.0	0.0	0.0	0.0	0.0	0.0	0.0	0.0	0.0	0.0	0.0	0.0	0.0	0.0	0.0	0.0	0.0	0.0	0.0	0.0	0.0	30.0	50.0	0.0	54.0	0.0	0.0	35.0	103.0	45.0	69.0	48.0	43.0	0.0	25.0	68.0	0.0	0.0	0.0	0.0	0.0
4ff0972bd091cecac500a4ce5d04b55d	0.0	0.0	0.0	0.0	0.0	0.0	0.0	0.0	0.0	0.0	0.0	0.0	0.0	0.0	0.0	0.0	0.0	0.0	0.0	0.0	0.0	0.0	0.0	0.0	0.0	0.0	0.0	0.0	0.0	0.0	0.0	0.0	0.0	0.0	0.0	0.0	0.0	0.0	0.0	0.0	0.0	0.0	0.0	0.0	0.0	0.0	0.0	0.0	0.0
78395e27a4ed190a3eee0aa8a4c17799	0.0	0.0	0.0	0.0	0.0	0.0	0.0	0.0	0.0	0.0	0.0	0.0	0.0	0.0	0.0	0.0	0.0	0.0	0.0	0.0	0.0	0.0	0.0	0.0	0.0	0.0	0.0	0.0	0.0	0.0	0.0	0.0	0.0	0.0	0.0	0.0	0.0	0.0	0.0	0.0	0.0	0.0	0.0	0.0	0.0	0.0	0.0	0.0	0.0
d2acebfcf3838f3c29337ec7ee0b5cbd	0.0	0.0	0.0	0.0	0.0	0.0	0.0	0.0	0.0	0.0	0.0	0.0	0.0	6.0	0.0	0.0	0.0	0.0	0.0	15.0	10.0	0.0	0.0	0.0	0.0	0.0	0.0	4.0	0.0	0.0	0.0	0.0	0.0	0.0	0.0	14.0	0.0	0.0	0.0	0.0	0.0	13.0	0.0	0.0	0.0	0.0	0.0	0.0	0.0
9c25e79690f7a9300f3c5d6410cffea9	0.0	0.0	0.0	0.0	0.0	0.0	0.0	0.0	0.0	0.0	0.0	0.0	0.0	0.0	0.0	0.0	0.0	0.0	0.0	0.0	0.0	0.0	0.0	0.0	0.0	0.0	0.0	0.0	0.0	38.0	40.0	0.0	60.0	55.0	0.0	141.0	91.0	0.0	0.0	0.0	0.0	0.0	88.0	0.0	0.0	0.0	0.0	0.0	0.0
bba8167391f045e1e3e64eec805b7ed3	0.0	0.0	0.0	0.0	0.0	0.0	0.0	0.0	0.0	0.0	0.0	0.0	0.0	0.0	0.0	0.0	0.0	0.0	0.0	0.0	0.0	0.0	0.0	0.0	0.0	0.0	0.0	0.0	0.0	28.0	32.0	0.0	77.0	22.0	0.0	39.0	30.0	112.0	63.0	18.0	31.0	49.0	59.0	66.0	0.0	0.0	0.0	0.0	0.0
deae4c2ab146c0e7ffd78ed1bd107208	0.0	0.0	0.0	0.0	0.0	0.0	0.0	0.0	0.0	0.0	0.0	0.0	0.0	0.0	0.0	0.0	0.0	0.0	0.0	0.0	0.0	0.0	0.0	0.0	0.0	0.0	0.0	0.0	0.0	0.0	0.0	0.0	0.0	0.0	0.0	0.0	0.0	0.0	0.0	0.0	0.0	0.0	0.0	0.0	0.0	0.0	0.0	0.0	0.0
f76d33634fc77cf79a5894d884bf8ceb	0.0	0.0	0.0	0.0	0.0	0.0	0.0	0.0	0.0	0.0	0.0	0.0	0.0	0.0	0.0	0.0	0.0	0.0	0.0	0.0	0.0	0.0	0.0	0.0	0.0	0.0	0.0	0.0	0.0	0.0	0.0	0.0	0.0	0.0	0.0	0.0	0.0	0.0	0.0	0.0	0.0	0.0	0.0	0.0	0.0	0.0	0.0	0.0	0.0
dfb3f55c8c955dd9144a1b45d79c90e1	0.0	0.0	0.0	0.0	0.0	0.0	0.0	0.0	0.0	0.0	0.0	0.0	0.0	0.0	0.0	0.0	0.0	0.0	0.0	0.0	0.0	0.0	0.0	0.0	8.0	0.0	0.0	0.0	0.0	0.0	17.0	0.0	0.0	13.0	19.0	52.0	51.0	17.0	26.0	20.0	16.0	0.0	27.0	37.0	16.0	0.0	0.0	0.0	0.0
e0c86e91e0fc9fc777d17fc673476713	0.0	0.0	0.0	0.0	0.0	0.0	0.0	0.0	0.0	0.0	0.0	0.0	0.0	0.0	0.0	0.0	0.0	0.0	0.0	0.0	0.0	0.0	0.0	0.0	0.0	0.0	0.0	0.0	0.0	0.0	37.0	0.0	35.0	32.0	0.0	57.0	68.0	44.0	68.0	0.0	55.0	0.0	37.0	72.0	55.0	0.0	0.0	0.0	0.0
69baac7be9217215ad78d32f79fc1cca	0.0	0.0	0.0	0.0	0.0	0.0	0.0	0.0	0.0	0.0	0.0	0.0	0.0	11.0	0.0	0.0	0.0	0.0	10.0	0.0	0.0	0.0	0.0	0.0	0.0	0.0	0.0	0.0	0.0	15.0	0.0	0.0	0.0	0.0	0.0	0.0	0.0	0.0	12.0	102.0	26.0	0.0	0.0	0.0	0.0	0.0	0.0	0.0	0.0
c56b1486f09ac24609071462b5e086c1	0.0	0.0	0.0	0.0	0.0	0.0	0.0	0.0	0.0	16.0	0.0	0.0	0.0	0.0	0.0	0.0	0.0	0.0	0.0	0.0	0.0	0.0	0.0	0.0	0.0	0.0	0.0	0.0	0.0	0.0	0.0	0.0	0.0	0.0	0.0	0.0	0.0	0.0	0.0	0.0	0.0	0.0	0.0	0.0	0.0	0.0	0.0	0.0	0.0
db3863cf07cc3c1945949baf20c26a67	0.0	0.0	0.0	0.0	0.0	0.0	0.0	0.0	0.0	0.0	0.0	0.0	0.0	0.0	0.0	0.0	0.0	0.0	0.0	0.0	0.0	0.0	0.0	0.0	0.0	0.0	0.0	0.0	0.0	0.0	0.0	0.0	0.0	0.0	0.0	0.0	0.0	0.0	0.0	0.0	0.0	0.0	0.0	0.0	0.0	0.0	0.0	0.0	0.0
3d29c169bb36801026566505c6b18b6b	0.0	0.0	0.0	0.0	0.0	0.0	0.0	0.0	0.0	0.0	0.0	0.0	0.0	0.0	0.0	0.0	0.0	0.0	0.0	0.0	0.0	0.0	0.0	0.0	0.0	0.0	0.0	0.0	0.0	0.0	0.0	0.0	0.0	0.0	0.0	0.0	0.0	0.0	0.0	0.0	0.0	0.0	0.0	0.0	0.0	0.0	0.0	0.0	0.0
ee55322bd3ccfb8008a5d6e46d9ac3ed	0.0	0.0	0.0	0.0	0.0	0.0	0.0	0.0	0.0	0.0	0.0	2.0	0.0	0.0	0.0	0.0	0.0	0.0	0.0	0.0	0.0	0.0	0.0	0.0	0.0	0.0	0.0	0.0	0.0	0.0	0.0	5.0	0.0	0.0	0.0	0.0	31.0	0.0	0.0	17.0	0.0	0.0	22.0	0.0	0.0	0.0	0.0	0.0	0.0
8a5d232c6927a9d40da16d73c776c591	0.0	0.0	0.0	0.0	0.0	0.0	0.0	0.0	0.0	0.0	0.0	0.0	0.0	0.0	0.0	0.0	0.0	0.0	0.0	0.0	0.0	0.0	0.0	0.0	0.0	0.0	0.0	0.0	0.0	111.0	0.0	0.0	0.0	0.0	0.0	0.0	0.0	0.0	117.0	0.0	158.0	198.0	0.0	0.0	0.0	0.0	0.0	0.0	0.0
f2cf4023392d304e78b820ef27553411	0.0	0.0	0.0	0.0	0.0	0.0	0.0	0.0	0.0	0.0	0.0	0.0	0.0	0.0	0.0	0.0	0.0	0.0	0.0	0.0	0.0	0.0	0.0	0.0	0.0	0.0	0.0	0.0	0.0	0.0	116.0	0.0	0.0	0.0	37.0	225.0	0.0	0.0	179.0	0.0	0.0	0.0	0.0	0.0	0.0	0.0	0.0	0.0	0.0
46bcc7ca4a0e9993b44a740c36076f11	0.0	0.0	0.0	0.0	0.0	0.0	0.0	0.0	0.0	0.0	0.0	0.0	0.0	0.0	0.0	0.0	0.0	0.0	0.0	0.0	0.0	0.0	0.0	0.0	0.0	0.0	0.0	0.0	0.0	0.0	0.0	0.0	178.0	0.0	0.0	0.0	0.0	0.0	369.0	0.0	0.0	0.0	0.0	0.0	0.0	0.0	0.0	0.0	0.0
1e15f863cb4bb14e85a62d0ebee4b22f	0.0	0.0	0.0	0.0	0.0	0.0	0.0	0.0	0.0	0.0	0.0	0.0	0.0	0.0	0.0	0.0	0.0	0.0	0.0	0.0	0.0	0.0	0.0	0.0	0.0	0.0	0.0	0.0	0.0	26.0	16.0	0.0	46.0	22.0	13.0	25.0	68.0	57.0	46.0	0.0	38.0	0.0	20.0	100.0	40.0	0.0	0.0	0.0	0.0
841d0c317ea049a9336f35da9edd0b4c	0.0	0.0	0.0	0.0	0.0	0.0	0.0	0.0	0.0	0.0	0.0	0.0	0.0	0.0	0.0	0.0	0.0	0.0	0.0	0.0	0.0	0.0	0.0	0.0	0.0	0.0	0.0	0.0	0.0	0.0	0.0	0.0	0.0	53.0	0.0	72.0	61.0	58.0	56.0	0.0	23.0	30.0	58.0	58.0	38.0	0.0	0.0	0.0	0.0
523c15a58a38930aafcda79781cb86ab	0.0	0.0	0.0	0.0	0.0	0.0	0.0	0.0	0.0	0.0	0.0	0.0	0.0	0.0	0.0	0.0	0.0	0.0	0.0	0.0	0.0	0.0	0.0	0.0	0.0	0.0	0.0	3.0	0.0	0.0	0.0	0.0	9.0	0.0	0.0	0.0	22.0	58.0	262.0	0.0	60.0	0.0	121.0	0.0	0.0	0.0	0.0	0.0	0.0
0e33fddba845d7fe028a98773c8079cf	0.0	0.0	0.0	0.0	0.0	0.0	0.0	0.0	0.0	0.0	0.0	0.0	0.0	0.0	0.0	0.0	0.0	0.0	0.0	0.0	0.0	0.0	0.0	0.0	0.0	0.0	0.0	0.0	0.0	0.0	0.0	0.0	0.0	0.0	0.0	0.0	0.0	0.0	0.0	0.0	0.0	0.0	0.0	0.0	0.0	0.0	0.0	0.0	0.0
d4b71f26f87b895fe865135929b4f467	0.0	0.0	0.0	0.0	0.0	0.0	0.0	0.0	0.0	0.0	0.0	0.0	0.0	0.0	0.0	0.0	0.0	0.0	0.0	0.0	0.0	0.0	0.0	0.0	0.0	0.0	0.0	0.0	0.0	0.0	0.0	0.0	0.0	0.0	0.0	0.0	0.0	0.0	0.0	0.0	0.0	0.0	0.0	0.0	0.0	0.0	0.0	0.0	0.0
8998b598a95d0b8b493309c24895717a	0.0	0.0	0.0	0.0	0.0	0.0	0.0	0.0	0.0	50.0	63.0	27.0	84.0	0.0	15.0	68.0	20.0	32.0	0.0	0.0	32.0	13.0	0.0	0.0	0.0	0.0	0.0	0.0	0.0	12.0	0.0	0.0	0.0	21.0	0.0	26.0	58.0	19.0	29.0	15.0	0.0	0.0	0.0	22.0	25.0	0.0	0.0	0.0	0.0
21c3d45c82721c175506d8d8ceb79d8a	0.0	0.0	0.0	0.0	0.0	0.0	0.0	13.0	0.0	38.0	0.0	55.0	65.0	50.0	0.0	111.0	0.0	99.0	59.0	0.0	0.0	0.0	0.0	0.0	0.0	0.0	0.0	0.0	0.0	0.0	39.0	0.0	33.0	15.0	0.0	28.0	0.0	0.0	30.0	35.0	0.0	39.0	0.0	0.0	44.0	0.0	0.0	0.0	0.0
e928eae601adc7afb6922c7d14c2176a	0.0	0.0	0.0	0.0	0.0	0.0	0.0	0.0	0.0	0.0	0.0	0.0	0.0	0.0	0.0	0.0	0.0	0.0	0.0	0.0	0.0	0.0	0.0	0.0	0.0	0.0	0.0	0.0	0.0	41.0	0.0	0.0	0.0	0.0	0.0	26.0	54.0	42.0	0.0	10.0	0.0	0.0	0.0	49.0	43.0	0.0	0.0	0.0	0.0
3b886b0e8740e1a69dbf559473ecc4bd	0.0	0.0	0.0	0.0	0.0	0.0	0.0	0.0	0.0	0.0	0.0	0.0	0.0	0.0	0.0	0.0	0.0	0.0	0.0	0.0	0.0	0.0	0.0	0.0	0.0	0.0	0.0	0.0	0.0	79.0	0.0	0.0	0.0	0.0	32.0	51.0	64.0	0.0	62.0	0.0	0.0	0.0	53.0	24.0	0.0	0.0	0.0	0.0	0.0
402d0910277e6d959885ed027a09f03c	0.0	0.0	0.0	0.0	0.0	0.0	0.0	0.0	0.0	0.0	0.0	0.0	0.0	0.0	0.0	0.0	0.0	0.0	0.0	0.0	0.0	0.0	0.0	0.0	0.0	0.0	0.0	0.0	0.0	0.0	0.0	0.0	0.0	0.0	0.0	0.0	0.0	0.0	0.0	0.0	8.0	0.0	17.0	0.0	9.0	0.0	0.0	0.0	0.0
10804deefe8c8dbc5e70b0902749c338	7.0	0.0	0.0	0.0	0.0	0.0	0.0	0.0	0.0	0.0	0.0	0.0	0.0	0.0	0.0	0.0	0.0	7.0	0.0	0.0	0.0	0.0	0.0	0.0	0.0	0.0	0.0	0.0	2.0	51.0	0.0	0.0	9.0	35.0	0.0	10.0	0.0	0.0	0.0	21.0	38.0	0.0	15.0	36.0	53.0	0.0	0.0	0.0	0.0
dcd525e3dfb4e60d224895d256b0621b	0.0	0.0	0.0	0.0	0.0	0.0	0.0	0.0	0.0	0.0	0.0	0.0	0.0	0.0	0.0	0.0	0.0	0.0	0.0	0.0	0.0	0.0	0.0	0.0	0.0	0.0	0.0	0.0	0.0	0.0	0.0	0.0	0.0	0.0	0.0	0.0	0.0	0.0	0.0	0.0	0.0	0.0	0.0	0.0	0.0	0.0	0.0	0.0	0.0
e30fbcdcffeb261f4f9b233bd6c38713	0.0	0.0	0.0	0.0	0.0	0.0	0.0	0.0	0.0	0.0	137.0	0.0	0.0	0.0	0.0	0.0	0.0	0.0	0.0	0.0	0.0	0.0	44.0	0.0	0.0	0.0	0.0	0.0	0.0	0.0	0.0	0.0	0.0	0.0	0.0	0.0	82.0	0.0	51.0	0.0	0.0	0.0	0.0	0.0	0.0	0.0	0.0	0.0	0.0
a1c2a1f4bb98e233c949fc8be9ab0d22	0.0	0.0	0.0	0.0	0.0	0.0	0.0	0.0	0.0	0.0	0.0	0.0	0.0	0.0	0.0	0.0	0.0	0.0	0.0	0.0	0.0	0.0	0.0	0.0	0.0	0.0	0.0	0.0	0.0	16.0	59.0	0.0	29.0	22.0	12.0	103.0	73.0	44.0	69.0	0.0	29.0	20.0	38.0	66.0	39.0	0.0	0.0	0.0	0.0
99b9b6d9d63c242154bdbadb0048b9aa	0.0	0.0	0.0	0.0	0.0	0.0	0.0	0.0	0.0	0.0	0.0	0.0	0.0	0.0	0.0	0.0	0.0	0.0	0.0	0.0	0.0	0.0	0.0	0.0	0.0	0.0	0.0	0.0	0.0	0.0	0.0	3.0	0.0	0.0	0.0	0.0	0.0	0.0	0.0	21.0	0.0	0.0	10.0	0.0	142.0	0.0	0.0	0.0	0.0
ffab96c3e36381b30e36a5793abd00af	0.0	0.0	0.0	0.0	0.0	0.0	0.0	0.0	0.0	0.0	12.0	0.0	0.0	0.0	0.0	0.0	0.0	0.0	203.0	0.0	0.0	0.0	0.0	0.0	0.0	0.0	0.0	0.0	0.0	0.0	0.0	0.0	0.0	0.0	0.0	0.0	0.0	0.0	0.0	0.0	0.0	0.0	0.0	0.0	0.0	0.0	0.0	0.0	0.0
f4d9c4648807aa77a282b1d96c2a032d	0.0	0.0	0.0	0.0	0.0	0.0	0.0	0.0	0.0	0.0	0.0	0.0	0.0	0.0	0.0	0.0	0.0	0.0	0.0	0.0	0.0	0.0	0.0	0.0	0.0	0.0	0.0	0.0	0.0	0.0	0.0	0.0	0.0	0.0	0.0	0.0	0.0	0.0	0.0	0.0	0.0	0.0	0.0	0.0	0.0	0.0	0.0	0.0	0.0
b6cb4756128a5f66a244bfcd3c848704	0.0	0.0	0.0	0.0	0.0	0.0	0.0	0.0	0.0	0.0	0.0	0.0	0.0	0.0	0.0	0.0	0.0	0.0	0.0	0.0	0.0	0.0	0.0	0.0	0.0	0.0	0.0	0.0	0.0	0.0	12.0	0.0	0.0	0.0	0.0	0.0	0.0	0.0	0.0	0.0	0.0	0.0	0.0	0.0	0.0	0.0	0.0	0.0	0.0
eaaf4708556b2824b112141a77022045	0.0	0.0	0.0	0.0	0.0	0.0	0.0	0.0	0.0	0.0	0.0	0.0	0.0	0.0	0.0	0.0	0.0	0.0	0.0	0.0	0.0	0.0	0.0	0.0	0.0	0.0	0.0	0.0	0.0	38.0	25.0	0.0	0.0	20.0	0.0	53.0	40.0	25.0	0.0	0.0	0.0	0.0	0.0	38.0	0.0	0.0	0.0	0.0	0.0
ccf07a59001478538393eb8c087b4a03	0.0	0.0	0.0	0.0	0.0	0.0	0.0	0.0	0.0	0.0	0.0	0.0	0.0	0.0	0.0	0.0	0.0	0.0	0.0	0.0	0.0	0.0	0.0	0.0	0.0	0.0	0.0	0.0	0.0	0.0	3.0	7.0	0.0	0.0	0.0	0.0	15.0	0.0	46.0	0.0	13.0	28.0	11.0	0.0	0.0	0.0	0.0	0.0	0.0
8b5798887d855f4fc77c77fb61120547	0.0	0.0	0.0	0.0	0.0	0.0	0.0	0.0	0.0	0.0	0.0	2.0	0.0	0.0	0.0	0.0	0.0	0.0	0.0	0.0	0.0	0.0	0.0	0.0	0.0	0.0	0.0	0.0	0.0	40.0	0.0	0.0	45.0	40.0	10.0	49.0	79.0	44.0	46.0	17.0	43.0	48.0	102.0	39.0	39.0	0.0	0.0	0.0	0.0
d87a99a45d8e7d43503177cb6f128abf	0.0	0.0	0.0	0.0	0.0	0.0	0.0	0.0	0.0	0.0	0.0	0.0	0.0	0.0	0.0	0.0	0.0	0.0	0.0	0.0	0.0	0.0	0.0	0.0	0.0	0.0	0.0	0.0	0.0	0.0	0.0	0.0	0.0	0.0	0.0	0.0	0.0	0.0	0.0	43.0	9.0	0.0	119.0	13.0	0.0	0.0	0.0	0.0	0.0
00334b70409424e431ea8cbcd768b36b	0.0	0.0	0.0	0.0	0.0	0.0	0.0	0.0	0.0	0.0	0.0	0.0	0.0	0.0	0.0	0.0	0.0	0.0	0.0	0.0	0.0	0.0	0.0	0.0	0.0	0.0	0.0	0.0	0.0	0.0	0.0	0.0	0.0	0.0	0.0	0.0	0.0	0.0	0.0	0.0	0.0	0.0	43.0	0.0	0.0	0.0	0.0	0.0	0.0
36de6a2d15e2979af480c764cee13248	0.0	0.0	0.0	0.0	0.0	0.0	0.0	0.0	0.0	15.0	0.0	0.0	0.0	0.0	0.0	0.0	0.0	0.0	8.0	0.0	0.0	0.0	0.0	0.0	0.0	0.0	0.0	0.0	0.0	26.0	25.0	0.0	84.0	13.0	21.0	37.0	49.0	68.0	50.0	0.0	32.0	18.0	18.0	108.0	38.0	0.0	0.0	0.0	0.0
c1f8f71307f018f3bd2c34fc98201d23	0.0	0.0	0.0	0.0	0.0	0.0	0.0	0.0	0.0	0.0	50.0	21.0	0.0	37.0	38.0	0.0	0.0	0.0	0.0	209.0	16.0	0.0	0.0	0.0	0.0	0.0	0.0	0.0	0.0	0.0	0.0	0.0	0.0	0.0	0.0	17.0	0.0	0.0	0.0	10.0	0.0	13.0	0.0	82.0	0.0	0.0	0.0	0.0	0.0
ec0a2444022beadda7235abe901b3bfa	0.0	0.0	0.0	0.0	0.0	0.0	0.0	0.0	0.0	0.0	0.0	0.0	0.0	18.0	0.0	0.0	0.0	0.0	0.0	0.0	0.0	0.0	0.0	0.0	0.0	0.0	0.0	0.0	0.0	0.0	0.0	0.0	0.0	0.0	0.0	0.0	0.0	0.0	0.0	0.0	0.0	0.0	0.0	0.0	0.0	0.0	0.0	0.0	0.0
ec9e28e20f6c839fb7b9a9d3b7d3d6de	0.0	0.0	0.0	0.0	0.0	0.0	0.0	0.0	0.0	0.0	0.0	0.0	0.0	0.0	0.0	0.0	0.0	0.0	0.0	0.0	0.0	0.0	0.0	0.0	0.0	0.0	0.0	0.0	0.0	0.0	23.0	0.0	0.0	32.0	0.0	48.0	70.0	0.0	0.0	4.0	0.0	0.0	26.0	63.0	0.0	0.0	0.0	0.0	0.0
696b5d04e15020af65c1172dab177a95	0.0	0.0	0.0	0.0	0.0	0.0	0.0	0.0	0.0	0.0	0.0	0.0	0.0	0.0	0.0	0.0	0.0	0.0	0.0	0.0	0.0	0.0	0.0	0.0	0.0	0.0	0.0	0.0	0.0	0.0	0.0	0.0	0.0	0.0	0.0	99.0	48.0	0.0	58.0	64.0	0.0	0.0	0.0	0.0	23.0	0.0	0.0	0.0	0.0
8230eb5dc3bd61efc9d55144d53e6609	0.0	0.0	0.0	0.0	0.0	0.0	0.0	0.0	0.0	0.0	0.0	0.0	0.0	107.0	0.0	0.0	0.0	0.0	0.0	0.0	0.0	0.0	0.0	0.0	0.0	0.0	0.0	0.0	0.0	102.0	0.0	0.0	111.0	0.0	0.0	198.0	98.0	0.0	0.0	100.0	0.0	0.0	98.0	0.0	0.0	0.0	0.0	0.0	0.0
60249221c4b49f8b4f7695ddd545b4b2	0.0	0.0	0.0	0.0	0.0	0.0	0.0	0.0	0.0	0.0	0.0	0.0	0.0	0.0	0.0	0.0	0.0	0.0	0.0	0.0	0.0	0.0	0.0	0.0	0.0	0.0	0.0	0.0	0.0	0.0	0.0	0.0	0.0	0.0	0.0	0.0	0.0	0.0	0.0	0.0	0.0	0.0	0.0	0.0	0.0	0.0	0.0	0.0	0.0
8b785753f123fd37010be65c753465b9	0.0	0.0	0.0	0.0	0.0	0.0	0.0	0.0	0.0	3.0	0.0	0.0	0.0	0.0	0.0	0.0	0.0	0.0	0.0	0.0	0.0	2.0	0.0	0.0	0.0	0.0	0.0	0.0	0.0	0.0	0.0	0.0	0.0	0.0	0.0	0.0	0.0	0.0	0.0	0.0	0.0	3.0	0.0	0.0	0.0	0.0	0.0	0.0	0.0
1c855c6d414d6107a0cf9c469be4db73	0.0	0.0	0.0	0.0	0.0	0.0	0.0	0.0	0.0	0.0	0.0	0.0	0.0	0.0	0.0	0.0	0.0	0.0	0.0	0.0	0.0	0.0	0.0	0.0	0.0	0.0	0.0	0.0	0.0	0.0	0.0	0.0	0.0	0.0	0.0	0.0	0.0	0.0	0.0	0.0	0.0	0.0	0.0	0.0	0.0	0.0	0.0	0.0	0.0
c36bcfc0f3f8a879a1a1678ae423f477	0.0	0.0	0.0	0.0	0.0	0.0	0.0	0.0	0.0	0.0	0.0	0.0	0.0	0.0	0.0	0.0	0.0	0.0	0.0	0.0	0.0	0.0	0.0	0.0	0.0	0.0	0.0	0.0	0.0	0.0	0.0	0.0	0.0	0.0	0.0	0.0	0.0	0.0	0.0	0.0	0.0	0.0	0.0	0.0	0.0	0.0	0.0	0.0	0.0
0ec2428f2e44f92fa8c99f48f6d7f4d7	0.0	0.0	0.0	0.0	0.0	0.0	0.0	0.0	0.0	0.0	33.0	0.0	0.0	23.0	0.0	0.0	0.0	0.0	0.0	0.0	0.0	0.0	0.0	0.0	0.0	0.0	0.0	0.0	0.0	16.0	24.0	0.0	0.0	18.0	0.0	57.0	59.0	26.0	40.0	0.0	0.0	49.0	36.0	0.0	58.0	0.0	0.0	0.0	0.0
94033af2db9f72d91c0f2576d7d39b95	0.0	0.0	0.0	0.0	0.0	0.0	0.0	0.0	0.0	0.0	0.0	0.0	0.0	0.0	0.0	0.0	0.0	0.0	0.0	0.0	0.0	0.0	0.0	0.0	0.0	0.0	0.0	0.0	0.0	0.0	0.0	0.0	0.0	37.0	0.0	53.0	53.0	28.0	19.0	31.0	0.0	38.0	36.0	0.0	46.0	0.0	0.0	0.0	0.0
c49468601e528ac05808798f1ddfb522	0.0	0.0	0.0	0.0	0.0	0.0	0.0	0.0	0.0	0.0	0.0	0.0	0.0	0.0	0.0	0.0	0.0	0.0	0.0	0.0	0.0	0.0	0.0	0.0	0.0	0.0	0.0	0.0	0.0	0.0	0.0	0.0	41.0	25.0	44.0	0.0	65.0	50.0	49.0	0.0	23.0	0.0	0.0	51.0	56.0	0.0	0.0	0.0	0.0
2dcfe494b1d285d55d1e3931defed250	0.0	0.0	0.0	0.0	0.0	0.0	0.0	0.0	0.0	0.0	0.0	0.0	0.0	0.0	0.0	0.0	0.0	0.0	0.0	0.0	0.0	0.0	0.0	0.0	0.0	0.0	0.0	0.0	0.0	0.0	0.0	0.0	0.0	0.0	0.0	0.0	0.0	0.0	0.0	0.0	0.0	0.0	0.0	0.0	0.0	0.0	0.0	0.0	0.0
8b0b78bc2598521bde8612c15b213300	0.0	0.0	0.0	0.0	0.0	0.0	0.0	0.0	0.0	0.0	0.0	0.0	0.0	4.0	0.0	0.0	0.0	0.0	0.0	0.0	0.0	0.0	0.0	0.0	0.0	0.0	0.0	0.0	0.0	0.0	0.0	0.0	0.0	0.0	0.0	0.0	0.0	0.0	0.0	0.0	0.0	0.0	0.0	0.0	0.0	0.0	0.0	0.0	0.0
9b35f88f13f303323dade12a9c8b0ba9	0.0	0.0	0.0	0.0	0.0	0.0	0.0	0.0	0.0	0.0	0.0	0.0	0.0	0.0	0.0	0.0	0.0	0.0	0.0	0.0	0.0	0.0	0.0	0.0	0.0	0.0	0.0	0.0	5.0	10.0	38.0	0.0	42.0	33.0	0.0	46.0	69.0	50.0	50.0	19.0	28.0	23.0	26.0	91.0	53.0	0.0	0.0	0.0	0.0
94883faf503af14cd95c07169dc531cc	0.0	0.0	0.0	0.0	0.0	0.0	0.0	0.0	0.0	27.0	12.0	0.0	0.0	8.0	0.0	30.0	0.0	0.0	38.0	0.0	0.0	0.0	0.0	0.0	0.0	0.0	0.0	0.0	0.0	74.0	36.0	0.0	0.0	28.0	17.0	98.0	0.0	151.0	101.0	9.0	0.0	25.0	53.0	29.0	0.0	0.0	0.0	0.0	0.0
9cf428e98e21d69216ce139bc0936ecc	0.0	0.0	0.0	0.0	0.0	0.0	0.0	0.0	0.0	0.0	0.0	0.0	1316.0	0.0	0.0	0.0	0.0	0.0	0.0	0.0	0.0	0.0	0.0	0.0	0.0	0.0	0.0	0.0	0.0	0.0	0.0	0.0	0.0	0.0	0.0	0.0	0.0	0.0	0.0	0.0	0.0	0.0	0.0	0.0	0.0	0.0	0.0	0.0	0.0
518d2d41becfd0ce0f60d7d67f4f6e46	0.0	0.0	0.0	0.0	0.0	0.0	0.0	0.0	0.0	0.0	0.0	0.0	0.0	0.0	0.0	0.0	0.0	0.0	0.0	0.0	0.0	0.0	0.0	0.0	0.0	0.0	0.0	0.0	0.0	0.0	0.0	0.0	0.0	0.0	0.0	0.0	0.0	0.0	0.0	0.0	0.0	0.0	0.0	0.0	0.0	0.0	0.0	0.0	0.0
dd92f0a703d571f4467cdb45aa14d197	0.0	0.0	0.0	0.0	0.0	0.0	0.0	0.0	0.0	0.0	0.0	0.0	0.0	0.0	0.0	0.0	0.0	0.0	0.0	0.0	0.0	0.0	0.0	0.0	0.0	0.0	0.0	0.0	0.0	0.0	0.0	0.0	0.0	0.0	0.0	0.0	0.0	0.0	0.0	0.0	0.0	0.0	0.0	0.0	0.0	0.0	0.0	0.0	0.0
097d69af0203f0e4801713cc02326995	0.0	0.0	0.0	0.0	0.0	0.0	0.0	0.0	0.0	0.0	30.0	141.0	0.0	0.0	0.0	26.0	0.0	0.0	22.0	12.0	55.0	0.0	0.0	0.0	0.0	0.0	0.0	0.0	0.0	0.0	0.0	0.0	0.0	0.0	8.0	0.0	37.0	0.0	0.0	0.0	0.0	21.0	61.0	36.0	0.0	0.0	0.0	0.0	0.0
f9b2e5078cb4c56008f292125b7003cc	0.0	0.0	0.0	0.0	0.0	0.0	0.0	0.0	0.0	0.0	0.0	0.0	0.0	0.0	0.0	0.0	0.0	0.0	0.0	0.0	0.0	0.0	0.0	0.0	0.0	0.0	0.0	0.0	0.0	0.0	0.0	0.0	0.0	0.0	0.0	0.0	0.0	28.0	0.0	0.0	0.0	0.0	69.0	0.0	0.0	0.0	0.0	0.0	0.0
3d0ad95263462931c44979cdd9cdb4e8	0.0	0.0	0.0	0.0	0.0	0.0	0.0	0.0	0.0	0.0	0.0	0.0	0.0	0.0	0.0	0.0	0.0	0.0	0.0	0.0	0.0	0.0	0.0	0.0	0.0	0.0	0.0	0.0	0.0	0.0	0.0	0.0	0.0	0.0	0.0	0.0	0.0	0.0	0.0	0.0	0.0	0.0	0.0	0.0	0.0	0.0	0.0	0.0	0.0
807ff5874310ca945b5897c5498bd276	0.0	0.0	0.0	0.0	0.0	0.0	0.0	2.0	0.0	0.0	0.0	11.0	0.0	88.0	0.0	0.0	4.0	24.0	0.0	0.0	0.0	0.0	0.0	0.0	0.0	0.0	0.0	0.0	0.0	19.0	0.0	0.0	14.0	12.0	0.0	33.0	63.0	34.0	0.0	4.0	2.0	8.0	0.0	0.0	10.0	0.0	0.0	0.0	0.0
cade31cede541e3b6a88afbe61e8d145	0.0	0.0	0.0	0.0	0.0	0.0	0.0	0.0	0.0	0.0	19.0	0.0	0.0	0.0	0.0	0.0	0.0	0.0	0.0	0.0	0.0	0.0	0.0	0.0	0.0	0.0	0.0	0.0	0.0	0.0	0.0	0.0	0.0	0.0	0.0	0.0	0.0	0.0	0.0	0.0	0.0	0.0	0.0	0.0	0.0	0.0	0.0	0.0	0.0
ec9f25972e08ab402440ed605dd7fd71	0.0	0.0	0.0	0.0	0.0	0.0	0.0	0.0	0.0	0.0	0.0	0.0	0.0	0.0	0.0	0.0	0.0	0.0	0.0	0.0	0.0	0.0	0.0	0.0	0.0	0.0	0.0	0.0	0.0	0.0	0.0	0.0	0.0	0.0	0.0	0.0	0.0	0.0	0.0	316.0	0.0	0.0	0.0	0.0	0.0	0.0	0.0	0.0	0.0
08e3d3f1a62ff893f81082d6aa7d1a8a	0.0	0.0	0.0	0.0	0.0	0.0	0.0	0.0	0.0	0.0	0.0	0.0	0.0	0.0	0.0	0.0	0.0	0.0	0.0	0.0	0.0	0.0	0.0	0.0	0.0	0.0	0.0	0.0	0.0	0.0	0.0	0.0	0.0	0.0	0.0	0.0	0.0	0.0	0.0	0.0	0.0	0.0	0.0	0.0	0.0	0.0	0.0	0.0	0.0
2570a4ae61c64d5cd787ee3dc1830459	0.0	0.0	0.0	0.0	0.0	0.0	0.0	0.0	0.0	0.0	0.0	0.0	0.0	0.0	0.0	0.0	0.0	0.0	0.0	0.0	0.0	0.0	0.0	0.0	0.0	0.0	0.0	0.0	0.0	0.0	0.0	0.0	0.0	0.0	0.0	0.0	0.0	0.0	0.0	0.0	0.0	0.0	0.0	0.0	0.0	0.0	0.0	0.0	0.0
6875d9001c47d2f7559ea913ed7f26d9	0.0	0.0	0.0	0.0	0.0	0.0	0.0	0.0	0.0	0.0	0.0	0.0	0.0	0.0	0.0	0.0	0.0	0.0	0.0	0.0	0.0	0.0	0.0	0.0	0.0	0.0	0.0	0.0	0.0	6.0	0.0	0.0	0.0	0.0	0.0	9.0	20.0	0.0	0.0	0.0	0.0	0.0	0.0	10.0	0.0	0.0	0.0	0.0	0.0
5a6ca9b9c54fd2ef7c6f68f53763e20e	0.0	0.0	0.0	0.0	0.0	0.0	0.0	0.0	0.0	0.0	0.0	0.0	0.0	0.0	0.0	0.0	0.0	0.0	0.0	0.0	0.0	0.0	0.0	0.0	0.0	0.0	0.0	0.0	0.0	20.0	24.0	0.0	0.0	29.0	0.0	24.0	39.0	34.0	51.0	21.0	36.0	14.0	16.0	36.0	29.0	0.0	0.0	0.0	0.0
13457190a6fc616807147e1e9444bfba	0.0	0.0	0.0	0.0	0.0	0.0	0.0	0.0	0.0	0.0	0.0	0.0	0.0	0.0	0.0	0.0	0.0	0.0	0.0	0.0	0.0	0.0	0.0	0.0	0.0	0.0	0.0	0.0	0.0	41.0	0.0	0.0	0.0	0.0	0.0	31.0	35.0	30.0	0.0	0.0	0.0	0.0	0.0	0.0	0.0	0.0	0.0	0.0	0.0
5d13801bedb4e6fb70d52e20949ce212	0.0	0.0	0.0	0.0	0.0	0.0	0.0	0.0	0.0	0.0	0.0	0.0	0.0	0.0	0.0	0.0	0.0	0.0	0.0	0.0	0.0	0.0	0.0	0.0	0.0	0.0	0.0	0.0	0.0	0.0	0.0	0.0	0.0	0.0	0.0	0.0	9.0	0.0	13.0	0.0	0.0	0.0	0.0	0.0	5.0	0.0	0.0	0.0	0.0
d5cf4540fda5564ae61e80d1d3e0d73d	0.0	0.0	0.0	0.0	0.0	0.0	0.0	0.0	0.0	0.0	0.0	0.0	8.0	0.0	0.0	0.0	0.0	0.0	0.0	0.0	0.0	0.0	0.0	0.0	0.0	0.0	0.0	0.0	0.0	20.0	0.0	0.0	0.0	23.0	24.0	40.0	70.0	9.0	14.0	0.0	12.0	39.0	43.0	12.0	0.0	0.0	0.0	0.0	0.0
eae003b1981e5a0cf52d917a9d0ead89	0.0	0.0	0.0	0.0	0.0	0.0	0.0	0.0	0.0	0.0	0.0	0.0	0.0	0.0	0.0	0.0	0.0	0.0	0.0	0.0	0.0	0.0	0.0	0.0	0.0	0.0	0.0	0.0	0.0	0.0	0.0	0.0	0.0	27.0	14.0	0.0	29.0	0.0	34.0	0.0	0.0	0.0	33.0	29.0	21.0	0.0	0.0	0.0	0.0
4d5406d8383103f779d19a5f7158b8ee	0.0	0.0	0.0	0.0	0.0	0.0	0.0	0.0	0.0	0.0	0.0	0.0	0.0	0.0	0.0	0.0	0.0	0.0	0.0	0.0	0.0	0.0	0.0	0.0	0.0	0.0	0.0	0.0	0.0	0.0	0.0	0.0	0.0	0.0	0.0	26.0	0.0	0.0	0.0	21.0	0.0	0.0	38.0	0.0	0.0	0.0	0.0	0.0	0.0
91eebaf5de28ead476a4a4c28dde4bab	0.0	0.0	0.0	0.0	0.0	0.0	0.0	0.0	0.0	0.0	0.0	0.0	0.0	0.0	0.0	0.0	0.0	0.0	0.0	0.0	0.0	0.0	0.0	0.0	0.0	0.0	0.0	0.0	0.0	0.0	0.0	0.0	0.0	0.0	0.0	0.0	0.0	0.0	0.0	0.0	0.0	0.0	0.0	0.0	0.0	0.0	0.0	0.0	0.0
56e8642f9d94d8681308f64ce47df451	0.0	0.0	0.0	0.0	0.0	0.0	0.0	0.0	0.0	0.0	0.0	0.0	0.0	0.0	0.0	0.0	0.0	0.0	0.0	0.0	0.0	0.0	0.0	0.0	0.0	0.0	0.0	0.0	0.0	0.0	0.0	0.0	0.0	0.0	0.0	82.0	0.0	80.0	0.0	0.0	0.0	0.0	0.0	0.0	0.0	0.0	0.0	0.0	0.0
97b87f2aedd97589ad09f59207ec8c58	0.0	0.0	0.0	0.0	0.0	0.0	0.0	0.0	0.0	0.0	0.0	0.0	0.0	0.0	0.0	0.0	0.0	0.0	0.0	0.0	0.0	0.0	0.0	0.0	0.0	0.0	0.0	0.0	0.0	0.0	0.0	0.0	0.0	0.0	0.0	0.0	0.0	0.0	0.0	0.0	0.0	0.0	0.0	0.0	0.0	0.0	0.0	0.0	0.0
63387f6e77c248d4eafc49b3b90662b0	0.0	0.0	0.0	0.0	0.0	0.0	0.0	0.0	0.0	0.0	0.0	0.0	0.0	0.0	0.0	0.0	0.0	0.0	0.0	0.0	0.0	0.0	0.0	0.0	0.0	0.0	0.0	0.0	0.0	0.0	0.0	0.0	0.0	0.0	0.0	0.0	0.0	0.0	0.0	0.0	0.0	0.0	0.0	0.0	0.0	0.0	0.0	0.0	0.0
416e98f49be35083540f9978fb99d038	0.0	0.0	0.0	0.0	0.0	0.0	0.0	0.0	0.0	0.0	0.0	0.0	0.0	0.0	0.0	0.0	11.0	0.0	0.0	23.0	0.0	0.0	0.0	0.0	0.0	0.0	0.0	0.0	0.0	11.0	21.0	0.0	40.0	31.0	0.0	49.0	72.0	68.0	58.0	0.0	31.0	0.0	0.0	46.0	59.0	0.0	0.0	0.0	0.0
2bdb8dc14c87f9279cbad297cf30ed3f	0.0	0.0	0.0	0.0	0.0	0.0	0.0	0.0	0.0	0.0	0.0	0.0	0.0	0.0	0.0	0.0	0.0	0.0	0.0	0.0	0.0	0.0	0.0	0.0	0.0	0.0	0.0	0.0	0.0	0.0	0.0	0.0	0.0	0.0	0.0	0.0	0.0	0.0	0.0	0.0	0.0	0.0	0.0	0.0	0.0	0.0	0.0	0.0	0.0
900a1bc6be29ba31dfc4e9a9a247cf29	0.0	0.0	0.0	0.0	0.0	0.0	0.0	0.0	0.0	75.0	47.0	25.0	165.0	48.0	0.0	33.0	23.0	52.0	80.0	37.0	45.0	38.0	11.0	0.0	0.0	0.0	0.0	0.0	0.0	133.0	0.0	0.0	102.0	0.0	40.0	45.0	62.0	51.0	0.0	48.0	33.0	0.0	0.0	35.0	0.0	0.0	0.0	0.0	0.0
2477eb846955576006a8c714bde3a947	0.0	0.0	0.0	0.0	0.0	0.0	0.0	0.0	0.0	0.0	0.0	0.0	0.0	0.0	0.0	0.0	0.0	0.0	0.0	0.0	0.0	0.0	0.0	0.0	0.0	0.0	0.0	0.0	0.0	30.0	0.0	0.0	33.0	26.0	0.0	36.0	37.0	18.0	39.0	0.0	18.0	17.0	14.0	35.0	18.0	0.0	0.0	0.0	0.0
800bab6524f0de54c3c56e31b581a0ac	0.0	0.0	0.0	0.0	0.0	0.0	0.0	0.0	0.0	0.0	0.0	0.0	0.0	0.0	0.0	0.0	0.0	0.0	0.0	0.0	0.0	0.0	0.0	0.0	0.0	0.0	0.0	0.0	0.0	0.0	0.0	0.0	0.0	0.0	0.0	0.0	0.0	0.0	0.0	0.0	0.0	0.0	0.0	0.0	0.0	0.0	0.0	0.0	0.0
2048b1506469ac46b75ae0d9ce2f115c	0.0	0.0	0.0	0.0	0.0	0.0	0.0	0.0	0.0	0.0	0.0	0.0	4.0	0.0	0.0	0.0	0.0	0.0	0.0	0.0	0.0	0.0	0.0	0.0	0.0	0.0	0.0	0.0	0.0	0.0	34.0	0.0	0.0	40.0	0.0	36.0	23.0	0.0	25.0	0.0	22.0	29.0	0.0	0.0	0.0	0.0	0.0	0.0	0.0
e3ec67ed8de9ee11414a877abef42df7	0.0	0.0	0.0	0.0	0.0	0.0	0.0	0.0	0.0	0.0	0.0	0.0	0.0	0.0	0.0	0.0	0.0	0.0	0.0	0.0	0.0	0.0	0.0	0.0	0.0	0.0	0.0	0.0	0.0	0.0	0.0	0.0	0.0	0.0	0.0	0.0	0.0	0.0	0.0	0.0	0.0	0.0	0.0	0.0	0.0	0.0	0.0	0.0	0.0
5a5b1dad64e150fb58de4373d130f970	0.0	0.0	0.0	0.0	0.0	0.0	0.0	0.0	0.0	9.0	0.0	0.0	0.0	0.0	0.0	18.0	0.0	0.0	0.0	7.0	0.0	0.0	0.0	0.0	0.0	0.0	0.0	0.0	0.0	26.0	22.0	0.0	49.0	0.0	8.0	26.0	60.0	62.0	33.0	0.0	38.0	14.0	12.0	74.0	57.0	0.0	0.0	0.0	0.0
4999f5207a0bfe268bb772c34af19182	0.0	0.0	0.0	0.0	0.0	0.0	0.0	0.0	0.0	0.0	0.0	0.0	0.0	0.0	0.0	0.0	0.0	0.0	0.0	0.0	0.0	0.0	0.0	0.0	0.0	0.0	0.0	0.0	0.0	0.0	0.0	0.0	0.0	13.0	0.0	0.0	0.0	0.0	0.0	0.0	0.0	0.0	0.0	23.0	0.0	0.0	0.0	0.0	0.0
358d3a45350b3f7913ae2dfc03c9b6da	0.0	0.0	0.0	0.0	0.0	0.0	0.0	0.0	0.0	0.0	0.0	0.0	0.0	0.0	0.0	0.0	0.0	0.0	0.0	0.0	0.0	0.0	0.0	0.0	0.0	0.0	0.0	0.0	0.0	0.0	0.0	0.0	0.0	0.0	0.0	105.0	196.0	0.0	0.0	0.0	0.0	0.0	0.0	0.0	0.0	0.0	0.0	0.0	0.0
1e4b2d26cd06f00d58a87a57805993cc	0.0	0.0	0.0	0.0	0.0	0.0	0.0	0.0	0.0	0.0	0.0	0.0	1266.0	0.0	0.0	0.0	0.0	0.0	0.0	0.0	0.0	0.0	0.0	0.0	0.0	0.0	0.0	0.0	0.0	0.0	0.0	0.0	0.0	0.0	0.0	0.0	0.0	0.0	0.0	0.0	0.0	0.0	0.0	0.0	0.0	0.0	0.0	0.0	0.0
0c28a71ae1ea72d93b6ecb26d83e2672	0.0	0.0	0.0	0.0	0.0	0.0	0.0	0.0	0.0	0.0	0.0	0.0	0.0	0.0	0.0	10.0	3.0	0.0	0.0	0.0	0.0	0.0	0.0	0.0	0.0	0.0	0.0	0.0	0.0	16.0	26.0	0.0	0.0	0.0	0.0	37.0	53.0	21.0	32.0	14.0	29.0	18.0	27.0	26.0	13.0	0.0	0.0	0.0	0.0
0b687e7458b267407c3af86cc6bb6a7a	0.0	0.0	0.0	0.0	0.0	0.0	0.0	0.0	0.0	0.0	0.0	0.0	0.0	0.0	0.0	0.0	0.0	0.0	0.0	0.0	0.0	0.0	0.0	0.0	0.0	0.0	0.0	0.0	0.0	0.0	0.0	0.0	0.0	0.0	0.0	0.0	0.0	0.0	0.0	0.0	0.0	0.0	0.0	0.0	0.0	0.0	0.0	0.0	0.0
5c3d052abed5dd282f2a5887d07848e5	0.0	0.0	0.0	0.0	0.0	0.0	0.0	0.0	0.0	0.0	0.0	33.0	0.0	27.0	0.0	0.0	0.0	0.0	31.0	8.0	0.0	0.0	0.0	0.0	0.0	0.0	0.0	0.0	0.0	30.0	33.0	0.0	0.0	44.0	0.0	64.0	71.0	45.0	0.0	14.0	25.0	36.0	18.0	44.0	20.0	0.0	0.0	0.0	0.0
26353e050431fc0f2f54b48782ae76ad	0.0	0.0	0.0	0.0	0.0	0.0	0.0	0.0	0.0	0.0	0.0	0.0	0.0	0.0	0.0	0.0	0.0	0.0	0.0	0.0	0.0	0.0	0.0	0.0	0.0	0.0	0.0	0.0	0.0	32.0	39.0	0.0	0.0	0.0	0.0	125.0	0.0	57.0	0.0	0.0	52.0	0.0	0.0	0.0	42.0	0.0	0.0	0.0	0.0
01e8ec40254abacd66b08c09bed5541b	0.0	0.0	0.0	0.0	0.0	0.0	0.0	0.0	0.0	0.0	0.0	0.0	0.0	0.0	0.0	0.0	0.0	0.0	0.0	0.0	0.0	0.0	0.0	0.0	0.0	0.0	0.0	0.0	0.0	0.0	0.0	0.0	0.0	0.0	0.0	0.0	0.0	0.0	0.0	0.0	0.0	0.0	0.0	0.0	0.0	0.0	0.0	0.0	0.0
312da732b44357e953ec4d6f54d2e0aa	0.0	0.0	0.0	0.0	0.0	0.0	0.0	0.0	0.0	0.0	0.0	0.0	0.0	0.0	0.0	0.0	0.0	0.0	0.0	0.0	0.0	0.0	0.0	0.0	0.0	0.0	0.0	0.0	0.0	0.0	0.0	0.0	25.0	29.0	0.0	21.0	55.0	40.0	42.0	0.0	17.0	0.0	0.0	79.0	0.0	0.0	0.0	0.0	0.0
42cfb94b879f81e9f074b3bafe4cc843	0.0	0.0	0.0	0.0	0.0	0.0	0.0	0.0	0.0	0.0	0.0	0.0	0.0	0.0	0.0	0.0	0.0	0.0	0.0	0.0	0.0	0.0	0.0	0.0	0.0	0.0	0.0	0.0	0.0	0.0	0.0	0.0	0.0	0.0	0.0	0.0	0.0	0.0	0.0	0.0	0.0	0.0	0.0	0.0	0.0	0.0	0.0	0.0	0.0
083573be2e629dba9a4fc1eae9d5212c	0.0	0.0	0.0	0.0	0.0	0.0	0.0	0.0	0.0	22.0	0.0	0.0	0.0	0.0	0.0	0.0	0.0	0.0	0.0	0.0	0.0	0.0	0.0	0.0	0.0	0.0	0.0	0.0	0.0	21.0	0.0	0.0	42.0	18.0	0.0	17.0	14.0	0.0	23.0	10.0	0.0	56.0	23.0	25.0	64.0	0.0	0.0	0.0	0.0
f367978d406582dc08e86ed03dd7d3f2	0.0	0.0	0.0	0.0	0.0	0.0	0.0	0.0	0.0	0.0	0.0	0.0	6.0	0.0	0.0	0.0	0.0	0.0	0.0	0.0	0.0	0.0	0.0	0.0	0.0	0.0	0.0	0.0	0.0	0.0	34.0	0.0	24.0	0.0	0.0	51.0	43.0	38.0	0.0	23.0	0.0	18.0	0.0	85.0	26.0	0.0	0.0	0.0	0.0
cdc279fcac8e441ffc4509c1f9d9a169	0.0	0.0	0.0	0.0	0.0	0.0	0.0	0.0	0.0	0.0	0.0	0.0	0.0	0.0	0.0	0.0	0.0	0.0	0.0	0.0	0.0	0.0	0.0	0.0	0.0	0.0	0.0	0.0	0.0	0.0	0.0	0.0	35.0	0.0	0.0	69.0	68.0	47.0	56.0	20.0	0.0	0.0	0.0	0.0	36.0	0.0	0.0	0.0	0.0
f32470a68650cabdac8ab59fa0837a2b	0.0	0.0	0.0	0.0	0.0	0.0	0.0	0.0	0.0	0.0	0.0	0.0	0.0	0.0	0.0	0.0	0.0	0.0	0.0	0.0	0.0	0.0	0.0	0.0	0.0	0.0	0.0	0.0	0.0	0.0	0.0	0.0	0.0	0.0	0.0	0.0	0.0	0.0	0.0	0.0	0.0	0.0	0.0	0.0	0.0	0.0	0.0	0.0	0.0
12b8b0bdb790bc614709747c2733b2fe	0.0	0.0	0.0	0.0	0.0	0.0	0.0	0.0	0.0	0.0	0.0	0.0	0.0	0.0	0.0	0.0	0.0	0.0	0.0	0.0	0.0	0.0	0.0	0.0	0.0	0.0	0.0	0.0	0.0	0.0	0.0	0.0	0.0	47.0	0.0	49.0	49.0	0.0	0.0	0.0	0.0	0.0	0.0	90.0	18.0	0.0	0.0	0.0	0.0
b108c1a1ac39572daeb2f81b4187fd9b	0.0	0.0	0.0	0.0	0.0	0.0	0.0	0.0	0.0	0.0	0.0	0.0	0.0	0.0	0.0	0.0	0.0	0.0	0.0	0.0	0.0	0.0	0.0	0.0	0.0	0.0	0.0	0.0	0.0	28.0	0.0	0.0	33.0	20.0	0.0	56.0	80.0	35.0	23.0	0.0	0.0	0.0	26.0	61.0	10.0	0.0	0.0	0.0	0.0
6c84f330b35f29be071eb2fbede00215	0.0	0.0	0.0	0.0	0.0	0.0	0.0	0.0	0.0	0.0	0.0	0.0	0.0	0.0	0.0	0.0	0.0	0.0	0.0	0.0	0.0	0.0	0.0	0.0	0.0	0.0	0.0	0.0	0.0	0.0	0.0	0.0	0.0	0.0	0.0	0.0	0.0	0.0	0.0	0.0	0.0	0.0	0.0	0.0	0.0	0.0	0.0	0.0	0.0
1a25303ccc0b06098634e3eb222f935b	0.0	0.0	0.0	0.0	0.0	0.0	0.0	0.0	0.0	0.0	0.0	0.0	0.0	0.0	0.0	0.0	0.0	0.0	0.0	0.0	0.0	0.0	0.0	0.0	0.0	0.0	0.0	0.0	0.0	0.0	0.0	0.0	0.0	0.0	0.0	51.0	0.0	0.0	0.0	0.0	0.0	0.0	0.0	0.0	0.0	0.0	0.0	0.0	0.0
48919eafa9a3852221db6d4914524302	0.0	0.0	0.0	0.0	0.0	0.0	0.0	0.0	0.0	3.0	0.0	0.0	0.0	7.0	0.0	59.0	14.0	8.0	0.0	0.0	0.0	2.0	0.0	0.0	0.0	0.0	0.0	0.0	0.0	12.0	17.0	0.0	18.0	0.0	0.0	26.0	21.0	15.0	39.0	9.0	12.0	0.0	17.0	21.0	10.0	0.0	0.0	0.0	0.0
beaf6e08e992127ff43d3be5ce5adb1e	0.0	0.0	0.0	0.0	0.0	0.0	0.0	0.0	0.0	6.0	0.0	0.0	0.0	0.0	0.0	0.0	3.0	6.0	0.0	0.0	0.0	0.0	0.0	0.0	0.0	0.0	0.0	0.0	0.0	33.0	25.0	0.0	32.0	9.0	15.0	55.0	28.0	0.0	24.0	0.0	0.0	8.0	44.0	29.0	0.0	0.0	0.0	0.0	0.0
3ec26aad9789d53b2e00622fdbbf6de4	0.0	0.0	0.0	0.0	0.0	0.0	0.0	0.0	0.0	0.0	0.0	0.0	0.0	0.0	0.0	0.0	0.0	0.0	0.0	0.0	0.0	0.0	0.0	0.0	0.0	0.0	0.0	0.0	0.0	10.0	9.0	0.0	13.0	25.0	0.0	20.0	33.0	16.0	36.0	12.0	0.0	0.0	0.0	62.0	18.0	0.0	0.0	0.0	0.0
7753db18f86147462f641df44a2b37f5	0.0	0.0	0.0	0.0	0.0	0.0	0.0	0.0	0.0	0.0	0.0	0.0	0.0	0.0	0.0	0.0	0.0	0.0	0.0	0.0	0.0	0.0	0.0	0.0	0.0	0.0	0.0	10.0	0.0	39.0	23.0	0.0	25.0	23.0	0.0	32.0	53.0	36.0	16.0	22.0	0.0	14.0	28.0	43.0	0.0	0.0	0.0	0.0	0.0
f44a03a4793821acea68f73a274e53c1	0.0	0.0	0.0	0.0	0.0	0.0	0.0	0.0	0.0	0.0	0.0	0.0	0.0	0.0	0.0	0.0	0.0	0.0	0.0	0.0	0.0	0.0	0.0	0.0	0.0	0.0	0.0	0.0	0.0	0.0	0.0	0.0	0.0	0.0	0.0	29.0	0.0	0.0	0.0	0.0	0.0	0.0	0.0	16.0	0.0	0.0	0.0	0.0	0.0
7edcfd6ac7a3bc9be66e40e99ccd95cc	0.0	0.0	0.0	0.0	0.0	0.0	0.0	0.0	0.0	0.0	0.0	0.0	0.0	0.0	0.0	0.0	0.0	0.0	0.0	0.0	0.0	0.0	0.0	0.0	0.0	0.0	0.0	0.0	0.0	0.0	0.0	0.0	0.0	0.0	0.0	0.0	36.0	0.0	37.0	0.0	0.0	0.0	0.0	27.0	0.0	0.0	0.0	0.0	0.0
dc616794efb7f843736a0a16e3e7d096	0.0	0.0	0.0	0.0	0.0	0.0	0.0	0.0	0.0	0.0	0.0	0.0	0.0	0.0	0.0	0.0	0.0	0.0	0.0	0.0	0.0	0.0	0.0	0.0	0.0	0.0	0.0	0.0	0.0	0.0	0.0	0.0	0.0	0.0	37.0	0.0	75.0	55.0	0.0	0.0	0.0	0.0	0.0	0.0	0.0	0.0	0.0	0.0	0.0
741954853f8a6e0e3d52bb8692303ecb	0.0	0.0	0.0	0.0	0.0	0.0	0.0	0.0	0.0	25.0	0.0	27.0	61.0	28.0	0.0	0.0	58.0	0.0	41.0	60.0	51.0	0.0	0.0	0.0	0.0	0.0	0.0	0.0	0.0	0.0	0.0	0.0	15.0	6.0	0.0	19.0	11.0	0.0	11.0	0.0	0.0	0.0	17.0	21.0	20.0	0.0	0.0	0.0	0.0
1329dc943e1fd2bde5d4d9fb902b01da	0.0	0.0	0.0	0.0	0.0	0.0	0.0	0.0	0.0	0.0	0.0	0.0	0.0	0.0	0.0	0.0	0.0	0.0	0.0	0.0	0.0	0.0	0.0	0.0	0.0	0.0	0.0	0.0	0.0	0.0	0.0	0.0	0.0	0.0	0.0	0.0	0.0	0.0	0.0	0.0	0.0	0.0	0.0	0.0	0.0	0.0	0.0	0.0	0.0
39da3e0d9afd3582183853c6f9d5d12d	0.0	0.0	0.0	0.0	0.0	0.0	0.0	0.0	0.0	0.0	0.0	0.0	0.0	0.0	0.0	0.0	0.0	0.0	0.0	0.0	2.0	0.0	0.0	0.0	0.0	0.0	0.0	0.0	0.0	0.0	22.0	0.0	19.0	0.0	0.0	41.0	45.0	46.0	37.0	0.0	14.0	0.0	19.0	67.0	0.0	0.0	0.0	0.0	0.0
dee037b3dc6c21509a7ff3ff80eacb0a	0.0	0.0	0.0	0.0	0.0	0.0	0.0	0.0	0.0	0.0	0.0	0.0	0.0	0.0	0.0	0.0	0.0	0.0	0.0	0.0	0.0	0.0	0.0	0.0	0.0	0.0	0.0	0.0	0.0	0.0	0.0	0.0	0.0	0.0	0.0	0.0	0.0	0.0	0.0	0.0	0.0	0.0	0.0	0.0	0.0	0.0	0.0	0.0	0.0
911a3983c4636ddb483dbf661b05f455	0.0	0.0	0.0	0.0	0.0	0.0	0.0	0.0	0.0	0.0	0.0	0.0	0.0	0.0	0.0	0.0	0.0	0.0	0.0	0.0	0.0	0.0	0.0	0.0	0.0	0.0	0.0	0.0	0.0	45.0	74.0	0.0	0.0	31.0	0.0	57.0	71.0	0.0	80.0	0.0	27.0	0.0	25.0	38.0	47.0	0.0	0.0	0.0	0.0
1e2955262cdf1752876471921390d32a	0.0	0.0	0.0	0.0	0.0	0.0	0.0	0.0	0.0	0.0	0.0	0.0	0.0	0.0	0.0	0.0	0.0	0.0	0.0	0.0	0.0	0.0	0.0	0.0	0.0	0.0	0.0	0.0	0.0	0.0	0.0	0.0	0.0	0.0	0.0	0.0	0.0	0.0	0.0	19.0	6.0	0.0	12.0	0.0	6.0	0.0	0.0	0.0	0.0
34656563a7188c577b832ef4c0b9399d	0.0	0.0	0.0	0.0	0.0	0.0	0.0	0.0	0.0	0.0	0.0	0.0	0.0	0.0	0.0	0.0	0.0	0.0	0.0	0.0	0.0	0.0	0.0	0.0	0.0	0.0	0.0	0.0	0.0	0.0	0.0	0.0	0.0	0.0	0.0	0.0	0.0	0.0	0.0	0.0	0.0	0.0	0.0	23.0	0.0	0.0	0.0	0.0	0.0
699c1e49d9d64390097411d936dba714	0.0	0.0	0.0	0.0	0.0	0.0	0.0	0.0	0.0	0.0	0.0	0.0	0.0	0.0	0.0	0.0	0.0	0.0	0.0	0.0	0.0	0.0	0.0	0.0	0.0	0.0	0.0	0.0	0.0	0.0	4.0	0.0	0.0	127.0	10.0	0.0	5.0	0.0	0.0	0.0	0.0	68.0	0.0	0.0	0.0	0.0	0.0	0.0	0.0
1e0827bf704be755d637f23388ecd842	0.0	0.0	0.0	0.0	0.0	0.0	0.0	0.0	0.0	0.0	0.0	0.0	0.0	0.0	0.0	0.0	0.0	0.0	0.0	0.0	0.0	0.0	0.0	0.0	0.0	0.0	0.0	0.0	0.0	0.0	0.0	0.0	0.0	4.0	0.0	0.0	0.0	0.0	0.0	0.0	0.0	0.0	0.0	0.0	0.0	0.0	0.0	0.0	0.0
577e1511263dea5a927e1170f3cd0157	0.0	0.0	0.0	0.0	0.0	0.0	0.0	0.0	0.0	0.0	0.0	0.0	0.0	0.0	0.0	0.0	0.0	0.0	0.0	0.0	0.0	0.0	0.0	0.0	0.0	0.0	0.0	0.0	0.0	0.0	0.0	0.0	0.0	0.0	0.0	0.0	0.0	0.0	0.0	0.0	0.0	0.0	0.0	0.0	0.0	0.0	0.0	0.0	0.0
3fc47d6431d93da4b010baeb767d346a	0.0	0.0	0.0	0.0	0.0	0.0	0.0	0.0	0.0	0.0	0.0	0.0	0.0	0.0	0.0	0.0	0.0	0.0	0.0	0.0	0.0	0.0	0.0	0.0	0.0	0.0	0.0	0.0	0.0	0.0	23.0	0.0	44.0	20.0	0.0	0.0	0.0	61.0	45.0	0.0	0.0	17.0	10.0	66.0	38.0	0.0	0.0	0.0	0.0
cf8f88c9b7540a603a219e372a594d26	0.0	0.0	0.0	0.0	0.0	0.0	0.0	0.0	0.0	0.0	0.0	0.0	0.0	0.0	0.0	0.0	0.0	0.0	0.0	0.0	0.0	0.0	0.0	0.0	0.0	0.0	0.0	0.0	0.0	0.0	0.0	0.0	0.0	0.0	0.0	0.0	0.0	0.0	0.0	0.0	0.0	0.0	0.0	0.0	0.0	0.0	0.0	0.0	0.0
94026d15805e679cb2619792abf88fde	0.0	0.0	0.0	0.0	3.0	0.0	0.0	0.0	0.0	225.0	10.0	23.0	45.0	99.0	29.0	114.0	85.0	45.0	48.0	44.0	58.0	47.0	11.0	0.0	0.0	0.0	0.0	0.0	0.0	0.0	10.0	0.0	26.0	0.0	0.0	0.0	58.0	0.0	0.0	0.0	0.0	0.0	0.0	15.0	0.0	0.0	0.0	0.0	0.0
7d1b40f5a675ed548ab5586db35f33b2	0.0	0.0	0.0	0.0	0.0	0.0	0.0	0.0	0.0	0.0	0.0	0.0	1209.0	0.0	0.0	0.0	0.0	0.0	0.0	0.0	0.0	0.0	0.0	0.0	0.0	0.0	0.0	0.0	0.0	0.0	0.0	0.0	0.0	0.0	0.0	0.0	0.0	0.0	0.0	0.0	0.0	0.0	0.0	0.0	0.0	0.0	0.0	0.0	0.0
4e4a59ecccbb1095974263cd39487737	0.0	0.0	0.0	0.0	0.0	0.0	0.0	0.0	0.0	0.0	0.0	0.0	0.0	0.0	0.0	0.0	0.0	0.0	0.0	0.0	0.0	0.0	0.0	0.0	0.0	0.0	0.0	0.0	0.0	0.0	0.0	0.0	0.0	0.0	0.0	0.0	37.0	0.0	34.0	0.0	0.0	0.0	0.0	38.0	0.0	0.0	0.0	0.0	0.0
9dd9d5d8e9cacbe50d31baf196f04273	0.0	0.0	0.0	0.0	0.0	0.0	0.0	0.0	0.0	0.0	0.0	0.0	0.0	0.0	0.0	0.0	0.0	0.0	0.0	0.0	0.0	0.0	0.0	0.0	0.0	0.0	0.0	0.0	0.0	0.0	0.0	0.0	0.0	0.0	0.0	0.0	94.0	85.0	139.0	0.0	0.0	0.0	0.0	109.0	0.0	0.0	0.0	0.0	0.0
af4ff96cb06ab90619ec225eb0a90d77	0.0	0.0	0.0	0.0	0.0	0.0	0.0	0.0	0.0	0.0	0.0	0.0	0.0	8.0	0.0	0.0	0.0	9.0	0.0	4.0	0.0	0.0	0.0	0.0	0.0	0.0	0.0	0.0	0.0	39.0	21.0	0.0	22.0	37.0	0.0	38.0	89.0	22.0	60.0	32.0	27.0	0.0	30.0	27.0	0.0	0.0	0.0	0.0	0.0
1eef79f478a4f7ece802450b93c67d9d	0.0	0.0	0.0	0.0	0.0	0.0	0.0	0.0	0.0	0.0	0.0	0.0	0.0	0.0	0.0	0.0	0.0	0.0	0.0	0.0	0.0	0.0	0.0	0.0	0.0	0.0	0.0	0.0	0.0	0.0	17.0	0.0	39.0	28.0	0.0	0.0	62.0	67.0	55.0	0.0	24.0	38.0	47.0	82.0	21.0	0.0	0.0	0.0	0.0
200a3b666db474edf9b292f4db0f1e11	0.0	0.0	0.0	0.0	0.0	5.0	0.0	0.0	0.0	158.0	14.0	17.0	0.0	49.0	13.0	96.0	30.0	0.0	18.0	33.0	24.0	20.0	0.0	0.0	0.0	0.0	0.0	0.0	0.0	11.0	13.0	0.0	77.0	10.0	0.0	13.0	44.0	0.0	58.0	27.0	0.0	15.0	17.0	13.0	0.0	0.0	0.0	0.0	0.0
a9766614d8654ae8194d77019b7aa158	0.0	0.0	0.0	0.0	0.0	0.0	0.0	0.0	0.0	0.0	0.0	0.0	0.0	0.0	0.0	0.0	0.0	0.0	0.0	0.0	0.0	0.0	0.0	0.0	0.0	0.0	0.0	0.0	0.0	14.0	18.0	0.0	26.0	15.0	0.0	93.0	33.0	18.0	75.0	0.0	23.0	37.0	40.0	32.0	30.0	0.0	0.0	0.0	0.0
bf467cfd7b38ba54085fac51461e9976	0.0	0.0	0.0	0.0	0.0	0.0	0.0	0.0	0.0	0.0	0.0	0.0	0.0	0.0	0.0	0.0	0.0	0.0	0.0	0.0	0.0	0.0	0.0	0.0	0.0	0.0	0.0	0.0	0.0	0.0	0.0	0.0	0.0	81.0	0.0	0.0	92.0	0.0	0.0	0.0	0.0	0.0	0.0	0.0	260.0	0.0	0.0	0.0	0.0
061b108f92b4164185d8f4810778f291	0.0	0.0	0.0	0.0	0.0	0.0	0.0	0.0	0.0	0.0	0.0	0.0	0.0	0.0	0.0	0.0	0.0	0.0	0.0	0.0	0.0	0.0	0.0	0.0	0.0	0.0	0.0	0.0	0.0	0.0	0.0	0.0	0.0	0.0	0.0	0.0	0.0	0.0	0.0	0.0	0.0	0.0	0.0	0.0	0.0	0.0	0.0	0.0	0.0
a4b59f70ebf7289dbdb01f34183b6a3b	0.0	0.0	0.0	0.0	0.0	0.0	0.0	0.0	0.0	0.0	0.0	0.0	0.0	0.0	0.0	0.0	0.0	0.0	0.0	0.0	7.0	0.0	0.0	0.0	0.0	0.0	0.0	0.0	0.0	44.0	0.0	0.0	56.0	23.0	9.0	45.0	60.0	40.0	13.0	152.0	20.0	51.0	67.0	0.0	0.0	0.0	0.0	0.0	0.0
7422a178fba1c3b1364f4d92632fd0e5	0.0	0.0	0.0	0.0	0.0	0.0	0.0	0.0	0.0	0.0	0.0	0.0	0.0	0.0	0.0	0.0	0.0	0.0	0.0	0.0	0.0	0.0	0.0	0.0	0.0	0.0	0.0	0.0	0.0	0.0	0.0	0.0	0.0	0.0	0.0	0.0	0.0	0.0	23.0	0.0	0.0	0.0	0.0	0.0	0.0	0.0	0.0	0.0	0.0
5e0fe6fa036b481ecbf28554b2c25c59	0.0	0.0	0.0	0.0	0.0	0.0	0.0	0.0	0.0	0.0	0.0	0.0	0.0	0.0	0.0	0.0	0.0	0.0	0.0	0.0	0.0	0.0	0.0	0.0	0.0	0.0	0.0	0.0	0.0	0.0	0.0	0.0	0.0	0.0	0.0	0.0	0.0	0.0	0.0	0.0	0.0	0.0	0.0	0.0	0.0	0.0	0.0	0.0	0.0
a81adcb4eeb60ea701a7f3769e11b4b0	0.0	0.0	0.0	0.0	0.0	0.0	0.0	0.0	0.0	0.0	0.0	0.0	0.0	19.0	0.0	0.0	0.0	0.0	0.0	0.0	0.0	0.0	0.0	0.0	0.0	0.0	0.0	0.0	0.0	0.0	0.0	0.0	0.0	0.0	0.0	0.0	0.0	0.0	0.0	0.0	0.0	0.0	0.0	0.0	0.0	0.0	0.0	0.0	0.0
660831fa828616a90a9edd62f6ac4986	0.0	0.0	0.0	0.0	0.0	0.0	0.0	0.0	0.0	0.0	2.0	0.0	0.0	0.0	0.0	0.0	0.0	0.0	0.0	0.0	0.0	0.0	0.0	0.0	0.0	0.0	0.0	0.0	0.0	0.0	51.0	0.0	0.0	37.0	0.0	95.0	99.0	59.0	70.0	0.0	39.0	27.0	0.0	0.0	38.0	0.0	0.0	0.0	0.0
a9a32ab8455141e40a8f355949b0ec14	0.0	0.0	0.0	0.0	0.0	0.0	0.0	0.0	0.0	0.0	0.0	0.0	0.0	0.0	0.0	0.0	0.0	6.0	0.0	0.0	0.0	0.0	0.0	0.0	0.0	0.0	0.0	0.0	0.0	28.0	9.0	0.0	44.0	23.0	0.0	43.0	40.0	51.0	20.0	0.0	10.0	0.0	35.0	20.0	54.0	0.0	0.0	0.0	0.0
8d73f97c5e0885f2c0603d4b768ef72e	0.0	0.0	0.0	0.0	0.0	0.0	0.0	0.0	0.0	0.0	0.0	0.0	0.0	0.0	0.0	0.0	0.0	0.0	0.0	0.0	0.0	0.0	0.0	0.0	0.0	0.0	0.0	0.0	0.0	18.0	0.0	0.0	0.0	48.0	0.0	58.0	22.0	23.0	0.0	48.0	0.0	0.0	18.0	0.0	0.0	0.0	0.0	0.0	0.0
c17d8263f17e2cc683256316150933de	0.0	0.0	0.0	0.0	0.0	0.0	0.0	0.0	0.0	0.0	0.0	0.0	0.0	0.0	0.0	0.0	0.0	0.0	0.0	0.0	0.0	0.0	0.0	0.0	0.0	0.0	0.0	0.0	0.0	0.0	9.0	0.0	0.0	0.0	0.0	0.0	16.0	0.0	0.0	28.0	19.0	18.0	41.0	0.0	0.0	0.0	0.0	0.0	0.0
73b3f6a16deb5ea8d33515fe11890fd6	0.0	0.0	0.0	0.0	0.0	0.0	0.0	0.0	0.0	0.0	0.0	0.0	0.0	0.0	0.0	0.0	0.0	0.0	0.0	0.0	0.0	0.0	0.0	0.0	0.0	0.0	0.0	0.0	0.0	0.0	0.0	0.0	0.0	0.0	0.0	0.0	0.0	0.0	0.0	0.0	0.0	0.0	0.0	0.0	0.0	0.0	0.0	0.0	0.0
0496a54fc4c3655800ea73e35d2e0e6f	0.0	0.0	0.0	0.0	0.0	0.0	0.0	0.0	0.0	0.0	0.0	0.0	0.0	0.0	0.0	0.0	0.0	0.0	0.0	0.0	0.0	0.0	0.0	0.0	0.0	0.0	0.0	0.0	0.0	0.0	0.0	0.0	0.0	0.0	0.0	0.0	0.0	0.0	0.0	0.0	0.0	0.0	0.0	0.0	0.0	0.0	0.0	0.0	0.0
e0b005fc6ba686940bdf9afd18cdd198	0.0	0.0	0.0	0.0	0.0	0.0	0.0	0.0	0.0	0.0	0.0	0.0	0.0	0.0	0.0	0.0	0.0	0.0	0.0	0.0	0.0	0.0	0.0	0.0	0.0	0.0	0.0	0.0	0.0	0.0	0.0	0.0	0.0	0.0	0.0	0.0	0.0	0.0	0.0	0.0	0.0	0.0	0.0	0.0	0.0	0.0	0.0	0.0	0.0
72f677e7a62d8114c5dff68aac31870e	0.0	0.0	0.0	0.0	0.0	0.0	0.0	0.0	0.0	0.0	0.0	0.0	0.0	0.0	0.0	0.0	0.0	0.0	0.0	0.0	0.0	0.0	0.0	0.0	0.0	0.0	0.0	0.0	0.0	0.0	0.0	0.0	0.0	0.0	0.0	0.0	0.0	0.0	0.0	0.0	0.0	0.0	0.0	0.0	0.0	0.0	0.0	0.0	0.0
73082bfdcad38cf5f7d610580232ed42	0.0	0.0	0.0	0.0	0.0	0.0	0.0	0.0	0.0	0.0	0.0	0.0	0.0	0.0	0.0	0.0	0.0	0.0	0.0	0.0	0.0	0.0	0.0	0.0	0.0	0.0	0.0	0.0	0.0	11.0	0.0	0.0	10.0	22.0	0.0	36.0	59.0	31.0	60.0	22.0	45.0	53.0	64.0	0.0	27.0	0.0	0.0	0.0	0.0
c246f44543e0e1d3152e226b58c97f63	0.0	0.0	0.0	0.0	0.0	0.0	0.0	0.0	0.0	0.0	0.0	0.0	0.0	0.0	0.0	0.0	0.0	0.0	0.0	0.0	0.0	0.0	0.0	0.0	0.0	0.0	0.0	0.0	0.0	0.0	0.0	0.0	0.0	5.0	0.0	7.0	0.0	0.0	0.0	0.0	0.0	0.0	0.0	5.0	0.0	0.0	0.0	0.0	0.0
48ea9d0ec45cf9b2f0448a06d79be5ca	3.0	0.0	0.0	0.0	0.0	0.0	0.0	0.0	0.0	0.0	0.0	0.0	0.0	0.0	0.0	0.0	0.0	0.0	0.0	0.0	0.0	0.0	0.0	0.0	0.0	0.0	0.0	0.0	0.0	0.0	0.0	0.0	75.0	0.0	0.0	42.0	0.0	27.0	144.0	0.0	0.0	52.0	0.0	57.0	60.0	0.0	0.0	0.0	0.0
b2efdec406a8ab4eac51c36c5c04e92f	0.0	0.0	0.0	0.0	0.0	0.0	0.0	0.0	0.0	0.0	0.0	0.0	0.0	0.0	0.0	0.0	0.0	0.0	0.0	0.0	0.0	0.0	0.0	0.0	0.0	4.0	0.0	0.0	4.0	0.0	14.0	0.0	23.0	17.0	0.0	28.0	43.0	28.0	38.0	21.0	14.0	13.0	25.0	46.0	0.0	0.0	0.0	0.0	0.0
5148bc6717f06acc888b723431c36359	0.0	0.0	0.0	0.0	0.0	0.0	0.0	0.0	0.0	0.0	0.0	0.0	0.0	0.0	0.0	0.0	0.0	0.0	0.0	0.0	0.0	0.0	0.0	0.0	0.0	0.0	0.0	0.0	0.0	0.0	0.0	0.0	30.0	0.0	0.0	20.0	0.0	0.0	24.0	40.0	0.0	0.0	0.0	0.0	0.0	0.0	0.0	0.0	0.0
7a1b4392c088c502d28a5ee696a6040e	0.0	0.0	0.0	0.0	0.0	0.0	0.0	0.0	0.0	45.0	0.0	0.0	0.0	0.0	0.0	52.0	24.0	0.0	0.0	14.0	0.0	12.0	0.0	0.0	0.0	0.0	0.0	0.0	0.0	0.0	18.0	0.0	0.0	0.0	0.0	41.0	57.0	0.0	67.0	0.0	0.0	0.0	0.0	34.0	0.0	0.0	0.0	0.0	0.0
e8ab87f4de5806e5800432a46c3668d9	0.0	0.0	0.0	0.0	0.0	0.0	0.0	0.0	0.0	0.0	0.0	0.0	0.0	0.0	0.0	0.0	0.0	0.0	0.0	0.0	0.0	0.0	0.0	0.0	0.0	0.0	0.0	0.0	0.0	0.0	0.0	0.0	0.0	0.0	0.0	0.0	0.0	0.0	12.0	0.0	0.0	0.0	0.0	19.0	0.0	0.0	0.0	0.0	0.0
f3fe1883eaefbadf742b8cef0e844e7a	0.0	0.0	0.0	0.0	0.0	0.0	0.0	0.0	0.0	0.0	0.0	0.0	0.0	0.0	0.0	0.0	0.0	0.0	0.0	0.0	0.0	0.0	0.0	0.0	0.0	0.0	0.0	0.0	0.0	0.0	0.0	0.0	0.0	0.0	0.0	0.0	0.0	0.0	0.0	0.0	0.0	0.0	0.0	0.0	0.0	0.0	0.0	0.0	0.0
260994072ffc741e18d2389f29f1bdcd	0.0	0.0	0.0	0.0	0.0	0.0	0.0	0.0	0.0	29.0	27.0	25.0	68.0	22.0	0.0	0.0	42.0	28.0	25.0	0.0	29.0	11.0	0.0	0.0	0.0	0.0	0.0	0.0	0.0	62.0	0.0	0.0	58.0	0.0	45.0	0.0	43.0	54.0	0.0	37.0	35.0	0.0	0.0	23.0	0.0	0.0	0.0	0.0	0.0
2180ea37091945d8ba9dd5331ada7be1	0.0	0.0	0.0	0.0	0.0	0.0	0.0	0.0	0.0	84.0	0.0	43.0	58.0	35.0	0.0	62.0	72.0	0.0	67.0	61.0	25.0	32.0	16.0	0.0	0.0	0.0	0.0	0.0	0.0	0.0	0.0	0.0	0.0	0.0	0.0	41.0	40.0	22.0	52.0	26.0	0.0	45.0	36.0	45.0	0.0	0.0	0.0	0.0	0.0
e148991434fcb705393375ffecf33a8e	0.0	0.0	0.0	0.0	0.0	0.0	0.0	0.0	0.0	0.0	0.0	0.0	0.0	0.0	0.0	0.0	0.0	0.0	0.0	0.0	0.0	0.0	0.0	0.0	0.0	0.0	0.0	0.0	0.0	0.0	0.0	0.0	0.0	0.0	0.0	0.0	0.0	0.0	0.0	0.0	0.0	0.0	0.0	0.0	0.0	0.0	0.0	0.0	0.0
c6613b0ff201e1099fb26283610698ea	0.0	0.0	0.0	0.0	0.0	0.0	0.0	0.0	0.0	0.0	0.0	0.0	0.0	0.0	0.0	0.0	0.0	0.0	0.0	0.0	0.0	0.0	0.0	0.0	0.0	0.0	0.0	0.0	0.0	0.0	0.0	0.0	0.0	0.0	0.0	0.0	0.0	0.0	0.0	0.0	0.0	0.0	0.0	0.0	0.0	0.0	0.0	0.0	0.0
22926f1b7b92dc3a338d1fe46ea36a84	0.0	0.0	0.0	0.0	0.0	0.0	0.0	0.0	0.0	0.0	0.0	0.0	0.0	0.0	0.0	0.0	0.0	0.0	0.0	0.0	0.0	0.0	0.0	0.0	0.0	0.0	0.0	0.0	0.0	0.0	44.0	0.0	35.0	24.0	0.0	32.0	190.0	25.0	46.0	30.0	25.0	0.0	0.0	0.0	33.0	0.0	0.0	0.0	0.0
c9e0e55756b640c5caab5de97035cc12	0.0	0.0	0.0	0.0	0.0	0.0	0.0	0.0	0.0	0.0	0.0	0.0	0.0	0.0	0.0	0.0	0.0	0.0	0.0	0.0	0.0	0.0	0.0	0.0	0.0	0.0	0.0	0.0	0.0	0.0	0.0	0.0	0.0	0.0	0.0	51.0	0.0	0.0	0.0	0.0	0.0	0.0	0.0	22.0	0.0	0.0	0.0	0.0	0.0
bb7e9fcf893b412cd0992950d4ec12ee	0.0	0.0	0.0	0.0	0.0	0.0	0.0	0.0	0.0	0.0	0.0	0.0	0.0	0.0	0.0	0.0	0.0	0.0	0.0	0.0	0.0	0.0	0.0	0.0	0.0	0.0	0.0	0.0	0.0	0.0	0.0	0.0	0.0	0.0	0.0	0.0	0.0	0.0	0.0	0.0	0.0	0.0	0.0	0.0	0.0	0.0	0.0	0.0	0.0
073070bcde4274af2ed5edd07f68500d	0.0	0.0	0.0	0.0	0.0	0.0	0.0	0.0	0.0	0.0	0.0	0.0	0.0	0.0	0.0	0.0	0.0	0.0	0.0	0.0	0.0	0.0	0.0	0.0	0.0	0.0	0.0	0.0	0.0	0.0	0.0	0.0	0.0	0.0	0.0	0.0	0.0	0.0	0.0	0.0	0.0	0.0	0.0	0.0	0.0	0.0	0.0	0.0	0.0
a393af00ec7eb266bcfc616aa5679391	0.0	0.0	0.0	0.0	0.0	0.0	0.0	0.0	0.0	0.0	0.0	0.0	0.0	0.0	0.0	0.0	0.0	0.0	0.0	0.0	0.0	0.0	0.0	0.0	0.0	0.0	0.0	0.0	0.0	0.0	22.0	0.0	0.0	0.0	0.0	0.0	0.0	0.0	0.0	0.0	0.0	0.0	0.0	0.0	0.0	0.0	0.0	0.0	0.0
91c0814a523ac6cf8a45b5d1f1b19066	0.0	0.0	0.0	0.0	0.0	0.0	0.0	0.0	0.0	0.0	0.0	0.0	0.0	0.0	0.0	0.0	0.0	0.0	0.0	0.0	0.0	0.0	0.0	0.0	0.0	0.0	0.0	0.0	0.0	0.0	0.0	0.0	0.0	31.0	0.0	19.0	0.0	0.0	61.0	0.0	32.0	39.0	63.0	0.0	0.0	0.0	0.0	0.0	0.0
e8d422131d92ca4292194b4277b1839b	0.0	0.0	0.0	0.0	0.0	0.0	0.0	0.0	0.0	0.0	0.0	0.0	0.0	0.0	0.0	0.0	0.0	0.0	0.0	0.0	0.0	0.0	0.0	0.0	0.0	0.0	0.0	0.0	0.0	0.0	0.0	0.0	0.0	0.0	0.0	0.0	0.0	0.0	0.0	0.0	0.0	0.0	0.0	0.0	0.0	0.0	0.0	0.0	0.0
a6a91867baa6f5073412e8f0608ef748	0.0	0.0	0.0	0.0	0.0	0.0	0.0	0.0	0.0	0.0	0.0	0.0	0.0	0.0	0.0	0.0	0.0	0.0	0.0	0.0	0.0	0.0	0.0	0.0	0.0	0.0	0.0	0.0	28.0	0.0	0.0	0.0	0.0	0.0	0.0	0.0	77.0	0.0	45.0	19.0	0.0	22.0	0.0	29.0	0.0	0.0	0.0	0.0	0.0
85bf0e37016c60a4d614810e412a3ce2	0.0	0.0	0.0	0.0	0.0	0.0	0.0	0.0	0.0	0.0	0.0	0.0	0.0	0.0	0.0	0.0	0.0	0.0	0.0	0.0	0.0	0.0	0.0	0.0	0.0	0.0	0.0	0.0	0.0	0.0	0.0	0.0	0.0	0.0	7.0	0.0	0.0	0.0	0.0	0.0	0.0	0.0	0.0	0.0	0.0	0.0	0.0	0.0	0.0
cb0cab660ef3a53a7821ea3cf6554d82	0.0	0.0	0.0	0.0	0.0	0.0	0.0	0.0	0.0	0.0	0.0	0.0	0.0	0.0	0.0	0.0	0.0	0.0	0.0	0.0	0.0	0.0	0.0	0.0	0.0	0.0	0.0	0.0	0.0	0.0	0.0	0.0	0.0	0.0	0.0	0.0	0.0	0.0	0.0	0.0	0.0	0.0	0.0	0.0	0.0	0.0	0.0	0.0	0.0
d6bdf5b3d2d326a4a843b02f04a7f15b	0.0	0.0	0.0	0.0	0.0	0.0	0.0	0.0	0.0	0.0	0.0	35.0	0.0	0.0	0.0	0.0	0.0	34.0	0.0	0.0	0.0	0.0	0.0	0.0	0.0	0.0	0.0	0.0	0.0	0.0	0.0	0.0	0.0	63.0	0.0	0.0	0.0	0.0	0.0	0.0	0.0	346.0	0.0	0.0	0.0	0.0	0.0	0.0	0.0
cb0a2b05251a1d890474ba8090983793	0.0	0.0	0.0	0.0	0.0	0.0	0.0	0.0	0.0	0.0	0.0	0.0	0.0	0.0	0.0	0.0	0.0	0.0	0.0	0.0	0.0	0.0	0.0	0.0	0.0	0.0	0.0	0.0	0.0	0.0	108.0	0.0	121.0	0.0	80.0	51.0	65.0	57.0	0.0	0.0	0.0	0.0	0.0	66.0	0.0	0.0	0.0	0.0	0.0
fb1575300e976e0a9b6a55392411d064	0.0	0.0	0.0	0.0	0.0	0.0	0.0	0.0	0.0	0.0	0.0	0.0	0.0	0.0	0.0	0.0	0.0	0.0	0.0	0.0	0.0	0.0	0.0	0.0	0.0	0.0	0.0	0.0	0.0	0.0	0.0	0.0	0.0	8.0	0.0	0.0	0.0	0.0	0.0	0.0	0.0	0.0	0.0	0.0	0.0	0.0	0.0	0.0	0.0
f9dc3b2c9dd333830c92317d42220969	0.0	0.0	0.0	0.0	0.0	0.0	0.0	0.0	0.0	0.0	0.0	0.0	0.0	0.0	0.0	0.0	0.0	0.0	16.0	0.0	38.0	0.0	0.0	0.0	0.0	0.0	0.0	0.0	0.0	0.0	14.0	0.0	0.0	0.0	0.0	19.0	0.0	0.0	0.0	21.0	15.0	24.0	37.0	0.0	17.0	0.0	0.0	0.0	0.0
767d66bb0992e1f73c80702d763d01a9	0.0	0.0	0.0	0.0	0.0	0.0	0.0	0.0	0.0	0.0	0.0	0.0	0.0	0.0	0.0	0.0	0.0	0.0	0.0	0.0	0.0	0.0	0.0	0.0	0.0	0.0	0.0	0.0	0.0	0.0	0.0	0.0	0.0	0.0	0.0	0.0	0.0	0.0	0.0	127.0	0.0	0.0	0.0	0.0	0.0	0.0	0.0	0.0	0.0
efcc597fdf91dc6f9575206ba7b89f6a	0.0	0.0	0.0	0.0	0.0	0.0	0.0	0.0	0.0	0.0	0.0	0.0	0.0	0.0	0.0	0.0	0.0	0.0	0.0	0.0	0.0	0.0	0.0	0.0	0.0	0.0	0.0	0.0	0.0	0.0	0.0	0.0	0.0	0.0	0.0	0.0	0.0	0.0	0.0	0.0	0.0	0.0	0.0	0.0	0.0	0.0	0.0	0.0	0.0
6be66d4684a54750ed95ddca9a63c2d5	0.0	0.0	0.0	0.0	0.0	0.0	0.0	0.0	0.0	0.0	0.0	0.0	0.0	0.0	0.0	0.0	0.0	0.0	0.0	0.0	0.0	0.0	0.0	0.0	0.0	0.0	0.0	0.0	0.0	0.0	0.0	0.0	0.0	0.0	0.0	0.0	0.0	0.0	0.0	0.0	0.0	0.0	0.0	0.0	0.0	0.0	0.0	0.0	0.0
330f60eeafc3aee5264fc3cec925a66d	0.0	0.0	0.0	0.0	0.0	0.0	0.0	0.0	0.0	0.0	0.0	0.0	0.0	0.0	0.0	0.0	0.0	0.0	0.0	0.0	0.0	0.0	0.0	0.0	0.0	0.0	0.0	0.0	0.0	0.0	0.0	0.0	0.0	18.0	0.0	0.0	0.0	0.0	0.0	0.0	0.0	33.0	0.0	0.0	20.0	0.0	0.0	0.0	0.0
bcb59335f9343eb6356cb72d37b054d8	0.0	0.0	0.0	0.0	0.0	0.0	0.0	0.0	0.0	0.0	0.0	0.0	0.0	0.0	0.0	0.0	0.0	0.0	0.0	0.0	0.0	0.0	0.0	0.0	0.0	0.0	0.0	0.0	0.0	0.0	0.0	0.0	0.0	0.0	0.0	0.0	0.0	0.0	0.0	0.0	0.0	0.0	0.0	0.0	0.0	0.0	0.0	0.0	0.0
d18c72080ebfd1b9c3f5eed8a5a01c0c	0.0	0.0	0.0	0.0	0.0	0.0	0.0	0.0	0.0	0.0	0.0	0.0	0.0	0.0	0.0	0.0	0.0	0.0	0.0	0.0	0.0	0.0	0.0	0.0	0.0	0.0	0.0	0.0	0.0	0.0	27.0	0.0	0.0	0.0	0.0	0.0	54.0	78.0	33.0	0.0	19.0	0.0	0.0	68.0	0.0	0.0	0.0	0.0	0.0
c64d5a6abd3a3f17b76a63ed723b8394	0.0	0.0	0.0	0.0	0.0	0.0	0.0	0.0	0.0	0.0	0.0	0.0	0.0	0.0	0.0	0.0	0.0	0.0	0.0	0.0	0.0	0.0	0.0	0.0	0.0	0.0	0.0	0.0	0.0	0.0	20.0	0.0	0.0	0.0	0.0	11.0	14.0	0.0	19.0	0.0	0.0	0.0	0.0	16.0	16.0	0.0	0.0	0.0	0.0
987a67ec5ff8e76114762fbf6a0dc549	0.0	0.0	0.0	0.0	0.0	0.0	0.0	0.0	0.0	0.0	0.0	0.0	0.0	0.0	0.0	0.0	0.0	0.0	0.0	0.0	0.0	0.0	0.0	0.0	0.0	0.0	0.0	0.0	0.0	0.0	0.0	0.0	0.0	0.0	0.0	0.0	0.0	0.0	0.0	0.0	0.0	0.0	0.0	0.0	0.0	0.0	0.0	0.0	0.0
4389709ecdc8df70410e3545ff47213b	0.0	0.0	0.0	0.0	0.0	0.0	0.0	0.0	0.0	9.0	0.0	13.0	31.0	4.0	0.0	49.0	17.0	0.0	18.0	0.0	0.0	3.0	0.0	0.0	0.0	0.0	0.0	0.0	0.0	0.0	0.0	0.0	0.0	8.0	2.0	35.0	52.0	0.0	43.0	0.0	9.0	20.0	26.0	0.0	0.0	0.0	0.0	0.0	0.0
26a100b176cd72e6c894e53b9faa53d8	0.0	0.0	0.0	0.0	0.0	0.0	0.0	0.0	0.0	0.0	0.0	0.0	0.0	0.0	0.0	0.0	0.0	0.0	0.0	0.0	0.0	0.0	0.0	0.0	0.0	0.0	0.0	0.0	0.0	0.0	0.0	0.0	0.0	0.0	0.0	0.0	0.0	0.0	0.0	0.0	0.0	118.0	0.0	0.0	0.0	0.0	0.0	0.0	0.0
0ce3421a044dea6745ba8e1c2b3f128a	0.0	0.0	0.0	0.0	0.0	0.0	0.0	0.0	0.0	0.0	0.0	0.0	0.0	0.0	0.0	0.0	0.0	0.0	0.0	0.0	0.0	0.0	0.0	0.0	0.0	0.0	0.0	0.0	0.0	0.0	0.0	0.0	0.0	0.0	0.0	0.0	0.0	0.0	0.0	0.0	0.0	0.0	0.0	0.0	0.0	0.0	0.0	0.0	0.0
1731c5e00ffb33e4a53ef542ecca95cc	0.0	0.0	0.0	0.0	0.0	0.0	0.0	0.0	0.0	0.0	0.0	0.0	0.0	0.0	0.0	0.0	0.0	0.0	0.0	0.0	0.0	0.0	0.0	0.0	0.0	0.0	0.0	0.0	0.0	0.0	377.0	0.0	0.0	50.0	0.0	0.0	0.0	0.0	0.0	0.0	0.0	0.0	0.0	0.0	0.0	0.0	0.0	0.0	0.0
ddc6f02bd04da1d2f33bc8e4c65f5f64	0.0	0.0	0.0	0.0	0.0	0.0	0.0	0.0	0.0	0.0	0.0	0.0	0.0	0.0	0.0	0.0	0.0	0.0	0.0	0.0	0.0	0.0	0.0	0.0	0.0	0.0	0.0	0.0	0.0	0.0	152.0	0.0	0.0	0.0	0.0	0.0	0.0	0.0	0.0	0.0	0.0	0.0	0.0	0.0	0.0	0.0	0.0	0.0	0.0
9ac0264bfbdd4f31ca68e8e0ff48c0a3	0.0	0.0	0.0	0.0	0.0	0.0	0.0	0.0	0.0	0.0	0.0	0.0	0.0	0.0	0.0	0.0	0.0	0.0	0.0	0.0	0.0	0.0	0.0	0.0	0.0	0.0	0.0	0.0	0.0	0.0	0.0	0.0	0.0	75.0	0.0	0.0	0.0	0.0	0.0	0.0	0.0	381.0	0.0	0.0	161.0	0.0	0.0	0.0	0.0
cbe6fcb8d0a8aa0f77c330e45fea20f6	0.0	0.0	0.0	0.0	0.0	0.0	0.0	0.0	0.0	0.0	0.0	0.0	0.0	48.0	30.0	0.0	0.0	0.0	0.0	0.0	0.0	0.0	0.0	0.0	0.0	0.0	0.0	0.0	0.0	0.0	0.0	0.0	50.0	0.0	54.0	88.0	0.0	0.0	0.0	0.0	0.0	0.0	0.0	0.0	0.0	0.0	0.0	0.0	0.0
9c5eda5ad7b4cedcef725c781219f733	0.0	0.0	0.0	0.0	0.0	0.0	0.0	0.0	0.0	0.0	0.0	0.0	0.0	0.0	0.0	0.0	0.0	0.0	0.0	0.0	0.0	0.0	0.0	0.0	0.0	0.0	0.0	0.0	0.0	0.0	0.0	0.0	0.0	0.0	0.0	0.0	0.0	0.0	0.0	248.0	0.0	0.0	0.0	0.0	0.0	0.0	0.0	0.0	0.0
b9eb4aff57fa994697e5f34d12588074	0.0	0.0	0.0	0.0	0.0	0.0	0.0	0.0	0.0	0.0	0.0	0.0	0.0	0.0	0.0	0.0	0.0	0.0	0.0	0.0	0.0	0.0	0.0	0.0	0.0	0.0	0.0	0.0	0.0	0.0	0.0	0.0	0.0	36.0	0.0	48.0	0.0	0.0	0.0	0.0	0.0	0.0	65.0	0.0	0.0	0.0	0.0	0.0	0.0
dce212831f92895cfc0310f91e3d7483	0.0	0.0	0.0	0.0	0.0	0.0	0.0	0.0	0.0	0.0	7.0	0.0	0.0	0.0	0.0	5.0	2.0	0.0	0.0	0.0	5.0	0.0	0.0	0.0	0.0	0.0	0.0	0.0	0.0	0.0	0.0	0.0	0.0	23.0	0.0	0.0	23.0	0.0	12.0	0.0	33.0	24.0	135.0	17.0	0.0	0.0	0.0	0.0	0.0
25bfd3b0efe0fd032207f8a9d6690800	0.0	0.0	0.0	0.0	0.0	0.0	0.0	0.0	0.0	0.0	0.0	0.0	0.0	0.0	0.0	0.0	0.0	0.0	0.0	0.0	0.0	0.0	0.0	0.0	0.0	0.0	0.0	2.0	0.0	24.0	0.0	0.0	0.0	0.0	0.0	21.0	44.0	62.0	25.0	0.0	0.0	0.0	0.0	44.0	0.0	0.0	0.0	0.0	0.0
5150ce40dffb48b0fa9b80d2e8ccd6f3	0.0	0.0	0.0	0.0	0.0	0.0	0.0	0.0	0.0	0.0	0.0	0.0	0.0	0.0	0.0	0.0	0.0	0.0	0.0	0.0	0.0	0.0	0.0	0.0	0.0	0.0	0.0	0.0	0.0	0.0	0.0	0.0	40.0	0.0	0.0	0.0	0.0	0.0	0.0	0.0	0.0	0.0	30.0	58.0	0.0	0.0	0.0	0.0	0.0
972679d6aee88a1bbbcad63fb47bdcaa	0.0	0.0	0.0	0.0	0.0	0.0	0.0	0.0	0.0	0.0	0.0	0.0	0.0	0.0	0.0	0.0	0.0	2.0	0.0	0.0	0.0	0.0	0.0	0.0	0.0	0.0	0.0	0.0	0.0	18.0	0.0	0.0	0.0	25.0	0.0	0.0	51.0	33.0	0.0	23.0	0.0	0.0	0.0	53.0	48.0	0.0	0.0	0.0	0.0
40ec27693c8a109d5760312f4ac5d18c	0.0	0.0	0.0	0.0	0.0	0.0	0.0	0.0	0.0	0.0	0.0	0.0	0.0	0.0	0.0	0.0	0.0	0.0	0.0	0.0	0.0	0.0	0.0	0.0	0.0	0.0	0.0	0.0	0.0	45.0	0.0	0.0	0.0	32.0	0.0	50.0	57.0	36.0	58.0	0.0	0.0	21.0	32.0	69.0	0.0	0.0	0.0	0.0	0.0
f33fb4310bbf7e52835d3f06eb4e5a16	0.0	0.0	0.0	0.0	0.0	0.0	0.0	0.0	0.0	0.0	0.0	0.0	0.0	0.0	0.0	0.0	0.0	0.0	0.0	0.0	0.0	0.0	0.0	0.0	0.0	0.0	0.0	0.0	0.0	0.0	0.0	0.0	0.0	0.0	0.0	0.0	0.0	0.0	0.0	0.0	0.0	0.0	0.0	0.0	0.0	0.0	0.0	0.0	0.0
f419f4a2d9b706bf93f1c6ed341572ec	0.0	0.0	0.0	0.0	0.0	0.0	0.0	0.0	0.0	28.0	10.0	0.0	12.0	35.0	0.0	40.0	0.0	0.0	15.0	0.0	14.0	0.0	0.0	0.0	0.0	0.0	0.0	0.0	0.0	0.0	0.0	0.0	0.0	0.0	0.0	35.0	11.0	0.0	0.0	0.0	25.0	0.0	0.0	0.0	0.0	0.0	0.0	0.0	0.0
57ebadee9114c9b501d038d40c45f876	0.0	0.0	0.0	0.0	0.0	0.0	0.0	0.0	0.0	0.0	0.0	0.0	0.0	0.0	0.0	0.0	0.0	0.0	0.0	0.0	0.0	0.0	0.0	0.0	0.0	0.0	0.0	0.0	0.0	0.0	0.0	0.0	0.0	0.0	0.0	0.0	0.0	0.0	0.0	0.0	0.0	0.0	0.0	0.0	0.0	0.0	0.0	0.0	0.0
d3c2cf8fe0073956bfffd220ebc80c56	0.0	0.0	0.0	0.0	0.0	0.0	0.0	0.0	0.0	0.0	0.0	0.0	0.0	0.0	0.0	0.0	0.0	0.0	0.0	0.0	0.0	0.0	0.0	0.0	0.0	0.0	0.0	0.0	0.0	0.0	0.0	0.0	0.0	0.0	0.0	0.0	0.0	0.0	0.0	0.0	0.0	0.0	0.0	0.0	16.0	0.0	0.0	0.0	0.0
753d01c39213921f145d8f1ddd2b306a	0.0	0.0	0.0	0.0	0.0	0.0	0.0	0.0	0.0	0.0	0.0	0.0	1038.0	0.0	0.0	0.0	0.0	0.0	0.0	0.0	0.0	0.0	0.0	0.0	0.0	0.0	0.0	0.0	0.0	0.0	0.0	0.0	0.0	0.0	0.0	0.0	0.0	0.0	0.0	0.0	0.0	0.0	0.0	0.0	0.0	0.0	0.0	0.0	0.0
90208bad6fff89ead11afb4b0cd45a62	0.0	0.0	0.0	0.0	0.0	0.0	0.0	0.0	0.0	0.0	0.0	0.0	0.0	0.0	0.0	0.0	0.0	0.0	0.0	0.0	0.0	0.0	0.0	0.0	0.0	0.0	0.0	0.0	0.0	35.0	0.0	0.0	0.0	44.0	0.0	0.0	42.0	0.0	50.0	0.0	0.0	0.0	32.0	0.0	0.0	0.0	0.0	0.0	0.0
96b1355551f5dc0509396351cd09dcd3	0.0	0.0	0.0	0.0	0.0	0.0	0.0	0.0	0.0	0.0	0.0	0.0	0.0	0.0	0.0	0.0	0.0	0.0	0.0	0.0	0.0	0.0	0.0	0.0	0.0	0.0	0.0	0.0	0.0	0.0	0.0	0.0	0.0	0.0	0.0	7.0	0.0	14.0	16.0	0.0	0.0	0.0	0.0	14.0	0.0	0.0	0.0	0.0	0.0
c0eb4a9acc54a1e6606e8f867b2d5b2c	0.0	0.0	0.0	0.0	0.0	0.0	0.0	0.0	0.0	0.0	0.0	0.0	0.0	0.0	0.0	0.0	0.0	0.0	0.0	0.0	0.0	0.0	0.0	0.0	0.0	0.0	0.0	0.0	0.0	12.0	20.0	0.0	0.0	17.0	0.0	62.0	64.0	0.0	48.0	13.0	10.0	15.0	24.0	32.0	21.0	0.0	0.0	0.0	0.0
0a806ff1794279d6ff3e879a25a6e620	0.0	0.0	0.0	0.0	0.0	0.0	0.0	0.0	0.0	0.0	0.0	0.0	9.0	0.0	0.0	0.0	0.0	0.0	0.0	0.0	0.0	0.0	0.0	0.0	0.0	0.0	0.0	0.0	0.0	25.0	22.0	0.0	31.0	32.0	0.0	50.0	41.0	43.0	30.0	0.0	12.0	0.0	29.0	44.0	29.0	0.0	0.0	0.0	0.0
f251b6ea001d8831f29f1f835033fc7b	0.0	0.0	0.0	0.0	0.0	0.0	0.0	0.0	0.0	0.0	5.0	0.0	12.0	0.0	0.0	2.0	0.0	0.0	3.0	0.0	0.0	0.0	0.0	0.0	0.0	0.0	0.0	0.0	0.0	0.0	0.0	0.0	0.0	0.0	0.0	0.0	0.0	0.0	0.0	0.0	0.0	0.0	0.0	0.0	0.0	0.0	0.0	0.0	0.0
4757c2e94d12bf746a0a9f579d3e4c6d	0.0	0.0	0.0	0.0	0.0	0.0	0.0	0.0	0.0	0.0	0.0	0.0	0.0	0.0	0.0	0.0	0.0	0.0	0.0	0.0	0.0	0.0	0.0	0.0	0.0	0.0	0.0	0.0	0.0	15.0	52.0	0.0	0.0	29.0	0.0	95.0	93.0	51.0	49.0	0.0	25.0	33.0	80.0	17.0	43.0	0.0	0.0	0.0	0.0
d6df44d977adab918935e6cddb11db74	0.0	0.0	0.0	0.0	0.0	0.0	0.0	0.0	0.0	0.0	0.0	0.0	0.0	0.0	0.0	0.0	0.0	0.0	0.0	0.0	0.0	0.0	0.0	0.0	0.0	0.0	0.0	0.0	0.0	23.0	62.0	9.0	48.0	43.0	0.0	32.0	40.0	89.0	0.0	0.0	0.0	0.0	0.0	49.0	23.0	0.0	0.0	0.0	0.0
5ce05ed538970e847d3decee20e2c5c5	0.0	0.0	0.0	0.0	0.0	0.0	0.0	0.0	0.0	0.0	0.0	0.0	0.0	0.0	0.0	0.0	0.0	0.0	0.0	0.0	0.0	0.0	0.0	0.0	0.0	0.0	0.0	0.0	0.0	0.0	0.0	0.0	0.0	0.0	0.0	0.0	0.0	0.0	0.0	0.0	0.0	0.0	0.0	0.0	0.0	0.0	0.0	0.0	0.0
12c1cc827068040d51ae0662e9a41779	0.0	0.0	0.0	0.0	0.0	0.0	0.0	0.0	0.0	0.0	0.0	0.0	0.0	0.0	0.0	0.0	0.0	0.0	0.0	0.0	0.0	0.0	0.0	0.0	0.0	0.0	0.0	0.0	0.0	0.0	0.0	0.0	0.0	0.0	0.0	0.0	0.0	0.0	0.0	0.0	0.0	0.0	0.0	0.0	0.0	0.0	0.0	0.0	0.0
3c2c6ea8a993739496f68c33e456c419	0.0	0.0	0.0	0.0	0.0	0.0	0.0	0.0	0.0	0.0	0.0	0.0	0.0	0.0	0.0	0.0	0.0	0.0	0.0	0.0	0.0	0.0	0.0	0.0	0.0	0.0	0.0	0.0	0.0	0.0	0.0	0.0	0.0	0.0	0.0	0.0	0.0	0.0	0.0	0.0	0.0	0.0	0.0	0.0	0.0	0.0	0.0	0.0	0.0
33b1238118135d14e78693fd6522d92c	0.0	0.0	0.0	0.0	0.0	0.0	0.0	0.0	0.0	0.0	0.0	0.0	0.0	0.0	0.0	0.0	0.0	11.0	0.0	0.0	0.0	0.0	0.0	0.0	0.0	0.0	0.0	7.0	0.0	34.0	0.0	0.0	0.0	47.0	0.0	94.0	66.0	0.0	22.0	0.0	42.0	21.0	112.0	0.0	19.0	0.0	0.0	0.0	0.0
27efaef067bf49483d3f7c59b040c179	0.0	0.0	0.0	0.0	0.0	0.0	0.0	0.0	0.0	0.0	0.0	0.0	0.0	0.0	0.0	0.0	0.0	0.0	0.0	0.0	0.0	0.0	0.0	0.0	0.0	0.0	0.0	0.0	0.0	0.0	0.0	0.0	0.0	0.0	0.0	0.0	0.0	0.0	0.0	0.0	0.0	0.0	0.0	0.0	0.0	0.0	0.0	0.0	0.0
c0da3fe32a296bf608d2bd471f679532	0.0	0.0	0.0	0.0	0.0	0.0	0.0	0.0	0.0	0.0	0.0	0.0	0.0	0.0	0.0	0.0	0.0	0.0	0.0	0.0	0.0	0.0	0.0	0.0	0.0	0.0	0.0	0.0	0.0	0.0	0.0	0.0	0.0	0.0	0.0	0.0	0.0	0.0	0.0	0.0	0.0	0.0	0.0	0.0	0.0	0.0	0.0	0.0	0.0
4693e4f0640a13cbd4a66894081e9b64	0.0	0.0	0.0	0.0	0.0	0.0	0.0	0.0	0.0	0.0	0.0	0.0	0.0	0.0	0.0	0.0	0.0	0.0	0.0	0.0	0.0	0.0	0.0	0.0	0.0	0.0	0.0	0.0	0.0	15.0	7.0	0.0	0.0	0.0	0.0	0.0	34.0	0.0	0.0	0.0	0.0	0.0	0.0	35.0	0.0	0.0	0.0	0.0	0.0
152e55407ecf0e945db82d666b857e98	0.0	0.0	0.0	0.0	0.0	0.0	0.0	0.0	0.0	0.0	0.0	0.0	0.0	0.0	0.0	0.0	0.0	0.0	0.0	0.0	0.0	0.0	0.0	0.0	0.0	0.0	0.0	0.0	0.0	0.0	0.0	0.0	0.0	0.0	0.0	0.0	0.0	0.0	0.0	0.0	0.0	0.0	0.0	0.0	0.0	0.0	0.0	0.0	0.0
e0de45afe2f7b641a7d07b7aab2e3de1	0.0	0.0	0.0	0.0	0.0	0.0	0.0	0.0	0.0	0.0	0.0	0.0	0.0	0.0	0.0	0.0	0.0	0.0	0.0	0.0	0.0	0.0	0.0	0.0	0.0	0.0	0.0	0.0	0.0	0.0	39.0	0.0	17.0	29.0	15.0	58.0	55.0	29.0	70.0	0.0	40.0	37.0	42.0	69.0	0.0	0.0	0.0	0.0	0.0
bbdd680153f8a2d2648c2d5a690e5d11	0.0	0.0	0.0	0.0	0.0	0.0	0.0	0.0	0.0	0.0	0.0	0.0	0.0	0.0	0.0	0.0	0.0	0.0	0.0	0.0	0.0	0.0	0.0	0.0	0.0	0.0	0.0	0.0	0.0	0.0	0.0	0.0	0.0	0.0	0.0	0.0	0.0	0.0	0.0	0.0	0.0	0.0	0.0	0.0	0.0	0.0	0.0	0.0	0.0
885d80c9f8e894686670787fe030675c	0.0	0.0	0.0	0.0	0.0	0.0	0.0	0.0	0.0	0.0	0.0	0.0	0.0	0.0	0.0	0.0	3.0	0.0	0.0	0.0	0.0	0.0	0.0	0.0	0.0	0.0	0.0	0.0	0.0	0.0	0.0	0.0	6.0	0.0	0.0	8.0	0.0	0.0	11.0	14.0	7.0	5.0	21.0	0.0	4.0	0.0	0.0	0.0	0.0
a6d2189617a88a3ba6a989d02bc92a39	0.0	0.0	0.0	0.0	0.0	0.0	0.0	0.0	0.0	0.0	0.0	0.0	0.0	0.0	0.0	0.0	0.0	0.0	0.0	0.0	0.0	0.0	0.0	0.0	0.0	0.0	0.0	0.0	0.0	0.0	0.0	0.0	0.0	0.0	0.0	0.0	0.0	0.0	0.0	0.0	0.0	0.0	0.0	0.0	0.0	0.0	0.0	0.0	0.0
4b732c1036e6dc9b3a95a5e1c4d40968	0.0	0.0	0.0	0.0	0.0	0.0	0.0	0.0	0.0	0.0	11.0	0.0	0.0	0.0	0.0	0.0	0.0	0.0	0.0	0.0	0.0	0.0	9.0	0.0	0.0	0.0	0.0	0.0	0.0	0.0	0.0	0.0	0.0	0.0	95.0	0.0	0.0	0.0	0.0	0.0	0.0	765.0	0.0	0.0	0.0	0.0	0.0	0.0	0.0
85c28be38cb690839dda5d2db07c1583	0.0	0.0	0.0	0.0	0.0	0.0	0.0	0.0	0.0	0.0	0.0	0.0	0.0	0.0	0.0	0.0	0.0	0.0	0.0	0.0	0.0	0.0	0.0	0.0	0.0	0.0	0.0	0.0	0.0	0.0	0.0	0.0	0.0	0.0	0.0	0.0	38.0	17.0	0.0	0.0	0.0	0.0	0.0	0.0	25.0	0.0	0.0	0.0	0.0
041c75981ff6ce6ca8a4fa511ed07d83	0.0	0.0	0.0	0.0	0.0	0.0	0.0	0.0	0.0	0.0	0.0	0.0	0.0	0.0	0.0	5.0	0.0	0.0	0.0	0.0	0.0	0.0	0.0	0.0	0.0	0.0	0.0	0.0	0.0	25.0	0.0	0.0	0.0	11.0	0.0	0.0	22.0	0.0	40.0	0.0	29.0	0.0	0.0	59.0	15.0	0.0	0.0	0.0	0.0
b843d41703fb53055c8cea1d3d634ab8	0.0	0.0	0.0	0.0	0.0	0.0	0.0	0.0	0.0	0.0	21.0	0.0	0.0	0.0	0.0	0.0	0.0	0.0	0.0	0.0	0.0	0.0	0.0	0.0	0.0	0.0	0.0	0.0	0.0	24.0	0.0	0.0	0.0	16.0	0.0	0.0	45.0	0.0	7.0	28.0	0.0	20.0	416.0	0.0	0.0	0.0	0.0	0.0	0.0
f4ef20d7e22d47ac1dec52c5b57d928c	0.0	0.0	0.0	0.0	0.0	0.0	0.0	0.0	0.0	0.0	0.0	0.0	0.0	0.0	0.0	0.0	0.0	0.0	0.0	0.0	0.0	0.0	0.0	0.0	0.0	0.0	0.0	0.0	0.0	0.0	0.0	0.0	0.0	0.0	0.0	0.0	0.0	0.0	0.0	0.0	0.0	0.0	0.0	0.0	0.0	0.0	0.0	0.0	0.0
537088fa6002e013a79be8004fbf6028	0.0	0.0	0.0	0.0	0.0	0.0	0.0	0.0	0.0	0.0	0.0	0.0	0.0	0.0	0.0	0.0	0.0	0.0	0.0	0.0	3.0	0.0	0.0	0.0	0.0	0.0	0.0	0.0	0.0	48.0	11.0	0.0	31.0	29.0	6.0	40.0	59.0	49.0	68.0	8.0	37.0	30.0	35.0	40.0	17.0	0.0	0.0	0.0	0.0
356f8bda47e913318ea3012be772fe0e	0.0	0.0	0.0	0.0	0.0	0.0	0.0	0.0	0.0	0.0	0.0	0.0	0.0	0.0	0.0	0.0	0.0	0.0	0.0	0.0	0.0	0.0	0.0	0.0	0.0	0.0	0.0	0.0	0.0	0.0	0.0	0.0	0.0	0.0	0.0	0.0	0.0	0.0	0.0	0.0	0.0	0.0	0.0	0.0	0.0	0.0	0.0	0.0	0.0
b9c585a563ae8197aee5cc9806bf4d7a	0.0	0.0	0.0	0.0	0.0	0.0	0.0	0.0	0.0	0.0	25.0	0.0	0.0	0.0	0.0	0.0	0.0	0.0	0.0	0.0	0.0	0.0	0.0	0.0	0.0	0.0	0.0	0.0	0.0	0.0	0.0	0.0	0.0	0.0	0.0	0.0	0.0	0.0	0.0	0.0	0.0	0.0	0.0	0.0	0.0	0.0	0.0	0.0	0.0
f5136793fe5ea00807e6e01fe90263af	0.0	0.0	0.0	0.0	0.0	0.0	0.0	0.0	0.0	0.0	0.0	0.0	0.0	0.0	0.0	0.0	0.0	0.0	0.0	0.0	0.0	0.0	0.0	0.0	0.0	0.0	0.0	0.0	0.0	0.0	32.0	0.0	0.0	31.0	0.0	90.0	100.0	47.0	76.0	0.0	23.0	22.0	51.0	44.0	15.0	0.0	0.0	0.0	0.0
c57a5777a5d048dc24c7cfae21733c6e	0.0	0.0	0.0	0.0	0.0	0.0	0.0	0.0	0.0	0.0	0.0	0.0	0.0	0.0	0.0	110.0	421.0	0.0	0.0	0.0	0.0	0.0	0.0	0.0	0.0	0.0	0.0	0.0	0.0	0.0	0.0	0.0	0.0	0.0	0.0	0.0	0.0	5.0	414.0	0.0	0.0	0.0	0.0	0.0	0.0	0.0	0.0	0.0	0.0
eaac5a1a3f3529d1e4680e1b1e09327a	0.0	0.0	0.0	0.0	0.0	0.0	0.0	0.0	0.0	0.0	0.0	0.0	0.0	0.0	0.0	0.0	0.0	0.0	0.0	0.0	0.0	0.0	0.0	0.0	0.0	0.0	0.0	0.0	0.0	22.0	19.0	0.0	60.0	0.0	0.0	0.0	0.0	36.0	31.0	0.0	12.0	0.0	6.0	108.0	0.0	0.0	0.0	0.0	0.0
8076ad72858aee3af02252a5f091c898	0.0	0.0	0.0	0.0	0.0	0.0	0.0	0.0	0.0	0.0	0.0	0.0	0.0	0.0	0.0	0.0	0.0	0.0	0.0	0.0	0.0	0.0	0.0	0.0	0.0	0.0	0.0	0.0	0.0	0.0	0.0	0.0	0.0	0.0	0.0	17.0	16.0	16.0	7.0	0.0	0.0	0.0	0.0	0.0	0.0	0.0	0.0	0.0	0.0
4fed62c58df53f2468a66eac5369cff6	0.0	0.0	0.0	0.0	0.0	0.0	0.0	0.0	0.0	0.0	0.0	0.0	0.0	0.0	0.0	3.0	0.0	0.0	0.0	0.0	4.0	0.0	0.0	0.0	0.0	0.0	0.0	0.0	0.0	28.0	20.0	8.0	0.0	28.0	0.0	24.0	33.0	19.0	0.0	0.0	17.0	0.0	28.0	31.0	0.0	0.0	0.0	0.0	0.0
5048a69a7f7e519b0385fbd5e191181a	0.0	0.0	0.0	0.0	0.0	0.0	0.0	0.0	0.0	0.0	0.0	0.0	0.0	0.0	0.0	0.0	0.0	0.0	0.0	0.0	0.0	0.0	0.0	0.0	0.0	0.0	0.0	0.0	0.0	0.0	0.0	0.0	0.0	0.0	0.0	0.0	0.0	0.0	0.0	0.0	0.0	0.0	0.0	0.0	0.0	0.0	0.0	0.0	0.0
583fcd549e130a79fb8870cec67b56d4	0.0	0.0	0.0	0.0	0.0	0.0	0.0	0.0	0.0	0.0	0.0	0.0	0.0	0.0	0.0	0.0	0.0	0.0	0.0	0.0	0.0	0.0	0.0	0.0	0.0	0.0	0.0	0.0	0.0	0.0	0.0	0.0	0.0	0.0	0.0	0.0	0.0	0.0	0.0	0.0	0.0	0.0	0.0	0.0	0.0	0.0	0.0	0.0	0.0
2021019e157d9d675bf8e12ead9b59e3	0.0	0.0	0.0	0.0	0.0	0.0	0.0	0.0	0.0	0.0	0.0	0.0	0.0	0.0	0.0	0.0	0.0	0.0	0.0	0.0	0.0	0.0	0.0	0.0	0.0	0.0	0.0	0.0	0.0	0.0	0.0	0.0	0.0	0.0	0.0	0.0	0.0	0.0	0.0	0.0	0.0	0.0	0.0	0.0	0.0	0.0	0.0	0.0	0.0
1dbe148e8c086ab867c1fd0734b27f68	0.0	0.0	0.0	0.0	0.0	0.0	0.0	0.0	0.0	0.0	0.0	0.0	0.0	0.0	0.0	0.0	0.0	0.0	0.0	0.0	0.0	0.0	0.0	0.0	0.0	0.0	0.0	0.0	0.0	0.0	0.0	0.0	0.0	0.0	0.0	0.0	0.0	0.0	0.0	0.0	0.0	0.0	0.0	0.0	0.0	0.0	0.0	0.0	0.0
bdaf83b9add2a6448f28f33c56488033	0.0	0.0	0.0	0.0	0.0	0.0	0.0	0.0	0.0	0.0	0.0	0.0	0.0	0.0	0.0	0.0	0.0	0.0	0.0	0.0	0.0	0.0	0.0	0.0	0.0	0.0	0.0	0.0	0.0	0.0	0.0	0.0	0.0	0.0	0.0	0.0	0.0	0.0	0.0	0.0	0.0	0.0	0.0	0.0	0.0	0.0	0.0	0.0	0.0
ed292ea9ed31ff62fa6179aaf5b9cfa8	0.0	0.0	0.0	0.0	0.0	0.0	0.0	0.0	0.0	0.0	0.0	0.0	0.0	0.0	0.0	0.0	0.0	0.0	0.0	0.0	0.0	0.0	0.0	0.0	0.0	0.0	0.0	4.0	9.0	0.0	0.0	0.0	0.0	11.0	0.0	33.0	36.0	14.0	26.0	0.0	0.0	11.0	9.0	31.0	28.0	0.0	0.0	0.0	0.0
b05f8d4038489832ae986ad01d693436	0.0	0.0	0.0	0.0	0.0	0.0	0.0	0.0	0.0	0.0	0.0	0.0	0.0	0.0	0.0	0.0	0.0	0.0	0.0	0.0	0.0	0.0	0.0	0.0	0.0	0.0	0.0	0.0	0.0	0.0	0.0	7.0	0.0	0.0	0.0	0.0	0.0	0.0	17.0	0.0	0.0	0.0	0.0	0.0	0.0	0.0	0.0	0.0	0.0
af8b227f0c016b1998cf79e8f0ea5c7a	0.0	57.0	0.0	0.0	0.0	0.0	0.0	0.0	0.0	0.0	0.0	0.0	0.0	0.0	0.0	0.0	0.0	0.0	0.0	0.0	0.0	0.0	0.0	0.0	0.0	0.0	0.0	0.0	0.0	0.0	0.0	0.0	0.0	0.0	0.0	17.0	0.0	0.0	0.0	25.0	0.0	172.0	0.0	0.0	0.0	0.0	30.0	0.0	0.0
761e84370a03cece171eaa51dc8a9794	0.0	0.0	0.0	0.0	0.0	0.0	0.0	0.0	0.0	0.0	25.0	0.0	0.0	24.0	0.0	0.0	0.0	4.0	0.0	0.0	34.0	0.0	109.0	0.0	0.0	0.0	0.0	0.0	0.0	0.0	0.0	0.0	0.0	136.0	0.0	10.0	0.0	0.0	512.0	0.0	12.0	197.0	12.0	0.0	2.0	0.0	0.0	0.0	0.0
6aee2939d332ddc493ffc6a5874a9420	0.0	0.0	0.0	0.0	0.0	0.0	0.0	0.0	0.0	0.0	0.0	0.0	0.0	0.0	0.0	349.0	0.0	0.0	0.0	0.0	0.0	0.0	0.0	0.0	0.0	0.0	0.0	0.0	0.0	0.0	0.0	0.0	0.0	0.0	0.0	0.0	57.0	0.0	9.0	3.0	0.0	0.0	0.0	0.0	0.0	0.0	0.0	0.0	0.0
93bb48697476998c4f279e23b3d79cd9	0.0	0.0	0.0	0.0	0.0	0.0	0.0	0.0	0.0	0.0	0.0	0.0	0.0	0.0	0.0	0.0	0.0	0.0	0.0	0.0	0.0	0.0	0.0	0.0	0.0	0.0	0.0	0.0	0.0	0.0	0.0	0.0	0.0	0.0	0.0	0.0	0.0	0.0	0.0	0.0	0.0	0.0	0.0	0.0	0.0	0.0	0.0	0.0	0.0
bf7a9350314a674b1e6daa7803ee1637	0.0	0.0	0.0	0.0	0.0	0.0	0.0	0.0	0.0	0.0	0.0	0.0	0.0	0.0	0.0	0.0	0.0	0.0	0.0	0.0	0.0	0.0	0.0	0.0	0.0	0.0	0.0	0.0	0.0	25.0	0.0	0.0	47.0	17.0	0.0	24.0	44.0	48.0	46.0	0.0	23.0	0.0	0.0	66.0	0.0	0.0	0.0	0.0	0.0
585011e59b86e652fd340c5bd16a4d12	0.0	0.0	0.0	0.0	0.0	0.0	0.0	0.0	0.0	0.0	0.0	23.0	0.0	7.0	0.0	29.0	0.0	69.0	0.0	42.0	12.0	0.0	0.0	0.0	0.0	0.0	0.0	0.0	0.0	0.0	28.0	0.0	0.0	20.0	0.0	0.0	20.0	0.0	0.0	47.0	0.0	0.0	98.0	29.0	0.0	0.0	0.0	0.0	0.0
1d2953f4bd8c6f5bf71c95b1619ab2f6	0.0	0.0	0.0	0.0	0.0	0.0	0.0	0.0	0.0	0.0	0.0	0.0	0.0	0.0	0.0	0.0	0.0	0.0	0.0	0.0	0.0	0.0	0.0	0.0	0.0	0.0	0.0	4.0	0.0	0.0	34.0	0.0	22.0	40.0	0.0	51.0	34.0	43.0	18.0	17.0	24.0	35.0	41.0	35.0	63.0	0.0	0.0	0.0	0.0
a70022311f5739f16f7081df8f6c82d8	0.0	0.0	0.0	0.0	0.0	0.0	0.0	0.0	0.0	61.0	0.0	23.0	0.0	28.0	20.0	65.0	104.0	31.0	111.0	76.0	81.0	35.0	13.0	0.0	0.0	0.0	0.0	0.0	0.0	0.0	0.0	0.0	0.0	0.0	0.0	7.0	0.0	0.0	42.0	0.0	0.0	0.0	17.0	0.0	0.0	0.0	0.0	0.0	0.0
4d523de0a60fe2ab5ed32065cdbe3e3a	0.0	0.0	0.0	0.0	0.0	0.0	0.0	0.0	0.0	0.0	0.0	0.0	0.0	0.0	0.0	0.0	0.0	0.0	0.0	0.0	0.0	0.0	0.0	0.0	0.0	0.0	0.0	0.0	0.0	0.0	0.0	0.0	0.0	0.0	0.0	0.0	0.0	0.0	0.0	0.0	0.0	0.0	0.0	0.0	0.0	0.0	0.0	0.0	0.0
7a259368eb67229874be14471fb0cfec	0.0	0.0	0.0	0.0	0.0	0.0	0.0	0.0	0.0	0.0	0.0	0.0	0.0	0.0	0.0	0.0	0.0	0.0	0.0	0.0	0.0	0.0	0.0	0.0	0.0	0.0	0.0	0.0	0.0	0.0	0.0	0.0	0.0	0.0	0.0	0.0	35.0	0.0	8.0	13.0	9.0	0.0	0.0	0.0	0.0	0.0	0.0	0.0	0.0
fb533d113391b2204b8fa9fb8473e90d	0.0	0.0	0.0	0.0	0.0	0.0	0.0	0.0	0.0	0.0	0.0	0.0	0.0	0.0	0.0	0.0	0.0	0.0	0.0	0.0	0.0	0.0	0.0	0.0	0.0	0.0	0.0	0.0	0.0	0.0	0.0	0.0	0.0	0.0	0.0	0.0	0.0	0.0	0.0	0.0	0.0	0.0	0.0	0.0	0.0	0.0	0.0	0.0	0.0
d6f7b67a5f23663960fa56cc0140e698	0.0	0.0	0.0	0.0	0.0	0.0	0.0	0.0	0.0	0.0	0.0	0.0	0.0	0.0	0.0	0.0	0.0	0.0	0.0	0.0	0.0	0.0	0.0	0.0	0.0	0.0	0.0	0.0	0.0	0.0	17.0	0.0	0.0	0.0	0.0	30.0	0.0	0.0	17.0	0.0	0.0	0.0	0.0	14.0	0.0	0.0	0.0	0.0	0.0
99c31352f62c6ae511b0f49514cde05e	5.0	0.0	0.0	0.0	0.0	0.0	0.0	0.0	0.0	115.0	24.0	81.0	21.0	29.0	13.0	86.0	56.0	105.0	66.0	36.0	30.0	17.0	34.0	0.0	0.0	0.0	0.0	0.0	0.0	17.0	9.0	0.0	21.0	29.0	0.0	29.0	33.0	0.0	35.0	14.0	13.0	0.0	0.0	0.0	0.0	0.0	0.0	0.0	0.0
ba96e051e3b607074045318c8b50739c	0.0	0.0	0.0	0.0	0.0	0.0	0.0	0.0	0.0	0.0	0.0	0.0	0.0	0.0	0.0	0.0	0.0	0.0	0.0	0.0	0.0	0.0	0.0	0.0	0.0	0.0	0.0	0.0	0.0	0.0	0.0	0.0	0.0	0.0	0.0	0.0	0.0	0.0	0.0	0.0	0.0	0.0	0.0	0.0	0.0	0.0	0.0	0.0	0.0
dd164a2a0db1473de2c83644bc8f8178	0.0	0.0	0.0	0.0	0.0	0.0	0.0	0.0	0.0	0.0	0.0	0.0	0.0	0.0	0.0	0.0	0.0	0.0	0.0	0.0	0.0	0.0	0.0	0.0	0.0	0.0	0.0	0.0	0.0	0.0	0.0	0.0	0.0	0.0	0.0	0.0	0.0	0.0	0.0	0.0	0.0	0.0	0.0	0.0	0.0	0.0	0.0	0.0	0.0
da9eecb2cfff5c61623deec42a2b7efd	0.0	0.0	0.0	0.0	0.0	0.0	0.0	0.0	0.0	0.0	0.0	0.0	0.0	0.0	0.0	18.0	0.0	0.0	0.0	0.0	0.0	0.0	0.0	0.0	0.0	0.0	0.0	0.0	0.0	17.0	0.0	0.0	0.0	0.0	0.0	23.0	39.0	0.0	23.0	0.0	0.0	7.0	0.0	20.0	0.0	0.0	0.0	0.0	0.0
383329fce143633adc691ff0bda98fa8	0.0	0.0	0.0	0.0	0.0	0.0	0.0	0.0	0.0	0.0	0.0	0.0	0.0	0.0	0.0	0.0	0.0	0.0	0.0	0.0	0.0	0.0	0.0	0.0	0.0	0.0	0.0	0.0	0.0	0.0	0.0	0.0	0.0	0.0	0.0	0.0	19.0	0.0	17.0	0.0	4.0	0.0	17.0	0.0	0.0	0.0	0.0	0.0	0.0
3a5d5f67cacd83e026283a1d7263a960	0.0	0.0	0.0	0.0	0.0	0.0	0.0	0.0	0.0	0.0	0.0	0.0	0.0	0.0	0.0	30.0	0.0	0.0	0.0	0.0	0.0	0.0	0.0	0.0	0.0	0.0	0.0	0.0	0.0	0.0	31.0	0.0	0.0	0.0	0.0	48.0	71.0	0.0	55.0	29.0	0.0	0.0	0.0	71.0	0.0	0.0	0.0	0.0	0.0
85c7678bd8027594aca78ef8210d0697	0.0	0.0	0.0	0.0	0.0	0.0	0.0	0.0	0.0	0.0	0.0	0.0	0.0	0.0	0.0	0.0	0.0	0.0	0.0	0.0	0.0	0.0	0.0	0.0	0.0	0.0	0.0	0.0	0.0	0.0	0.0	0.0	0.0	0.0	0.0	0.0	0.0	0.0	0.0	0.0	0.0	0.0	0.0	0.0	0.0	0.0	0.0	0.0	0.0
dbcabf43df73db0dc30810b0cdf681a3	0.0	0.0	0.0	0.0	0.0	0.0	0.0	0.0	0.0	0.0	0.0	0.0	0.0	0.0	0.0	0.0	0.0	0.0	0.0	0.0	0.0	0.0	0.0	0.0	0.0	0.0	0.0	0.0	0.0	0.0	0.0	0.0	0.0	0.0	0.0	0.0	0.0	0.0	0.0	0.0	0.0	0.0	0.0	0.0	0.0	0.0	0.0	0.0	0.0
f27dc9e9b10e3a62d3e75d2fc1e738f9	0.0	0.0	0.0	0.0	0.0	0.0	0.0	0.0	0.0	0.0	0.0	0.0	0.0	0.0	0.0	0.0	0.0	9.0	0.0	0.0	0.0	0.0	0.0	0.0	0.0	0.0	0.0	0.0	0.0	25.0	0.0	0.0	8.0	15.0	0.0	0.0	18.0	0.0	0.0	0.0	0.0	33.0	13.0	0.0	0.0	0.0	0.0	0.0	0.0
174fd53f764c7667f5c2ae429903107d	0.0	0.0	0.0	0.0	0.0	0.0	0.0	0.0	0.0	0.0	0.0	0.0	0.0	0.0	0.0	0.0	0.0	0.0	0.0	0.0	0.0	0.0	0.0	0.0	0.0	0.0	0.0	0.0	0.0	0.0	0.0	0.0	0.0	0.0	0.0	0.0	40.0	0.0	0.0	0.0	0.0	0.0	0.0	56.0	57.0	0.0	0.0	0.0	0.0
0b9f7ca48118d7bd436ea9b78ad851c1	0.0	0.0	0.0	0.0	0.0	0.0	0.0	0.0	0.0	0.0	0.0	0.0	0.0	0.0	0.0	0.0	0.0	0.0	0.0	0.0	0.0	0.0	0.0	0.0	0.0	0.0	0.0	0.0	0.0	58.0	0.0	0.0	23.0	25.0	0.0	22.0	38.0	73.0	33.0	16.0	0.0	26.0	11.0	55.0	15.0	0.0	0.0	0.0	0.0
2d7d0f4ed075b3254de8180f4318b2c3	0.0	0.0	0.0	0.0	0.0	0.0	0.0	0.0	0.0	0.0	0.0	0.0	0.0	17.0	0.0	0.0	0.0	0.0	0.0	0.0	0.0	0.0	0.0	0.0	0.0	0.0	0.0	0.0	0.0	0.0	84.0	0.0	0.0	0.0	0.0	22.0	52.0	0.0	4.0	0.0	51.0	25.0	16.0	0.0	13.0	0.0	0.0	0.0	0.0
8e6eced289fac5d2f67cb354d5aa1e99	0.0	0.0	0.0	0.0	0.0	0.0	0.0	0.0	0.0	0.0	0.0	0.0	0.0	0.0	0.0	0.0	0.0	0.0	0.0	0.0	0.0	0.0	0.0	0.0	0.0	0.0	0.0	0.0	0.0	0.0	0.0	0.0	0.0	20.0	0.0	103.0	11.0	20.0	18.0	45.0	17.0	38.0	43.0	0.0	0.0	0.0	0.0	0.0	0.0
704b0ccbe2c114db9b8bb5e447c8086d	0.0	0.0	0.0	0.0	0.0	0.0	0.0	0.0	0.0	0.0	0.0	0.0	0.0	0.0	0.0	0.0	0.0	0.0	0.0	0.0	0.0	0.0	0.0	0.0	0.0	0.0	0.0	0.0	0.0	0.0	47.0	0.0	0.0	49.0	0.0	56.0	36.0	49.0	53.0	0.0	60.0	50.0	0.0	41.0	49.0	0.0	0.0	0.0	0.0
4bc8084c6d9488115982cf885834b7da	0.0	0.0	0.0	0.0	0.0	0.0	0.0	0.0	0.0	0.0	0.0	0.0	0.0	0.0	0.0	0.0	0.0	0.0	0.0	0.0	0.0	0.0	0.0	0.0	0.0	0.0	0.0	0.0	0.0	18.0	59.0	0.0	10.0	28.0	25.0	35.0	42.0	0.0	59.0	45.0	33.0	34.0	68.0	0.0	0.0	0.0	0.0	0.0	0.0
6d20690338edbc970d6d6a62bfa6487c	0.0	0.0	0.0	0.0	0.0	0.0	0.0	0.0	0.0	0.0	0.0	0.0	0.0	0.0	0.0	0.0	0.0	0.0	0.0	0.0	0.0	0.0	0.0	0.0	0.0	0.0	0.0	0.0	0.0	0.0	0.0	0.0	0.0	0.0	0.0	23.0	51.0	0.0	26.0	32.0	0.0	0.0	74.0	0.0	0.0	0.0	0.0	0.0	0.0
2d933cad2401c59a4a73639edbed3792	0.0	0.0	0.0	0.0	0.0	0.0	0.0	0.0	0.0	0.0	0.0	0.0	0.0	0.0	0.0	0.0	0.0	0.0	0.0	0.0	0.0	0.0	0.0	0.0	0.0	0.0	0.0	0.0	0.0	0.0	0.0	0.0	0.0	0.0	0.0	0.0	0.0	0.0	0.0	0.0	0.0	0.0	0.0	0.0	0.0	0.0	0.0	0.0	0.0
5f2c46877ccb194e77d991c36ecb47d8	0.0	0.0	0.0	0.0	0.0	0.0	0.0	0.0	0.0	0.0	0.0	0.0	0.0	0.0	0.0	0.0	0.0	0.0	0.0	0.0	0.0	0.0	0.0	0.0	0.0	0.0	0.0	0.0	0.0	0.0	0.0	0.0	11.0	12.0	0.0	9.0	16.0	5.0	20.0	0.0	10.0	15.0	35.0	4.0	10.0	0.0	0.0	0.0	0.0
e801665bad4aa8444d46d030060655eb	0.0	0.0	0.0	0.0	0.0	0.0	0.0	0.0	0.0	0.0	3.0	0.0	0.0	0.0	0.0	0.0	0.0	0.0	0.0	0.0	0.0	0.0	0.0	0.0	0.0	0.0	0.0	0.0	0.0	36.0	38.0	8.0	0.0	82.0	0.0	0.0	97.0	0.0	24.0	31.0	0.0	47.0	0.0	92.0	0.0	0.0	0.0	0.0	0.0
ea588b18a7c30f82c2c83fd1741ab6db	0.0	0.0	0.0	0.0	0.0	0.0	0.0	0.0	0.0	0.0	0.0	0.0	0.0	0.0	0.0	0.0	0.0	0.0	0.0	0.0	0.0	0.0	0.0	0.0	0.0	0.0	0.0	0.0	0.0	0.0	0.0	0.0	0.0	0.0	0.0	0.0	0.0	0.0	0.0	0.0	0.0	0.0	8.0	14.0	0.0	0.0	0.0	0.0	0.0
ac43de29157d49e78b772c93de02d9f7	0.0	0.0	0.0	0.0	0.0	0.0	0.0	0.0	0.0	0.0	0.0	0.0	0.0	0.0	0.0	0.0	0.0	0.0	0.0	0.0	0.0	0.0	0.0	0.0	0.0	0.0	0.0	0.0	0.0	0.0	0.0	0.0	0.0	0.0	0.0	0.0	0.0	0.0	0.0	0.0	0.0	0.0	0.0	0.0	0.0	0.0	0.0	0.0	0.0
35260d02b03ea0aa04da14894c66dbbf	0.0	0.0	0.0	0.0	0.0	0.0	0.0	0.0	0.0	0.0	0.0	0.0	0.0	0.0	0.0	0.0	0.0	0.0	0.0	0.0	0.0	0.0	0.0	0.0	0.0	0.0	0.0	0.0	0.0	0.0	0.0	0.0	0.0	0.0	0.0	0.0	0.0	0.0	0.0	0.0	0.0	0.0	16.0	26.0	0.0	0.0	0.0	0.0	0.0
23cf6e7b4752d7b331d340009ac50563	0.0	0.0	0.0	0.0	0.0	0.0	0.0	0.0	0.0	0.0	0.0	0.0	0.0	0.0	0.0	0.0	0.0	0.0	0.0	0.0	0.0	0.0	0.0	0.0	0.0	0.0	0.0	0.0	0.0	0.0	0.0	0.0	0.0	0.0	0.0	0.0	0.0	0.0	0.0	0.0	0.0	0.0	0.0	0.0	0.0	0.0	0.0	0.0	0.0
fe9cef95d47968e8831bc75d82a0cd28	0.0	0.0	0.0	0.0	0.0	0.0	0.0	0.0	0.0	0.0	0.0	0.0	0.0	0.0	0.0	0.0	0.0	0.0	0.0	0.0	0.0	0.0	0.0	0.0	0.0	0.0	0.0	0.0	0.0	0.0	0.0	0.0	0.0	0.0	0.0	0.0	0.0	0.0	6.0	0.0	0.0	0.0	0.0	0.0	0.0	0.0	0.0	0.0	0.0
e688ef1bc034b3530a19bea77c83835d	0.0	0.0	0.0	0.0	0.0	0.0	0.0	0.0	0.0	0.0	0.0	0.0	0.0	0.0	0.0	0.0	0.0	0.0	0.0	0.0	0.0	0.0	0.0	0.0	0.0	0.0	0.0	0.0	0.0	0.0	0.0	0.0	0.0	0.0	0.0	0.0	0.0	0.0	0.0	0.0	0.0	0.0	0.0	0.0	0.0	0.0	0.0	0.0	0.0
8d50ad049f0404d7ef71e0d2869daf0a	0.0	0.0	0.0	0.0	0.0	0.0	0.0	0.0	0.0	0.0	0.0	0.0	0.0	0.0	0.0	0.0	0.0	0.0	0.0	3.0	0.0	0.0	0.0	0.0	0.0	0.0	0.0	0.0	0.0	0.0	31.0	0.0	9.0	18.0	6.0	100.0	72.0	19.0	102.0	0.0	16.0	31.0	21.0	37.0	21.0	0.0	0.0	0.0	0.0
87da091320243ceaa2e63c1e1cf9a764	0.0	0.0	0.0	0.0	0.0	0.0	0.0	0.0	0.0	0.0	0.0	0.0	0.0	0.0	0.0	0.0	0.0	0.0	0.0	15.0	0.0	0.0	0.0	0.0	0.0	0.0	0.0	0.0	0.0	0.0	0.0	0.0	0.0	0.0	0.0	0.0	0.0	0.0	0.0	0.0	0.0	0.0	0.0	0.0	0.0	0.0	0.0	0.0	0.0
1ed6c5b30bd8a38a71db40c04800c4ec	0.0	0.0	0.0	0.0	0.0	0.0	0.0	0.0	0.0	0.0	0.0	0.0	0.0	0.0	0.0	0.0	0.0	0.0	0.0	0.0	0.0	0.0	0.0	0.0	11.0	0.0	0.0	0.0	0.0	0.0	0.0	0.0	0.0	54.0	0.0	0.0	0.0	36.0	0.0	0.0	0.0	0.0	48.0	0.0	34.0	0.0	0.0	0.0	0.0
2670d2f1018f4839197b5caf55b7020b	0.0	4.0	0.0	0.0	0.0	0.0	17.0	0.0	0.0	53.0	7.0	9.0	102.0	16.0	7.0	357.0	35.0	0.0	144.0	21.0	46.0	48.0	7.0	0.0	0.0	0.0	0.0	0.0	0.0	24.0	16.0	0.0	15.0	0.0	0.0	0.0	13.0	9.0	0.0	0.0	12.0	0.0	0.0	0.0	0.0	0.0	0.0	0.0	0.0
583388315e2342b36155f523b5e5f6f0	0.0	0.0	0.0	0.0	0.0	0.0	0.0	0.0	0.0	0.0	0.0	0.0	0.0	56.0	0.0	0.0	0.0	0.0	0.0	0.0	0.0	0.0	0.0	0.0	0.0	0.0	0.0	41.0	0.0	0.0	0.0	0.0	0.0	0.0	0.0	0.0	109.0	0.0	117.0	0.0	0.0	0.0	78.0	0.0	56.0	0.0	0.0	0.0	0.0
6c9c25eb71682cf9b4c13f768f2730e0	0.0	0.0	0.0	0.0	0.0	0.0	0.0	0.0	0.0	0.0	0.0	0.0	0.0	0.0	0.0	0.0	0.0	0.0	0.0	0.0	0.0	0.0	0.0	0.0	0.0	0.0	0.0	0.0	0.0	53.0	0.0	0.0	0.0	80.0	0.0	100.0	0.0	51.0	73.0	48.0	56.0	0.0	0.0	0.0	0.0	0.0	0.0	0.0	0.0
911bd1bad7383afed83cfc83c00925a7	25.0	0.0	0.0	0.0	0.0	0.0	0.0	0.0	0.0	57.0	0.0	0.0	0.0	44.0	32.0	230.0	373.0	0.0	0.0	0.0	0.0	0.0	0.0	0.0	0.0	0.0	0.0	0.0	0.0	0.0	0.0	0.0	0.0	0.0	0.0	0.0	53.0	0.0	28.0	0.0	0.0	0.0	0.0	0.0	0.0	35.0	0.0	0.0	0.0
1eff3c581c77ecb2a222d6c3d70e7e15	0.0	0.0	0.0	0.0	0.0	0.0	0.0	0.0	0.0	0.0	0.0	0.0	0.0	0.0	0.0	40.0	0.0	0.0	0.0	0.0	0.0	0.0	0.0	0.0	0.0	0.0	0.0	0.0	0.0	0.0	201.0	0.0	0.0	0.0	0.0	0.0	0.0	0.0	0.0	0.0	0.0	0.0	0.0	0.0	56.0	0.0	0.0	0.0	0.0
5d93e861058c82d08f6033f7cbe60aa9	0.0	0.0	0.0	0.0	0.0	0.0	0.0	0.0	0.0	0.0	0.0	0.0	0.0	0.0	0.0	0.0	0.0	0.0	0.0	0.0	0.0	0.0	0.0	0.0	0.0	0.0	0.0	0.0	0.0	0.0	48.0	0.0	14.0	31.0	0.0	59.0	44.0	47.0	37.0	0.0	26.0	29.0	51.0	45.0	0.0	0.0	0.0	0.0	0.0
[truncated: 21,008 more rows]
[truncated: 840 more columns]
