# Supplementary material for: Shared features and reciprocal complementation of the Chlamydomonas and Arabidopsis microbiota
Source: Nat Commun. 2022 Jan 20;13:406. doi: 10.1038/s41467-022-28055-8 (PMC8776852; doi:10.1038/s41467-022-28055-8)
Supplement: Supplementary file 9 — Source Data [file 41467_2022_28055_MOESM9_ESM.zip › source_data/supplementary_fig_3/design_NC_nonflooded_16s.txt]

SampleID	medium	timepoint	replicate	community	compartment	experiment	soil	system	ID	group	environment	treatment	well
bot1.16S.28	soil	47	Rep1	Unplanted	soil	nonflooded	CAS	gnotobox	Unplanted	Unplanted	terrestrial	uncovered	E4
bot1.16S.36	soil	47	Rep1	Unplanted	soil	nonflooded	CAS	gnotobox	Unplanted	Unplanted	terrestrial	uncovered	E5
bot1.16S.44	soil	47	Rep1	Unplanted	soil	nonflooded	CAS	gnotobox	Unplanted	Unplanted	terrestrial	uncovered	E6
bot1.16S.54	soil	47	Rep1	Unplanted	soil	nonflooded	CAS	gnotobox	Unplanted	Unplanted	terrestrial	covered	C7
bot1.16S.62	soil	47	Rep1	Unplanted	soil	nonflooded	CAS	gnotobox	Unplanted	Unplanted	terrestrial	covered	C8
bot1.16S.70	soil	47	Rep1	Unplanted	soil	nonflooded	CAS	gnotobox	Unplanted	Unplanted	terrestrial	covered	C9
bot2.16S.27	soil	47	Rep2	Unplanted	soil	nonflooded	CAS	gnotobox	Unplanted	Unplanted	terrestrial	uncovered	F4
bot2.16S.35	soil	47	Rep2	Unplanted	soil	nonflooded	CAS	gnotobox	Unplanted	Unplanted	terrestrial	uncovered	F5
bot2.16S.43	soil	47	Rep2	Unplanted	soil	nonflooded	CAS	gnotobox	Unplanted	Unplanted	terrestrial	uncovered	F6
bot2.16S.53	soil	47	Rep2	Unplanted	soil	nonflooded	CAS	gnotobox	Unplanted	Unplanted	terrestrial	covered	D7
bot2.16S.61	soil	47	Rep2	Unplanted	soil	nonflooded	CAS	gnotobox	Unplanted	Unplanted	terrestrial	covered	D8
bot2.16S.69	soil	47	Rep2	Unplanted	soil	nonflooded	CAS	gnotobox	Unplanted	Unplanted	terrestrial	covered	D9
bot3.16S.26	soil	47	Rep3	Unplanted	soil	nonflooded	CAS	gnotobox	Unplanted	Unplanted	terrestrial	uncovered	G4
bot3.16S.34	soil	47	Rep3	Unplanted	soil	nonflooded	CAS	gnotobox	Unplanted	Unplanted	terrestrial	uncovered	G5
bot3.16S.42	soil	47	Rep3	Unplanted	soil	nonflooded	CAS	gnotobox	Unplanted	Unplanted	terrestrial	uncovered	G6
bot3.16S.52	soil	47	Rep3	Unplanted	soil	nonflooded	CAS	gnotobox	Unplanted	Unplanted	terrestrial	covered	E7
bot3.16S.60	soil	47	Rep3	Unplanted	soil	nonflooded	CAS	gnotobox	Unplanted	Unplanted	terrestrial	covered	E8
bot3.16S.68	soil	47	Rep3	Unplanted	soil	nonflooded	CAS	gnotobox	Unplanted	Unplanted	terrestrial	covered	E9
bot4.16S.25	soil	47	Rep1	Unplanted	soil	nonflooded	CAS	gnotobox	Unplanted	Unplanted	terrestrial	uncovered	H4
bot4.16S.33	soil	47	Rep1	Unplanted	soil	nonflooded	CAS	gnotobox	Unplanted	Unplanted	terrestrial	uncovered	H5
bot4.16S.41	soil	47	Rep1	Unplanted	soil	nonflooded	CAS	gnotobox	Unplanted	Unplanted	terrestrial	uncovered	H6
bot4.16S.51	soil	47	Rep1	Unplanted	soil	nonflooded	CAS	gnotobox	Unplanted	Unplanted	terrestrial	covered	F7
bot4.16S.59	soil	47	Rep1	Unplanted	soil	nonflooded	CAS	gnotobox	Unplanted	Unplanted	terrestrial	covered	F8
bot4.16S.67	soil	47	Rep1	Unplanted	soil	nonflooded	CAS	gnotobox	Unplanted	Unplanted	terrestrial	covered	F9
bot5.16S.50	soil	47	Rep2	Unplanted	soil	nonflooded	CAS	gnotobox	Unplanted	Unplanted	terrestrial	covered	G7
bot5.16S.56	soil	47	Rep2	Unplanted	soil	nonflooded	CAS	gnotobox	Unplanted	Unplanted	terrestrial	uncovered	A7
bot5.16S.58	soil	47	Rep2	Unplanted	soil	nonflooded	CAS	gnotobox	Unplanted	Unplanted	terrestrial	covered	G8
bot5.16S.64	soil	47	Rep2	Unplanted	soil	nonflooded	CAS	gnotobox	Unplanted	Unplanted	terrestrial	uncovered	A8
bot5.16S.66	soil	47	Rep2	Unplanted	soil	nonflooded	CAS	gnotobox	Unplanted	Unplanted	terrestrial	covered	G9
bot5.16S.72	soil	47	Rep2	Unplanted	soil	nonflooded	CAS	gnotobox	Unplanted	Unplanted	terrestrial	uncovered	A9
bot6.16S.49	soil	47	Rep3	Unplanted	soil	nonflooded	CAS	gnotobox	Unplanted	Unplanted	terrestrial	covered	H7
bot6.16S.55	soil	47	Rep3	Unplanted	soil	nonflooded	CAS	gnotobox	Unplanted	Unplanted	terrestrial	uncovered	B7
bot6.16S.57	soil	47	Rep3	Unplanted	soil	nonflooded	CAS	gnotobox	Unplanted	Unplanted	terrestrial	covered	H8
bot6.16S.63	soil	47	Rep3	Unplanted	soil	nonflooded	CAS	gnotobox	Unplanted	Unplanted	terrestrial	uncovered	B8
bot6.16S.65	soil	47	Rep3	Unplanted	soil	nonflooded	CAS	gnotobox	Unplanted	Unplanted	terrestrial	covered	H9
bot6.16S.71	soil	47	Rep3	Unplanted	soil	nonflooded	CAS	gnotobox	Unplanted	Unplanted	terrestrial	uncovered	B9
i.16S.77	soil	0	Rep1	Unplanted	Input	nonflooded	CAS	gnotobox	Unplanted	Unplanted	terrestrial	Input	D10
i.16S.78	soil	0	Rep2	Unplanted	Input	nonflooded	CAS	gnotobox	Unplanted	Unplanted	terrestrial	Input	C10
i.16S.79	soil	0	Rep3	Unplanted	Input	nonflooded	CAS	gnotobox	Unplanted	Unplanted	terrestrial	Input	B10
sur1.16S.10	soil	47	Rep1	Unplanted	soil_surface	nonflooded	CAS	gnotobox	Unplanted	Unplanted	terrestrial	covered	G2
sur1.16S.16	soil	47	Rep1	Unplanted	soil_surface	nonflooded	CAS	gnotobox	Unplanted	Unplanted	terrestrial	uncovered	A2
sur1.16S.2	soil	47	Rep1	Unplanted	soil_surface	nonflooded	CAS	gnotobox	Unplanted	Unplanted	terrestrial	covered	G1
sur1.16S.24	soil	47	Rep1	Unplanted	soil_surface	nonflooded	CAS	gnotobox	Unplanted	Unplanted	terrestrial	uncovered	A3
sur1.16S.8	soil	47	Rep1	Unplanted	soil_surface	nonflooded	CAS	gnotobox	Unplanted	Unplanted	terrestrial	uncovered	A1
sur2.16S.1	soil	47	Rep2	Unplanted	soil_surface	nonflooded	CAS	gnotobox	Unplanted	Unplanted	terrestrial	covered	H1
sur2.16S.15	soil	47	Rep2	Unplanted	soil_surface	nonflooded	CAS	gnotobox	Unplanted	Unplanted	terrestrial	uncovered	B2
sur2.16S.17	soil	47	Rep2	Unplanted	soil_surface	nonflooded	CAS	gnotobox	Unplanted	Unplanted	terrestrial	covered	H3
sur2.16S.23	soil	47	Rep2	Unplanted	soil_surface	nonflooded	CAS	gnotobox	Unplanted	Unplanted	terrestrial	uncovered	B3
sur2.16S.7	soil	47	Rep2	Unplanted	soil_surface	nonflooded	CAS	gnotobox	Unplanted	Unplanted	terrestrial	uncovered	B1
sur2.16S.9	soil	47	Rep2	Unplanted	soil_surface	nonflooded	CAS	gnotobox	Unplanted	Unplanted	terrestrial	covered	H2
sur3.16S.14	soil	47	Rep3	Unplanted	soil_surface	nonflooded	CAS	gnotobox	Unplanted	Unplanted	terrestrial	uncovered	C2
sur3.16S.22	soil	47	Rep3	Unplanted	soil_surface	nonflooded	CAS	gnotobox	Unplanted	Unplanted	terrestrial	uncovered	C3
sur3.16S.32	soil	47	Rep3	Unplanted	soil_surface	nonflooded	CAS	gnotobox	Unplanted	Unplanted	terrestrial	covered	A4
sur3.16S.40	soil	47	Rep3	Unplanted	soil_surface	nonflooded	CAS	gnotobox	Unplanted	Unplanted	terrestrial	covered	A5
sur3.16S.48	soil	47	Rep3	Unplanted	soil_surface	nonflooded	CAS	gnotobox	Unplanted	Unplanted	terrestrial	covered	A6
sur3.16S.6	soil	47	Rep3	Unplanted	soil_surface	nonflooded	CAS	gnotobox	Unplanted	Unplanted	terrestrial	uncovered	C1
sur4.16S.13	soil	47	Rep1	Unplanted	soil_surface	nonflooded	CAS	gnotobox	Unplanted	Unplanted	terrestrial	uncovered	D2
sur4.16S.21	soil	47	Rep1	Unplanted	soil_surface	nonflooded	CAS	gnotobox	Unplanted	Unplanted	terrestrial	uncovered	D3
sur4.16S.31	soil	47	Rep1	Unplanted	soil_surface	nonflooded	CAS	gnotobox	Unplanted	Unplanted	terrestrial	covered	B4
sur4.16S.39	soil	47	Rep1	Unplanted	soil_surface	nonflooded	CAS	gnotobox	Unplanted	Unplanted	terrestrial	covered	B5
sur4.16S.47	soil	47	Rep1	Unplanted	soil_surface	nonflooded	CAS	gnotobox	Unplanted	Unplanted	terrestrial	covered	B6
sur4.16S.5	soil	47	Rep1	Unplanted	soil_surface	nonflooded	CAS	gnotobox	Unplanted	Unplanted	terrestrial	uncovered	D1
sur5.16S.12	soil	47	Rep2	Unplanted	soil_surface	nonflooded	CAS	gnotobox	Unplanted	Unplanted	terrestrial	uncovered	E2
sur5.16S.20	soil	47	Rep2	Unplanted	soil_surface	nonflooded	CAS	gnotobox	Unplanted	Unplanted	terrestrial	uncovered	E3
sur5.16S.30	soil	47	Rep2	Unplanted	soil_surface	nonflooded	CAS	gnotobox	Unplanted	Unplanted	terrestrial	covered	C4
sur5.16S.38	soil	47	Rep2	Unplanted	soil_surface	nonflooded	CAS	gnotobox	Unplanted	Unplanted	terrestrial	covered	C5
sur5.16S.4	soil	47	Rep2	Unplanted	soil_surface	nonflooded	CAS	gnotobox	Unplanted	Unplanted	terrestrial	uncovered	E1
sur5.16S.46	soil	47	Rep2	Unplanted	soil_surface	nonflooded	CAS	gnotobox	Unplanted	Unplanted	terrestrial	covered	C6
sur6.16S.11	soil	47	Rep3	Unplanted	soil_surface	nonflooded	CAS	gnotobox	Unplanted	Unplanted	terrestrial	uncovered	F2
sur6.16S.19	soil	47	Rep3	Unplanted	soil_surface	nonflooded	CAS	gnotobox	Unplanted	Unplanted	terrestrial	uncovered	F3
sur6.16S.29	soil	47	Rep3	Unplanted	soil_surface	nonflooded	CAS	gnotobox	Unplanted	Unplanted	terrestrial	covered	D4
sur6.16S.37	soil	47	Rep3	Unplanted	soil_surface	nonflooded	CAS	gnotobox	Unplanted	Unplanted	terrestrial	covered	D5
sur6.16S.45	soil	47	Rep3	Unplanted	soil_surface	nonflooded	CAS	gnotobox	Unplanted	Unplanted	terrestrial	covered	D6
Unplanted.Day0.Rep1.Bio1	soil	0	1	Unplanted	soil	GH	CAS	soil	Unplanted	Unplanted	Unplanted	uncovered
Unplanted.Day0.Rep1.Bio2	soil	0	1	Unplanted	soil	GH	CAS	soil	Unplanted	Unplanted	Unplanted	uncovered
Unplanted.Day0.Rep1.Bio3	soil	0	1	Unplanted	soil	GH	CAS	soil	Unplanted	Unplanted	Unplanted	uncovered
Unplanted.Day7.Rep1.Bio1	soil	7	1	Unplanted	soil	GH	CAS	soil	Unplanted	Unplanted	Unplanted	uncovered
Unplanted.Day7.Rep1.Bio2	soil	7	1	Unplanted	soil	GH	CAS	soil	Unplanted	Unplanted	Unplanted	uncovered
Unplanted.Day14.Rep1.Bio1	soil	14	1	Unplanted	soil	GH	CAS	soil	Unplanted	Unplanted	Unplanted	uncovered
Unplanted.Day14.Rep1.Bio2	soil	14	1	Unplanted	soil	GH	CAS	soil	Unplanted	Unplanted	Unplanted	uncovered
Unplanted.Day14.Rep1.Bio3	soil	14	1	Unplanted	soil	GH	CAS	soil	Unplanted	Unplanted	Unplanted	uncovered
Unplanted.Day21.Rep1.Bio1	soil	21	1	Unplanted	soil	GH	CAS	soil	Unplanted	Unplanted	Unplanted	uncovered
Unplanted.Day21.Rep1.Bio2	soil	21	1	Unplanted	soil	GH	CAS	soil	Unplanted	Unplanted	Unplanted	uncovered
Unplanted.Day21.Rep1.Bio3	soil	21	1	Unplanted	soil	GH	CAS	soil	Unplanted	Unplanted	Unplanted	uncovered
Unplanted.Day28.Rep1.Bio1	soil	28	1	Unplanted	soil	GH	CAS	soil	Unplanted	Unplanted	Unplanted	uncovered
Unplanted.Day28.Rep1.Bio2	soil	28	1	Unplanted	soil	GH	CAS	soil	Unplanted	Unplanted	Unplanted	uncovered
Unplanted.Day28.Rep1.Bio3	soil	28	1	Unplanted	soil	GH	CAS	soil	Unplanted	Unplanted	Unplanted	uncovered
Unplanted.Day36.Rep1.Bio1	soil	36	1	Unplanted	soil	GH	CAS	soil	Unplanted	Unplanted	Unplanted	uncovered
Unplanted.Day36.Rep1.Bio2	soil	36	1	Unplanted	soil	GH	CAS	soil	Unplanted	Unplanted	Unplanted	uncovered
C.Day7.Rep1.Bio1	soil	7	1	Chlamydomonas reinhardtii	phycosphere	GH	CAS	soil	RGOCC1690	Chlorophyceae	terrestrial	uncovered
C.Day7.Rep2.Bio1	soil	7	2	Chlamydomonas reinhardtii	phycosphere	GH	CAS	soil	RGOCC1690	Chlorophyceae	terrestrial	uncovered
C.Day7.Rep1.Bio2	soil	7	1	Chlamydomonas reinhardtii	phycosphere	GH	CAS	soil	RGOCC1690	Chlorophyceae	terrestrial	uncovered
C.Day7.Rep2.Bio2	soil	7	2	Chlamydomonas reinhardtii	phycosphere	GH	CAS	soil	RGOCC1690	Chlorophyceae	terrestrial	uncovered
C.Day7.Rep1.Bio3	soil	7	1	Chlamydomonas reinhardtii	phycosphere	GH	CAS	soil	RGOCC1690	Chlorophyceae	terrestrial	uncovered
C.Day7.Rep2.Bio3	soil	7	2	Chlamydomonas reinhardtii	phycosphere	GH	CAS	soil	RGOCC1690	Chlorophyceae	terrestrial	uncovered
C.Day14.Rep1.Bio1	soil	14	1	Chlamydomonas reinhardtii	phycosphere	GH	CAS	soil	RGOCC1690	Chlorophyceae	terrestrial	uncovered
C.Day14.Rep2.Bio1	soil	14	2	Chlamydomonas reinhardtii	phycosphere	GH	CAS	soil	RGOCC1690	Chlorophyceae	terrestrial	uncovered
C.Day14.Rep1.Bio2	soil	14	1	Chlamydomonas reinhardtii	phycosphere	GH	CAS	soil	RGOCC1690	Chlorophyceae	terrestrial	uncovered
C.Day14.Rep2.Bio2	soil	14	2	Chlamydomonas reinhardtii	phycosphere	GH	CAS	soil	RGOCC1690	Chlorophyceae	terrestrial	uncovered
C.Day14.Rep1.Bio3	soil	14	1	Chlamydomonas reinhardtii	phycosphere	GH	CAS	soil	RGOCC1690	Chlorophyceae	terrestrial	uncovered
C.Day14.Rep2.Bio3	soil	14	2	Chlamydomonas reinhardtii	phycosphere	GH	CAS	soil	RGOCC1690	Chlorophyceae	terrestrial	uncovered
C.Day21.Rep1.Bio1	soil	21	1	Chlamydomonas reinhardtii	phycosphere	GH	CAS	soil	RGOCC1690	Chlorophyceae	terrestrial	uncovered
C.Day21.Rep2.Bio1	soil	21	2	Chlamydomonas reinhardtii	phycosphere	GH	CAS	soil	RGOCC1690	Chlorophyceae	terrestrial	uncovered
C.Day21.Rep1.Bio2	soil	21	1	Chlamydomonas reinhardtii	phycosphere	GH	CAS	soil	RGOCC1690	Chlorophyceae	terrestrial	uncovered
C.Day21.Rep2.Bio2	soil	21	2	Chlamydomonas reinhardtii	phycosphere	GH	CAS	soil	RGOCC1690	Chlorophyceae	terrestrial	uncovered
C.Day21.Rep1.Bio3	soil	21	1	Chlamydomonas reinhardtii	phycosphere	GH	CAS	soil	RGOCC1690	Chlorophyceae	terrestrial	uncovered
C.Day21.Rep2.Bio3	soil	21	2	Chlamydomonas reinhardtii	phycosphere	GH	CAS	soil	RGOCC1690	Chlorophyceae	terrestrial	uncovered
C.Day28.Rep1.Bio1	soil	28	1	Chlamydomonas reinhardtii	phycosphere	GH	CAS	soil	RGOCC1690	Chlorophyceae	terrestrial	uncovered
C.Day28.Rep2.Bio1	soil	28	2	Chlamydomonas reinhardtii	phycosphere	GH	CAS	soil	RGOCC1690	Chlorophyceae	terrestrial	uncovered
C.Day28.Rep1.Bio2	soil	28	1	Chlamydomonas reinhardtii	phycosphere	GH	CAS	soil	RGOCC1690	Chlorophyceae	terrestrial	uncovered
C.Day28.Rep2.Bio2	soil	28	2	Chlamydomonas reinhardtii	phycosphere	GH	CAS	soil	RGOCC1690	Chlorophyceae	terrestrial	uncovered
C.Day28.Rep1.Bio3	soil	28	1	Chlamydomonas reinhardtii	phycosphere	GH	CAS	soil	RGOCC1690	Chlorophyceae	terrestrial	uncovered
C.Day28.Rep2.Bio3	soil	28	2	Chlamydomonas reinhardtii	phycosphere	GH	CAS	soil	RGOCC1690	Chlorophyceae	terrestrial	uncovered
C.Day36.Rep1.Bio1	soil	36	1	Chlamydomonas reinhardtii	phycosphere	GH	CAS	soil	RGOCC1690	Chlorophyceae	terrestrial	uncovered
C.Day36.Rep2.Bio1	soil	36	2	Chlamydomonas reinhardtii	phycosphere	GH	CAS	soil	RGOCC1690	Chlorophyceae	terrestrial	uncovered
C.Day36.Rep1.Bio2	soil	36	1	Chlamydomonas reinhardtii	phycosphere	GH	CAS	soil	RGOCC1690	Chlorophyceae	terrestrial	uncovered
C.Day36.Rep2.Bio2	soil	36	2	Chlamydomonas reinhardtii	phycosphere	GH	CAS	soil	RGOCC1690	Chlorophyceae	terrestrial	uncovered
C.Day36.Rep1.Bio3	soil	36	1	Chlamydomonas reinhardtii	phycosphere	GH	CAS	soil	RGOCC1690	Chlorophyceae	terrestrial	uncovered
C.Day36.Rep2.Bio3	soil	36	2	Chlamydomonas reinhardtii	phycosphere	GH	CAS	soil	RGOCC1690	Chlorophyceae	terrestrial	uncovered
At.RS.Day36.Rep1.Bio1	soil	36	1	Arabidopsis thaliana	rhizosphere	GH	CAS	soil	Col-0	Brassicaceae	terrestrial	uncovered
At.RS.Day36.Rep1.Bio2	soil	36	1	Arabidopsis thaliana	rhizosphere	GH	CAS	soil	Col-0	Brassicaceae	terrestrial	uncovered
At.RS.Day36.Rep2.Bio2	soil	36	2	Arabidopsis thaliana	rhizosphere	GH	CAS	soil	Col-0	Brassicaceae	terrestrial	uncovered
At.RS.Day36.Rep1.Bio3	soil	36	1	Arabidopsis thaliana	rhizosphere	GH	CAS	soil	Col-0	Brassicaceae	terrestrial	uncovered
At.RS.Day36.Rep2.Bio3	soil	36	2	Arabidopsis thaliana	rhizosphere	GH	CAS	soil	Col-0	Brassicaceae	terrestrial	uncovered
At.RS.Day36.Rep3.Bio3	soil	36	3	Arabidopsis thaliana	rhizosphere	GH	CAS	soil	Col-0	Brassicaceae	terrestrial	uncovered
At.root.Day36.Rep1.Bio1	soil	36	1	Arabidopsis thaliana	root	GH	CAS	soil	Col-0	Brassicaceae	terrestrial	uncovered
At.root.Day36.Rep2.Bio1	soil	36	2	Arabidopsis thaliana	root	GH	CAS	soil	Col-0	Brassicaceae	terrestrial	uncovered
At.root.Day36.Rep3.Bio1	soil	36	3	Arabidopsis thaliana	root	GH	CAS	soil	Col-0	Brassicaceae	terrestrial	uncovered
At.root.Day36.Rep1.Bio2	soil	36	1	Arabidopsis thaliana	root	GH	CAS	soil	Col-0	Brassicaceae	terrestrial	uncovered
At.root.Day36.Rep2.Bio2	soil	36	2	Arabidopsis thaliana	root	GH	CAS	soil	Col-0	Brassicaceae	terrestrial	uncovered
At.root.Day36.Rep3.Bio2	soil	36	3	Arabidopsis thaliana	root	GH	CAS	soil	Col-0	Brassicaceae	terrestrial	uncovered
At.root.Day36.Rep1.Bio3	soil	36	1	Arabidopsis thaliana	root	GH	CAS	soil	Col-0	Brassicaceae	terrestrial	uncovered
At.root.Day36.Rep2.Bio3	soil	36	2	Arabidopsis thaliana	root	GH	CAS	soil	Col-0	Brassicaceae	terrestrial	uncovered
At.root.Day36.Rep3.Bio3	soil	36	3	Arabidopsis thaliana	root	GH	CAS	soil	Col-0	Brassicaceae	terrestrial	uncovered
At_root_Day36_Rep1_Bio1	soil	36	1	Arabidopsis thaliana	root	GH	CAS	soil	Col-0	Brassicaceae	terrestrial	uncovered
At_root_Day36_Rep1_Bio2	soil	36	2	Arabidopsis thaliana	root	GH	CAS	soil	Col-0	Brassicaceae	terrestrial	uncovered
At_root_Day36_Rep1_Bio3	soil	36	3	Arabidopsis thaliana	root	GH	CAS	soil	Col-0	Brassicaceae	terrestrial	uncovered
At_root_Day36_Rep2_Bio1	soil	36	1	Arabidopsis thaliana	root	GH	CAS	soil	Col-0	Brassicaceae	terrestrial	uncovered
At_root_Day36_Rep2_Bio2	soil	36	2	Arabidopsis thaliana	root	GH	CAS	soil	Col-0	Brassicaceae	terrestrial	uncovered
At_root_Day36_Rep2_Bio3	soil	36	3	Arabidopsis thaliana	root	GH	CAS	soil	Col-0	Brassicaceae	terrestrial	uncovered
At_root_Day36_Rep3_Bio1	soil	36	1	Arabidopsis thaliana	root	GH	CAS	soil	Col-0	Brassicaceae	terrestrial	uncovered
At_root_Day36_Rep3_Bio2	soil	36	2	Arabidopsis thaliana	root	GH	CAS	soil	Col-0	Brassicaceae	terrestrial	uncovered
At_root_Day36_Rep3_Bio3	soil	36	3	Arabidopsis thaliana	root	GH	CAS	soil	Col-0	Brassicaceae	terrestrial	uncovered
At_root_Day36_Rep4_Bio1	soil	36	1	Arabidopsis thaliana	root	GH	CAS	soil	Col-0	Brassicaceae	terrestrial	uncovered
At_root_Day36_Rep4_Bio2	soil	36	2	Arabidopsis thaliana	root	GH	CAS	soil	Col-0	Brassicaceae	terrestrial	uncovered
At_root_Day36_Rep4_Bio3	soil	36	3	Arabidopsis thaliana	root	GH	CAS	soil	Col-0	Brassicaceae	terrestrial	uncovered
At_root_Day36_Rep5_Bio1	soil	36	1	Arabidopsis thaliana	root	GH	CAS	soil	Col-0	Brassicaceae	terrestrial	uncovered
At_root_Day36_Rep5_Bio2	soil	36	2	Arabidopsis thaliana	root	GH	CAS	soil	Col-0	Brassicaceae	terrestrial	uncovered
At_root_Day36_Rep5_Bio3	soil	36	3	Arabidopsis thaliana	root	GH	CAS	soil	Col-0	Brassicaceae	terrestrial	uncovered
At_root_Day36_Rep6_Bio1	soil	36	1	Arabidopsis thaliana	root	GH	CAS	soil	Col-0	Brassicaceae	terrestrial	uncovered
At_root_Day36_Rep6_Bio2	soil	36	2	Arabidopsis thaliana	root	GH	CAS	soil	Col-0	Brassicaceae	terrestrial	uncovered
At_root_Day36_Rep6_Bio3	soil	36	3	Arabidopsis thaliana	root	GH	CAS	soil	Col-0	Brassicaceae	terrestrial	uncovered
At_root_Day36_Rep7_Bio1	soil	36	1	Arabidopsis thaliana	root	GH	CAS	soil	Col-0	Brassicaceae	terrestrial	uncovered
At_root_Day36_Rep7_Bio2	soil	36	2	Arabidopsis thaliana	root	GH	CAS	soil	Col-0	Brassicaceae	terrestrial	uncovered
At_root_Day36_Rep7_Bio3	soil	36	3	Arabidopsis thaliana	root	GH	CAS	soil	Col-0	Brassicaceae	terrestrial	uncovered
At_root_Day36_Rep8_Bio1	soil	36	1	Arabidopsis thaliana	root	GH	CAS	soil	Col-0	Brassicaceae	terrestrial	uncovered
At_root_Day36_Rep8_Bio2	soil	36	2	Arabidopsis thaliana	root	GH	CAS	soil	Col-0	Brassicaceae	terrestrial	uncovered
At_root_Day36_Rep8_Bio3	soil	36	3	Arabidopsis thaliana	root	GH	CAS	soil	Col-0	Brassicaceae	terrestrial	uncovered
At_RS_Day36_Rep1_Bio1	soil	36	1	Arabidopsis thaliana	rhizosphere	GH	CAS	soil	Col-0	Brassicaceae	terrestrial	uncovered
At_RS_Day36_Rep1_Bio2	soil	36	2	Arabidopsis thaliana	rhizosphere	GH	CAS	soil	Col-0	Brassicaceae	terrestrial	uncovered
At_RS_Day36_Rep1_Bio3	soil	36	3	Arabidopsis thaliana	rhizosphere	GH	CAS	soil	Col-0	Brassicaceae	terrestrial	uncovered
At_RS_Day36_Rep2_Bio2	soil	36	1	Arabidopsis thaliana	rhizosphere	GH	CAS	soil	Col-0	Brassicaceae	terrestrial	uncovered
At_RS_Day36_Rep2_Bio3	soil	36	2	Arabidopsis thaliana	rhizosphere	GH	CAS	soil	Col-0	Brassicaceae	terrestrial	uncovered
At_RS_Day36_Rep3_Bio1	soil	36	3	Arabidopsis thaliana	rhizosphere	GH	CAS	soil	Col-0	Brassicaceae	terrestrial	uncovered
At_RS_Day36_Rep3_Bio2	soil	36	1	Arabidopsis thaliana	rhizosphere	GH	CAS	soil	Col-0	Brassicaceae	terrestrial	uncovered
At_RS_Day36_Rep3_Bio3	soil	36	2	Arabidopsis thaliana	rhizosphere	GH	CAS	soil	Col-0	Brassicaceae	terrestrial	uncovered
At_RS_Day36_Rep4_Bio1	soil	36	3	Arabidopsis thaliana	rhizosphere	GH	CAS	soil	Col-0	Brassicaceae	terrestrial	uncovered
At_RS_Day36_Rep4_Bio3	soil	36	1	Arabidopsis thaliana	rhizosphere	GH	CAS	soil	Col-0	Brassicaceae	terrestrial	uncovered
At_RS_Day36_Rep5_Bio1	soil	36	2	Arabidopsis thaliana	rhizosphere	GH	CAS	soil	Col-0	Brassicaceae	terrestrial	uncovered
At_RS_Day36_Rep5_Bio2	soil	36	3	Arabidopsis thaliana	rhizosphere	GH	CAS	soil	Col-0	Brassicaceae	terrestrial	uncovered
At_RS_Day36_Rep5_Bio3	soil	36	1	Arabidopsis thaliana	rhizosphere	GH	CAS	soil	Col-0	Brassicaceae	terrestrial	uncovered
At_RS_Day36_Rep6_Bio1	soil	36	2	Arabidopsis thaliana	rhizosphere	GH	CAS	soil	Col-0	Brassicaceae	terrestrial	uncovered
At_RS_Day36_Rep6_Bio2	soil	36	3	Arabidopsis thaliana	rhizosphere	GH	CAS	soil	Col-0	Brassicaceae	terrestrial	uncovered
At_RS_Day36_Rep6_Bio3	soil	36	1	Arabidopsis thaliana	rhizosphere	GH	CAS	soil	Col-0	Brassicaceae	terrestrial	uncovered
At_RS_Day36_Rep7_Bio1	soil	36	2	Arabidopsis thaliana	rhizosphere	GH	CAS	soil	Col-0	Brassicaceae	terrestrial	uncovered
At_RS_Day36_Rep7_Bio2	soil	36	3	Arabidopsis thaliana	rhizosphere	GH	CAS	soil	Col-0	Brassicaceae	terrestrial	uncovered
At_RS_Day36_Rep7_Bio3	soil	36	1	Arabidopsis thaliana	rhizosphere	GH	CAS	soil	Col-0	Brassicaceae	terrestrial	uncovered
At_RS_Day36_Rep8_Bio2	soil	36	2	Arabidopsis thaliana	rhizosphere	GH	CAS	soil	Col-0	Brassicaceae	terrestrial	uncovered
At_RS_Day36_Rep8_Bio3	soil	36	3	Arabidopsis thaliana	rhizosphere	GH	CAS	soil	Col-0	Brassicaceae	terrestrial	uncovered
C_Day14_Rep1_Bio1	soil	14	1	Chlamydomonas reinhardtii	phycosphere	GH	CAS	soil	RGOCC1690	Chlorophyceae	terrestrial	uncovered
C_Day14_Rep1_Bio2	soil	14	2	Chlamydomonas reinhardtii	phycosphere	GH	CAS	soil	RGOCC1690	Chlorophyceae	terrestrial	uncovered
C_Day14_Rep1_Bio3	soil	14	3	Chlamydomonas reinhardtii	phycosphere	GH	CAS	soil	RGOCC1690	Chlorophyceae	terrestrial	uncovered
C_Day14_Rep2_Bio1	soil	14	1	Chlamydomonas reinhardtii	phycosphere	GH	CAS	soil	RGOCC1690	Chlorophyceae	terrestrial	uncovered
C_Day14_Rep2_Bio2	soil	14	2	Chlamydomonas reinhardtii	phycosphere	GH	CAS	soil	RGOCC1690	Chlorophyceae	terrestrial	uncovered
C_Day14_Rep2_Bio3	soil	14	3	Chlamydomonas reinhardtii	phycosphere	GH	CAS	soil	RGOCC1690	Chlorophyceae	terrestrial	uncovered
C_Day21_Rep1_Bio1	soil	21	1	Chlamydomonas reinhardtii	phycosphere	GH	CAS	soil	RGOCC1690	Chlorophyceae	terrestrial	uncovered
C_Day21_Rep1_Bio2	soil	21	2	Chlamydomonas reinhardtii	phycosphere	GH	CAS	soil	RGOCC1690	Chlorophyceae	terrestrial	uncovered
C_Day21_Rep1_Bio3	soil	21	3	Chlamydomonas reinhardtii	phycosphere	GH	CAS	soil	RGOCC1690	Chlorophyceae	terrestrial	uncovered
C_Day21_Rep2_Bio1	soil	21	1	Chlamydomonas reinhardtii	phycosphere	GH	CAS	soil	RGOCC1690	Chlorophyceae	terrestrial	uncovered
C_Day21_Rep2_Bio2	soil	21	2	Chlamydomonas reinhardtii	phycosphere	GH	CAS	soil	RGOCC1690	Chlorophyceae	terrestrial	uncovered
C_Day21_Rep2_Bio3	soil	21	3	Chlamydomonas reinhardtii	phycosphere	GH	CAS	soil	RGOCC1690	Chlorophyceae	terrestrial	uncovered
C_Day28_Rep1_Bio1	soil	28	1	Chlamydomonas reinhardtii	phycosphere	GH	CAS	soil	RGOCC1690	Chlorophyceae	terrestrial	uncovered
C_Day28_Rep1_Bio2	soil	28	2	Chlamydomonas reinhardtii	phycosphere	GH	CAS	soil	RGOCC1690	Chlorophyceae	terrestrial	uncovered
C_Day28_Rep1_Bio3	soil	28	3	Chlamydomonas reinhardtii	phycosphere	GH	CAS	soil	RGOCC1690	Chlorophyceae	terrestrial	uncovered
C_Day28_Rep2_Bio1	soil	28	1	Chlamydomonas reinhardtii	phycosphere	GH	CAS	soil	RGOCC1690	Chlorophyceae	terrestrial	uncovered
C_Day28_Rep2_Bio2	soil	28	2	Chlamydomonas reinhardtii	phycosphere	GH	CAS	soil	RGOCC1690	Chlorophyceae	terrestrial	uncovered
C_Day28_Rep2_Bio3	soil	28	3	Chlamydomonas reinhardtii	phycosphere	GH	CAS	soil	RGOCC1690	Chlorophyceae	terrestrial	uncovered
C_Day36_Rep1_Bio1	soil	36	1	Chlamydomonas reinhardtii	phycosphere	GH	CAS	soil	RGOCC1690	Chlorophyceae	terrestrial	uncovered
C_Day36_Rep1_Bio2	soil	36	2	Chlamydomonas reinhardtii	phycosphere	GH	CAS	soil	RGOCC1690	Chlorophyceae	terrestrial	uncovered
C_Day36_Rep1_Bio3	soil	36	3	Chlamydomonas reinhardtii	phycosphere	GH	CAS	soil	RGOCC1690	Chlorophyceae	terrestrial	uncovered
C_Day36_Rep2_Bio1	soil	36	1	Chlamydomonas reinhardtii	phycosphere	GH	CAS	soil	RGOCC1690	Chlorophyceae	terrestrial	uncovered
C_Day36_Rep2_Bio2	soil	36	2	Chlamydomonas reinhardtii	phycosphere	GH	CAS	soil	RGOCC1690	Chlorophyceae	terrestrial	uncovered
C_Day36_Rep2_Bio3	soil	36	3	Chlamydomonas reinhardtii	phycosphere	GH	CAS	soil	RGOCC1690	Chlorophyceae	terrestrial	uncovered
C_Day36_Rep3_Bio1	soil	36	1	Chlamydomonas reinhardtii	phycosphere	GH	CAS	soil	RGOCC1690	Chlorophyceae	terrestrial	uncovered
C_Day36_Rep3_Bio2	soil	36	2	Chlamydomonas reinhardtii	phycosphere	GH	CAS	soil	RGOCC1690	Chlorophyceae	terrestrial	uncovered
C_Day36_Rep3_Bio3	soil	36	3	Chlamydomonas reinhardtii	phycosphere	GH	CAS	soil	RGOCC1690	Chlorophyceae	terrestrial	uncovered
C_Day36_Rep4_Bio1	soil	36	1	Chlamydomonas reinhardtii	phycosphere	GH	CAS	soil	RGOCC1690	Chlorophyceae	terrestrial	uncovered
C_Day36_Rep4_Bio2	soil	36	2	Chlamydomonas reinhardtii	phycosphere	GH	CAS	soil	RGOCC1690	Chlorophyceae	terrestrial	uncovered
C_Day36_Rep4_Bio3	soil	36	3	Chlamydomonas reinhardtii	phycosphere	GH	CAS	soil	RGOCC1690	Chlorophyceae	terrestrial	uncovered
C_Day36_Rep5_Bio1	soil	36	1	Chlamydomonas reinhardtii	phycosphere	GH	CAS	soil	RGOCC1690	Chlorophyceae	terrestrial	uncovered
C_Day36_Rep5_Bio2	soil	36	2	Chlamydomonas reinhardtii	phycosphere	GH	CAS	soil	RGOCC1690	Chlorophyceae	terrestrial	uncovered
C_Day36_Rep5_Bio3	soil	36	3	Chlamydomonas reinhardtii	phycosphere	GH	CAS	soil	RGOCC1690	Chlorophyceae	terrestrial	uncovered
C_Day36_Rep6_Bio1	soil	36	1	Chlamydomonas reinhardtii	phycosphere	GH	CAS	soil	RGOCC1690	Chlorophyceae	terrestrial	uncovered
C_Day36_Rep6_Bio2	soil	36	2	Chlamydomonas reinhardtii	phycosphere	GH	CAS	soil	RGOCC1690	Chlorophyceae	terrestrial	uncovered
C_Day36_Rep6_Bio3	soil	36	3	Chlamydomonas reinhardtii	phycosphere	GH	CAS	soil	RGOCC1690	Chlorophyceae	terrestrial	uncovered
C_Day36_Rep7_Bio1	soil	36	1	Chlamydomonas reinhardtii	phycosphere	GH	CAS	soil	RGOCC1690	Chlorophyceae	terrestrial	uncovered
C_Day36_Rep7_Bio2	soil	36	2	Chlamydomonas reinhardtii	phycosphere	GH	CAS	soil	RGOCC1690	Chlorophyceae	terrestrial	uncovered
C_Day36_Rep7_Bio3	soil	36	3	Chlamydomonas reinhardtii	phycosphere	GH	CAS	soil	RGOCC1690	Chlorophyceae	terrestrial	uncovered
C_Day36_Rep8_Bio1	soil	36	1	Chlamydomonas reinhardtii	phycosphere	GH	CAS	soil	RGOCC1690	Chlorophyceae	terrestrial	uncovered
C_Day36_Rep8_Bio2	soil	36	2	Chlamydomonas reinhardtii	phycosphere	GH	CAS	soil	RGOCC1690	Chlorophyceae	terrestrial	uncovered
C_Day36_Rep8_Bio3	soil	36	3	Chlamydomonas reinhardtii	phycosphere	GH	CAS	soil	RGOCC1690	Chlorophyceae	terrestrial	uncovered
C_Day7_Rep1_Bio1	soil	7	1	Chlamydomonas reinhardtii	phycosphere	GH	CAS	soil	RGOCC1690	Chlorophyceae	terrestrial	uncovered
C_Day7_Rep1_Bio2	soil	7	2	Chlamydomonas reinhardtii	phycosphere	GH	CAS	soil	RGOCC1690	Chlorophyceae	terrestrial	uncovered
C_Day7_Rep1_Bio3	soil	7	3	Chlamydomonas reinhardtii	phycosphere	GH	CAS	soil	RGOCC1690	Chlorophyceae	terrestrial	uncovered
C_Day7_Rep2_Bio1	soil	7	1	Chlamydomonas reinhardtii	phycosphere	GH	CAS	soil	RGOCC1690	Chlorophyceae	terrestrial	uncovered
C_Day7_Rep2_Bio2	soil	7	2	Chlamydomonas reinhardtii	phycosphere	GH	CAS	soil	RGOCC1690	Chlorophyceae	terrestrial	uncovered
C_Day7_Rep2_Bio3	soil	7	3	Chlamydomonas reinhardtii	phycosphere	GH	CAS	soil	RGOCC1690	Chlorophyceae	terrestrial	uncovered
Unplanted_Day0_Rep1_Bio1	soil	0	1	Unplanted	soil	GH	CAS	soil	Unplanted	Unplanted	Unplanted	uncovered
Unplanted_Day0_Rep1_Bio2	soil	0	2	Unplanted	soil	GH	CAS	soil	Unplanted	Unplanted	Unplanted	uncovered
Unplanted_Day0_Rep1_Bio3	soil	0	3	Unplanted	soil	GH	CAS	soil	Unplanted	Unplanted	Unplanted	uncovered
Unplanted_Day14_Rep1_Bio1	soil	14	1	Unplanted	soil	GH	CAS	soil	Unplanted	Unplanted	Unplanted	uncovered
Unplanted_Day14_Rep1_Bio2	soil	14	2	Unplanted	soil	GH	CAS	soil	Unplanted	Unplanted	Unplanted	uncovered
Unplanted_Day14_Rep1_Bio3	soil	14	3	Unplanted	soil	GH	CAS	soil	Unplanted	Unplanted	Unplanted	uncovered
Unplanted_Day21_Rep1_Bio1	soil	21	1	Unplanted	soil	GH	CAS	soil	Unplanted	Unplanted	Unplanted	uncovered
Unplanted_Day21_Rep1_Bio2	soil	21	2	Unplanted	soil	GH	CAS	soil	Unplanted	Unplanted	Unplanted	uncovered
Unplanted_Day21_Rep1_Bio3	soil	21	3	Unplanted	soil	GH	CAS	soil	Unplanted	Unplanted	Unplanted	uncovered
Unplanted_Day28_Rep1_Bio1	soil	28	1	Unplanted	soil	GH	CAS	soil	Unplanted	Unplanted	Unplanted	uncovered
Unplanted_Day28_Rep1_Bio2	soil	28	2	Unplanted	soil	GH	CAS	soil	Unplanted	Unplanted	Unplanted	uncovered
Unplanted_Day28_Rep1_Bio3	soil	28	3	Unplanted	soil	GH	CAS	soil	Unplanted	Unplanted	Unplanted	uncovered
Unplanted_Day36_Rep1_Bio1	soil	36	1	Unplanted	soil	GH	CAS	soil	Unplanted	Unplanted	Unplanted	uncovered
Unplanted_Day36_Rep1_Bio2	soil	36	2	Unplanted	soil	GH	CAS	soil	Unplanted	Unplanted	Unplanted	uncovered
Unplanted_Day36_Rep2_Bio1	soil	36	3	Unplanted	soil	GH	CAS	soil	Unplanted	Unplanted	Unplanted	uncovered
Unplanted_Day36_Rep2_Bio2	soil	36	1	Unplanted	soil	GH	CAS	soil	Unplanted	Unplanted	Unplanted	uncovered
Unplanted_Day36_Rep2_Bio3	soil	36	2	Unplanted	soil	GH	CAS	soil	Unplanted	Unplanted	Unplanted	uncovered
Unplanted_Day36_Rep3_Bio1	soil	36	3	Unplanted	soil	GH	CAS	soil	Unplanted	Unplanted	Unplanted	uncovered
Unplanted_Day36_Rep3_Bio3	soil	36	1	Unplanted	soil	GH	CAS	soil	Unplanted	Unplanted	Unplanted	uncovered
Unplanted_Day36_Rep4_Bio1	soil	36	2	Unplanted	soil	GH	CAS	soil	Unplanted	Unplanted	Unplanted	uncovered
Unplanted_Day36_Rep4_Bio2	soil	36	3	Unplanted	soil	GH	CAS	soil	Unplanted	Unplanted	Unplanted	uncovered
Unplanted_Day36_Rep4_Bio3	soil	36	1	Unplanted	soil	GH	CAS	soil	Unplanted	Unplanted	Unplanted	uncovered
Unplanted_Day36_Rep5_Bio1	soil	36	2	Unplanted	soil	GH	CAS	soil	Unplanted	Unplanted	Unplanted	uncovered
Unplanted_Day36_Rep5_Bio2	soil	36	3	Unplanted	soil	GH	CAS	soil	Unplanted	Unplanted	Unplanted	uncovered
Unplanted_Day36_Rep5_Bio3	soil	36	1	Unplanted	soil	GH	CAS	soil	Unplanted	Unplanted	Unplanted	uncovered
Unplanted_Day36_Rep6_Bio2	soil	36	2	Unplanted	soil	GH	CAS	soil	Unplanted	Unplanted	Unplanted	uncovered
Unplanted_Day7_Rep1_Bio1	soil	7	1	Unplanted	soil	GH	CAS	soil	Unplanted	Unplanted	Unplanted	uncovered
Unplanted_Day7_Rep1_Bio2	soil	7	2	Unplanted	soil	GH	CAS	soil	Unplanted	Unplanted	Unplanted	uncovered
