# Supplementary material for: Shared features and reciprocal complementation of the Chlamydomonas and Arabidopsis microbiota
Source: Nat Commun. 2022 Jan 20;13:406. doi: 10.1038/s41467-022-28055-8 (PMC8776852; doi:10.1038/s41467-022-28055-8)
Supplement: Supplementary file 9 — Source Data [file 41467_2022_28055_MOESM9_ESM.zip › source_data/fig_4/fluorescence_SC_flask.txt]

Well	Value	Measurement_mode	Measurement_wavelength	Measurement_time	Filename	split_exp	system	Day	Vessel	Content	replicate	sampleID	cond	Sample
D1	104	Fluorescence Bottom Reading	440nm/680nm	2020-06-17 13:57:58	split5_flask_d1.xlsx	5	flask	1	1	C	1	D1_day1	C_day1	sample_5_1_1
D2	87	Fluorescence Bottom Reading	440nm/680nm	2020-06-17 13:57:58	split5_flask_d1.xlsx	5	flask	1	2	C	1	D2_day1	C_day1	sample_5_2_1
D3	96	Fluorescence Bottom Reading	440nm/680nm	2020-06-17 13:57:58	split5_flask_d1.xlsx	5	flask	1	3	C	1	D3_day1	C_day1	sample_5_3_1
D7	101	Fluorescence Bottom Reading	440nm/680nm	2020-06-17 13:57:58	split5_flask_d1.xlsx	5	flask	1	7	C+SC	1	D7_day1	C+SC_day1	sample_5_7_1
D8	98	Fluorescence Bottom Reading	440nm/680nm	2020-06-17 13:57:58	split5_flask_d1.xlsx	5	flask	1	8	C+SC	1	D8_day1	C+SC_day1	sample_5_8_1
D9	102	Fluorescence Bottom Reading	440nm/680nm	2020-06-17 13:57:58	split5_flask_d1.xlsx	5	flask	1	9	C+SC	1	D9_day1	C+SC_day1	sample_5_9_1
D1	92	Fluorescence Bottom Reading	440nm/680nm	2020-06-17 13:57:58	split5_flask_d1.xlsx	5	flask	1	1	C	2	D1_day1	C_day1	sample_5_1_2
D2	83	Fluorescence Bottom Reading	440nm/680nm	2020-06-17 13:57:58	split5_flask_d1.xlsx	5	flask	1	2	C	2	D2_day1	C_day1	sample_5_2_2
D3	91	Fluorescence Bottom Reading	440nm/680nm	2020-06-17 13:57:58	split5_flask_d1.xlsx	5	flask	1	3	C	2	D3_day1	C_day1	sample_5_3_2
D7	106	Fluorescence Bottom Reading	440nm/680nm	2020-06-17 13:57:58	split5_flask_d1.xlsx	5	flask	1	7	C+SC	2	D7_day1	C+SC_day1	sample_5_7_2
D8	101	Fluorescence Bottom Reading	440nm/680nm	2020-06-17 13:57:58	split5_flask_d1.xlsx	5	flask	1	8	C+SC	2	D8_day1	C+SC_day1	sample_5_8_2
D9	110	Fluorescence Bottom Reading	440nm/680nm	2020-06-17 13:57:58	split5_flask_d1.xlsx	5	flask	1	9	C+SC	2	D9_day1	C+SC_day1	sample_5_9_2
D1	99	Fluorescence Bottom Reading	440nm/680nm	2020-06-17 13:57:58	split5_flask_d1.xlsx	5	flask	1	1	C	3	D1_day1	C_day1	sample_5_1_3
D2	106	Fluorescence Bottom Reading	440nm/680nm	2020-06-17 13:57:58	split5_flask_d1.xlsx	5	flask	1	2	C	3	D2_day1	C_day1	sample_5_2_3
D3	98	Fluorescence Bottom Reading	440nm/680nm	2020-06-17 13:57:58	split5_flask_d1.xlsx	5	flask	1	3	C	3	D3_day1	C_day1	sample_5_3_3
D7	97	Fluorescence Bottom Reading	440nm/680nm	2020-06-17 13:57:58	split5_flask_d1.xlsx	5	flask	1	7	C+SC	3	D7_day1	C+SC_day1	sample_5_7_3
D8	106	Fluorescence Bottom Reading	440nm/680nm	2020-06-17 13:57:58	split5_flask_d1.xlsx	5	flask	1	8	C+SC	3	D8_day1	C+SC_day1	sample_5_8_3
D9	108	Fluorescence Bottom Reading	440nm/680nm	2020-06-17 13:57:58	split5_flask_d1.xlsx	5	flask	1	9	C+SC	3	D9_day1	C+SC_day1	sample_5_9_3
D1	105	Fluorescence Bottom Reading	440nm/680nm	2020-06-17 13:57:58	split5_flask_d1.xlsx	5	flask	1	1	C	4	D1_day1	C_day1	sample_5_1_4
D2	100	Fluorescence Bottom Reading	440nm/680nm	2020-06-17 13:57:58	split5_flask_d1.xlsx	5	flask	1	2	C	4	D2_day1	C_day1	sample_5_2_4
D3	110	Fluorescence Bottom Reading	440nm/680nm	2020-06-17 13:57:58	split5_flask_d1.xlsx	5	flask	1	3	C	4	D3_day1	C_day1	sample_5_3_4
D7	94	Fluorescence Bottom Reading	440nm/680nm	2020-06-17 13:57:58	split5_flask_d1.xlsx	5	flask	1	7	C+SC	4	D7_day1	C+SC_day1	sample_5_7_4
D8	106	Fluorescence Bottom Reading	440nm/680nm	2020-06-17 13:57:58	split5_flask_d1.xlsx	5	flask	1	8	C+SC	4	D8_day1	C+SC_day1	sample_5_8_4
D9	108	Fluorescence Bottom Reading	440nm/680nm	2020-06-17 13:57:58	split5_flask_d1.xlsx	5	flask	1	9	C+SC	4	D9_day1	C+SC_day1	sample_5_9_4
D1	95	Fluorescence Bottom Reading	440nm/680nm	2020-06-17 13:57:58	split5_flask_d1.xlsx	5	flask	1	1	C	5	D1_day1	C_day1	sample_5_1_5
D2	91	Fluorescence Bottom Reading	440nm/680nm	2020-06-17 13:57:58	split5_flask_d1.xlsx	5	flask	1	2	C	5	D2_day1	C_day1	sample_5_2_5
D3	102	Fluorescence Bottom Reading	440nm/680nm	2020-06-17 13:57:58	split5_flask_d1.xlsx	5	flask	1	3	C	5	D3_day1	C_day1	sample_5_3_5
D7	104	Fluorescence Bottom Reading	440nm/680nm	2020-06-17 13:57:58	split5_flask_d1.xlsx	5	flask	1	7	C+SC	5	D7_day1	C+SC_day1	sample_5_7_5
D8	103	Fluorescence Bottom Reading	440nm/680nm	2020-06-17 13:57:58	split5_flask_d1.xlsx	5	flask	1	8	C+SC	5	D8_day1	C+SC_day1	sample_5_8_5
D9	105	Fluorescence Bottom Reading	440nm/680nm	2020-06-17 13:57:58	split5_flask_d1.xlsx	5	flask	1	9	C+SC	5	D9_day1	C+SC_day1	sample_5_9_5
G1	793	Fluorescence Bottom Reading	440nm/680nm	2020-06-27 16:43:43	split5_flask_d11.xlsx	5	flask	11	1	C	1	G1_day11	C_day11	sample_5_1_1
G2	1006	Fluorescence Bottom Reading	440nm/680nm	2020-06-27 16:43:43	split5_flask_d11.xlsx	5	flask	11	2	C	1	G2_day11	C_day11	sample_5_2_1
G3	815	Fluorescence Bottom Reading	440nm/680nm	2020-06-27 16:43:43	split5_flask_d11.xlsx	5	flask	11	3	C	1	G3_day11	C_day11	sample_5_3_1
G7	1118	Fluorescence Bottom Reading	440nm/680nm	2020-06-27 16:43:43	split5_flask_d11.xlsx	5	flask	11	7	C+SC	1	G7_day11	C+SC_day11	sample_5_7_1
G8	939	Fluorescence Bottom Reading	440nm/680nm	2020-06-27 16:43:43	split5_flask_d11.xlsx	5	flask	11	8	C+SC	1	G8_day11	C+SC_day11	sample_5_8_1
G9	1102	Fluorescence Bottom Reading	440nm/680nm	2020-06-27 16:43:43	split5_flask_d11.xlsx	5	flask	11	9	C+SC	1	G9_day11	C+SC_day11	sample_5_9_1
G1	838	Fluorescence Bottom Reading	440nm/680nm	2020-06-27 16:43:43	split5_flask_d11.xlsx	5	flask	11	1	C	2	G1_day11	C_day11	sample_5_1_2
G2	946	Fluorescence Bottom Reading	440nm/680nm	2020-06-27 16:43:43	split5_flask_d11.xlsx	5	flask	11	2	C	2	G2_day11	C_day11	sample_5_2_2
G3	839	Fluorescence Bottom Reading	440nm/680nm	2020-06-27 16:43:43	split5_flask_d11.xlsx	5	flask	11	3	C	2	G3_day11	C_day11	sample_5_3_2
G7	1107	Fluorescence Bottom Reading	440nm/680nm	2020-06-27 16:43:43	split5_flask_d11.xlsx	5	flask	11	7	C+SC	2	G7_day11	C+SC_day11	sample_5_7_2
G8	893	Fluorescence Bottom Reading	440nm/680nm	2020-06-27 16:43:43	split5_flask_d11.xlsx	5	flask	11	8	C+SC	2	G8_day11	C+SC_day11	sample_5_8_2
G9	1144	Fluorescence Bottom Reading	440nm/680nm	2020-06-27 16:43:43	split5_flask_d11.xlsx	5	flask	11	9	C+SC	2	G9_day11	C+SC_day11	sample_5_9_2
G1	814	Fluorescence Bottom Reading	440nm/680nm	2020-06-27 16:43:43	split5_flask_d11.xlsx	5	flask	11	1	C	3	G1_day11	C_day11	sample_5_1_3
G2	976	Fluorescence Bottom Reading	440nm/680nm	2020-06-27 16:43:43	split5_flask_d11.xlsx	5	flask	11	2	C	3	G2_day11	C_day11	sample_5_2_3
G3	836	Fluorescence Bottom Reading	440nm/680nm	2020-06-27 16:43:43	split5_flask_d11.xlsx	5	flask	11	3	C	3	G3_day11	C_day11	sample_5_3_3
G7	1177	Fluorescence Bottom Reading	440nm/680nm	2020-06-27 16:43:43	split5_flask_d11.xlsx	5	flask	11	7	C+SC	3	G7_day11	C+SC_day11	sample_5_7_3
G8	928	Fluorescence Bottom Reading	440nm/680nm	2020-06-27 16:43:43	split5_flask_d11.xlsx	5	flask	11	8	C+SC	3	G8_day11	C+SC_day11	sample_5_8_3
G9	1126	Fluorescence Bottom Reading	440nm/680nm	2020-06-27 16:43:43	split5_flask_d11.xlsx	5	flask	11	9	C+SC	3	G9_day11	C+SC_day11	sample_5_9_3
G1	786	Fluorescence Bottom Reading	440nm/680nm	2020-06-27 16:43:43	split5_flask_d11.xlsx	5	flask	11	1	C	4	G1_day11	C_day11	sample_5_1_4
G2	1019	Fluorescence Bottom Reading	440nm/680nm	2020-06-27 16:43:43	split5_flask_d11.xlsx	5	flask	11	2	C	4	G2_day11	C_day11	sample_5_2_4
G3	790	Fluorescence Bottom Reading	440nm/680nm	2020-06-27 16:43:43	split5_flask_d11.xlsx	5	flask	11	3	C	4	G3_day11	C_day11	sample_5_3_4
G7	1131	Fluorescence Bottom Reading	440nm/680nm	2020-06-27 16:43:43	split5_flask_d11.xlsx	5	flask	11	7	C+SC	4	G7_day11	C+SC_day11	sample_5_7_4
G8	941	Fluorescence Bottom Reading	440nm/680nm	2020-06-27 16:43:43	split5_flask_d11.xlsx	5	flask	11	8	C+SC	4	G8_day11	C+SC_day11	sample_5_8_4
G9	1166	Fluorescence Bottom Reading	440nm/680nm	2020-06-27 16:43:43	split5_flask_d11.xlsx	5	flask	11	9	C+SC	4	G9_day11	C+SC_day11	sample_5_9_4
G1	827	Fluorescence Bottom Reading	440nm/680nm	2020-06-27 16:43:43	split5_flask_d11.xlsx	5	flask	11	1	C	5	G1_day11	C_day11	sample_5_1_5
G2	972	Fluorescence Bottom Reading	440nm/680nm	2020-06-27 16:43:43	split5_flask_d11.xlsx	5	flask	11	2	C	5	G2_day11	C_day11	sample_5_2_5
G3	818	Fluorescence Bottom Reading	440nm/680nm	2020-06-27 16:43:43	split5_flask_d11.xlsx	5	flask	11	3	C	5	G3_day11	C_day11	sample_5_3_5
G7	1133	Fluorescence Bottom Reading	440nm/680nm	2020-06-27 16:43:43	split5_flask_d11.xlsx	5	flask	11	7	C+SC	5	G7_day11	C+SC_day11	sample_5_7_5
G8	916	Fluorescence Bottom Reading	440nm/680nm	2020-06-27 16:43:43	split5_flask_d11.xlsx	5	flask	11	8	C+SC	5	G8_day11	C+SC_day11	sample_5_8_5
G9	1124	Fluorescence Bottom Reading	440nm/680nm	2020-06-27 16:43:43	split5_flask_d11.xlsx	5	flask	11	9	C+SC	5	G9_day11	C+SC_day11	sample_5_9_5
E1	367	Fluorescence Bottom Reading	440nm/680nm	2020-06-20 20:13:09	split5_flask_d4.xlsx	5	flask	4	1	C	1	E1_day4	C_day4	sample_5_1_1
E2	316	Fluorescence Bottom Reading	440nm/680nm	2020-06-20 20:13:09	split5_flask_d4.xlsx	5	flask	4	2	C	1	E2_day4	C_day4	sample_5_2_1
E3	295	Fluorescence Bottom Reading	440nm/680nm	2020-06-20 20:13:09	split5_flask_d4.xlsx	5	flask	4	3	C	1	E3_day4	C_day4	sample_5_3_1
E7	371	Fluorescence Bottom Reading	440nm/680nm	2020-06-20 20:13:09	split5_flask_d4.xlsx	5	flask	4	7	C+SC	1	E7_day4	C+SC_day4	sample_5_7_1
E8	368	Fluorescence Bottom Reading	440nm/680nm	2020-06-20 20:13:09	split5_flask_d4.xlsx	5	flask	4	8	C+SC	1	E8_day4	C+SC_day4	sample_5_8_1
E9	430	Fluorescence Bottom Reading	440nm/680nm	2020-06-20 20:13:09	split5_flask_d4.xlsx	5	flask	4	9	C+SC	1	E9_day4	C+SC_day4	sample_5_9_1
E1	370	Fluorescence Bottom Reading	440nm/680nm	2020-06-20 20:13:09	split5_flask_d4.xlsx	5	flask	4	1	C	2	E1_day4	C_day4	sample_5_1_2
E2	327	Fluorescence Bottom Reading	440nm/680nm	2020-06-20 20:13:09	split5_flask_d4.xlsx	5	flask	4	2	C	2	E2_day4	C_day4	sample_5_2_2
E3	321	Fluorescence Bottom Reading	440nm/680nm	2020-06-20 20:13:09	split5_flask_d4.xlsx	5	flask	4	3	C	2	E3_day4	C_day4	sample_5_3_2
E7	375	Fluorescence Bottom Reading	440nm/680nm	2020-06-20 20:13:09	split5_flask_d4.xlsx	5	flask	4	7	C+SC	2	E7_day4	C+SC_day4	sample_5_7_2
E8	352	Fluorescence Bottom Reading	440nm/680nm	2020-06-20 20:13:09	split5_flask_d4.xlsx	5	flask	4	8	C+SC	2	E8_day4	C+SC_day4	sample_5_8_2
E9	469	Fluorescence Bottom Reading	440nm/680nm	2020-06-20 20:13:09	split5_flask_d4.xlsx	5	flask	4	9	C+SC	2	E9_day4	C+SC_day4	sample_5_9_2
E1	351	Fluorescence Bottom Reading	440nm/680nm	2020-06-20 20:13:09	split5_flask_d4.xlsx	5	flask	4	1	C	3	E1_day4	C_day4	sample_5_1_3
E2	324	Fluorescence Bottom Reading	440nm/680nm	2020-06-20 20:13:09	split5_flask_d4.xlsx	5	flask	4	2	C	3	E2_day4	C_day4	sample_5_2_3
E3	330	Fluorescence Bottom Reading	440nm/680nm	2020-06-20 20:13:09	split5_flask_d4.xlsx	5	flask	4	3	C	3	E3_day4	C_day4	sample_5_3_3
E7	399	Fluorescence Bottom Reading	440nm/680nm	2020-06-20 20:13:09	split5_flask_d4.xlsx	5	flask	4	7	C+SC	3	E7_day4	C+SC_day4	sample_5_7_3
E8	370	Fluorescence Bottom Reading	440nm/680nm	2020-06-20 20:13:09	split5_flask_d4.xlsx	5	flask	4	8	C+SC	3	E8_day4	C+SC_day4	sample_5_8_3
E9	497	Fluorescence Bottom Reading	440nm/680nm	2020-06-20 20:13:09	split5_flask_d4.xlsx	5	flask	4	9	C+SC	3	E9_day4	C+SC_day4	sample_5_9_3
E1	375	Fluorescence Bottom Reading	440nm/680nm	2020-06-20 20:13:09	split5_flask_d4.xlsx	5	flask	4	1	C	4	E1_day4	C_day4	sample_5_1_4
E2	332	Fluorescence Bottom Reading	440nm/680nm	2020-06-20 20:13:09	split5_flask_d4.xlsx	5	flask	4	2	C	4	E2_day4	C_day4	sample_5_2_4
E3	331	Fluorescence Bottom Reading	440nm/680nm	2020-06-20 20:13:09	split5_flask_d4.xlsx	5	flask	4	3	C	4	E3_day4	C_day4	sample_5_3_4
E7	384	Fluorescence Bottom Reading	440nm/680nm	2020-06-20 20:13:09	split5_flask_d4.xlsx	5	flask	4	7	C+SC	4	E7_day4	C+SC_day4	sample_5_7_4
E8	375	Fluorescence Bottom Reading	440nm/680nm	2020-06-20 20:13:09	split5_flask_d4.xlsx	5	flask	4	8	C+SC	4	E8_day4	C+SC_day4	sample_5_8_4
E9	472	Fluorescence Bottom Reading	440nm/680nm	2020-06-20 20:13:09	split5_flask_d4.xlsx	5	flask	4	9	C+SC	4	E9_day4	C+SC_day4	sample_5_9_4
E1	359	Fluorescence Bottom Reading	440nm/680nm	2020-06-20 20:13:09	split5_flask_d4.xlsx	5	flask	4	1	C	5	E1_day4	C_day4	sample_5_1_5
E2	352	Fluorescence Bottom Reading	440nm/680nm	2020-06-20 20:13:09	split5_flask_d4.xlsx	5	flask	4	2	C	5	E2_day4	C_day4	sample_5_2_5
E3	348	Fluorescence Bottom Reading	440nm/680nm	2020-06-20 20:13:09	split5_flask_d4.xlsx	5	flask	4	3	C	5	E3_day4	C_day4	sample_5_3_5
E7	411	Fluorescence Bottom Reading	440nm/680nm	2020-06-20 20:13:09	split5_flask_d4.xlsx	5	flask	4	7	C+SC	5	E7_day4	C+SC_day4	sample_5_7_5
E8	379	Fluorescence Bottom Reading	440nm/680nm	2020-06-20 20:13:09	split5_flask_d4.xlsx	5	flask	4	8	C+SC	5	E8_day4	C+SC_day4	sample_5_8_5
E9	491	Fluorescence Bottom Reading	440nm/680nm	2020-06-20 20:13:09	split5_flask_d4.xlsx	5	flask	4	9	C+SC	5	E9_day4	C+SC_day4	sample_5_9_5
F1	553	Fluorescence Bottom Reading	440nm/680nm	2020-06-23 15:31:55	split5_flask_d7.xlsx	5	flask	7	1	C	1	F1_day7	C_day7	sample_5_1_1
F2	644	Fluorescence Bottom Reading	440nm/680nm	2020-06-23 15:31:55	split5_flask_d7.xlsx	5	flask	7	2	C	1	F2_day7	C_day7	sample_5_2_1
F3	451	Fluorescence Bottom Reading	440nm/680nm	2020-06-23 15:31:55	split5_flask_d7.xlsx	5	flask	7	3	C	1	F3_day7	C_day7	sample_5_3_1
F7	688	Fluorescence Bottom Reading	440nm/680nm	2020-06-23 15:31:55	split5_flask_d7.xlsx	5	flask	7	7	C+SC	1	F7_day7	C+SC_day7	sample_5_7_1
F8	537	Fluorescence Bottom Reading	440nm/680nm	2020-06-23 15:31:55	split5_flask_d7.xlsx	5	flask	7	8	C+SC	1	F8_day7	C+SC_day7	sample_5_8_1
F9	721	Fluorescence Bottom Reading	440nm/680nm	2020-06-23 15:31:55	split5_flask_d7.xlsx	5	flask	7	9	C+SC	1	F9_day7	C+SC_day7	sample_5_9_1
F1	553	Fluorescence Bottom Reading	440nm/680nm	2020-06-23 15:31:55	split5_flask_d7.xlsx	5	flask	7	1	C	2	F1_day7	C_day7	sample_5_1_2
F2	644	Fluorescence Bottom Reading	440nm/680nm	2020-06-23 15:31:55	split5_flask_d7.xlsx	5	flask	7	2	C	2	F2_day7	C_day7	sample_5_2_2
F3	488	Fluorescence Bottom Reading	440nm/680nm	2020-06-23 15:31:55	split5_flask_d7.xlsx	5	flask	7	3	C	2	F3_day7	C_day7	sample_5_3_2
F7	719	Fluorescence Bottom Reading	440nm/680nm	2020-06-23 15:31:55	split5_flask_d7.xlsx	5	flask	7	7	C+SC	2	F7_day7	C+SC_day7	sample_5_7_2
F8	550	Fluorescence Bottom Reading	440nm/680nm	2020-06-23 15:31:55	split5_flask_d7.xlsx	5	flask	7	8	C+SC	2	F8_day7	C+SC_day7	sample_5_8_2
F9	773	Fluorescence Bottom Reading	440nm/680nm	2020-06-23 15:31:55	split5_flask_d7.xlsx	5	flask	7	9	C+SC	2	F9_day7	C+SC_day7	sample_5_9_2
F1	555	Fluorescence Bottom Reading	440nm/680nm	2020-06-23 15:31:55	split5_flask_d7.xlsx	5	flask	7	1	C	3	F1_day7	C_day7	sample_5_1_3
F2	639	Fluorescence Bottom Reading	440nm/680nm	2020-06-23 15:31:55	split5_flask_d7.xlsx	5	flask	7	2	C	3	F2_day7	C_day7	sample_5_2_3
F3	452	Fluorescence Bottom Reading	440nm/680nm	2020-06-23 15:31:55	split5_flask_d7.xlsx	5	flask	7	3	C	3	F3_day7	C_day7	sample_5_3_3
F7	699	Fluorescence Bottom Reading	440nm/680nm	2020-06-23 15:31:55	split5_flask_d7.xlsx	5	flask	7	7	C+SC	3	F7_day7	C+SC_day7	sample_5_7_3
F8	523	Fluorescence Bottom Reading	440nm/680nm	2020-06-23 15:31:55	split5_flask_d7.xlsx	5	flask	7	8	C+SC	3	F8_day7	C+SC_day7	sample_5_8_3
F9	728	Fluorescence Bottom Reading	440nm/680nm	2020-06-23 15:31:55	split5_flask_d7.xlsx	5	flask	7	9	C+SC	3	F9_day7	C+SC_day7	sample_5_9_3
F1	540	Fluorescence Bottom Reading	440nm/680nm	2020-06-23 15:31:55	split5_flask_d7.xlsx	5	flask	7	1	C	4	F1_day7	C_day7	sample_5_1_4
F2	677	Fluorescence Bottom Reading	440nm/680nm	2020-06-23 15:31:55	split5_flask_d7.xlsx	5	flask	7	2	C	4	F2_day7	C_day7	sample_5_2_4
F3	439	Fluorescence Bottom Reading	440nm/680nm	2020-06-23 15:31:55	split5_flask_d7.xlsx	5	flask	7	3	C	4	F3_day7	C_day7	sample_5_3_4
F7	687	Fluorescence Bottom Reading	440nm/680nm	2020-06-23 15:31:55	split5_flask_d7.xlsx	5	flask	7	7	C+SC	4	F7_day7	C+SC_day7	sample_5_7_4
F8	510	Fluorescence Bottom Reading	440nm/680nm	2020-06-23 15:31:55	split5_flask_d7.xlsx	5	flask	7	8	C+SC	4	F8_day7	C+SC_day7	sample_5_8_4
F9	715	Fluorescence Bottom Reading	440nm/680nm	2020-06-23 15:31:55	split5_flask_d7.xlsx	5	flask	7	9	C+SC	4	F9_day7	C+SC_day7	sample_5_9_4
F1	559	Fluorescence Bottom Reading	440nm/680nm	2020-06-23 15:31:55	split5_flask_d7.xlsx	5	flask	7	1	C	5	F1_day7	C_day7	sample_5_1_5
F2	663	Fluorescence Bottom Reading	440nm/680nm	2020-06-23 15:31:55	split5_flask_d7.xlsx	5	flask	7	2	C	5	F2_day7	C_day7	sample_5_2_5
F3	460	Fluorescence Bottom Reading	440nm/680nm	2020-06-23 15:31:55	split5_flask_d7.xlsx	5	flask	7	3	C	5	F3_day7	C_day7	sample_5_3_5
F7	706	Fluorescence Bottom Reading	440nm/680nm	2020-06-23 15:31:55	split5_flask_d7.xlsx	5	flask	7	7	C+SC	5	F7_day7	C+SC_day7	sample_5_7_5
F8	541	Fluorescence Bottom Reading	440nm/680nm	2020-06-23 15:31:55	split5_flask_d7.xlsx	5	flask	7	8	C+SC	5	F8_day7	C+SC_day7	sample_5_8_5
F9	732	Fluorescence Bottom Reading	440nm/680nm	2020-06-23 15:31:55	split5_flask_d7.xlsx	5	flask	7	9	C+SC	5	F9_day7	C+SC_day7	sample_5_9_5
D1	105	Fluorescence Bottom Reading	440nm/680nm	2020-06-19 14:29:22	split6_flask_d1.xlsx	6	flask	1	1	C	1	D1_day1	C_day1	sample_6_1_1
D2	94	Fluorescence Bottom Reading	440nm/680nm	2020-06-19 14:29:22	split6_flask_d1.xlsx	6	flask	1	2	C	1	D2_day1	C_day1	sample_6_2_1
D3	102	Fluorescence Bottom Reading	440nm/680nm	2020-06-19 14:29:22	split6_flask_d1.xlsx	6	flask	1	3	C	1	D3_day1	C_day1	sample_6_3_1
D7	95	Fluorescence Bottom Reading	440nm/680nm	2020-06-19 14:29:22	split6_flask_d1.xlsx	6	flask	1	7	C+SC	1	D7_day1	C+SC_day1	sample_6_7_1
D8	102	Fluorescence Bottom Reading	440nm/680nm	2020-06-19 14:29:22	split6_flask_d1.xlsx	6	flask	1	8	C+SC	1	D8_day1	C+SC_day1	sample_6_8_1
D9	83	Fluorescence Bottom Reading	440nm/680nm	2020-06-19 14:29:22	split6_flask_d1.xlsx	6	flask	1	9	C+SC	1	D9_day1	C+SC_day1	sample_6_9_1
D1	85	Fluorescence Bottom Reading	440nm/680nm	2020-06-19 14:29:22	split6_flask_d1.xlsx	6	flask	1	1	C	2	D1_day1	C_day1	sample_6_1_2
D2	85	Fluorescence Bottom Reading	440nm/680nm	2020-06-19 14:29:22	split6_flask_d1.xlsx	6	flask	1	2	C	2	D2_day1	C_day1	sample_6_2_2
D3	86	Fluorescence Bottom Reading	440nm/680nm	2020-06-19 14:29:22	split6_flask_d1.xlsx	6	flask	1	3	C	2	D3_day1	C_day1	sample_6_3_2
D7	97	Fluorescence Bottom Reading	440nm/680nm	2020-06-19 14:29:22	split6_flask_d1.xlsx	6	flask	1	7	C+SC	2	D7_day1	C+SC_day1	sample_6_7_2
D8	95	Fluorescence Bottom Reading	440nm/680nm	2020-06-19 14:29:22	split6_flask_d1.xlsx	6	flask	1	8	C+SC	2	D8_day1	C+SC_day1	sample_6_8_2
D9	90	Fluorescence Bottom Reading	440nm/680nm	2020-06-19 14:29:22	split6_flask_d1.xlsx	6	flask	1	9	C+SC	2	D9_day1	C+SC_day1	sample_6_9_2
D1	113	Fluorescence Bottom Reading	440nm/680nm	2020-06-19 14:29:22	split6_flask_d1.xlsx	6	flask	1	1	C	3	D1_day1	C_day1	sample_6_1_3
D2	94	Fluorescence Bottom Reading	440nm/680nm	2020-06-19 14:29:22	split6_flask_d1.xlsx	6	flask	1	2	C	3	D2_day1	C_day1	sample_6_2_3
D3	122	Fluorescence Bottom Reading	440nm/680nm	2020-06-19 14:29:22	split6_flask_d1.xlsx	6	flask	1	3	C	3	D3_day1	C_day1	sample_6_3_3
D7	99	Fluorescence Bottom Reading	440nm/680nm	2020-06-19 14:29:22	split6_flask_d1.xlsx	6	flask	1	7	C+SC	3	D7_day1	C+SC_day1	sample_6_7_3
D8	94	Fluorescence Bottom Reading	440nm/680nm	2020-06-19 14:29:22	split6_flask_d1.xlsx	6	flask	1	8	C+SC	3	D8_day1	C+SC_day1	sample_6_8_3
D9	87	Fluorescence Bottom Reading	440nm/680nm	2020-06-19 14:29:22	split6_flask_d1.xlsx	6	flask	1	9	C+SC	3	D9_day1	C+SC_day1	sample_6_9_3
D1	142	Fluorescence Bottom Reading	440nm/680nm	2020-06-19 14:29:22	split6_flask_d1.xlsx	6	flask	1	1	C	4	D1_day1	C_day1	sample_6_1_4
D2	102	Fluorescence Bottom Reading	440nm/680nm	2020-06-19 14:29:22	split6_flask_d1.xlsx	6	flask	1	2	C	4	D2_day1	C_day1	sample_6_2_4
D3	127	Fluorescence Bottom Reading	440nm/680nm	2020-06-19 14:29:22	split6_flask_d1.xlsx	6	flask	1	3	C	4	D3_day1	C_day1	sample_6_3_4
D7	97	Fluorescence Bottom Reading	440nm/680nm	2020-06-19 14:29:22	split6_flask_d1.xlsx	6	flask	1	7	C+SC	4	D7_day1	C+SC_day1	sample_6_7_4
D8	108	Fluorescence Bottom Reading	440nm/680nm	2020-06-19 14:29:22	split6_flask_d1.xlsx	6	flask	1	8	C+SC	4	D8_day1	C+SC_day1	sample_6_8_4
D9	109	Fluorescence Bottom Reading	440nm/680nm	2020-06-19 14:29:22	split6_flask_d1.xlsx	6	flask	1	9	C+SC	4	D9_day1	C+SC_day1	sample_6_9_4
D1	105	Fluorescence Bottom Reading	440nm/680nm	2020-06-19 14:29:22	split6_flask_d1.xlsx	6	flask	1	1	C	5	D1_day1	C_day1	sample_6_1_5
D2	101	Fluorescence Bottom Reading	440nm/680nm	2020-06-19 14:29:22	split6_flask_d1.xlsx	6	flask	1	2	C	5	D2_day1	C_day1	sample_6_2_5
D3	123	Fluorescence Bottom Reading	440nm/680nm	2020-06-19 14:29:22	split6_flask_d1.xlsx	6	flask	1	3	C	5	D3_day1	C_day1	sample_6_3_5
D7	98	Fluorescence Bottom Reading	440nm/680nm	2020-06-19 14:29:22	split6_flask_d1.xlsx	6	flask	1	7	C+SC	5	D7_day1	C+SC_day1	sample_6_7_5
D8	96	Fluorescence Bottom Reading	440nm/680nm	2020-06-19 14:29:22	split6_flask_d1.xlsx	6	flask	1	8	C+SC	5	D8_day1	C+SC_day1	sample_6_8_5
D9	93	Fluorescence Bottom Reading	440nm/680nm	2020-06-19 14:29:22	split6_flask_d1.xlsx	6	flask	1	9	C+SC	5	D9_day1	C+SC_day1	sample_6_9_5
G1	726	Fluorescence Bottom Reading	440nm/680nm	2020-06-29 14:48:58	split6_flask_d11.xlsx	6	flask	11	1	C	1	G1_day11	C_day11	sample_6_1_1
G2	803	Fluorescence Bottom Reading	440nm/680nm	2020-06-29 14:48:58	split6_flask_d11.xlsx	6	flask	11	2	C	1	G2_day11	C_day11	sample_6_2_1
G3	883	Fluorescence Bottom Reading	440nm/680nm	2020-06-29 14:48:58	split6_flask_d11.xlsx	6	flask	11	3	C	1	G3_day11	C_day11	sample_6_3_1
G7	793	Fluorescence Bottom Reading	440nm/680nm	2020-06-29 14:48:58	split6_flask_d11.xlsx	6	flask	11	7	C+SC	1	G7_day11	C+SC_day11	sample_6_7_1
G8	904	Fluorescence Bottom Reading	440nm/680nm	2020-06-29 14:48:58	split6_flask_d11.xlsx	6	flask	11	8	C+SC	1	G8_day11	C+SC_day11	sample_6_8_1
G9	936	Fluorescence Bottom Reading	440nm/680nm	2020-06-29 14:48:58	split6_flask_d11.xlsx	6	flask	11	9	C+SC	1	G9_day11	C+SC_day11	sample_6_9_1
G1	683	Fluorescence Bottom Reading	440nm/680nm	2020-06-29 14:48:58	split6_flask_d11.xlsx	6	flask	11	1	C	2	G1_day11	C_day11	sample_6_1_2
G2	779	Fluorescence Bottom Reading	440nm/680nm	2020-06-29 14:48:58	split6_flask_d11.xlsx	6	flask	11	2	C	2	G2_day11	C_day11	sample_6_2_2
G3	881	Fluorescence Bottom Reading	440nm/680nm	2020-06-29 14:48:58	split6_flask_d11.xlsx	6	flask	11	3	C	2	G3_day11	C_day11	sample_6_3_2
G7	786	Fluorescence Bottom Reading	440nm/680nm	2020-06-29 14:48:58	split6_flask_d11.xlsx	6	flask	11	7	C+SC	2	G7_day11	C+SC_day11	sample_6_7_2
G8	917	Fluorescence Bottom Reading	440nm/680nm	2020-06-29 14:48:58	split6_flask_d11.xlsx	6	flask	11	8	C+SC	2	G8_day11	C+SC_day11	sample_6_8_2
G9	927	Fluorescence Bottom Reading	440nm/680nm	2020-06-29 14:48:58	split6_flask_d11.xlsx	6	flask	11	9	C+SC	2	G9_day11	C+SC_day11	sample_6_9_2
G1	719	Fluorescence Bottom Reading	440nm/680nm	2020-06-29 14:48:58	split6_flask_d11.xlsx	6	flask	11	1	C	3	G1_day11	C_day11	sample_6_1_3
G2	803	Fluorescence Bottom Reading	440nm/680nm	2020-06-29 14:48:58	split6_flask_d11.xlsx	6	flask	11	2	C	3	G2_day11	C_day11	sample_6_2_3
G3	911	Fluorescence Bottom Reading	440nm/680nm	2020-06-29 14:48:58	split6_flask_d11.xlsx	6	flask	11	3	C	3	G3_day11	C_day11	sample_6_3_3
G7	808	Fluorescence Bottom Reading	440nm/680nm	2020-06-29 14:48:58	split6_flask_d11.xlsx	6	flask	11	7	C+SC	3	G7_day11	C+SC_day11	sample_6_7_3
G8	928	Fluorescence Bottom Reading	440nm/680nm	2020-06-29 14:48:58	split6_flask_d11.xlsx	6	flask	11	8	C+SC	3	G8_day11	C+SC_day11	sample_6_8_3
G9	942	Fluorescence Bottom Reading	440nm/680nm	2020-06-29 14:48:58	split6_flask_d11.xlsx	6	flask	11	9	C+SC	3	G9_day11	C+SC_day11	sample_6_9_3
G1	734	Fluorescence Bottom Reading	440nm/680nm	2020-06-29 14:48:58	split6_flask_d11.xlsx	6	flask	11	1	C	4	G1_day11	C_day11	sample_6_1_4
G2	809	Fluorescence Bottom Reading	440nm/680nm	2020-06-29 14:48:58	split6_flask_d11.xlsx	6	flask	11	2	C	4	G2_day11	C_day11	sample_6_2_4
G3	865	Fluorescence Bottom Reading	440nm/680nm	2020-06-29 14:48:58	split6_flask_d11.xlsx	6	flask	11	3	C	4	G3_day11	C_day11	sample_6_3_4
G7	755	Fluorescence Bottom Reading	440nm/680nm	2020-06-29 14:48:58	split6_flask_d11.xlsx	6	flask	11	7	C+SC	4	G7_day11	C+SC_day11	sample_6_7_4
G8	895	Fluorescence Bottom Reading	440nm/680nm	2020-06-29 14:48:58	split6_flask_d11.xlsx	6	flask	11	8	C+SC	4	G8_day11	C+SC_day11	sample_6_8_4
G9	861	Fluorescence Bottom Reading	440nm/680nm	2020-06-29 14:48:58	split6_flask_d11.xlsx	6	flask	11	9	C+SC	4	G9_day11	C+SC_day11	sample_6_9_4
G1	714	Fluorescence Bottom Reading	440nm/680nm	2020-06-29 14:48:58	split6_flask_d11.xlsx	6	flask	11	1	C	5	G1_day11	C_day11	sample_6_1_5
G2	798	Fluorescence Bottom Reading	440nm/680nm	2020-06-29 14:48:58	split6_flask_d11.xlsx	6	flask	11	2	C	5	G2_day11	C_day11	sample_6_2_5
G3	924	Fluorescence Bottom Reading	440nm/680nm	2020-06-29 14:48:58	split6_flask_d11.xlsx	6	flask	11	3	C	5	G3_day11	C_day11	sample_6_3_5
G7	831	Fluorescence Bottom Reading	440nm/680nm	2020-06-29 14:48:58	split6_flask_d11.xlsx	6	flask	11	7	C+SC	5	G7_day11	C+SC_day11	sample_6_7_5
G8	961	Fluorescence Bottom Reading	440nm/680nm	2020-06-29 14:48:58	split6_flask_d11.xlsx	6	flask	11	8	C+SC	5	G8_day11	C+SC_day11	sample_6_8_5
G9	962	Fluorescence Bottom Reading	440nm/680nm	2020-06-29 14:48:58	split6_flask_d11.xlsx	6	flask	11	9	C+SC	5	G9_day11	C+SC_day11	sample_6_9_5
G1	365	Fluorescence Bottom Reading	440nm/680nm	2020-06-22 15:02:03	split6_flask_d4.xlsx	6	flask	4	1	C	1	G1_day4	C_day4	sample_6_1_1
G2	344	Fluorescence Bottom Reading	440nm/680nm	2020-06-22 15:02:03	split6_flask_d4.xlsx	6	flask	4	2	C	1	G2_day4	C_day4	sample_6_2_1
G3	347	Fluorescence Bottom Reading	440nm/680nm	2020-06-22 15:02:03	split6_flask_d4.xlsx	6	flask	4	3	C	1	G3_day4	C_day4	sample_6_3_1
G7	302	Fluorescence Bottom Reading	440nm/680nm	2020-06-22 15:02:03	split6_flask_d4.xlsx	6	flask	4	7	C+SC	1	G7_day4	C+SC_day4	sample_6_7_1
G8	341	Fluorescence Bottom Reading	440nm/680nm	2020-06-22 15:02:03	split6_flask_d4.xlsx	6	flask	4	8	C+SC	1	G8_day4	C+SC_day4	sample_6_8_1
G9	282	Fluorescence Bottom Reading	440nm/680nm	2020-06-22 15:02:03	split6_flask_d4.xlsx	6	flask	4	9	C+SC	1	G9_day4	C+SC_day4	sample_6_9_1
G1	359	Fluorescence Bottom Reading	440nm/680nm	2020-06-22 15:02:03	split6_flask_d4.xlsx	6	flask	4	1	C	2	G1_day4	C_day4	sample_6_1_2
G2	341	Fluorescence Bottom Reading	440nm/680nm	2020-06-22 15:02:03	split6_flask_d4.xlsx	6	flask	4	2	C	2	G2_day4	C_day4	sample_6_2_2
G3	353	Fluorescence Bottom Reading	440nm/680nm	2020-06-22 15:02:03	split6_flask_d4.xlsx	6	flask	4	3	C	2	G3_day4	C_day4	sample_6_3_2
G7	276	Fluorescence Bottom Reading	440nm/680nm	2020-06-22 15:02:03	split6_flask_d4.xlsx	6	flask	4	7	C+SC	2	G7_day4	C+SC_day4	sample_6_7_2
G8	360	Fluorescence Bottom Reading	440nm/680nm	2020-06-22 15:02:03	split6_flask_d4.xlsx	6	flask	4	8	C+SC	2	G8_day4	C+SC_day4	sample_6_8_2
G9	260	Fluorescence Bottom Reading	440nm/680nm	2020-06-22 15:02:03	split6_flask_d4.xlsx	6	flask	4	9	C+SC	2	G9_day4	C+SC_day4	sample_6_9_2
G1	369	Fluorescence Bottom Reading	440nm/680nm	2020-06-22 15:02:03	split6_flask_d4.xlsx	6	flask	4	1	C	3	G1_day4	C_day4	sample_6_1_3
G2	338	Fluorescence Bottom Reading	440nm/680nm	2020-06-22 15:02:03	split6_flask_d4.xlsx	6	flask	4	2	C	3	G2_day4	C_day4	sample_6_2_3
G3	347	Fluorescence Bottom Reading	440nm/680nm	2020-06-22 15:02:03	split6_flask_d4.xlsx	6	flask	4	3	C	3	G3_day4	C_day4	sample_6_3_3
G7	299	Fluorescence Bottom Reading	440nm/680nm	2020-06-22 15:02:03	split6_flask_d4.xlsx	6	flask	4	7	C+SC	3	G7_day4	C+SC_day4	sample_6_7_3
G8	340	Fluorescence Bottom Reading	440nm/680nm	2020-06-22 15:02:03	split6_flask_d4.xlsx	6	flask	4	8	C+SC	3	G8_day4	C+SC_day4	sample_6_8_3
G9	263	Fluorescence Bottom Reading	440nm/680nm	2020-06-22 15:02:03	split6_flask_d4.xlsx	6	flask	4	9	C+SC	3	G9_day4	C+SC_day4	sample_6_9_3
G1	365	Fluorescence Bottom Reading	440nm/680nm	2020-06-22 15:02:03	split6_flask_d4.xlsx	6	flask	4	1	C	4	G1_day4	C_day4	sample_6_1_4
G2	339	Fluorescence Bottom Reading	440nm/680nm	2020-06-22 15:02:03	split6_flask_d4.xlsx	6	flask	4	2	C	4	G2_day4	C_day4	sample_6_2_4
G3	357	Fluorescence Bottom Reading	440nm/680nm	2020-06-22 15:02:03	split6_flask_d4.xlsx	6	flask	4	3	C	4	G3_day4	C_day4	sample_6_3_4
G7	308	Fluorescence Bottom Reading	440nm/680nm	2020-06-22 15:02:03	split6_flask_d4.xlsx	6	flask	4	7	C+SC	4	G7_day4	C+SC_day4	sample_6_7_4
G8	365	Fluorescence Bottom Reading	440nm/680nm	2020-06-22 15:02:03	split6_flask_d4.xlsx	6	flask	4	8	C+SC	4	G8_day4	C+SC_day4	sample_6_8_4
G9	282	Fluorescence Bottom Reading	440nm/680nm	2020-06-22 15:02:03	split6_flask_d4.xlsx	6	flask	4	9	C+SC	4	G9_day4	C+SC_day4	sample_6_9_4
G1	355	Fluorescence Bottom Reading	440nm/680nm	2020-06-22 15:02:03	split6_flask_d4.xlsx	6	flask	4	1	C	5	G1_day4	C_day4	sample_6_1_5
G2	343	Fluorescence Bottom Reading	440nm/680nm	2020-06-22 15:02:03	split6_flask_d4.xlsx	6	flask	4	2	C	5	G2_day4	C_day4	sample_6_2_5
G3	340	Fluorescence Bottom Reading	440nm/680nm	2020-06-22 15:02:03	split6_flask_d4.xlsx	6	flask	4	3	C	5	G3_day4	C_day4	sample_6_3_5
G7	304	Fluorescence Bottom Reading	440nm/680nm	2020-06-22 15:02:03	split6_flask_d4.xlsx	6	flask	4	7	C+SC	5	G7_day4	C+SC_day4	sample_6_7_5
G8	363	Fluorescence Bottom Reading	440nm/680nm	2020-06-22 15:02:03	split6_flask_d4.xlsx	6	flask	4	8	C+SC	5	G8_day4	C+SC_day4	sample_6_8_5
G9	270	Fluorescence Bottom Reading	440nm/680nm	2020-06-22 15:02:03	split6_flask_d4.xlsx	6	flask	4	9	C+SC	5	G9_day4	C+SC_day4	sample_6_9_5
F1	527	Fluorescence Bottom Reading	440nm/680nm	2020-06-25 14:30:36	split6_flask_d7.xlsx	6	flask	7	1	C	1	F1_day7	C_day7	sample_6_1_1
F2	462	Fluorescence Bottom Reading	440nm/680nm	2020-06-25 14:30:36	split6_flask_d7.xlsx	6	flask	7	2	C	1	F2_day7	C_day7	sample_6_2_1
F3	571	Fluorescence Bottom Reading	440nm/680nm	2020-06-25 14:30:36	split6_flask_d7.xlsx	6	flask	7	3	C	1	F3_day7	C_day7	sample_6_3_1
F7	477	Fluorescence Bottom Reading	440nm/680nm	2020-06-25 14:30:36	split6_flask_d7.xlsx	6	flask	7	7	C+SC	1	F7_day7	C+SC_day7	sample_6_7_1
F8	619	Fluorescence Bottom Reading	440nm/680nm	2020-06-25 14:30:36	split6_flask_d7.xlsx	6	flask	7	8	C+SC	1	F8_day7	C+SC_day7	sample_6_8_1
F9	466	Fluorescence Bottom Reading	440nm/680nm	2020-06-25 14:30:36	split6_flask_d7.xlsx	6	flask	7	9	C+SC	1	F9_day7	C+SC_day7	sample_6_9_1
F1	513	Fluorescence Bottom Reading	440nm/680nm	2020-06-25 14:30:36	split6_flask_d7.xlsx	6	flask	7	1	C	2	F1_day7	C_day7	sample_6_1_2
F2	517	Fluorescence Bottom Reading	440nm/680nm	2020-06-25 14:30:36	split6_flask_d7.xlsx	6	flask	7	2	C	2	F2_day7	C_day7	sample_6_2_2
F3	590	Fluorescence Bottom Reading	440nm/680nm	2020-06-25 14:30:36	split6_flask_d7.xlsx	6	flask	7	3	C	2	F3_day7	C_day7	sample_6_3_2
F7	507	Fluorescence Bottom Reading	440nm/680nm	2020-06-25 14:30:36	split6_flask_d7.xlsx	6	flask	7	7	C+SC	2	F7_day7	C+SC_day7	sample_6_7_2
F8	657	Fluorescence Bottom Reading	440nm/680nm	2020-06-25 14:30:36	split6_flask_d7.xlsx	6	flask	7	8	C+SC	2	F8_day7	C+SC_day7	sample_6_8_2
F9	518	Fluorescence Bottom Reading	440nm/680nm	2020-06-25 14:30:36	split6_flask_d7.xlsx	6	flask	7	9	C+SC	2	F9_day7	C+SC_day7	sample_6_9_2
F1	512	Fluorescence Bottom Reading	440nm/680nm	2020-06-25 14:30:36	split6_flask_d7.xlsx	6	flask	7	1	C	3	F1_day7	C_day7	sample_6_1_3
F2	454	Fluorescence Bottom Reading	440nm/680nm	2020-06-25 14:30:36	split6_flask_d7.xlsx	6	flask	7	2	C	3	F2_day7	C_day7	sample_6_2_3
F3	582	Fluorescence Bottom Reading	440nm/680nm	2020-06-25 14:30:36	split6_flask_d7.xlsx	6	flask	7	3	C	3	F3_day7	C_day7	sample_6_3_3
F7	495	Fluorescence Bottom Reading	440nm/680nm	2020-06-25 14:30:36	split6_flask_d7.xlsx	6	flask	7	7	C+SC	3	F7_day7	C+SC_day7	sample_6_7_3
F8	639	Fluorescence Bottom Reading	440nm/680nm	2020-06-25 14:30:36	split6_flask_d7.xlsx	6	flask	7	8	C+SC	3	F8_day7	C+SC_day7	sample_6_8_3
F9	475	Fluorescence Bottom Reading	440nm/680nm	2020-06-25 14:30:36	split6_flask_d7.xlsx	6	flask	7	9	C+SC	3	F9_day7	C+SC_day7	sample_6_9_3
F1	515	Fluorescence Bottom Reading	440nm/680nm	2020-06-25 14:30:36	split6_flask_d7.xlsx	6	flask	7	1	C	4	F1_day7	C_day7	sample_6_1_4
F2	473	Fluorescence Bottom Reading	440nm/680nm	2020-06-25 14:30:36	split6_flask_d7.xlsx	6	flask	7	2	C	4	F2_day7	C_day7	sample_6_2_4
F3	584	Fluorescence Bottom Reading	440nm/680nm	2020-06-25 14:30:36	split6_flask_d7.xlsx	6	flask	7	3	C	4	F3_day7	C_day7	sample_6_3_4
F7	488	Fluorescence Bottom Reading	440nm/680nm	2020-06-25 14:30:36	split6_flask_d7.xlsx	6	flask	7	7	C+SC	4	F7_day7	C+SC_day7	sample_6_7_4
F8	670	Fluorescence Bottom Reading	440nm/680nm	2020-06-25 14:30:36	split6_flask_d7.xlsx	6	flask	7	8	C+SC	4	F8_day7	C+SC_day7	sample_6_8_4
F9	480	Fluorescence Bottom Reading	440nm/680nm	2020-06-25 14:30:36	split6_flask_d7.xlsx	6	flask	7	9	C+SC	4	F9_day7	C+SC_day7	sample_6_9_4
F1	557	Fluorescence Bottom Reading	440nm/680nm	2020-06-25 14:30:36	split6_flask_d7.xlsx	6	flask	7	1	C	5	F1_day7	C_day7	sample_6_1_5
F2	492	Fluorescence Bottom Reading	440nm/680nm	2020-06-25 14:30:36	split6_flask_d7.xlsx	6	flask	7	2	C	5	F2_day7	C_day7	sample_6_2_5
F3	605	Fluorescence Bottom Reading	440nm/680nm	2020-06-25 14:30:36	split6_flask_d7.xlsx	6	flask	7	3	C	5	F3_day7	C_day7	sample_6_3_5
F7	502	Fluorescence Bottom Reading	440nm/680nm	2020-06-25 14:30:36	split6_flask_d7.xlsx	6	flask	7	7	C+SC	5	F7_day7	C+SC_day7	sample_6_7_5
F8	644	Fluorescence Bottom Reading	440nm/680nm	2020-06-25 14:30:36	split6_flask_d7.xlsx	6	flask	7	8	C+SC	5	F8_day7	C+SC_day7	sample_6_8_5
F9	503	Fluorescence Bottom Reading	440nm/680nm	2020-06-25 14:30:36	split6_flask_d7.xlsx	6	flask	7	9	C+SC	5	F9_day7	C+SC_day7	sample_6_9_5
D1	107	Fluorescence Bottom Reading	440nm/680nm	2020-07-08 14:54:38	split8_flask_d1.xlsx	8	flask	1	1	C	1	D1_day1	C_day1	sample_8_1_1
D2	90	Fluorescence Bottom Reading	440nm/680nm	2020-07-08 14:54:38	split8_flask_d1.xlsx	8	flask	1	2	C	1	D2_day1	C_day1	sample_8_2_1
D3	89	Fluorescence Bottom Reading	440nm/680nm	2020-07-08 14:54:38	split8_flask_d1.xlsx	8	flask	1	3	C	1	D3_day1	C_day1	sample_8_3_1
D7	84	Fluorescence Bottom Reading	440nm/680nm	2020-07-08 14:54:38	split8_flask_d1.xlsx	8	flask	1	7	C+SC	1	D7_day1	C+SC_day1	sample_8_7_1
D8	115	Fluorescence Bottom Reading	440nm/680nm	2020-07-08 14:54:38	split8_flask_d1.xlsx	8	flask	1	8	C+SC	1	D8_day1	C+SC_day1	sample_8_8_1
D9	96	Fluorescence Bottom Reading	440nm/680nm	2020-07-08 14:54:38	split8_flask_d1.xlsx	8	flask	1	9	C+SC	1	D9_day1	C+SC_day1	sample_8_9_1
D1	115	Fluorescence Bottom Reading	440nm/680nm	2020-07-08 14:54:38	split8_flask_d1.xlsx	8	flask	1	1	C	2	D1_day1	C_day1	sample_8_1_2
D2	94	Fluorescence Bottom Reading	440nm/680nm	2020-07-08 14:54:38	split8_flask_d1.xlsx	8	flask	1	2	C	2	D2_day1	C_day1	sample_8_2_2
D3	89	Fluorescence Bottom Reading	440nm/680nm	2020-07-08 14:54:38	split8_flask_d1.xlsx	8	flask	1	3	C	2	D3_day1	C_day1	sample_8_3_2
D7	80	Fluorescence Bottom Reading	440nm/680nm	2020-07-08 14:54:38	split8_flask_d1.xlsx	8	flask	1	7	C+SC	2	D7_day1	C+SC_day1	sample_8_7_2
D8	113	Fluorescence Bottom Reading	440nm/680nm	2020-07-08 14:54:38	split8_flask_d1.xlsx	8	flask	1	8	C+SC	2	D8_day1	C+SC_day1	sample_8_8_2
D9	94	Fluorescence Bottom Reading	440nm/680nm	2020-07-08 14:54:38	split8_flask_d1.xlsx	8	flask	1	9	C+SC	2	D9_day1	C+SC_day1	sample_8_9_2
D1	115	Fluorescence Bottom Reading	440nm/680nm	2020-07-08 14:54:38	split8_flask_d1.xlsx	8	flask	1	1	C	3	D1_day1	C_day1	sample_8_1_3
D2	108	Fluorescence Bottom Reading	440nm/680nm	2020-07-08 14:54:38	split8_flask_d1.xlsx	8	flask	1	2	C	3	D2_day1	C_day1	sample_8_2_3
D3	92	Fluorescence Bottom Reading	440nm/680nm	2020-07-08 14:54:38	split8_flask_d1.xlsx	8	flask	1	3	C	3	D3_day1	C_day1	sample_8_3_3
D7	89	Fluorescence Bottom Reading	440nm/680nm	2020-07-08 14:54:38	split8_flask_d1.xlsx	8	flask	1	7	C+SC	3	D7_day1	C+SC_day1	sample_8_7_3
D8	124	Fluorescence Bottom Reading	440nm/680nm	2020-07-08 14:54:38	split8_flask_d1.xlsx	8	flask	1	8	C+SC	3	D8_day1	C+SC_day1	sample_8_8_3
D9	94	Fluorescence Bottom Reading	440nm/680nm	2020-07-08 14:54:38	split8_flask_d1.xlsx	8	flask	1	9	C+SC	3	D9_day1	C+SC_day1	sample_8_9_3
D1	108	Fluorescence Bottom Reading	440nm/680nm	2020-07-08 14:54:38	split8_flask_d1.xlsx	8	flask	1	1	C	4	D1_day1	C_day1	sample_8_1_4
D2	97	Fluorescence Bottom Reading	440nm/680nm	2020-07-08 14:54:38	split8_flask_d1.xlsx	8	flask	1	2	C	4	D2_day1	C_day1	sample_8_2_4
D3	85	Fluorescence Bottom Reading	440nm/680nm	2020-07-08 14:54:38	split8_flask_d1.xlsx	8	flask	1	3	C	4	D3_day1	C_day1	sample_8_3_4
D7	88	Fluorescence Bottom Reading	440nm/680nm	2020-07-08 14:54:38	split8_flask_d1.xlsx	8	flask	1	7	C+SC	4	D7_day1	C+SC_day1	sample_8_7_4
D8	109	Fluorescence Bottom Reading	440nm/680nm	2020-07-08 14:54:38	split8_flask_d1.xlsx	8	flask	1	8	C+SC	4	D8_day1	C+SC_day1	sample_8_8_4
D9	90	Fluorescence Bottom Reading	440nm/680nm	2020-07-08 14:54:38	split8_flask_d1.xlsx	8	flask	1	9	C+SC	4	D9_day1	C+SC_day1	sample_8_9_4
D1	116	Fluorescence Bottom Reading	440nm/680nm	2020-07-08 14:54:38	split8_flask_d1.xlsx	8	flask	1	1	C	5	D1_day1	C_day1	sample_8_1_5
D2	97	Fluorescence Bottom Reading	440nm/680nm	2020-07-08 14:54:38	split8_flask_d1.xlsx	8	flask	1	2	C	5	D2_day1	C_day1	sample_8_2_5
D3	89	Fluorescence Bottom Reading	440nm/680nm	2020-07-08 14:54:38	split8_flask_d1.xlsx	8	flask	1	3	C	5	D3_day1	C_day1	sample_8_3_5
D7	87	Fluorescence Bottom Reading	440nm/680nm	2020-07-08 14:54:38	split8_flask_d1.xlsx	8	flask	1	7	C+SC	5	D7_day1	C+SC_day1	sample_8_7_5
D8	109	Fluorescence Bottom Reading	440nm/680nm	2020-07-08 14:54:38	split8_flask_d1.xlsx	8	flask	1	8	C+SC	5	D8_day1	C+SC_day1	sample_8_8_5
D9	96	Fluorescence Bottom Reading	440nm/680nm	2020-07-08 14:54:38	split8_flask_d1.xlsx	8	flask	1	9	C+SC	5	D9_day1	C+SC_day1	sample_8_9_5
B1	774	Fluorescence Bottom Reading	440nm/680nm	2020-07-18 17:13:56	split8_flask_d11.xlsx	8	flask	11	1	C	1	B1_day11	C_day11	sample_8_1_1
B2	751	Fluorescence Bottom Reading	440nm/680nm	2020-07-18 17:13:56	split8_flask_d11.xlsx	8	flask	11	2	C	1	B2_day11	C_day11	sample_8_2_1
B3	709	Fluorescence Bottom Reading	440nm/680nm	2020-07-18 17:13:56	split8_flask_d11.xlsx	8	flask	11	3	C	1	B3_day11	C_day11	sample_8_3_1
B7	658	Fluorescence Bottom Reading	440nm/680nm	2020-07-18 17:13:56	split8_flask_d11.xlsx	8	flask	11	7	C+SC	1	B7_day11	C+SC_day11	sample_8_7_1
B8	604	Fluorescence Bottom Reading	440nm/680nm	2020-07-18 17:13:56	split8_flask_d11.xlsx	8	flask	11	8	C+SC	1	B8_day11	C+SC_day11	sample_8_8_1
B9	814	Fluorescence Bottom Reading	440nm/680nm	2020-07-18 17:13:56	split8_flask_d11.xlsx	8	flask	11	9	C+SC	1	B9_day11	C+SC_day11	sample_8_9_1
B1	756	Fluorescence Bottom Reading	440nm/680nm	2020-07-18 17:13:56	split8_flask_d11.xlsx	8	flask	11	1	C	2	B1_day11	C_day11	sample_8_1_2
B2	735	Fluorescence Bottom Reading	440nm/680nm	2020-07-18 17:13:56	split8_flask_d11.xlsx	8	flask	11	2	C	2	B2_day11	C_day11	sample_8_2_2
B3	725	Fluorescence Bottom Reading	440nm/680nm	2020-07-18 17:13:56	split8_flask_d11.xlsx	8	flask	11	3	C	2	B3_day11	C_day11	sample_8_3_2
B7	640	Fluorescence Bottom Reading	440nm/680nm	2020-07-18 17:13:56	split8_flask_d11.xlsx	8	flask	11	7	C+SC	2	B7_day11	C+SC_day11	sample_8_7_2
B8	612	Fluorescence Bottom Reading	440nm/680nm	2020-07-18 17:13:56	split8_flask_d11.xlsx	8	flask	11	8	C+SC	2	B8_day11	C+SC_day11	sample_8_8_2
B9	803	Fluorescence Bottom Reading	440nm/680nm	2020-07-18 17:13:56	split8_flask_d11.xlsx	8	flask	11	9	C+SC	2	B9_day11	C+SC_day11	sample_8_9_2
B1	760	Fluorescence Bottom Reading	440nm/680nm	2020-07-18 17:13:56	split8_flask_d11.xlsx	8	flask	11	1	C	3	B1_day11	C_day11	sample_8_1_3
B2	775	Fluorescence Bottom Reading	440nm/680nm	2020-07-18 17:13:56	split8_flask_d11.xlsx	8	flask	11	2	C	3	B2_day11	C_day11	sample_8_2_3
B3	770	Fluorescence Bottom Reading	440nm/680nm	2020-07-18 17:13:56	split8_flask_d11.xlsx	8	flask	11	3	C	3	B3_day11	C_day11	sample_8_3_3
B7	691	Fluorescence Bottom Reading	440nm/680nm	2020-07-18 17:13:56	split8_flask_d11.xlsx	8	flask	11	7	C+SC	3	B7_day11	C+SC_day11	sample_8_7_3
B8	657	Fluorescence Bottom Reading	440nm/680nm	2020-07-18 17:13:56	split8_flask_d11.xlsx	8	flask	11	8	C+SC	3	B8_day11	C+SC_day11	sample_8_8_3
B9	837	Fluorescence Bottom Reading	440nm/680nm	2020-07-18 17:13:56	split8_flask_d11.xlsx	8	flask	11	9	C+SC	3	B9_day11	C+SC_day11	sample_8_9_3
B1	724	Fluorescence Bottom Reading	440nm/680nm	2020-07-18 17:13:56	split8_flask_d11.xlsx	8	flask	11	1	C	4	B1_day11	C_day11	sample_8_1_4
B2	724	Fluorescence Bottom Reading	440nm/680nm	2020-07-18 17:13:56	split8_flask_d11.xlsx	8	flask	11	2	C	4	B2_day11	C_day11	sample_8_2_4
B3	728	Fluorescence Bottom Reading	440nm/680nm	2020-07-18 17:13:56	split8_flask_d11.xlsx	8	flask	11	3	C	4	B3_day11	C_day11	sample_8_3_4
B7	657	Fluorescence Bottom Reading	440nm/680nm	2020-07-18 17:13:56	split8_flask_d11.xlsx	8	flask	11	7	C+SC	4	B7_day11	C+SC_day11	sample_8_7_4
B8	644	Fluorescence Bottom Reading	440nm/680nm	2020-07-18 17:13:56	split8_flask_d11.xlsx	8	flask	11	8	C+SC	4	B8_day11	C+SC_day11	sample_8_8_4
B9	806	Fluorescence Bottom Reading	440nm/680nm	2020-07-18 17:13:56	split8_flask_d11.xlsx	8	flask	11	9	C+SC	4	B9_day11	C+SC_day11	sample_8_9_4
B1	750	Fluorescence Bottom Reading	440nm/680nm	2020-07-18 17:13:56	split8_flask_d11.xlsx	8	flask	11	1	C	5	B1_day11	C_day11	sample_8_1_5
B2	737	Fluorescence Bottom Reading	440nm/680nm	2020-07-18 17:13:56	split8_flask_d11.xlsx	8	flask	11	2	C	5	B2_day11	C_day11	sample_8_2_5
B3	770	Fluorescence Bottom Reading	440nm/680nm	2020-07-18 17:13:56	split8_flask_d11.xlsx	8	flask	11	3	C	5	B3_day11	C_day11	sample_8_3_5
B7	674	Fluorescence Bottom Reading	440nm/680nm	2020-07-18 17:13:56	split8_flask_d11.xlsx	8	flask	11	7	C+SC	5	B7_day11	C+SC_day11	sample_8_7_5
B8	646	Fluorescence Bottom Reading	440nm/680nm	2020-07-18 17:13:56	split8_flask_d11.xlsx	8	flask	11	8	C+SC	5	B8_day11	C+SC_day11	sample_8_8_5
B9	825	Fluorescence Bottom Reading	440nm/680nm	2020-07-18 17:13:56	split8_flask_d11.xlsx	8	flask	11	9	C+SC	5	B9_day11	C+SC_day11	sample_8_9_5
E1	321	Fluorescence Bottom Reading	440nm/680nm	2020-07-11 17:01:32	split8_flask_d4.xlsx	8	flask	4	1	C	1	E1_day4	C_day4	sample_8_1_1
E2	268	Fluorescence Bottom Reading	440nm/680nm	2020-07-11 17:01:32	split8_flask_d4.xlsx	8	flask	4	2	C	1	E2_day4	C_day4	sample_8_2_1
E3	322	Fluorescence Bottom Reading	440nm/680nm	2020-07-11 17:01:32	split8_flask_d4.xlsx	8	flask	4	3	C	1	E3_day4	C_day4	sample_8_3_1
E7	328	Fluorescence Bottom Reading	440nm/680nm	2020-07-11 17:01:32	split8_flask_d4.xlsx	8	flask	4	7	C+SC	1	E7_day4	C+SC_day4	sample_8_7_1
E8	288	Fluorescence Bottom Reading	440nm/680nm	2020-07-11 17:01:32	split8_flask_d4.xlsx	8	flask	4	8	C+SC	1	E8_day4	C+SC_day4	sample_8_8_1
E9	307	Fluorescence Bottom Reading	440nm/680nm	2020-07-11 17:01:32	split8_flask_d4.xlsx	8	flask	4	9	C+SC	1	E9_day4	C+SC_day4	sample_8_9_1
E1	302	Fluorescence Bottom Reading	440nm/680nm	2020-07-11 17:01:32	split8_flask_d4.xlsx	8	flask	4	1	C	2	E1_day4	C_day4	sample_8_1_2
E2	270	Fluorescence Bottom Reading	440nm/680nm	2020-07-11 17:01:32	split8_flask_d4.xlsx	8	flask	4	2	C	2	E2_day4	C_day4	sample_8_2_2
E3	330	Fluorescence Bottom Reading	440nm/680nm	2020-07-11 17:01:32	split8_flask_d4.xlsx	8	flask	4	3	C	2	E3_day4	C_day4	sample_8_3_2
E7	336	Fluorescence Bottom Reading	440nm/680nm	2020-07-11 17:01:32	split8_flask_d4.xlsx	8	flask	4	7	C+SC	2	E7_day4	C+SC_day4	sample_8_7_2
E8	305	Fluorescence Bottom Reading	440nm/680nm	2020-07-11 17:01:32	split8_flask_d4.xlsx	8	flask	4	8	C+SC	2	E8_day4	C+SC_day4	sample_8_8_2
E9	326	Fluorescence Bottom Reading	440nm/680nm	2020-07-11 17:01:32	split8_flask_d4.xlsx	8	flask	4	9	C+SC	2	E9_day4	C+SC_day4	sample_8_9_2
E1	307	Fluorescence Bottom Reading	440nm/680nm	2020-07-11 17:01:32	split8_flask_d4.xlsx	8	flask	4	1	C	3	E1_day4	C_day4	sample_8_1_3
E2	264	Fluorescence Bottom Reading	440nm/680nm	2020-07-11 17:01:32	split8_flask_d4.xlsx	8	flask	4	2	C	3	E2_day4	C_day4	sample_8_2_3
E3	328	Fluorescence Bottom Reading	440nm/680nm	2020-07-11 17:01:32	split8_flask_d4.xlsx	8	flask	4	3	C	3	E3_day4	C_day4	sample_8_3_3
E7	327	Fluorescence Bottom Reading	440nm/680nm	2020-07-11 17:01:32	split8_flask_d4.xlsx	8	flask	4	7	C+SC	3	E7_day4	C+SC_day4	sample_8_7_3
E8	308	Fluorescence Bottom Reading	440nm/680nm	2020-07-11 17:01:32	split8_flask_d4.xlsx	8	flask	4	8	C+SC	3	E8_day4	C+SC_day4	sample_8_8_3
E9	302	Fluorescence Bottom Reading	440nm/680nm	2020-07-11 17:01:32	split8_flask_d4.xlsx	8	flask	4	9	C+SC	3	E9_day4	C+SC_day4	sample_8_9_3
E1	319	Fluorescence Bottom Reading	440nm/680nm	2020-07-11 17:01:32	split8_flask_d4.xlsx	8	flask	4	1	C	4	E1_day4	C_day4	sample_8_1_4
E2	288	Fluorescence Bottom Reading	440nm/680nm	2020-07-11 17:01:32	split8_flask_d4.xlsx	8	flask	4	2	C	4	E2_day4	C_day4	sample_8_2_4
E3	327	Fluorescence Bottom Reading	440nm/680nm	2020-07-11 17:01:32	split8_flask_d4.xlsx	8	flask	4	3	C	4	E3_day4	C_day4	sample_8_3_4
E7	341	Fluorescence Bottom Reading	440nm/680nm	2020-07-11 17:01:32	split8_flask_d4.xlsx	8	flask	4	7	C+SC	4	E7_day4	C+SC_day4	sample_8_7_4
E8	320	Fluorescence Bottom Reading	440nm/680nm	2020-07-11 17:01:32	split8_flask_d4.xlsx	8	flask	4	8	C+SC	4	E8_day4	C+SC_day4	sample_8_8_4
E9	318	Fluorescence Bottom Reading	440nm/680nm	2020-07-11 17:01:32	split8_flask_d4.xlsx	8	flask	4	9	C+SC	4	E9_day4	C+SC_day4	sample_8_9_4
E1	297	Fluorescence Bottom Reading	440nm/680nm	2020-07-11 17:01:32	split8_flask_d4.xlsx	8	flask	4	1	C	5	E1_day4	C_day4	sample_8_1_5
E2	292	Fluorescence Bottom Reading	440nm/680nm	2020-07-11 17:01:32	split8_flask_d4.xlsx	8	flask	4	2	C	5	E2_day4	C_day4	sample_8_2_5
E3	319	Fluorescence Bottom Reading	440nm/680nm	2020-07-11 17:01:32	split8_flask_d4.xlsx	8	flask	4	3	C	5	E3_day4	C_day4	sample_8_3_5
E7	349	Fluorescence Bottom Reading	440nm/680nm	2020-07-11 17:01:32	split8_flask_d4.xlsx	8	flask	4	7	C+SC	5	E7_day4	C+SC_day4	sample_8_7_5
E8	330	Fluorescence Bottom Reading	440nm/680nm	2020-07-11 17:01:32	split8_flask_d4.xlsx	8	flask	4	8	C+SC	5	E8_day4	C+SC_day4	sample_8_8_5
E9	327	Fluorescence Bottom Reading	440nm/680nm	2020-07-11 17:01:32	split8_flask_d4.xlsx	8	flask	4	9	C+SC	5	E9_day4	C+SC_day4	sample_8_9_5
F1	598	Fluorescence Bottom Reading	440nm/680nm	2020-07-14 10:20:39	split8_flask_d7.xlsx	8	flask	7	1	C	1	F1_day7	C_day7	sample_8_1_1
F2	563	Fluorescence Bottom Reading	440nm/680nm	2020-07-14 10:20:39	split8_flask_d7.xlsx	8	flask	7	2	C	1	F2_day7	C_day7	sample_8_2_1
F3	582	Fluorescence Bottom Reading	440nm/680nm	2020-07-14 10:20:39	split8_flask_d7.xlsx	8	flask	7	3	C	1	F3_day7	C_day7	sample_8_3_1
F7	665	Fluorescence Bottom Reading	440nm/680nm	2020-07-14 10:20:39	split8_flask_d7.xlsx	8	flask	7	7	C+SC	1	F7_day7	C+SC_day7	sample_8_7_1
F8	596	Fluorescence Bottom Reading	440nm/680nm	2020-07-14 10:20:39	split8_flask_d7.xlsx	8	flask	7	8	C+SC	1	F8_day7	C+SC_day7	sample_8_8_1
F9	619	Fluorescence Bottom Reading	440nm/680nm	2020-07-14 10:20:39	split8_flask_d7.xlsx	8	flask	7	9	C+SC	1	F9_day7	C+SC_day7	sample_8_9_1
F1	633	Fluorescence Bottom Reading	440nm/680nm	2020-07-14 10:20:39	split8_flask_d7.xlsx	8	flask	7	1	C	2	F1_day7	C_day7	sample_8_1_2
F2	601	Fluorescence Bottom Reading	440nm/680nm	2020-07-14 10:20:39	split8_flask_d7.xlsx	8	flask	7	2	C	2	F2_day7	C_day7	sample_8_2_2
F3	616	Fluorescence Bottom Reading	440nm/680nm	2020-07-14 10:20:39	split8_flask_d7.xlsx	8	flask	7	3	C	2	F3_day7	C_day7	sample_8_3_2
F7	643	Fluorescence Bottom Reading	440nm/680nm	2020-07-14 10:20:39	split8_flask_d7.xlsx	8	flask	7	7	C+SC	2	F7_day7	C+SC_day7	sample_8_7_2
F8	621	Fluorescence Bottom Reading	440nm/680nm	2020-07-14 10:20:39	split8_flask_d7.xlsx	8	flask	7	8	C+SC	2	F8_day7	C+SC_day7	sample_8_8_2
F9	636	Fluorescence Bottom Reading	440nm/680nm	2020-07-14 10:20:39	split8_flask_d7.xlsx	8	flask	7	9	C+SC	2	F9_day7	C+SC_day7	sample_8_9_2
F1	662	Fluorescence Bottom Reading	440nm/680nm	2020-07-14 10:20:39	split8_flask_d7.xlsx	8	flask	7	1	C	3	F1_day7	C_day7	sample_8_1_3
F2	617	Fluorescence Bottom Reading	440nm/680nm	2020-07-14 10:20:39	split8_flask_d7.xlsx	8	flask	7	2	C	3	F2_day7	C_day7	sample_8_2_3
F3	609	Fluorescence Bottom Reading	440nm/680nm	2020-07-14 10:20:39	split8_flask_d7.xlsx	8	flask	7	3	C	3	F3_day7	C_day7	sample_8_3_3
F7	660	Fluorescence Bottom Reading	440nm/680nm	2020-07-14 10:20:39	split8_flask_d7.xlsx	8	flask	7	7	C+SC	3	F7_day7	C+SC_day7	sample_8_7_3
F8	617	Fluorescence Bottom Reading	440nm/680nm	2020-07-14 10:20:39	split8_flask_d7.xlsx	8	flask	7	8	C+SC	3	F8_day7	C+SC_day7	sample_8_8_3
F9	639	Fluorescence Bottom Reading	440nm/680nm	2020-07-14 10:20:39	split8_flask_d7.xlsx	8	flask	7	9	C+SC	3	F9_day7	C+SC_day7	sample_8_9_3
F1	628	Fluorescence Bottom Reading	440nm/680nm	2020-07-14 10:20:39	split8_flask_d7.xlsx	8	flask	7	1	C	4	F1_day7	C_day7	sample_8_1_4
F2	577	Fluorescence Bottom Reading	440nm/680nm	2020-07-14 10:20:39	split8_flask_d7.xlsx	8	flask	7	2	C	4	F2_day7	C_day7	sample_8_2_4
F3	594	Fluorescence Bottom Reading	440nm/680nm	2020-07-14 10:20:39	split8_flask_d7.xlsx	8	flask	7	3	C	4	F3_day7	C_day7	sample_8_3_4
F7	651	Fluorescence Bottom Reading	440nm/680nm	2020-07-14 10:20:39	split8_flask_d7.xlsx	8	flask	7	7	C+SC	4	F7_day7	C+SC_day7	sample_8_7_4
F8	606	Fluorescence Bottom Reading	440nm/680nm	2020-07-14 10:20:39	split8_flask_d7.xlsx	8	flask	7	8	C+SC	4	F8_day7	C+SC_day7	sample_8_8_4
F9	600	Fluorescence Bottom Reading	440nm/680nm	2020-07-14 10:20:39	split8_flask_d7.xlsx	8	flask	7	9	C+SC	4	F9_day7	C+SC_day7	sample_8_9_4
F1	674	Fluorescence Bottom Reading	440nm/680nm	2020-07-14 10:20:39	split8_flask_d7.xlsx	8	flask	7	1	C	5	F1_day7	C_day7	sample_8_1_5
F2	654	Fluorescence Bottom Reading	440nm/680nm	2020-07-14 10:20:39	split8_flask_d7.xlsx	8	flask	7	2	C	5	F2_day7	C_day7	sample_8_2_5
F3	648	Fluorescence Bottom Reading	440nm/680nm	2020-07-14 10:20:39	split8_flask_d7.xlsx	8	flask	7	3	C	5	F3_day7	C_day7	sample_8_3_5
F7	660	Fluorescence Bottom Reading	440nm/680nm	2020-07-14 10:20:39	split8_flask_d7.xlsx	8	flask	7	7	C+SC	5	F7_day7	C+SC_day7	sample_8_7_5
F8	611	Fluorescence Bottom Reading	440nm/680nm	2020-07-14 10:20:39	split8_flask_d7.xlsx	8	flask	7	8	C+SC	5	F8_day7	C+SC_day7	sample_8_8_5
F9	640	Fluorescence Bottom Reading	440nm/680nm	2020-07-14 10:20:39	split8_flask_d7.xlsx	8	flask	7	9	C+SC	5	F9_day7	C+SC_day7	sample_8_9_5
