# Supplementary material for: Shared features and reciprocal complementation of the Chlamydomonas and Arabidopsis microbiota
Source: Nat Commun. 2022 Jan 20;13:406. doi: 10.1038/s41467-022-28055-8 (PMC8776852; doi:10.1038/s41467-022-28055-8)
Supplement: Supplementary file 9 — Source Data [file 41467_2022_28055_MOESM9_ESM.zip › source_data/fig_4/design_SC_flask.txt]

SampleID	condition	media	bio_replicate	tech_replicate	timepoint	PCR_B3	B3_forward	B3-reverse	Forward_B3	Reverse_B3
Input_Bio1_Tech1_Day0	Input	TP	Bio1	Tech1	Day0	30.01.20	B3-F-2	B3-10	TTATGGTACGGA	CCTGCGAAGTAT
Input_Bio1_Tech2_Day0	Input	TP	Bio1	Tech2	Day0	30.01.20	B3-F-2	B3-11	TTATGGTACGGA	TGCAGTCCTCGA
Input_Bio1_Tech3_Day0	Input	TP	Bio1	Tech3	Day0	30.01.20	B3-F-2	B3-12	TTATGGTACGGA	TTGGGTACACGT
Input_Bio2_Tech1_Day0	Input	TP	Bio2	Tech1	Day0	30.01.20	B3-F-2	B3-22	TTATGGTACGGA	CGTTCAAGCTAG
Input_Bio2_Tech2_Day0	Input	TP	Bio2	Tech2	Day0	30.01.20	B3-F-2	B3-23	TTATGGTACGGA	TTCAGGAACTAG
Input_Bio2_Tech3_Day0	Input	TP	Bio2	Tech3	Day0	30.01.20	B3-F-2	B3-24	TTATGGTACGGA	GCGCTGTTTAAG
Input_Bio3_Tech1_Day0	Input	TP	Bio3	Tech1	Day0	30.01.20	B3-F-2	B3-34	TTATGGTACGGA	TGATCACTCTTC
Input_Bio3_Tech2_Day0	Input	TP	Bio3	Tech2	Day0	30.01.20	B3-F-2	B3-35	TTATGGTACGGA	GGTTTGCACATG
Input_Bio3_Tech3_Day0	Input	TP	Bio3	Tech3	Day0	30.01.21	B3-F-2	B3-36	TTATGGTACGGA	TGTAAACAGGTC
SC_Bio1_Tech1_Day1	SC	TP	Bio1	Tech1	Day1	30.01.20	B3-F-2	B3-1	TTATGGTACGGA	GAATACCAAGTC
SC_Bio1_Tech2_Day1	SC	TP	Bio1	Tech2	Day1	30.01.20	B3-F-2	B3-2	TTATGGTACGGA	GCTGTACGGATT
SC_Bio1_Tech3_Day1	SC	TP	Bio1	Tech3	Day1	30.01.20	B3-F-2	B3-3	TTATGGTACGGA	CATTATGGCGTG
SC_Bio2_Tech1_Day1	SC	TP	Bio2	Tech1	Day1	30.01.20	B3-F-2	B3-4	TTATGGTACGGA	TAACGTGTGTGC
SC_Bio2_Tech2_Day1	SC	TP	Bio2	Tech2	Day1	30.01.20	B3-F-2	B3-5	TTATGGTACGGA	TAATACGGATCG
SC_Bio2_Tech3_Day1	SC	TP	Bio2	Tech3	Day1	30.01.20	B3-F-2	B3-6	TTATGGTACGGA	GATGTTCGCTAG
SC_Bio3_Tech1_Day1	SC	TP	Bio3	Tech1	Day1	30.01.20	B3-F-2	B3-7	TTATGGTACGGA	CAGCTCATCAGC
SC_Bio3_Tech2_Day1	SC	TP	Bio3	Tech2	Day1	30.01.20	B3-F-2	B3-8	TTATGGTACGGA	GTATCTGCGCGT
SC_Bio3_Tech3_Day1	SC	TP	Bio3	Tech3	Day1	30.01.20	B3-F-2	B3-9	TTATGGTACGGA	GTGGAGTCTCAT
SC+C_Bio1_Tech1_Day1	SC+C	TP	Bio1	Tech1	Day1	30.01.20	B3-F-2	B3-13	TTATGGTACGGA	GTCGACAGAGGA
SC+C_Bio1_Tech2_Day1	SC+C	TP	Bio1	Tech2	Day1	30.01.20	B3-F-2	B3-14	TTATGGTACGGA	GTGTTGTCGTGC
SC+C_Bio1_Tech3_Day1	SC+C	TP	Bio1	Tech3	Day1	30.01.20	B3-F-2	B3-15	TTATGGTACGGA	CCACAGATCGAT
SC+C_Bio2_Tech1_Day1	SC+C	TP	Bio2	Tech1	Day1	30.01.20	B3-F-2	B3-16	TTATGGTACGGA	TATCGACACAAG
SC+C_Bio2_Tech2_Day1	SC+C	TP	Bio2	Tech2	Day1	30.01.20	B3-F-2	B3-17	TTATGGTACGGA	TTGGCTCTATTC
SC+C_Bio2_Tech3_Day1	SC+C	TP	Bio2	Tech3	Day1	30.01.20	B3-F-2	B3-18	TTATGGTACGGA	GATTATCGACGA
SC+C_Bio3_Tech1_Day1	SC+C	TP	Bio3	Tech1	Day1	30.01.20	B3-F-2	B3-19	TTATGGTACGGA	TCATGCTCCATT
SC+C_Bio3_Tech2_Day1	SC+C	TP	Bio3	Tech2	Day1	30.01.20	B3-F-2	B3-20	TTATGGTACGGA	GAGAGCAACAGA
SC+C_Bio3_Tech3_Day1	SC+C	TP	Bio3	Tech3	Day1	30.01.20	B3-F-2	B3-21	TTATGGTACGGA	GAGTGCTCTAAC
SC_Bio1_Tech1_Day4	SC	TP	Bio1	Tech1	Day4	30.01.20	B3-F-2	B3-81	TTATGGTACGGA	GGATTCGTGTCC
SC_Bio1_Tech2_Day4	SC	TP	Bio1	Tech2	Day4	30.01.20	B3-F-2	B3-26	TTATGGTACGGA	CCATCCGCAACA
SC_Bio1_Tech3_Day4	SC	TP	Bio1	Tech3	Day4	30.01.20	B3-F-2	B3-27	TTATGGTACGGA	CGTAGCCAACAT
SC_Bio2_Tech1_Day4	SC	TP	Bio2	Tech1	Day4	30.01.20	B3-F-2	B3-28	TTATGGTACGGA	TCTCTGAACAGG
SC_Bio2_Tech2_Day4	SC	TP	Bio2	Tech2	Day4	30.01.20	B3-F-2	B3-29	TTATGGTACGGA	TCGTACCAGGAT
SC_Bio2_Tech3_Day4	SC	TP	Bio2	Tech3	Day4	30.01.20	B3-F-2	B3-30	TTATGGTACGGA	ATGCGCCCGTAT
SC_Bio3_Tech1_Day4	SC	TP	Bio3	Tech1	Day4	30.01.20	B3-F-2	B3-31	TTATGGTACGGA	CTTTGCACTTTG
SC_Bio3_Tech2_Day4	SC	TP	Bio3	Tech2	Day4	30.01.20	B3-F-2	B3-32	TTATGGTACGGA	TGTTGACGATGC
SC_Bio3_Tech3_Day4	SC	TP	Bio3	Tech3	Day4	30.01.20	B3-F-2	B3-33	TTATGGTACGGA	GACAAGAAGGTG
SC+C_Bio1_Tech1_Day4	SC+C	TP	Bio1	Tech1	Day4	30.01.20	B3-F-2	B3-37	TTATGGTACGGA	GCAACGAACGAG
SC+C_Bio1_Tech2_Day4	SC+C	TP	Bio1	Tech2	Day4	30.01.20	B3-F-2	B3-38	TTATGGTACGGA	TACCAGGATTGC
SC+C_Bio1_Tech3_Day4	SC+C	TP	Bio1	Tech3	Day4	30.01.20	B3-F-2	B3-39	TTATGGTACGGA	TGGAGGTTCTCA
SC+C_Bio2_Tech1_Day4	SC+C	TP	Bio2	Tech1	Day4	30.01.20	B3-F-2	B3-40	TTATGGTACGGA	TTGTACTCACTC
SC+C_Bio2_Tech2_Day4	SC+C	TP	Bio2	Tech2	Day4	30.01.20	B3-F-2	B3-41	TTATGGTACGGA	GTACGTCACTGA
SC+C_Bio2_Tech3_Day4	SC+C	TP	Bio2	Tech3	Day4	30.01.20	B3-F-2	B3-42	TTATGGTACGGA	TATGTTGACGGC
SC+C_Bio3_Tech1_Day4	SC+C	TP	Bio3	Tech1	Day4	30.01.20	B3-F-2	B3-43	TTATGGTACGGA	CAACGAACCATC
SC+C_Bio3_Tech2_Day4	SC+C	TP	Bio3	Tech2	Day4	30.01.20	B3-F-2	B3-44	TTATGGTACGGA	GACTATAATGGC
SC+C_Bio3_Tech3_Day4	SC+C	TP	Bio3	Tech3	Day4	30.01.20	B3-F-2	B3-89	TTATGGTACGGA	CATAGGCCATCA
SC_Bio1_Tech1_Day7	SC	TP	Bio1	Tech1	Day7	30.01.20	B3-F-2	B3-45	TTATGGTACGGA	CGCAATGAGGGA
SC_Bio1_Tech2_Day7	SC	TP	Bio1	Tech2	Day7	30.01.20	B3-F-2	B3-46	TTATGGTACGGA	CACCGCTCACAA
SC_Bio1_Tech3_Day7	SC	TP	Bio1	Tech3	Day7	30.01.20	B3-F-2	B3-47	TTATGGTACGGA	GGAGTCTCTTGC
SC_Bio2_Tech1_Day7	SC	TP	Bio2	Tech1	Day7	30.01.20	B3-F-2	B3-48	TTATGGTACGGA	GGCTTACTTGGA
SC_Bio2_Tech2_Day7	SC	TP	Bio2	Tech2	Day7	30.01.20	B3-F-2	B3-49	TTATGGTACGGA	CTGAACAGTTGC
SC_Bio2_Tech3_Day7	SC	TP	Bio2	Tech3	Day7	30.01.20	B3-F-2	B3-50	TTATGGTACGGA	TGCGCAAAGGAG
SC_Bio3_Tech1_Day7	SC	TP	Bio3	Tech1	Day7	30.01.20	B3-F-2	B3-51	TTATGGTACGGA	CAGGAACCAGGA
SC_Bio3_Tech2_Day7	SC	TP	Bio3	Tech2	Day7	30.01.20	B3-F-2	B3-52	TTATGGTACGGA	TACTCCAGGCTG
SC_Bio3_Tech3_Day7	SC	TP	Bio3	Tech3	Day7	30.01.20	B3-F-2	B3-53	TTATGGTACGGA	TTCGGCATAGTG
SC+C_Bio1_Tech1_Day7	SC+C	TP	Bio1	Tech1	Day7	30.01.20	B3-F-2	B3-57	TTATGGTACGGA	CATGAGACTGTA
SC+C_Bio1_Tech2_Day7	SC+C	TP	Bio1	Tech2	Day7	30.01.20	B3-F-2	B3-58	TTATGGTACGGA	GGTCATCACGAT
SC+C_Bio1_Tech3_Day7	SC+C	TP	Bio1	Tech3	Day7	30.01.20	B3-F-2	B3-59	TTATGGTACGGA	TGCTCGATGTGC
SC+C_Bio2_Tech1_Day7	SC+C	TP	Bio2	Tech1	Day7	30.01.20	B3-F-2	B3-60	TTATGGTACGGA	TTACGAAGTTGG
SC+C_Bio2_Tech2_Day7	SC+C	TP	Bio2	Tech2	Day7	30.01.20	B3-F-2	B3-61	TTATGGTACGGA	CGCTAATCGTGA
SC+C_Bio2_Tech3_Day7	SC+C	TP	Bio2	Tech3	Day7	30.01.20	B3-F-2	B3-62	TTATGGTACGGA	GTTCGAGTGAAT
SC+C_Bio3_Tech1_Day7	SC+C	TP	Bio3	Tech1	Day7	30.01.20	B3-F-2	B3-63	TTATGGTACGGA	CTCCGCTATAGG
SC+C_Bio3_Tech2_Day7	SC+C	TP	Bio3	Tech2	Day7	30.01.20	B3-F-2	B3-64	TTATGGTACGGA	CACAGCGTCCTA
SC+C_Bio3_Tech3_Day7	SC+C	TP	Bio3	Tech3	Day7	30.01.20	B3-F-2	B3-65	TTATGGTACGGA	GAGGGACGCAAT
