# Supplementary material for: Shared features and reciprocal complementation of the Chlamydomonas and Arabidopsis microbiota
Source: Nat Commun. 2022 Jan 20;13:406. doi: 10.1038/s41467-022-28055-8 (PMC8776852; doi:10.1038/s41467-022-28055-8)
Supplement: Supplementary file 9 — Source Data [file 41467_2022_28055_MOESM9_ESM.zip › source_data/fig_4/asv_table_SC_flask.txt]

Input_Bio1_Tech1_Day0	Input_Bio1_Tech2_Day0	Input_Bio1_Tech3_Day0	Input_Bio2_Tech1_Day0	Input_Bio2_Tech2_Day0	Input_Bio2_Tech3_Day0	Input_Bio3_Tech1_Day0	Input_Bio3_Tech2_Day0	Input_Bio3_Tech3_Day0	SC+C_Bio1_Tech1_Day1	SC+C_Bio1_Tech1_Day4	SC+C_Bio1_Tech1_Day7	SC+C_Bio1_Tech2_Day1	SC+C_Bio1_Tech2_Day4	SC+C_Bio1_Tech2_Day7	SC+C_Bio1_Tech3_Day1	SC+C_Bio1_Tech3_Day4	SC+C_Bio1_Tech3_Day7	SC+C_Bio2_Tech1_Day1	SC+C_Bio2_Tech1_Day4	SC+C_Bio2_Tech1_Day7	SC+C_Bio2_Tech2_Day1	SC+C_Bio2_Tech2_Day4	SC+C_Bio2_Tech2_Day7	SC+C_Bio2_Tech3_Day1	SC+C_Bio2_Tech3_Day4	SC+C_Bio2_Tech3_Day7	SC+C_Bio3_Tech1_Day1	SC+C_Bio3_Tech1_Day4	SC+C_Bio3_Tech1_Day7	SC+C_Bio3_Tech2_Day1	SC+C_Bio3_Tech2_Day4	SC+C_Bio3_Tech2_Day7	SC+C_Bio3_Tech3_Day1	SC+C_Bio3_Tech3_Day4	SC+C_Bio3_Tech3_Day7	SC_Bio1_Tech1_Day1	SC_Bio1_Tech1_Day4	SC_Bio1_Tech1_Day7	SC_Bio1_Tech2_Day1	SC_Bio1_Tech2_Day4	SC_Bio1_Tech2_Day7	SC_Bio1_Tech3_Day1	SC_Bio1_Tech3_Day4	SC_Bio1_Tech3_Day7	SC_Bio2_Tech1_Day1	SC_Bio2_Tech1_Day4	SC_Bio2_Tech1_Day7	SC_Bio2_Tech2_Day1	SC_Bio2_Tech2_Day4
Chlamy8	1429	1818	1601	1767	1879	1733	1689	1829	1746	330	685	2064	173	633	1534	246	1043	1387	486	903	1085	226	825	660	141	959	764	201	1005	954	214	1123	990	297	1512	1073	256	305	297	244	275	164	351	288	253	238	299	226	288
Chlamy6	433	552	613	214	225	172	439	645	573	66	259	225	53	218	162	42	277	221	297	112	56	154	122	33	116	101	47	170	337	358	175	358	345	131	386	388	117	207	106	96	58	56	153	135	110	64	77	55	91
Chlamy52	0	0	0	0	0	0	0	2	0	0	0	0	0	0	0	0	1	0	0	0	0	0	2	0	0	5	0	0	0	0	0	0	0	0	3	2	0	0	0	0	0	0	0	0	0	0	0	0	0
Chlamy43	2421	2906	2705	2292	2468	2205	2485	2770	2786	457	793	826	412	767	530	433	794	524	682	859	711	412	669	481	234	811	466	418	782	550	486	942	615	532	1126	589	78	395	1015	121	329	182	362	164	247	89	380	429	93
Chlamy165	0	0	0	0	0	0	0	0	0	0	0	0	0	0	0	0	0	0	0	0	0	0	0	0	0	0	0	0	0	0	0	0	0	0	0	0	0	0	0	0	0	0	0	0	0	0	0	0	0
Chlamy135	0	0	0	0	0	0	0	0	0	0	0	0	0	0	0	0	0	0	0	0	0	0	0	0	0	0	0	0	0	0	0	0	0	0	0	0	0	0	0	0	0	0	0	0	0	0	0	0	0
Chlamy13	0	0	0	0	0	0	0	0	0	0	0	0	0	0	0	0	0	0	0	0	0	0	0	0	0	0	0	0	0	0	0	0	0	0	0	0	0	0	0	0	0	0	0	0	0	0	0	0	0
Chlamy90	0	0	0	0	0	0	0	0	0	0	0	0	0	0	0	0	0	0	0	0	0	0	0	0	0	0	0	0	0	0	0	0	0	0	0	0	0	0	0	0	0	0	0	0	0	0	0	0	0
Chlamy19	16	24	23	30	39	34	49	39	44	9	0	8	8	11	11	3	4	0	6	19	12	0	12	4	0	15	3	6	18	16	3	13	16	5	16	15	0	0	10	0	3	6	3	3	0	0	0	5	0
Chlamy88	2421	2925	2758	2731	2834	2482	2488	3159	2966	502	676	1097	329	659	681	343	603	619	483	1012	579	343	462	380	203	488	398	343	796	952	377	825	1031	433	992	1058	184	472	1032	174	331	217	249	155	308	256	429	358	356
Chlamy77	2066	2761	2083	1967	2157	1976	1527	1467	1975	488	391	338	128	119	319	223	125	235	121	360	250	129	80	151	42	138	162	166	321	536	259	466	573	482	270	797	40	279	693	42	61	100	183	86	357	26	148	149	66
Chlamy49	1297	1391	1430	1275	1453	1177	1149	1332	1792	654	2180	11226	609	1945	8839	711	2471	9703	857	3335	7394	533	3111	4447	337	3551	4985	594	4193	7966	628	4999	8015	554	5090	9348	419	774	488	390	719	345	461	590	467	441	666	639	575
Chlamy45	2373	3141	2621	2196	2474	2359	2618	2582	2880	153	461	868	122	374	576	146	520	691	174	441	193	141	433	114	90	444	97	243	759	1098	291	815	1118	197	642	1175	4	201	163	36	97	51	102	33	20	14	101	25	28
Chlamy44	0	0	0	0	0	0	0	0	0	0	0	0	0	0	0	0	0	0	0	0	0	0	0	0	0	0	0	0	0	0	0	0	0	0	0	0	0	0	0	0	0	0	0	0	0	0	0	0	0
Chlamy26	0	0	0	0	0	0	0	0	0	0	0	0	0	0	0	0	0	0	0	0	0	0	0	0	0	0	0	0	0	0	0	0	0	0	0	0	0	0	0	0	0	0	0	0	0	0	0	0	0
Chlamy176	600	785	692	947	1042	961	927	929	845	160	120	29	48	103	18	78	80	23	207	76	42	82	54	14	69	48	22	70	64	10	114	69	9	64	58	14	79	143	99	54	36	40	100	73	49	100	42	20	111
Chlamy162	0	0	0	0	0	0	0	0	3	0	0	0	0	0	0	0	0	0	0	0	0	0	0	0	0	0	0	0	0	0	0	0	0	0	1	0	0	0	1	0	0	0	0	0	0	0	0	0	0
Chlamy134	0	0	0	0	0	0	0	0	0	0	0	0	0	0	0	0	0	0	0	0	0	0	0	0	0	0	0	0	0	0	0	0	0	0	0	0	0	0	0	0	0	0	0	0	0	0	0	0	0
Chlamy125	3505	4530	4714	4260	4499	4214	3944	3987	5078	1763	1798	2114	1138	2074	1590	1184	1951	1594	1506	2727	2369	995	2319	1447	722	2397	1617	1419	1887	1232	1618	1937	1323	1147	2020	1503	64	1492	1862	128	2069	481	387	497	784	125	2176	1560	161
Chlamy107	2471	2894	2825	2870	3155	2928	2512	2679	3158	716	1181	1038	432	1171	839	494	1354	992	1014	1242	717	582	1224	416	414	1378	445	641	1214	612	702	1261	600	576	1225	699	98	892	1227	85	829	271	320	338	351	162	833	694	172
Chlamy74	2602	2757	2710	2429	2472	2116	2835	2978	4161	421	644	623	487	616	319	488	753	337	792	616	232	459	465	142	265	467	203	420	701	830	570	770	752	706	920	853	289	373	562	225	492	292	353	342	352	259	376	404	328
Chlamy7	425	567	469	629	701	638	62	67	96	108	178	206	90	162	173	62	185	166	103	196	180	81	197	150	42	211	154	8	14	0	4	13	0	4	13	0	71	86	53	60	107	50	78	86	93	122	147	87	126
Chlamy28	197	199	187	1048	702	679	1662	1430	1854	215	101	324	120	80	235	135	113	257	84	323	342	51	319	215	26	355	215	232	853	1376	254	719	1383	235	613	1581	14	81	90	18	154	57	30	67	107	57	176	196	67
Chlamy24	2438	2834	2725	2635	3042	2604	2698	2961	3334	744	726	948	514	753	549	616	842	752	1066	853	464	687	772	302	434	822	348	564	996	1185	589	1090	1137	494	1025	1655	460	751	330	420	567	275	516	619	265	550	594	192	731
Chlamy23	186	216	248	205	232	202	271	302	310	15	79	53	9	31	30	14	45	25	3	28	21	0	18	17	11	37	16	9	38	19	19	36	17	16	51	12	0	61	8	7	0	0	10	0	1	11	0	3	0
Chlamy123	2094	2315	2372	2127	2513	2001	2287	2398	2802	540	576	442	450	525	254	506	666	351	843	544	330	498	545	190	326	575	242	426	676	371	469	715	457	387	719	532	202	420	300	243	362	140	396	288	132	363	346	149	367
Chlamydomonas_miseq	0	0	3	0	2	0	0	0	3	1351	11029	18163	1061	10067	15330	1273	12418	16748	1579	15604	13015	899	17452	8005	524	18941	8654	1653	20998	21808	2057	23650	22736	1630	19535	23472	2	3	6	0	8	0	0	0	10	5	0	2	0
[truncated: 12 more columns]
