# Supplementary material for: Shared features and reciprocal complementation of the Chlamydomonas and Arabidopsis microbiota
Source: Nat Commun. 2022 Jan 20;13:406. doi: 10.1038/s41467-022-28055-8 (PMC8776852; doi:10.1038/s41467-022-28055-8)
Supplement: Supplementary file 9 — Source Data [file 41467_2022_28055_MOESM9_ESM.zip › source_data/fig_3/cell_counts_MC.txt]

day	bio_rep	tech_rep	color	condition	chlamy_per_mL	notes
0	al4	1	blue	C	100000
0	al4	2	blue	C	100000
0	al4	3	blue	C	100000
0	al5	1	blue	C	100000
0	al5	2	blue	C	100000
0	al5	3	blue	C	100000
0	al6	1	blue	C	100000
0	al6	2	blue	C	100000
0	al6	3	blue	C	100000
0	al4	1	red	C	100000
0	al4	2	red	C	100000
0	al4	3	red	C	100000
0	al5	1	red	C	100000
0	al5	2	red	C	100000
0	al5	3	red	C	100000
0	al6	1	red	C	100000
0	al6	2	red	C	100000
0	al6	3	red	C	100000
0	al4	1	blue	B+C	100000
0	al4	2	blue	B+C	100000
0	al4	3	blue	B+C	100000
0	al5	1	blue	B+C	100000
0	al5	2	blue	B+C	100000
0	al5	3	blue	B+C	100000
0	al6	1	blue	B+C	100000
0	al6	2	blue	B+C	100000
0	al6	3	blue	B+C	100000
0	al4	1	red	B+C	100000
0	al4	2	red	B+C	100000
0	al4	3	red	B+C	100000
0	al5	1	red	B+C	100000
0	al5	2	red	B+C	100000
0	al5	3	red	B+C	100000
0	al6	1	red	B+C	100000
0	al6	2	red	B+C	100000
0	al6	3	red	B+C	100000
1	al4	1	blue	C	225000
1	al4	2	blue	C	83100
1	al4	3	blue	C	50900
1	al5	1	blue	C	251000
1	al5	2	blue	C	289000
1	al5	3	blue	C	212000
1	al6	1	blue	C	360000
1	al6	2	blue	C	160000
1	al6	3	blue	C	200000
1	al4	1	red	C	20100
1	al4	2	red	C	80500
1	al4	3	red	C	102000
1	al5	1	red	C	111000
1	al5	2	red	C	287000
1	al5	3	red	C	NA
1	al6	1	red	C	104000
1	al6	2	red	C	306000
1	al6	3	red	C	263000
1	al4	1	blue	B+C	324000
1	al4	2	blue	B+C	316000
1	al4	3	blue	B+C	274000
1	al5	1	blue	B+C	203000
1	al5	2	blue	B+C	176000
1	al5	3	blue	B+C	265000
1	al6	1	blue	B+C	176000
1	al6	2	blue	B+C	199000
1	al6	3	blue	B+C	209000
1	al4	1	red	B+C	209000
1	al4	2	red	B+C	98100
1	al4	3	red	B+C	220000
1	al5	1	red	B+C	102000
1	al5	2	red	B+C	155000
1	al5	3	red	B+C	244000
1	al6	1	red	B+C	109000
1	al6	2	red	B+C	190000
1	al6	3	red	B+C	89600
2	al4	1	blue	C	145000
2	al4	2	blue	C	242000
2	al4	3	blue	C	NA
2	al5	1	blue	C	NA
2	al5	2	blue	C	350000
2	al5	3	blue	C	452000
2	al6	1	blue	C	233000
2	al6	2	blue	C	1550000
2	al6	3	blue	C	304000
2	al4	1	red	C	351000
2	al4	2	red	C	299000
2	al4	3	red	C	304000
2	al5	1	red	C	222000
2	al5	2	red	C	154000
2	al5	3	red	C	182000
2	al6	1	red	C	452000
2	al6	2	red	C	142000
2	al6	3	red	C	134000
2	al4	1	blue	B+C	195000
2	al4	2	blue	B+C	540000
2	al4	3	blue	B+C	335000
2	al5	1	blue	B+C	425000
2	al5	2	blue	B+C	379000
2	al5	3	blue	B+C	281000
2	al6	1	blue	B+C	849000
2	al6	2	blue	B+C	335000
2	al6	3	blue	B+C	409000
2	al4	1	red	B+C	74700
2	al4	2	red	B+C	88300
2	al4	3	red	B+C	85700
2	al5	1	red	B+C	88100
2	al5	2	red	B+C	92100
2	al5	3	red	B+C	61100
2	al6	1	red	B+C	110000
2	al6	2	red	B+C	120000
2	al6	3	red	B+C	52300
3	al4	1	blue	C	483000
3	al4	2	blue	C	242000
3	al4	3	blue	C	NA
3	al5	1	blue	C	NA
3	al5	2	blue	C	488000
3	al5	3	blue	C	1070000
3	al6	1	blue	C	690000
3	al6	2	blue	C	2030000
3	al6	3	blue	C	474000
3	al4	1	red	C	378000
3	al4	2	red	C	491000
3	al4	3	red	C	387000
3	al5	1	red	C	233000
3	al5	2	red	C	649000
3	al5	3	red	C	778000
3	al6	1	red	C	657000
3	al6	2	red	C	244000
3	al6	3	red	C	289000
3	al4	1	blue	B+C	328000
3	al4	2	blue	B+C	541000
3	al4	3	blue	B+C	399000
3	al5	1	blue	B+C	742000
3	al5	2	blue	B+C	520000
3	al5	3	blue	B+C	345000
3	al6	1	blue	B+C	646000
3	al6	2	blue	B+C	305000
3	al6	3	blue	B+C	501000
3	al4	1	red	B+C	295000
3	al4	2	red	B+C	131000
3	al4	3	red	B+C	227000
3	al5	1	red	B+C	183000
3	al5	2	red	B+C	311000
3	al5	3	red	B+C	191000
3	al6	1	red	B+C	312000
3	al6	2	red	B+C	1210000
3	al6	3	red	B+C	639000
4	al4	1	blue	C	251000
4	al4	2	blue	C	307000
4	al4	3	blue	C	NA
4	al5	1	blue	C	NA
4	al5	2	blue	C	550000
4	al5	3	blue	C	488000
4	al6	1	blue	C	425000
4	al6	2	blue	C	1900000
4	al6	3	blue	C	763000
4	al4	1	red	C	129000
4	al4	2	red	C	275000
4	al4	3	red	C	206000
4	al5	1	red	C	167000
4	al5	2	red	C	579000
4	al5	3	red	C	2230000
4	al6	1	red	C	682000
4	al6	2	red	C	187000
4	al6	3	red	C	965000
4	al4	1	blue	B+C	665000
4	al4	2	blue	B+C	1060000
4	al4	3	blue	B+C	867000
4	al5	1	blue	B+C	945000
4	al5	2	blue	B+C	735000
4	al5	3	blue	B+C	502000
4	al6	1	blue	B+C	753000
4	al6	2	blue	B+C	647000
4	al6	3	blue	B+C	735000
4	al4	1	red	B+C	80800
4	al4	2	red	B+C	50600
4	al4	3	red	B+C	115000
4	al5	1	red	B+C	489000
4	al5	2	red	B+C	135000
4	al5	3	red	B+C	245000
4	al6	1	red	B+C	249000
4	al6	2	red	B+C	130000
4	al6	3	red	B+C	478000
5	al4	1	blue	C	803000
5	al4	2	blue	C	941000
5	al4	3	blue	C	NA
5	al5	1	blue	C	NA
5	al5	2	blue	C	963000
5	al5	3	blue	C	1950000
5	al6	1	blue	C	416000
5	al6	2	blue	C	2210000
5	al6	3	blue	C	967000
5	al4	1	red	C	331000
5	al4	2	red	C	652000
5	al4	3	red	C	503000
5	al5	1	red	C	395000
5	al5	2	red	C	857000
5	al5	3	red	C	2490000
5	al6	1	red	C	655000
5	al6	2	red	C	380000
5	al6	3	red	C	1190000
5	al4	1	blue	B+C	908000
5	al4	2	blue	B+C	1280000
5	al4	3	blue	B+C	1390000
5	al5	1	blue	B+C	1290000
5	al5	2	blue	B+C	1000000
5	al5	3	blue	B+C	1460000
5	al6	1	blue	B+C	1420000
5	al6	2	blue	B+C	929000
5	al6	3	blue	B+C	747000
5	al4	1	red	B+C	2530000
5	al4	2	red	B+C	372000
5	al4	3	red	B+C	460000
5	al5	1	red	B+C	2930000
5	al5	2	red	B+C	3360000
5	al5	3	red	B+C	341000
5	al6	1	red	B+C	566000
5	al6	2	red	B+C	2720000
5	al6	3	red	B+C	60400
6	al4	1	blue	C	1770000
6	al4	2	blue	C	1360000
6	al4	3	blue	C	NA
6	al5	1	blue	C	NA
6	al5	2	blue	C	1150000
6	al5	3	blue	C	2360000
6	al6	1	blue	C	2510000
6	al6	2	blue	C	3630000
6	al6	3	blue	C	1730000
6	al4	1	red	C	473000
6	al4	2	red	C	905000
6	al4	3	red	C	524000
6	al5	1	red	C	547000
6	al5	2	red	C	2360000
6	al5	3	red	C	2490000
6	al6	1	red	C	1200000
6	al6	2	red	C	1550000
6	al6	3	red	C	1330000
6	al4	1	blue	B+C	1190000
6	al4	2	blue	B+C	1960000
6	al4	3	blue	B+C	1830000
6	al5	1	blue	B+C	2070000
6	al5	2	blue	B+C	1510000
6	al5	3	blue	B+C	1350000
6	al6	1	blue	B+C	2300000
6	al6	2	blue	B+C	1110000
6	al6	3	blue	B+C	1560000
6	al4	1	red	B+C	2090000
6	al4	2	red	B+C	136000
6	al4	3	red	B+C	505000
6	al5	1	red	B+C	2180000
6	al5	2	red	B+C	1390000
6	al5	3	red	B+C	2070000
6	al6	1	red	B+C	1230000
6	al6	2	red	B+C	2810000
6	al6	3	red	B+C	1970000
7	al4	1	blue	C	1420000
7	al4	2	blue	C	1840000
7	al4	3	blue	C	NA
7	al5	1	blue	C	NA
7	al5	2	blue	C	2660000
7	al5	3	blue	C	2630000
7	al6	1	blue	C	3130000
7	al6	2	blue	C	3190000
7	al6	3	blue	C	1660000
7	al4	1	red	C	755000
7	al4	2	red	C	1470000
7	al4	3	red	C	519000
7	al5	1	red	C	1230000
7	al5	2	red	C	1820000
7	al5	3	red	C	2330000
7	al6	1	red	C	1340000
7	al6	2	red	C	1460000
7	al6	3	red	C	1720000
7	al4	1	blue	B+C	1520000
7	al4	2	blue	B+C	2250000
7	al4	3	blue	B+C	2070000
7	al5	1	blue	B+C	2830000
7	al5	2	blue	B+C	2120000
7	al5	3	blue	B+C	2490000
7	al6	1	blue	B+C	2160000
7	al6	2	blue	B+C	1820000
7	al6	3	blue	B+C	2220000
7	al4	1	red	B+C	2470000
7	al4	2	red	B+C	434000
7	al4	3	red	B+C	1080000
7	al5	1	red	B+C	2980000
7	al5	2	red	B+C	2150000
7	al5	3	red	B+C	2700000
7	al6	1	red	B+C	1920000
7	al6	2	red	B+C	2700000
7	al6	3	red	B+C	2510000
8	al4	1	blue	C	704000
8	al4	2	blue	C	1100000
8	al4	3	blue	C	NA
8	al5	1	blue	C	NA
8	al5	2	blue	C	1650000
8	al5	3	blue	C	1720000
8	al6	1	blue	C	1240000
8	al6	2	blue	C	2210000
8	al6	3	blue	C	1730000
8	al4	1	red	C	1100000
8	al4	2	red	C	1490000
8	al4	3	red	C	693000
8	al5	1	red	C	1640000
8	al5	2	red	C	1490000
8	al5	3	red	C	2610000
8	al6	1	red	C	1280000
8	al6	2	red	C	1740000
8	al6	3	red	C	1910000
8	al4	1	blue	B+C	3020000
8	al4	2	blue	B+C	3830000
8	al4	3	blue	B+C	4680000
8	al5	1	blue	B+C	2320000
8	al5	2	blue	B+C	2810000
8	al5	3	blue	B+C	1640000
8	al6	1	blue	B+C	1330000
8	al6	2	blue	B+C	888000
8	al6	3	blue	B+C	1810000
8	al4	1	red	B+C	2240000	huge bacterial peak
8	al4	2	red	B+C	1220000
8	al4	3	red	B+C	2160000
8	al5	1	red	B+C	2980000
8	al5	2	red	B+C	2560000
8	al5	3	red	B+C	1730000
8	al6	1	red	B+C	2280000
8	al6	2	red	B+C	2080000
8	al6	3	red	B+C	1990000
9	al4	1	blue	C	2990000
9	al4	2	blue	C	3940000
9	al4	3	blue	C	NA
9	al5	1	blue	C	NA
9	al5	2	blue	C	3020000
9	al5	3	blue	C	3440000
9	al6	1	blue	C	4430000
9	al6	2	blue	C	4360000
9	al6	3	blue	C	4470000
9	al4	1	red	C	1850000
9	al4	2	red	C	2410000
9	al4	3	red	C	2010000
9	al5	1	red	C	1960000
9	al5	2	red	C	2920000
9	al5	3	red	C	3070000
9	al6	1	red	C	1660000
9	al6	2	red	C	2430000
9	al6	3	red	C	2970000
9	al4	1	blue	B+C	2990000
9	al4	2	blue	B+C	3620000
9	al4	3	blue	B+C	3220000
9	al5	1	blue	B+C	3880000	smaller than the other replicates (dead?)
9	al5	2	blue	B+C	4320000
9	al5	3	blue	B+C	4120000
9	al6	1	blue	B+C	2150000
9	al6	2	blue	B+C	4420000
9	al6	3	blue	B+C	3220000
9	al4	1	red	B+C	2750000
9	al4	2	red	B+C	1310000
9	al4	3	red	B+C	2740000
9	al5	1	red	B+C	3720000
9	al5	2	red	B+C	3130000
9	al5	3	red	B+C	2160000
9	al6	1	red	B+C	2100000
9	al6	2	red	B+C	2590000
9	al6	3	red	B+C	2270000
10	al4	1	blue	C	3050000
10	al4	2	blue	C	3140000
10	al4	3	blue	C	NA
10	al5	1	blue	C	NA
10	al5	2	blue	C	1940000
10	al5	3	blue	C	3010000
10	al6	1	blue	C	3270000
10	al6	2	blue	C	2660000
10	al6	3	blue	C	2740000
10	al4	1	red	C	2030000
10	al4	2	red	C	1650000
10	al4	3	red	C	1650000
10	al5	1	red	C	2260000
10	al5	2	red	C	3110000
10	al5	3	red	C	3700000
10	al6	1	red	C	2130000
10	al6	2	red	C	2290000
10	al6	3	red	C	3400000
10	al4	1	blue	B+C	3530000
10	al4	2	blue	B+C	3560000
10	al4	3	blue	B+C	4760000
10	al5	1	blue	B+C	3860000	smaller than the other replicates (dead?)
10	al5	2	blue	B+C	3300000
10	al5	3	blue	B+C	4030000
10	al6	1	blue	B+C	2070000
10	al6	2	blue	B+C	2740000
10	al6	3	blue	B+C	3290000
10	al4	1	red	B+C	2650000
10	al4	2	red	B+C	1460000
10	al4	3	red	B+C	2190000
10	al5	1	red	B+C	3100000
10	al5	2	red	B+C	3420000
10	al5	3	red	B+C	2150000
10	al6	1	red	B+C	2390000
10	al6	2	red	B+C	2540000
10	al6	3	red	B+C	2830000
