# Supplementary material for: Shared features and reciprocal complementation of the Chlamydomonas and Arabidopsis microbiota
Source: Nat Commun. 2022 Jan 20;13:406. doi: 10.1038/s41467-022-28055-8 (PMC8776852; doi:10.1038/s41467-022-28055-8)
Supplement: Supplementary file 9 — Source Data [file 41467_2022_28055_MOESM9_ESM.zip › source_data/fig_3/taxonomy_MC.txt]

ID	kingdom	phylum	class	order	family	genus	species
bd797c368962e36c66f5b134c30960da	Bacteria	Proteobacteria	Gammaproteobacteria	Pseudomonadales	Pseudomonadaceae	Pseudomonas	
5e87ec2e2aebaba32fe8246efde8adf8	Bacteria	Proteobacteria	Gammaproteobacteria	Pseudomonadales	Pseudomonadaceae	Pseudomonas	
f37c0feb481093543071083171d0dfa2	Bacteria	Proteobacteria	Gammaproteobacteria	Pseudomonadales	Pseudomonadaceae	Pseudomonas	
c2e9c47129b8ce2043077a75d9e44cc4	Bacteria	Proteobacteria	Gammaproteobacteria	Pseudomonadales	Pseudomonadaceae	Pseudomonas	
9462a3711038fc5d2e75962ca1be3cea	Bacteria	Proteobacteria	Alphaproteobacteria	Sphingomonadales	Sphingomonadaceae	Sphingomonas	
cc2b700a6c844e637b1e597e043f3444	Bacteria	Bacteroidota	Bacteroidia	Flavobacteriales	Flavobacteriaceae	Flavobacterium	
9cf428e98e21d69216ce139bc0936ecc	Bacteria	Proteobacteria	Gammaproteobacteria	Xanthomonadales	Rhodanobacteraceae
f56a122a2a1cbb80c61dd285938e8655	Bacteria	Proteobacteria	Gammaproteobacteria	Pseudomonadales	Pseudomonadaceae	Pseudomonas	
023589894f7d7cf5364540bdd0081314	Bacteria	Proteobacteria	Gammaproteobacteria	Pseudomonadales	Pseudomonadaceae	Pseudomonas	
bd54cdde92c9729991f2130849672d54	Bacteria	Proteobacteria	Gammaproteobacteria	Burkholderiales	Comamonadaceae	Polaromonas	
3e7108e6005d6e3efbcc4c9a4b3f26c2	Bacteria	Proteobacteria	Gammaproteobacteria	Burkholderiales	Oxalobacteraceae	Herminiimonas	
dedb415217399d9b2fa2b4ae5fa32954	Bacteria	Proteobacteria	Gammaproteobacteria	Pseudomonadales	Pseudomonadaceae	Pseudomonas	
0b0bf54fef83fc9eb80a26378aad4e25	Bacteria	Proteobacteria	Gammaproteobacteria	Pseudomonadales	Pseudomonadaceae	Pseudomonas	
4aca0d7bf7bc454cec547977875308f5	Bacteria	Proteobacteria	Alphaproteobacteria	Caulobacterales	Caulobacteraceae	Brevundimonas	
c6266e099258e39901b71fdd66ca0bea	Bacteria	Proteobacteria	Gammaproteobacteria	Burkholderiales	Burkholderiaceae
cd62ab635be084de81f859350b3aaf3e	Bacteria	Proteobacteria	Gammaproteobacteria	Pseudomonadales	Pseudomonadaceae	Pseudomonas	
823b7067cf88a4cc5324935a6f15d883	Bacteria	Bacteroidota	Bacteroidia	Flavobacteriales	Flavobacteriaceae	Flavobacterium	
d705b40062f289dfc11bc87d31cc49f2	Bacteria	Proteobacteria	Gammaproteobacteria	Pseudomonadales	Pseudomonadaceae	Pseudomonas	
9f33131c2ff62454ca7b73e419242296	Bacteria	Proteobacteria	Alphaproteobacteria	Rhizobiales	Rhizobiaceae	Ensifer	
9cf7d60d1b9bd9e796c64f0e5bdb14c4	Bacteria	Proteobacteria	Gammaproteobacteria	Pseudomonadales	Pseudomonadaceae	Pseudomonas	
50fed7334340dcf184b8f61f37aa9104	Bacteria	Proteobacteria	Gammaproteobacteria	Pseudomonadales	Pseudomonadaceae	Pseudomonas	
b49017f8c9925b234f9ec4cd37e72510	Bacteria	Proteobacteria	Alphaproteobacteria	Sphingomonadales	Sphingomonadaceae	Sphingomonas	
75bf7755b5763059c65aff807d036e45	Bacteria	Proteobacteria	Gammaproteobacteria	Pseudomonadales	Pseudomonadaceae	Pseudomonas	
ae61b491b243e0bc8b90aa40ba002fa7	Bacteria	Bacteroidota	Bacteroidia	Flavobacteriales	Flavobacteriaceae	Flavobacterium	
b6053c4d0c08ab5c4649feb2384db7bf	Bacteria	Proteobacteria	Gammaproteobacteria	Burkholderiales	Oxalobacteraceae
037a2d89aead1bdaa8ee763ae9711269	Bacteria	Proteobacteria	Gammaproteobacteria	Burkholderiales	Burkholderiaceae	Cupriavidus	
5e9ace0df9c3aca107aad54184b370a4	Bacteria	Proteobacteria	Gammaproteobacteria	Burkholderiales	Burkholderiaceae	Burkholderia-Caballeronia-Paraburkholderia	
5fb5b66d1a5665d3c6ee40f89bd51c41	Bacteria	Proteobacteria	Alphaproteobacteria	Rhizobiales	Rhizobiaceae
bb095d446ee80b5c5f4b4c2739704bab	Bacteria	Proteobacteria	Gammaproteobacteria	Salinisphaerales	Solimonadaceae	Nevskia	
248f686bdd6646098cfcc7991e2949a7	Bacteria	Proteobacteria	Gammaproteobacteria	Burkholderiales	Comamonadaceae
c9d380625a1d09926d9a1e65be39c04a	Bacteria	Proteobacteria	Gammaproteobacteria	Xanthomonadales	Xanthomonadaceae	Stenotrophomonas	
565573c992a033884f18df23253529c3	Bacteria	Proteobacteria	Gammaproteobacteria	Burkholderiales	Oxalobacteraceae
a447a045f803869883ea7fe08f3330c0	Bacteria	Proteobacteria	Gammaproteobacteria	Pseudomonadales	Pseudomonadaceae	Pseudomonas	
c3e9d5227f5ac8e132c3a496f1609c1e	Bacteria	Proteobacteria	Alphaproteobacteria	Sphingomonadales	Sphingomonadaceae	Sphingopyxis	
62993d2389d9f0ab1077b194b4f169f1	Bacteria	Proteobacteria	Gammaproteobacteria	Pseudomonadales	Pseudomonadaceae	Pseudomonas	
1e4f92d93e7dc4492d19d10c0c4094f6	Bacteria	Proteobacteria	Gammaproteobacteria	Burkholderiales	Oxalobacteraceae
83567c4ead6a475cd66f96468938a6b6	Bacteria	Bdellovibrionota	Bdellovibrionia	Bacteriovoracales	Bacteriovoracaceae	Peredibacter	
87470c377e416903fe0a053edee37490	Bacteria	Proteobacteria	Gammaproteobacteria	Pseudomonadales	Pseudomonadaceae	Pseudomonas	
d941a3a8db0fb2f758e169f42182a72f	Bacteria	Bacteroidota	Bacteroidia	Flavobacteriales	Flavobacteriaceae	Flavobacterium	
18fad80bd8635552d955f4c21487b8ec	Bacteria	Proteobacteria	Gammaproteobacteria	Burkholderiales	Oxalobacteraceae	Janthinobacterium	
7bee0b14530b9954277a7505356f08d3	Bacteria	Proteobacteria	Alphaproteobacteria	Rhizobiales	Rhizobiaceae	Ensifer	
9eaef8ba64513f920079280385ab9dcd	Bacteria	Proteobacteria	Alphaproteobacteria	Caulobacterales	Caulobacteraceae	Brevundimonas	
98dcf0284d3b3e493f18244154b36f16	Bacteria	Bacteroidota	Bacteroidia	Flavobacteriales	Flavobacteriaceae	Flavobacterium	
adbc60e035fae9020f6446180f346319	Bacteria	Bacteroidota	Bacteroidia	Flavobacteriales	Weeksellaceae	Chryseobacterium	
7dee00b782da33a1dcc686279c5eadad	Bacteria	Proteobacteria	Gammaproteobacteria	Pseudomonadales	Pseudomonadaceae	Pseudomonas	
f64d4be8f10be325edc93a01fb3c3ff1	Bacteria	Bacteroidota	Bacteroidia	Flavobacteriales	Flavobacteriaceae	Flavobacterium	
fd144860ade1fe9af5dc56ef271f8742	Bacteria	Proteobacteria	Alphaproteobacteria	Caulobacterales	Caulobacteraceae	Brevundimonas	
26e878976b8b0fae878bef6910c760c3	Bacteria	Bacteroidota	Bacteroidia	Cytophagales	Hymenobacteraceae	Adhaeribacter	
2c457000083892528531c3c7c7a788da	Bacteria	Bacteroidota	Bacteroidia	Flavobacteriales	Flavobacteriaceae	Flavobacterium	
df3e7f1dd6d26a9131997f209d3e9c29	Bacteria	Proteobacteria	Gammaproteobacteria	Burkholderiales	Oxalobacteraceae	Pseudoduganella	
16ecf43905346fd430adefb65bc76d87	Bacteria	Proteobacteria	Gammaproteobacteria	Pseudomonadales	Pseudomonadaceae	Pseudomonas	
993bd55b2a3680abf6bc49088a933017	Bacteria	Proteobacteria	Gammaproteobacteria	Burkholderiales	Oxalobacteraceae	Herminiimonas	
11c750619af99d5bea5d7d7aca0a38ad	Bacteria	Proteobacteria	Alphaproteobacteria	Rhizobiales	Rhizobiaceae	Ensifer	
139a898757d6d1108b58044e646ad0ba	Bacteria	Proteobacteria	Gammaproteobacteria	Burkholderiales	Comamonadaceae
8795257ad8ffc91bd23d146ec8d2eac3	Bacteria	Proteobacteria	Alphaproteobacteria	Caulobacterales	Caulobacteraceae	Brevundimonas	
97d477d4dc233163d54ffea2ce76caed	Bacteria	Proteobacteria	Gammaproteobacteria	Xanthomonadales
467bf7b4320e1abd8177c6f0f5557039	Bacteria	Proteobacteria	Gammaproteobacteria	Pseudomonadales	Pseudomonadaceae	Pseudomonas	
85e00d4d2d9586deda19659027d40b82	Bacteria	Proteobacteria	Gammaproteobacteria	Xanthomonadales	Rhodanobacteraceae	Rhodanobacter	
8d57bd677bdaae4149ea03147f8e8f9a	Bacteria	Proteobacteria	Gammaproteobacteria	Pseudomonadales	Pseudomonadaceae	Pseudomonas	
277fff1a8239bde67c06ef220aca260a	Bacteria	Proteobacteria	Gammaproteobacteria	Burkholderiales	Oxalobacteraceae	Massilia	
f037485a52ba03f8549d23c0b30a9acb	Bacteria	Proteobacteria	Alphaproteobacteria	Sphingomonadales	Sphingomonadaceae	Sphingopyxis	
0187959d7096fc35a87a26ad3b7227b9	Bacteria	Proteobacteria	Gammaproteobacteria	Burkholderiales	Oxalobacteraceae	Massilia	
0b0e4313ddeb502f04f136090314063d	Bacteria	Firmicutes	Bacilli	Paenibacillales	Paenibacillaceae	Paenibacillus	
fca661a60cfccd85f8f8ce0970e5960d	Bacteria	Proteobacteria	Gammaproteobacteria	Burkholderiales	Comamonadaceae
3ce6013b5e6f14036f03b1489ac5aebe	Bacteria	Proteobacteria	Gammaproteobacteria	Pseudomonadales	Moraxellaceae	Acinetobacter	
ccb6857b6b9bf5960063972afb118ae3	Bacteria	Proteobacteria	Gammaproteobacteria	Burkholderiales	Oxalobacteraceae	Massilia	
55258b5239df9b52f1e8692406311eb4	Bacteria	Proteobacteria	Gammaproteobacteria	Burkholderiales	Oxalobacteraceae
9ac0264bfbdd4f31ca68e8e0ff48c0a3	Bacteria	Proteobacteria	Gammaproteobacteria	Burkholderiales	Oxalobacteraceae
c68d25c30536a4b0a5748355cf9b0bed	Bacteria	Proteobacteria	Gammaproteobacteria	Xanthomonadales	Xanthomonadaceae
a1215375e849a91de4e05a1e9e1e078c	Bacteria	Proteobacteria	Gammaproteobacteria	Burkholderiales	Methylophilaceae	Methylotenera	
96d56e3c72d1b262c510481bbf2b2a6f	Bacteria	Proteobacteria	Alphaproteobacteria	Sphingomonadales	Sphingomonadaceae	Sphingopyxis	
452f8957b1e574d5d1dbc0ae81fec920	Bacteria	Proteobacteria	Alphaproteobacteria	Rhizobiales	Xanthobacteraceae	Bradyrhizobium	
af5a04c273c855817be2e65494cbbfd2	Bacteria	Proteobacteria	Gammaproteobacteria	Xanthomonadales	Xanthomonadaceae	Stenotrophomonas	
97a5f8a6e2c9a0f27914f875cc4c4632	Bacteria	Proteobacteria	Gammaproteobacteria	Burkholderiales	Comamonadaceae
5e815dfdf9b281091190c2a881c6b10a	Bacteria	Proteobacteria	Gammaproteobacteria	Burkholderiales	Oxalobacteraceae
72b21d905100fa549a5321a4526e6e25	Bacteria	Proteobacteria	Gammaproteobacteria	Burkholderiales	Alcaligenaceae
511d5580fde42543fa1376099f8c8001	Bacteria	Proteobacteria	Gammaproteobacteria	Burkholderiales	Oxalobacteraceae	Massilia	
386039e8aa86855dd6942f0269830720	Bacteria	Proteobacteria	Gammaproteobacteria	Burkholderiales	Oxalobacteraceae	Massilia	
61d0266674536ea62b4b986c8b4bc43b	Bacteria	Proteobacteria	Gammaproteobacteria	Burkholderiales	Oxalobacteraceae	Pseudoduganella	
b23883e4d60250e99543615c3267d957	Bacteria	Proteobacteria	Gammaproteobacteria	Burkholderiales	Burkholderiaceae	Burkholderia-Caballeronia-Paraburkholderia	
3c5d50570666549afa134f021b82e6bb	Bacteria	Proteobacteria	Gammaproteobacteria	Xanthomonadales	Xanthomonadaceae
41d384b0fa21f012ecb6ae5ba52c4321	Bacteria	Proteobacteria	Gammaproteobacteria	Burkholderiales	Oxalobacteraceae	Massilia	
87da091320243ceaa2e63c1e1cf9a764	Bacteria	Proteobacteria	Gammaproteobacteria	Burkholderiales	Comamonadaceae
36d152ade5576217b77b12bc9329f447	Bacteria	Proteobacteria	Gammaproteobacteria	Pseudomonadales	Pseudomonadaceae	Pseudomonas	
ec0c5c899f1ff325d9f1438b25a2f495	Bacteria	Cyanobacteria	Cyanobacteriia	Chloroplast			
a1e41d883fcf4a43a2ac848a70c28543	Bacteria	Bacteroidota	Bacteroidia	Flavobacteriales	Flavobacteriaceae	Flavobacterium	
08992ecd95f3543c31ec61c664893145	Bacteria	Proteobacteria	Alphaproteobacteria	Sphingomonadales	Sphingomonadaceae	Sphingopyxis	
995f3440d433fb47922e50bdb08dc041	Bacteria	Bdellovibrionota	Bdellovibrionia	Bacteriovoracales	Bacteriovoracaceae	Peredibacter	
0290454c60849ddc9b4ee44d510f9f26	Bacteria	Cyanobacteria	Sericytochromatia				
efcdc946387c006644c2c536878ed923	Bacteria	Proteobacteria	Gammaproteobacteria	Pseudomonadales	Pseudomonadaceae	Pseudomonas	
1f0fa82556de1670872587cf01231794	Bacteria	Proteobacteria	Gammaproteobacteria	Burkholderiales	Oxalobacteraceae	Massilia	
0ed55d3355b36f9ff631965c6c1c33fd	Bacteria	Acidobacteriota	Acidobacteriae	Acidobacteriales	Acidobacteriaceae_(Subgroup_1)	Edaphobacter	
8a5d232c6927a9d40da16d73c776c591	Bacteria	Proteobacteria	Gammaproteobacteria	Burkholderiales	Oxalobacteraceae	Massilia	
fe320fa380dec5aae3b4befd19a9dfd7	Bacteria	Proteobacteria	Gammaproteobacteria	Burkholderiales	Methylophilaceae	Methylotenera	
54fb75546d72233f93d22d11a99d2e90	Bacteria	Bacteroidota	Bacteroidia	Cytophagales	Hymenobacteraceae	Adhaeribacter	
3ddbbdda1f430a0f5d73f03041a03185	Bacteria	Proteobacteria	Alphaproteobacteria	Rhizobiales	Beijerinckiaceae	Microvirga	
ab680af4e815dfbcc2c3016413e20646	Bacteria	Bdellovibrionota	Bdellovibrionia	Bacteriovoracales	Bacteriovoracaceae	Peredibacter	
7ad45e318cd517b9f4b19daf240f143a	Bacteria	Proteobacteria	Alphaproteobacteria	Sphingomonadales	Sphingomonadaceae	Sphingopyxis	
800efd1158c4327dc5cd42222a2d2baa	Bacteria	Bacteroidota	Bacteroidia	Flavobacteriales	Flavobacteriaceae	Flavobacterium	
a06467d0f5a9c5dd18aa8c1645e3b066	Bacteria	Bacteroidota	Bacteroidia	Flavobacteriales	Flavobacteriaceae
d8123508dc90a31a3ce0c3d97495f2fb	Bacteria	Proteobacteria	Gammaproteobacteria	Salinisphaerales	Solimonadaceae	Nevskia	
b8628d8b16cd69a5632d01aea5966d9d	Bacteria	Proteobacteria	Gammaproteobacteria	Burkholderiales	Oxalobacteraceae
bfb1542afcdb55d9aab8df41bd6b9552	Bacteria	Proteobacteria	Gammaproteobacteria	Burkholderiales	Oxalobacteraceae	Massilia	
87b1a21082afdf7889ac1e1700980b13	Bacteria	Proteobacteria	Alphaproteobacteria	Rhizobiales	Rhizobiaceae
61320d310b403bfe3a06835999f0e7a8	Bacteria	Proteobacteria	Gammaproteobacteria	Burkholderiales	Comamonadaceae
27ec21d6778ef96cbc82f654852380b7	Bacteria	Proteobacteria	Gammaproteobacteria	Pseudomonadales	Pseudomonadaceae	Pseudomonas	
a5d84ecb167e859ddba81bb0c6d31642	Bacteria	Proteobacteria	Alphaproteobacteria	Caulobacterales	Caulobacteraceae	Brevundimonas	
3de042400813fbc2ed0692f53cc0fca4	Bacteria	Proteobacteria	Gammaproteobacteria	Burkholderiales	Comamonadaceae
56f7213d3f7c630ad81488dfc7e4b01a	Bacteria	Proteobacteria	Gammaproteobacteria	Burkholderiales	Oxalobacteraceae
daa7d9d813e0ad84e23e897ccd1d1599	Bacteria	Proteobacteria	Gammaproteobacteria	Burkholderiales	Oxalobacteraceae
e64a3f1d3b800eada38c31480d266d3d	Bacteria	Proteobacteria	Gammaproteobacteria	Burkholderiales	Burkholderiaceae	Burkholderia-Caballeronia-Paraburkholderia	
fa56a4ead66bfa6d4c1d81c0446bf530	Bacteria	Proteobacteria	Gammaproteobacteria	Pseudomonadales	Pseudomonadaceae	Pseudomonas	
da23d3631c6720e130a10ee1a9acd818	Bacteria	Firmicutes	Bacilli	Paenibacillales	Paenibacillaceae	Cohnella	
bf48ad4a4a33dd0458c2286f6865486b	Bacteria	Proteobacteria	Gammaproteobacteria	Pseudomonadales	Pseudomonadaceae	Pseudomonas	
aa93ce3defb31cbb5ae2d03ea62a82f2	Bacteria	Proteobacteria	Gammaproteobacteria	Burkholderiales	Oxalobacteraceae
2cb90ae514bcddc13be75a66cf7d45ac	Bacteria	Proteobacteria	Gammaproteobacteria	Xanthomonadales	Xanthomonadaceae	Lysobacter	
b84450b84566cde85a1b5877004ba88a	Bacteria	Bdellovibrionota	Bdellovibrionia	Bdellovibrionales	Bdellovibrionaceae	Bdellovibrio	
b72e931e9af86b1701bc2f5bab559574	Bacteria	Proteobacteria	Gammaproteobacteria	Burkholderiales	Oxalobacteraceae
5902dc825047b6bc2cdee92bfa6e69ea	Bacteria	Proteobacteria	Gammaproteobacteria	Pseudomonadales	Pseudomonadaceae	Pseudomonas	
8cc46f337de587108c16958e17670651	Bacteria	Firmicutes	Bacilli	Paenibacillales	Paenibacillaceae
98f019119f58d7d1b5f03f9e487bdc2a	Bacteria	Bdellovibrionota	Bdellovibrionia	Bdellovibrionales	Bdellovibrionaceae	Bdellovibrio	
57ebadee9114c9b501d038d40c45f876	Bacteria	Proteobacteria	Gammaproteobacteria	Pseudomonadales	Pseudomonadaceae	Pseudomonas	
9260776b5b9ffccdbdac097cd390e2ac	Bacteria	Proteobacteria	Gammaproteobacteria	Burkholderiales	Oxalobacteraceae	Massilia	
48b3cdb19286ad7a4ab0c89b6fee5ac8	Bacteria	Proteobacteria	Gammaproteobacteria	Pseudomonadales	Pseudomonadaceae	Pseudomonas	
38ae4f5ed0d1733fede995ccf178b85c	Bacteria	Proteobacteria	Alphaproteobacteria	Rhizobiales	Rhizobiaceae	Ensifer	
d6aa45dd862c1b08141c2558cca202da	Bacteria	Actinobacteriota	Actinobacteria	Micrococcales	Microbacteriaceae	Microbacterium	
4d1a9146377f18e58c642afadad2cec8	Bacteria	Proteobacteria	Gammaproteobacteria	Burkholderiales	Oxalobacteraceae	Massilia	
798632fd17ef8973e0605454f02495a8	Bacteria	Proteobacteria	Alphaproteobacteria	Sphingomonadales	Sphingomonadaceae	Sphingopyxis	
d5b78bd54a2b40a0a81db07e94906a7f	Bacteria	Proteobacteria	Alphaproteobacteria	Rhizobiales	Rhizobiaceae
492820b8f2e1a80cd186507f9fd69352	Bacteria	Proteobacteria	Gammaproteobacteria	Burkholderiales	Oxalobacteraceae	Pseudoduganella	
611df669d4d872ce1e205d1fbe7e809d	Bacteria	Proteobacteria	Gammaproteobacteria	Pseudomonadales	Pseudomonadaceae	Pseudomonas	
37cb46a80ce73d50181555a8258e82a8	Bacteria	Bacteroidota	Bacteroidia	Flavobacteriales	Flavobacteriaceae	Flavobacterium	
997787dc01464fc37fbade1cd7560aed	Bacteria	Proteobacteria	Gammaproteobacteria	Pseudomonadales	Pseudomonadaceae	Pseudomonas	
db50f30fbc99249ef22693696140d1cb	Bacteria	Proteobacteria	Gammaproteobacteria	Burkholderiales	Burkholderiaceae
1a64093c5313e4afec8ed1831366b3e4	Bacteria	Proteobacteria	Gammaproteobacteria	Burkholderiales	Oxalobacteraceae	Massilia	
adb6542cc06bd02ed07c6bb6c352bb63	Bacteria	Proteobacteria	Alphaproteobacteria	Caulobacterales	Caulobacteraceae	Brevundimonas	
0e8d10e463338c3981998a4877d71826	Bacteria	Proteobacteria	Gammaproteobacteria	Xanthomonadales	Xanthomonadaceae	Lysobacter	
dbbc0adb3dbdfbc627a7a0ea42128b23	Bacteria	Actinobacteriota	Actinobacteria	Micrococcales	Micrococcaceae
91232af97973a27d962af8f2883a6018	Bacteria	Proteobacteria	Alphaproteobacteria	Caulobacterales	Caulobacteraceae	Brevundimonas	
7df768551745b8366c7c980cd4b68b87	Bacteria	Proteobacteria	Gammaproteobacteria	Enterobacterales
ece0eb0811bd064e537f49c346b29ddf	Bacteria	Proteobacteria	Gammaproteobacteria	Burkholderiales	Burkholderiaceae	Burkholderia-Caballeronia-Paraburkholderia	
20bfcd0da3a79819ec6803fc2973b300	Bacteria	Proteobacteria	Gammaproteobacteria	Pseudomonadales	Pseudomonadaceae	Pseudomonas	
05891c40beb4cdfb56a4da558728425e	Bacteria	Proteobacteria	Gammaproteobacteria	Xanthomonadales	Xanthomonadaceae
df8f605e6ac29ca0848211afdc024389	Bacteria	Bacteroidota	Bacteroidia	Flavobacteriales	Weeksellaceae	Chryseobacterium	
ca238ac75951426e89841bb359ca387e	Bacteria	Proteobacteria	Gammaproteobacteria	Burkholderiales	Burkholderiaceae	Ralstonia	
7b13caf59da418de6f834565f69dd545	Bacteria	Bacteroidota	Bacteroidia	Flavobacteriales	Flavobacteriaceae	Subsaxibacter	
d160b3c6bc82a5ec07153db930b0af9e	Bacteria	Bacteroidota	Bacteroidia	Flavobacteriales	Flavobacteriaceae	Flavobacterium	
eaf4f0f014fe34f83d0044a6b9934c24	Bacteria	Proteobacteria	Alphaproteobacteria	Caulobacterales	Caulobacteraceae	Brevundimonas	
afff941d5a9c5a83bb02ec7ea502cadf	Bacteria	Proteobacteria	Gammaproteobacteria	Burkholderiales	Comamonadaceae
c53b0187195cd1bf7dda2f0575023463	Bacteria	Proteobacteria	Alphaproteobacteria	Caulobacterales	Caulobacteraceae	Caulobacter	
3b4a68f7bb9e04c23f4a2d30ab1d2ffc	Bacteria	Nitrospirota	Nitrospiria	Nitrospirales	Nitrospiraceae	Nitrospira	
f263da5b1006c88261b916e5d07c5f4a	Bacteria	Proteobacteria	Gammaproteobacteria	Enterobacterales
3667f829d16d951c13abe5e9bbae3938	Bacteria	Proteobacteria	Gammaproteobacteria	Burkholderiales	Oxalobacteraceae
0f163f29fef5f496236b101bd28cb70c	Bacteria	Firmicutes	Bacilli	Paenibacillales	Paenibacillaceae	Paenibacillus	
0ef44d58e1b6534245582a23651a9655	Bacteria	Bacteroidota	Bacteroidia	Flavobacteriales	Flavobacteriaceae	Flavobacterium	
013ee78247a514ac3a52b6adaa3eedbe	Bacteria	Proteobacteria	Gammaproteobacteria	Burkholderiales	Oxalobacteraceae	Massilia	
4f7b97d64b705d9c4c3ae2950db0aa20	Bacteria	Bacteroidota	Bacteroidia	Flavobacteriales	Weeksellaceae	Chryseobacterium	
01f884eee2ff0f6514ba29fab2801c75	Bacteria	Proteobacteria	Gammaproteobacteria	Pseudomonadales	Pseudomonadaceae	Pseudomonas	
912115b8f98f7755ee7d0571bfd07356	Bacteria	Proteobacteria	Gammaproteobacteria	Xanthomonadales	Xanthomonadaceae
e69a0d615e36a348972dd66f07a2dabe	Bacteria	Proteobacteria	Gammaproteobacteria	Burkholderiales	Burkholderiaceae	Burkholderia-Caballeronia-Paraburkholderia	
a44b4b45bb17adae865dba0df8c66f9c	Bacteria	Proteobacteria	Gammaproteobacteria	Burkholderiales	Comamonadaceae	Polaromonas	
ab2d65307322de722711f3298da70d0e	Bacteria
e738c9cd21e2c405c3cdf34925ae8a10	Bacteria	Bacteroidota	Bacteroidia	Cytophagales	Hymenobacteraceae	Adhaeribacter	
cb1f8dcdf938e57a33e48a85c3056609	Bacteria	Proteobacteria	Gammaproteobacteria	Burkholderiales	Oxalobacteraceae	Massilia	
c7968302d721a822423758d6be1c046f	Bacteria	Chloroflexi	Dehalococcoidia	S085			
02a189f69c80f369b07be11522671d6a	Bacteria	Proteobacteria	Gammaproteobacteria	Pseudomonadales	Pseudomonadaceae	Pseudomonas	
36193979b078d33fec48ec47307a4987	Bacteria	Proteobacteria	Alphaproteobacteria	Rhizobiales	Rhizobiaceae	Ensifer	
8e0f2b63b16c7b7a4b74393b830f1e80	Bacteria	Proteobacteria	Gammaproteobacteria	Burkholderiales	Oxalobacteraceae
b33db9e22e89e9e004a3547b006344cd	Bacteria	Actinobacteriota	Actinobacteria	Micrococcales	Micrococcaceae	Arthrobacter	
59e5db4a69430c195939f905f57c0530	Bacteria	Proteobacteria	Gammaproteobacteria	Pseudomonadales	Pseudomonadaceae	Pseudomonas	
a20f500706b0005fe884f0ecf17a8d8c	Bacteria	Proteobacteria	Alphaproteobacteria	Rhizobiales	Rhizobiaceae	Mesorhizobium	
520b0eebb590dda25f359346a2210418	Bacteria	Proteobacteria	Gammaproteobacteria	Burkholderiales	Oxalobacteraceae
bf3636fffbc28abb9281fea29e982e86	Bacteria	Proteobacteria	Alphaproteobacteria	Caulobacterales	Caulobacteraceae	Brevundimonas	
dfdfbf406d7dbe0c1acdd690d4fb9d21	Bacteria	Firmicutes	Bacilli	Paenibacillales	Paenibacillaceae
4999f5207a0bfe268bb772c34af19182	Bacteria	Proteobacteria	Alphaproteobacteria	Rhizobiales	Beijerinckiaceae	Bosea	
80432051bccd517c553218cb15d936c6	Bacteria	Firmicutes	Bacilli	Paenibacillales	Paenibacillaceae	Paenibacillus	
6be7959fccfea58411e2fc961cd5c61b	Bacteria	Bacteroidota	Bacteroidia	Flavobacteriales	Flavobacteriaceae	Flavobacterium	
81bd4416043d323a64156aba9ea92763	Bacteria	Proteobacteria	Alphaproteobacteria	Caulobacterales	Caulobacteraceae	Brevundimonas	
39a8128582b7e9fba6ed5e452d50bf31	Bacteria	Bacteroidota	Bacteroidia	Flavobacteriales	Flavobacteriaceae	Flavobacterium	
296add1f580e6e96972c4aa8fee74bf3	Bacteria	Proteobacteria	Gammaproteobacteria	Burkholderiales	Oxalobacteraceae	Massilia	
62bcf431660b28558ac0e20254c772d9	Bacteria	Proteobacteria	Gammaproteobacteria	Enterobacterales
6675005c096c8a99c2025d9545cb1fe2	Bacteria	Proteobacteria	Gammaproteobacteria	Pseudomonadales	Pseudomonadaceae	Pseudomonas	
058f4d518103bbe8c97108cb09b72cee	Bacteria	Bdellovibrionota	Bdellovibrionia	Bdellovibrionales	Bdellovibrionaceae	Bdellovibrio	
2bd237afea78a3d703ecb462fd84cbb0	Bacteria	Proteobacteria	Gammaproteobacteria	Burkholderiales	Oxalobacteraceae
653b0d2a1101078364d47c73d579967a	Bacteria	Bacteroidota	Bacteroidia	Flavobacteriales	Flavobacteriaceae	Flavobacterium	
0a95f2326032901611339f3bc0b7ca44	Bacteria	Proteobacteria	Gammaproteobacteria	Burkholderiales	Comamonadaceae	Polaromonas	
d43ef0fd436584007058ede7a1f31402	Bacteria	Proteobacteria	Alphaproteobacteria	Sphingomonadales	Sphingomonadaceae	Sphingobium	
d278aaf03bc268357b343519dfe84816	Bacteria	Proteobacteria	Gammaproteobacteria	Burkholderiales	Oxalobacteraceae
653c432d21b2c0bb31814b50788572ac	Bacteria	Proteobacteria	Gammaproteobacteria	Burkholderiales	Alcaligenaceae
cf0a6d2e374ea7130ded979d8070ec51	Bacteria	Proteobacteria	Gammaproteobacteria	Burkholderiales	Oxalobacteraceae	Massilia	
097d6bdb5f35827b10596473857acb8e	Bacteria	Acidobacteriota	Acidobacteriae	Acidobacteriales			
95440b7b049e7625d34e8acbee0a7c8c	Bacteria	Proteobacteria	Gammaproteobacteria	Pseudomonadales	Pseudomonadaceae	Pseudomonas	
622eddcb1a28826577afacf1955551e2	Bacteria	Proteobacteria	Gammaproteobacteria	Burkholderiales	Burkholderiaceae	Burkholderia-Caballeronia-Paraburkholderia	
88b4fa45ef061918109ee743aead768c	Bacteria	Proteobacteria	Alphaproteobacteria	Caulobacterales	Caulobacteraceae
ae5a5ddbd6f69024e2f1648f043dc6fb	Bacteria	Actinobacteriota	Actinobacteria	Micrococcales	Microbacteriaceae	Microbacterium	
fad4d7a5b372a9139a8d5f2392d39914	Bacteria	Proteobacteria	Gammaproteobacteria	Burkholderiales	Oxalobacteraceae
2015e09dbade772f80bc1685976c3d01	Bacteria	Actinobacteriota	Actinobacteria	Micrococcales	Micrococcaceae	Paenarthrobacter	
ceafbe320eb2436a0c315fdbf0cbe636	Bacteria	Proteobacteria	Gammaproteobacteria	Pseudomonadales	Pseudomonadaceae	Pseudomonas	
a30fb1e2861b16cb89ac671504982266	Bacteria	Firmicutes	Bacilli	Paenibacillales	Paenibacillaceae	Paenibacillus	
a666f6ed3abed5cb9ddb769ba6e806b9	Bacteria	Proteobacteria	Gammaproteobacteria	Burkholderiales	Comamonadaceae
705ccd84feba5a6f8c2fb682c994d522	Bacteria	Proteobacteria	Gammaproteobacteria	Burkholderiales	Oxalobacteraceae
6a19c7dbbdadb484dbf24f240023c880	Bacteria	Proteobacteria	Gammaproteobacteria	Pseudomonadales	Pseudomonadaceae	Pseudomonas	
1c6396efa50b76d96048e4085b5cadf4	Bacteria	Proteobacteria	Alphaproteobacteria	Sphingomonadales	Sphingomonadaceae	Sphingomonas	
0a13b13ae7da9ed4909c75d8d08a3c7d	Bacteria	Proteobacteria	Gammaproteobacteria	Burkholderiales	Methylophilaceae	Methylotenera	
5a9595401b0ec8f67bbbd1108699cc05	Bacteria	Proteobacteria	Gammaproteobacteria	Xanthomonadales	Xanthomonadaceae	Stenotrophomonas	
29036efbbd28ca52f4217f6ab34f392f	Bacteria	Proteobacteria	Gammaproteobacteria	Burkholderiales	Oxalobacteraceae
a7fbce0d2beb573d245caabb1fac07fc	Bacteria	Proteobacteria	Alphaproteobacteria	Rhizobiales	Rhizobiaceae
7985050b3398c0edb5a6d97940d3ae0d	Bacteria	Proteobacteria	Gammaproteobacteria	Pseudomonadales	Moraxellaceae	Acinetobacter	
bdc53dc2ebd20a2e5deb0b07ba407549	Bacteria	Proteobacteria	Gammaproteobacteria	Pseudomonadales	Pseudomonadaceae	Pseudomonas	
d1460de41a47a8aff55d773265775713	Bacteria	Proteobacteria	Gammaproteobacteria	Burkholderiales	Oxalobacteraceae
ed5fd03630882730223558ee564b3543	Bacteria	Proteobacteria	Gammaproteobacteria	Pseudomonadales	Pseudomonadaceae	Pseudomonas	
aa405995b2012f7711886a9232d9f367	Bacteria	Proteobacteria	Alphaproteobacteria	Sphingomonadales	Sphingomonadaceae	Sphingopyxis	
d93d2a2e7b0c2ed96ca6074a717a8a4d	Bacteria	Actinobacteriota	Actinobacteria	Micrococcales	Micrococcaceae	Arthrobacter	
c30f0ddbd24bfb37a4f2931cbfc97968	Bacteria	Proteobacteria	Gammaproteobacteria	Pseudomonadales	Pseudomonadaceae	Pseudomonas	
d31beadd4fa965c07d645b0aec73e275	Bacteria	Actinobacteriota	Actinobacteria	Micrococcales	Micrococcaceae	Arthrobacter	
0fb588b1f9cbe3a7876882c78dd87022	Bacteria	Proteobacteria	Gammaproteobacteria	Burkholderiales	Oxalobacteraceae	Noviherbaspirillum	
7731520b6133efb806080b9656a769a0	Bacteria	Proteobacteria	Gammaproteobacteria	Burkholderiales	Oxalobacteraceae
cca3934085de778b8b212e8b9ad61960	Bacteria	Proteobacteria	Alphaproteobacteria	Sphingomonadales	Sphingomonadaceae	Sphingobium	
a2aa19e3bba1f860a129e2909b71cb8f	Bacteria	Proteobacteria	Gammaproteobacteria	Burkholderiales	Methylophilaceae
664200703a999f476d40c5d6ce30e351	Bacteria	Proteobacteria	Gammaproteobacteria	Burkholderiales	Comamonadaceae
c0236de90ab2c9077bd0734909d9363e	Bacteria	Firmicutes	Bacilli	Paenibacillales	Paenibacillaceae	Paenibacillus	
7f9340958d82d57506ef21b254a1f195	Bacteria	Proteobacteria	Gammaproteobacteria	Burkholderiales	Oxalobacteraceae	Massilia	
38a1642db1b0a7382a2aa754f6c7499c	Bacteria	Firmicutes	Bacilli	Paenibacillales	Paenibacillaceae	Cohnella	
d634a4a3b130cec8215cfd0ccd76c92d	Bacteria	Nitrospirota	Nitrospiria	Nitrospirales	Nitrospiraceae	Nitrospira	
af28d10c590d357148693d947506576a	Bacteria	Proteobacteria	Alphaproteobacteria	Rhodobacterales	Rhodobacteraceae
b05aa882f1e88a6ef4b156990fe54336	Bacteria	Firmicutes	Bacilli	Paenibacillales	Paenibacillaceae	Paenibacillus	
0d33301c2bb17e6a2ea9d6c2335b79b3	Bacteria	Proteobacteria	Alphaproteobacteria	Rhodobacterales	Rhodobacteraceae
e5ecff4d352498305d2e6587cc8ea5a2	Bacteria	Proteobacteria	Gammaproteobacteria	Xanthomonadales	Xanthomonadaceae	Lysobacter	
48387e8d4db7d90064bcaf6926227ced	Bacteria	Proteobacteria	Gammaproteobacteria	Burkholderiales	Oxalobacteraceae	Massilia	
fd9fc00caeda284230618377a8449555	Bacteria	Proteobacteria	Gammaproteobacteria	Burkholderiales	Comamonadaceae
ae6c3fd8d5b1a33b9c0651f4b20f6d7d	Bacteria	Bacteroidota	Bacteroidia	Cytophagales	Hymenobacteraceae	Adhaeribacter	
ecafc1c86c4c0ab03debbb99bbad5a12	Bacteria	Proteobacteria	Gammaproteobacteria	Burkholderiales	Oxalobacteraceae
a00a1d4963c024468b72b695433fa6e4	Bacteria	Firmicutes	Bacilli	Paenibacillales	Paenibacillaceae	Paenibacillus	
3bf00c41f9363b5569b9eb15cc2b3f06	Bacteria	Firmicutes	Bacilli	Paenibacillales	Paenibacillaceae	Cohnella	
5ab5d58b7787bcaffbca41a0660ddfd8	Bacteria	Proteobacteria	Gammaproteobacteria	Burkholderiales	Alcaligenaceae
ee2da70459569508c981c37c13ae22cb	Bacteria	Proteobacteria	Gammaproteobacteria	Burkholderiales	Burkholderiaceae	Cupriavidus	
735379bd91808b0e363f238a293bdfd7	Bacteria	Proteobacteria	Alphaproteobacteria	Rhizobiales	Rhizobiaceae	Ensifer	
db911608bb82fa54ae7ef232bc0ce857	Bacteria	Proteobacteria	Gammaproteobacteria	Burkholderiales	Oxalobacteraceae
93a3db61ad2a9ccc5cbffdf9cfdf826f	Bacteria	Firmicutes	Bacilli	Paenibacillales	Paenibacillaceae	Paenibacillus	
360f4036b7854c3f0052b68bac1b0f32	Bacteria	Proteobacteria	Alphaproteobacteria	Caulobacterales	Caulobacteraceae	Brevundimonas	
64d61e537f49c91a8e210917da532c1f	Bacteria	Proteobacteria	Gammaproteobacteria	Burkholderiales	Oxalobacteraceae
f251b6ea001d8831f29f1f835033fc7b	Bacteria	Proteobacteria	Gammaproteobacteria	Enterobacterales	Enterobacteriaceae	Escherichia/Shigella	
7de2b643c256ffdbf5b498c9d7b6d21d	Bacteria	Proteobacteria	Alphaproteobacteria	Caulobacterales	Caulobacteraceae	Brevundimonas	
597fcf09bcdfa53e6765c50c8fb8601d	Bacteria	Proteobacteria	Alphaproteobacteria	Sphingomonadales	Sphingomonadaceae	Altererythrobacter	
b7d1c7d50879bee36f3fe643be46317c	Bacteria	Proteobacteria	Alphaproteobacteria	Caulobacterales	Caulobacteraceae	Brevundimonas	
7c11edb5b75032d7da154afb042c5108	Bacteria	Verrucomicrobiota	Chlamydiae	Chlamydiales	Simkaniaceae	Ga0074140	
8206bcf48f89dafd01e9ae81e69ae89b	Bacteria	Proteobacteria	Gammaproteobacteria	Pseudomonadales	Pseudomonadaceae	Pseudomonas	
0806466bf38e7d34123f1d1087044723	Bacteria	Proteobacteria	Alphaproteobacteria	Rhizobiales	Beijerinckiaceae	Bosea	
a5a65a99bad32024a4a9715610de6745	Bacteria	Proteobacteria	Gammaproteobacteria	Enterobacterales	Enterobacteriaceae
36481abd40f328a48c07a0614929de2b	Bacteria	Proteobacteria	Alphaproteobacteria	Rhizobiales	Rhizobiaceae	Ensifer	
55fb35194d78ee11f56c3d3a295890b0	Bacteria	Firmicutes	Bacilli	Paenibacillales	Paenibacillaceae	Paenibacillus	
b000f4329919d545e52c0d8ef091044e	Bacteria	Firmicutes	Bacilli	Paenibacillales	Paenibacillaceae	Paenibacillus	
813098d00dd53b2be1b2b88c87b8a92b	Bacteria	Proteobacteria	Gammaproteobacteria	Burkholderiales	Oxalobacteraceae
8b77e5843dfd0f36463bb6431940f429	Bacteria	Proteobacteria	Gammaproteobacteria	Xanthomonadales	Xanthomonadaceae	Pseudoxanthomonas	
3a382576fa90bf551224d21e76316bda	Bacteria	RCP2-54					
b5200d4310e62c71f15fa557cdbeb927	Bacteria	Proteobacteria	Alphaproteobacteria	Sphingomonadales	Sphingomonadaceae	Sphingopyxis	
77c52f56cf9c2efa2736bc5093653cc4	Bacteria	Actinobacteriota	Actinobacteria	Micrococcales	Microbacteriaceae	Microbacterium	
8d2c0d05190ac12f66b0d866c7d0bdc0	Bacteria	Bacteroidota	Bacteroidia	Flavobacteriales	Flavobacteriaceae	Flavobacterium	
296852d47324497e8b880048be0d10fc	Bacteria	Bacteroidota	Bacteroidia	Cytophagales	Hymenobacteraceae	Adhaeribacter	
60dd685672039ed06f6dcd36a6a491fc	Bacteria	Proteobacteria	Gammaproteobacteria	Burkholderiales	Oxalobacteraceae	Massilia	
608e74de29b3adffb8f87c3c44ae47e5	Bacteria	Proteobacteria	Alphaproteobacteria	Sphingomonadales	Sphingomonadaceae	Sphingomonas	
005fc902b72c65702ba6a6abfb478b1c	Bacteria
f2443f31ea9cb06fd15495215112534e	Bacteria	Proteobacteria	Gammaproteobacteria	Pseudomonadales	Pseudomonadaceae	Pseudomonas	
434eaf617e69bf739e2954c8ca506761	Bacteria	Proteobacteria	Gammaproteobacteria	Burkholderiales	Oxalobacteraceae
ac9e591bb648d125e6774938ec3a6d36	Bacteria	Proteobacteria	Gammaproteobacteria	Burkholderiales	Oxalobacteraceae
3d6ad112734cf36649b8a1710451647a	Bacteria	Firmicutes	Bacilli	Paenibacillales	Paenibacillaceae	Paenibacillus	
9eeb95f077f28fa89e1ece23dca5a412	Bacteria	Proteobacteria	Gammaproteobacteria	Burkholderiales	Oxalobacteraceae	Oxalicibacterium	
0edb5e3becf55e78cd22d91b2d0bbfdc	Bacteria	Proteobacteria	Gammaproteobacteria	Pseudomonadales	Pseudomonadaceae	Pseudomonas	
2e7e1875480758222ec766186231bf8f	Bacteria	Proteobacteria	Gammaproteobacteria	Burkholderiales	Comamonadaceae
b8e7d2d51ac5f8fd04cbbc71369676ba	Bacteria	Proteobacteria	Alphaproteobacteria	Rhizobiales	Rhizobiaceae	Allorhizobium-Neorhizobium-Pararhizobium-Rhizobium	
73f8dcab3b33505a2c1d070b0895caa1	Bacteria	Myxococcota	Myxococcia	Myxococcales	Vulgatibacteraceae	Vulgatibacter	
2cf0388e464df1c1b46d24d6d807a983	Bacteria	Proteobacteria	Alphaproteobacteria	Rhizobiales	Rhizobiaceae	Aminobacter	
bbdd133074fc5ea0f7d4961e7c63ae62	Bacteria	Proteobacteria	Gammaproteobacteria	Pseudomonadales	Pseudomonadaceae	Pseudomonas	
deed4bbeef4ff45eb45b9496ac014574	Bacteria	Proteobacteria	Gammaproteobacteria	Xanthomonadales	Xanthomonadaceae
722b345675dc65c7fed0d21401b10aef	Bacteria	Bdellovibrionota	Bdellovibrionia	Bdellovibrionales	Bdellovibrionaceae	Bdellovibrio	
8eada08b3fdfb1f9706fe5240f37b1b8	Bacteria	Proteobacteria	Alphaproteobacteria	Rhizobiales	Xanthobacteraceae	Bradyrhizobium	
ed05ea560c53899c5c76c87f934226d9	Bacteria	Proteobacteria	Alphaproteobacteria	Sphingomonadales	Sphingomonadaceae	Sphingopyxis	
b616d7c78517cb5603598308556e3cd1	Bacteria	Proteobacteria	Gammaproteobacteria	Burkholderiales	Burkholderiaceae	Burkholderia-Caballeronia-Paraburkholderia	
87f39566970de45e4bddfac6db1828ea	Bacteria	Proteobacteria	Alphaproteobacteria	Caulobacterales	Caulobacteraceae	Brevundimonas	
0f3b033e0e7821d90b15999303c5399a	Bacteria	Proteobacteria	Gammaproteobacteria	Xanthomonadales	Xanthomonadaceae	Arenimonas	
78cff31b2ce6ced7a566863e9c529360	Bacteria	Bacteroidota	Bacteroidia	Flavobacteriales	Flavobacteriaceae	Flavobacterium	
98ffbdd66aaf0fadf5a5608ae984358a	Bacteria	Proteobacteria	Gammaproteobacteria	Burkholderiales	Oxalobacteraceae
083f1fae9e5d1c15213c5c78fe451808	Bacteria	Proteobacteria	Gammaproteobacteria	Burkholderiales	Burkholderiaceae	Burkholderia-Caballeronia-Paraburkholderia	
495d13d033454fe3a759c9e8e2a664ec	Bacteria	Firmicutes	Bacilli	Paenibacillales	Paenibacillaceae	Paenibacillus	
e22a21d20f6d86a915d000828a03a5cd	Bacteria	Proteobacteria	Gammaproteobacteria	Burkholderiales	Comamonadaceae	Polaromonas	
63dec1b536bfe3eca67f9c1e9ccfe34f	Bacteria	Bdellovibrionota	Bdellovibrionia	Bdellovibrionales	Bdellovibrionaceae	Bdellovibrio	
5adfa1b8628270b7378d21e63d740f93	Bacteria	Proteobacteria	Alphaproteobacteria	Sphingomonadales	Sphingomonadaceae	Novosphingobium	
b7980e4108faf557c054b4ec98d99f19	Bacteria	Proteobacteria	Alphaproteobacteria	Caulobacterales	Caulobacteraceae	Brevundimonas	
71484acf32a37e7ac31e37ad5febf00a	Bacteria	Proteobacteria	Gammaproteobacteria	Burkholderiales	Oxalobacteraceae	Massilia	
32c5ced550288a464dab895f77b6cf37	Bacteria	Cyanobacteria	Sericytochromatia				
f95a60db589453c81ac33e4c832e30c4	Bacteria	Proteobacteria	Gammaproteobacteria	Burkholderiales	Comamonadaceae
a753aa4c176480c406536412a1e6a9dd	Bacteria	Proteobacteria	Gammaproteobacteria	Xanthomonadales	Xanthomonadaceae
26465bcf5bbad9b24dc408a99be00484	Bacteria	Chloroflexi	TK10				
550ddb274dadc13f8de83076a08a7bdc	Bacteria	Proteobacteria	Gammaproteobacteria	Pseudomonadales	Pseudomonadaceae	Pseudomonas	
449c4038bc52315b50a999a797c8f742	Bacteria	Proteobacteria	Gammaproteobacteria	Burkholderiales	Burkholderiaceae	Burkholderia-Caballeronia-Paraburkholderia	
677353aa1e9ea09a4a7cf260f20aab83	Bacteria	Proteobacteria	Gammaproteobacteria	Burkholderiales	Oxalobacteraceae
9f683f270cf3b0ff858db839abe2f17b	Bacteria	Proteobacteria	Gammaproteobacteria	Xanthomonadales	Xanthomonadaceae
73490c17cddfdb894e2bb943cf7f61bd	Bacteria	Firmicutes	Bacilli	Bacillales	Planococcaceae
0cf5968abe760378d8422bc6d464f263	Bacteria	Proteobacteria	Gammaproteobacteria	Burkholderiales	Oxalobacteraceae
7076405a715940543c1d59ddaa81c436	Bacteria	Firmicutes	Bacilli	Paenibacillales	Paenibacillaceae	Paenibacillus	
e7a1be54575e3d0123982dc2fbc758ba	Bacteria	Proteobacteria	Gammaproteobacteria	Burkholderiales	Alcaligenaceae
ec9278e44fc65d6d577789c8977f7a3b	Bacteria	Proteobacteria	Gammaproteobacteria	Burkholderiales	Burkholderiaceae	Burkholderia-Caballeronia-Paraburkholderia	
2112b4ee9a9f4b7cf647c211c4ac23c7	Bacteria	Proteobacteria	Gammaproteobacteria	Burkholderiales	Oxalobacteraceae
77ee2be4eb0733220f096971426d8738	Bacteria	Bacteroidota	Bacteroidia	Flavobacteriales	Flavobacteriaceae	Flavobacterium	
0d4b59f1af097dde20ce999d55423997	Bacteria	Proteobacteria	Gammaproteobacteria	Burkholderiales	Oxalobacteraceae
0368f96e7f25ebcc7fc0ce0def219dfc	Bacteria	Proteobacteria	Gammaproteobacteria	Burkholderiales	TRA3-20		
a48e45d656e0616704d821e0accb1f2c	Bacteria	Proteobacteria	Alphaproteobacteria	Caulobacterales	Caulobacteraceae	Brevundimonas	
18ad5211241d9ef90b986b9013be8125	Bacteria	Proteobacteria	Gammaproteobacteria	Xanthomonadales	Xanthomonadaceae	Stenotrophomonas	
962a73ff93af8aca232cf605e3667ab4	Bacteria	Nitrospirota	Nitrospiria	Nitrospirales	Nitrospiraceae	Nitrospira	
83fc2bc8e4c16e385a0d3006f9eae454	Bacteria	Firmicutes	Bacilli	Paenibacillales	Paenibacillaceae	Paenibacillus	
92937be03c5ad749313206946af089d5	Bacteria	Bacteroidota	Bacteroidia	Flavobacteriales	Flavobacteriaceae	Flavobacterium	
f90883915f4a5cb8d908310df9bc4788	Bacteria	Proteobacteria	Gammaproteobacteria	Burkholderiales	Nitrosomonadaceae	MND1	
b67e2b5f74c08a37749ce1ded4b45b7c	Bacteria	Bacteroidota	Bacteroidia	Cytophagales	Hymenobacteraceae	Adhaeribacter	
b46e320af4d2da78ad95c8ef7f24a863	Bacteria	Proteobacteria	Gammaproteobacteria	Burkholderiales	Oxalobacteraceae
0dd4e706844a7d4e124077e1f3a09aa6	Bacteria	Firmicutes	Bacilli	Paenibacillales	Paenibacillaceae	Cohnella	
f266490d285a4248fc39c29602097627	Bacteria	Proteobacteria	Gammaproteobacteria	Burkholderiales	Comamonadaceae	Xylophilus	
01b6332a4f8320fc950753341c086b7b	Bacteria	Proteobacteria	Gammaproteobacteria	Pseudomonadales	Pseudomonadaceae	Pseudomonas	
3110838cf230c1758c6a6c5940cc9891	Bacteria	Proteobacteria	Alphaproteobacteria	Sphingomonadales	Sphingomonadaceae	Sphingobium	
f4a1a17d61628c4d2593dbde13ba4337	Bacteria	Proteobacteria	Gammaproteobacteria	Burkholderiales	Methylophilaceae
67b0888a4081ae211b47ea3d083904aa	Bacteria	Nitrospirota	Nitrospiria	Nitrospirales	Nitrospiraceae	Nitrospira	
6ef9d559720ade2ceb353afb27d78661	Bacteria	Proteobacteria	Gammaproteobacteria	Pseudomonadales	Pseudomonadaceae	Pseudomonas	
f76d33634fc77cf79a5894d884bf8ceb	Bacteria	Proteobacteria	Gammaproteobacteria	Burkholderiales	Oxalobacteraceae
51d5a1991cc744806e588db0f744ddec	Bacteria	Bdellovibrionota	Bdellovibrionia	Bacteriovoracales	Bacteriovoracaceae	Peredibacter	
6e338509705178084fb59e887e04e8b1	Bacteria	Proteobacteria	Gammaproteobacteria	Burkholderiales	Comamonadaceae
9407501555f9738549243bf66e35fb79	Bacteria	Proteobacteria	Gammaproteobacteria	Burkholderiales	Oxalobacteraceae	Massilia	
7663e083506eaf5a78aa16a9c569baf6	Bacteria	Proteobacteria	Alphaproteobacteria	Sphingomonadales	Sphingomonadaceae		
047ea962e1fb1b773c1333d9e16a12cb	Bacteria	Proteobacteria	Gammaproteobacteria	Pseudomonadales	Pseudomonadaceae	Pseudomonas	
57e0bd8a446594aab7a515fcf85047eb	Bacteria	Proteobacteria	Alphaproteobacteria	Sphingomonadales	Sphingomonadaceae	Sphingopyxis	
6a9e7daa3f58db351f2c6c3a5b0be24c	Bacteria	Bacteroidota	Bacteroidia	Flavobacteriales	Flavobacteriaceae	Flavobacterium	
678ecb76b77b673606e549735977cbfc	Bacteria	Proteobacteria	Gammaproteobacteria	Burkholderiales	Oxalobacteraceae
fa72df9d6d273e38f3e767c8be4821bc	Bacteria	Proteobacteria	Gammaproteobacteria	Burkholderiales	Oxalobacteraceae	Massilia	
99b9b6d9d63c242154bdbadb0048b9aa	Bacteria	Proteobacteria	Gammaproteobacteria	Burkholderiales	Alcaligenaceae
64ff8472d625c41370deb55307706209	Bacteria	Proteobacteria	Gammaproteobacteria	Pseudomonadales	Pseudomonadaceae	Pseudomonas	
eca74b32d8f74677e41751eeb1c9b3a6	Bacteria	Proteobacteria	Alphaproteobacteria	Caulobacterales	Caulobacteraceae	Caulobacter	
236ba50bf7d794060471ddb510628949	Bacteria	Proteobacteria	Alphaproteobacteria	Sphingomonadales	Sphingomonadaceae	Novosphingobium	
8d2061a34a2d6c4c5e549a9773d40e85	Bacteria	Proteobacteria	Alphaproteobacteria	Rhizobiales	Beijerinckiaceae	Bosea	
e4863da6be0629643aa486ea3d35dd68	Bacteria	Proteobacteria	Gammaproteobacteria	Burkholderiales	Methylophilaceae
5a23f9641f3416d4ab778c8b04fb3abb	Bacteria	Chloroflexi	Dehalococcoidia	S085			
4aaf175781a4abfa39335ef39e4cfa37	Bacteria	Myxococcota	Polyangia	Polyangiales	Sandaracinaceae	Sandaracinus	
bd16de66aa9716360ea58ad35d2dc983	Bacteria	Proteobacteria	Gammaproteobacteria	Burkholderiales	Oxalobacteraceae	Massilia	
b442beb95c93fe1035a44b5465ecc2ca	Bacteria	Proteobacteria	Alphaproteobacteria	Sphingomonadales	Sphingomonadaceae	Sphingopyxis	
3811fdfa9ea8ae3662e93a84330a8f7d	Bacteria	Proteobacteria	Gammaproteobacteria	Burkholderiales	Comamonadaceae
478fdbb1188541d64437ac59386fd2af	Bacteria	Proteobacteria	Gammaproteobacteria	Burkholderiales	Oxalobacteraceae
62919d6e7f842c459ebfcf186c1359b6	Bacteria	Firmicutes	Bacilli	Bacillales	Bacillaceae	Bacillus	
071c0a0d4ef27634caad2c6ea319de05	Bacteria	Actinobacteriota	Actinobacteria	Micrococcales	Micrococcaceae	Arthrobacter	
a3e2fd073a91ab1a8822d7131c171601	Bacteria	Firmicutes	Bacilli	Paenibacillales	Paenibacillaceae	Paenibacillus	
45cf67757a4b9d530fa7032af24b3d4a	Bacteria	Proteobacteria	Gammaproteobacteria	Xanthomonadales	Rhodanobacteraceae
c4ea9b1caa2ed12384d9fd7f111797f4	Bacteria	Proteobacteria	Alphaproteobacteria	Caulobacterales	Caulobacteraceae	Brevundimonas	
6bc62dde8338dc8722725b1f5353a1fb	Bacteria	Proteobacteria	Gammaproteobacteria	Burkholderiales	Oxalobacteraceae
4985574e57d242b3a41f69acd28e2abc	Bacteria	Bacteroidota	Bacteroidia	Cytophagales	Hymenobacteraceae	Adhaeribacter	
cfb99383db64b2450fff87dcf2b5c19a	Bacteria	Proteobacteria	Gammaproteobacteria	Burkholderiales	Alcaligenaceae
fa65482edcc9e8ab74101c1174a8e901	Bacteria	Firmicutes	Bacilli	Paenibacillales	Paenibacillaceae	Paenibacillus	
5f167ae9a502fd0ef62ae1051ed87f43	Bacteria	Proteobacteria	Gammaproteobacteria	Burkholderiales	Oxalobacteraceae	Massilia	
ceaf3daef02d1b9b7be2e0cecb9c01d5	Bacteria	Proteobacteria	Gammaproteobacteria	Enterobacterales	Enterobacteriaceae
8949a427870e04859461b165ef5c88be	Bacteria	Proteobacteria	Gammaproteobacteria	Burkholderiales	Oxalobacteraceae	Massilia	
d25e3528f4ce9bffdfe3d7591d4f777a	Bacteria	Proteobacteria	Alphaproteobacteria	Sphingomonadales	Sphingomonadaceae	Sphingomonas	
72314f8c649abdb2456387c6d37a8b8c	Bacteria	Proteobacteria	Alphaproteobacteria	Rickettsiales	Mitochondria		
ec4467645fa092086855c800bd02fd28	Bacteria	Actinobacteriota	Acidimicrobiia	Microtrichales	Ilumatobacteraceae	CL500-29_marine_group	
e57e133a678ba4d38a92c73d08a754a4	Bacteria
ee507aec16c3e02158c020a7ed2be9f3	Bacteria	Proteobacteria	Gammaproteobacteria	Burkholderiales	Burkholderiaceae	Cupriavidus	
168a33d8635dab7a6856a47dcfad0ee8	Bacteria	Gemmatimonadota	Gemmatimonadetes	Gemmatimonadales	Gemmatimonadaceae		
0d14c573c5fc370653d9c4ac5cd400f2	Bacteria	Bacteroidota	Bacteroidia	Flavobacteriales	Flavobacteriaceae	Flavobacterium	
3f665910784c4f5546731dd69cdc570e	Bacteria	Proteobacteria	Gammaproteobacteria	Burkholderiales	Burkholderiaceae	Ralstonia	
202511b45940706f23ced56c7833ad84	Bacteria	Proteobacteria	Gammaproteobacteria	Burkholderiales	Burkholderiaceae	Cupriavidus	
de5c9d34d66ce10519d32860781636d0	Bacteria	Proteobacteria	Gammaproteobacteria	Xanthomonadales	Xanthomonadaceae	Arenimonas	
4c5bbdd03247dac9a702b796b96e7b27	Bacteria	Proteobacteria	Alphaproteobacteria	Sphingomonadales	Sphingomonadaceae	Sphingomonas	
db2c4b787b90ce6956a45ce9a9e10849	Bacteria	Proteobacteria	Alphaproteobacteria	Rhizobiales	Rhizobiaceae	Phyllobacterium	
bf2dc0918772095409db3bae33ad5306	Bacteria	Proteobacteria	Alphaproteobacteria	Rhizobiales	Methyloligellaceae		
2fca440a1c66aa734d2f2c5acad520c7	Bacteria	Proteobacteria	Alphaproteobacteria	Rickettsiales	Mitochondria		
f0406d233da1c4bc639d7dcd2b90eae2	Bacteria	Proteobacteria	Gammaproteobacteria	Burkholderiales	Oxalobacteraceae
15c30525327228b636d0551c1967a812	Bacteria	Proteobacteria	Gammaproteobacteria	Burkholderiales	Oxalobacteraceae
8c6bc8743fce7acbd2fbcf84ff2d36f2	Bacteria	Proteobacteria	Gammaproteobacteria	Xanthomonadales	Rhodanobacteraceae
c87e38d71ef5cb2c1d54f942a7b4e0ab	Bacteria	Proteobacteria	Gammaproteobacteria	Burkholderiales	Oxalobacteraceae
d94f2ae541f2bef0526d71b26128a438	Bacteria	Proteobacteria	Gammaproteobacteria	Burkholderiales	Nitrosomonadaceae	MND1	
c965cd2d3a959ebac9cf466abffbd46c	Bacteria	Chloroflexi	Dehalococcoidia	S085			
abcb3c6dc69bac24c204e0b8dfa9503c	Bacteria	Actinobacteriota	Actinobacteria	Micrococcales	Micrococcaceae
22db3377da996ef5f70ae7ea8abd835a	Bacteria	Proteobacteria	Alphaproteobacteria	Rhizobiales	Beijerinckiaceae	Bosea	
a9ca2f6edc4bbce2e2e4a6ab259a049f	Bacteria	Firmicutes	Bacilli	Paenibacillales	Paenibacillaceae	Paenibacillus	
dde008e4e80ea08c9ce5b47c0a73628a	Bacteria	Proteobacteria	Gammaproteobacteria	Burkholderiales	Oxalobacteraceae	Pseudoduganella	
cdfb5fc0ea2de2771b1b6dddf7335760	Bacteria	Bacteroidota	Bacteroidia	Flavobacteriales	Weeksellaceae	Chryseobacterium	
e6d0aaf27109001b0f7c884a6fc1d8f5	Bacteria	Nitrospirota	Nitrospiria	Nitrospirales	Nitrospiraceae	Nitrospira	
a7fcfef7806cdb37a4c9ec7cf4c4550a	Bacteria	Proteobacteria	Gammaproteobacteria	Burkholderiales	Oxalobacteraceae
edc4e710de3f0724c56f51e33a538562	Bacteria	Firmicutes	Bacilli	Bacillales	Bacillaceae	Bacillus	
5f7fcd99a4f6a51b6dffc63d815f896a	Bacteria	Proteobacteria	Gammaproteobacteria	Burkholderiales	Oxalobacteraceae
de3bbccbdc358f11fdc98f9cbfa28030	Bacteria	Bacteroidota	Bacteroidia	Flavobacteriales	Weeksellaceae	Chryseobacterium	
82a5e145c8a0f6db928b099bef1c1fe1	Bacteria	Actinobacteriota	MB-A2-108				
2ef3d5eebf0f95692591d58b828bf1ec	Bacteria	Firmicutes	Bacilli	Paenibacillales	Paenibacillaceae	Paenibacillus	
4a168c72f0e2435887cc85a12fa7a588	Bacteria	Proteobacteria	Gammaproteobacteria	Burkholderiales	Oxalobacteraceae
6b900696e7acf4fb820ad9c17bbf234b	Bacteria	Bacteroidota	Bacteroidia	Cytophagales	Hymenobacteraceae	Adhaeribacter	
baf947e069a67744bd309de9313f85c6	Bacteria	Proteobacteria	Gammaproteobacteria	Xanthomonadales	Xanthomonadaceae	Lysobacter	
647995a886ab19ff370ec317cf6a169e	Bacteria	Proteobacteria	Gammaproteobacteria	Burkholderiales	Oxalobacteraceae
89cb97e01abe8c40a11f0e82ce6f8e04	Bacteria	Proteobacteria	Gammaproteobacteria	Xanthomonadales	Xanthomonadaceae
175e9fb34f17b11ae1bef4a16a8bfcaa	Bacteria	Proteobacteria	Gammaproteobacteria	Burkholderiales	Oxalobacteraceae	Massilia	
da91a8de48a3537f0440cda43492276d	Bacteria	Proteobacteria	Gammaproteobacteria	Burkholderiales	Oxalobacteraceae
7ea33f764c5f06bac2a2bced6f60f99a	Bacteria	Firmicutes	Bacilli	Paenibacillales	Paenibacillaceae	Paenibacillus	
9a9ffa85cd03de212b837cbfe31fa375	Bacteria	Proteobacteria	Alphaproteobacteria	Rhizobiales	Xanthobacteraceae
3fadb5b4238f2c44b54f6cfe82fb5930	Bacteria
7222078ed688238b7c5f2dacc11101a5	Bacteria	Proteobacteria	Gammaproteobacteria	Burkholderiales	Oxalobacteraceae	Massilia	
308280e3f6b14b90470223ee06a95944	Bacteria	Firmicutes	Bacilli	Paenibacillales	Paenibacillaceae	Paenibacillus	
ed444b75762025c7203452f2bbae321b	Bacteria	Proteobacteria	Gammaproteobacteria	Burkholderiales	Methylophilaceae
440c1fe8766cebc3af0f8391c38cd965	Bacteria	Proteobacteria	Gammaproteobacteria	Burkholderiales	Oxalobacteraceae
b465849ba2884c40f969346e0846f0f2	Bacteria	Proteobacteria	Alphaproteobacteria	Sphingomonadales	Sphingomonadaceae	Sphingomonas	
c7d27583692ef870ae24dbfc1a2ddda4	Bacteria	Proteobacteria	Gammaproteobacteria	Xanthomonadales	Xanthomonadaceae
4e592cf8cf188e310141ea210814ca19	Bacteria	Proteobacteria	Gammaproteobacteria	Burkholderiales	Oxalobacteraceae
f634288914d9ee9a3f3801345063d753	Bacteria	Proteobacteria	Gammaproteobacteria	Burkholderiales	Oxalobacteraceae
ad2a8d29b55224f582b178cc90778239	Bacteria	Firmicutes	Bacilli	Paenibacillales	Paenibacillaceae	Paenibacillus	
5b22c77248908c56ea30da715b5fb6f2	Bacteria	Myxococcota	Myxococcia	Myxococcales	Myxococcaceae	P3OB-42	
9c6a3136232c6b550cb41cbf4a6aaed0	Bacteria	Bdellovibrionota	Bdellovibrionia	Bdellovibrionales	Bdellovibrionaceae	OM27_clade	
5235fc389bfd3ea93087acebd71df85b	Bacteria	Proteobacteria	Gammaproteobacteria	Burkholderiales	Oxalobacteraceae	Massilia	
e6ef2552608207b584bd1380e69fa7a5	Bacteria	Proteobacteria	Alphaproteobacteria	Rhizobiales	Xanthobacteraceae
4b732c1036e6dc9b3a95a5e1c4d40968	Bacteria	Proteobacteria	Gammaproteobacteria	Burkholderiales	Oxalobacteraceae
1212556e63e79a6228026e56ff8a0e17	Bacteria	Proteobacteria	Gammaproteobacteria	Burkholderiales	Oxalobacteraceae
a400c3cae757350097f34fcbadd1be0a	Bacteria	Proteobacteria	Gammaproteobacteria	Salinisphaerales	Solimonadaceae	Nevskia	
8cf684fb0f14d9da3b2078dec6844770	Bacteria	Proteobacteria	Gammaproteobacteria	Burkholderiales	Burkholderiaceae	Burkholderia-Caballeronia-Paraburkholderia	
ad1cfff1aa837793a8a99233a8c81d64	Bacteria	Proteobacteria	Gammaproteobacteria	Burkholderiales	Nitrosomonadaceae	MND1	
9e3dc526884279edca3f2b2945e7a6c5	Bacteria	Proteobacteria	Gammaproteobacteria	Burkholderiales	Comamonadaceae
f322aa425fe68fa126d32503a58990c7	Bacteria	Proteobacteria	Gammaproteobacteria	Burkholderiales	Comamonadaceae
8b1425c58636f5a1b36b91c39ed3f8b9	Bacteria	Firmicutes	Bacilli	Paenibacillales	Paenibacillaceae	Cohnella	
4a61746c7e5ef7692d90486e21c778e4	Bacteria	Proteobacteria	Gammaproteobacteria	Burkholderiales	Comamonadaceae
ff99ada9db670f6f25d95d543e55984a	Bacteria	Firmicutes	Bacilli	Paenibacillales	Paenibacillaceae	Paenibacillus	
896cadd7517add908cf32af986933984	Bacteria	Proteobacteria	Alphaproteobacteria	Rhizobiales	Rhizobiaceae
e65634af5d01374a9f1bf600a53428d6	Bacteria	Proteobacteria	Gammaproteobacteria	Xanthomonadales	Xanthomonadaceae	Stenotrophomonas	
7a58a1785df76f535b63e5c7a5f3e2a9	Bacteria	Gemmatimonadota	Gemmatimonadetes	Gemmatimonadales	Gemmatimonadaceae		
63a09339323d484b7739f82dbd9d5248	Bacteria	Proteobacteria	Gammaproteobacteria	Burkholderiales	Oxalobacteraceae	Massilia	
6201584f0c9e77e321dab16fa134c067	Bacteria	Proteobacteria	Alphaproteobacteria	Sphingomonadales	Sphingomonadaceae	Croceicoccus	
fa7ebc19ea21de38662e41170e8746dd	Bacteria	Proteobacteria	Gammaproteobacteria	Burkholderiales	SC-I-84		
c47307ec1b2b0b41a6a97630b8a90cff	Bacteria	Proteobacteria	Gammaproteobacteria	Burkholderiales	Comamonadaceae	Polaromonas	
7cd38dc79ee839123ca45a0a92b4a4e4	Bacteria	Proteobacteria	Gammaproteobacteria	Burkholderiales	Oxalobacteraceae
4af202109737e955565c8b156cb8866c	Bacteria	Gemmatimonadota	Gemmatimonadetes	Gemmatimonadales	Gemmatimonadaceae		
bde9a4bfd8597d611e3d1bc979492a25	Bacteria	Proteobacteria	Gammaproteobacteria	Burkholderiales	A21b		
8b65c575d71156959ee2f1cf5527fe22	Bacteria	Chloroflexi	Dehalococcoidia	S085			
9198c47b1f5d2bb4ac17e2a807e34897	Bacteria	Proteobacteria	Alphaproteobacteria	Sphingomonadales	Sphingomonadaceae		
495e2b28eb5a4830862413097337fcf0	Bacteria	Bacteroidota	Bacteroidia	Flavobacteriales	Flavobacteriaceae	Flavobacterium	
5f22cae5281b685c8887ca5be1b29b84	Bacteria	Proteobacteria	Gammaproteobacteria	Burkholderiales	Alcaligenaceae
fb98dc9aef8d59d385df83d8cd68f1fd	Bacteria	Gemmatimonadota	Gemmatimonadetes	Gemmatimonadales	Gemmatimonadaceae		
6d37bf723a6bc838187f63ce7703d8f4	Bacteria
a914608f2a034e73bf2467bf167542a3	Bacteria	Verrucomicrobiota	Verrucomicrobiae	Verrucomicrobiales	Verrucomicrobiaceae	Verrucomicrobium	
b9d67391a2ed473b9113edbe8fc18221	Bacteria	Gemmatimonadota	Gemmatimonadetes	Gemmatimonadales	Gemmatimonadaceae		
56e744209fb626ff6a14e651d16f913d	Bacteria	Chloroflexi	AD3				
3c7492e1f8f21139b3d8549c942c6dce	Bacteria	Chloroflexi	AD3				
9fafcccb658fd6be31739a4f1b58308d	Bacteria	Proteobacteria	Alphaproteobacteria	Rhizobiales	Rhizobiaceae	Shinella	
28469733308e5fa97e540dde798798f2	Bacteria	Proteobacteria	Gammaproteobacteria	Pseudomonadales	Pseudomonadaceae	Pseudomonas	
e9fff5381758e2e1f94e8f6b884503e7	Bacteria	Proteobacteria	Gammaproteobacteria	Burkholderiales	Oxalobacteraceae	Massilia	
37d425b1c16e6290943647113e8c7cae	Bacteria	Acidobacteriota	Subgroup_11				
b073333ee5e4fe8e37bdd1032d21719e	Bacteria	Proteobacteria	Gammaproteobacteria	Burkholderiales	Oxalobacteraceae
6afe3caaa099fa85ea905edca69e776c	Bacteria
42322a101bdd7354f6c71a0f00b0b9d2	Bacteria	Firmicutes	Bacilli	Bacillales	Bacillaceae
3bbb1910c787996a81daabef4ca6ddc4	Bacteria	Proteobacteria	Gammaproteobacteria	Pseudomonadales	Pseudomonadaceae	Pseudomonas	
9bb464e32233cce288e6f4046e27f78a	Bacteria	Actinobacteriota	Actinobacteria	Micrococcales	Micrococcaceae	Pseudarthrobacter	
936f7741bdbba1de9f3e53fd13e3e862	Bacteria	Firmicutes	Bacilli	Paenibacillales	Paenibacillaceae	Paenibacillus	
a1c54e6af9719f08f3e915ef8309d065	Bacteria	Actinobacteriota	Actinobacteria	Propionibacteriales	Nocardioidaceae	Nocardioides	
3e6627b86a7089016a09f6109bd3589a	Bacteria	Proteobacteria	Gammaproteobacteria	Burkholderiales	Oxalobacteraceae	Massilia	
cc82d8105024b11331961ccaeefbd507	Bacteria	Proteobacteria	Gammaproteobacteria	Burkholderiales	A21b		
c2cb8c875bdca80be01a2bab3ab410dd	Bacteria	Actinobacteriota	Actinobacteria	Propionibacteriales	Nocardioidaceae
01583ae301d8329762a0a6b8d7e63a11	Bacteria	Proteobacteria	Alphaproteobacteria	Rhizobiales	Kaistiaceae	Kaistia	
9ef8523705b53c3cd1474fca204ce421	Bacteria	Chloroflexi	Dehalococcoidia	S085			
9bf1fb4f03c134a230978e848e278c82	Bacteria	Proteobacteria	Gammaproteobacteria	Burkholderiales	Oxalobacteraceae	Massilia	
3459b19725dce1eb330d71694d174f34	Bacteria	Proteobacteria	Alphaproteobacteria	Sphingomonadales	Sphingomonadaceae	Sphingopyxis	
1bf562460fbc83edcbdddcf39500f6f6	Unassigned
65f3c248c767587afdba01a54df7ef7c	Bacteria	Proteobacteria	Gammaproteobacteria	Burkholderiales	Oxalobacteraceae	Massilia	
081eb8254d9a9722b5248222944dc3ac	Bacteria	Firmicutes	Bacilli	Paenibacillales	Paenibacillaceae
c0e7d4e2ffc1c8d9b20a6fccabb49333	Bacteria	Myxococcota	Myxococcia	Myxococcales
00fb5375c6212c100fc603fc4deff2e3	Bacteria	Proteobacteria	Gammaproteobacteria	Burkholderiales	Oxalobacteraceae	Massilia	
91c1b7e8a9961073c4033c217d9f90a8	Bacteria	Firmicutes	Bacilli	Bacillales	Bacillaceae	Bacillus	
354da2b3affb9fbb13f843e78b8e777c	Bacteria	Actinobacteriota	Thermoleophilia	Gaiellales	Gaiellaceae	Gaiella	
50ff883f02dd4ff2f1f3a160d31a665e	Bacteria	Proteobacteria	Gammaproteobacteria	Burkholderiales	Rhodocyclaceae	Georgfuchsia	
65122fb451d87733065686e8756bfca1	Bacteria	Actinobacteriota	Actinobacteria	Micrococcales	Microbacteriaceae	Microbacterium	
28c26c03a15ff69fd92737429da96d1f	Bacteria	Proteobacteria	Gammaproteobacteria	Burkholderiales	TRA3-20		
cae1c3001efc3d23995664190442bcd3	Bacteria	Proteobacteria	Alphaproteobacteria	Sphingomonadales	Sphingomonadaceae	Novosphingobium	
84466e308698358d1b3de486b32ad44f	Bacteria	Cyanobacteria	Sericytochromatia				
dbcabf43df73db0dc30810b0cdf681a3	Bacteria	Actinobacteriota	Acidimicrobiia	IMCC26256			
0c94813f0f9a95d8fe0a0f251cdb1b8c	Bacteria	Firmicutes	Bacilli	Paenibacillales	Paenibacillaceae	Cohnella	
b12a2610b9ca2e916c24d1940fc1eac7	Bacteria	Chloroflexi	Dehalococcoidia	S085			
40ba568c69d7b329baf2b4e8b6e63bac	Bacteria	Proteobacteria	Gammaproteobacteria	Xanthomonadales	Xanthomonadaceae	Lysobacter	
62eb27528c6ee0643ec2a3a07d4192cc	Bacteria	Proteobacteria	Alphaproteobacteria	Sphingomonadales	Sphingomonadaceae	Sphingomonas	
13aba11bfd6fd2d4df3be3e956eeb5a5	Bacteria	Bacteroidota	Bacteroidia	Flavobacteriales	Weeksellaceae	Chryseobacterium	
7a7e75a304a74bbd2fc74c7fd2d0ccbb	Bacteria	Firmicutes	Bacilli	Paenibacillales	Paenibacillaceae	Paenibacillus	
c7df6544decfa35d2af1b80c6287b5d0	Bacteria	Verrucomicrobiota	Chlamydiae	Chlamydiales	cvE6		
bafe5fa9e92b2d353159bd432e0fd055	Bacteria	Proteobacteria	Alphaproteobacteria	Rickettsiales	Mitochondria		
bc308c8229f5140e0542d2daf8555932	Bacteria	Proteobacteria	Gammaproteobacteria	Burkholderiales	Methylophilaceae	Methylotenera	
9593e5473a2afacf660fcebc879e595b	Bacteria	Actinobacteriota	Actinobacteria	Streptomycetales	Streptomycetaceae	Streptomyces	
e62ac98c98638b2a99ba7422ae480004	Bacteria	Proteobacteria	Gammaproteobacteria	PLTA13			
b9928c63192b0a5dffc215443b0ee56c	Bacteria	Proteobacteria	Gammaproteobacteria	Burkholderiales	Oxalobacteraceae
c930b6e5843f591ad5459e5fa4ed4f73	Bacteria	Proteobacteria	Gammaproteobacteria	Burkholderiales	TRA3-20		
3018beae17effeee347f342d78c0a5e9	Bacteria	Actinobacteriota	Actinobacteria	Propionibacteriales	Propionibacteriaceae	Cutibacterium	
4ff0972bd091cecac500a4ce5d04b55d	Bacteria	Chloroflexi	AD3				
87ad8db51650c4b7b409424a86402039	Bacteria	Gemmatimonadota	Gemmatimonadetes	Gemmatimonadales	Gemmatimonadaceae		
02d60eb58b2fdfb012e6cdb1f615fd9b	Bacteria	Proteobacteria	Gammaproteobacteria	Burkholderiales	Alcaligenaceae
95d0f295abe06dc8a6391908327e3ed7	Bacteria	Firmicutes	Bacilli	Paenibacillales	Paenibacillaceae	Paenibacillus	
6e532b66a46ead2c9adc6c4f8941f608	Bacteria	Proteobacteria	Gammaproteobacteria	Burkholderiales	Nitrosomonadaceae	MND1	
0f3a1d4e793abff2dc8d133a9db3c4b1	Bacteria	Proteobacteria	Gammaproteobacteria	Burkholderiales	Oxalobacteraceae
0a6500988522bc9d6aee2776322a6db1	Bacteria	Proteobacteria	Alphaproteobacteria	Rhizobiales	Rhizobiaceae	Ensifer	
4761b77939d74ba666755e2f71a524aa	Bacteria	Proteobacteria	Alphaproteobacteria	Rhizobiales	Rhizobiaceae	Allorhizobium-Neorhizobium-Pararhizobium-Rhizobium	
fd93b54bd32c461733d45c4db31d6a9d	Bacteria	Firmicutes	Bacilli	Bacillales	Bacillaceae	Bacillus	
4843dd6b81046729a74885b4daa5758a	Bacteria	Proteobacteria	Gammaproteobacteria	Burkholderiales	Oxalobacteraceae	Massilia	
56b54556149fd86a0ef978582afdde4d	Bacteria	Firmicutes	Bacilli	Paenibacillales	Paenibacillaceae	Paenibacillus	
647479de038507df8b0229f2bd25ae09	Bacteria	Proteobacteria	Gammaproteobacteria	Burkholderiales	Oxalobacteraceae
dc853ce3636cd3bb43d6bb31a5a02f6e	Bacteria	Proteobacteria	Gammaproteobacteria	Burkholderiales	Oxalobacteraceae	Massilia	
574d17be5cd699bba2867597658944fd	Bacteria	Proteobacteria	Alphaproteobacteria	Rhizobiales	Xanthobacteraceae	Pseudolabrys	
d7f14329b18f3c62e5100f2788c0adea	Bacteria	Bacteroidota	Bacteroidia	Flavobacteriales	Flavobacteriaceae	Flavobacterium	
880dce64579bc387764eb3e23a685bec	Bacteria	Firmicutes	Bacilli	Paenibacillales	Paenibacillaceae	Paenibacillus	
0fa05dbde612a0a8fb53116d092f43af	Bacteria	Proteobacteria	Alphaproteobacteria	Dongiales	Dongiaceae	Dongia	
784b957a8a3a9559a8388996644fbb2f	Bacteria	Firmicutes	Bacilli	Paenibacillales	Paenibacillaceae	Cohnella	
7f0c609839b465cf19d7c3d5267255d0	Bacteria	Proteobacteria	Alphaproteobacteria	Sphingomonadales	Sphingomonadaceae	Novosphingobium	
cbb30697bcc2aab732f33d455d70cadd	Bacteria	Proteobacteria	Gammaproteobacteria	Burkholderiales	Oxalobacteraceae
5d6c06a7cfa86b22f02844f51b39b649	Bacteria	Bdellovibrionota	Bdellovibrionia	Bdellovibrionales	Bdellovibrionaceae	OM27_clade	
2b67c5d62abf0a80354d48e66f6bd388	Bacteria	Proteobacteria	Gammaproteobacteria	Burkholderiales	Oxalobacteraceae	Massilia	
b3dd1a35b05dca7a0eef512b96beb9fe	Bacteria	Verrucomicrobiota	Chlamydiae	Chlamydiales	cvE6		
47e042a0349312507299f14b6379ab74	Bacteria	Firmicutes	Bacilli	Paenibacillales	Paenibacillaceae	Cohnella	
2661967d73cab4d82ea9f7c8fa67f9e2	Bacteria	Firmicutes	Bacilli	Paenibacillales	Paenibacillaceae	Paenibacillus	
f75bdfebe6dc2dd9752ffb529f1dd053	Bacteria	Proteobacteria	Alphaproteobacteria	Rhizobiales	Rhizobiales_Incertae_Sedis		
89483accd1cbdb9172f0ce30bf389c17	Bacteria	Proteobacteria	Alphaproteobacteria	Sphingomonadales	Sphingomonadaceae	Sphingomonas	
200ab6e038ec81539a9ce7197f39c269	Bacteria	Bacteroidota	Bacteroidia	Flavobacteriales	Flavobacteriaceae	Flavobacterium	
6ad29eb0fba252d94d55c78a97bc5870	Unassigned
5882e529d29ec82c16019bb912215c55	Bacteria	Proteobacteria	Gammaproteobacteria	Burkholderiales	Methylophilaceae	Methylotenera	
58013a7d063cef744bcd5a54d2569c53	Bacteria	Bacteroidota	Bacteroidia	Flavobacteriales	Flavobacteriaceae	Flavobacterium	
246ca033787ea2a83cc5787195815e36	Bacteria	Proteobacteria	Gammaproteobacteria	Burkholderiales	Rhodocyclaceae	Georgfuchsia	
8ade0699d665142e61b7fcf7f4e6e6a6	Bacteria	Verrucomicrobiota	Chlamydiae	Chlamydiales	Simkaniaceae		
064be306ae69c66c92bb30452e8c46ca	Bacteria	Nitrospirota	Nitrospiria	Nitrospirales	Nitrospiraceae	Nitrospira	
4cd68e3247395855b61e9daa34978aad	Bacteria	Bdellovibrionota	Bdellovibrionia	Bacteriovoracales	Bacteriovoracaceae	Peredibacter	
684be34faae29716d1340f20a8792c3f	Bacteria	Proteobacteria	Gammaproteobacteria	Xanthomonadales	Xanthomonadaceae
9a2911da9bc40de8b96a0c914913f9d6	Bacteria	Bacteroidota	Bacteroidia	Flavobacteriales	Flavobacteriaceae	Flavobacterium	
4cb7f09b68c11891ee2c3062db7b6b44	Bacteria	Bdellovibrionota	Bdellovibrionia	Bdellovibrionales	Bdellovibrionaceae	Bdellovibrio	
f7ce02f79670e335e8af7eb622ae4d5e	Bacteria	Proteobacteria	Alphaproteobacteria	Rhizobiales	Xanthobacteraceae	Rhodopseudomonas	
a093b689ac4e274c6fdb7064042ff81c	Bacteria	Bacteroidota	Bacteroidia	Flavobacteriales	Flavobacteriaceae	Flavobacterium	
5c794deec8a3d762d8e9dfcc94d4d9b8	Bacteria	Firmicutes	Bacilli	Paenibacillales	Paenibacillaceae	Paenibacillus	
13457190a6fc616807147e1e9444bfba	Bacteria	Firmicutes	Bacilli	Bacillales	Bacillaceae	Bacillus	
63387f6e77c248d4eafc49b3b90662b0	Bacteria	Actinobacteriota	Actinobacteria	Propionibacteriales	Nocardioidaceae	Nocardioides	
2a8a5e48190c480b0562d50e7f0c9841	Bacteria	Proteobacteria	Alphaproteobacteria	Reyranellales	Reyranellaceae	Reyranella	
e0ed8381812f5096697f7f12d9bba141	Bacteria	Bacteroidota	Bacteroidia	Cytophagales	Hymenobacteraceae	Adhaeribacter	
409b0316dd42d40941dfc30f08f96383	Bacteria	Chloroflexi	Dehalococcoidia	S085			
7193e875b8f30bda29aed2760afcbd56	Bacteria	Firmicutes	Bacilli	Paenibacillales	Paenibacillaceae	Paenibacillus	
a6e9b296b92582a8b99c1bdb57415b04	Bacteria	Firmicutes	Bacilli	Paenibacillales	Paenibacillaceae	Paenibacillus	
c5c28c8c22056e3a740f49669c5a5d7f	Bacteria	Actinobacteriota	Actinobacteria	Micrococcales	Microbacteriaceae	Yonghaparkia	
39e6642d1d3b4c5e32f6a19d4bcfc9f1	Bacteria	Firmicutes	Bacilli	Paenibacillales	Paenibacillaceae	Paenibacillus	
9573f1428e33cfa0a49688ce810f28e5	Bacteria	Chloroflexi	Dehalococcoidia	S085			
6c6d7289c5c69435e81e45c2b24b8817	Bacteria	Myxococcota	bacteriap25				
f28527c05ae527e506009d64a1c72214	Bacteria	Proteobacteria	Gammaproteobacteria	Burkholderiales	TRA3-20		
26f275436294350b9c09fe7886a683eb	Bacteria	Actinobacteriota	Actinobacteria	Micrococcales	Microbacteriaceae	Microbacterium	
5fe997da06a32bd8f9ad4c6534208edb	Bacteria	Proteobacteria	Gammaproteobacteria	Burkholderiales	Oxalobacteraceae
02e4f71c236de4b5f6b466cd0de43531	Bacteria	Proteobacteria	Gammaproteobacteria	Burkholderiales	Oxalobacteraceae	Massilia	
eb9a0f1e578c3f2418d6fc29e3f453ba	Bacteria	Bacteroidota	Bacteroidia	Flavobacteriales	Flavobacteriaceae	Flavobacterium	
05d9286509c67306a477db686246d326	Bacteria	Acidobacteriota	Blastocatellia	11-24			
d2f109a8062b42aafa939d43f92c8fb5	Bacteria	Proteobacteria	Gammaproteobacteria	Pseudomonadales	Pseudomonadaceae	Pseudomonas	
c5965c0689656362f887f5a4aa6f152f	Bacteria	Bacteroidota	Bacteroidia	Flavobacteriales	Flavobacteriaceae	Flavobacterium	
ce96f62a7d7abbd95a3a7cf85ebecd10	Bacteria	Firmicutes	Bacilli	Paenibacillales	Paenibacillaceae	Cohnella	
3d0e7386f1eb133b31684f6d1051e2f9	Bacteria	Proteobacteria	Gammaproteobacteria	Burkholderiales	Burkholderiaceae	Burkholderia-Caballeronia-Paraburkholderia	
210a89f8f6fafb99fc5c58105c8b6d73	Bacteria	Proteobacteria	Gammaproteobacteria	Pseudomonadales	Pseudomonadaceae	Pseudomonas	
9dd43b18a48d6387f08c9e56c239b53b	Bacteria	Proteobacteria	Alphaproteobacteria	Rhizobiales	Rhizobiaceae	Allorhizobium-Neorhizobium-Pararhizobium-Rhizobium	
1c55bc979bc99e9949fc8c347e5aef3c	Bacteria	Proteobacteria	Alphaproteobacteria	Rhizobiales	Methyloligellaceae		
bd0b6d1df9ca4e894da70eaa378783e3	Bacteria	Actinobacteriota	Actinobacteria	Streptomycetales	Streptomycetaceae	Streptomyces	
3c7edd91ee3d8b0bb7639acaf23304b3	Bacteria	Gemmatimonadota	Gemmatimonadetes	Gemmatimonadales	Gemmatimonadaceae		
eb6250d615b3476dd7f07c53b25bab9c	Bacteria	Proteobacteria	Alphaproteobacteria	Rhizobiales	Rhizobiaceae	Phyllobacterium	
e693aa0f1e08cbd255d61293bc0d5b85	Bacteria	Bdellovibrionota	Bdellovibrionia	Bacteriovoracales	Bacteriovoracaceae	Peredibacter	
d2f4f7679cbff3b40507622b1bb0b39e	Bacteria	Firmicutes	Bacilli	Paenibacillales	Paenibacillaceae	Paenibacillus	
f9d6f951e723b404c1fd9a5faeff418d	Bacteria	Actinobacteriota	Actinobacteria	Micrococcales	Microbacteriaceae	Herbiconiux	
c5c2f468ed0c84f898045623856679cf	Bacteria	Actinobacteriota	Actinobacteria	Streptomycetales	Streptomycetaceae	Streptomyces	
11dd5ca1fd29156a2176cb6b80616e50	Bacteria	Gemmatimonadota	Gemmatimonadetes	Gemmatimonadales	Gemmatimonadaceae		
0801be89ceebcc8f6c3757aa8987e164	Bacteria	Proteobacteria	Alphaproteobacteria	Rhizobiales	Labraceae	Labrys	
eb0075fb9c2ee47ef665e743f47211fc	Bacteria	Proteobacteria	Gammaproteobacteria	Burkholderiales	Alcaligenaceae	Pigmentiphaga	
ef9a91176e39f2e33573c7c9590aac74	Bacteria	Proteobacteria	Gammaproteobacteria	Burkholderiales	Comamonadaceae
4a646c5e9b1024763e39322e657f5d91	Bacteria	Verrucomicrobiota	Chlamydiae	Chlamydiales	Simkaniaceae	Ga0074140	
dc5e9cb70dfff61085c0657efda96b69	Bacteria	Proteobacteria	Alphaproteobacteria	Sphingomonadales	Sphingomonadaceae	Sphingomonas	
1c5fd4a6b1995b86057b97c65907c097	Bacteria	Firmicutes	Bacilli	Paenibacillales	Paenibacillaceae	Paenibacillus	
6983af9387085b361df4d6ec10d8a801	Bacteria	Proteobacteria	Alphaproteobacteria	Rhizobiales	Rhizobiaceae	Mesorhizobium	
c672ca55485392a0cbd43af130d7e220	Bacteria	Patescibacteria	Saccharimonadia	Saccharimonadales			
6294977f8e115dd91919ff35441342a6	Bacteria	Actinobacteriota	Thermoleophilia	Gaiellales
cc13271b80fd6fd745f8667ecd65bd86	Bacteria	Proteobacteria	Gammaproteobacteria	Burkholderiales	Oxalobacteraceae
f3bbef2656df85afc73c23c0409f6a39	Bacteria	Proteobacteria	Gammaproteobacteria	Burkholderiales	Nitrosomonadaceae	MND1	
816acacec24c7939d395a8b163b96278	Bacteria	Firmicutes	Bacilli	Bacillales	Bacillaceae	Bacillus	
dbc63fde413f8347108edd06c669f44a	Bacteria	Proteobacteria	Gammaproteobacteria	Burkholderiales	Oxalobacteraceae
4ab4b82a687ed03f4468a67ec6335aca	Bacteria	Proteobacteria	Gammaproteobacteria	Burkholderiales	Comamonadaceae	Pseudorhodoferax	
3e2fffdd9a0e4965e43b80b1fda5e295	Bacteria	Proteobacteria	Alphaproteobacteria	Caulobacterales	Caulobacteraceae	Caulobacter	
b8655f2f3299871016c2b19731bb8148	Bacteria	Proteobacteria	Alphaproteobacteria	Rhizobiales	Rhizobiaceae
82545241ef12c0343d5f7e886bd0d242	Bacteria	Proteobacteria	Gammaproteobacteria	Burkholderiales	Comamonadaceae
6dbe8f0e69a7dfdc402814b471f5e31e	Bacteria	Proteobacteria	Alphaproteobacteria	Rhizobiales	Xanthobacteraceae	Rhodoplanes	
c7bd01a51a1287b12b29414097ba0965	Bacteria	Proteobacteria	Alphaproteobacteria	Rhizobiales	Rhizobiaceae
a618c535ef2e8e51fcdbe1fad9e740d2	Bacteria	Proteobacteria	Gammaproteobacteria	Burkholderiales	Oxalobacteraceae
34252c1875acb53cfd10b659d86395eb	Bacteria	Proteobacteria	Alphaproteobacteria	Sphingomonadales	Sphingomonadaceae	Sphingopyxis	
3c65acc8b5d6c439708016b6647fc9cf	Bacteria
eed46d9a991ed52375b99b6384373fa9	Bacteria	Proteobacteria	Gammaproteobacteria	Pseudomonadales	Pseudomonadaceae	Pseudomonas	
bd37ec773ccab6e8037f239ff590025e	Bacteria	Proteobacteria	Gammaproteobacteria	Steroidobacterales	Steroidobacteraceae	Steroidobacter	
7f2558d9ffad7f59708c2bcb9b3ed3b7	Bacteria	Actinobacteriota	MB-A2-108				
b2466ec9a5943419d8da3824da27e0e1	Bacteria	Proteobacteria	Gammaproteobacteria	Burkholderiales	Oxalobacteraceae
643ccaa0bb256b6b24085d261196f5e2	Bacteria	Nitrospirota	Nitrospiria	Nitrospirales	Nitrospiraceae	Nitrospira	
1be223ed4c0e5163516b7da364b004de	Bacteria	Proteobacteria	Gammaproteobacteria	Burkholderiales
d7e977ed9ce01ca6316569641600ceee	Bacteria	Bacteroidota	Bacteroidia	Flavobacteriales	Flavobacteriaceae	Flavobacterium	
67010943733f51e55d3cb18b310674b3	Bacteria	Chloroflexi	AD3				
90401467168620aea9b91e9b2889fa53	Bacteria	Actinobacteriota	Actinobacteria	Micrococcales	Microbacteriaceae	Microbacterium	
1dc02bde1acc532af72c0c519c3c5f78	Bacteria	Proteobacteria	Gammaproteobacteria	Burkholderiales	Oxalobacteraceae	Massilia	
9e6ff04edcdd25d5060c26b92b88cfdd	Bacteria	Proteobacteria	Gammaproteobacteria	Burkholderiales	Oxalobacteraceae
79d1cc99765531c0abbb7659fc3656d0	Bacteria	Proteobacteria	Alphaproteobacteria	Sphingomonadales	Sphingomonadaceae	Sphingomonas	
9b48c50774ee651d86944425779f1885	Bacteria	Firmicutes	Bacilli	Paenibacillales	Paenibacillaceae	Paenibacillus	
ae83f67ea09f34a9e2d116751346c22a	Bacteria	Proteobacteria	Alphaproteobacteria	Rhizobiales	Rhizobiales_Incertae_Sedis		
9bc6d101657e034c2a2fc7a1732c32ab	Bacteria	Cyanobacteria	Sericytochromatia				
24026d53300b512c93cc378f7d8f4309	Bacteria	Acidobacteriota	Acidobacteriae	Bryobacterales	Bryobacteraceae	Bryobacter	
6f03ae25021a9b887ab46b56650291d9	Bacteria	Proteobacteria	Gammaproteobacteria	Burkholderiales	Oxalobacteraceae	Massilia	
37eeadaf2429e368c9515d1d735a8105	Bacteria	Proteobacteria	Gammaproteobacteria	Xanthomonadales	Xanthomonadaceae
71947c7d7e1c1d41af77e4fb285bc673	Bacteria	Proteobacteria	Alphaproteobacteria	Sphingomonadales	Sphingomonadaceae	Sphingopyxis	
28d3c031e60a9e63425b06423cb8475d	Bacteria	Firmicutes	Bacilli	Paenibacillales	Paenibacillaceae	Paenibacillus	
1557e0997e4f57dc2999af65ccd655fa	Unassigned
23b2c38297492d21a60d2074eb071d34	Bacteria	Proteobacteria	Gammaproteobacteria	Burkholderiales	Oxalobacteraceae
d86e47483524ec5c577842d66d7aa322	Bacteria	Firmicutes	Bacilli	Paenibacillales	Paenibacillaceae	Paenibacillus	
2d8e14761b74b1654dec47d8995a6622	Bacteria	Firmicutes	Bacilli	Paenibacillales	Paenibacillaceae	Paenibacillus	
335241f9cdeb4a16e3f395cb7809d30e	Bacteria	Proteobacteria	Alphaproteobacteria	Rhizobiales	Rhizobiaceae	Allorhizobium-Neorhizobium-Pararhizobium-Rhizobium	
e7a410cc07f06bf1ba845beb60ca4f7f	Bacteria	Proteobacteria	Alphaproteobacteria	Sphingomonadales	Sphingomonadaceae	Rhizorhapis	
5e8281dcd77bc47316c006a451eeab75	Bacteria	Firmicutes	Bacilli	Paenibacillales	Paenibacillaceae	Cohnella	
43265098fe65b429412cca71dc9574c5	Bacteria	Proteobacteria	Alphaproteobacteria	Rhizobiales	Xanthobacteraceae		
ae72b7af01863eb238d408275cd3bc68	Bacteria	Proteobacteria	Alphaproteobacteria	Rhizobiales	Rhizobiales_Incertae_Sedis	Nordella	
d1cb604acde7f4e8b6e635dc5863d895	Bacteria	Proteobacteria	Gammaproteobacteria	Pseudomonadales	Pseudomonadaceae	Pseudomonas	
ef29c350e33ef3d50e67d6d3eb2f5422	Bacteria	Bacteroidota	Bacteroidia	Cytophagales	Hymenobacteraceae	Adhaeribacter	
ae0479cd043c25ab0c824ffcc0021165	Bacteria	Proteobacteria	Gammaproteobacteria	Burkholderiales	Oxalobacteraceae
0d0eebe70d0136413b6bdb85c13e4f0f	Bacteria	Actinobacteriota	Thermoleophilia	Gaiellales			
6ad6da8b00d06046068928a31a29360e	Bacteria	Actinobacteriota	Actinobacteria	Streptomycetales	Streptomycetaceae	Kitasatospora	
7ccd2905af01fdf27e2f318b4171f6d7	Bacteria	Gemmatimonadota	Gemmatimonadetes	Gemmatimonadales	Gemmatimonadaceae		
3589c1d75688ddffbc8dec7fccb79a3c	Bacteria	Firmicutes	Bacilli	Paenibacillales	Paenibacillaceae	Cohnella	
1f33d08381a479c650c378fe2d03ac20	Bacteria	Nitrospirota	Nitrospiria	Nitrospirales	Nitrospiraceae	Nitrospira	
b2a272a6378c1b6ffceaf383af4187bb	Bacteria	Bacteroidota	Bacteroidia	Chitinophagales	Chitinophagaceae	Edaphobaculum	
ca69e5686be436c863653d88419ba419	Bacteria	Verrucomicrobiota	Chlamydiae	Chlamydiales	cvE6		
7e9706b181e5d84b648a3d35307d1b29	Bacteria	Proteobacteria	Alphaproteobacteria	Caulobacterales	Caulobacteraceae	Brevundimonas	
02375bc8ca9ff7c6a590577a4ade4c76	Bacteria	Proteobacteria	Gammaproteobacteria	Burkholderiales	Oxalobacteraceae
4b7cf5823dc797313130e5e0606b4521	Bacteria	Proteobacteria	Gammaproteobacteria	Pseudomonadales	Pseudomonadaceae	Pseudomonas	
a1a540b5bc337c1d5d88506e933a3d3d	Bacteria	Firmicutes	Bacilli	Paenibacillales	Paenibacillaceae	Cohnella	
970842ceab35e04bc47943cbc47704c4	Bacteria	Proteobacteria	Gammaproteobacteria	Burkholderiales	Burkholderiaceae
7ce7b2db5f77a485e1ac0017e83aad0f	Bacteria	Proteobacteria	Gammaproteobacteria	Burkholderiales	Oxalobacteraceae
7f7d6524ef629cccb7bd4d6e975cd2f6	Bacteria	Verrucomicrobiota	Chlamydiae	Chlamydiales	Simkaniaceae		
d3403eaa520a530a106b8ef71a186e61	Bacteria	Proteobacteria	Gammaproteobacteria	KI89A_clade			
abeb90c24d407334dec6f99c6e1e0a05	Bacteria	Proteobacteria	Alphaproteobacteria	Rhizobiales	Xanthobacteraceae	Bradyrhizobium	
48607bf04bac467fad90c3c4a6bc8dfa	Bacteria	Proteobacteria	Gammaproteobacteria	Burkholderiales	Oxalobacteraceae
2acc1af716845bdd184ec5cadc29bdf8	Bacteria	Firmicutes	Bacilli	Paenibacillales	Paenibacillaceae	Paenibacillus	
33d1a76e0451528ef12482e4025c4c75	Bacteria	Proteobacteria	Gammaproteobacteria	Pseudomonadales	Pseudomonadaceae	Pseudomonas	
a2b96fe5f3884bf6ae12cce7170d6558	Bacteria	Chloroflexi	AD3				
609a09f9147889e9b5c56b4876dc1c01	Bacteria	Proteobacteria	Alphaproteobacteria	Rhizobiales	Kaistiaceae	Kaistia	
0d39bed321fd7dbdb3f74e23f856e3da	Bacteria	Proteobacteria	Gammaproteobacteria	Burkholderiales	Oxalobacteraceae	Pseudoduganella	
8580d302bcb6a76725fbceb288240513	Bacteria	Proteobacteria	Alphaproteobacteria	Sphingomonadales	Sphingomonadaceae	Sphingomonas	
12ab6f6d72f245995a9020f1bf40ae80	Bacteria	Gemmatimonadota	Gemmatimonadetes	Gemmatimonadales	Gemmatimonadaceae		
2fceaca7562f56b411ddfcb128e9fcc3	Bacteria	Proteobacteria	Alphaproteobacteria	Rhizobiales	Beijerinckiaceae	Microvirga	
90193686d01b3d753d59f4baf4f70cba	Bacteria	Firmicutes	Bacilli	Paenibacillales	Paenibacillaceae	Paenibacillus	
2e32a3ea6b78b371f080c292bbb9ad73	Bacteria	Bacteroidota	Bacteroidia	Flavobacteriales	Flavobacteriaceae	Flavobacterium	
443dfbb7770d1f88eefb34af33286991	Bacteria	Proteobacteria	Alphaproteobacteria	Rhizobiales	Rhizobiaceae	Allorhizobium-Neorhizobium-Pararhizobium-Rhizobium	
5cdc6d0f756aa10a9209f84950d377b0	Bacteria	Proteobacteria	Alphaproteobacteria	Rhizobiales	Rhizobiales_Incertae_Sedis		
cc3bdcb099ff142fa72fa4f4a5ba8edf	Bacteria	Proteobacteria	Gammaproteobacteria	Burkholderiales	Methylophilaceae	Methylotenera	
87ee7232300e22f1535e0dd478863d53	Bacteria	Proteobacteria	Gammaproteobacteria	Burkholderiales	Comamonadaceae
d605c9c30976143745284e0fe673567e	Bacteria	Proteobacteria	Gammaproteobacteria	Burkholderiales	Oxalobacteraceae	Massilia	
f7313e490e75b531182876d574b5e6a4	Bacteria	Proteobacteria	Gammaproteobacteria	Burkholderiales	Oxalobacteraceae	Massilia	
753d01c39213921f145d8f1ddd2b306a	Bacteria	Proteobacteria	Gammaproteobacteria	Xanthomonadales	Rhodanobacteraceae
ccd8849dccb84f6c12b790a4eda00e1f	Bacteria	Actinobacteriota	Acidimicrobiia	Actinomarinales			
703ce6a947f25451a3cb9d89c74c2b23	Bacteria	Acidobacteriota	Acidobacteriae	Acidobacteriales			
6482cb25680f27ab5054d65910fbc334	Bacteria	Firmicutes	Bacilli	Paenibacillales	Paenibacillaceae	Paenibacillus	
fa9e645fefe1074b6deee3826903af81	Bacteria	Dependentiae	Babeliae	Babeliales			
dc7c86a140bd2093d14991c42906074d	Bacteria	Bacteroidota	Bacteroidia	Flavobacteriales	Flavobacteriaceae	Flavobacterium	
27bae41a149c2933e0a1c32f4bcc8582	Bacteria	Proteobacteria	Alphaproteobacteria	Rhizobiales	Devosiaceae	Devosia	
f4d5338083c1cfff69b99c131d229e26	Bacteria	Proteobacteria	Alphaproteobacteria				
5af4ffafb903d6a19f1196f8e72dc783	Bacteria	Proteobacteria	Gammaproteobacteria	Burkholderiales	Oxalobacteraceae	Massilia	
23aad53baec0c0dc86654f28bb11dba6	Bacteria	Gemmatimonadota	Gemmatimonadetes	Gemmatimonadales	Gemmatimonadaceae		
b9459b7cde9c35b93cb6b5beb5bae06b	Bacteria	Proteobacteria	Alphaproteobacteria	Sphingomonadales	Sphingomonadaceae	Sphingomonas	
10369aba7e82abebe383bbab6613a335	Bacteria	Firmicutes	Bacilli	Paenibacillales	Paenibacillaceae	Paenibacillus	
6668549248508f5bcf92f172405fb45d	Bacteria	Bacteroidota	Bacteroidia	Bacteroidales	Prevotellaceae	Prevotella	
cbbc1f7f964bac284289e09595ed0902	Bacteria	Firmicutes	Bacilli	Paenibacillales	Paenibacillaceae	Paenibacillus	
6691cf940843c0f48e29828b82eeb400	Bacteria	Proteobacteria	Gammaproteobacteria	Burkholderiales	Oxalobacteraceae
f478f281c4ff58b6ea2de029d03b9a6c	Bacteria	Proteobacteria	Gammaproteobacteria	Salinisphaerales	Solimonadaceae	Nevskia	
04773c85f3bfcfd86e31abf27f89d354	Bacteria	Firmicutes	Bacilli	Paenibacillales	Paenibacillaceae	Paenibacillus	
d6f9a650799a402c2b17cae6615d4b35	Bacteria	Firmicutes	Bacilli	Paenibacillales	Paenibacillaceae	Paenibacillus	
e657ec04f6dfdbcae3b2c6e4747c5352	Bacteria	Proteobacteria	Gammaproteobacteria	Pseudomonadales	Pseudomonadaceae	Pseudomonas	
fec5fdb12bf1c54c179e6fda0233be07	Bacteria	Proteobacteria	Gammaproteobacteria	Burkholderiales	Comamonadaceae
bc2f2c213528581b733fe94b746fc236	Unassigned
0a623dc37633d68ebd85d67a632e53a8	Bacteria	Proteobacteria	Alphaproteobacteria	Sphingomonadales	Sphingomonadaceae	Sphingomonas	
a79439e0154bb5f6d85faceb9335b428	Bacteria	Firmicutes	Bacilli	Paenibacillales	Paenibacillaceae	Cohnella	
66fc857624746b714f5cec0eaa0c495b	Bacteria	Firmicutes	Bacilli	Paenibacillales	Paenibacillaceae	Paenibacillus	
b73a362c3c8bc8ae09e9760ddbdef59b	Bacteria	Proteobacteria	Gammaproteobacteria	Burkholderiales	Oxalobacteraceae	Massilia	
dc619f25e66c656229d9e06d8000d5ca	Bacteria	Firmicutes	Bacilli	Paenibacillales	Paenibacillaceae	Paenibacillus	
89170c19122f7ccf2e4c8beeaa1914e8	Bacteria	Firmicutes	Bacilli	Paenibacillales	Paenibacillaceae	Paenibacillus	
0c9e674a8899d14f4807ccfabf599cf2	Bacteria	Proteobacteria	Alphaproteobacteria	Sphingomonadales	Sphingomonadaceae		
1f79d0fa5d4a1329bc29eb0446c9b27a	Bacteria	Gemmatimonadota	Gemmatimonadetes	Gemmatimonadales	Gemmatimonadaceae		
c81b1adb4274f73b91f318d70c5adf82	Bacteria	Proteobacteria	Gammaproteobacteria	Xanthomonadales	Xanthomonadaceae	Lysobacter	
39ccf71cefda6ad83042a8aef9384c42	Bacteria	Chloroflexi	AD3				
08046c4fe9d28e4a9e7e7fc12a062f7e	Bacteria	Proteobacteria	Gammaproteobacteria	Burkholderiales	Oxalobacteraceae	Massilia	
8e2a346a95f1ea6bbd603c41ba65a22a	Bacteria	Firmicutes	Bacilli	Paenibacillales	Paenibacillaceae	Paenibacillus	
320754943e7e5d23d6f06cd587252b8e	Bacteria	Proteobacteria	Gammaproteobacteria	Burkholderiales	TRA3-20		
99665c36a10bf7d4b950556c0e6cc460	Bacteria	Nitrospirota	Nitrospiria	Nitrospirales	Nitrospiraceae	Nitrospira	
dbdbf713e5fb7b50d2e8850b4ca6f33e	Bacteria	Proteobacteria	Alphaproteobacteria				
779f33fb44bb70ab6adb187018842e93	Bacteria	Proteobacteria	Alphaproteobacteria	Sphingomonadales	Sphingomonadaceae	Novosphingobium	
2ee8c2bdf5561d9e6558b970738f7394	Bacteria	Proteobacteria	Alphaproteobacteria	Rhizobiales	Devosiaceae	Devosia	
140eb1bb193e07f83d1d8a293c3f2a52	Bacteria	Proteobacteria	Gammaproteobacteria	Pseudomonadales	Pseudomonadaceae	Pseudomonas	
9265eb0903b64158625fde7999b4783b	Bacteria	Proteobacteria	Alphaproteobacteria	Sphingomonadales	Sphingomonadaceae	Sphingomonas	
587a8f3d9c1c1e909a2773b0bac9ae1b	Bacteria	Actinobacteriota	Actinobacteria	Micrococcales	Microbacteriaceae	Microbacterium	
c4efdad621fa79e854f744db8da3b4b5	Bacteria	Myxococcota	bacteriap25				
73325560169194a4fc9deda12dfe0464	Bacteria	Proteobacteria	Gammaproteobacteria	PLTA13			
92bb3d75529213cad4add43c27218e0c	Bacteria	Verrucomicrobiota	Chlamydiae	Chlamydiales	Simkaniaceae
9184f5b8a7b704a465fb692d2a55447a	Bacteria	Proteobacteria	Gammaproteobacteria	Burkholderiales	Burkholderiaceae	Burkholderia-Caballeronia-Paraburkholderia	
607104d9291e6c2950ca07b6c86ecd64	Bacteria	Bdellovibrionota	Bdellovibrionia	Bdellovibrionales	Bdellovibrionaceae	Bdellovibrio	
dae2f3faffcf4d2215e4bcfe67418b1a	Bacteria	Proteobacteria	Alphaproteobacteria	Caulobacterales	Caulobacteraceae	Phenylobacterium	
c631275cb0637f099a0c348569aba06d	Bacteria	Proteobacteria	Gammaproteobacteria	Pseudomonadales	Pseudomonadaceae	Pseudomonas	
694ff2fcd5470dd1f16135fcc011edc4	Bacteria	Bacteroidota	Bacteroidia	Cytophagales	Hymenobacteraceae	Adhaeribacter	
4adc5853f5b8d7697c214b318552c24e	Bacteria	Firmicutes	Bacilli	Paenibacillales	Paenibacillaceae	Paenibacillus	
3c863cf67a014692d9f01d71cba0f7fb	Bacteria	Proteobacteria	Gammaproteobacteria	Xanthomonadales	Rhodanobacteraceae
ef6ce6895d1ea4e9372bbe96a2ccc434	Bacteria	Proteobacteria	Alphaproteobacteria	Caulobacterales	Caulobacteraceae	Brevundimonas	
59a7108e832ba264da03275e713d7bd6	Bacteria	Myxococcota	Myxococcia	Myxococcales	Myxococcaceae		
36b2b7e7428e421ec4cf38cb9e3acdf5	Bacteria	Proteobacteria	Gammaproteobacteria	Burkholderiales	Nitrosomonadaceae	MND1	
7ca7e35b1d746439d07e5797e582f59f	Bacteria	Proteobacteria	Gammaproteobacteria	Xanthomonadales	Xanthomonadaceae
54cd6a7eb13ab048ee0d6830c00c5bf5	Bacteria	Acidobacteriota	Subgroup_22				
0ac5ee4db8555808875672b0235e67e4	Bacteria	Proteobacteria	Gammaproteobacteria	Pseudomonadales	Pseudomonadaceae	Pseudomonas	
62b06cf0b386b5543a4845c17c90b1f1	Bacteria	Firmicutes	Bacilli	Paenibacillales	Paenibacillaceae	Paenibacillus	
367719d84dd7283069fa02c6c2649a64	Bacteria	Firmicutes	Bacilli	Paenibacillales	Paenibacillaceae	Paenibacillus	
ec8680e7ccaf510f9e32ad0d529178c7	Bacteria	Myxococcota	Myxococcia	Myxococcales	Vulgatibacteraceae	Vulgatibacter	
bbe59279fd9db23828bedd67b9f7aac8	Bacteria	Firmicutes	Bacilli	Paenibacillales	Paenibacillaceae	Paenibacillus	
17c77e88325d801ca3ab8298bc6828cb	Bacteria	Proteobacteria	Gammaproteobacteria	Pseudomonadales	Moraxellaceae	Acinetobacter	
fcd783fd4ce019b2a3dca900baab4f3e	Bacteria	Actinobacteriota	Actinobacteria	Propionibacteriales	Nocardioidaceae	Nocardioides	
9504c6b764be57647e1c7e21d6d3d155	Bacteria	Proteobacteria	Gammaproteobacteria	Burkholderiales	Oxalobacteraceae	Noviherbaspirillum	
66defd738356b5ea2b82c2aa5b8d09d7	Bacteria	Actinobacteriota	Actinobacteria	Propionibacteriales	Nocardioidaceae	Aeromicrobium	
e7a39759decf41f84453c41c2d49edd2	Bacteria	Firmicutes	Bacilli	Paenibacillales	Paenibacillaceae	Cohnella	
d61f5d6e681937680ad031898a3609c1	Bacteria	Gemmatimonadota	Gemmatimonadetes	Gemmatimonadales	Gemmatimonadaceae		
6fbff828d250d90bb2cbf55edfe1d8fb	Bacteria	Myxococcota	Myxococcia	Myxococcales	Vulgatibacteraceae	Vulgatibacter	
c9818b9ad967175da560f82f0dd56648	Bacteria	Chloroflexi	Dehalococcoidia	S085			
45cfaad4d10d3b595e0c358cdf1a9582	Bacteria	Firmicutes	Bacilli	Paenibacillales	Paenibacillaceae	Paenibacillus	
f0a87756c8321ca07726ba23da4f6b9a	Bacteria	Proteobacteria	Alphaproteobacteria	Rhizobiales	Xanthobacteraceae	Bradyrhizobium	
ad6b9d1a738b4cc04ae2ba414ab57503	Bacteria	Firmicutes	Bacilli	Paenibacillales	Paenibacillaceae	Paenibacillus	
1d5ff67e70bd4d0e2b4c111492a38e72	Bacteria	Proteobacteria	Gammaproteobacteria	Burkholderiales	Comamonadaceae
748be9f93311fb4bbdb3d680d19ad990	Bacteria	Bacteroidota	Bacteroidia	Flavobacteriales	Flavobacteriaceae	Flavobacterium	
bd0f99dc3b14aa201b181e4c41b2e72b	Bacteria	Proteobacteria	Gammaproteobacteria	Burkholderiales	Comamonadaceae
46593f22013e0a4c282fe77ffe53b70f	Bacteria	Verrucomicrobiota	Chlamydiae	Chlamydiales	Simkaniaceae	Ga0074140	
f66075b91bd29445f54eee6197ff2166	Bacteria	Proteobacteria	Gammaproteobacteria	Burkholderiales	Oxalobacteraceae	Massilia	
eda2e6374862582e9e441a397f8d8409	Bacteria	Proteobacteria	Alphaproteobacteria	Sphingomonadales	Sphingomonadaceae	Sphingomonas	
c83ad8b3411024b82e5d276363dfe676	Bacteria	Firmicutes	Bacilli	Bacillales	Planococcaceae
96aa5ff65903a96dabd1399485c57a0b	Bacteria	Proteobacteria	Gammaproteobacteria	Pseudomonadales	Pseudomonadaceae	Pseudomonas	
e24ee1ec33c76a040ee33f1873b45bfa	Bacteria	Proteobacteria	Gammaproteobacteria	Burkholderiales	Oxalobacteraceae	Massilia	
9afced1c75b57261ba872ce6524f6354	Bacteria	Proteobacteria	Gammaproteobacteria	Pseudomonadales	Pseudomonadaceae	Pseudomonas	
e80871622ff66c100d9903b7248016c7	Bacteria	Proteobacteria	Alphaproteobacteria				
27278833a3c8d731ab2c9fb4b1f661a2	Bacteria	Actinobacteriota	Actinobacteria	Propionibacteriales	Nocardioidaceae	Aeromicrobium	
dc38bdeb9f02843e18e84d151a505a8b	Bacteria	Myxococcota	Myxococcia	Myxococcales
e411a93d5f73e62d55e398923e828f25	Bacteria	Firmicutes	Bacilli	Paenibacillales	Paenibacillaceae	Paenibacillus	
7f75954de4817545c79be46b964a8984	Bacteria
0faae447735f1e2314539c8e115ca882	Bacteria	Proteobacteria	Gammaproteobacteria	Pseudomonadales	Pseudomonadaceae	Pseudomonas	
e7f1338a15030471294c4c6188efbd92	Bacteria	Proteobacteria	Alphaproteobacteria	Sphingomonadales	Sphingomonadaceae	Altererythrobacter	
75cd4f66d6e106f83f6d44cbe889b5aa	Bacteria	Firmicutes	Bacilli	Paenibacillales	Paenibacillaceae	Cohnella	
81bba2ed818ee8d95b2c08f047e37285	Bacteria	Firmicutes	Bacilli	Paenibacillales	Paenibacillaceae	Paenibacillus	
fd7f100955f606f8b0c25fcb4e5cd083	Bacteria	Proteobacteria	Gammaproteobacteria	Burkholderiales	Oxalobacteraceae	Pseudoduganella	
bbb69457d73bbecd4cb1a452ce78114a	Bacteria	Proteobacteria	Gammaproteobacteria	Pseudomonadales	Pseudomonadaceae	Pseudomonas	
e31f294992c92d15bf3897875c37b13e	Bacteria	Firmicutes	Bacilli	Paenibacillales	Paenibacillaceae	Paenibacillus	
31caf78d70afff1240311bcd76a20b83	Bacteria	Chloroflexi	Dehalococcoidia	S085			
89033dbb3785a96374ec454a540a5bc8	Bacteria	Proteobacteria	Alphaproteobacteria	Rhizobiales	Rhizobiales_Incertae_Sedis	Nordella	
7576bd91c0eaa93d50b8a0b3f059c7bf	Bacteria	Myxococcota	Polyangia	Polyangiales	Polyangiaceae	Pajaroellobacter	
6c726148151c054cd70beee9d3d49876	Bacteria	Proteobacteria	Alphaproteobacteria	Paracaedibacterales	Paracaedibacteraceae		
889aa86bdf3fed49ba6e6c286cea0fd3	Bacteria	Proteobacteria	Gammaproteobacteria	Burkholderiales	Oxalobacteraceae
5c465f700dd600de8414dad06febdc8b	Bacteria	Proteobacteria	Gammaproteobacteria	Pseudomonadales	Pseudomonadaceae	Pseudomonas	
a535d229d4e6df605d122b82e299acf6	Bacteria	Firmicutes	Bacilli	Paenibacillales	Paenibacillaceae	Cohnella	
59a33a9aa49dd80d179b87a33d480734	Bacteria	Proteobacteria	Alphaproteobacteria	Caulobacterales	Caulobacteraceae	Phenylobacterium	
93d34d3770cf450481187375652a4f40	Bacteria	Bacteroidota	Bacteroidia	Flavobacteriales	Flavobacteriaceae	Flavobacterium	
a237c2222ddbd6890c045bda4d2f80bb	Bacteria	Proteobacteria	Gammaproteobacteria	Burkholderiales	Oxalobacteraceae
3c6bff18ce55dc7b6ffc26222f25debb	Bacteria	Gemmatimonadota	Longimicrobia	Longimicrobiales	Longimicrobiaceae		
c1c386cad26f5f2aea152f0047c2d71b	Bacteria	Firmicutes	Bacilli	Bacillales
301bf1e5ad22b20ce3c832aa088476e3	Bacteria
bf0fd64566ea662a0df29cfbb8d4c6d4	Bacteria	Proteobacteria	Gammaproteobacteria	Burkholderiales	Oxalobacteraceae	Massilia	
55a1b4c9199e54ff65d07496ada4023b	Bacteria	Proteobacteria	Gammaproteobacteria	Burkholderiales	Burkholderiaceae	Burkholderia-Caballeronia-Paraburkholderia	
7a1ebfbb627d7158c8214565b78bc088	Bacteria	Proteobacteria	Gammaproteobacteria	Burkholderiales
132420dedac5299f75af720d4c52eb78	Bacteria	Cyanobacteria	Sericytochromatia				
7ea815ffdb2109468a645e17554ebdc8	Bacteria	Firmicutes	Bacilli	Paenibacillales	Paenibacillaceae	Paenibacillus	
8a8ac92e2843581a23c3a875d2aa2af3	Bacteria	Proteobacteria	Gammaproteobacteria	Burkholderiales	Oxalobacteraceae	Pseudoduganella	
8b6dd061e1b3c2d718c8c2dcd436d9f5	Bacteria	Bacteroidota	Bacteroidia	Flavobacteriales	Flavobacteriaceae	Flavobacterium	
66432f74ecebf8311bbbd0e9859477c2	Bacteria	Chloroflexi	Dehalococcoidia	S085			
945a14a27a2f53b40befaaabeb355cee	Bacteria	Proteobacteria	Gammaproteobacteria	Burkholderiales	Oxalobacteraceae	Massilia	
8ddb275a0434426c1259dcc8d4c0c9bb	Bacteria	Firmicutes	Bacilli	Paenibacillales	Paenibacillaceae	Paenibacillus	
916547723d863a9ab95ca94c29df3fd2	Bacteria	Proteobacteria	Gammaproteobacteria	Burkholderiales	Comamonadaceae
45955ab73ba965efc7cf5fa8d22d969a	Bacteria	Bacteroidota	Bacteroidia	Flavobacteriales	Flavobacteriaceae	Flavobacterium	
30f508bd9ce92303605945dfae228cf5	Bacteria	Actinobacteriota	Actinobacteria	Micrococcales	Micrococcaceae
d61311b4a7a23d1d9eff78bd764038de	Bacteria	Proteobacteria	Alphaproteobacteria	Sphingomonadales	Sphingomonadaceae	Rhizorhapis	
30a4ef2172f14ae5b0b39285ba03cde3	Bacteria	Firmicutes	Bacilli	Paenibacillales	Paenibacillaceae	Paenibacillus	
fd70db56aaa39b5f6b6fc3eb6883427b	Bacteria	Actinobacteriota	Actinobacteria	Micrococcales	Micrococcaceae	Arthrobacter	
b6bdf2c967cd9b28bec1b5051fe3432f	Bacteria	Firmicutes	Bacilli	Paenibacillales	Paenibacillaceae	Paenibacillus	
af811976b80f9cdb5a397605f6a15943	Bacteria	Verrucomicrobiota	Chlamydiae	Chlamydiales	Parachlamydiaceae
6a11468fa0a2e4106b63e39bea86bc84	Bacteria	Proteobacteria	Gammaproteobacteria	Xanthomonadales	Xanthomonadaceae	Lysobacter	
fcc74b2d0fc9b37ec5c88c67a9d6b5d1	Bacteria	Proteobacteria	Gammaproteobacteria	Burkholderiales	Nitrosomonadaceae	MND1	
1b2cb2f9f799a7cfa2d581bcee0d6aa5	Bacteria	Proteobacteria	Gammaproteobacteria	Burkholderiales	Nitrosomonadaceae	MND1	
9813cde82e65107fc53776da8ad0252d	Bacteria	Actinobacteriota	Actinobacteria	Micrococcales	Micrococcaceae
25bd8e3991c0996a9f0ff2dd1006c8f4	Bacteria	Firmicutes	Bacilli	Paenibacillales	Paenibacillaceae	Paenibacillus	
20edebe0913d26d4cc66bcbf65a38434	Bacteria	Acidobacteriota	Acidobacteriae	Acidobacteriales			
4eb0f87452b09870cc9cd05d02964c02	Bacteria	Firmicutes	Bacilli	Paenibacillales	Paenibacillaceae	Paenibacillus	
2028c5a36a0ca91810892b219fca215b	Bacteria
c6f3e7c2568d52a39684914b863c1ddc	Bacteria	Acidobacteriota	Subgroup_22				
83304083d76f82d282506c29614b39bd	Bacteria	Actinobacteriota	Thermoleophilia	Solirubrobacterales	67-14		
9e70ec4d34a8ad33eb90994f083028d0	Bacteria	Nitrospirota	Nitrospiria	Nitrospirales	Nitrospiraceae	Nitrospira	
68b41361b56d4b8d0d2015c39c876261	Bacteria	Nitrospirota	Nitrospiria	Nitrospirales	Nitrospiraceae	Nitrospira	
50f52246d92d407ff098c37fba2222c9	Bacteria	Proteobacteria	Alphaproteobacteria	Sphingomonadales	Sphingomonadaceae	Sphingopyxis	
12e412cde9b186fe2b6a63dc9f982424	Bacteria	Proteobacteria	Gammaproteobacteria	Burkholderiales	Oxalobacteraceae
d92c3668298b13641532cc081a992e20	Bacteria	Proteobacteria	Gammaproteobacteria	Diplorickettsiales	Diplorickettsiaceae		
b5b4332e720453730f5e19e13438347f	Bacteria	Gemmatimonadota	Gemmatimonadetes	Gemmatimonadales	Gemmatimonadaceae		
f997c552d440fb3c1d83abd09a8a5f07	Bacteria	Verrucomicrobiota	Chlamydiae	Chlamydiales	Parachlamydiaceae	Neochlamydia	
56cba46f1a28a206849422aad2be7abb	Bacteria	Bacteroidota	Bacteroidia	Flavobacteriales	Flavobacteriaceae	Subsaxibacter	
5603a9c6ddf83803ec6b62013849b578	Bacteria	Proteobacteria	Alphaproteobacteria	Caulobacterales	Caulobacteraceae	Phenylobacterium	
7c9b36ef5ebe0bb3f7919b1a5bcc24c0	Bacteria	Planctomycetota	Phycisphaerae	Phycisphaerales	Phycisphaeraceae	SM1A02	
cd92dbe6a50bbfe9f05982d842785213	Bacteria	Firmicutes	Bacilli	Paenibacillales	Paenibacillaceae	Paenibacillus	
5a7b643da3f24fc04da6238fd5d35375	Bacteria	Proteobacteria	Gammaproteobacteria	Burkholderiales	TRA3-20		
c432831a17ebc4fcf992bc157849dcdc	Bacteria	Proteobacteria	Alphaproteobacteria	Holosporales	Holosporaceae		
2ccbe5aed6f9ef7a97f207e6ef075010	Bacteria	Firmicutes	Bacilli	Paenibacillales	Paenibacillaceae	Paenibacillus	
1f2325f2a46485e8bcbf1e11768f888e	Bacteria	Actinobacteriota	Acidimicrobiia	Microtrichales	Ilumatobacteraceae	CL500-29_marine_group	
ad2604db82a5630a5b0921d99f1a7539	Bacteria	Proteobacteria	Gammaproteobacteria	Burkholderiales	Methylophilaceae	Methylotenera	
d07dd04da45a6b75fef09646888b5caa	Bacteria	Proteobacteria	Alphaproteobacteria	Rhizobiales	Xanthobacteraceae	Pseudolabrys	
459ad41bab92e1d87c6423228c10d80e	Bacteria	Actinobacteriota	Actinobacteria	Micrococcales	Micrococcaceae
fd3d3bdc651534dfa0a5e95d1540ae8e	Bacteria	Bdellovibrionota	Bdellovibrionia	Bacteriovoracales	Bacteriovoracaceae	Peredibacter	
1212641dbabc341bb414b2824e8f75fc	Bacteria	Proteobacteria	Alphaproteobacteria	Rhizobiales	Rhizobiales_Incertae_Sedis		
517d4b199ec91592c1dadbbe923b1f61	Bacteria	Proteobacteria	Gammaproteobacteria	Burkholderiales	TRA3-20		
8596effb959986ced6dd8de1a0bfca03	Bacteria	Proteobacteria	Gammaproteobacteria	Xanthomonadales	Xanthomonadaceae	Arenimonas	
b99620e9dd3182cd934510c925a3ad99	Bacteria	Proteobacteria	Gammaproteobacteria	Burkholderiales	Oxalobacteraceae	Massilia	
fc4ce9fbcb319ee89fbe6043b85cf6cf	Bacteria	Actinobacteriota	Actinobacteria	Streptomycetales	Streptomycetaceae	Streptomyces	
820765379ac5b3deeba3415b7344e591	Bacteria	Firmicutes	Bacilli	Paenibacillales	Paenibacillaceae	Paenibacillus	
94d989a38bc1731ae502a66027d4cea1	Bacteria	Proteobacteria	Gammaproteobacteria	Burkholderiales	Nitrosomonadaceae	Ellin6067	
6d8ddb67482973e7811a0e74f1502ff9	Bacteria	Proteobacteria	Gammaproteobacteria	Burkholderiales	Oxalobacteraceae
3d57253750984b9e882812c46e725f70	Bacteria	Bacteroidota	Bacteroidia	Chitinophagales	Chitinophagaceae	Pseudoflavitalea	
72f32d2c5cd81719e5c63766ed48e77a	Bacteria	Proteobacteria	Alphaproteobacteria	Caulobacterales	Caulobacteraceae	Caulobacter	
11286c07a79ead7a0da0e908df141825	Bacteria	Firmicutes	Bacilli	Paenibacillales	Paenibacillaceae	Paenibacillus	
dbed87819c1d7aee667cc014d0d1786d	Bacteria	Actinobacteriota	Acidimicrobiia
a832b817a00c54abb7635cf92063ef2f	Bacteria	Proteobacteria	Gammaproteobacteria	Burkholderiales	Burkholderiaceae	Burkholderia-Caballeronia-Paraburkholderia	
cbd50bbfab64382b5160ddaa07b800dc	Bacteria	Actinobacteriota	Acidimicrobiia	IMCC26256			
c2c92bf2b0a658ce2854ce58c3c58693	Bacteria	Actinobacteriota	Actinobacteria	Micrococcales	Micrococcaceae	Paenarthrobacter	
598e4dd87faf445207cb6cfab6256124	Bacteria	Verrucomicrobiota	Chlamydiae	Chlamydiales	Simkaniaceae	Ga0074140	
c5da0776c4c762348647ace4e9b229ea	Bacteria
f9b80a47a4bcf56868c106b426fbca82	Bacteria	Proteobacteria	Alphaproteobacteria
6f4642c21e6d95eaef9f6d6623347ed1	Bacteria	Firmicutes	Bacilli	Paenibacillales	Paenibacillaceae	Cohnella	
694ec571cadd70092b6d0686854a746d	Bacteria	Acidobacteriota	Acidobacteriae	Acidobacteriales			
8b7913f27a19e08d02ff7bebb47f0719	Bacteria	Proteobacteria	Gammaproteobacteria	Burkholderiales	Oxalobacteraceae
cda8a7de9a213ccd1ba9eca52adac6f9	Bacteria	Proteobacteria	Gammaproteobacteria	Pseudomonadales	Pseudomonadaceae	Pseudomonas	
e933a09042114cc4648f69ff3153399f	Bacteria	Bacteroidota	Bacteroidia	Flavobacteriales	Weeksellaceae	Chryseobacterium	
38ecd0b15be80309adbccab7220630f8	Bacteria	Proteobacteria	Gammaproteobacteria	Salinisphaerales	Solimonadaceae	Hydrocarboniphaga	
206fb5c1437fb4a1685105a6f74426cf	Bacteria	Firmicutes	Bacilli	Paenibacillales	Paenibacillaceae	Paenibacillus	
7c6fc128b53b0a00b58b03badfbfbc54	Bacteria	Firmicutes	Bacilli	Paenibacillales	Paenibacillaceae	Paenibacillus	
a43486723a2a10cb8f13df48c4bc4185	Bacteria	Proteobacteria	Gammaproteobacteria	Burkholderiales	Oxalobacteraceae	Massilia	
17e3315e4a7138a6ed30dfba6ada0397	Bacteria	Bacteroidota	Bacteroidia	Flavobacteriales	Flavobacteriaceae	Flavobacterium	
fdf866852739dc0c325967ebf975af1f	Bacteria	Bacteroidota	Bacteroidia	Chitinophagales	Chitinophagaceae	Terrimonas	
6de243a84d42ea228b8fff688b2d7285	Bacteria	Proteobacteria	Alphaproteobacteria	Sphingomonadales	Sphingomonadaceae
930691020bc3ec062852a9ae7516f528	Bacteria	Chloroflexi	TK10				
734f00b25b1630215f0683bd45772653	Bacteria	Firmicutes	Bacilli	Paenibacillales	Paenibacillaceae	Cohnella	
9cd2573b395b3f35c334aaa9db2b45a1	Bacteria	Proteobacteria	Alphaproteobacteria	Rhizobiales	Rhizobiaceae	Mesorhizobium	
0542d43558b2ed02f962da21531bc6df	Bacteria	Nitrospirota	Nitrospiria	Nitrospirales	Nitrospiraceae	Nitrospira	
090412f04ab43816dd0fcc618a20504e	Bacteria	Proteobacteria	Alphaproteobacteria	Rhizobiales	Rhizobiales_Incertae_Sedis	Bauldia	
8e13455243a9e8621f0b88550b8174e0	Bacteria	Actinobacteriota	Actinobacteria	Micrococcales	Micrococcaceae	Arthrobacter	
882a64d9612f15a74e9df399daee34d1	Bacteria	Proteobacteria	Gammaproteobacteria	Burkholderiales	Nitrosomonadaceae	MND1	
928f31aedf5e3e9a5bffaf4cbc429bfe	Bacteria	Proteobacteria	Gammaproteobacteria	Burkholderiales	Nitrosomonadaceae	Ellin6067	
d0aee1bdfe070a9b144487824766dee1	Bacteria	Proteobacteria	Gammaproteobacteria	Burkholderiales	Oxalobacteraceae	Pseudoduganella	
e22793276ec83011613e5e4fcc1958c4	Bacteria	Proteobacteria	Gammaproteobacteria	Burkholderiales	Burkholderiaceae	Cupriavidus	
561ec9e974ac59abd379cb62547eb045	Bacteria	Verrucomicrobiota	Chlamydiae	Chlamydiales	cvE6		
85b71260ca845d929af7472fc74e6c26	Bacteria	Proteobacteria	Alphaproteobacteria	Sphingomonadales	Sphingomonadaceae	Sphingomonas	
abc7525fbcb10a143308c4a79ba49b1d	Bacteria	Actinobacteriota	Actinobacteria	Frankiales	Sporichthyaceae	Sporichthya	
8d21809e62e93cb8695b3860a5ffe876	Bacteria	Firmicutes	Bacilli	Paenibacillales	Paenibacillaceae	Paenibacillus	
73389b84cf25d361737b497a0794ef2c	Bacteria	Proteobacteria	Gammaproteobacteria	Burkholderiales	Oxalobacteraceae	Massilia	
b2ab3bff9cbbbe0f99413adae6418c4c	Bacteria	Proteobacteria	Gammaproteobacteria	Xanthomonadales	Xanthomonadaceae	Arenimonas	
8d7381e715a298a33abd6fed29d437c9	Bacteria	Proteobacteria	Alphaproteobacteria	Rhizobiales	Beijerinckiaceae	Bosea	
4746c768d8e7b55ae2ce985b0177c8bb	Bacteria	Nitrospirota	Nitrospiria	Nitrospirales	Nitrospiraceae	Nitrospira	
ac2b1bcfc196c376f0bccad659ac4b23	Bacteria	Chloroflexi	Dehalococcoidia	S085			
5be668822f26cacc5d0f2ee1ac31fb04	Bacteria	Firmicutes	Bacilli	Paenibacillales	Paenibacillaceae	Paenibacillus	
3ae83fac9871c76c316052d01a98570f	Bacteria	Acidobacteriota	Acidobacteriae	Acidobacteriales			
73ab708aaf2d8ff937257464d323eeb0	Bacteria	Proteobacteria	Alphaproteobacteria	Caulobacterales	Caulobacteraceae
c6028ab1f5813b36a2dffd32d0e38573	Bacteria	Proteobacteria	Gammaproteobacteria	Burkholderiales	Alcaligenaceae
9c06d2ff703b6b499bc4a2b8503099a3	Bacteria	Proteobacteria	Gammaproteobacteria	Burkholderiales	Burkholderiaceae	Cupriavidus	
a32bd33e970651af3cae05d83ecd1327	Bacteria	Proteobacteria	Gammaproteobacteria	Burkholderiales	Oxalobacteraceae	Massilia	
5a50779bd90fadc25abf27512bb4f2a7	Bacteria	Firmicutes	Bacilli	Paenibacillales	Paenibacillaceae	Paenibacillus	
1905167c070a89de62410c7165fb3b8a	Bacteria	Proteobacteria	Gammaproteobacteria	Xanthomonadales	Xanthomonadaceae	Arenimonas	
7422a178fba1c3b1364f4d92632fd0e5	Bacteria	Nitrospirota	Nitrospiria	Nitrospirales	Nitrospiraceae	Nitrospira	
68d630e2b3b51bbb7fc82e1a0d7d3b35	Bacteria	Proteobacteria	Gammaproteobacteria	Burkholderiales	Oxalobacteraceae	Massilia	
46bb06a4e1f6ad7c30e37172bd9a5569	Bacteria	Proteobacteria	Alphaproteobacteria	Rhizobiales	Methyloligellaceae		
d8a9c1f2b5604c5c99fc5d29cc6fc7e9	Bacteria	Verrucomicrobiota	Chlamydiae	Chlamydiales	cvE6		
40760b623959be511dbf31f1cdc769dd	Bacteria	Desulfobacterota					
cbbbb4080e9564bf8fe347324589cf43	Bacteria	Actinobacteriota	Actinobacteria	Micrococcales	Micrococcaceae	Arthrobacter	
4d07b5a48eabc283c4ec5f3e6077b8fd	Bacteria
c64d5a6abd3a3f17b76a63ed723b8394	Bacteria	Proteobacteria	Gammaproteobacteria	PLTA13			
ec65e5910e7c7de998cc98a2584d399a	Bacteria	Proteobacteria	Gammaproteobacteria	Salinisphaerales	Solimonadaceae
ec587962fe0862c0bc9036cb4b59e60e	Bacteria
76718f5cc4da5616449eee5367a1e245	Bacteria	Proteobacteria	Alphaproteobacteria	Sphingomonadales	Sphingomonadaceae	Sphingopyxis	
6a952e09fe89de0774ebd5adb84e3d81	Bacteria	Proteobacteria	Gammaproteobacteria	Xanthomonadales	Xanthomonadaceae
b4ed6e6b049f7f845cd5dfcd60208c95	Bacteria	Proteobacteria	Gammaproteobacteria	Burkholderiales	Comamonadaceae
1d6a121ae45d6c8a00c99617934b1527	Bacteria	Proteobacteria	Alphaproteobacteria	Azospirillales			
496f3da28143ca0846e278550b6f5bce	Bacteria	Cyanobacteria	Cyanobacteriia	Chloroplast			
cb23834a69e000d52c9c9e2d08971f22	Bacteria	Proteobacteria	Gammaproteobacteria	Burkholderiales	Burkholderiaceae	Cupriavidus	
bf41fb8f8c03d7000ef0854eaa1edfbd	Bacteria	Proteobacteria	Gammaproteobacteria	Pseudomonadales	Pseudomonadaceae	Pseudomonas	
fb89e606e99b67de85d732bb7e6f5ed1	Bacteria
effecf3bc36878ff539c5a5c9d9b3e6a	Bacteria	Proteobacteria	Gammaproteobacteria	Burkholderiales	Oxalobacteraceae	Massilia	
912f5dd2294e9ae67d75b3ebbd0bd3b5	Bacteria	Armatimonadota	Fimbriimonadia	Fimbriimonadales	Fimbriimonadaceae		
ff98175cc898e92759a25d130f202b9e	Bacteria	Firmicutes	Bacilli	Paenibacillales	Paenibacillaceae	Paenibacillus	
33e2278056a805ed283ec1cf6335a191	Bacteria	Proteobacteria	Gammaproteobacteria	Burkholderiales	Oxalobacteraceae	Massilia	
9e1495f6c8671cd8d02e07f11259b55c	Bacteria	Patescibacteria	Saccharimonadia	Saccharimonadales			
2d4cb571a445781df3927261ee215efc	Bacteria	Bacteroidota	Bacteroidia	Sphingobacteriales	env.OPS_17		
020188049753935f2bc6a571dbc0f1c1	Bacteria	Firmicutes	Bacilli	Alicyclobacillales	Alicyclobacillaceae	Tumebacillus	
cbb027b4a04546a38dcd05f917aa420b	Bacteria	Bacteroidota	Bacteroidia	Flavobacteriales	Flavobacteriaceae	Flavobacterium	
c2a5d000080192a191abbaee789bbf15	Bacteria	Myxococcota	Myxococcia	Myxococcales	Anaeromyxobacteraceae	Anaeromyxobacter	
d0c72773183e24e371e3647cb131a250	Bacteria	Proteobacteria	Gammaproteobacteria	Burkholderiales	Nitrosomonadaceae	MND1	
24c11ed6f0969481227a0aac4faea29f	Bacteria	Actinobacteriota	Actinobacteria	Micrococcales	Micrococcaceae
b8ea617b5bbdf3aaecd857a35e4a628d	Bacteria	Proteobacteria	Alphaproteobacteria	Sphingomonadales	Sphingomonadaceae	Sphingomonas	
7f0b9c70f8cea48e11c42ec84cab029a	Bacteria	Proteobacteria	Alphaproteobacteria	Rhizobiales	Rhizobiales_Incertae_Sedis		
ba0b32dfa0bcbe96cb6e7936213e66d1	Bacteria	Verrucomicrobiota	Chlamydiae	Chlamydiales	Parachlamydiaceae	Neochlamydia	
124bf9cca1dfdaa92de4397511249464	Bacteria	Firmicutes	Bacilli	Paenibacillales	Paenibacillaceae	Paenibacillus	
fa9345fe60a9a2b65f258f60036cca5a	Bacteria	Gemmatimonadota	Gemmatimonadetes	Gemmatimonadales	Gemmatimonadaceae		
5274d9035bee5ba32afa155b4f777053	Bacteria	Firmicutes	Bacilli	Paenibacillales	Paenibacillaceae	Paenibacillus	
3f334f71de695bb8ac4c55b319f63307	Bacteria	Proteobacteria	Alphaproteobacteria	Sphingomonadales	Sphingomonadaceae	Sphingoaurantiacus	
2502db586522f3d187e864da71a923c5	Bacteria
2f3738fb2d962f75c65c36ae5b9e0313	Bacteria	Bacteroidota	Bacteroidia	Cytophagales	Microscillaceae		
6b432bb6a6eee7db393c46a88da18bd2	Bacteria	Proteobacteria	Gammaproteobacteria	Burkholderiales	Methylophilaceae
37bd49bb8e94d5412afd0532080ecc0e	Bacteria	Proteobacteria	Gammaproteobacteria	Xanthomonadales	Xanthomonadaceae	Arenimonas	
9ebca6ec9ea19c945b9c16fc738d3b4e	Bacteria	Proteobacteria	Alphaproteobacteria	Sphingomonadales	Sphingomonadaceae	Sphingopyxis	
9c2d03a61700cabee7f8065800baf4c9	Bacteria	Proteobacteria	Alphaproteobacteria	Sphingomonadales	Sphingomonadaceae		
4b6563a4b24fad0d4e2080b04e2b8e04	Bacteria	Proteobacteria	Alphaproteobacteria	Rhizobiales
b701481a03f7b044ff75743d5706994a	Bacteria	Chloroflexi
b10c44b35f39d67011665db8f52eee76	Bacteria	Entotheonellaeota	Entotheonellia	Entotheonellales	Entotheonellaceae		
24771b26c504da901c6ae821f48d657c	Bacteria	Acidobacteriota	Acidobacteriae	Subgroup_2			
8e15a9c9714b50ae74f426353d53f078	Bacteria	Cyanobacteria	Cyanobacteriia	Chloroplast			
aac6051f0f7add4d2f16ec358b280a57	Bacteria	Firmicutes	Clostridia	Clostridiales	Clostridiaceae	Clostridium_sensu_stricto_13	
956ca38b44bfb081c8ae4c46d36f6b3c	Bacteria	Proteobacteria	Alphaproteobacteria	Sphingomonadales	Sphingomonadaceae	Sphingobium	
1f092e68c2847ba63367405a14db2ab4	Bacteria	Proteobacteria	Alphaproteobacteria	Sphingomonadales	Sphingomonadaceae	Sphingopyxis	
bd7fc5784b427a7542475c58c8b8d258	Bacteria	Chloroflexi	Dehalococcoidia	S085			
89813803d14866d98356f0428e4d97c4	Bacteria	Bdellovibrionota	Bdellovibrionia	Bacteriovoracales	Bacteriovoracaceae	Peredibacter	
26c84d49d059159af204ba67b8ec6047	Bacteria	Proteobacteria	Gammaproteobacteria	Burkholderiales	Oxalobacteraceae	Collimonas	
79dff2ce5b1d3dd16587dd9fcd68cdc6	Bacteria	Proteobacteria	Alphaproteobacteria	Rhizobiales	Xanthobacteraceae
c8732f2e8da1f4e5127dc8fdeb76aa2f	Bacteria	Actinobacteriota	MB-A2-108				
35e7d7be0dbb2842b1d777e9b1443874	Bacteria	Proteobacteria	Gammaproteobacteria	Burkholderiales	Oxalobacteraceae
dbec213a19b32ac2a631572dfb45cc0a	Bacteria	Proteobacteria	Alphaproteobacteria	Rhizobiales	Rhizobiales_Incertae_Sedis	Nordella	
bc23d64d8da102abd5a90b48ef1a2f69	Bacteria	Proteobacteria	Gammaproteobacteria	Burkholderiales	Methylophilaceae
6b3ea155ece60e48a19e050440cee3a4	Bacteria	Bacteroidota	Bacteroidia	Flavobacteriales	Flavobacteriaceae	Flavobacterium	
759cdac0475850b58aa5febec37aa743	Bacteria	Verrucomicrobiota	Chlamydiae	Chlamydiales	Simkaniaceae		
62a922264245b1f0b65d6b151da5ebeb	Bacteria	Firmicutes	Bacilli	Paenibacillales	Paenibacillaceae	Paenibacillus	
2cb73c0b097ee68bde6bf30f41b231ba	Bacteria	Actinobacteriota	Actinobacteria	Corynebacteriales	Nocardiaceae	Rhodococcus	
5cb42c666b5fc5239184329c69653f36	Bacteria
9db9efa660c453f8e0df8e043b2903e2	Bacteria	Proteobacteria	Gammaproteobacteria	Burkholderiales	SC-I-84		
a221e484539c3ad76bf6e87598209ab0	Bacteria	Proteobacteria	Alphaproteobacteria	Rhizobiales	Rhizobiaceae	Aminobacter	
4a13445da41ce2172ff47b4ac6995caf	Bacteria	Nitrospirota	Nitrospiria	Nitrospirales	Nitrospiraceae	Nitrospira	
b7f34af9a38d51229642f5f67f22e69d	Bacteria	Proteobacteria	Gammaproteobacteria	Burkholderiales
0c18eb5f44b267ff464a705f8647797e	Bacteria	Firmicutes	Bacilli	Paenibacillales	Paenibacillaceae	Paenibacillus	
9404dfab9bd051fd34868a4e77a47d08	Bacteria	Proteobacteria	Alphaproteobacteria	Caulobacterales	Caulobacteraceae	Phenylobacterium	
23cd5545119c25518f024e7239439ca5	Bacteria	Myxococcota	Myxococcia	Myxococcales	Myxococcaceae
80b6c080116f51fe4f9faeff7cad699c	Bacteria	Proteobacteria	Gammaproteobacteria	Enterobacterales	Enterobacteriaceae
8814818001a7ed5aab404cc39afce9d9	Bacteria	Proteobacteria	Gammaproteobacteria	Burkholderiales	SC-I-84		
421fe57825283f8c93394fce7a1bfee0	Bacteria	Firmicutes	Clostridia	Peptostreptococcales-Tissierellales	Peptostreptococcaceae	Peptoclostridium	
25f064270128b2c559018fa84bd4520e	Bacteria	Actinobacteriota	Actinobacteria	Micrococcales	Intrasporangiaceae	Terrabacter	
1aa3dcd3c28a51016f51516adfc4968f	Bacteria	Proteobacteria	Gammaproteobacteria	Burkholderiales	Oxalobacteraceae
1dce7720073d36af6fbdaa99a5be3fc8	Bacteria	Proteobacteria	Gammaproteobacteria	Burkholderiales	Oxalobacteraceae
086fcb8745cbf2b30e2419a0bea1e334	Bacteria	Myxococcota	Polyangia	Haliangiales	Haliangiaceae	Haliangium	
f4608851fc1604863ca4da08059cb8d6	Bacteria	Bacteroidota	Bacteroidia	Flavobacteriales	Flavobacteriaceae	Flavobacterium	
ed7059122fc9e9e432ea1af1681ada03	Bacteria	Verrucomicrobiota	Chlamydiae	Chlamydiales	cvE6		
b0c60498447d0049c1a0bc3913cfb592	Bacteria	Gemmatimonadota	Gemmatimonadetes	Gemmatimonadales	Gemmatimonadaceae		
60b214e5d3faedfa7c421d75e0d31165	Bacteria	Firmicutes	Bacilli	Paenibacillales	Paenibacillaceae	Paenibacillus	
6601ba1974187f28587b7a7e0fd6fb4e	Bacteria	Proteobacteria	Gammaproteobacteria	Burkholderiales	Methylophilaceae
aa674bfdf55790b4c3050578731d6f0b	Bacteria
27dde95fe1aeda199d0d33dc4abaafd9	Bacteria	Verrucomicrobiota	Verrucomicrobiae	Pedosphaerales	Pedosphaeraceae		
5fa85f46d4d5ffc4bc13c67104c0424b	Bacteria	Proteobacteria	Alphaproteobacteria	Acetobacterales	Acetobacteraceae	Roseococcus	
d396142eae852f770ff803e357101fdf	Bacteria	Proteobacteria	Alphaproteobacteria	Dongiales	Dongiaceae	Dongia	
723671d0a8a31eac40df541aee55adaf	Bacteria	Proteobacteria	Alphaproteobacteria	Rhizobiales	Hyphomicrobiaceae	Hyphomicrobium	
1fae35949d59bc69d76c9c75f4ff87fe	Bacteria	Bdellovibrionota	Bdellovibrionia	Bacteriovoracales	Bacteriovoracaceae	Peredibacter	
52827ead00a6374aac3c44f4be293116	Bacteria	Actinobacteriota	Actinobacteria	Corynebacteriales	Mycobacteriaceae	Mycobacterium	
510c1c3434803ed66f3f724e77cd2f01	Bacteria	Actinobacteriota	Actinobacteria	Micrococcales	Micrococcaceae	Arthrobacter	
e78c6e0e52ec0b9a060033a861d16f28	Bacteria	Bacteroidota	Bacteroidia	Cytophagales	Hymenobacteraceae	Adhaeribacter	
5089fc7784b402a00ca58a440965e722	Bacteria	Actinobacteriota	Acidimicrobiia	Acidimicrobiales	Acidimicrobiaceae		
901db650496e82ac48a95b175691547a	Bacteria	Proteobacteria	Gammaproteobacteria	Burkholderiales	Alcaligenaceae
a1658e4b2e2d4aa8c0ad1028cb6de40d	Bacteria	Proteobacteria	Gammaproteobacteria	Burkholderiales	SC-I-84		
246107f00325a17df3298277b0c4d92a	Unassigned
7faefc7840a7c28dc59ce63789878bbe	Bacteria	Acidobacteriota	Acidobacteriae	Acidobacteriales			
2abfa33e47e9ef2da80e489b96b18293	Bacteria	Proteobacteria	Gammaproteobacteria	Burkholderiales	Oxalobacteraceae
c2a2e7560d49b083a0b86f7b502c7071	Bacteria	Actinobacteriota	Actinobacteria	Corynebacteriales	Mycobacteriaceae	Mycobacterium	
ec5b75fc9a5a6b46f892e40fb75942ba	Bacteria	Proteobacteria	Alphaproteobacteria	Sphingomonadales	Sphingomonadaceae		
a67039a04e46bc081a528e999352fb23	Bacteria	Chloroflexi	TK10				
9c3543ee572416c4779b319631c4d4bd	Bacteria	Chloroflexi	JG30-KF-CM66				
ac2aef85bd53fb8a411c6381e7b372fe	Bacteria
b4033fc6998e92219dd94a9f8b0fb1ae	Bacteria	Verrucomicrobiota	Verrucomicrobiae	Verrucomicrobiales	Verrucomicrobiaceae	Verrucomicrobium	
498e91f11ba6c9e053f855c0248c11c3	Bacteria	Proteobacteria	Gammaproteobacteria	Pseudomonadales	Pseudomonadaceae	Pseudomonas	
79310d486e458cd9a7fb05eefd47dbae	Bacteria	Myxococcota	Myxococcia	Myxococcales	Anaeromyxobacteraceae	Anaeromyxobacter	
761cd73e8e9f4fbd3037c2491ec89102	Bacteria	Proteobacteria	Gammaproteobacteria	Salinisphaerales	Solimonadaceae	Panacagrimonas	
a84ef97cbd5757e24275cff44b846c0b	Bacteria	Actinobacteriota	Actinobacteria	Corynebacteriales	Nocardiaceae	Rhodococcus	
7b34f5d1404498ac7d7add54b4e00834	Bacteria	Proteobacteria	Gammaproteobacteria	Burkholderiales	Oxalobacteraceae	Massilia	
f22fa5f29245eb6f617cebfd429bd1c6	Bacteria	Firmicutes	Bacilli	Paenibacillales	Paenibacillaceae	Cohnella	
18e0b2957f5e4d4887ed2ff9d323830b	Bacteria	Verrucomicrobiota	Chlamydiae	Chlamydiales	Simkaniaceae		
d814f104ec7997410950b52b7d05a541	Bacteria	Proteobacteria	Gammaproteobacteria	Steroidobacterales	Steroidobacteraceae		
a7e20770f7351af7cc8bd3b6132e24f4	Bacteria	Bacteroidota	Bacteroidia	Flavobacteriales	Flavobacteriaceae	Flavobacterium	
1c0df0ece464ef1e20ccd0eeb8dbe35b	Bacteria	Proteobacteria	Alphaproteobacteria	Caulobacterales	Caulobacteraceae	Asticcacaulis	
2117e84562f89a07fc8224ec43e42e3a	Bacteria	Gemmatimonadota	Gemmatimonadetes	Gemmatimonadales	Gemmatimonadaceae		
c121c4b7e531e680524d25697da5d522	Bacteria	Proteobacteria	Gammaproteobacteria	Burkholderiales	Comamonadaceae
6575622c6d28d32ebd5d2a3136ff7df3	Bacteria	Myxococcota	Polyangia	Polyangiales	Polyangiaceae	Sorangium	
9bd758cddf0be5a10acd6daa40e3e75f	Bacteria	Proteobacteria	Gammaproteobacteria	Salinisphaerales	Solimonadaceae	Nevskia	
458ce17598f9272d9cb6fb1029c9b47a	Bacteria	Firmicutes	Bacilli	Paenibacillales	Paenibacillaceae	Cohnella	
ccc6cb52a24f00ef43bd83bfefb4466a	Bacteria	Chloroflexi	Dehalococcoidia
188988b6a4ba4c3f4f4378b9da480b92	Bacteria	Firmicutes	Bacilli	Paenibacillales	Paenibacillaceae	Paenibacillus	
356f8bda47e913318ea3012be772fe0e	Bacteria	Nitrospirota	Nitrospiria	Nitrospirales	Nitrospiraceae	Nitrospira	
c4890d5401297034d9a6c38a663d504a	Bacteria	Proteobacteria	Gammaproteobacteria	Burkholderiales	Oxalobacteraceae	Massilia	
c44262c09c8ec13c68769fda2593fe66	Bacteria	Firmicutes	Bacilli	Paenibacillales	Paenibacillaceae	Paenibacillus	
598d4badfbcbb59f78a9488edb56d718	Bacteria	Firmicutes	Bacilli	Paenibacillales	Paenibacillaceae	Paenibacillus	
7bfa2b57ee960b11975a258896bb1a35	Bacteria	Proteobacteria	Alphaproteobacteria	Sphingomonadales	Sphingomonadaceae	Sphingobium	
73b3f6a16deb5ea8d33515fe11890fd6	Bacteria	Proteobacteria	Alphaproteobacteria	Elsterales			
eee8e01fbbc740d08080cf72a4eb9be9	Bacteria	Proteobacteria	Alphaproteobacteria	Sphingomonadales	Sphingomonadaceae	Novosphingobium	
f4ac99e69e7d7b5c0eb65a27b409a986	Bacteria	Bacteroidota	Bacteroidia	Sphingobacteriales	Sphingobacteriaceae	Pedobacter	
d5c83b1aacc029eba2016694ce0e52c9	Bacteria	Acidobacteriota	Acidobacteriae	Subgroup_15			
589dbbc9d261d27fd01b7487d8e6f932	Bacteria	Proteobacteria	Gammaproteobacteria	Burkholderiales	Oxalobacteraceae	Massilia	
19c1c1423738b13140bcbf195f88f709	Bacteria	Proteobacteria	Gammaproteobacteria	Burkholderiales	Oxalobacteraceae
512e83f72390e426f879801e07df69b0	Bacteria	Actinobacteriota	Actinobacteria	Propionibacteriales	Nocardioidaceae	Nocardioides	
909ffd09d00a72bda62161cf2044f6c1	Bacteria	Actinobacteriota	Actinobacteria	Micrococcales	Micrococcaceae	Pseudarthrobacter	
255c091bc7d82ad543db23febf7da23c	Bacteria	Proteobacteria	Alphaproteobacteria	Rhizobiales	Xanthobacteraceae	Pseudolabrys	
02aa4bdd1d577ad656a7450a4b7732be	Bacteria	Proteobacteria	Gammaproteobacteria	Xanthomonadales	Xanthomonadaceae
b6c46219bf5739020a16c3c5ae3042a4	Bacteria	Bacteroidota	Bacteroidia	Flavobacteriales	Flavobacteriaceae	Flavobacterium	
4f18fd7d447b664d060b0435bb086c00	Bacteria	Verrucomicrobiota	Chlamydiae	Chlamydiales	Parachlamydiaceae	Neochlamydia	
5fe89856133acc7a94af5d37b06aa3f6	Bacteria	Proteobacteria	Gammaproteobacteria	Xanthomonadales	Xanthomonadaceae	Arenimonas	
6829bd06e6ee658a836f5327c8c11719	Bacteria	Proteobacteria	Gammaproteobacteria	Burkholderiales	Oxalobacteraceae	Massilia	
d41ad654ce8e2ee5c9e6c68751b92f9a	Bacteria	Verrucomicrobiota	Chlamydiae	Chlamydiales	cvE6		
50a45ddab4657b3c30e5fbda16ddf545	Bacteria	Proteobacteria	Alphaproteobacteria	Rhizobiales	Devosiaceae	Devosia	
fb82597b8a8d877a887da0460e4daf2a	Bacteria	Bdellovibrionota	Bdellovibrionia	Bacteriovoracales	Bacteriovoracaceae	Peredibacter	
63f29ca70632940603cf1509697998be	Bacteria	Bacteroidota	Bacteroidia	Cytophagales	Hymenobacteraceae	Adhaeribacter	
1c8d65d986c3102be1d2c00d77d4adf9	Bacteria
5c68449b47d97a74c016d0767ca72585	Bacteria	Proteobacteria	Gammaproteobacteria	Enterobacterales
9e4427b285e21cdeb1540c675c96be66	Bacteria	Bacteroidota	Bacteroidia	Cytophagales	Hymenobacteraceae	Adhaeribacter	
62a14cc84f1d46b60dde226e233ffa11	Bacteria	Firmicutes	Bacilli	Bacillales	Bacillaceae	Bacillus	
c01c00e17dc25f56f1dec3d33854940b	Bacteria	Actinobacteriota	Actinobacteria	Propionibacteriales	Propionibacteriaceae	Microlunatus	
cb7a6606ea0518a14e84386f93fd01c1	Bacteria	Gemmatimonadota	Longimicrobia	Longimicrobiales	Longimicrobiaceae		
456203685029dcd8ffbf4fd51d1947ed	Bacteria	Actinobacteriota	Thermoleophilia	Gaiellales	Gaiellaceae	Gaiella	
be8268e7ceb81d43b7aa6676762bd7ff	Bacteria	Myxococcota	Polyangia	Polyangiales	Polyangiaceae	Pajaroellobacter	
caf09476de3548fac0554e02a28f222c	Bacteria	Firmicutes	Bacilli	Paenibacillales	Paenibacillaceae	Paenibacillus	
3586ca20d7f0174a286b79ddb884fc18	Bacteria	Gemmatimonadota	Gemmatimonadetes	Gemmatimonadales	Gemmatimonadaceae		
80b5556c522f2c315b9dc6b5ba0ba4ee	Bacteria	Myxococcota	Myxococcia	Myxococcales	Anaeromyxobacteraceae	Anaeromyxobacter	
7f773ce5b1baa4082574a924d27f3caf	Bacteria	Firmicutes	Bacilli	Paenibacillales	Paenibacillaceae	Cohnella	
85bf0e37016c60a4d614810e412a3ce2	Bacteria	Proteobacteria	Gammaproteobacteria	KI89A_clade			
bb88f72f91e12690fb4ba1477c6a12d5	Bacteria	Proteobacteria	Alphaproteobacteria	Rhizobiales	Rhizobiales_Incertae_Sedis	Nordella	
8a973abefa54a55cda44f52d2f7f42a9	Bacteria	Firmicutes	Bacilli	Bacillales
d1ffe86d7e8c3cd0316749351a277549	Bacteria	Acidobacteriota	Subgroup_22				
8f99b40418870589db88b75aaadb4516	Bacteria	Proteobacteria	Gammaproteobacteria	Enterobacterales	Enterobacteriaceae
291a58ac54b2011dacb098ccf128aea9	Bacteria	Proteobacteria	Alphaproteobacteria	Rhizobiales	Rhizobiaceae
7ba35b1cdff64d5ac55754392a58e2c7	Bacteria	Proteobacteria	Gammaproteobacteria	Burkholderiales	Oxalobacteraceae
94390b845e5bd13ce63634f5c3608de6	Bacteria	Proteobacteria	Gammaproteobacteria	Xanthomonadales	Xanthomonadaceae
25dc2832e784a584b7774d28fe91916d	Bacteria	Verrucomicrobiota	Chlamydiae	Chlamydiales	Simkaniaceae	Ga0074140	
ff95c9d1d6e63b969b375b87a5d85851	Bacteria	Proteobacteria	Alphaproteobacteria	Sphingomonadales	Sphingomonadaceae	Sphingomonas	
3933f6eaad8fe18cb3a558ec7979db69	Bacteria	Desulfobacterota	Desulfuromonadia	Geobacterales	Geobacteraceae
d6bdf5b3d2d326a4a843b02f04a7f15b	Bacteria	Proteobacteria	Gammaproteobacteria	Burkholderiales	Oxalobacteraceae
86bcfcbd6c700c118ed4dc511bf0a6e5	Bacteria	Proteobacteria	Gammaproteobacteria	Burkholderiales	SC-I-84		
cc732f1d777e54236c66669ed070da4a	Bacteria	Firmicutes	Bacilli	Bacillales	Bacillaceae	Bacillus	
92f626d0813e559678571f504a055625	Bacteria	Proteobacteria	Alphaproteobacteria	Sphingomonadales	Sphingomonadaceae
e461868cdebc05d872c324407f00dbb5	Bacteria	Cyanobacteria	Cyanobacteriia	Chloroplast			
cba365942e1a1f187199282b809039c8	Bacteria	Firmicutes	Bacilli	Paenibacillales	Paenibacillaceae	Paenibacillus	
3b6bf646d2f07cae179fc72d69c6ed2c	Bacteria	Proteobacteria	Gammaproteobacteria	Burkholderiales	Comamonadaceae
35e7d2e0827222d7a36357ac9aaf7e18	Bacteria	Myxococcota	Myxococcia	Myxococcales	Anaeromyxobacteraceae	Anaeromyxobacter	
9053d1784a189f5972fece877a62dc2d	Bacteria	Proteobacteria	Gammaproteobacteria	Burkholderiales	Comamonadaceae	Rhizobacter	
a52469e3c4af99077ee459630ad34f8b	Bacteria	Proteobacteria	Alphaproteobacteria	Sphingomonadales	Sphingomonadaceae	Sphingopyxis	
f419f4a2d9b706bf93f1c6ed341572ec	Bacteria	Proteobacteria	Alphaproteobacteria	Rhizobiales	Rhizobiaceae	Allorhizobium-Neorhizobium-Pararhizobium-Rhizobium	
6a50bbba52ff96b1ced9d981a1a3b9c5	Bacteria	Bacteroidota	Bacteroidia	Flavobacteriales	Flavobacteriaceae	Flavobacterium	
2d933cad2401c59a4a73639edbed3792	Bacteria	Nitrospirota	Nitrospiria	Nitrospirales	Nitrospiraceae	Nitrospira	
a3bfc570b83dfe9ca774c88c2e0d7539	Bacteria	Nitrospirota	Nitrospiria	Nitrospirales	Nitrospiraceae	Nitrospira	
ef9344c3f3591273381f65f76e421201	Bacteria	Proteobacteria	Gammaproteobacteria	Burkholderiales	Comamonadaceae	Xylophilus	
d9a1b2d5db222a69ef655a550d1be41b	Bacteria	Proteobacteria	Gammaproteobacteria	PLTA13			
2bff132f74c717f160cb332ac5347eda	Bacteria	Chloroflexi	JG30-KF-CM66				
096734122352337af0edee87bb054306	Bacteria	Firmicutes	Bacilli	Paenibacillales	Paenibacillaceae	Paenibacillus	
e551b4d64fc3e5897c686f373f72f832	Bacteria	Firmicutes	Bacilli	Bacillales	Bacillaceae	Geobacillus	
1ec108ad1313bc438ff0c6f16520d1cf	Bacteria	Actinobacteriota	Actinobacteria	Corynebacteriales	Mycobacteriaceae	Mycobacterium	
51b82af39fa7a81b6a5a9d1931292d57	Bacteria	Proteobacteria	Gammaproteobacteria	Burkholderiales	Comamonadaceae
848952bed2054350d568a6a82b32ce26	Bacteria	Proteobacteria	Gammaproteobacteria	Burkholderiales	Oxalobacteraceae
395e32c13dc5f365bff8142ff59831e7	Bacteria	Firmicutes	Bacilli	Bacillales	Bacillaceae	Bacillus	
511e98b02eec9a2281abf3dd67fc5359	Bacteria	Actinobacteriota	Actinobacteria	Streptomycetales	Streptomycetaceae	Kitasatospora	
5139ac8dcc1a8caf3917ac6b7434f9cb	Bacteria	Firmicutes	Bacilli	Paenibacillales	Paenibacillaceae	Paenibacillus	
cfab55e18193bf8ba9289028eadf1eb6	Bacteria	Firmicutes	Bacilli	Bacillales	Bacillaceae	Bacillus	
5ec7cf4c7d5637955804ccd614a96e4d	Bacteria	Bacteroidota	Bacteroidia	Sphingobacteriales	Sphingobacteriaceae	Sphingobacterium	
854ed7eb17011c1a3cc679339668cc3c	Bacteria	Firmicutes	Bacilli	Paenibacillales	Paenibacillaceae	Cohnella	
aa5a62d9f3f50d9363a0027649de6094	Bacteria	Chloroflexi	Dehalococcoidia	S085			
dbf24c51e43e75eb90e73d0f9a677ea7	Bacteria	Bacteroidota	Bacteroidia	Flavobacteriales	Weeksellaceae	Chryseobacterium	
073e11f9d0835dcc7832167ffafa003b	Bacteria	Proteobacteria	Gammaproteobacteria	Burkholderiales	Nitrosomonadaceae	IS-44	
427613e23b402bd73e29e047e50b8fae	Bacteria	Proteobacteria	Alphaproteobacteria	Sphingomonadales	Sphingomonadaceae	Sphingomonas	
9d70dd06c69303b54cb7b3ced07ba87c	Bacteria	Proteobacteria	Alphaproteobacteria	Caulobacterales	Caulobacteraceae	Caulobacter	
3edeb2c60ace8c13c718b7ae1f973471	Bacteria	Patescibacteria	Saccharimonadia	Saccharimonadales			
86adcc36bd891a034cf56fd578f86f8e	Bacteria	Proteobacteria	Alphaproteobacteria	Reyranellales	Reyranellaceae	Reyranella	
b3f01e6e3896eea994c948e0a99b5ab4	Bacteria	Proteobacteria	Alphaproteobacteria	Rhizobiales	Xanthobacteraceae		
08397ab2fd4622d9944c84b88b2b0372	Bacteria	Firmicutes	Bacilli	Paenibacillales	Paenibacillaceae	Cohnella	
c24dfe740d526a7e898d4ac784389b01	Bacteria	Proteobacteria	Alphaproteobacteria	Sphingomonadales	Sphingomonadaceae	Sphingopyxis	
1b1d768af5f1f263a47c7b88eba458f6	Bacteria	Actinobacteriota	Actinobacteria	Propionibacteriales	Nocardioidaceae	Nocardioides	
92d1b27d4a666e4f9983a181d29ab2d6	Bacteria	Proteobacteria	Gammaproteobacteria	Xanthomonadales	Xanthomonadaceae	Pseudoxanthomonas	
3ca4bbc1f84e89caba2c3216399caeac	Bacteria	Proteobacteria	Alphaproteobacteria	Holosporales	Holosporaceae		
9282a921c4b198bda0d18f901d3ac07a	Bacteria	Proteobacteria	Alphaproteobacteria	Rhizobiales	Rhizobiaceae	Allorhizobium-Neorhizobium-Pararhizobium-Rhizobium	
ff63e39aeed7f96cb73e3b737058ddfd	Bacteria	Proteobacteria	Gammaproteobacteria	Pseudomonadales	Pseudomonadaceae	Pseudomonas	
92f95c54ddef5ebaf57f34f085ad79d6	Bacteria	Proteobacteria	Alphaproteobacteria	Rhizobiales	Xanthobacteraceae	Pseudolabrys	
c210859a4acfb9d5af4c3e6c5c352922	Bacteria
f7feab9efc39db786784c45c97ca4978	Bacteria	Firmicutes	Bacilli	Paenibacillales	Paenibacillaceae	Paenibacillus	
64a066441e728ce34d15ddb97c92fec6	Bacteria	Chloroflexi	AD3				
1b14fc328c8bf1edc1b65d7e05d08623	Bacteria	Proteobacteria	Alphaproteobacteria	Sphingomonadales	Sphingomonadaceae	Sphingopyxis	
7b0eb4ae47718af614e33d4628eeea1a	Bacteria	Proteobacteria	Gammaproteobacteria	Burkholderiales	Nitrosomonadaceae	MND1	
1b825e929d66ed3b6459bb9e3316e1fa	Bacteria	Firmicutes	Bacilli	Paenibacillales	Paenibacillaceae	Paenibacillus	
10da315d2bec7c0d7c08e99bbf371fcc	Bacteria	Myxococcota	Polyangia	mle1-27			
ce89c43accf55b9d944f96960b00f378	Bacteria	Verrucomicrobiota	Chlamydiae	Chlamydiales	Parachlamydiaceae	Candidatus_Protochlamydia	
018f60ac533dec04719f5638503e1ada	Bacteria	Patescibacteria	Saccharimonadia	Saccharimonadales			
c71db2ae8bceec83308bcc9f4c15a2d0	Bacteria	Firmicutes	Bacilli	Paenibacillales	Paenibacillaceae	Paenibacillus	
c9dff9b6a02c0e5994d02052f094cb8e	Bacteria	Actinobacteriota	Thermoleophilia	Solirubrobacterales	67-14		
fc997ed8fafca3205f2403045b86f336	Bacteria	Firmicutes	Bacilli	Paenibacillales	Paenibacillaceae	Paenibacillus	
b4b814cd95bbe36ee83a345c01b42ce1	Bacteria	Firmicutes	Bacilli	Paenibacillales	Paenibacillaceae	Cohnella	
7a259368eb67229874be14471fb0cfec	Bacteria	Proteobacteria	Gammaproteobacteria	Burkholderiales	Nitrosomonadaceae	IS-44	
19011f343503783b0346b5997c7e8394	Bacteria	Firmicutes	Bacilli	Paenibacillales	Paenibacillaceae	Paenibacillus	
c924bc8578390ad664f7cb22fa3496c3	Bacteria	Proteobacteria	Alphaproteobacteria	Sphingomonadales	Sphingomonadaceae	Altererythrobacter	
457ca15bcadd9836360a4beaf630bfd8	Bacteria	Proteobacteria	Alphaproteobacteria	Rhizobiales	Xanthobacteraceae		
1a1f688288e3774df383a3f8950fa786	Bacteria	Firmicutes	Bacilli	Paenibacillales	Paenibacillaceae	Paenibacillus	
9ea154a6238c33226737d69d3d468358	Bacteria	Firmicutes	Bacilli	Paenibacillales	Paenibacillaceae	Paenibacillus	
879aada5c308c9ad2cbcaa07e4ae7534	Bacteria	Proteobacteria	Gammaproteobacteria	Pseudomonadales	Pseudomonadaceae	Pseudomonas	
698b6e7a46745f54b25ae9bb01f62f16	Bacteria	Proteobacteria	Gammaproteobacteria	Burkholderiales	Comamonadaceae
7e5085eb50826731db2c5e02d3573231	Bacteria	Proteobacteria	Alphaproteobacteria	Reyranellales	Reyranellaceae	Reyranella	
87320bf5b7d9e45f8e3e1517e170787b	Bacteria	Actinobacteriota	Actinobacteria	Micrococcales	Micrococcaceae
d81b003788cc98a0bdf7920787ecf8ee	Bacteria	Proteobacteria	Gammaproteobacteria	PLTA13			
9a82a44cdacaa8a8001ef2a83252ed41	Bacteria	Proteobacteria	Gammaproteobacteria	Xanthomonadales	Xanthomonadaceae	Arenimonas	
022138de94de202135c5464a18ccb6fc	Bacteria	Actinobacteriota	Actinobacteria	Micrococcales	Micrococcaceae
ebd530db3505b70a438188a71ee156bf	Bacteria	Proteobacteria	Alphaproteobacteria	Caulobacterales	Caulobacteraceae
13efa33c29e42c33405747df4db5d90d	Bacteria	Proteobacteria	Gammaproteobacteria	Burkholderiales	Oxalobacteraceae	Massilia	
8a386c371d3d68474fbf6ae549455ebb	Bacteria	Proteobacteria	Alphaproteobacteria	Sphingomonadales	Sphingomonadaceae	Sphingomonas	
483eadb0e94a788493d9878fd4e14766	Bacteria	Firmicutes	Bacilli	Thermoactinomycetales	Thermoactinomycetaceae	Thermoactinomyces	
eb25d39af4e71b2021f06410c53be95d	Bacteria	Actinobacteriota	Acidimicrobiia
6c92b1fe7aa76ca84743459c2cd6e317	Bacteria	Firmicutes	Bacilli	Paenibacillales	Paenibacillaceae	Paenibacillus	
9e1ea7d9ae1a448f78d25daa05391fb7	Bacteria	Actinobacteriota	Actinobacteria	Frankiales			
1e4af4a5be8fb113dfbad5cb796299c1	Bacteria	Firmicutes	Bacilli	Paenibacillales	Paenibacillaceae	Paenibacillus	
8f0eff0b4eabe183b3960f6fa853a788	Bacteria	Bacteroidota	Bacteroidia	Sphingobacteriales	env.OPS_17		
1c3127de48b07315f2a5a2cfd71be0f9	Bacteria	Proteobacteria	Alphaproteobacteria	Sphingomonadales	Sphingomonadaceae	Sphingomonas	
9eace3b377e362f9f4f186e7ca5a17df	Bacteria	Proteobacteria	Gammaproteobacteria	Burkholderiales	Oxalobacteraceae	Massilia	
715bb7e59f202159c17e293bbe0554bb	Bacteria	Proteobacteria	Gammaproteobacteria	Burkholderiales	Alcaligenaceae
5ad5b2e1438ae489576469d290220879	Bacteria	Bacteroidota	Bacteroidia	Flavobacteriales	Weeksellaceae	Chryseobacterium	
28ccb79dac85a60016b692b9915a067d	Bacteria	Patescibacteria	Saccharimonadia	Saccharimonadales			
61c14040e4ead2fa53d4ae2ae18a244a	Bacteria	Firmicutes	Bacilli	Paenibacillales	Paenibacillaceae	Paenibacillus	
4efa2c9ef383f65606440f48286f8e40	Bacteria	Proteobacteria	Gammaproteobacteria	Burkholderiales	Oxalobacteraceae
a3185e645b2e322d826f9f2da14ef85c	Bacteria	Firmicutes	Bacilli	Paenibacillales	Paenibacillaceae	Paenibacillus	
aed5cab12f865c1b7e25efb82e2f6a99	Bacteria	Bdellovibrionota	Bdellovibrionia	Bdellovibrionales	Bdellovibrionaceae	OM27_clade	
c23357fed68006c65fd6fba63ae89797	Bacteria	Firmicutes	Bacilli	Paenibacillales	Paenibacillaceae	Paenibacillus	
2f7d7ff5f10f4bdc95fe19c6bf2f7831	Bacteria	Verrucomicrobiota	Chlamydiae	Chlamydiales	Simkaniaceae		
b187632e1eed51f644d8ff23688d3643	Bacteria	Bacteroidota	Bacteroidia	Flavobacteriales	Flavobacteriaceae	Flavobacterium	
dca8a5eb5eed560a455de266d9023328	Bacteria	Proteobacteria	Gammaproteobacteria	Burkholderiales	Nitrosomonadaceae	Ellin6067	
65616e0bf95a14bf429299c15571636d	Bacteria	Firmicutes	Bacilli	Paenibacillales	Paenibacillaceae	Paenibacillus	
10d36a7ac6a3b62902cbeffb0bd3163a	Bacteria	Firmicutes	Bacilli	Paenibacillales	Paenibacillaceae	Paenibacillus	
fc289d15dcc81841caae475efc5d4b01	Bacteria	Firmicutes	Bacilli	Bacillales	Planococcaceae	Solibacillus	
e06bdf3c5f57060a1eed952dfa1871db	Bacteria	Verrucomicrobiota	Chlamydiae	Chlamydiales	Simkaniaceae		
1721bc26b49619bd5521194242befb34	Bacteria	Firmicutes	Bacilli	Paenibacillales	Paenibacillaceae
b8a56f1d08c1ae604b5913b211d50ea0	Bacteria	Proteobacteria	Gammaproteobacteria	Salinisphaerales	Solimonadaceae	Nevskia	
7279fbbaa640b071c2a68f26d06b41dc	Bacteria	Proteobacteria	Gammaproteobacteria	Burkholderiales	Oxalobacteraceae	Pseudoduganella	
bd90faaa34a776a589d0517a4c28901a	Bacteria	Actinobacteriota	Actinobacteria	Streptomycetales	Streptomycetaceae	Streptomyces	
e3b91a34d91bb1d2da93b9d16fa020f6	Bacteria	Firmicutes	Bacilli	Paenibacillales	Paenibacillaceae	Paenibacillus	
4e4a59ecccbb1095974263cd39487737	Bacteria	Gemmatimonadota	Gemmatimonadetes	Gemmatimonadales	Gemmatimonadaceae		
e5a9b62006a018b59e682725c5af0876	Bacteria	Patescibacteria	Saccharimonadia	Saccharimonadales			
69726e5ec3fff6989d516cb60d498748	Bacteria	Verrucomicrobiota	Chlamydiae	Chlamydiales	Simkaniaceae
645dd47072ea54d0e4771985cb17eba0	Bacteria
91cddc2c8cd2fba6a973c6673c771069	Bacteria	Actinobacteriota	Actinobacteria	Propionibacteriales	Nocardioidaceae	Aeromicrobium	
c88a28bd06d758f4a66f5235a6bc42ab	Bacteria	Proteobacteria	Gammaproteobacteria	Xanthomonadales	Xanthomonadaceae	Lysobacter	
2c77b2a404b497bbf5ee0b78c37d7b76	Bacteria	Proteobacteria	Gammaproteobacteria	Burkholderiales	Oxalobacteraceae
767d66bb0992e1f73c80702d763d01a9	Bacteria	Proteobacteria	Gammaproteobacteria	Xanthomonadales	Xanthomonadaceae
83c8d31d2b0f1c8907e570acc0796d73	Bacteria	Proteobacteria	Alphaproteobacteria	Rhizobiales	Beijerinckiaceae	Microvirga	
10cbf23b087b22c3b446d067d74bf73b	Bacteria	Myxococcota	Myxococcia	Myxococcales	Anaeromyxobacteraceae	Anaeromyxobacter	
1e122ab65333ae198ec7251f72b9eca2	Bacteria	Chloroflexi
a4ca48b669bddcc027d1fdebbea2ab9d	Bacteria	Proteobacteria	Gammaproteobacteria	Burkholderiales	Oxalobacteraceae	Massilia	
9c25e79690f7a9300f3c5d6410cffea9	Bacteria	Firmicutes	Bacilli	Bacillales	Bacillaceae	Bacillus	
696f53f88d60d34138f5e12237ca23b1	Bacteria	Proteobacteria	Gammaproteobacteria	Burkholderiales	Nitrosomonadaceae	MND1	
b063bbbac116b53c9d809cfd9b2e56dd	Bacteria	Proteobacteria	Gammaproteobacteria	Burkholderiales	Nitrosomonadaceae	Ellin6067	
53095ace2766557f5738d08893919413	Bacteria	Proteobacteria	Alphaproteobacteria	Rhizobiales	Beijerinckiaceae	Bosea	
b401d22e527ade808ac723eb532ab9a2	Bacteria	Proteobacteria	Gammaproteobacteria	Burkholderiales	Oxalobacteraceae
eff9ff17c5d0cc86cdc986e60740b103	Bacteria	Proteobacteria	Gammaproteobacteria
3e060e7a97688bddfcbb179aee33629c	Bacteria	Proteobacteria	Gammaproteobacteria	Burkholderiales	Oxalobacteraceae	Massilia	
f75bf87359a0e53f111a6636b1b56589	Bacteria	Bacteroidota	Bacteroidia	Sphingobacteriales	Sphingobacteriaceae	Pedobacter	
f547a0545f1910c0dc42ce9af87da8bd	Bacteria	Gemmatimonadota	Gemmatimonadetes	Gemmatimonadales	Gemmatimonadaceae		
8eef6dd63094ef5c599939d6a3372bc4	Bacteria	Chloroflexi	JG30-KF-CM66				
42b92a950591a8ec1dc081d55f749cf2	Bacteria	Proteobacteria	Gammaproteobacteria	Burkholderiales	A21b		
e8b92aa17deea0d4a9a57fa6434a561f	Bacteria	Firmicutes	Bacilli	Paenibacillales	Paenibacillaceae	Paenibacillus	
c4ae47228fa6acf76407ef470a2e2d6a	Bacteria	Proteobacteria	Alphaproteobacteria	Sphingomonadales	Sphingomonadaceae	Sphingomonas	
07c6182f1ec217bb56258ba7e3df660f	Bacteria	Acidobacteriota	Acidobacteriae	Subgroup_2			
1aef9588a78e687c14e05c02ba46e4a1	Bacteria	Proteobacteria	Alphaproteobacteria	Rhizobiales	Rhizobiales_Incertae_Sedis	Bauldia	
98e2b54d286ac1c98d40edd4653fe104	Bacteria	Gemmatimonadota	Longimicrobia	Longimicrobiales	Longimicrobiaceae		
1868de8e4891441d2e585e5dd393b567	Bacteria	Actinobacteriota	MB-A2-108				
cec748d1d3e0861ea9e9cbd7a47410c4	Bacteria	Latescibacterota					
109d0114d46ab8565c94735dc2833dba	Bacteria	Bacteroidota	Bacteroidia	Chitinophagales	Saprospiraceae		
62b9bb18707acd8ec20c5af1d5947d4e	Bacteria	Firmicutes	Bacilli	Paenibacillales	Paenibacillaceae	Paenibacillus	
416de2d4cd5ef064103ee6e599fbbb73	Bacteria	Bacteroidota	Bacteroidia	Sphingobacteriales	Sphingobacteriaceae	Pedobacter	
d9041a46eec86e623e639eda1c2d22a8	Bacteria	Proteobacteria	Gammaproteobacteria
070e54200d174c8e49a31bd8c84c2353	Bacteria	NB1-j					
7cf603441006c88e29c4a17c60b15e15	Bacteria	Firmicutes	Bacilli	Paenibacillales	Paenibacillaceae	Paenibacillus	
e2fe182b589816609a32e5b2a35a807d	Bacteria	Bdellovibrionota	Bdellovibrionia	Bacteriovoracales	Bacteriovoracaceae	Peredibacter	
c69426977ebc5063d1b3b3b65dfd2f57	Bacteria	Actinobacteriota	Actinobacteria	Micrococcales	Microbacteriaceae	Microbacterium	
9a4b8ce9084aafd9537e090dec8947db	Bacteria	Proteobacteria	Gammaproteobacteria	Burkholderiales	TRA3-20		
a983c8ce0df2a9784f77274de90cfd0a	Bacteria	Proteobacteria	Gammaproteobacteria	Burkholderiales	Methylophilaceae
41957f2ff0ee8f506bf1696a6d28adb0	Bacteria	Acidobacteriota	Thermoanaerobaculia	Thermoanaerobaculales	Thermoanaerobaculaceae	Subgroup_10	
6503422ddfd2ed878c68d7dd6d06e02d	Bacteria	Proteobacteria	Gammaproteobacteria	KF-JG30-C25			
a25373d8df18e783c67cd8fa7b5efda1	Bacteria	Myxococcota	Myxococcia	Myxococcales	Anaeromyxobacteraceae	Anaeromyxobacter	
381aae848a27306c39931a9a7531aa7f	Bacteria	Verrucomicrobiota	Chlamydiae	Chlamydiales	Simkaniaceae
1b5b1ee7b9ac868f8b2021ed2c1fe7bd	Bacteria	Actinobacteriota	Actinobacteria	Micromonosporales	Micromonosporaceae	Catellatospora	
a1121d42e764493b502072942da3add1	Bacteria	Proteobacteria	Gammaproteobacteria	Xanthomonadales	Xanthomonadaceae	Arenimonas	
f349a31025f5f3d247126998fff3588b	Bacteria	Firmicutes	Clostridia	Clostridiales	Clostridiaceae	Clostridium_sensu_stricto_13	
728e4a7948b9a3d78efa468c7b186028	Bacteria	Proteobacteria	Gammaproteobacteria	Burkholderiales	Oxalobacteraceae
ab0eca06c2f16ce04284d22d22934f43	Bacteria	Bacteroidota	Bacteroidia	Bacteroidales	Prevotellaceae	Prevotella	
eff349a72de843e69da6850dd593a7c9	Bacteria	Actinobacteriota	Actinobacteria	Corynebacteriales	Mycobacteriaceae	Mycobacterium	
bfddbff8cc314e8146efb15ff7923517	Unassigned
d273e01f61741e725ce68661063e1aaa	Bacteria	Chloroflexi	TK10				
23594b754503e3deabddb5ecb60c0ef6	Bacteria	Proteobacteria	Gammaproteobacteria	Burkholderiales	Nitrosomonadaceae	MND1	
27bb06bfeb001d12ffb585f1e958c083	Bacteria	Proteobacteria	Gammaproteobacteria	Burkholderiales	TRA3-20		
28c917f9936922820b762e6eb574b369	Bacteria	Verrucomicrobiota	Chlamydiae	Chlamydiales	Parachlamydiaceae	Neochlamydia	
992c69b9c7056d7001d3ed9c37640481	Bacteria	Dependentiae	Babeliae	Babeliales	Vermiphilaceae		
25813017ca9b5f16e81839eb5efee909	Bacteria	Proteobacteria	Gammaproteobacteria	Pseudomonadales	Pseudomonadaceae	Pseudomonas	
6f1a017a4fdb5e1827b2813641fe0533	Bacteria	Proteobacteria	Gammaproteobacteria	Burkholderiales	Comamonadaceae
c304ba98f95b10917bb3c1e09028b291	Bacteria	Firmicutes	Bacilli	Paenibacillales	Paenibacillaceae	Paenibacillus	
7f77b5994be2f945548affec87447fae	Bacteria	Actinobacteriota	Thermoleophilia	Gaiellales	Gaiellaceae	Gaiella	
5d6bf5180d35ac27af8bdcd4f5f3b673	Bacteria	Proteobacteria	Alphaproteobacteria	Rhizobiales	Hyphomicrobiaceae	Hyphomicrobium	
b3291edb337a9d47e24b498d77955565	Bacteria	Proteobacteria	Gammaproteobacteria	Xanthomonadales	Xanthomonadaceae
3b34aa17d3cf1be28be06b78631e8d5f	Bacteria	Proteobacteria	Gammaproteobacteria	Burkholderiales	Oxalobacteraceae
33bc45dda8a09815ebd6885f917567af	Bacteria	Bacteroidota	Bacteroidia	Flavobacteriales	Flavobacteriaceae	Flavobacterium	
4eef3e91b79bac711ba4084ac6cc0e82	Bacteria	Proteobacteria	Alphaproteobacteria	Sphingomonadales	Sphingomonadaceae	Sphingomonas	
ec104a01667dbd5681e20245a59d98e2	Bacteria	Proteobacteria	Gammaproteobacteria	Pseudomonadales	Pseudomonadaceae	Pseudomonas	
add5c75d0f2a7b354deda9398e019ee9	Bacteria	Actinobacteriota	Thermoleophilia	Gaiellales			
063faef0837b1b5e19084c3c52944980	Bacteria	Firmicutes	Bacilli	Paenibacillales	Paenibacillaceae	Paenibacillus	
ef2d8a09a7e7f8c39161d3daed106711	Bacteria	Proteobacteria	Alphaproteobacteria	Rhizobiales	Rhizobiaceae	Allorhizobium-Neorhizobium-Pararhizobium-Rhizobium	
3973331b2b83407e709377b6e1d255eb	Bacteria	Firmicutes	Bacilli	Paenibacillales	Paenibacillaceae	Paenibacillus	
e4ec0e8d6113a23b59b761bcdc7c304a	Bacteria	Bacteroidota	Bacteroidia	Sphingobacteriales	Sphingobacteriaceae	Sphingobacterium	
e567d16b35898032d5959ff53579ef59	Bacteria	Myxococcota	Polyangia	Haliangiales	Haliangiaceae	Haliangium	
0b0131ee9fc9294b6a82764534cc3def	Bacteria	Firmicutes	Bacilli	Paenibacillales	Paenibacillaceae	Paenibacillus	
562dfa4c88ce3c6d3cc833133a5fa54a	Bacteria	Proteobacteria	Gammaproteobacteria	Pseudomonadales	Pseudomonadaceae
65b921f89e3fd9aa4b1f4db676d4d8f2	Bacteria	Proteobacteria	Gammaproteobacteria	Enterobacterales	Enterobacteriaceae	Buttiauxella	
b3bf0ff2096c81161a3e77df960e5f50	Bacteria	Proteobacteria	Alphaproteobacteria	Micropepsales	Micropepsaceae		
8aaa32cca8b9f44a5b148e25eac53618	Bacteria	Proteobacteria	Alphaproteobacteria	Sphingomonadales	Sphingomonadaceae	Sphingomonas	
a48322591b34bba1ed5664b850d52fb3	Bacteria	Proteobacteria	Alphaproteobacteria	Micropepsales	Micropepsaceae		
2b6a02f78cf180c5986586ed6d007396	Bacteria	Firmicutes	Bacilli	Paenibacillales	Paenibacillaceae	Paenibacillus	
77a2a6fd2192836e08b8a057f88816ba	Bacteria	Proteobacteria	Gammaproteobacteria	Burkholderiales	Comamonadaceae	Diaphorobacter	
967524ce27d648891b7169a8d2138d28	Bacteria	Proteobacteria	Alphaproteobacteria	Rhizobiales	Xanthobacteraceae	Pseudolabrys	
f8a6c4c4e17c463c76fb5536c16318cf	Bacteria	Proteobacteria	Alphaproteobacteria	Micropepsales	Micropepsaceae		
9ddf9ede3880e419f102c5032272c84d	Bacteria	Actinobacteriota	MB-A2-108				
f8fe0ee2e47e0eae52b1f885e71bb739	Bacteria	Zixibacteria					
9ed3b83c524c6301873b20cc16b83532	Bacteria	Actinobacteriota	Actinobacteria	Propionibacteriales	Nocardioidaceae	Nocardioides	
b5c1eaef8eb7dc7f1230314ff4ee9302	Bacteria	Proteobacteria	Alphaproteobacteria	Sphingomonadales	Sphingomonadaceae	Sphingomonas	
8e7b89ba766e7a6c8c1f0bf937b811e3	Bacteria	Proteobacteria	Gammaproteobacteria	Diplorickettsiales	Diplorickettsiaceae		
37f5d3ed442108b641acabd7c6d14f91	Bacteria	Patescibacteria	Saccharimonadia	Saccharimonadales			
62955d5d3853a2519177c85c0391f1e1	Bacteria	Actinobacteriota	Actinobacteria	Corynebacteriales	Nocardiaceae	Rhodococcus	
e4b6e04c47cc7ba3ccba2a06b41581dc	Bacteria	Proteobacteria	Alphaproteobacteria	Sphingomonadales	Sphingomonadaceae	Sphingomonas	
94e2c44f1e715064046184c018f7e6ef	Bacteria	Actinobacteriota	Acidimicrobiia
915062ef8ec08ade3d5372750b6e0e7c	Bacteria	Firmicutes	Bacilli	Alicyclobacillales	Alicyclobacillaceae	Tumebacillus	
7ec9645e6b6f73971d22fed502f4ffc5	Bacteria	Proteobacteria	Gammaproteobacteria	Salinisphaerales	Solimonadaceae	Nevskia	
57fbdc09ff1e45571c164160d1433561	Bacteria	Proteobacteria	Gammaproteobacteria	Burkholderiales	Oxalobacteraceae
a0fc4b4ca07ef46b78dcd6a7d574e608	Bacteria	Bacteroidota	Bacteroidia	Flavobacteriales	Flavobacteriaceae	Flavobacterium	
50536576ad6e974c960a4c06d348f8eb	Bacteria	Proteobacteria	Gammaproteobacteria	Burkholderiales	SC-I-84		
2a1e3d520f71a13ec67842f68e6558fb	Bacteria	Proteobacteria	Gammaproteobacteria	Burkholderiales	Comamonadaceae
1bd366bf5e97073664e99897b9e5cca4	Bacteria	Proteobacteria	Gammaproteobacteria	Burkholderiales	Burkholderiaceae	Cupriavidus	
c6d9b0b34915cd70a1114e058796f745	Bacteria	Verrucomicrobiota	Chlamydiae	Chlamydiales	cvE6		
a2d96dfe9363be25e596532a73de3fa3	Bacteria	Chloroflexi	AD3				
fe021d50ddb8be1c8d1c5692b49110bd	Bacteria	Proteobacteria	Gammaproteobacteria	Burkholderiales	SC-I-84		
ef64b6b68bbb0425af49e5a349fad5bc	Bacteria	Proteobacteria	Alphaproteobacteria	Sphingomonadales	Sphingomonadaceae	Sphingopyxis	
8cf036d129c6700eb04c706b01bdc087	Bacteria	Proteobacteria	Gammaproteobacteria	Burkholderiales	TRA3-20		
6824f83ac18eb0e236e671cbd5066627	Bacteria	Bacteroidota	Bacteroidia	Cytophagales	Spirosomaceae	Dyadobacter	
383802525afeacdf99f64fa2bd191bed	Bacteria	Verrucomicrobiota	Chlamydiae	Chlamydiales	cvE6		
bb17cd0e789c6fe44533fad5919f27cd	Bacteria	Proteobacteria	Gammaproteobacteria	Burkholderiales	Oxalobacteraceae
3a82bb71192639eb63d99d80f4c09b80	Bacteria	Proteobacteria	Gammaproteobacteria	Burkholderiales	Oxalobacteraceae
28aa01f900ad8f481ad5874d5d385d9c	Bacteria	Proteobacteria	Alphaproteobacteria	Sphingomonadales	Sphingomonadaceae	Sphingomonas	
287d70518220b59a45e65ea93becaa96	Bacteria	Verrucomicrobiota	Chlamydiae	Chlamydiales	Parachlamydiaceae	Neochlamydia	
1a25303ccc0b06098634e3eb222f935b	Bacteria	Proteobacteria	Alphaproteobacteria	Sphingomonadales	Sphingomonadaceae	Sphingomonas	
4ffbaee7c734be26ee942b56e190f902	Bacteria	Bacteroidota	Bacteroidia	Flavobacteriales	Weeksellaceae	Chryseobacterium	
729606b7e5a2fb78c321b8a02b628ee8	Bacteria	Proteobacteria	Gammaproteobacteria	Burkholderiales	Nitrosomonadaceae	MND1	
2f3e731858a2701fff4f9b8aac53ffd8	Bacteria	Firmicutes	Bacilli	Paenibacillales	Paenibacillaceae	Paenibacillus	
095444cb5bf50af5200cf49610590127	Bacteria	Proteobacteria	Gammaproteobacteria	Gammaproteobacteria_Incertae_Sedis	Unknown_Family	Candidatus_Ovatusbacter	
85c28be38cb690839dda5d2db07c1583	Bacteria	Proteobacteria	Alphaproteobacteria	Rhizobiales	Methyloligellaceae		
596b7dc979c0ddf2d7fcb121fca3d5dc	Bacteria	Proteobacteria	Gammaproteobacteria	PLTA13			
b3bb62efb02370a21a8f20c26867ea8c	Bacteria	Actinobacteriota	Actinobacteria	Streptomycetales	Streptomycetaceae	Streptomyces	
4f7ac4926d5440dd97f98c05f949771c	Bacteria	Chloroflexi	JG30-KF-CM66				
9e31a7fa3665e438407af10d9cb1bc63	Bacteria	Proteobacteria	Gammaproteobacteria	Burkholderiales	Oxalobacteraceae
ab2b8b7392004812697bbdc44bdb928c	Bacteria	Chloroflexi	JG30-KF-CM66				
b1e7b9fc934e253a7489d7f89cc29630	Bacteria	Proteobacteria	Gammaproteobacteria	Burkholderiales	Comamonadaceae	Delftia	
5f70f844617ecee56b23ad78470d83f7	Bacteria	Proteobacteria	Gammaproteobacteria	Enterobacterales	Enterobacteriaceae	Lelliottia	
67ba7f384e043a3b700cd48b1bc07b74	Bacteria	Acidobacteriota	Acidobacteriae	Subgroup_2			
f6ebf93c7e35ecbc1ee63b3343d4aa82	Bacteria	Gemmatimonadota	Gemmatimonadetes	Gemmatimonadales	Gemmatimonadaceae		
47f7eeefb9b902a1e7d0da1e2c5ca7f8	Bacteria	Firmicutes	Bacilli	Paenibacillales	Paenibacillaceae	Cohnella	
345b329a98ffadeda017c8f93efdb9b6	Unassigned
a787ed369552dc8c31127bd698d994be	Bacteria	Firmicutes	Bacilli	Paenibacillales	Paenibacillaceae	Paenibacillus	
562ae6d9b61fdf760c7b7167a6a72a27	Bacteria	Bacteroidota	Kryptonia	Kryptoniales	BSV26		
51bde443526aae3e17642ff1f1942e9e	Bacteria	Proteobacteria	Gammaproteobacteria	Burkholderiales	Nitrosomonadaceae	Ellin6067	
be5954c21757d250f2186986c76bc99a	Bacteria	Proteobacteria	Gammaproteobacteria	Xanthomonadales	Xanthomonadaceae
79c050ea6a222a53670efa516334f64f	Bacteria	Proteobacteria	Alphaproteobacteria	Sphingomonadales	Sphingomonadaceae
1c63a0a12bc5a6d870bc40e499cf54b3	Bacteria	Bacteroidota	Bacteroidia	Flavobacteriales	Flavobacteriaceae	Flavobacterium	
68316e1014da37eadaffc148953b013e	Bacteria	Bdellovibrionota	Bdellovibrionia	Bdellovibrionales	Bdellovibrionaceae	OM27_clade	
4f83ced6f55b8b894195011f514075aa	Bacteria	Bacteroidota	Bacteroidia	Flavobacteriales	Flavobacteriaceae	Flavobacterium	
eb65496b6aea39f86efd3fd654cd6a7f	Bacteria	Proteobacteria	Alphaproteobacteria	Sphingomonadales	Sphingomonadaceae	Croceicoccus	
ffcc1b4968a71170cd3aefa4f34e704a	Bacteria	Firmicutes	Bacilli	Paenibacillales	Paenibacillaceae	Paenibacillus	
7cd0c7f4a273f46c5d17938ce9dbe1f0	Bacteria	Proteobacteria	Gammaproteobacteria	Burkholderiales	Burkholderiaceae	Burkholderia-Caballeronia-Paraburkholderia	
9ab9ddb562ad45073ff4fd9345d9a8a2	Bacteria	Acidobacteriota	Acidobacteriae	Subgroup_13			
c5e2a7b846987e53d1a875ef990ba924	Bacteria	Proteobacteria	Gammaproteobacteria	Xanthomonadales	Rhodanobacteraceae
f462c0802d8dc117bc80f9ae3f005b19	Bacteria	Proteobacteria	Alphaproteobacteria	Rhizobiales	KF-JG30-B3		
d173d6ce5536912773773f1ae1672569	Bacteria	Proteobacteria	Gammaproteobacteria	Burkholderiales	Oxalobacteraceae	Pseudoduganella	
970be8436d3fdd245d90bbfa9870a2ba	Bacteria	Bacteroidota	Bacteroidia	Bacteroidales	Prevotellaceae	Prevotella	
6c9a963cb18fbc03a20219b8b64f2a5a	Bacteria	Firmicutes	Bacilli	Bacillales	Bacillaceae	Bacillus	
cb37f13aa1552d4769d6fc8d808a177a	Bacteria	Firmicutes	Bacilli	Paenibacillales	Paenibacillaceae	Paenibacillus	
89a5720c4549198ed2a5cc35fa0ea548	Bacteria	Dependentiae	Babeliae	Babeliales	Vermiphilaceae		
b8b2c4ae67f1e0c0f2eefde92d86603c	Bacteria	Actinobacteriota	Acidimicrobiia	IMCC26256			
7a0b01d707235fe74d2d277f40f2025f	Bacteria	Myxococcota	Myxococcia	Myxococcales	Myxococcaceae	P3OB-42	
11ee36262fa9b4e95f418ab966a28733	Bacteria	Bacteroidota	Bacteroidia	Cytophagales	Microscillaceae		
44788aac1191e16d5bc7e5852173640c	Bacteria	Proteobacteria	Alphaproteobacteria	Rhodobacterales	Rhodobacteraceae	Pseudorhodobacter	
3a2b5c9fa88e6b4a12e4d650f009d968	Bacteria	Proteobacteria	Gammaproteobacteria	Xanthomonadales	Xanthomonadaceae	Arenimonas	
a99073be4274d8cb79f6eeea298ccf42	Bacteria	Acidobacteriota	Acidobacteriae	Bryobacterales	Bryobacteraceae	Bryobacter	
52799163cfc2163dbcccb63f66b8c816	Bacteria	Proteobacteria	Alphaproteobacteria	Sphingomonadales	Sphingomonadaceae	Rhizorhapis	
0cb455a4c565dc94f5c8f3cbf99bddf5	Bacteria	Proteobacteria	Gammaproteobacteria	Burkholderiales	Comamonadaceae	Xylophilus	
e0c584bd07ac6bdba387ab288a80bf2e	Bacteria	Actinobacteriota	Acidimicrobiia	Microtrichales	Ilumatobacteraceae	Ilumatobacter	
792949b83c5125ad1f4b9b809ee09a5b	Bacteria	Firmicutes	Bacilli	Thermoactinomycetales	Thermoactinomycetaceae	Shimazuella	
c75b6fd85bcc8f8f62d7865110bcdbec	Bacteria	Proteobacteria	Gammaproteobacteria	Pseudomonadales	Pseudomonadaceae	Pseudomonas	
c2f19fce991de81f8af9deabe1ee9014	Bacteria	Firmicutes	Bacilli	Paenibacillales	Paenibacillaceae	Paenibacillus	
c032d0df6d08c72cd8b6ea9d79c02a36	Bacteria	Proteobacteria	Gammaproteobacteria	Burkholderiales	Comamonadaceae
33c3b15df711c43b97407e28ffbb3f95	Bacteria	Firmicutes	Bacilli	Paenibacillales	Paenibacillaceae	Paenibacillus	
a502e9472d12201647d748df0bc52814	Bacteria	Actinobacteriota	Acidimicrobiia	IMCC26256			
89a3eca8e8f41645b8e6f58c5f21b14a	Bacteria	Proteobacteria	Alphaproteobacteria	Rhizobiales	Beijerinckiaceae	Methylobacterium-Methylorubrum	
61429a86f0a57d19de41e2b056864c49	Bacteria	Verrucomicrobiota	Chlamydiae	Chlamydiales	cvE6		
27efaef067bf49483d3f7c59b040c179	Bacteria	Proteobacteria	Alphaproteobacteria				
071231bba049fb4ebddced7b311afd11	Bacteria	Actinobacteriota	Actinobacteria	Streptomycetales	Streptomycetaceae
3d16fc1142a331a9f1040e440eeeb1b2	Bacteria	Actinobacteriota	Actinobacteria	Streptomycetales	Streptomycetaceae	Kitasatospora	
2d9f02611ecd3868f4f1754c6205df8a	Bacteria	Proteobacteria	Gammaproteobacteria	Burkholderiales	TRA3-20		
8183cbb5b2e169167588915797ca8ca0	Bacteria	Proteobacteria	Alphaproteobacteria	Caulobacterales	Caulobacteraceae	Brevundimonas	
1bb95444c32252a4f068d74e4f38f303	Bacteria	Firmicutes	Bacilli	Paenibacillales	Paenibacillaceae	Paenibacillus	
c87cb6d6efc7032135df010a3edff266	Bacteria	RCP2-54					
0d84a13144014dfb830c1dd5e1e91582	Bacteria	Bacteroidota	Bacteroidia	Cytophagales	Microscillaceae		
8cc103871a811c6e79926a50284131dc	Bacteria	Proteobacteria	Gammaproteobacteria	Burkholderiales	Comamonadaceae	Pseudorhodoferax	
8c715d72780e6caf877ec32d9d520a38	Bacteria	Proteobacteria	Gammaproteobacteria	Burkholderiales	Comamonadaceae	Rhizobacter	
fbc5fe703e187b9e74ac563fb740b1eb	Bacteria	Proteobacteria	Gammaproteobacteria	Burkholderiales	Alcaligenaceae
e5e11eaf49bbb61d2730a32c3af7f16f	Bacteria	Actinobacteriota	Actinobacteria	Micrococcales	Micrococcaceae	Pseudarthrobacter	
0d78c5aea738552e81db48826e4d63b4	Bacteria	Proteobacteria	Alphaproteobacteria	Sphingomonadales	Sphingomonadaceae	Sphingomonas	
2d50b4ded67de79b8bd638694e1284df	Bacteria	Firmicutes	Bacilli	Paenibacillales	Paenibacillaceae	Cohnella	
6cd090fa82057549d6f86abdd901b189	Bacteria	Proteobacteria	Gammaproteobacteria	Xanthomonadales	Xanthomonadaceae
cb5070d0bb433dda45e91e881eaf4d80	Bacteria	Chloroflexi	AD3				
eab334f66e02a6749195ddce19e091ff	Bacteria	Gemmatimonadota	Gemmatimonadetes	Gemmatimonadales	Gemmatimonadaceae		
eb1e18cd6de7b07486a043f3657491d0	Bacteria	Fusobacteriota	Fusobacteriia	Fusobacteriales	Fusobacteriaceae	Fusobacterium	
54fd5708c853273ad7d1bdfe0a04b40a	Bacteria	Proteobacteria	Gammaproteobacteria	Burkholderiales	Oxalobacteraceae	Massilia	
8b25ea49f2ae7f6ddc303b88f9b7c47e	Bacteria	Firmicutes	Bacilli	Paenibacillales	Paenibacillaceae	Paenibacillus	
6d9003923d2fb8d5dba5988e6e09518d	Bacteria	Bdellovibrionota	Bdellovibrionia	Bdellovibrionales	Bdellovibrionaceae	OM27_clade	
e1b17704c024baaffd5bab99a19af3a4	Bacteria	Myxococcota	Myxococcia	Myxococcales	Anaeromyxobacteraceae	Anaeromyxobacter	
fde3510c45e99dccba8d475835fa8635	Bacteria	Firmicutes	Clostridia	Peptostreptococcales-Tissierellales	Peptostreptococcaceae
003c361cfd7bc437131d3fe4fc922ff5	Bacteria	Proteobacteria	Gammaproteobacteria	Cellvibrionales	Spongiibacteraceae	BD1-7_clade	
8c000931e6470341a15c31b911fbe14b	Bacteria
f943501cb9cf07d53ea97333b4f0b150	Bacteria	Proteobacteria	Gammaproteobacteria	Pseudomonadales	Pseudomonadaceae	Pseudomonas	
1e1b86031b2aca3312fbc9640cd6284b	Bacteria	Verrucomicrobiota	Chlamydiae	Chlamydiales	cvE6		
e6c473c23d709e402eae44ed31863356	Bacteria	Verrucomicrobiota	Chlamydiae	Chlamydiales	Parachlamydiaceae	Neochlamydia	
789bb54e961db0e3a7e4be664cf553cf	Bacteria	Proteobacteria	Gammaproteobacteria	Pseudomonadales	Pseudomonadaceae	Pseudomonas	
d7fbe9ffc5d60cdc205decb59d40b397	Bacteria	Actinobacteriota	Actinobacteria	Propionibacteriales	Nocardioidaceae	Aeromicrobium	
499de7788432451526e9e540a674b70c	Bacteria	Proteobacteria	Gammaproteobacteria	Pseudomonadales	Moraxellaceae	Acinetobacter	
b39647a5df6d1dfd30e9b4b78b42076a	Bacteria	Acidobacteriota	Blastocatellia	11-24			
d3d9b3f5d026785d07f8f27616b2034a	Bacteria	Proteobacteria	Gammaproteobacteria	Burkholderiales	Sutterellaceae	Sutterella	
7f67d6e3e3b3ea54902abebd90a7ba8f	Bacteria	Proteobacteria	Gammaproteobacteria	Burkholderiales	Oxalobacteraceae	Pseudoduganella	
b53911d273ea1e94cfc9034baff109f8	Bacteria	Acidobacteriota	Subgroup_22				
123fb09349005445a14d392f735f9fa0	Bacteria	Actinobacteriota	Acidimicrobiia	Microtrichales
ebb66d6b7f8ea2b6423e379273a994e1	Bacteria	Acidobacteriota	Acidobacteriae	Acidobacteriales	Acidobacteriaceae_(Subgroup_1)	Granulicella	
aa9359f912d1d7dde2431f1a55e858f8	Bacteria
822e70eab8c6bbe4fc240714b067af99	Bacteria	Chloroflexi	Dehalococcoidia	S085			
03abfaa1e6fcc17af6e96f99d9412734	Bacteria	Bdellovibrionota	Bdellovibrionia	Bdellovibrionales	Bdellovibrionaceae	Bdellovibrio	
ddf4bf891826a9cf351c19a1c07d7ae5	Bacteria	RCP2-54					
02b0df9f9b8dee8c2197172ed0eea480	Bacteria	Firmicutes	Bacilli	Bacillales	Bacillaceae	Bacillus	
050d5ce3795478d78e3fb441ea063d61	Bacteria	Proteobacteria	Gammaproteobacteria	Burkholderiales	Oxalobacteraceae
e977a14680d8f9b7365ff23f08852e64	Bacteria	Dependentiae	Babeliae	Babeliales
17620afa517f34bece722e31cdf109cd	Bacteria	Dependentiae	Babeliae	Babeliales	Vermiphilaceae		
aeb5c93b19d706c2b0df40e102372b90	Bacteria	Proteobacteria	Gammaproteobacteria	Burkholderiales	Nitrosomonadaceae	MND1	
9eb5e7ec9f2387195b93a66ee101c1cb	Bacteria
beb76a89c546f1600cf20941ee355f2d	Bacteria	Proteobacteria	Gammaproteobacteria	Burkholderiales	Oxalobacteraceae
b229c7d652489b814d8afaa0b9c6dd51	Bacteria	Proteobacteria	Gammaproteobacteria	Burkholderiales	Oxalobacteraceae
2a238a228a4f37256773a2e447a969c1	Bacteria	Proteobacteria	Gammaproteobacteria	Burkholderiales	Comamonadaceae	Ramlibacter	
11e5de970d83158697f2a3c951227f32	Bacteria	Proteobacteria	Gammaproteobacteria	Gammaproteobacteria_Incertae_Sedis	Unknown_Family	Acidibacter	
9533d3bcd95f6d581d4c9a1a379cfe45	Bacteria	Myxococcota	Myxococcia	Myxococcales
99b5a8bac810e27a3c9a058a37e67fd5	Bacteria	Actinobacteriota	Thermoleophilia	Gaiellales			
7b36c7c40bd172654f5d727a246c068f	Bacteria	Firmicutes	Bacilli	Paenibacillales	Paenibacillaceae	Paenibacillus	
478c62324ae12142707f12ffe7265756	Bacteria	Acidobacteriota	Acidobacteriae	Acidobacteriales			
03af104aad9bfdb68f754feb9a4bc5b5	Bacteria	Actinobacteriota	Actinobacteria	Propionibacteriales	Nocardioidaceae	Nocardioides	
1fbf8be0c6a006f1f87cb7aadf274764	Bacteria	Proteobacteria	Gammaproteobacteria	Burkholderiales	Comamonadaceae	Piscinibacter	
7561b7cae1fca93bac59989bc456c185	Bacteria	Proteobacteria	Alphaproteobacteria	Rhizobiales	Rhizobiaceae	Mesorhizobium	
d163c6fdeb155fbc22d2abb8d006e5a8	Bacteria	Proteobacteria	Alphaproteobacteria	Sphingomonadales	Sphingomonadaceae	Novosphingobium	
dc30060f81b406bfea0f1c3a50a5cec4	Bacteria	Firmicutes	Bacilli	Paenibacillales	Paenibacillaceae	Paenibacillus	
c909e135959e4b7a69fcd53a08f69ccc	Bacteria	Proteobacteria	Gammaproteobacteria	Pseudomonadales	Pseudomonadaceae	Pseudomonas	
eac24ab18985671fa3b448c07357a0e7	Bacteria	Myxococcota	bacteriap25				
255f6a06e59de308425729907be9fe04	Bacteria	Proteobacteria	Alphaproteobacteria	Sphingomonadales	Sphingomonadaceae		
090b7c37542e723072536ed0dd7a6471	Bacteria	Proteobacteria	Alphaproteobacteria	Sphingomonadales	Sphingomonadaceae	Sphingomonas	
9b160abd267de07fab078a5b6a1f60eb	Bacteria	Proteobacteria	Gammaproteobacteria	Xanthomonadales	Xanthomonadaceae	Arenimonas	
3a7d72390e54d35900518537da469529	Bacteria	Actinobacteriota	Actinobacteria	Propionibacteriales	Nocardioidaceae	Aeromicrobium	
dda3d3d0b7c23c017e5e976d0bb8ff41	Bacteria	Chloroflexi	TK17				
66fce44c9d03472b9097f4432c84377f	Bacteria	Nitrospirota	Nitrospiria	Nitrospirales	Nitrospiraceae	Nitrospira	
258b106620c5edc90766d5d9d7db2c5c	Bacteria	Firmicutes	Clostridia	Oscillospirales	Ruminococcaceae	Faecalibacterium	
93689a43dab97de24d693b40ddd3ccfe	Bacteria	Proteobacteria	Alphaproteobacteria	Sphingomonadales	Sphingomonadaceae	Sphingobium	
b66e425a34ca399b723b21232cfaf94b	Bacteria	Dependentiae	Babeliae	Babeliales	Vermiphilaceae		
bb851c90ff7ac9d8febf9a6071649069	Bacteria	Acidobacteriota	Acidobacteriae	Solibacterales	Solibacteraceae	Candidatus_Solibacter	
09ad66f8795b181461f32fb3695960ae	Bacteria	Acidobacteriota	Acidobacteriae	Subgroup_2			
5c570bab8392ede0f2bd31dc0413f8fa	Bacteria	Actinobacteriota	Acidimicrobiia	Microtrichales
c5eb30ef9a46c4f333c8e3459be0042d	Bacteria	Firmicutes	Bacilli	Paenibacillales	Paenibacillaceae	Cohnella	
c2aecf2db94ede15aaad4e8185026814	Bacteria	Proteobacteria	Gammaproteobacteria	Burkholderiales	Oxalobacteraceae	Massilia	
4135853125f3959af5fa641aa70aefa8	Bacteria	Actinobacteriota	Actinobacteria	Streptomycetales	Streptomycetaceae	Streptomyces	
5f3401630968da3edf123e71b3a20f9f	Bacteria	Bacteroidota	Bacteroidia	Chitinophagales	Chitinophagaceae	Edaphobaculum	
55c53532f8a47bb5d5990791ede457cf	Bacteria	Proteobacteria	Alphaproteobacteria	Sphingomonadales	Sphingomonadaceae	Altererythrobacter	
fbbdbbf9479f227e76b081733d0cf9bc	Bacteria	Proteobacteria	Alphaproteobacteria	Rhizobiales	Xanthobacteraceae	Bradyrhizobium	
47206ed5203e1f2c8f2747e0a01043d5	Bacteria	Proteobacteria	Alphaproteobacteria	Holosporales	Holosporaceae		
1a767ac1092d259ec6cac55cf7615396	Bacteria	Actinobacteriota	Thermoleophilia	Gaiellales
d47c3984c601f2c4099fd66c838aad96	Bacteria	Bacteroidota	Bacteroidia	Chitinophagales	Chitinophagaceae	Chitinophaga	
36477aad83566b7e47a51719bfe29ff8	Bacteria	Firmicutes	Bacilli	Paenibacillales	Paenibacillaceae	Paenibacillus	
cb08570089324259ca6fc8279d96289d	Bacteria	Proteobacteria	Alphaproteobacteria				
b386f1aea1426547030b12b86a2f97ee	Bacteria	Actinobacteriota	Actinobacteria	Micrococcales	Micrococcaceae	Arthrobacter	
0ba8c036491a516ca277a1ad1d7ae10a	Bacteria
ad9ef3bc1fae48050a7c952c193a850e	Bacteria	Proteobacteria	Gammaproteobacteria	Burkholderiales	Nitrosomonadaceae	MND1	
c23300cb79d9d33f8227b952c97fbd8a	Bacteria	Proteobacteria	Gammaproteobacteria	Burkholderiales	Comamonadaceae
61270ef7eb09717a97e5b2e7c0a57844	Bacteria	Actinobacteriota	Thermoleophilia	Gaiellales			
94033af2db9f72d91c0f2576d7d39b95	Bacteria	Proteobacteria	Alphaproteobacteria	Sphingomonadales	Sphingomonadaceae	Sphingomonas	
02093092cf51faccff947c7e2b07617d	Bacteria	Actinobacteriota	Actinobacteria	Propionibacteriales	Nocardioidaceae	Nocardioides	
ebfb0c55e2f40295c8e8269be66dd79f	Bacteria	Proteobacteria	Alphaproteobacteria	Sphingomonadales	Sphingomonadaceae	Novosphingobium	
7fb191f4238a72054bd22c537bd096c8	Bacteria	Proteobacteria	Gammaproteobacteria	Burkholderiales	Burkholderiaceae
f57c1c1316bc21d9ed2acfd65354e216	Bacteria	Actinobacteriota	Actinobacteria	Propionibacteriales	Nocardioidaceae	Aeromicrobium	
dec16198f2af00f0032874390b6c694c	Bacteria	Bacteroidota	Bacteroidia	Sphingobacteriales	Sphingobacteriaceae
f6440a4040229aa8eadf64e14fd60d9d	Bacteria	Proteobacteria	Alphaproteobacteria	Acetobacterales	Acetobacteraceae	Roseomonas	
246688509935af3d5a69af482f9e35f5	Bacteria	Acidobacteriota	Holophagae	Subgroup_7			
852c6280e65de3b5801c785206c73eda	Bacteria	Myxococcota	Polyangia	Polyangiales	Sandaracinaceae		
77c3cd9560a3adae1a27bd5a72a7d51c	Bacteria	Acidobacteriota	Subgroup_5				
eff012fe819195c56d2ccc8a3b68bdf8	Bacteria	Verrucomicrobiota	Chlamydiae	Chlamydiales	Simkaniaceae	Candidatus_Rhabdochlamydia	
61972e2a22ed9ca0f9cc8748f5d95e28	Bacteria	Proteobacteria	Gammaproteobacteria	Burkholderiales	Alcaligenaceae	Advenella	
81e02f374fcd0d344cf0b448f676ab11	Bacteria	Patescibacteria	Saccharimonadia	Saccharimonadales	Saccharimonadaceae	TM7a	
efdeefcfb5899e89dc65404878c0c079	Unassigned
ded6562d0f134711083d89396656572b	Bacteria	Firmicutes	Clostridia	Clostridiales	Clostridiaceae	Clostridium_sensu_stricto_5	
c860a6ffe1c07a14bcc733cd4979de40	Bacteria	Proteobacteria	Gammaproteobacteria	Burkholderiales	Oxalobacteraceae
d3f34b4c93eb778b8a35591c4e375ed2	Bacteria	Chloroflexi	JG30-KF-CM66				
6df935d41a09ac6a6087ef9f18ac45d4	Bacteria	Firmicutes	Bacilli	Paenibacillales	Paenibacillaceae
608370742fc687256868dd6dc882895e	Bacteria	Proteobacteria	Gammaproteobacteria	Burkholderiales	TRA3-20		
853b4278fbeb7182f5d6713513423d56	Bacteria	Actinobacteriota	MB-A2-108				
06c310c9c0175acf8587134ce6970166	Bacteria	Acidobacteriota	Subgroup_25				
b079e8fe7e50637941d207cc6d81a759	Bacteria	Dadabacteria	Dadabacteriia	Dadabacteriales			
485269bc0951f19dfae9d64bac11064e	Bacteria	Acidobacteriota	Acidobacteriae	Subgroup_2			
7d22dc9f61efb1aaa5f7d25fee9695ec	Bacteria	Proteobacteria	Gammaproteobacteria	Burkholderiales	Comamonadaceae
08299f61ad5111bdc2edf033bff896ec	Bacteria	Proteobacteria	Alphaproteobacteria
56579a6c9d0f3298a658b5ad25130be5	Bacteria	Actinobacteriota	Actinobacteria	Micrococcales	Microbacteriaceae	Microterricola	
54c9842667a72760f194a4d18cbf43d4	Bacteria	Proteobacteria	Gammaproteobacteria	Burkholderiales	Comamonadaceae	Polaromonas	
699b6a7346b2d5868af354bc28a22834	Bacteria	Proteobacteria	Alphaproteobacteria	Elsterales			
80fae978955bf35004ed27d5c6c0136d	Bacteria	Firmicutes	Bacilli	Paenibacillales	Paenibacillaceae	Cohnella	
fef6b2dddb721d50d5f75d516236a3bd	Bacteria	Acidobacteriota	Acidobacteriae	Subgroup_13			
d665a02705ab1097c767927b6034ae5c	Bacteria	Firmicutes	Bacilli	Paenibacillales	Paenibacillaceae	Paenibacillus	
82bbb359426674319bc684706f4443b7	Bacteria	Bacteroidota	Bacteroidia	Flavobacteriales	Weeksellaceae	Chryseobacterium	
72a031dc450aac77e5d9e3b50da3607a	Bacteria	Proteobacteria	Gammaproteobacteria	Burkholderiales	A21b		
7a1b4392c088c502d28a5ee696a6040e	Bacteria	Proteobacteria	Alphaproteobacteria	Rhizobiales	Rhizobiales_Incertae_Sedis		
21fd98ce42c1f92fb82ad8812c181c34	Bacteria	Firmicutes	Bacilli	Paenibacillales	Paenibacillaceae	Cohnella	
002bd1eda0354a558b47c469956e4552	Bacteria	Actinobacteriota	Thermoleophilia	Solirubrobacterales	67-14		
1acd5149d3d70cd10d6b627d5c23bd4c	Bacteria	Verrucomicrobiota	Chlamydiae	Chlamydiales	Parachlamydiaceae	Neochlamydia	
d1d89fc12e6152387a94a70005a9fee8	Bacteria	Verrucomicrobiota	Chlamydiae	Chlamydiales	Parachlamydiaceae	Neochlamydia	
26f1c84f4168717eeb00dee6110ef179	Bacteria	Firmicutes	Bacilli	Paenibacillales	Paenibacillaceae	Cohnella	
d3c60b1190dfb6cab234a34bbeb4625b	Bacteria	Chloroflexi	TK10				
640dd43679467baa272ebfc7a5cce36b	Bacteria	Firmicutes	Bacilli	Paenibacillales	Paenibacillaceae	Paenibacillus	
17edbfd65b2a0b48a92076ed619f7ce6	Bacteria	Verrucomicrobiota	Chlamydiae	Chlamydiales	Parachlamydiaceae
1d579bcc7df251a024b02d1434766f78	Bacteria	Proteobacteria	Gammaproteobacteria	Burkholderiales	SC-I-84		
255199a98a0af5a4a978323920707182	Bacteria	Bdellovibrionota	Bdellovibrionia	Bdellovibrionales	Bdellovibrionaceae	OM27_clade	
90582cc4afe30e1c9ae3c896db5091b3	Bacteria	Proteobacteria	Gammaproteobacteria	Burkholderiales	Oxalobacteraceae	Massilia	
fb1bbe6c1c0e66b535d1e2b217cdc33c	Bacteria	Gemmatimonadota	Gemmatimonadetes	Gemmatimonadales	Gemmatimonadaceae		
e9bada0b220f1db03d0410f75d8203a2	Bacteria	Proteobacteria	Gammaproteobacteria	Xanthomonadales	Xanthomonadaceae
a4128420faff9dafcfb06d0aa780ad7c	Bacteria	Proteobacteria	Alphaproteobacteria	Rhizobiales	Beijerinckiaceae	Microvirga	
3367f5f3a090c47ea3968d3f3c49edfa	Bacteria	Proteobacteria	Alphaproteobacteria	Rhizobiales	Rhizobiales_Incertae_Sedis	Nordella	
da75d475ee18b67ab703ccc071a4fe02	Bacteria	Proteobacteria	Alphaproteobacteria	Rhizobiales	Rhizobiales_Incertae_Sedis	Nordella	
646e18c2c9975fa84e29b5ca31181d0e	Bacteria	Proteobacteria	Alphaproteobacteria	Caulobacterales	Caulobacteraceae	Brevundimonas	
cc6982c2ce3fdbe83fb93e0161529d66	Bacteria	Bacteroidota	Bacteroidia	Cytophagales	Hymenobacteraceae	Adhaeribacter	
30d90ed9097606b5e085a41e9e8134af	Bacteria	Firmicutes	Bacilli	Paenibacillales	Paenibacillaceae	Paenibacillus	
ec10dc742b9e73e0f0e8d02800dde947	Bacteria	Actinobacteriota	Actinobacteria	Propionibacteriales	Propionibacteriaceae	Microlunatus	
36ccc36e93f477d8453db20b22133cc9	Bacteria	Bacteroidota	Bacteroidia	Bacteroidales	Bacteroidaceae	Bacteroides	
4d039dfc831157f57c0c43b4f2b146fc	Bacteria	Proteobacteria	Alphaproteobacteria	Rhizobiales	Methyloligellaceae		
44abe36ada04ba1053bf93f84183216e	Bacteria
2f4bc823952df9f396124d345b5c9f18	Bacteria	Bacteroidota	Bacteroidia	Flavobacteriales	Flavobacteriaceae	Flavobacterium	
018ba34719012f2f7eaf51ed83e68837	Bacteria	Proteobacteria	Gammaproteobacteria	Salinisphaerales	Solimonadaceae		
744ba1f1ca9f5f138e1546121b718848	Bacteria	Actinobacteriota	Thermoleophilia	Gaiellales	Gaiellaceae	Gaiella	
34461770ac6e6655153de427475476e3	Bacteria	Proteobacteria	Alphaproteobacteria	Sphingomonadales	Sphingomonadaceae	Sphingomonas	
6d3b19c8572d408aba0b1333fafbdcf7	Bacteria	Proteobacteria	Gammaproteobacteria	Burkholderiales	Burkholderiaceae	Burkholderia-Caballeronia-Paraburkholderia	
a1f68430c9a6da2630bdb66bd0cedc25	Bacteria	Firmicutes	Bacilli	Brevibacillales	Brevibacillaceae	Brevibacillus	
3a1d606192f94a337d20fa23a9adbbea	Bacteria	Actinobacteriota	Thermoleophilia	Gaiellales			
b17a2c6e30fa248eba52ac32ac37bf25	Bacteria	Acidobacteriota	Subgroup_22				
c401bedd4f933972957c735140ccca46	Bacteria	Acidobacteriota	Subgroup_5				
b5f8adf039e249e5f589c08c53097410	Bacteria	Firmicutes	Bacilli	Paenibacillales	Paenibacillaceae	Paenibacillus	
a5cc0e1d2faa8201bb216ea1518eb403	Bacteria
6a16064309e74ae66657cc40dfa8707c	Bacteria	Actinobacteriota	Actinobacteria	Micrococcales	Intrasporangiaceae
d03f3b2d38edfbd7641d3dabcc6cd2cd	Bacteria	Firmicutes	Bacilli	Paenibacillales	Paenibacillaceae	Paenibacillus	
9c5552d726f25ee3a9f6df752e09ce19	Bacteria	Proteobacteria	Alphaproteobacteria	Micropepsales	Micropepsaceae		
1f3caee6023680eb6930e2964aad829b	Bacteria	Actinobacteriota	Actinobacteria	Propionibacteriales	Nocardioidaceae	Nocardioides	
4d6a443f818b68aeecd5a94710250099	Bacteria	Firmicutes	Bacilli	Paenibacillales	Paenibacillaceae	Paenibacillus	
c9e0e55756b640c5caab5de97035cc12	Bacteria	Proteobacteria	Gammaproteobacteria	Burkholderiales	Nitrosomonadaceae	Ellin6067	
375332f2944b70014b502716d54966e4	Bacteria	Chloroflexi	Dehalococcoidia	S085			
2c36039a7150fac52a30a2f45388f185	Bacteria	Proteobacteria	Gammaproteobacteria	Gammaproteobacteria_Incertae_Sedis	Unknown_Family	Acidibacter	
e84e2bba9b5147467f190343238d3796	Bacteria	Firmicutes	Bacilli	Paenibacillales	Paenibacillaceae	Paenibacillus	
70f4e459318cb4c9122d3af773715405	Bacteria	Proteobacteria	Alphaproteobacteria	Acetobacterales	Acetobacteraceae	Roseomonas	
d84e6c5f25a5ffc0dbd6cd42cf3067a0	Bacteria	Bacteroidota	Bacteroidia	Sphingobacteriales	Sphingobacteriaceae	Pedobacter	
3ee188ee1f087c25024006d23f1a5fba	Bacteria	Actinobacteriota	Actinobacteria	Corynebacteriales	Mycobacteriaceae	Mycobacterium	
a7aff14a41e901dc9a735fe8ce2caaed	Bacteria	Firmicutes	Bacilli	Paenibacillales	Paenibacillaceae	Paenibacillus	
9a717a7b84263472c25beff378090d76	Bacteria	Bacteroidota	Bacteroidia	Sphingobacteriales	Sphingobacteriaceae	Pedobacter	
64580c175be10f7dcd950c42533bcaf1	Bacteria	Proteobacteria	Alphaproteobacteria	Rhizobiales	Hyphomicrobiaceae	Pedomicrobium	
6bb4baf75b77fda80ed8148fee9906df	Bacteria	Proteobacteria	Gammaproteobacteria	Burkholderiales	Comamonadaceae	Polaromonas	
23e29fd55ded1973cc6cebe2d9660218	Bacteria	Proteobacteria	Gammaproteobacteria	Burkholderiales	Nitrosomonadaceae	MND1	
d86d5f3a03e1499ad547e896818c4342	Bacteria	Patescibacteria
4beaac607fccda99ee6cca3e549327b2	Bacteria	Entotheonellaeota	Entotheonellia	Entotheonellales	Entotheonellaceae		
669c3c0713a207f734ea6d834c49e485	Bacteria	Myxococcota	Myxococcia	Myxococcales	Vulgatibacteraceae	Vulgatibacter	
f2d7d8c107e96a808b314020d8eeddfd	Bacteria	Firmicutes	Bacilli	Paenibacillales	Paenibacillaceae	Paenibacillus	
f250f53a8ddf428f26da9428bfef5c59	Bacteria	Proteobacteria	Gammaproteobacteria	Xanthomonadales	Rhodanobacteraceae
6694df7243b885a7d30a0ddc5d21f111	Bacteria	Proteobacteria	Gammaproteobacteria	Burkholderiales	Comamonadaceae	Piscinibacter	
1d2be3a63fa001996475830770e183c2	Bacteria	Myxococcota	Polyangia	Polyangiales	Sandaracinaceae		
1500db78f7f06327310c50a48b93272c	Bacteria	Dadabacteria	Dadabacteriia	Dadabacteriales			
f92d0154437e9e80dc5af5d67b5991d3	Bacteria	Actinobacteriota	Thermoleophilia	Gaiellales			
071df353a221135934dce4eeb66dfa23	Bacteria	Proteobacteria	Gammaproteobacteria	Burkholderiales	Alcaligenaceae
b2640e4881315c04597c440cb29da607	Bacteria	Firmicutes	Bacilli	Paenibacillales	Paenibacillaceae	Paenibacillus	
ba33e20568347ddc1d402ce95b3e3eca	Bacteria	Firmicutes	Bacilli	Paenibacillales	Paenibacillaceae	Paenibacillus	
aaf39b7cbd42d92df79c45960c3eab9b	Bacteria	Bacteroidota	Bacteroidia	Bacteroidales	Prevotellaceae	Prevotella	
62ae34929423a5e3631de117df664b0d	Bacteria	Proteobacteria	Alphaproteobacteria	Rhizobiales	Xanthobacteraceae	Bradyrhizobium	
fa1c615dad185553dd86356f7f192869	Bacteria	Firmicutes	Bacilli	Paenibacillales	Paenibacillaceae	Cohnella	
ea4534548d4c5e4e5ded6975a5f290c0	Bacteria	Bacteroidota	Bacteroidia	Flavobacteriales	Weeksellaceae	Chryseobacterium	
2afe35e994d473def481077d808b3d1a	Bacteria	Bacteroidota	Kapabacteria	Kapabacteriales			
6875d9001c47d2f7559ea913ed7f26d9	Bacteria	Bacteroidota	Bacteroidia	Chitinophagales	Chitinophagaceae
def61a1713afa36a50d8d6e69b0ac2be	Bacteria	Bacteroidota	Bacteroidia	Bacteroidales	Prevotellaceae	Prevotella	
1c21c1eadeef52bbb7bc19ca346b39c7	Bacteria	Proteobacteria	Alphaproteobacteria	Sphingomonadales	Sphingomonadaceae	Sphingobium	
6549d202c49c1eaf810370c0d25a0d7c	Bacteria	Proteobacteria	Gammaproteobacteria	Burkholderiales	Oxalobacteraceae
56931a73c3e3baf8bc7d030de1282a2b	Bacteria	Verrucomicrobiota	Chlamydiae	Chlamydiales	Parachlamydiaceae	Neochlamydia	
2a92ac8277e57c6e5e213bbe55ac5274	Bacteria
e04840d9fa4adb9573ef81009103502e	Bacteria	Actinobacteriota	Actinobacteria	Propionibacteriales	Nocardioidaceae	Nocardioides	
0e74a768e16afde0ad638d5ccb8cf044	Bacteria	Proteobacteria	Alphaproteobacteria	Rhizobiales	Xanthobacteraceae
241342d1eac06a311378e18599ddda21	Bacteria	Proteobacteria	Alphaproteobacteria	Sphingomonadales	Sphingomonadaceae	Sphingomonas	
9bfac1b523e26941c6ea827ab9a57fde	Bacteria	Firmicutes	Bacilli	Paenibacillales	Paenibacillaceae	Cohnella	
ed63adc89362ad26e77283078864a8ed	Bacteria	Actinobacteriota	Acidimicrobiia	IMCC26256			
bb3e583dd746678d049fe1034a2b1c18	Bacteria	Proteobacteria	Gammaproteobacteria	Burkholderiales	Nitrosomonadaceae	MND1	
a919fa11d21d529970acc7c9479dc670	Bacteria	Proteobacteria	Gammaproteobacteria	Burkholderiales	Comamonadaceae
6a91c68aa4f3bcb53c753aeb3453382d	Bacteria	Proteobacteria	Gammaproteobacteria	Burkholderiales	Oxalobacteraceae	Massilia	
51f7731bd8fe8cc9174754f9da5d7361	Bacteria
873b0bfe77560ecca08947d22609c6d0	Bacteria	Gemmatimonadota	Longimicrobia	Longimicrobiales	Longimicrobiaceae		
c7b06c71f267a593b4cc69aeb1cac809	Bacteria	Actinobacteriota	Actinobacteria	Propionibacteriales	Nocardioidaceae	Nocardioides	
54ebfd3ec6e6b47ad0ff19536efa8efd	Bacteria	Acidobacteriota	Acidobacteriae	Bryobacterales	Bryobacteraceae	Bryobacter	
e8c4e32d5eeedf080f82bf4ac7ecfcfa	Bacteria	Proteobacteria	Gammaproteobacteria	Xanthomonadales	Xanthomonadaceae
507d5b6b481f15194640360cec72b29f	Bacteria	Fusobacteriota	Fusobacteriia	Fusobacteriales	Fusobacteriaceae	Fusobacterium	
2adb379d4f9235545f6f94340c3cec4c	Bacteria	Firmicutes	Bacilli	Paenibacillales	Paenibacillaceae	Paenibacillus	
9aa296ecf61e76f094f843e739d5db53	Bacteria	Proteobacteria	Gammaproteobacteria	Burkholderiales	Nitrosomonadaceae	MND1	
06418477ed0b341be1838d67c63579fb	Bacteria	Proteobacteria	Gammaproteobacteria	Burkholderiales	Oxalobacteraceae
750f8551f41600abd16681173f0bed2a	Bacteria	Proteobacteria	Gammaproteobacteria	Pseudomonadales	Pseudomonadaceae	Pseudomonas	
2e7f0cf23ea6ea12cd03a18682abba82	Bacteria	Nitrospirota	Nitrospiria	Nitrospirales	Nitrospiraceae	Nitrospira	
0c0b481d4434481bba2419aed96a5223	Bacteria	Proteobacteria	Gammaproteobacteria	Xanthomonadales	Xanthomonadaceae	Arenimonas	
2d1fae690bd440817e3a7b7d213b8964	Bacteria	Myxococcota	Myxococcia	Myxococcales
008837e7e10ff95fef5103763536e1a0	Bacteria	Proteobacteria	Alphaproteobacteria	Rhizobiales	Xanthobacteraceae	Pseudolabrys	
0f777c8639b72240a44bdc14d97a29a6	Bacteria	Chloroflexi	TK10				
6233d1296460cc678324c2446081f3bf	Bacteria	Proteobacteria	Alphaproteobacteria	Caulobacterales	Caulobacteraceae	Phenylobacterium	
26353e050431fc0f2f54b48782ae76ad	Bacteria	Firmicutes	Bacilli	Bacillales	Planococcaceae	Paenisporosarcina	
205836ec852e3aaba701f43d2a6294bd	Bacteria	Actinobacteriota	Actinobacteria	Corynebacteriales	Mycobacteriaceae	Mycobacterium	
0ee780a72bd5f4af10dbe102a70827dd	Bacteria	Verrucomicrobiota	Chlamydiae	Chlamydiales	cvE6		
6eea9d5b76e8c5380d02e47d9b304c82	Bacteria	Firmicutes	Bacilli	Paenibacillales	Paenibacillaceae
80c653ac4b1931b7dd8183c9cf4ce75a	Bacteria	Proteobacteria	Gammaproteobacteria	Burkholderiales	Oxalobacteraceae	Massilia	
3c6594b46d6399c48171410471825fa7	Bacteria	Actinobacteriota	Actinobacteria	Propionibacteriales	Nocardioidaceae	Marmoricola	
efe27d21ed9f7bd708ef3fe494a19bf2	Bacteria	Chloroflexi	JG30-KF-CM66				
5b0d1c22350b50ca9f4128c3f4092a66	Bacteria	Verrucomicrobiota	Chlamydiae	Chlamydiales	cvE6		
0abfe590c3cac5c84164b03432036fdc	Bacteria	Proteobacteria	Gammaproteobacteria	Burkholderiales	Oxalobacteraceae
2a95045450516b983471a5da35300762	Bacteria	Proteobacteria	Alphaproteobacteria	Sphingomonadales	Sphingomonadaceae	Altererythrobacter	
3cf7bba94f51d3830be53b9ce2099430	Bacteria	Chloroflexi	JG30-KF-CM66				
d6fdd882d3425b414f3bdc197897bc1d	Bacteria	Proteobacteria	Gammaproteobacteria	Pseudomonadales	Pseudomonadaceae	Pseudomonas	
78395e27a4ed190a3eee0aa8a4c17799	Bacteria	Proteobacteria	Alphaproteobacteria	Reyranellales	Reyranellaceae	Reyranella	
67573c69834ad0050c30ad826edcc64c	Bacteria	Firmicutes	Bacilli	Paenibacillales	Paenibacillaceae	Cohnella	
e85abf01b4af132a6cad16a42235f810	Bacteria	Actinobacteriota	MB-A2-108				
c1032ddfa3f279cf4aa66a24167d421c	Bacteria	Proteobacteria	Alphaproteobacteria	Rhizobiales	Xanthobacteraceae	Afipia	
0f4bfcaa658b873974efc1f1868414b0	Bacteria	Proteobacteria	Alphaproteobacteria	Rhizobiales	Rhizobiaceae	Phyllobacterium	
b108c1a1ac39572daeb2f81b4187fd9b	Bacteria	Bacteroidota	Bacteroidia	Chitinophagales	Chitinophagaceae	Terrimonas	
d178284f472e877192d5dd7a4b8b674a	Bacteria
6676cbc15f2b07883bb8b798d67ff8a5	Unassigned
f9e598a72fd45adca38038d8a0db9536	Bacteria	Bacteroidota	Bacteroidia	Bacteroidales	Bacteroidaceae	Bacteroides	
aaeb3a581623701e00e8ac5c3570355b	Bacteria	Proteobacteria	Gammaproteobacteria	Burkholderiales	SC-I-84		
de74941b8470ecaf9ed8dbca83262cac	Bacteria	Proteobacteria	Alphaproteobacteria	Sphingomonadales	Sphingomonadaceae	Sphingomonas	
e1d6fb8dbf98a78a56ee1774a5f4466d	Bacteria	Acidobacteriota	Acidobacteriae	Acidobacteriales			
4e366b80193d424af4835611a58c28b4	Bacteria	Proteobacteria	Alphaproteobacteria	Caulobacterales	Caulobacteraceae	Phenylobacterium	
dc34da4360b0a59985366412eefbcf1d	Bacteria	Acidobacteriota	Acidobacteriae	Acidobacteriales	Acidobacteriaceae_(Subgroup_1)	Granulicella	
ec596b2ed24c9644f6fbf935ff3a18c2	Bacteria	Verrucomicrobiota	Chlamydiae	Chlamydiales	Parachlamydiaceae	Neochlamydia	
9e8cd989c1a7764ad3778aaf22691b0a	Bacteria	Actinobacteriota	Actinobacteria	Frankiales	Sporichthyaceae	Sporichthya	
08a94a61b732bafcaae0df33f3f4fa18	Bacteria	Dependentiae	Babeliae	Babeliales	Vermiphilaceae		
aaaea3638de5040ac64fb48e4e3788c9	Bacteria	Proteobacteria	Gammaproteobacteria	CCD24			
2b68a2e4c2d450a23ce8d3146c4131d1	Bacteria	Proteobacteria	Gammaproteobacteria	Burkholderiales	Methylophilaceae	Methylotenera	
bd57446343ddaf02178c5dd669d2ff98	Bacteria	Actinobacteriota	Actinobacteria	Micrococcales	Intrasporangiaceae	Knoellia	
03cc41bb74f8b826292261426a6af284	Bacteria	Myxococcota	Polyangia	mle1-27			
73ec43fecfad783757508067270674ce	Bacteria	Firmicutes	Clostridia	Oscillospirales	Ruminococcaceae	Faecalibacterium	
405548f5d4823a4d3018431ff9c846ec	Bacteria	Proteobacteria	Alphaproteobacteria	Caulobacterales	Hyphomonadaceae	Hirschia	
918345c2d068c379b061d0fd6521ef77	Bacteria	Proteobacteria	Gammaproteobacteria	Burkholderiales	Oxalobacteraceae	Massilia	
175bb5f56573471331385ca850353132	Bacteria	Myxococcota	Myxococcia	Myxococcales	Anaeromyxobacteraceae	Anaeromyxobacter	
bdc9c3fc57d4419ee346298e258ba823	Bacteria	Firmicutes	Bacilli	Paenibacillales	Paenibacillaceae	Paenibacillus	
35dc393be26a87b63a2ae3e7f612767e	Bacteria	Verrucomicrobiota	Chlamydiae	Chlamydiales	Simkaniaceae
894ec6d6d6a1af381bb4eb06092af7fd	Bacteria	Proteobacteria	Gammaproteobacteria	Pseudomonadales	Pseudomonadaceae	Pseudomonas	
9c7fffa94d8f9f74fb81d55ca38eb81a	Bacteria	Firmicutes	Bacilli	Paenibacillales	Paenibacillaceae	Paenibacillus	
7b2dccb059eb1197f8203f5bac5bd036	Bacteria	Verrucomicrobiota	Chlamydiae	Chlamydiales	cvE6		
392d0eee60aefe1d813ab92f2a5fd6f2	Bacteria	Firmicutes	Bacilli	Paenibacillales	Paenibacillaceae	Paenibacillus	
9b83c1cb28da67fdddeafca8ed81c3c1	Bacteria	Proteobacteria	Alphaproteobacteria	Sphingomonadales	Sphingomonadaceae	Sphingopyxis	
7ac842676fab9707b57152e6be5918d4	Bacteria	Bacteroidota	Bacteroidia	Flavobacteriales	Flavobacteriaceae	Flavobacterium	
6253e629072c45b80e71902bc6ddeb76	Bacteria	Proteobacteria	Alphaproteobacteria	Rickettsiales	AB1		
17826749d54ad27a065a5e5cab732438	Bacteria	Bacteroidota	Bacteroidia	Cytophagales	Microscillaceae		
0e263d36a158e978b13833a127e0a158	Bacteria
040fe4105bc5bb7b280aed1c0f19fafc	Bacteria	Gemmatimonadota	Gemmatimonadetes	Gemmatimonadales	Gemmatimonadaceae		
a5aa397b67fdbfe3a26a68f7769ead20	Bacteria	Firmicutes	Bacilli	Paenibacillales	Paenibacillaceae	Paenibacillus	
5127505ddbdc541c2c9f1cb4554b2973	Bacteria	Bacteroidota	Bacteroidia	Flavobacteriales	Weeksellaceae	Chryseobacterium	
0e6adcfd19746c58ce295cb0429028f1	Bacteria	Proteobacteria	Alphaproteobacteria	Rhizobiales	Xanthobacteraceae	Rhodopseudomonas	
17419fb9339f0d7037ef5adf484bf30b	Bacteria	Proteobacteria	Gammaproteobacteria	Burkholderiales	SC-I-84		
b7f85aeebaa8bbbfb11acb04a00b1e3e	Bacteria	Proteobacteria	Gammaproteobacteria	Burkholderiales	Methylophilaceae
b6e9c032ad369f333b1432eb4be52d78	Bacteria	Actinobacteriota	Thermoleophilia	Gaiellales	Gaiellaceae	Gaiella	
98ad6d2a59ebf182eab668ed56381b90	Bacteria	Proteobacteria	Gammaproteobacteria	Burkholderiales	Alcaligenaceae
eb30727d82e7019e23264feb801b39f8	Bacteria	Bacteroidota	Kapabacteria	Kapabacteriales			
0eede074953e8ecd95322d1c91e2421e	Bacteria	RCP2-54					
e4acc858c6707b610eb0d654d96d07bb	Bacteria	Firmicutes	Bacilli	Paenibacillales	Paenibacillaceae	Cohnella	
9fa63d9b5f5551b16c80b518f4d9277f	Bacteria	Chloroflexi
f29e89d1d57b716b7deefa16cf475582	Bacteria	Acidobacteriota	Acidobacteriae	Subgroup_12			
b034409f907490a844ec7117d49a1f1a	Bacteria	Nitrospirota	Nitrospiria	Nitrospirales	Nitrospiraceae	Nitrospira	
3cc2bcced36796157bb79dbc29e6e8ff	Bacteria	Acidobacteriota	Subgroup_22				
9e617e014df163c982afe19f7748ed43	Bacteria	Proteobacteria	Alphaproteobacteria	Rickettsiales	Mitochondria		
b183e3ca953c3a3483b2f0c85c6dc0c7	Bacteria	Proteobacteria	Gammaproteobacteria	Burkholderiales	Oxalobacteraceae	Massilia	
4a0e4e08fa63b61fabbb4d470ef4fa87	Bacteria	Proteobacteria	Alphaproteobacteria	Rhizobiales	Rhizobiales_Incertae_Sedis		
c0696b6125b4002d6aacbe9329a83610	Bacteria	Gemmatimonadota	Gemmatimonadetes	Gemmatimonadales	Gemmatimonadaceae	Gemmatimonas	
f4d9c4648807aa77a282b1d96c2a032d	Bacteria	Proteobacteria	Gammaproteobacteria	Pseudomonadales	Pseudomonadaceae
85dca1f179cb88c8a3ca6f26e518b44b	Bacteria	Acidobacteriota	Acidobacteriae	Acidobacteriales			
b4e322226095bbba765cb621f6eb07f0	Bacteria	Gemmatimonadota	Gemmatimonadetes	Gemmatimonadales	Gemmatimonadaceae		
d904d98f82d1e0a48aea9b99162df8a6	Bacteria	Proteobacteria	Gammaproteobacteria	Diplorickettsiales	Diplorickettsiaceae		
fcc42a2a1b6ec53deea3972c47e478ee	Bacteria	Firmicutes	Bacilli	Paenibacillales	Paenibacillaceae	Paenibacillus	
8ca9d5706f9cb153eff00b9e9c134774	Bacteria	Proteobacteria	Gammaproteobacteria	Burkholderiales	Nitrosomonadaceae	MND1	
5c9a9c71a939af67af882757007dd619	Bacteria	Proteobacteria	Alphaproteobacteria	Caulobacterales	Caulobacteraceae	Caulobacter	
ea2a2e48033445654b034e97f1bc561f	Bacteria	Bacteroidota	Bacteroidia	Chitinophagales	Saprospiraceae		
b9ddf07886474ca3ea4e25fa76344c88	Bacteria	Proteobacteria	Alphaproteobacteria	Rhizobiales	Rhizobiaceae	Allorhizobium-Neorhizobium-Pararhizobium-Rhizobium	
fe2c96d7939c24814b4fa72433655837	Bacteria	Nitrospirota	Nitrospiria	Nitrospirales	Nitrospiraceae	Nitrospira	
bf32450d585bb8633eaa7326725d19b1	Bacteria	Gemmatimonadota	Gemmatimonadetes	Gemmatimonadales	Gemmatimonadaceae		
f30b497e20937573df1bbc78c3dcc2d1	Bacteria	Firmicutes	Bacilli	Paenibacillales	Paenibacillaceae	Cohnella	
e085946961ed0831bd92c33b04c04c8b	Bacteria	Bdellovibrionota	Bdellovibrionia	Bdellovibrionales	Bdellovibrionaceae	OM27_clade	
7d16634a2c74de2f0c0668f34ff3377c	Bacteria	Actinobacteriota	Actinobacteria	Micrococcales	Microbacteriaceae	Agromyces	
b163cbd644751ff9d1455fde1d2f2acc	Bacteria	Proteobacteria	Gammaproteobacteria	Pseudomonadales	Pseudomonadaceae	Pseudomonas	
4268d2c01290f6d8d709a4c1c7cbff04	Bacteria	Firmicutes	Bacilli	Bacillales	Bacillaceae	Bacillus	
7b6b9c7cc64ba1980f8144f9c601fa2d	Bacteria	Firmicutes	Bacilli	Paenibacillales	Paenibacillaceae	Cohnella	
143fdb1ddbf7ce39ee0ddc79e0f5c8a3	Bacteria	Actinobacteriota	Actinobacteria	Micrococcales	Microbacteriaceae	Microbacterium	
634f461741fd4e50bed89d668dc90d87	Bacteria	Proteobacteria	Alphaproteobacteria	Rickettsiales	Mitochondria		
faac87ce04836f7338b830f40e3b2b65	Bacteria	Patescibacteria	Gracilibacteria
48bf1f29332c6cbf1402ffae476b49cc	Bacteria	Firmicutes	Bacilli	Paenibacillales	Paenibacillaceae	Paenibacillus	
d1eb78ec9ea9638a54e8060e8d794f9f	Bacteria	Actinobacteriota	Actinobacteria	Micrococcales	Micrococcaceae	Arthrobacter	
6bcdba1eee78814715a607f0d0b01008	Bacteria	Bacteroidota	Bacteroidia	Sphingobacteriales	Sphingobacteriaceae	Pedobacter	
ea13c63d82b7d5092113150bd9c4f98a	Bacteria	Myxococcota	Polyangia	Haliangiales	Haliangiaceae	Haliangium	
6bd6b439b43975313833c585f04e3355	Bacteria	Firmicutes	Bacilli	Paenibacillales	Paenibacillaceae	Paenibacillus	
78a55c08a7a5951558f6bcf81d55e993	Bacteria	Chloroflexi	AD3				
62bd4936d761f8078ac34094cc7a763f	Bacteria	Proteobacteria	Gammaproteobacteria	Xanthomonadales	Rhodanobacteraceae
4fe56e2bea2531d849bfe19811ef8cf5	Bacteria	Verrucomicrobiota	Chlamydiae	Chlamydiales	Parachlamydiaceae	Candidatus_Protochlamydia	
9d3da44f95a4575f7a94d7f5596c17de	Bacteria	Acidobacteriota	Blastocatellia	11-24			
22d6235b086c33025b61df4c53fd2bd5	Bacteria	Proteobacteria	Alphaproteobacteria	Caulobacterales	Hyphomonadaceae	SWB02	
7e2540dec316ab4fb17affeaf502ca6d	Bacteria	Firmicutes	Bacilli	Paenibacillales	Paenibacillaceae	Paenibacillus	
2b23eef25f555e2517dfbe3222156826	Bacteria	Proteobacteria	Alphaproteobacteria	Sphingomonadales	Sphingomonadaceae	Altererythrobacter	
885d80c9f8e894686670787fe030675c	Bacteria	Actinobacteriota	Actinobacteria	Micrococcales	Intrasporangiaceae	Janibacter	
870982811b09fe5d8411b826af5ec425	Bacteria	Proteobacteria	Gammaproteobacteria	Xanthomonadales	Xanthomonadaceae	Arenimonas	
a9eee09f4e6a49e47b0f334af76a576a	Bacteria	Verrucomicrobiota	Chlamydiae	Chlamydiales	cvE6		
16432ccc8a41d8d7438f80b9dd685675	Bacteria	Firmicutes	Bacilli	Paenibacillales	Paenibacillaceae	Paenibacillus	
4f848dff80c365063b4b0c50559c48ac	Bacteria	Chloroflexi	Dehalococcoidia	S085			
96120ff95dc61dc327522422fc0b94b2	Bacteria	Actinobacteriota	Actinobacteria	Propionibacteriales	Nocardioidaceae	Nocardioides	
2ba3fbde9932fe0945cafbe44f98fd9e	Bacteria	Firmicutes	Clostridia	Lachnospirales	Lachnospiraceae	Blautia	
d32e4295a24a8824917fa7c9ffeddd43	Bacteria	Proteobacteria	Gammaproteobacteria	Pseudomonadales	Pseudomonadaceae	Pseudomonas	
dcf644271b00efa74e1b70fc2cf39bb0	Bacteria	Acidobacteriota	Acidobacteriae	Acidobacteriales			
64a8651759aedea5492e6be7a8cc37d2	Bacteria	Actinobacteriota	Actinobacteria	Micrococcales	Micrococcaceae	Pseudarthrobacter	
b50a597349fa3c8d0fb1708c159d366a	Bacteria	Bacteroidota	Bacteroidia	Flavobacteriales	Flavobacteriaceae	Flavobacterium	
8eb2f6aa2a756cb390c9ba60276e1884	Bacteria	Firmicutes	Clostridia	Clostridiales	Clostridiaceae	Clostridium_sensu_stricto_1	
607928d4e5d8a512d74cf905d6c7bb1a	Bacteria	Acidobacteriota	Acidobacteriae	Bryobacterales	Bryobacteraceae	Bryobacter	
ea0c18ff97ae9c136dcc1dc4b4dfb5f5	Bacteria	Firmicutes	Bacilli	Paenibacillales	Paenibacillaceae	Paenibacillus	
8a6b7d0117a2b3044ad7266f5b59cbe6	Bacteria	Planctomycetota	Phycisphaerae	Phycisphaerales	Phycisphaeraceae	SM1A02	
6672622b70e13bc82d51ace2f689846a	Bacteria	Acidobacteriota	Acidobacteriae	Subgroup_12			
95098253fcb666151dbea023c1780715	Bacteria	Actinobacteriota	Actinobacteria	Glycomycetales	Glycomycetaceae	Glycomyces	
085903c839b56704ccd3d8a9211d9366	Bacteria	Dependentiae	Babeliae	Babeliales	Vermiphilaceae		
2110ad154e58cd0bb47db1bdf92c9fa4	Bacteria	Bacteroidota	Bacteroidia	Sphingobacteriales	Sphingobacteriaceae	Pedobacter	
ac030c864de3517f65058d17c3733bcb	Bacteria	Proteobacteria	Alphaproteobacteria	Holosporales	Holosporaceae		
f64524c044d457e1f398ef21d88f95f6	Bacteria	Gemmatimonadota	Gemmatimonadetes	Gemmatimonadales	Gemmatimonadaceae		
f284574210c78c71c298f30584bc1e7a	Bacteria	Proteobacteria	Gammaproteobacteria	Burkholderiales	Oxalobacteraceae
426cbb07314c2f772cc8d387ac5b9340	Bacteria	Firmicutes	Bacilli	Paenibacillales	Paenibacillaceae	Paenibacillus	
75acfb48e5e2614be5ea30d2294a9df1	Bacteria	Chloroflexi	Dehalococcoidia	S085			
b2efdec406a8ab4eac51c36c5c04e92f	Bacteria	Actinobacteriota	Actinobacteria	Streptosporangiales	Streptosporangiaceae	Streptosporangium	
a06c8d21b35d0091cb8268bc9268cb87	Bacteria	Acidobacteriota	Acidobacteriae	Acidobacteriales
3afeae48b4a59f20e4b6ed4392f91259	Bacteria
e0dfe9b63076b0ba7a74589e45d83a91	Bacteria	Chloroflexi	AD3				
61364135f22874747a39bd75f4f99cda	Bacteria	Actinobacteriota	MB-A2-108				
f4ef20d7e22d47ac1dec52c5b57d928c	Bacteria	Proteobacteria	Gammaproteobacteria	Burkholderiales	Nitrosomonadaceae	Ellin6067	
0813bdad39148f905964817932672efe	Bacteria	Proteobacteria	Gammaproteobacteria	Burkholderiales	A21b		
79726999ad503c9b259865533d45db31	Bacteria
530216464a4350e7ecb4206f036ceb62	Bacteria	Actinobacteriota	Actinobacteria	0319-7L14			
745802b7fcc8cd8403683ff6e87dbab1	Bacteria	Proteobacteria	Gammaproteobacteria
9016cf1a8dac22bc3de8be7cb4b4dc34	Bacteria	Firmicutes	Bacilli	Brevibacillales	Brevibacillaceae	Brevibacillus	
9139bdf6e063f5955b3c50945c9e8a33	Bacteria	Actinobacteriota	Actinobacteria	Propionibacteriales	Nocardioidaceae	Kribbella	
f61ed82880c9d960ee0f4a4acadd846e	Bacteria	Actinobacteriota	Acidimicrobiia	IMCC26256			
44ea2f7cc4c5bdda266f17fc208bdf57	Bacteria	Proteobacteria	Alphaproteobacteria	Rhizobiales	Rhizobiales_Incertae_Sedis		
b5eb5b675f4255abd751d92548f64c6c	Bacteria	Proteobacteria	Gammaproteobacteria	Burkholderiales	Oxalobacteraceae
3f7817f99bcb0a496da7611ea0f1a495	Bacteria	Firmicutes	Bacilli	Paenibacillales	Paenibacillaceae	Cohnella	
18181e5567914a31fe0ec6c258549137	Bacteria	Proteobacteria	Gammaproteobacteria	Burkholderiales	Comamonadaceae
aa37f48e48517e0489be6dbdc27d2053	Bacteria	Firmicutes	Bacilli	Paenibacillales	Paenibacillaceae	Paenibacillus	
4b529d9d10c8db4cbbc0907a72177218	Bacteria	Firmicutes	Bacilli	Paenibacillales	Paenibacillaceae	Paenibacillus	
14935662f8b3ee28d6e4ff9c6ad66c99	Bacteria	Actinobacteriota	Actinobacteria	Propionibacteriales	Nocardioidaceae	Nocardioides	
53ddddb733f79cb2cd608f44b15619a5	Bacteria	Gemmatimonadota	Gemmatimonadetes	Gemmatimonadales	Gemmatimonadaceae		
b35b7b0e785ddb60f8d96bd8753b6c3f	Bacteria	Firmicutes	Bacilli	Paenibacillales	Paenibacillaceae	Cohnella	
3ec26aad9789d53b2e00622fdbbf6de4	Bacteria	Chloroflexi	TK10				
bd7a6950c57c8e7ce846880626cc7744	Bacteria	Desulfobacterota					
d2896fa13ccdb8a1e899ccb5e3a3c90f	Bacteria	Patescibacteria
9a660de30186f217a0549d477673529c	Bacteria	Actinobacteriota	Actinobacteria	Streptosporangiales	Thermomonosporaceae	Actinocorallia	
9d953a189098c0c82375e3bee265f114	Bacteria	Actinobacteriota	Actinobacteria	Corynebacteriales	Nocardiaceae	Rhodococcus	
284a398ac9d21e37077dd4e27f96c21a	Bacteria	Proteobacteria	Gammaproteobacteria	Burkholderiales	Comamonadaceae
076bc9accd83d2b99da57d020e64b4d6	Bacteria	Proteobacteria	Gammaproteobacteria	Burkholderiales	Nitrosomonadaceae	mle1-7	
167aaa752e31433561d776c8a3cc0622	Bacteria	Proteobacteria	Alphaproteobacteria	Sphingomonadales	Sphingomonadaceae	Sphingomonas	
bf837e374c4586ed8b25d8dd8af0bf92	Bacteria	Dependentiae	Babeliae	Babeliales
2f9eaf21cdb8a5cd83ccb71fc8ba2346	Bacteria	Gemmatimonadota	Gemmatimonadetes	Gemmatimonadales	Gemmatimonadaceae		
63b22a37a69b4aa5218fb1cb7aeb7f9b	Bacteria	Proteobacteria	Gammaproteobacteria	Xanthomonadales
9f15cb769e0fff69c5d1d2f437cb904d	Bacteria	Proteobacteria	Gammaproteobacteria	Burkholderiales	Oxalobacteraceae	Massilia	
565ad249d009e8447e8bdf97a25ca68b	Bacteria	Proteobacteria	Gammaproteobacteria	Burkholderiales	Oxalobacteraceae
05fe41b663cdc75a72d1ad82ca7d63ae	Bacteria
c5f45e1ede943a7eb175288f21a613ab	Bacteria	Bdellovibrionota	Oligoflexia	0319-6G20			
c17d8263f17e2cc683256316150933de	Bacteria	Proteobacteria	Alphaproteobacteria	Rhizobiales	Devosiaceae	Devosia	
2048b1506469ac46b75ae0d9ce2f115c	Bacteria	Actinobacteriota	Acidimicrobiia
4a3768f3e91b5588058223a87318d37a	Bacteria	Bdellovibrionota	Oligoflexia	0319-6G20			
12571dd97071fb8dbdfc95d3bbc09014	Bacteria	Actinobacteriota	Thermoleophilia	Solirubrobacterales	67-14		
fc5726ddb7fe1381fdc8b9522488e682	Bacteria	Proteobacteria	Alphaproteobacteria	Reyranellales	Reyranellaceae	Reyranella	
8d24edbac56319cd55030d24f040ab30	Bacteria	Proteobacteria	Alphaproteobacteria	Caulobacterales	Caulobacteraceae
6db3ffdc29cc9d358773868174547f97	Bacteria	Chloroflexi	AD3				
45dea825b9ccc441d158eaddf5ed12f6	Bacteria	Nitrospirota	Nitrospiria	Nitrospirales	Nitrospiraceae	Nitrospira	
f25dbf0ebdbf871d1e38a9926929635d	Bacteria	Proteobacteria	Gammaproteobacteria	Xanthomonadales	Rhodanobacteraceae	Dokdonella	
d275a160f7e947a559c5567279f59473	Bacteria	Proteobacteria	Gammaproteobacteria	Pseudomonadales	Pseudomonadaceae	Pseudomonas	
51ca0912f0b3e3cb796066d52347923d	Bacteria	Bacteroidota	Bacteroidia	Chitinophagales	Saprospiraceae		
d1a9767aab84b6c9bca9840469bd1c77	Bacteria	Proteobacteria	Gammaproteobacteria	Burkholderiales	Nitrosomonadaceae	MND1	
60e70934b16212555bffc80ac11ad4ac	Bacteria	Proteobacteria	Gammaproteobacteria	Xanthomonadales	Xanthomonadaceae
97f55d8eb9958c5fd0fabf0ce970d8ac	Bacteria	Proteobacteria	Gammaproteobacteria	Pseudomonadales	Pseudomonadaceae	Pseudomonas	
5a5a523e3e01ee4f54ca074dbf54576f	Bacteria	Firmicutes	Bacilli	Bacillales	Bacillaceae	Fictibacillus	
86075c0b66efddef2d458f844a5958fa	Bacteria	Firmicutes	Bacilli	Paenibacillales	Paenibacillaceae	Paenibacillus	
8446739ea01a4879e3ea3ab5ed85d83e	Bacteria	Proteobacteria	Gammaproteobacteria	Burkholderiales	TRA3-20		
614af86a0ac4a77d04aac2fa24910209	Bacteria	Firmicutes	Bacilli	Paenibacillales	Paenibacillaceae	Cohnella	
056871d3fcab85bcbc02d5ff6843e372	Bacteria
b83476a11b06be071e95d0d717691dbf	Bacteria	Bdellovibrionota	Bdellovibrionia	Bdellovibrionales	Bdellovibrionaceae	OM27_clade	
3eb50c922eaebef430a9d4600685f941	Bacteria	Proteobacteria	Gammaproteobacteria	Burkholderiales	Oxalobacteraceae
83b5db2f1af832a5d380230dfd4c9d21	Bacteria
f75fe4adc47706b7fb3b50b3fc4f1b07	Bacteria	Bacteroidota	Bacteroidia	Bacteroidales	Prevotellaceae	Alloprevotella	
4b183620aee1dd20951f113be42713ae	Bacteria	Proteobacteria	Alphaproteobacteria	Rhizobiales	Rhizobiales_Incertae_Sedis		
8ee085bc4214353d198a2cc9bcbc2ae9	Bacteria	Firmicutes	Bacilli	Bacillales	Bacillaceae	Geobacillus	
fe928fe5c04b5bd9eb53faccb58b7781	Bacteria	Proteobacteria	Gammaproteobacteria	Burkholderiales	Nitrosomonadaceae	IS-44	
b214bc8543f8f8a269d09e623d183f0e	Bacteria	Proteobacteria	Gammaproteobacteria	Pseudomonadales	Pseudomonadaceae	Pseudomonas	
fc8f45f42c63c34ce5fe7d7c90c24539	Bacteria	Firmicutes	Bacilli	Paenibacillales	Paenibacillaceae	Paenibacillus	
5717bff221b4ff8cf31d261b614292ca	Bacteria	Firmicutes	Bacilli	Paenibacillales	Paenibacillaceae		
658eda26d3b3dae992a669b657de7d4c	Bacteria	Verrucomicrobiota	Chlamydiae	Chlamydiales	Parachlamydiaceae	Neochlamydia	
089b8272f46e0f9a7b819173e64e8e22	Bacteria	Firmicutes	Bacilli	Bacillales	Planococcaceae	Lysinibacillus	
ebeb0cb54adeb40230bd4b86c075460b	Bacteria	Firmicutes	Bacilli	Paenibacillales	Paenibacillaceae	Cohnella	
93072a8c0be1dc72fb5e729bc81b4dc8	Bacteria	Firmicutes	Bacilli	Paenibacillales	Paenibacillaceae	Paenibacillus	
64903295c5141e4ac96642169bf4ee15	Bacteria	Proteobacteria	Gammaproteobacteria	Diplorickettsiales	Diplorickettsiaceae		
6c6577c495ab422b2ac1a698449cdb3d	Bacteria	Actinobacteriota	MB-A2-108				
8c5a09530b48914428599dc78020d49d	Bacteria	Bacteroidota	Bacteroidia	Chitinophagales	Chitinophagaceae	Terrimonas	
eb5e89151af87d028443ccbbdb0f8142	Bacteria	Gemmatimonadota	Gemmatimonadetes	Gemmatimonadales	Gemmatimonadaceae
791d535ea6a5ad61cd63ada223ed6489	Bacteria	Dependentiae	Babeliae	Babeliales	Vermiphilaceae		
f6840f43fc9f4782784db2e7cbf7fe6c	Bacteria	Firmicutes	Clostridia	Clostridiales	Clostridiaceae	Clostridium_sensu_stricto_1	
b3d20b21b70ab49a32ed6783fa5b62d8	Bacteria	Chloroflexi	TK10				
a562d61b648add0ae0d0a8c08ba5bc05	Bacteria	Desulfobacterota					
fc1355229bc97e2e3ec6e1fa02e342c1	Bacteria	Firmicutes	Bacilli	Brevibacillales	Brevibacillaceae	Brevibacillus	
31de6919e86d39dcdae0cd85d4bcd8c0	Bacteria	Proteobacteria	Gammaproteobacteria	Burkholderiales
288e13fc9e45add5bcb3f7767266bd36	Bacteria	Firmicutes	Bacilli	Bacillales	Bacillaceae	Geobacillus	
05f982b8c86399fdc9bddc21bae848f8	Bacteria	Proteobacteria	Gammaproteobacteria	Steroidobacterales	Steroidobacteraceae		
bbc8052d71ee8420def8ff85004188d8	Bacteria	Patescibacteria	Saccharimonadia	Saccharimonadales	S32	TM7	
73e70b094af74b8a02d5ae3906fdfac4	Bacteria	Chloroflexi	Dehalococcoidia	S085			
477781939e0e3fec1734d53c337cf3a2	Bacteria	Proteobacteria	Alphaproteobacteria	Caulobacterales	Caulobacteraceae	Brevundimonas	
d7f17057ff93ad924882ae523165ba21	Bacteria	Proteobacteria	Gammaproteobacteria	Pseudomonadales	Moraxellaceae	Acinetobacter	
aa37718206192c998d40463232bd4769	Bacteria	Acidobacteriota	Acidobacteriae	Bryobacterales	Bryobacteraceae	Bryobacter	
b114cae4fce7a6c0d814ef0fe298adc8	Bacteria	Firmicutes	Bacilli	Erysipelotrichales	Erysipelotrichaceae	Turicibacter	
8e266d1c2502a685ae0b74a34f0d3d4a	Bacteria	Actinobacteriota	Actinobacteria	Streptomycetales	Streptomycetaceae	Streptomyces	
65e962b7eef3fc1966495fa65d0df071	Bacteria	Firmicutes	Bacilli	Paenibacillales	Paenibacillaceae	Paenibacillus	
54a92ba5864f561e93eb01cc02605264	Bacteria	Myxococcota	Polyangia	mle1-27			
95f51d0e56e5ddd9b28ef94192948e9c	Bacteria	Myxococcota	Myxococcia	Myxococcales	Myxococcaceae
95ded63a91518977a5b79271e586c8e6	Bacteria
bac6a008c1cef0102d5b6afabab41acb	Bacteria
7b6bef06fef0333488c7cbb087b64614	Bacteria	Proteobacteria	Gammaproteobacteria	Xanthomonadales	Rhodanobacteraceae
3a8a726cd8518f15d1b8d268acf4490c	Bacteria	Proteobacteria	Gammaproteobacteria	Burkholderiales	TRA3-20		
8fbd2e25e785bc73587c95827fe89048	Bacteria	Chloroflexi	TK10				
a468251b7fbb91cf039a669f76c1c66b	Bacteria	Proteobacteria	Gammaproteobacteria	Burkholderiales	Nitrosomonadaceae	MND1	
8286d06b754753ef6f4f32a45e8b5060	Bacteria	Firmicutes	Bacilli	Paenibacillales	Paenibacillaceae	Cohnella	
a6baecaac8f6bf5e11a2aa22454c035d	Bacteria	NB1-j					
88cebb104fddae4018616ddc3168499f	Bacteria	Verrucomicrobiota	Chlamydiae	Chlamydiales	Simkaniaceae		
0bd8940ef4cef4510c23ffeb45a102f8	Bacteria	Bacteroidota	Bacteroidia	Flavobacteriales	Flavobacteriaceae	Flavobacterium	
aacc9741df1b0497f852434289279967	Bacteria	Proteobacteria	Gammaproteobacteria	Xanthomonadales	Xanthomonadaceae
2ccfbb6aab91df351ae337e6e4538454	Bacteria	Proteobacteria	Gammaproteobacteria	Xanthomonadales	Xanthomonadaceae
9b1a493552c8e950d49f2efd74ebeab2	Bacteria	Actinobacteriota	Actinobacteria	Micrococcales	Micrococcaceae	Paenarthrobacter	
5407776f0be56485cf56f983caf3543a	Bacteria	Proteobacteria	Alphaproteobacteria	Sphingomonadales	Sphingomonadaceae	Sphingopyxis	
8340197a7155a84e15b468aaa96ea1c1	Bacteria	Proteobacteria	Gammaproteobacteria	Burkholderiales	TRA3-20		
6463425455ba0ee4c6c880b06eef9efc	Bacteria	Chloroflexi	JG30-KF-CM66				
810a5b8b505b9071ab04adc228b2813f	Bacteria	Chloroflexi	TK10				
dc9555a585951afde239e2abf8d98bf2	Bacteria	Desulfobacterota					
52e63f362e7fb799e171cfccfc020c5b	Bacteria	Bacteroidota	Bacteroidia	Bacteroidales	Prevotellaceae	Alloprevotella	
47acab01c3546cdb63dd5725ffc42c0c	Bacteria	Proteobacteria	Alphaproteobacteria	Rhizobiales	Devosiaceae	Devosia	
a2ddda81e2357cfbd96262bf1ceb01e4	Bacteria	Gemmatimonadota	Gemmatimonadetes	Gemmatimonadales	Gemmatimonadaceae		
0bdbefad2c94c4df0b1edd3e74690134	Bacteria	Proteobacteria	Gammaproteobacteria	Burkholderiales	Comamonadaceae
e71597738ed25cbdd6ee8351982be63a	Bacteria	Proteobacteria	Gammaproteobacteria	Salinisphaerales	Solimonadaceae	Alkanibacter	
7d8f81cbfc9b68cf92423067b37f6c99	Bacteria	Proteobacteria	Alphaproteobacteria	Holosporales	Holosporaceae		
8ba52db7af68e2fd2470211cfb30eb51	Bacteria	Proteobacteria	Alphaproteobacteria	Rhizobiales	Xanthobacteraceae		
d1b831566f9216f1c5c35cba6313a69c	Unassigned
f008745212cc4c674c13ca8020cc5bc3	Bacteria	Proteobacteria	Gammaproteobacteria	Burkholderiales	Oxalobacteraceae	Massilia	
86389acb0136c9e4e3d25b66a17ced85	Bacteria	Verrucomicrobiota	Chlamydiae	Chlamydiales	Parachlamydiaceae	Neochlamydia	
730a06f4558a21698c85f06d49a5a2b9	Bacteria	Bacteroidota	Bacteroidia	Chitinophagales	Chitinophagaceae
009e1763972698a272d149ea1a3ba47e	Bacteria	Acidobacteriota	Acidobacteriae	Acidobacteriales			
e6e9d6acd48c0386cf47d8736a885330	Bacteria	Firmicutes	Bacilli	Paenibacillales	Paenibacillaceae	Paenibacillus	
20c46cc31725f97fdaf5bd26c2d2969d	Bacteria	Proteobacteria	Gammaproteobacteria	Burkholderiales	A21b		
7a29040add6b67a237237447c1bd5f15	Bacteria	Chloroflexi	Ktedonobacteria	Ktedonobacterales	Ktedonobacteraceae
00b2ae43015bddc6eb4fc9fd9676dae9	Bacteria	Proteobacteria	Gammaproteobacteria	Burkholderiales	Comamonadaceae
603d78bf9a1b6bb99df2a8fe5ae74a67	Bacteria	Myxococcota	Myxococcia	Myxococcales	Vulgatibacteraceae	Vulgatibacter	
69033203f246f5ac036f674e282d6f8b	Bacteria	Proteobacteria	Gammaproteobacteria	Burkholderiales	Nitrosomonadaceae	Nitrosomonas	
b904f5044fd34c83779e04c8dfc02b7d	Bacteria	Actinobacteriota	Thermoleophilia	Gaiellales			
4086804e177a9d0c4f673179b9770b01	Bacteria	Chloroflexi	Dehalococcoidia	S085			
319b0dbe82f38dc4492e90e9fe801caa	Bacteria	Actinobacteriota	Thermoleophilia	Solirubrobacterales	67-14		
640f2155d3ae9df26f3ade081255b789	Bacteria	Bacteroidota	Bacteroidia	Chitinophagales	Saprospiraceae		
9e80182eee3b697928ca7417bc4d5bac	Bacteria	Firmicutes	Bacilli	Paenibacillales	Paenibacillaceae	Paenibacillus	
a0d19064a58374636e428ca6009d0792	Bacteria
e06902a02e65aea45523d320628022cf	Bacteria	Proteobacteria	Alphaproteobacteria	Rhizobiales	Rhizobiales_Incertae_Sedis	Bauldia	
de41e5a3783c6bfdd33fa30858cbca1d	Bacteria	Proteobacteria	Gammaproteobacteria	Enterobacterales	Enterobacteriaceae
6f9e3240fa6244597e890873b85fb959	Bacteria	Dependentiae	Babeliae	Babeliales	Vermiphilaceae		
1396d09dac89bed50f659bcf8fb1d4b4	Bacteria	Firmicutes	Bacilli	Paenibacillales	Paenibacillaceae	Paenibacillus	
4dcb96f9ef0c5858c8ef0b16edaf305f	Bacteria	Proteobacteria	Gammaproteobacteria	Xanthomonadales	Xanthomonadaceae
9e00f03f7db892aca90811c935ab2e02	Bacteria	Bacteroidota	Bacteroidia	Chitinophagales	Chitinophagaceae	Pseudoflavitalea	
905c978c219daf598994ecf555cc5e36	Bacteria	Actinobacteriota	Thermoleophilia				
ea6fefc31723a232b7796c7fedd18a16	Bacteria
8b530c8154673542bac18432364ea83b	Bacteria	Firmicutes	Bacilli	Paenibacillales	Paenibacillaceae	Paenibacillus	
2d355a7d1db48f13f8d8087d282d28d7	Bacteria	Proteobacteria	Gammaproteobacteria	Burkholderiales	Oxalobacteraceae
64136ec77b3e437fed173f830ae7ad05	Bacteria
a8ba8d13d0b0e3187b6b69fde14f0d54	Bacteria	Firmicutes	Bacilli	Paenibacillales	Paenibacillaceae	Paenibacillus	
a48730323fd7fa36dcf6008ea0a755db	Bacteria	Firmicutes	Bacilli	Paenibacillales	Paenibacillaceae	Paenibacillus	
6958330314aaf8d233c80b4c83946d9f	Bacteria	Firmicutes	Bacilli	Paenibacillales	Paenibacillaceae	Paenibacillus	
cb5e6e1d58928bbd8dac51c94901826b	Bacteria	Chloroflexi	Dehalococcoidia	S085			
f264a4d0613441572bd32332dd7f2733	Bacteria	Firmicutes	Bacilli	Paenibacillales	Paenibacillaceae	Paenibacillus	
86c972175caf0a13abcc054950371f99	Bacteria	Firmicutes	Bacilli	Bacillales	Bacillaceae	Geobacillus	
edd9bd8354073140d7db8b6d7c37287f	Bacteria	Actinobacteriota	Actinobacteria	Micrococcales	Micrococcaceae	Paeniglutamicibacter	
951a6a7df4e550dfd9d2f9c988233237	Bacteria	Proteobacteria	Gammaproteobacteria	Burkholderiales	Comamonadaceae	Ramlibacter	
293c10e4f033bd0f132fb30fd5847c90	Bacteria	Proteobacteria	Gammaproteobacteria	Pseudomonadales	Pseudomonadaceae	Pseudomonas	
dd784f4dbf53496bcbffc3bf98df3ad2	Bacteria	Proteobacteria	Gammaproteobacteria	Burkholderiales	Nitrosomonadaceae	MND1	
e76b2c9034946ba0ed7a01a66af91ff5	Bacteria	Acidobacteriota	Acidobacteriae	Subgroup_13			
e98e38722d3e456c5c4d468a93d14cd5	Bacteria	Chloroflexi	JG30-KF-CM66				
523704b8304299ffc2aba5aa9b8f5f22	Bacteria	Proteobacteria	Alphaproteobacteria	Sphingomonadales	Sphingomonadaceae	Sphingomonas	
217ac83638c0f6978fccda7723b3d9f8	Bacteria	Actinobacteriota	Actinobacteria	Micrococcales	Micrococcaceae
d5043ace8f282b25eaae12f38abc2604	Bacteria	Verrucomicrobiota	Chlamydiae	Chlamydiales	Parachlamydiaceae	Neochlamydia	
13acc3aa6dfd96925532b1c1e3c8699e	Bacteria	Proteobacteria	Alphaproteobacteria	Rhizobiales	Rhizobiaceae
d55c5a906fea1b26980f08216f9d8546	Bacteria	Acidobacteriota	Acidobacteriae	Subgroup_12			
5a105ce6502298cd3be2662c717fd1b8	Bacteria	Proteobacteria	Gammaproteobacteria	Burkholderiales	Oxalobacteraceae	Massilia	
3fd97ed44bf26dcd30cfcedfbe858b50	Bacteria	Actinobacteriota	Thermoleophilia	Solirubrobacterales	67-14		
7b0c062a9b9d9536d5c71fd766d58015	Bacteria	Proteobacteria	Gammaproteobacteria	Pseudomonadales	Pseudomonadaceae	Pseudomonas	
92aa30b946937c5e9ca89aaec9810b9c	Bacteria	Proteobacteria	Gammaproteobacteria	Pseudomonadales	Pseudomonadaceae	Pseudomonas	
4585204594dc6256c04a12c591517bba	Bacteria	Firmicutes	Clostridia	Lachnospirales	Lachnospiraceae
7911388e24555aa73ca48aa68be995ae	Bacteria	Chloroflexi	TK10				
6fa3f861115c27c9d0c09818ddcfa437	Bacteria	Bacteroidota	Bacteroidia	Sphingobacteriales	env.OPS_17		
e13e6022aeb2769a7e817bbf80beaa59	Bacteria	Proteobacteria	Alphaproteobacteria	Elsterales			
d8c1eed266d35db71a949c85ac2543cb	Bacteria	Bacteroidota	Bacteroidia	Cytophagales	Microscillaceae		
c5473b8d7368b7db77288805460f7a45	Bacteria	Chloroflexi	TK10				
1907225b331cf47048a53bb59b100918	Bacteria	Actinobacteriota	Actinobacteria	Streptosporangiales	Streptosporangiaceae	Nonomuraea	
a2b697b694d2c2190feafdaf3b6284af	Bacteria	Verrucomicrobiota	Chlamydiae	Chlamydiales	Simkaniaceae	Ga0074140	
1b3fb7f4dd1c741eb7bf15e91f40cfc3	Bacteria
a301340f6f32ce287354625b00ac11f5	Bacteria	Proteobacteria	Alphaproteobacteria	Rhizobiales	Rhizobiales_Incertae_Sedis		
f4c35b8a32ef227ab2361020c8acb80f	Bacteria	Proteobacteria	Gammaproteobacteria	Burkholderiales	Oxalobacteraceae
4a4242763652e7ee34d2b94eb846a6a1	Bacteria	Bdellovibrionota	Bdellovibrionia	Bacteriovoracales	Bacteriovoracaceae	Peredibacter	
75376b34c8d92b7e917e6ca86d2698d5	Bacteria	Proteobacteria	Gammaproteobacteria	Burkholderiales	TRA3-20		
86b53d48db2b2250044eb6c33f92176c	Bacteria	Actinobacteriota	Actinobacteria	Propionibacteriales	Nocardioidaceae	Nocardioides	
a49c20e66e21f3a4e29696770da947ed	Bacteria	Proteobacteria	Gammaproteobacteria	Burkholderiales	Oxalobacteraceae
6794ac19210478c202f6b11842a1adc4	Bacteria	Bacteroidota	Bacteroidia	Sphingobacteriales	Sphingobacteriaceae	Sphingobacterium	
3777df2d9edcb2b22fd5bba0a063ef2a	Bacteria	Firmicutes	Bacilli	Paenibacillales	Paenibacillaceae	Paenibacillus	
fd0cc34550e3ebfd75c31d12ac3163bc	Bacteria	Proteobacteria	Gammaproteobacteria	Enterobacterales	Erwiniaceae	Pantoea	
3c2a0133d935c1c10434f2a8384b593e	Bacteria	Bacteroidota	Kryptonia	Kryptoniales	BSV26		
1a4f0bcefdc8657e9bec1a9f52c55e26	Bacteria	Proteobacteria	Alphaproteobacteria	Rhizobiales	Rhizobiaceae
99da7611a56f15e6bf32e52944696e1f	Bacteria	Myxococcota	Myxococcia	Myxococcales	Anaeromyxobacteraceae	Anaeromyxobacter	
45b5183e49ee08e442f8f86a25580e30	Bacteria	Proteobacteria	Alphaproteobacteria	Reyranellales	Reyranellaceae	Reyranella	
ff32f1e032bd6a9ee07f45ea8421fbb1	Bacteria	Chloroflexi	TK10				
1200d38ff33a13bcf4bb05bb399baae6	Bacteria	Proteobacteria	Gammaproteobacteria	Burkholderiales
062c1ab7e1f375bc20c73ce09dde4c70	Bacteria	Chloroflexi	TK10				
8a123dc2333c0d1276fbee41b5cf4f7a	Bacteria	Bacteroidota	Bacteroidia	Sphingobacteriales	KD3-93		
893e3756d4b55031c589abd4addb7848	Bacteria	Proteobacteria	Alphaproteobacteria	Rhizobiales	Hyphomicrobiaceae	Pedomicrobium	
998b1d80cfdbdc534b47d8b3d4780996	Bacteria	Actinobacteriota	Thermoleophilia	Solirubrobacterales	67-14		
fc8e53c899c570354a8215bc2bff1e67	Bacteria	Proteobacteria	Gammaproteobacteria	Burkholderiales	Oxalobacteraceae	Massilia	
e0686bb0b6dbf68e27cb8ae909f78ff2	Bacteria	Firmicutes	Bacilli	Paenibacillales	Paenibacillaceae	Paenibacillus	
b97b47fadc41ae7529bb50f94bb15734	Bacteria	Firmicutes	Bacilli	Paenibacillales	Paenibacillaceae	Paenibacillus	
9d6d34c05e60b730caa24cad1dd5279b	Bacteria	Proteobacteria	Alphaproteobacteria	Sphingomonadales	Sphingomonadaceae	Sphingomonas	
c18b448936c7a6c4c6630408f0fe27ef	Bacteria	Dependentiae	Babeliae	Babeliales	Vermiphilaceae		
7b2ac622b8976fd5d8bbb59e76fe2791	Bacteria	Latescibacterota	Latescibacteria	Latescibacterales	Latescibacteraceae		
80885a0ebcc9201eba4cf93c4e058155	Bacteria	Verrucomicrobiota	Chlamydiae	Chlamydiales	Simkaniaceae	Ga0074140	
e3b4134167a05c8fbd076659ee4c5cb2	Bacteria	Bacteroidota	Kryptonia	Kryptoniales	BSV26		
d2b504dfaef09a725aa9a6ef5b65fcab	Bacteria	Chloroflexi	JG30-KF-CM66				
caddc78f4654c9dd277d393151ffffb1	Bacteria	Chloroflexi	TK10				
5493021855e4d3dab465cb49e25b838a	Bacteria	Proteobacteria	Alphaproteobacteria	Sphingomonadales	Sphingomonadaceae	Sphingopyxis	
4f74a121fa3b63550432b1e2db25c28f	Bacteria	Proteobacteria	Gammaproteobacteria	PLTA13			
c3b4a7d4de896672e5aec1d5fb2157f2	Bacteria	Proteobacteria	Gammaproteobacteria	Burkholderiales	Oxalobacteraceae
1e01d40b400e1d3ce45a5bcf3b2089bb	Bacteria	Actinobacteriota	Thermoleophilia	Gaiellales	Gaiellaceae	Gaiella	
bdb1c96f20474b41febcb46b677698c3	Bacteria	Acidobacteriota	Acidobacteriae	Subgroup_2			
bf467cfd7b38ba54085fac51461e9976	Bacteria	Proteobacteria	Gammaproteobacteria	Burkholderiales	Oxalobacteraceae	Massilia	
2a0424a0c55761908874e76f243862d4	Bacteria	Actinobacteriota	Actinobacteria	Corynebacteriales	Nocardiaceae	Rhodococcus	
10958ec81792053dc74605dba8b6b094	Bacteria	Proteobacteria	Gammaproteobacteria
54b4b9eb35611a722d1c51dc93c992a4	Bacteria	Proteobacteria	Gammaproteobacteria	Pseudomonadales	Pseudomonadaceae	Pseudomonas	
a1bd49d13eaaa93b407c2b361a4b1f78	Bacteria	Proteobacteria	Gammaproteobacteria	Xanthomonadales	Xanthomonadaceae	Pseudoxanthomonas	
bf775533e1b205087e8c722b205dc0ae	Bacteria	Bacteroidota	Bacteroidia	Flavobacteriales	Flavobacteriaceae	Flavobacterium	
9d1ad6d384175ea5fed0bac7495311f2	Bacteria	Chloroflexi	Chloroflexia	Chloroflexales	Roseiflexaceae		
3b0108828141d419f34b10c6ec2f8e25	Bacteria	Actinobacteriota	Actinobacteria	Frankiales	Sporichthyaceae	Sporichthya	
2bb5b6b6d2a2af4209a543f7098b5378	Bacteria	Proteobacteria	Gammaproteobacteria	Burkholderiales	Nitrosomonadaceae	IS-44	
a75569ccac39c98e76e8dde50dd4d06f	Bacteria	Verrucomicrobiota	Chlamydiae	Chlamydiales	Parachlamydiaceae	Neochlamydia	
0e52d45ff402dbe30d682b9902a1a3ae	Bacteria	Proteobacteria	Alphaproteobacteria	Caulobacterales	Caulobacteraceae	Brevundimonas	
7a1e48f4dc7eb9d8a220109dcebdb467	Bacteria	Actinobacteriota	Actinobacteria	Micrococcales	Micrococcaceae	Pseudarthrobacter	
c06a0e8f7c7f960cc419abd44b40ed47	Bacteria	Proteobacteria	Alphaproteobacteria	Rhizobiales	KF-JG30-B3		
0b2fb1ff7148daf90e09cd4226b140bb	Bacteria	Firmicutes	Bacilli	Paenibacillales	Paenibacillaceae	Paenibacillus	
ff8060bf695ad1d4f9d05427fd96f649	Bacteria	Proteobacteria	Gammaproteobacteria	Burkholderiales	Oxalobacteraceae
88cd36f783c5ca65a5e5c1fa1e8d9931	Bacteria	Chloroflexi	Chloroflexia	Chloroflexales	Roseiflexaceae		
c3144728954eb998035c57fbaf964d03	Bacteria	Proteobacteria	Gammaproteobacteria	Burkholderiales	Rhodocyclaceae	Sulfuritalea	
02da72b56ec8b724591fec16a4a95adc	Bacteria	Dependentiae	Babeliae	Babeliales	Vermiphilaceae		
ca6348fcc8eee87613fa44ddc810c8d2	Bacteria	Proteobacteria	Alphaproteobacteria	Rhizobiales	Hyphomicrobiaceae	Hyphomicrobium	
ac1abfc3ca58eb6bd4537c1dc7d1a24d	Bacteria	Firmicutes	Bacilli	Paenibacillales	Paenibacillaceae	Paenibacillus	
5475223cc2bf419ffd0f6aabba04ad8e	Bacteria	Proteobacteria	Gammaproteobacteria	Pseudomonadales	Moraxellaceae	Acinetobacter	
2cd41ecab16f9ad6ed54cd7c96252edb	Bacteria	Proteobacteria	Gammaproteobacteria	Burkholderiales	Nitrosomonadaceae	Ellin6067	
8b3d00bca5c8c91dcc40a4df7f0e8b42	Bacteria	Bacteroidota	Bacteroidia	Flavobacteriales	Flavobacteriaceae	Flavobacterium	
6d2eacbf7d150de7b39d981efa371b2a	Bacteria	Proteobacteria	Alphaproteobacteria	Rhizobiales	Xanthobacteraceae		
cd6c027a509da12317553a03a1fcc14b	Bacteria	Proteobacteria	Gammaproteobacteria	Burkholderiales	Oxalobacteraceae
71748b392d36b3087d0c60917c09dd1a	Bacteria	Bacteroidota	Bacteroidia	Sphingobacteriales	Sphingobacteriaceae	Sphingobacterium	
9cc1e8015d3f68d3630048d82144a87b	Bacteria	Proteobacteria	Gammaproteobacteria	Burkholderiales	Nitrosomonadaceae
2e4d283c295ec6862683c201125c5645	Bacteria	Proteobacteria	Alphaproteobacteria	Holosporales	Holosporaceae		
53dc34aa8bec561da72076429af83411	Bacteria	Acidobacteriota	Subgroup_25				
cdceaa75d16229d08dbe52c26b76d7d1	Bacteria	Proteobacteria	Alphaproteobacteria	Caulobacterales	Caulobacteraceae	Brevundimonas	
ed0d3d55f3f7ed0ac4e8cf8e047ce2cf	Bacteria	Proteobacteria	Alphaproteobacteria	Rickettsiales	Mitochondria		
7b984fa1d6ee075c479f3a3063c02b43	Bacteria	Gemmatimonadota	Gemmatimonadetes	Gemmatimonadales	Gemmatimonadaceae		
08d6e190de7b4a2e2de70cab4ce76c83	Bacteria	Proteobacteria	Alphaproteobacteria	Micropepsales	Micropepsaceae		
67373dfbad4e231d0312f2268f2018a8	Bacteria	Myxococcota	Polyangia	Polyangiales	BIrii41		
b8a13e453a72d65761d62773d25e6bf7	Bacteria
13223f847e65a8a9cd9796e3bfba5a8a	Bacteria	Proteobacteria	Gammaproteobacteria	Xanthomonadales	Xanthomonadaceae	Arenimonas	
5df7449617519ea00a4e05be32529494	Bacteria	Myxococcota	Polyangia	Haliangiales	Haliangiaceae	Haliangium	
a66b1ab12e89eb633892ff66fa8f550c	Bacteria	Chloroflexi	TK10				
eecc05ee711daf3032ca98a5e3a29780	Bacteria	Bacteroidota	Bacteroidia	Cytophagales	Hymenobacteraceae	Adhaeribacter	
b72a4e3a4363829374a64cc65f176473	Bacteria	Proteobacteria	Gammaproteobacteria	Burkholderiales	Burkholderiaceae	Burkholderia-Caballeronia-Paraburkholderia	
696b5d04e15020af65c1172dab177a95	Bacteria	Actinobacteriota	Actinobacteria	Corynebacteriales	Nocardiaceae	Rhodococcus	
b262f882bb6b0074d33d74914ba0b108	Bacteria
8f18249b446c504ebe2645ad8885559a	Bacteria	Proteobacteria	Alphaproteobacteria	Micropepsales	Micropepsaceae		
64aeba89ccfaa9cef8950325c82156f0	Bacteria	Firmicutes	Bacilli	Paenibacillales	Paenibacillaceae	Paenibacillus	
a3140ffeef48570abc05933840cce8ce	Bacteria	Firmicutes	Bacilli	Paenibacillales	Paenibacillaceae	Paenibacillus	
366e353f7de50b48368107b3dcf99c40	Bacteria	Proteobacteria	Gammaproteobacteria	Pseudomonadales	Pseudomonadaceae	Pseudomonas	
a9277a5fa522c45691b450c3ab7dec9a	Bacteria	Verrucomicrobiota	Chlamydiae	Chlamydiales	Parachlamydiaceae
21cb161561ea0fe38f3d6e01fc008ff9	Bacteria	Firmicutes	Bacilli	Paenibacillales	Paenibacillaceae
88dec2b2abdaecafd6a041949499e60b	Bacteria	Proteobacteria	Alphaproteobacteria	Rhizobiales	Rhizobiaceae
38388e032bcfa660a119c8ee53eea955	Bacteria	Myxococcota	Myxococcia	Myxococcales	Vulgatibacteraceae	Vulgatibacter	
770e277c58fc7fcf14c29ee43362b7a8	Bacteria	Bacteroidota	Bacteroidia	Chitinophagales	Chitinophagaceae	Terrimonas	
7dd45d0d1ca1f63d67c8f7bb79016337	Bacteria	Proteobacteria	Gammaproteobacteria	Burkholderiales	SC-I-84		
63a42c82f13b09c27e7e5f0953342fd5	Bacteria	Proteobacteria	Alphaproteobacteria	Sphingomonadales	Sphingomonadaceae	Sphingomonas	
68018a8a737f23deb926124cccb3e70e	Bacteria	Firmicutes	Bacilli	Paenibacillales	Paenibacillaceae	Paenibacillus	
c711bb510240911b4d8de438572a8d93	Bacteria	Bacteroidota	Bacteroidia	Bacteroidales	Prevotellaceae	Alloprevotella	
913ff899bbe23e94aabd16f02c3556da	Bacteria	Proteobacteria	Alphaproteobacteria	Caulobacterales	Caulobacteraceae	Caulobacter	
6c8a7061f8095914f92c8ed163b753ae	Bacteria	Actinobacteriota	Acidimicrobiia	Microtrichales	Iamiaceae	Iamia	
12598118aba0f51ae710cfb868332be0	Bacteria	Dependentiae	Babeliae	Babeliales	Vermiphilaceae		
23b27d5a72cbf5a113d6aafb80652196	Bacteria
c6e4a5d0495539fc8db9419bbb665fa9	Bacteria	Verrucomicrobiota	Chlamydiae	Chlamydiales	Simkaniaceae
d3d279230de2a0ac2232d7650c9fd36c	Bacteria	Proteobacteria	Gammaproteobacteria	Burkholderiales	Nitrosomonadaceae	IS-44	
1fbe5b2a0ec3ad0d2bb246cfeb4135d0	Bacteria	Proteobacteria	Gammaproteobacteria	Burkholderiales	TRA3-20		
d39c94f71eb3ba36b665c2aad20e18af	Bacteria	Actinobacteriota	Thermoleophilia	Gaiellales			
741bbcb325936c70e9c67b7ea2330e2c	Bacteria	Actinobacteriota	Actinobacteria	Propionibacteriales	Nocardioidaceae	Aeromicrobium	
08fe78238b207734c4b7a54a9ab1f736	Bacteria	Bacteroidota	Bacteroidia	Flavobacteriales	Flavobacteriaceae	Flavobacterium	
08fc0181f6dcfbc17f0ea2d46761b541	Bacteria	Actinobacteriota	Thermoleophilia	Solirubrobacterales	67-14		
aca478f0da47a2fa0d9700d5396d9300	Bacteria	Proteobacteria	Gammaproteobacteria	Burkholderiales	Oxalobacteraceae
6a4b3208d45f18714b894b1bd1851c98	Bacteria	Proteobacteria	Gammaproteobacteria	Enterobacterales	Enterobacteriaceae
a2d508afa580769d10606eaa4d77e240	Bacteria	Proteobacteria	Alphaproteobacteria	Rhizobiales	Devosiaceae	Devosia	
57931bb3b0cf254273609f9886815cd7	Bacteria	Proteobacteria	Alphaproteobacteria	Rhizobiales	Devosiaceae	Devosia	
ded371c43846edd56b11cb1a2ab1e9ec	Bacteria	Proteobacteria	Gammaproteobacteria	Burkholderiales	Nitrosomonadaceae	MND1	
328ffe42cf08ea7b1dc09226f3d2362c	Bacteria	Chloroflexi	Dehalococcoidia	S085			
eba16aeb14bad607aefaa8fd8272dfe0	Bacteria	Actinobacteriota	Thermoleophilia	Gaiellales	Gaiellaceae	Gaiella	
ce2704cd5ff655b24b1bd9d7bce7fea1	Bacteria	Bacteroidota	Bacteroidia	Sphingobacteriales	Sphingobacteriaceae	Pedobacter	
33a2c46b8952cc10b04614638e053a76	Bacteria	Proteobacteria	Gammaproteobacteria	Burkholderiales	Nitrosomonadaceae	MND1	
cbe6fcb8d0a8aa0f77c330e45fea20f6	Bacteria	Firmicutes	Bacilli	Bacillales	Bacillaceae	Bacillus	
79f6e2b50fae7d4bf78760564865601a	Bacteria	Actinobacteriota	Thermoleophilia	Gaiellales			
528fca055c1a2b9045a2d76cc1ff8b94	Bacteria	Proteobacteria	Alphaproteobacteria
9b3026c7ffc998eb461933db29fe6585	Bacteria	Chloroflexi	Chloroflexia	Chloroflexales	Roseiflexaceae		
1d965e2d26e21e11ec84d33945c290a5	Bacteria	Proteobacteria	Gammaproteobacteria	Burkholderiales	Oxalobacteraceae
368ecd1135b880bf676e1c15a84163fa	Bacteria	Dependentiae	Babeliae	Babeliales	Vermiphilaceae		
b402192c4d1f8b5f2434f691fbff11e8	Bacteria	Firmicutes	Bacilli	Bacillales	Bacillaceae	Bacillus	
423e7f54e0a192820379a4afe94cfa59	Bacteria	Firmicutes	Bacilli	Bacillales	Planococcaceae	Paenisporosarcina	
c8c97198ea39725a39b0fe88d205ce56	Bacteria	Firmicutes	Bacilli	Paenibacillales	Paenibacillaceae	Paenibacillus	
26224096c4e323245382bff89c608796	Bacteria	Proteobacteria	Alphaproteobacteria	Rhizobiales	Rhizobiaceae	Allorhizobium-Neorhizobium-Pararhizobium-Rhizobium	
1fb026dd29ea988b49f1843b1de3d149	Bacteria	Myxococcota	Polyangia	Polyangiales	Sandaracinaceae		
61c722bedf1ebfa4c0fca8b2048536e5	Bacteria	Chloroflexi	AD3				
e04e7dd007c9b34846dd4b2ff0d67846	Bacteria	Proteobacteria	Alphaproteobacteria	Rhizobiales	A0839		
b1f4891084ed4363dd1d4962d5987f0a	Bacteria	Proteobacteria	Gammaproteobacteria	Burkholderiales	SC-I-84		
d9dadce640a73dfef57f677dee613fa7	Bacteria	Proteobacteria	Gammaproteobacteria	Pseudomonadales	Pseudomonadaceae	Pseudomonas	
ffb25bcd00e8d73d65972fbb0bfbdeb4	Bacteria	Planctomycetota	Pla4_lineage				
27104a081637e352917223c0f159ab1d	Bacteria	Verrucomicrobiota	Chlamydiae	Chlamydiales
a8f04395d25f1909e6ef869bf9c39ca7	Bacteria	Acidobacteriota	Acidobacteriae	Acidobacteriales			
b0c837fbe6ff159915e73865750dc207	Bacteria	Bacteroidota	Bacteroidia	Flavobacteriales	Flavobacteriaceae	Flavobacterium	
6ab314751377f9eca303ba913b54a4c3	Bacteria	Firmicutes	Bacilli	Paenibacillales	Paenibacillaceae	Cohnella	
29060d05ffb8a2acfd8a57f3409ae9e2	Bacteria	Actinobacteriota	Actinobacteria	Micrococcales	Microbacteriaceae
09ae79cdd0709595c3b424311f8018bb	Bacteria	Firmicutes	Bacilli	Paenibacillales	Paenibacillaceae	Paenibacillus	
a7ef99753191eda980d9ac307396729e	Bacteria	Acidobacteriota	Subgroup_5				
454706766fa8af925fb9da3605907190	Bacteria	Gemmatimonadota	Gemmatimonadetes	Gemmatimonadales	Gemmatimonadaceae
5b15b15f492d362ab7b97452996961e6	Bacteria	Proteobacteria	Gammaproteobacteria	Burkholderiales	Oxalobacteraceae
b43290d351a671d3cec1d9f42a3ee151	Bacteria	Chloroflexi	JG30-KF-CM66				
a6c46911ce06a45e240976636d26ba3e	Bacteria	Acidobacteriota	Acidobacteriae	Subgroup_13			
083561c9b7f8898cf36a4d137b68b538	Bacteria	Proteobacteria	Alphaproteobacteria	Rhizobiales	Xanthobacteraceae
d5b76246862cc028cd532d3f26c81fa7	Bacteria	Acidobacteriota	Acidobacteriae	Subgroup_2			
d5ec584a682b065d21f82c86dadf25cf	Bacteria	Actinobacteriota	Actinobacteria	Propionibacteriales	Nocardioidaceae	Kribbella	
c6945268c171cf5a89bcee14885665c2	Bacteria	Acidobacteriota	Acidobacteriae	Subgroup_2			
399f93e17157472586549c5939b6943a	Bacteria	Proteobacteria	Alphaproteobacteria	Rhizobiales	Xanthobacteraceae
7b19d02019a9cce1f4c1c8c1c937f905	Bacteria	Actinobacteriota	Actinobacteria	Propionibacteriales	Nocardioidaceae	Aeromicrobium	
0f246410c2178b8a3e5c1ab37a39149f	Bacteria	Bacteroidota	Bacteroidia	Sphingobacteriales	AKYH767		
41da65db8a86521cc7ca68c43d833781	Bacteria	Verrucomicrobiota	Chlamydiae	Chlamydiales	Parachlamydiaceae	Neochlamydia	
eb34668aa1babfd33d6374a88349a2f5	Bacteria	Acidobacteriota	Acidobacteriae	Subgroup_2			
e3466bfadfc19e60902b5473582e7a4e	Bacteria	Verrucomicrobiota	Chlamydiae	Chlamydiales	cvE6		
40f8ed227ffe999e0f9851e063e1f2e1	Bacteria	Bacteroidota	Bacteroidia	Sphingobacteriales	env.OPS_17		
59a23072bee8ff4eb49652211c60a555	Bacteria	Proteobacteria	Gammaproteobacteria	Burkholderiales	Oxalobacteraceae	Massilia	
672ff5685fc5034e693333bd597ae631	Bacteria	Myxococcota	Polyangia	Polyangiales	Polyangiaceae	Pajaroellobacter	
bbc355e1857d20842e03ecbe5d135396	Bacteria	Firmicutes	Bacilli	Paenibacillales	Paenibacillaceae	Paenibacillus	
90b65bce6d894f02426543706b8ffafe	Bacteria	Actinobacteriota	Thermoleophilia	Gaiellales	Gaiellaceae	Gaiella	
490bf03924c7ddb39b6d6573ad5e9651	Bacteria	Proteobacteria	Alphaproteobacteria	Reyranellales	Reyranellaceae		
800bab6524f0de54c3c56e31b581a0ac	Bacteria	Proteobacteria	Alphaproteobacteria	Reyranellales	Reyranellaceae	Reyranella	
53623eeaf79ab53cfcd49cd55e453b36	Bacteria	Chloroflexi	SHA-26				
0bfd28f41b42a14ee82092e8c489e824	Bacteria	Patescibacteria	Saccharimonadia	Saccharimonadales			
3f27e6afbb22766b30c6afd9b033b8f8	Bacteria	Verrucomicrobiota	Verrucomicrobiae	Pedosphaerales	Pedosphaeraceae		
9d28f2eff30683f6b3588ecc5118b288	Bacteria	Firmicutes	Bacilli	Paenibacillales	Paenibacillaceae	Cohnella	
212b13471bcdb4bc7cce5c4da62b6978	Bacteria	Proteobacteria	Alphaproteobacteria	Rhizobiales	Xanthobacteraceae	Pseudolabrys	
744d8998accda0fc866620ca78d479c1	Bacteria	Bdellovibrionota	Bdellovibrionia	Bdellovibrionales	Bdellovibrionaceae	OM27_clade	
73850a04916d780f3b049a9443dbbad2	Bacteria	Bdellovibrionota	Bdellovibrionia	Bdellovibrionales	Bdellovibrionaceae	OM27_clade	
a2daa9536f487e5335d234399a0704ef	Bacteria	Proteobacteria	Alphaproteobacteria	Sphingomonadales	Sphingomonadaceae	Sphingomonas	
3734e54d784dc8e229b8ba1343d8b932	Bacteria	Dependentiae	Babeliae	Babeliales	Vermiphilaceae		
983292595292e7d01817f380a6b83d9d	Bacteria	Bacteroidota	Bacteroidia	Flavobacteriales	Flavobacteriaceae	Flavobacterium	
cf08e2ffd0f9b9a75542af38ae85b3df	Bacteria	Proteobacteria	Gammaproteobacteria	Burkholderiales	Nitrosomonadaceae	MND1	
95f911d158cc98784a78b2c33470dd7f	Bacteria	Proteobacteria	Alphaproteobacteria	Rhizobiales	Rhizobiales_Incertae_Sedis	Nordella	
1b726970c4684a45da7bcf82280fcf64	Bacteria	Proteobacteria	Alphaproteobacteria	Rhizobiales	Devosiaceae	Devosia	
9debcf43fe83df2a545bdcfa019e696d	Bacteria	Proteobacteria	Gammaproteobacteria	Burkholderiales	Oxalobacteraceae
68dd3ea640916aac89c50dbdc0047c32	Bacteria	Acidobacteriota	Subgroup_5				
512b90bc4044758653f65b91a58669fd	Bacteria	Proteobacteria	Gammaproteobacteria	Burkholderiales	Comamonadaceae
0176a4f1c4f59235ba547aa79edd6313	Bacteria	Actinobacteriota	Actinobacteria	Streptomycetales	Streptomycetaceae	Streptomyces	
99570607db15252b3e60e39f27b57b80	Bacteria	Proteobacteria	Alphaproteobacteria	Sphingomonadales	Sphingomonadaceae	Novosphingobium	
a7f2f78b46ca3af452bf372aad34f59f	Bacteria	Proteobacteria	Gammaproteobacteria	Xanthomonadales	Xanthomonadaceae
dbc9fdd6ab339808a30587458b6a06a7	Bacteria	Proteobacteria	Alphaproteobacteria	Rhizobiales	Beijerinckiaceae	Microvirga	
6d20690338edbc970d6d6a62bfa6487c	Bacteria	Proteobacteria	Gammaproteobacteria	Burkholderiales	Oxalobacteraceae
c719bb3311533d696311b4f73329ffed	Bacteria	Chloroflexi	Dehalococcoidia	S085			
c90689764371f7b826cf79c3d13d96c5	Bacteria	Actinobacteriota	Actinobacteria	Streptosporangiales	Thermomonosporaceae	Actinocorallia	
6772abf83e2af53b231acf11fd97d2d7	Bacteria	Proteobacteria	Alphaproteobacteria	Rhodobacterales	Rhodobacteraceae
1a28e5170b9084866e39f35814bd4b5b	Bacteria	Proteobacteria	Gammaproteobacteria
34a7f74aec0d10c5894e353d11b6fa78	Bacteria	Proteobacteria	Gammaproteobacteria	Burkholderiales	Oxalobacteraceae
6e85cfed5b471be01b3e4efc3edde833	Bacteria	Proteobacteria	Alphaproteobacteria	Sphingomonadales	Sphingomonadaceae	Sphingomonas	
4602b83ad4174b00b6389fcd7d76aeee	Bacteria	Proteobacteria	Gammaproteobacteria	Burkholderiales	Oxalobacteraceae
5938a832f2e3ca9c9fcbd74c663c1a25	Bacteria	Bacteroidota	Bacteroidia	Flavobacteriales	Flavobacteriaceae	Flavobacterium	
33e9d32520b963a412e4ceffa8bb51df	Bacteria	Proteobacteria	Alphaproteobacteria	Sphingomonadales	Sphingomonadaceae	Sphingomonas	
ed227f6b24f586737279991a4bc48366	Bacteria	Proteobacteria	Alphaproteobacteria	Sphingomonadales	Sphingomonadaceae	Sphingopyxis	
93b425b20e478c306a0224022a37a112	Bacteria	Myxococcota	Myxococcia	Myxococcales
e14309eeab8702e4911b4b072539193b	Bacteria	Proteobacteria	Alphaproteobacteria	Rhizobiales	Xanthobacteraceae
22d343d6dd330cc210104fb27f99b8bd	Bacteria	Proteobacteria	Alphaproteobacteria	Rickettsiales	Mitochondria		
9bdb9a124c649094719c2140e413bbdd	Bacteria	Myxococcota	Polyangia	Blfdi19			
c438342019399dc830cc54e743124658	Bacteria	Actinobacteriota	Actinobacteria	Micrococcales	Intrasporangiaceae
c4002ec87f6c2bf6d2f1421ec1d8dc92	Bacteria	Proteobacteria	Gammaproteobacteria	Burkholderiales	Nitrosomonadaceae	Ellin6067	
8f46e46a97c4726dfc7341af3ef2fbc0	Bacteria	Proteobacteria	Gammaproteobacteria	Enterobacterales
a044cd3d8acc9cc71d2039eb2be3a90d	Bacteria	Proteobacteria	Alphaproteobacteria	Rhizobiales	Rhizobiales_Incertae_Sedis		
bf39315446ef994172c30e8844812faf	Bacteria	Proteobacteria	Alphaproteobacteria	Sphingomonadales	Sphingomonadaceae	Sphingomonas	
6114779ee0d362e36dee139890726b01	Bacteria	Proteobacteria	Alphaproteobacteria	Rhizobiales	Beijerinckiaceae	Methylobacterium-Methylorubrum	
a73eda9bdc58cb90529044a2f68c49aa	Bacteria	Chloroflexi	TK10				
8e77349fee45175cb2cff8799b59d88c	Bacteria	Nitrospirota	Nitrospiria	Nitrospirales	Nitrospiraceae	Nitrospira	
098e09c8ec225fda7ea99b7c73f68f7d	Bacteria	Verrucomicrobiota	Chlamydiae	Chlamydiales	Simkaniaceae
d275877cc52fb4f58399ee2ac539ccee	Bacteria	Dependentiae	Babeliae	Babeliales			
7fe2c527b1233100202740470e6a36cf	Bacteria	Proteobacteria	Alphaproteobacteria	Sphingomonadales	Sphingomonadaceae	Sphingomonas	
1f848971e69e7ae6cff0a9aabba8eab2	Bacteria	Chloroflexi	TK10				
5a9e6c4707535b57d3020744d0693f8a	Bacteria	Bacteroidota	Bacteroidia	Sphingobacteriales	Sphingobacteriaceae
64e03cf160d2c138b977c7d2934acc46	Bacteria	Firmicutes	Bacilli	Paenibacillales	Paenibacillaceae	Paenibacillus	
4adbeaf31dd603e6d6d99ed07da6059d	Bacteria	Proteobacteria	Gammaproteobacteria	Burkholderiales	Oxalobacteraceae
cbe6c129df0b99b5649e69a17857e08a	Bacteria	Acidobacteriota	Thermoanaerobaculia	Thermoanaerobaculales	Thermoanaerobaculaceae	Subgroup_10	
7f9f9d19004cece4f4381fd32f7a10d0	Bacteria	Proteobacteria	Gammaproteobacteria	Burkholderiales	Oxalobacteraceae	Massilia	
f01d05576d405215416548c713b89011	Eukaryota
08bb83cacbe67db61e8bb4378a01f080	Bacteria	Proteobacteria	Alphaproteobacteria	Rhizobiales	Rhizobiaceae	Allorhizobium-Neorhizobium-Pararhizobium-Rhizobium	
c59b75055e0e0bd3387c95c4c25c59ba	Bacteria	Proteobacteria	Gammaproteobacteria
6aa8e6477737771fb37996e42686f240	Bacteria	Acidobacteriota	Acidobacteriae	Subgroup_2			
2700485e7f3614d751609080702b5e95	Bacteria	Actinobacteriota	Actinobacteria	Propionibacteriales	Nocardioidaceae	Nocardioides	
79493b663b0b4211ef579380872d575a	Bacteria	Verrucomicrobiota	Verrucomicrobiae	Pedosphaerales	Pedosphaeraceae		
bd794818b4ed6854acc2ac53dce2792c	Bacteria	Proteobacteria	Gammaproteobacteria	Xanthomonadales	Xanthomonadaceae	Arenimonas	
6fe2aa0f6dc8788eec0eefb2b863f6a2	Bacteria	Proteobacteria	Alphaproteobacteria	Rhizobiales	Devosiaceae	Devosia	
0ace232592a4f149a08722fa12316e07	Bacteria	Proteobacteria	Gammaproteobacteria	Burkholderiales	Burkholderiaceae	Burkholderia-Caballeronia-Paraburkholderia	
a39ec40a6fb2a63770bb282c4cf7e545	Bacteria	Firmicutes	Bacilli	Paenibacillales	Paenibacillaceae	Cohnella	
33c6923f566dc4d2b2f80066059486a4	Bacteria	Firmicutes	Clostridia	Oscillospirales	Butyricicoccaceae	Butyricicoccus	
7dcb10d6ac07fd8ad61a4825f27f441e	Bacteria	Acidobacteriota	Thermoanaerobaculia	Thermoanaerobaculales	Thermoanaerobaculaceae	Subgroup_10	
6cc3915f9442c25f36dc7a8662b9465e	Bacteria	Chloroflexi	Dehalococcoidia	S085			
5627b68aae43644fdb69f37deae15563	Bacteria	Proteobacteria	Gammaproteobacteria	Gammaproteobacteria_Incertae_Sedis	Unknown_Family		
b5b31284947988ab8c6e9f3dc3f83a70	Bacteria	Verrucomicrobiota	Chlamydiae	Chlamydiales	Parachlamydiaceae		
927e5f7c2664aab9b5c04164bbb38dfa	Bacteria	Proteobacteria	Alphaproteobacteria	Defluviicoccales			
b4121f38deb70dea850a3a5b55b408eb	Bacteria	Actinobacteriota	Thermoleophilia	Gaiellales			
c9aae04a8f85fbda91ef38e43f9d0ed3	Bacteria	Firmicutes	Bacilli	Paenibacillales	Paenibacillaceae	Paenibacillus	
7b3be20125578922fdcae7df72bb2b51	Bacteria	Proteobacteria	Gammaproteobacteria	Xanthomonadales	Xanthomonadaceae
4f5fd7c7e4a80749d63cfccafdc8911a	Bacteria	Proteobacteria	Alphaproteobacteria	Elsterales			
a076658275ab3de0820142397d46bfc6	Bacteria	Proteobacteria	Alphaproteobacteria	Sphingomonadales	Sphingomonadaceae
1ffa734c2448ea63c511b6ebde53bb1b	Bacteria	Actinobacteriota	Acidimicrobiia	Microtrichales
9e486c177fe96c969859ddd75ad0d4a7	Bacteria	Firmicutes	Bacilli	Paenibacillales	Paenibacillaceae	Paenibacillus	
2391e1225d5704d4e0f21ec5f818f966	Bacteria	Chloroflexi	JG30-KF-CM66				
a43d71de599450a09409ddbec5aa8e42	Bacteria	Proteobacteria	Gammaproteobacteria	Burkholderiales	Comamonadaceae
7c38c651e58fa8c27299e7a8831be885	Bacteria	Actinobacteriota	Actinobacteria	Streptomycetales	Streptomycetaceae	Streptomyces	
7868c655249e2cfc714a65fc9d21dd52	Bacteria	Bacteroidota	Bacteroidia	Chitinophagales	Chitinophagaceae	Terrimonas	
618d1c6eec2ddc073cb4edbd385400d5	Bacteria	Chloroflexi	TK10				
40a92a21a834638f0d880b3a8a424fd0	Bacteria	Verrucomicrobiota	Chlamydiae	Chlamydiales	Simkaniaceae
4706d7be2e2db9a5f1b3a48a802760a3	Bacteria	Proteobacteria	Alphaproteobacteria	Kiloniellales	Fodinicurvataceae		
c5db5dbfe2bd38de239d3b7f97bb07a3	Bacteria	Proteobacteria	Alphaproteobacteria	Caulobacterales	Caulobacteraceae	Phenylobacterium	
ac9a1ab7b48e4d810bdaebb1eb7c3e28	Bacteria	Verrucomicrobiota	Chlamydiae	Chlamydiales	cvE6		
a302087f0e2161cee89780d69b032ef9	Bacteria	Proteobacteria	Alphaproteobacteria	Parvibaculales	Parvibaculaceae	Parvibaculum	
e521211dbfa22211fcb0f3b23aefa533	Bacteria	Proteobacteria	Gammaproteobacteria	Gammaproteobacteria_Incertae_Sedis	Unknown_Family	Candidatus_Berkiella	
cdeef61f82c4553b1d69ecd12630a4f4	Bacteria	Bacteroidota	Bacteroidia	Sphingobacteriales	env.OPS_17		
048da99613702e78ed252e44abf0a992	Bacteria
5ae52dbd09704de13b43a8c0e90701bc	Bacteria	Proteobacteria	Alphaproteobacteria	Sphingomonadales	Sphingomonadaceae
207083f73585c359bfacedcececb8057	Bacteria	Actinobacteriota	Actinobacteria	Propionibacteriales	Propionibacteriaceae	Cutibacterium	
19cfdbb8818a0e4dbc3dcc707716474c	Bacteria	Proteobacteria	Gammaproteobacteria	Burkholderiales	Oxalobacteraceae	Massilia	
e20d0b451e4ed0516eafb10c1050594a	Bacteria	Bdellovibrionota	Bdellovibrionia	Bacteriovoracales	Bacteriovoracaceae	Bacteriovorax	
a072e1f860433c61ce2a12168b1cb8a9	Bacteria	Proteobacteria	Gammaproteobacteria	Enterobacterales
7653aa32646f8543e3c9e30e056a739c	Bacteria	Firmicutes	Clostridia	Lachnospirales	Lachnospiraceae
2bae059cde4af9850891c3bae6cb7e50	Bacteria	Actinobacteriota	Actinobacteria	Pseudonocardiales	Pseudonocardiaceae	Pseudonocardia	
6fcfc4d02d540ba78dd279c760522d2b	Bacteria	Firmicutes	Bacilli	Paenibacillales	Paenibacillaceae	Paenibacillus	
3f2b377d24f42be0c30c73091c5ab5ae	Bacteria	Gemmatimonadota	Gemmatimonadetes	Gemmatimonadales	Gemmatimonadaceae
da9db585f2297243af76f8f19f4a4bfb	Bacteria	Proteobacteria	Gammaproteobacteria	Burkholderiales	Oxalobacteraceae	Massilia	
cf93fcf2e02dadebfb506919c2787a14	Bacteria	Proteobacteria	Gammaproteobacteria	Burkholderiales	Burkholderiaceae	Burkholderia-Caballeronia-Paraburkholderia	
79aa5cde65c55a615339efe2416c3afe	Bacteria	Chloroflexi	TK10				
1b204cced11a868579fac92a7a20f6fa	Bacteria	Fibrobacterota	Fibrobacteria	Fibrobacterales	Fibrobacteraceae	possible_genus_04	
f5ce6a8ac1c13fcdf2647e31e209492d	Bacteria	Acidobacteriota	Subgroup_5				
6ce8496ce79590d7a7f60830765d7f9d	Bacteria	Proteobacteria	Gammaproteobacteria	Burkholderiales	Comamonadaceae
6a226011b50c600042aa8e8d79ce8676	Bacteria	Firmicutes	Bacilli	Paenibacillales	Paenibacillaceae	Paenibacillus	
6759a5cb849f0b8a8700dbdc679cf1e7	Bacteria	Firmicutes	Bacilli	Paenibacillales	Paenibacillaceae	Paenibacillus	
ac7b294a99d24df19f45d0683015f83b	Bacteria	Acidobacteriota	Acidobacteriae	Bryobacterales	Bryobacteraceae	Bryobacter	
31da259daeaf9c6ed0a09096d1c180b4	Bacteria	Proteobacteria	Gammaproteobacteria	CCD24			
ab699818693ce15b38c3f823b60e8510	Bacteria	Dependentiae	Babeliae	Babeliales	Vermiphilaceae		
17fef038c51fec85069233e35ec1e99e	Bacteria	Proteobacteria	Gammaproteobacteria	Burkholderiales	Nitrosomonadaceae	MND1	
b09964c045f791270c42eec93659ce65	Bacteria	Verrucomicrobiota	Chlamydiae	Chlamydiales	Simkaniaceae		
c82e75301c82152500cc7f4a45060d25	Bacteria	Proteobacteria	Gammaproteobacteria	Burkholderiales	TRA3-20		
9827dd413bf750863a68105125b55daf	Bacteria	Proteobacteria	Gammaproteobacteria	Pseudomonadales	Pseudomonadaceae	Pseudomonas	
5265d89c93e7a1c85783c13c88a0aeaa	Bacteria	Verrucomicrobiota	Verrucomicrobiae	Pedosphaerales	Pedosphaeraceae		
1f78160fca7266de60679e25ee032556	Bacteria	Proteobacteria	Alphaproteobacteria	Rhizobiales	Devosiaceae
17756dafa2c3f1abd8fd157216fb8add	Bacteria	Bdellovibrionota	Bdellovibrionia	Bacteriovoracales	Bacteriovoracaceae	Peredibacter	
a956dbba79cf8809b624abd409e39e45	Bacteria	Proteobacteria	Gammaproteobacteria	Burkholderiales	Oxalobacteraceae	Pseudoduganella	
c14696740e3e4aad5cb18342103aea30	Bacteria	Firmicutes	Bacilli	Paenibacillales	Paenibacillaceae	Paenibacillus	
1c33e240cee009ffb3d764a5d1cf5aaa	Bacteria	Proteobacteria	Gammaproteobacteria	Burkholderiales	Oxalobacteraceae
b6d88457d2b65999198d9557e0d2d63e	Bacteria	Firmicutes	Bacilli	Paenibacillales	Paenibacillaceae	Paenibacillus	
5fc68c9d34623e3274562ae1bfa8e775	Bacteria	Firmicutes	Bacilli	Staphylococcales	Staphylococcaceae	Staphylococcus	
01d855b7b679dd81179723e5aac904eb	Bacteria	Proteobacteria	Alphaproteobacteria	Rhizobiales	Devosiaceae	Devosia	
132d0237a69db419dcd66c1573ada4a1	Bacteria	Acidobacteriota	Subgroup_5				
35e63e2dac65718d37f0beb14db08bca	Bacteria	Firmicutes	Bacilli	Paenibacillales	Paenibacillaceae	Paenibacillus	
2f4ee22a21b9115e8f37b2eda126d70c	Bacteria	Proteobacteria	Alphaproteobacteria	Sphingomonadales	Sphingomonadaceae	Sphingomonas	
89ceb6f9b585d4a363206eb6b70ed013	Bacteria	Actinobacteriota	Actinobacteria	Streptomycetales	Streptomycetaceae	Streptomyces	
d686215e36383df3e30597a2b37b9579	Bacteria	Chloroflexi
b00b3013a3de93fd972d472de2b9ffb7	Bacteria	Patescibacteria	Saccharimonadia	Saccharimonadales			
bd177551e148eb2d7fe8ddffa336d93c	Bacteria	Actinobacteriota	MB-A2-108				
fcd4a5b3af4fc8863b8e3e90d39a2285	Bacteria
686cc6ebb3b5381441dac127c4a9348e	Bacteria	Nitrospirota	Nitrospiria	Nitrospirales	Nitrospiraceae	Nitrospira	
1bbd0dea4dfcb2678740b442cc8b6d62	Bacteria	Proteobacteria	Gammaproteobacteria	Xanthomonadales	Xanthomonadaceae
816bd33e662fe6b97978d4ed4f5e8756	Bacteria	Proteobacteria	Gammaproteobacteria	Burkholderiales	Oxalobacteraceae	Pseudoduganella	
f95e659d638774dd9cb686490309b29e	Bacteria	MBNT15					
4de83c1eaae518e1b1d6cd581b7ca348	Bacteria	Proteobacteria	Alphaproteobacteria	Sphingomonadales	Sphingomonadaceae	Sphingomonas	
39cd2a5ecc4532b72f1229975afbee2e	Bacteria	Acidobacteriota	Holophagae	Subgroup_7			
b50509c810accd35aaa022cf40a845a8	Bacteria	Proteobacteria	Alphaproteobacteria	Sphingomonadales	Sphingomonadaceae	Ellin6055	
4d469a933d9d7f28980f23623c7345e8	Bacteria	Gemmatimonadota	Gemmatimonadetes	Gemmatimonadales	Gemmatimonadaceae		
97f4c2f8781bf33058b64975dffcff8e	Bacteria	Verrucomicrobiota	Chlamydiae	Chlamydiales	Parachlamydiaceae	Candidatus_Protochlamydia	
f54dcc5151fef1589988857d1426a2c0	Bacteria	Proteobacteria	Gammaproteobacteria	Burkholderiales	Nitrosomonadaceae	MND1	
d37aa671db86b7ecc911e9df551e4526	Bacteria	Actinobacteriota	Thermoleophilia	Gaiellales	Gaiellaceae	Gaiella	
832e3c096c6b6321fac350b9e694b6aa	Bacteria	Actinobacteriota	Actinobacteria	Propionibacteriales	Nocardioidaceae	Nocardioides	
7c78d9702cc1b6e945edcec7f1d163ca	Bacteria	Proteobacteria	Alphaproteobacteria	Rhizobiales	Hyphomicrobiaceae
d18917843b6e7bbaf1549451af49f39a	Bacteria	Myxococcota	Polyangia	Polyangiales	Sandaracinaceae	Sandaracinus	
bc00e62baca4d7422195bc9b2e962db4	Bacteria	Proteobacteria	Alphaproteobacteria	Rhizobiales	Devosiaceae	Devosia	
76a0231f216bb609401e9cf4e4531f72	Bacteria	Actinobacteriota	Actinobacteria	Streptomycetales	Streptomycetaceae	Streptomyces	
c13857a8c33b976960aef281af1904b4	Bacteria	Gemmatimonadota	Gemmatimonadetes	Gemmatimonadales	Gemmatimonadaceae
9becf1bac50eb3e59af460b48e97619c	Bacteria	Firmicutes	Clostridia	Lachnospirales	Lachnospiraceae
b87dfee9006628c84407eaee2e4bec58	Bacteria	Proteobacteria	Alphaproteobacteria	Rhizobiales	Xanthobacteraceae	Rhodopseudomonas	
c61439df370fc0830a971dee0e39d390	Bacteria	Proteobacteria	Alphaproteobacteria	Sphingomonadales	Sphingomonadaceae
079603db3bf3b9b3127d556aa6c4f0bb	Bacteria	Fusobacteriota	Fusobacteriia	Fusobacteriales	Fusobacteriaceae	Fusobacterium	
df4a2ef51686a4e0c8887c7e931bbe05	Bacteria	Verrucomicrobiota	Chlamydiae	Chlamydiales	Simkaniaceae
13ab78b0e6b8ee1f832e202a6e07ea1d	Bacteria	Bacteroidota	Bacteroidia	Cytophagales	Microscillaceae		
e29fd5e4b2f25722e7fb01fea806cf2c	Bacteria	Proteobacteria	Alphaproteobacteria	Sphingomonadales	Sphingomonadaceae
3016340bcf527fab5f58e62970cde839	Bacteria	Proteobacteria	Gammaproteobacteria	Burkholderiales	Comamonadaceae	Ramlibacter	
1873ff6445b44fa440c4b151fba64891	Bacteria	Desulfobacterota					
e5031ba9036a250cba79ba3eb831f8b8	Bacteria	Proteobacteria	Gammaproteobacteria	Pseudomonadales	Pseudomonadaceae	Pseudomonas	
29c4336b794bd42f20750b487d1f3f95	Bacteria	Acidobacteriota	Acidobacteriae	Subgroup_2			
9794c56f9e59b57958996710686c902b	Bacteria	Proteobacteria	Alphaproteobacteria	Rhizobiales	A0839		
0a179f611c000476ddaab9dcde337466	Bacteria	Proteobacteria	Alphaproteobacteria	Rhizobiales	Xanthobacteraceae	Bradyrhizobium	
9fa70bc58e12d5caad8904f2fcaf2070	Bacteria	Proteobacteria	Alphaproteobacteria	Sphingomonadales	Sphingomonadaceae	Sphingomonas	
52a3946509dc8a9748aa74d2eab05e81	Bacteria	Proteobacteria	Alphaproteobacteria	Rhizobiales	Beijerinckiaceae	Bosea	
7fc258572b93d7b27355c550cfdc384c	Bacteria	Proteobacteria	Gammaproteobacteria
dfeb1f0ee206c3db797f81893a2a6ec3	Bacteria	Verrucomicrobiota	Verrucomicrobiae	Pedosphaerales	Pedosphaeraceae	ADurb.Bin063-1	
4b6319175eddc93f73f3114689f522b3	Bacteria	Acidobacteriota	Acidobacteriae	Subgroup_2			
f2ad08efefb9b8b12c5146f4ca62e846	Bacteria	Chloroflexi	Chloroflexia	Chloroflexales	Roseiflexaceae		
e497f00797318e113005a8c87fa84521	Bacteria	Actinobacteriota
918cec191a67bbe425bb17f6fbc1aad5	Bacteria	Proteobacteria	Alphaproteobacteria	Sphingomonadales	Sphingomonadaceae
59a92329ebd2cf9cb395d35345b965c1	Bacteria	Verrucomicrobiota	Verrucomicrobiae	Pedosphaerales	Pedosphaeraceae
9521812a37cf597019a73f71f2a88b2a	Bacteria	Firmicutes	Bacilli	Paenibacillales	Paenibacillaceae	Paenibacillus	
39b581bfd219e622360b4d18a9a03604	Bacteria	Proteobacteria	Gammaproteobacteria	Xanthomonadales	Rhodanobacteraceae	Rhodanobacter	
21c4dbd4246d609e215181d0e878d51f	Bacteria	Verrucomicrobiota	Chlamydiae	Chlamydiales	cvE6		
83c3cf21c3def58e54d8b50d8afe42fd	Bacteria	Bdellovibrionota	Oligoflexia	0319-6G20			
17fc6ed057c358d608e6e5b4fdb2fb59	Bacteria	Patescibacteria	Saccharimonadia	Saccharimonadales
1e15f863cb4bb14e85a62d0ebee4b22f	Bacteria	Acidobacteriota	Acidobacteriae	Bryobacterales	Bryobacteraceae	Bryobacter	
9e1a257dee3179079ae274077ac17f62	Bacteria	Proteobacteria	Gammaproteobacteria	Enterobacterales
afafc1dbbd12aeecb00bc65a695f9943	Bacteria	Firmicutes	Bacilli	Paenibacillales	Paenibacillaceae	Cohnella	
d806742411aaf2987b23e5a297c47ee1	Bacteria	Proteobacteria	Alphaproteobacteria	Rhizobiales	A0839		
819dba3f837338a2365f0c7e849b718a	Bacteria	Proteobacteria	Alphaproteobacteria	Sphingomonadales	Sphingomonadaceae	Sphingomonas	
a2a666090f147e0e571098e569687161	Bacteria	Proteobacteria	Alphaproteobacteria	Sphingomonadales	Sphingomonadaceae	Novosphingobium	
411888b5bd2b3bb6cee7042cca03bfb5	Bacteria	Elusimicrobiota	Elusimicrobia	Lineage_IV			
bb7e9fcf893b412cd0992950d4ec12ee	Bacteria	Actinobacteriota	MB-A2-108				
32303ae52758070f9b3062f2f60ae36f	Bacteria	Actinobacteriota	Actinobacteria	Micrococcales	Micrococcaceae	Arthrobacter	
31f3c07a7e3b354cecefc6a7f3cf19b7	Bacteria	Proteobacteria	Gammaproteobacteria	Salinisphaerales	Solimonadaceae	Polycyclovorans	
3e7adb4d10c147e16d2e583e06817db9	Bacteria	Actinobacteriota	MB-A2-108				
e8cfec863cfb8e82c0d475f75506b994	Bacteria	Chloroflexi	TK10				
9abf8b1567c4449a85f34b07fb212d43	Bacteria	Verrucomicrobiota	Chlamydiae	Chlamydiales	Chlamydiaceae		
a2deca0d38a4f3a517ca16ff5148aeb2	Bacteria	Proteobacteria	Gammaproteobacteria	Burkholderiales	TRA3-20		
c5309a4e9d354611485452d6fc51a75a	Bacteria	Proteobacteria	Gammaproteobacteria	Steroidobacterales	Steroidobacteraceae	Steroidobacter	
5ae3a6499caa98294f718189662c7a25	Bacteria	Proteobacteria	Gammaproteobacteria	Diplorickettsiales	Diplorickettsiaceae		
8cdd7f76ccd129dd2b86a28ce21f9624	Bacteria	Proteobacteria	Alphaproteobacteria	Sphingomonadales	Sphingomonadaceae	Novosphingobium	
0239ec1e465c05c168ac72ea83365e7a	Bacteria	Proteobacteria	Alphaproteobacteria	Caulobacterales	Caulobacteraceae	Brevundimonas	
94556e7437be788fc726bd2b29146001	Bacteria	Verrucomicrobiota	Chlamydiae	Chlamydiales	cvE6		
1e2f87379f21d59cbfa027b6ce97ce3b	Bacteria	Proteobacteria	Alphaproteobacteria	Rhodobacterales	Rhodobacteraceae
81e81bb2ecf4c115d32225186f351793	Bacteria	Proteobacteria	Alphaproteobacteria	Rhizobiales	Xanthobacteraceae		
94bc92b6c4395dc3e36e61a8972acfef	Bacteria	Dependentiae	Babeliae	Babeliales	Vermiphilaceae		
26acb1eb210c8a643ef6cca89dab3dca	Bacteria	Patescibacteria	Saccharimonadia	Saccharimonadales			
39f00cba72ab734318389961bb37736a	Bacteria	Proteobacteria	Alphaproteobacteria
c1495f46f3f1d12db59fa5b73c4758e0	Bacteria	Acidobacteriota	Acidobacteriae	Bryobacterales	Bryobacteraceae	Bryobacter	
17dd17652cdd82c9ca4d57f16c2d351f	Bacteria	Chloroflexi	Dehalococcoidia	S085			
abe1dcb5688b50c55b85b7e6778c30af	Bacteria	Proteobacteria	Gammaproteobacteria	Xanthomonadales	Xanthomonadaceae	Arenimonas	
6a72673edbb0faaa59e3c769bb9dd153	Bacteria	Firmicutes	Bacilli	Paenibacillales	Paenibacillaceae	Paenibacillus	
f4612dd7620c358784371ded88c9fcc1	Bacteria	Acidobacteriota	Thermoanaerobaculia	Thermoanaerobaculales	Thermoanaerobaculaceae	Subgroup_10	
fd9e9cb768e082c62b88754ff7c4525d	Bacteria	Acidobacteriota	Acidobacteriae	Acidobacteriales			
bda1cda27371b3ab8fdc34740a2c11eb	Bacteria	Acidobacteriota	Subgroup_5				
83816fff64f2215ab90c16cea3361adf	Bacteria	Proteobacteria	Gammaproteobacteria	Burkholderiales	A21b		
b4414227d16f0075fa2ea75a52c03a91	Bacteria	Gemmatimonadota	Gemmatimonadetes	Gemmatimonadales	Gemmatimonadaceae		
f70aa37281e95e8e8a7d5cb9ed2ae63f	Bacteria	Actinobacteriota	MB-A2-108				
15761a2cc084565e1d66d5a27421541e	Bacteria	Bacteroidota	Bacteroidia	Chitinophagales	Chitinophagaceae	Sediminibacterium	
4fd2887ec32533e9a0af45e16e67692a	Bacteria	Proteobacteria	Gammaproteobacteria	Burkholderiales	Comamonadaceae
81e7c73d8a1f2038bf98cf6c32e15d0a	Bacteria	Actinobacteriota	Actinobacteria	Pseudonocardiales	Pseudonocardiaceae
ec5135ab07a6a00763b823b6710e114f	Bacteria	Verrucomicrobiota	Chlamydiae	Chlamydiales	Simkaniaceae	Ga0074140	
855a8271fe6c80897ef26834d2d70e96	Bacteria	Proteobacteria	Alphaproteobacteria	Sphingomonadales	Sphingomonadaceae	Novosphingobium	
ad18588371da3eb5a630520e03fee2f8	Bacteria	Firmicutes	Bacilli	Paenibacillales	Paenibacillaceae	Cohnella	
d0331c97f1bcc99db07d2bbd8729a03b	Bacteria	Proteobacteria	Alphaproteobacteria	Rhizobiales	Rhizobiaceae	Phyllobacterium	
ffa6fc3c1917eed6d480082d77a3ba37	Bacteria	Firmicutes	Bacilli	Paenibacillales	Paenibacillaceae	Paenibacillus	
17949e3dd0c44ffa5f70acb36bbc5423	Bacteria	Actinobacteriota	Actinobacteria	Micrococcales	Microbacteriaceae	Galbitalea	
1ca2c6fbcfef42c0e6e825af037c1f4b	Bacteria	Proteobacteria	Gammaproteobacteria	Xanthomonadales	Rhodanobacteraceae	Tahibacter	
e458bff0df52c090cea0119123815e61	Bacteria	Verrucomicrobiota	Chlamydiae	Chlamydiales
d1abe0180af097bb7c540aa491888ba4	Bacteria	Proteobacteria	Alphaproteobacteria	Rhizobiales	Kaistiaceae	Kaistia	
4c9f495047d1b3a0c2d684fe4e0a499c	Bacteria	Actinobacteriota	Actinobacteria	Streptosporangiales	Thermomonosporaceae	Actinocorallia	
ca7e50df6a4d44ea64dd3d8d248d1cfa	Bacteria	Bdellovibrionota	Bdellovibrionia	Bdellovibrionales	Bdellovibrionaceae	OM27_clade	
32d8f608212ee63776fe0f414a7114b5	Bacteria	Chloroflexi	Dehalococcoidia	SAR202_clade			
a4bb5ce4dd40c8a3f7318dfcf53fe4b3	Bacteria	Proteobacteria	Gammaproteobacteria	Xanthomonadales	Xanthomonadaceae	Arenimonas	
c9d2d6ee090ba2427169dc50ca481d49	Bacteria	Firmicutes	Bacilli	Paenibacillales	Paenibacillaceae	Paenibacillus	
1485d49dd06b511919765b0d3fad24dd	Bacteria	Proteobacteria	Gammaproteobacteria	Burkholderiales	Nitrosomonadaceae	Ellin6067	
d75cbc32fc2cd2bf40f73a4a78dd8d42	Bacteria	Actinobacteriota	Thermoleophilia	Gaiellales			
828d8753c4f211cba2a485542820b88b	Bacteria	Firmicutes	Bacilli	Paenibacillales	Paenibacillaceae	Paenibacillus	
9db7dc03785f79165ac8c3061d8e505c	Bacteria	Nitrospirota	Nitrospiria	Nitrospirales	Nitrospiraceae	Nitrospira	
b97b9fb76009208475f906b46a5b56b7	Bacteria	Verrucomicrobiota	Chlamydiae	Chlamydiales	cvE6		
a6a91867baa6f5073412e8f0608ef748	Bacteria	Proteobacteria	Gammaproteobacteria	Steroidobacterales	Steroidobacteraceae		
8a9fe32b49460bbb25e22e8a9c59385c	Bacteria	Firmicutes	Bacilli	Paenibacillales	Paenibacillaceae	Paenibacillus	
77d8b5b9bb974dff286f6e45ffb5bc32	Bacteria	Proteobacteria	Gammaproteobacteria	PLTA13			
aff7c5135ddfde0bca08764e324c5362	Bacteria	Proteobacteria	Gammaproteobacteria	Pseudomonadales	Pseudomonadaceae	Pseudomonas	
2477eb846955576006a8c714bde3a947	Bacteria	Actinobacteriota	Acidimicrobiia
c4797b423f9bafbd6733114829b5a03f	Bacteria	Chloroflexi	TK10				
fe91aa4f2b0fc7152770cc2f3f0e251f	Bacteria	Proteobacteria	Alphaproteobacteria	Dongiales	Dongiaceae	Dongia	
e5fc8b4e22cb539da35af7aa7d6c961b	Bacteria	Bacteroidota	Bacteroidia	Bacteroidales	Prevotellaceae	Alloprevotella	
ec6754a4479ba4cf4df5102327801bfe	Bacteria	Actinobacteriota	Acidimicrobiia	IMCC26256			
966c4b1415dfac5be6e131a9d042af99	Bacteria	Proteobacteria	Alphaproteobacteria	Sphingomonadales	Sphingomonadaceae	Sphingomonas	
ad7d04a315a767993ba18afdfba1f85b	Bacteria	Proteobacteria	Gammaproteobacteria	Burkholderiales	Oxalobacteraceae	Massilia	
42abccc3c14fdd139acb3c85d3250a5e	Bacteria	Patescibacteria	Saccharimonadia	Saccharimonadales			
5c8b4f6b67fbdb232e9e5b37b4c86a46	Bacteria	Proteobacteria	Alphaproteobacteria	Sphingomonadales	Sphingomonadaceae	Sphingopyxis	
d6d703e1d2cd2d99b39cbc81d0ea4daa	Bacteria
2091cb3f1b7d29c95f4cad104941c59a	Bacteria	Proteobacteria	Gammaproteobacteria	Xanthomonadales	Rhodanobacteraceae
a70022311f5739f16f7081df8f6c82d8	Bacteria	Proteobacteria	Gammaproteobacteria	Xanthomonadales	Rhodanobacteraceae	Dokdonella	
6baddca997dd13bda341ca354a0af46c	Bacteria	Bdellovibrionota	Oligoflexia	0319-6G20			
fd3066c92660a828a41f5fd499ef786a	Bacteria	Actinobacteriota	Actinobacteria	Propionibacteriales	Nocardioidaceae	Nocardioides	
91e8a1fce30c5806d34154820185f2b5	Bacteria	Proteobacteria	Alphaproteobacteria	Sphingomonadales	Sphingomonadaceae
077f70eb3e78240f83e8e390f2aafe71	Bacteria	Acidobacteriota	Acidobacteriae	Acidobacteriales			
f7d136f7b9d975d16e692ab90722e765	Bacteria	Verrucomicrobiota	Chlamydiae	Chlamydiales	cvE6		
9cd7635d2ad717e30b2d4ac04e6785cb	Bacteria	Chloroflexi	TK10				
ff33d9d1d1ac698f696a4db5c267acd1	Bacteria	Actinobacteriota	Thermoleophilia	Solirubrobacterales	67-14		
bd8f08057d7bee6acfe3b2bf86bab878	Bacteria	Firmicutes	Bacilli	Paenibacillales	Paenibacillaceae	Cohnella	
94c48520c8db59160c0722b93a69baeb	Bacteria	Actinobacteriota	Actinobacteria	Corynebacteriales	Mycobacteriaceae	Mycobacterium	
f533f90da739379d1ddeda053e95f49f	Bacteria	Actinobacteriota	Actinobacteria	Streptosporangiales	Streptosporangiaceae
c7654e52c44966243bb7cb51b67fcc1a	Bacteria	Actinobacteriota	Actinobacteria	Propionibacteriales	Nocardioidaceae	Nocardioides	
07a40e929721b88c3c90f454bac7de2f	Bacteria	Actinobacteriota	Actinobacteria	Propionibacteriales	Nocardioidaceae	Aeromicrobium	
3fddde62ac3a229e9ed0412ebdf6c837	Bacteria	Acidobacteriota	Subgroup_11				
4a700eaba2e6aa41ca333843e4213338	Bacteria	Actinobacteriota	Thermoleophilia	Solirubrobacterales	67-14		
63cd06c81be7dffc56e3e3fddc4e6c22	Bacteria	Proteobacteria	Alphaproteobacteria	Rhizobiales	Xanthobacteraceae
c058f540338ef93415352577a9f1667f	Bacteria	Verrucomicrobiota	Chlamydiae	Chlamydiales	Simkaniaceae		
4a41d2a9715c89d0fe762730076eac94	Bacteria	Verrucomicrobiota	Chlamydiae	Chlamydiales	Simkaniaceae		
52ae6c163449b0e153fc726f16f84523	Bacteria	Latescibacterota					
3701f7d02eb3cb76edff95c9db02fdbc	Bacteria	Actinobacteriota	Actinobacteria	Propionibacteriales	Nocardioidaceae	Marmoricola	
a8cdd3af1a6f185b435a43a7985dfdd8	Bacteria	Bacteroidota	Bacteroidia	Cytophagales	Hymenobacteraceae	Adhaeribacter	
1f3c6a0395250b33228edb4e513b009e	Bacteria	Firmicutes	Clostridia	Peptostreptococcales-Tissierellales	Peptostreptococcaceae	Romboutsia	
b9f3712f245a5006911e0833962eb6fa	Bacteria	Proteobacteria	Alphaproteobacteria	Rhizobiales	KF-JG30-B3		
77e65e5847d92513df14eeda2bf2ff75	Bacteria	Verrucomicrobiota	Chlamydiae	Chlamydiales	Parachlamydiaceae
401006f6a6721ad6e98e1cf91f12f24c	Bacteria	Proteobacteria	Alphaproteobacteria	Rhizobiales	Beijerinckiaceae	Microvirga	
7f5313d216b1680ce3d69b8df3b2bfc3	Bacteria	Chloroflexi	TK10				
3f6444c541ff18fc4ede427aa5626f03	Bacteria	Actinobacteriota	Thermoleophilia	Gaiellales
7b0636873fa30d8fa551b67e4facf2df	Bacteria	Firmicutes	Bacilli	Paenibacillales	Paenibacillaceae	Paenibacillus	
5f0d45b2cf370914a4e640d1ec2e400c	Bacteria	Verrucomicrobiota	Chlamydiae	Chlamydiales
a6d2189617a88a3ba6a989d02bc92a39	Bacteria	Gemmatimonadota	Gemmatimonadetes	Gemmatimonadales	Gemmatimonadaceae		
4faf1b1b9a5438bde72f3dd18ac90a14	Bacteria	Verrucomicrobiota	Chlamydiae	Chlamydiales	Parachlamydiaceae	Neochlamydia	
ec9e28e20f6c839fb7b9a9d3b7d3d6de	Bacteria	Chloroflexi	Dehalococcoidia	S085			
26a100b176cd72e6c894e53b9faa53d8	Bacteria	Proteobacteria	Alphaproteobacteria	Sphingomonadales	Sphingomonadaceae	Sphingomonas	
345cd8f7e0633effebc4b2d27a595deb	Bacteria	Nitrospirota	Nitrospiria	Nitrospirales	Nitrospiraceae	Nitrospira	
f058ef787254925acca0bcb4ce6c2ed0	Bacteria	Proteobacteria	Gammaproteobacteria	Enterobacterales	Enterobacteriaceae
855d03786b4d11ee80c5ca51cb94cb5b	Bacteria
fc005afc658a2d828dc9966faa9cf7b4	Bacteria	Actinobacteriota	Acidimicrobiia	Microtrichales			
9908c2fc2221636aae9fce8782b83367	Bacteria	Proteobacteria	Alphaproteobacteria	Rhizobiales	Hyphomicrobiaceae	Pedomicrobium	
b6ba4802e376065252977742376f4be6	Bacteria
7fb28460431395b55e9d79801508bd94	Bacteria	Firmicutes	Bacilli	Paenibacillales	Paenibacillaceae	Paenibacillus	
e6112f3d79c2f40fed105fd27aa8a50d	Bacteria	Bacteroidota	Bacteroidia	Sphingobacteriales	Sphingobacteriaceae	Pedobacter	
eccf67ae8b69e02639b54e662fa368a8	Bacteria	Proteobacteria	Alphaproteobacteria	Reyranellales	Reyranellaceae	Reyranella	
0cfbea5540dac2f009f6905b23884cf7	Bacteria	Acidobacteriota	Acidobacteriae	Subgroup_2			
af9e35a1100f1ec00f140b0b5694b192	Bacteria	Proteobacteria	Alphaproteobacteria	Sphingomonadales	Sphingomonadaceae	Sphingomonas	
22926f1b7b92dc3a338d1fe46ea36a84	Bacteria	Actinobacteriota	Actinobacteria	Streptomycetales	Streptomycetaceae	Streptomyces	
be25b50e74eb2448cf31c93151b08d56	Bacteria	Proteobacteria	Gammaproteobacteria	Burkholderiales	Sutterellaceae	Parasutterella	
17c7f1b33e999f3fac8d1e841db88be1	Bacteria	Bacteroidota	Bacteroidia	Bacteroidales	Prevotellaceae	Prevotellaceae_Ga6A1_group	
229ea8355129add8df14773eebd884ca	Bacteria	Firmicutes	Bacilli	Paenibacillales	Paenibacillaceae	Cohnella	
145190ade279f0d4fe8d50364e088fed	Bacteria	Proteobacteria	Alphaproteobacteria	Sphingomonadales	Sphingomonadaceae
64581168c3665a6cbd252405691bcd54	Bacteria	Proteobacteria	Gammaproteobacteria	Burkholderiales	Oxalobacteraceae
d1dcfd2a3f7f2f770159f8090ecffc6d	Bacteria	Firmicutes	Bacilli	Paenibacillales	Paenibacillaceae	Cohnella	
9b1a4de2c7ae819a36a3c5d6e423e6a3	Bacteria	Chloroflexi	TK10				
eb0e09a897b063cdab7d7868ce6c333c	Bacteria	Bdellovibrionota	Bdellovibrionia	Bdellovibrionales	Bdellovibrionaceae	OM27_clade	
f04653c834df5deed8eef85f1820b7d1	Bacteria	Proteobacteria	Gammaproteobacteria	Burkholderiales	Comamonadaceae
f95a67257279564ad78811431dcd38b4	Bacteria	Gemmatimonadota	Gemmatimonadetes	Gemmatimonadales	Gemmatimonadaceae		
09456daa91ffbc7e6eb918642214bd14	Bacteria	Proteobacteria	Alphaproteobacteria	Holosporales	Holosporaceae		
66d4cf1f7a7a02e2edca8d78ff61176f	Bacteria	Verrucomicrobiota	Chlamydiae	Chlamydiales	Simkaniaceae		
c3bab1709698e7bb79821fdcf4cc55ab	Bacteria	Myxococcota	bacteriap25				
5c90d2022eed545fe313c35760b9c4c9	Bacteria	Proteobacteria	Alphaproteobacteria	Rhizobiales	Xanthobacteraceae	Pseudolabrys	
bbad5ee3af11bc8b9c27e0e682576d36	Bacteria	Firmicutes	Clostridia	Lachnospirales	Lachnospiraceae	Herbinix	
d64faa480a7a25eab290cc63a13547f6	Bacteria	Proteobacteria	Gammaproteobacteria	Xanthomonadales	Xanthomonadaceae
18c2ea97815919425454e1382ddf8fbe	Bacteria	Myxococcota	Polyangia	Haliangiales	Haliangiaceae	Haliangium	
9bc6791ac643996277ab0eba4ecea6cc	Bacteria	Bacteroidota	Bacteroidia	Flavobacteriales	Weeksellaceae	Chryseobacterium	
97393f907b4941710e77b618e0de9788	Bacteria	Dependentiae	Babeliae	Babeliales	Vermiphilaceae		
1dd348f0b197785a61f62b555ae952cd	Bacteria	Proteobacteria	Gammaproteobacteria	Burkholderiales	TRA3-20		
1dfe9aba04233f6a20a366681f28e55a	Bacteria	Gemmatimonadota	Gemmatimonadetes	Gemmatimonadales	Gemmatimonadaceae		
9b7e0757cbbbc47dcb2596385b8ac6c3	Bacteria	Proteobacteria	Alphaproteobacteria	Rhizobiales	Xanthobacteraceae	Pseudorhodoplanes	
0d6d5832d1a9fff88261381fa52e8761	Bacteria	Proteobacteria	Alphaproteobacteria	Rhizobiales	Xanthobacteraceae
934d461718ee192e85eb35d10cf14a4d	Bacteria	Firmicutes	Bacilli	Paenibacillales	Paenibacillaceae	Paenibacillus	
9c8c7c9cbcdb5430754b181c9c6ce140	Bacteria	Proteobacteria	Alphaproteobacteria	Caulobacterales	Caulobacteraceae		
e8e22a4d8128fda66cf1f5340d3735b8	Bacteria	Proteobacteria	Alphaproteobacteria	Rhizobiales	A0839		
9d20421dc0ad17fa9de652cbf9506593	Bacteria	Firmicutes	Bacilli	Bacillales	Planococcaceae	Paenisporosarcina	
51285b1a61af84b309eb4bdaf94c1118	Bacteria	Proteobacteria	Gammaproteobacteria	Burkholderiales	Comamonadaceae	Piscinibacter	
33f6319f7f711ed2aa1bc12b66414022	Bacteria	Actinobacteriota	Acidimicrobiia	IMCC26256			
5d108bfacd3aa1ac78a502a54433261d	Bacteria	Verrucomicrobiota	Chlamydiae	Chlamydiales	Parachlamydiaceae	Candidatus_Protochlamydia	
8bb9ea58b20f5aabb7884140a5a2cdc4	Bacteria	Proteobacteria	Alphaproteobacteria	Sphingomonadales	Sphingomonadaceae	Novosphingobium	
c98d15b43bb05f4ecab10352af43029b	Bacteria	Verrucomicrobiota	Chlamydiae	Chlamydiales
5ddf0ed7ed31a2445662ba06488319ec	Bacteria	Actinobacteriota	Thermoleophilia	Gaiellales			
b7b745b7018c9d46cd4b096116dd16db	Bacteria	Gemmatimonadota	Gemmatimonadetes	Gemmatimonadales	Gemmatimonadaceae	Gemmatimonas	
fa7bb682a7dffbeba053dfe47d247faa	Bacteria	Patescibacteria
f0dc9f9c546bab9f762a2ec0ad96bd92	Bacteria	Proteobacteria	Gammaproteobacteria	Steroidobacterales	Steroidobacteraceae	Steroidobacter	
ffb3eceb870c0f24c5a22f785354661f	Bacteria	Proteobacteria	Alphaproteobacteria	Rhizobiales	Beijerinckiaceae	Microvirga	
28bae5ad913800dbacf161e860ceda79	Bacteria	Proteobacteria	Alphaproteobacteria	Holosporales	Holosporaceae		
640fc3728b5bceecf132313e0d805d65	Bacteria	Verrucomicrobiota	Chlamydiae	Chlamydiales	Parachlamydiaceae
162ec45e55d856aab65c30d613ac3865	Bacteria	Firmicutes	Bacilli	Paenibacillales	Paenibacillaceae	Paenibacillus	
0ba6be5bb838bc1e7c0d2a3eb897feba	Bacteria	Bacteroidota	Bacteroidia	Flavobacteriales	Flavobacteriaceae	Flavobacterium	
5fa90773907950259ee9b7c3550740a5	Bacteria	Bacteroidota	Bacteroidia	Chitinophagales	Chitinophagaceae
3fd35d060fc97063e8806ebf6c57a350	Bacteria	Actinobacteriota	Actinobacteria	Propionibacteriales	Nocardioidaceae	Nocardioides	
222f671dfe353bc87ce2cec7269330b1	Bacteria	Actinobacteriota	Thermoleophilia	Solirubrobacterales	Solirubrobacteraceae	Solirubrobacter	
a6881e82689c07c1a2be54400de6e7e5	Bacteria	Firmicutes	Bacilli	Paenibacillales	Paenibacillaceae	Cohnella	
90986d9e5f5f14adc6319c827e6720de	Bacteria	Dependentiae	Babeliae	Babeliales	Vermiphilaceae		
b6e22cea69182aebac90e1f33a7ba88a	Bacteria	Chloroflexi	TK10				
57239adb61a598bf70012ec64c6c6f3e	Bacteria	Proteobacteria	Gammaproteobacteria	Burkholderiales	Comamonadaceae
17b0540ee04c038c66b3a4af3317e71a	Bacteria	Myxococcota	bacteriap25				
321b8ec8f477f8fd8c3acd91c61d9951	Bacteria	Proteobacteria	Alphaproteobacteria	Rhizobiales	Methyloligellaceae		
f97f0ff7f60505f31d5b85d39e104381	Bacteria	Actinobacteriota	Actinobacteria	Corynebacteriales	Nocardiaceae	Nocardia	
1e0827bf704be755d637f23388ecd842	Bacteria	Proteobacteria	Alphaproteobacteria	Rickettsiales	AB1		
83786a5ac70a7797a58009c265475533	Bacteria	Verrucomicrobiota	Chlamydiae	Chlamydiales	Simkaniaceae
594d6b00fa5764303b47facd431c4d5b	Bacteria	Proteobacteria	Alphaproteobacteria	Rhizobiales	Hyphomicrobiaceae	Pedomicrobium	
1b777ecc83727f2c4ea5f161ba34e7c8	Bacteria	Bacteroidota	Bacteroidia	Cytophagales	Microscillaceae
c39a870d6b3b1eccd29becf806b5be59	Bacteria	Chloroflexi	Chloroflexia	Chloroflexales	Roseiflexaceae		
909f4bebddf3d860258ec0cfcc9bcf80	Bacteria
0ebdcc3cf7919cb7d65dd05b82420531	Bacteria	Proteobacteria	Gammaproteobacteria	Burkholderiales	Comamonadaceae
83135cff6f225778d3b40b7301cd0e46	Bacteria	Firmicutes	Bacilli	Paenibacillales	Paenibacillaceae	Cohnella	
0a0119600d0ffa24c3c8c59c74bbeee1	Bacteria
e2206e230cc67c6b7caf5026cf858080	Bacteria	Proteobacteria	Gammaproteobacteria	Pseudomonadales	Pseudomonadaceae	Pseudomonas	
902f8bb97385163cba5f408e4738c5a7	Bacteria	Proteobacteria	Alphaproteobacteria	Rhizobiales	Rhizobiaceae	Mesorhizobium	
1beb201dcda32e1d745cee4a9bf11453	Bacteria	Chloroflexi	JG30-KF-CM66				
9414bb80d09c52f9724f3306c467a3b8	Bacteria	Firmicutes	Bacilli	Paenibacillales	Paenibacillaceae	Paenibacillus	
a493d5ed9f2b055f0b2a32cb504c062b	Bacteria	Proteobacteria	Gammaproteobacteria	Burkholderiales	Oxalobacteraceae
fbe669b1c279800d2cc9a58e356f655d	Bacteria	Actinobacteriota	Actinobacteria	Propionibacteriales	Nocardioidaceae	Nocardioides	
e768d25ed68b9e110f8b8442af1eb54b	Bacteria	Firmicutes	Bacilli	Paenibacillales	Paenibacillaceae	Paenibacillus	
fe26e42ed659c99d690a5fd47d03e0d4	Bacteria	Proteobacteria	Alphaproteobacteria	Rhizobiales	Rhizobiaceae	Mesorhizobium	
279b10b4c4039759b605f1bf3b8b8732	Bacteria	Bacteroidota	Bacteroidia	Sphingobacteriales	KD3-93		
0c28a71ae1ea72d93b6ecb26d83e2672	Bacteria	Actinobacteriota	Acidimicrobiia	IMCC26256			
059a47b18337c767cc147f82f11d6ef8	Bacteria	Dependentiae	Babeliae	Babeliales	Vermiphilaceae		
a0c03d0f4f70cc201d6b33b3e9d5a0ad	Bacteria	Proteobacteria	Gammaproteobacteria	Burkholderiales	TRA3-20		
8ed4fc9a59d73326b528b367a94aecce	Bacteria	Proteobacteria	Gammaproteobacteria	Burkholderiales	SC-I-84		
3d82918890ebbf9121f428cd48c0be30	Bacteria	Proteobacteria	Alphaproteobacteria	Paracaedibacterales	Paracaedibacteraceae
e821d9de332465c3d36b39637c93fedb	Bacteria	Proteobacteria	Alphaproteobacteria	Rhizobiales	Rhizobiales_Incertae_Sedis		
8e95c9bcccd86e128b51f31effcf3a22	Bacteria	Proteobacteria	Gammaproteobacteria	Burkholderiales	Comamonadaceae
3afc14d4551b43c0e9f9835de8d58802	Bacteria	Bacteroidota	Bacteroidia	Chitinophagales	Chitinophagaceae	Flavisolibacter	
9cde82ea5dc02d94f1eb2b39aba50a10	Bacteria	Proteobacteria	Gammaproteobacteria	Xanthomonadales	Xanthomonadaceae
9b06be7457d061f3e057a5a8da47ec46	Bacteria	Proteobacteria	Gammaproteobacteria	Pseudomonadales	Pseudomonadaceae	Pseudomonas	
e9c8d8b2f1fc15cf5045dbae62a1a6db	Bacteria	Actinobacteriota	Actinobacteria	Propionibacteriales	Nocardioidaceae	Nocardioides	
dab2217ab10e3d4f7b7397d6457ea9eb	Bacteria	Firmicutes	Bacilli	Paenibacillales	Paenibacillaceae	Paenibacillus	
e85126f26818fedb6eb18a504be5eca8	Bacteria	Patescibacteria
c4c27f25ab587085b5bb6c72ee7328b5	Bacteria	Proteobacteria	Alphaproteobacteria	Micropepsales	Micropepsaceae		
0ba719c3a7f9a49ccaf89fc027541d41	Bacteria	Proteobacteria	Alphaproteobacteria	Holosporales	Holosporaceae		
7be277ce4491e764cbc67e9193e6f668	Bacteria	Patescibacteria
50d49cefbbf3d0dc8622a8afcf64a5d4	Bacteria	Proteobacteria	Gammaproteobacteria	Xanthomonadales	Xanthomonadaceae	Arenimonas	
de20f7a396cdfb5428c9de73821e78e7	Bacteria	Actinobacteriota	Thermoleophilia				
d0fd5695324eceabe52230a13003fe2e	Bacteria	Proteobacteria	Gammaproteobacteria	Burkholderiales	Methylophilaceae
33d7585f589c33ec52ccc6e280be4554	Bacteria	Proteobacteria	Gammaproteobacteria	Burkholderiales	Oxalobacteraceae
8e9bebfbf7bed43ad99e2b6f049c178f	Bacteria	Proteobacteria	Gammaproteobacteria	Burkholderiales	Comamonadaceae	Piscinibacter	
9997b8bbec20049f9483c411cd7a9f5d	Bacteria	Firmicutes	Bacilli	Bacillales	Planococcaceae
8bb2415a45efe3335c613d8aac0baafa	Bacteria	Chloroflexi	Dehalococcoidia	S085			
0ca5e384a33e6543316fc5a08b6f0a59	Bacteria	Chloroflexi	Dehalococcoidia	S085			
94b84c51b5a88fb3a77720791d495a92	Bacteria	Acidobacteriota	Subgroup_5				
1d870e79c82f8e21670c0b44329bf27d	Bacteria	RCP2-54					
ff133d3172b491cb88cd9e2a2faf3c42	Bacteria	Bdellovibrionota	Oligoflexia	0319-6G20			
ec8d5b808ceb96cec794a1cbb103e87d	Bacteria	Proteobacteria	Gammaproteobacteria	Burkholderiales	Oxalobacteraceae
eee29c7ebb716699dcb228f935f930d4	Bacteria	Proteobacteria	Gammaproteobacteria	Pseudomonadales	Pseudomonadaceae	Pseudomonas	
b9db31ec8eb307949fa3f603887b05f6	Bacteria	Actinobacteriota	Thermoleophilia	Gaiellales	Gaiellaceae	Gaiella	
43231accb3e4fa2813ac1cd9a4fc2c1e	Bacteria	Bacteroidota	Bacteroidia	Flavobacteriales	Flavobacteriaceae	Flavobacterium	
a5e7a362a3afc4d988d5b2f74cb10664	Bacteria	Verrucomicrobiota	Chlamydiae	Chlamydiales	cvE6		
8177c83147322dcb598a9b35502b6225	Bacteria	Bacteroidota	Bacteroidia	Flavobacteriales	Flavobacteriaceae	Flavobacterium	
c37ce2817482bc08e1907553b0339140	Bacteria	Proteobacteria	Alphaproteobacteria	Rhizobiales	Rhizobiaceae	Allorhizobium-Neorhizobium-Pararhizobium-Rhizobium	
eadcf57f35eeb4280e80163ef9e948cf	Bacteria	Firmicutes	Bacilli	Paenibacillales	Paenibacillaceae	Paenibacillus	
6d21af7be767cf79c50249dc155488da	Bacteria
f484fe6b9c453e3e0b831c475f68f5fc	Bacteria	Firmicutes	Bacilli	Bacillales	Planococcaceae	Solibacillus	
775445d5b56ca20cb9874b4dd0496fc7	Bacteria	Bacteroidota	Bacteroidia	Flavobacteriales	Flavobacteriaceae	Flavobacterium	
e44bec6100fb0e2fe08ca290a3eaf7b7	Bacteria	Proteobacteria	Alphaproteobacteria	Rhizobiales	Rhizobiaceae
7bf51cdb1f37d43933606ec6c2c44e30	Bacteria	Proteobacteria	Alphaproteobacteria	Sphingomonadales	Sphingomonadaceae	Ellin6055	
08455cc38cb85dc6affdc69cdcd77f42	Bacteria
57796308e234c0cd788495d7c09bddbf	Bacteria	Actinobacteriota	Actinobacteria	Micromonosporales	Micromonosporaceae	Dactylosporangium	
f3fe1883eaefbadf742b8cef0e844e7a	Bacteria	Acidobacteriota	Subgroup_22				
3bb19bafbd1ed53be3e2e3a262c3256c	Bacteria	Verrucomicrobiota	Chlamydiae	Chlamydiales	Parachlamydiaceae	Candidatus_Protochlamydia	
dd4deca9ee97e0fa1eeeeffd2c581edf	Bacteria	Proteobacteria	Alphaproteobacteria	Reyranellales	Reyranellaceae	Reyranella	
30febda006ed9e1dcc9e16818b225b76	Bacteria	Chloroflexi	TK10				
343c242ca4ec2a474cdfb682bcd14b03	Bacteria	Verrucomicrobiota	Chlamydiae	Chlamydiales	Simkaniaceae	Ga0074140	
bd6720229b55e52b4f095dc493d42085	Bacteria	Proteobacteria	Gammaproteobacteria	Burkholderiales	Oxalobacteraceae
9c707fa5c9f33dcbf2caa7008b72260d	Bacteria	Firmicutes	Bacilli	Paenibacillales	Paenibacillaceae	Paenibacillus	
c2e7fa813e74c890ae98e9e6b4225d7a	Bacteria	Chloroflexi	JG30-KF-CM66				
2c518d424d19bdd86a247be8f2d27d10	Bacteria	Chloroflexi	Dehalococcoidia	SAR202_clade			
90d55284893cd0439786710a140f14d7	Bacteria	Proteobacteria	Gammaproteobacteria	Pseudomonadales	Pseudomonadaceae	Pseudomonas	
1a9f2a013fb78b58ad27bc06dea07144	Bacteria	Bacteroidota	Bacteroidia	Flavobacteriales	Weeksellaceae	Chryseobacterium	
d4aaaa70ae4fb121ce309ae3d848aa6a	Bacteria	Firmicutes	Bacilli	Paenibacillales	Paenibacillaceae	Paenibacillus	
80c6349ce3180e2bc3b9b5859cea3682	Bacteria	Actinobacteriota	Thermoleophilia	Solirubrobacterales	67-14		
4861056e8fb4ef3d6e317501259eb3d4	Bacteria	Firmicutes	Bacilli	Paenibacillales	Paenibacillaceae	Paenibacillus	
e28cec731248756b5c0e0cc2899a17f9	Bacteria	Actinobacteriota	Actinobacteria	Corynebacteriales	Nocardiaceae	Rhodococcus	
46e33d4e5f7fd03c40ee0b6fd4af52a3	Bacteria	Actinobacteriota	Actinobacteria	Micromonosporales	Micromonosporaceae	Micromonospora	
8b0776f606708f60ede2da0b71e20e15	Bacteria	Proteobacteria	Gammaproteobacteria	Pseudomonadales	Pseudomonadaceae	Pseudomonas	
5c3315e6f4ad647f201f436e146c09f6	Bacteria	Bacteroidota	Bacteroidia	Flavobacteriales	Flavobacteriaceae	Flavobacterium	
8a3c2c4efce883f4555569cb6ba49b8f	Bacteria
a7a10895d658ba2557e42a9669e6c581	Bacteria	Patescibacteria	Gracilibacteria	Candidatus_Peribacteria			
2490dc194082f7b36d74c70af4fe8692	Bacteria	Firmicutes	Bacilli	Paenibacillales	Paenibacillaceae	Paenibacillus	
645786b2c8c594208676530b00c52fdd	Bacteria	Firmicutes	Bacilli	Paenibacillales	Paenibacillaceae
a3e6090fdb20a12315b93c4c4d450c1c	Bacteria	Verrucomicrobiota	Chlamydiae	Chlamydiales	Parachlamydiaceae	Neochlamydia	
cb67abe47080693f04dfdb3e6eb73b40	Bacteria	Actinobacteriota	Actinobacteria	Propionibacteriales	Nocardioidaceae	Aeromicrobium	
6e0c71805d89f953dc7f302978f97056	Bacteria	Proteobacteria	Gammaproteobacteria	Alteromonadales	Alteromonadaceae	Alishewanella	
0bdf559b0c8a0234942f76f5c2646f64	Bacteria	Acidobacteriota	Subgroup_22				
d21dbbe6b3f3ef78d35b4f3b28dcfbbe	Bacteria	Actinobacteriota	Thermoleophilia	Gaiellales			
2d04eb9dc628145bd44dc50bea2e4ab8	Bacteria	Firmicutes	Clostridia	Oscillospirales	Ruminococcaceae	Faecalibacterium	
7d06c16ed7582d4a6d2390924a2f549d	Bacteria	Acidobacteriota	Acidobacteriae	Subgroup_15			
1d2953f4bd8c6f5bf71c95b1619ab2f6	Bacteria	Acidobacteriota	Acidobacteriae	Acidobacteriales			
8ae89fb79375eed341bd6459b1a4b189	Bacteria	Acidobacteriota	Subgroup_22				
d3fb29db2538d28b24be0816c275137b	Bacteria
22d8371ed3fcd7b025496ef312dd2a03	Bacteria	Proteobacteria	Alphaproteobacteria	Rhizobiales			
402f1055ca94cb48358b6e4b63bc758b	Bacteria	Verrucomicrobiota	Chlamydiae	Chlamydiales	Parachlamydiaceae	Neochlamydia	
57595e3efce172b0a95c4f2fc672a463	Bacteria	Actinobacteriota	Actinobacteria	Corynebacteriales	Nocardiaceae	Smaragdicoccus	
c5353a52b6cf3a2ec10ffd68a4d4f0fa	Bacteria	Bacteroidota	Bacteroidia	Flavobacteriales	Flavobacteriaceae	Flavobacterium	
11005250ac2d6a61e51aec95790d2a0b	Bacteria
6b0b6a269208b2cdd525f5e76547c7af	Bacteria	Zixibacteria					
e706706d46eb3bb909bca26f3f0837c3	Bacteria	Bdellovibrionota	Oligoflexia	0319-6G20			
11aafe6b36d2bf0b7f76737e6e36f34d	Bacteria	Verrucomicrobiota	Chlamydiae	Chlamydiales	Parachlamydiaceae
1ff6045af91dbadc6947c7c8665b409c	Bacteria	Verrucomicrobiota	Chlamydiae	Chlamydiales	Simkaniaceae		
bea72b796b647bde6ef27892636e4848	Bacteria	Bacteroidota	Bacteroidia	Cytophagales	Microscillaceae		
aad28e4fd27400edbae571b431a688b4	Bacteria	Bdellovibrionota	Bdellovibrionia	Bdellovibrionales	Bdellovibrionaceae	Bdellovibrio	
392cc730b98b9dd65026ec79d2af25d3	Bacteria	Proteobacteria	Alphaproteobacteria	Rhizobiales	KF-JG30-B3		
58464c5083404a9ccc67238634037250	Bacteria	Proteobacteria	Gammaproteobacteria
97d1059ff3949a88ed938d33f01ec802	Bacteria	Proteobacteria	Alphaproteobacteria	Elsterales			
bc76aef027c33a9077fa428aa250734d	Bacteria	Patescibacteria	Saccharimonadia	Saccharimonadales			
14b60ebd683d05df65c1e6aa59120bcd	Bacteria	Actinobacteriota	Actinobacteria	Propionibacteriales	Nocardioidaceae	Nocardioides	
acab4db6547269df3fbf1a1f4a72c3f5	Bacteria	Chloroflexi
cb668b95f68851ecc79d8ba28f933b14	Bacteria	Acidobacteriota	Acidobacteriae	Acidobacteriales			
a2b62ab343e44905bddd83ffc01d03b7	Bacteria	Proteobacteria	Alphaproteobacteria	Rhizobiales	Labraceae	Labrys	
560e06cbef915b767c64b2fd59a274e3	Bacteria	Actinobacteriota	Actinobacteria	Propionibacteriales	Nocardioidaceae	Nocardioides	
44ac62a0aed94f91382df536c1155395	Bacteria	Proteobacteria	Gammaproteobacteria	Burkholderiales	Oxalobacteraceae
aa20f96f1eafb59b28c03df5d286ad5c	Bacteria	Actinobacteriota	Acidimicrobiia	IMCC26256			
1c5ad262d4c3fe4bd7fa5eabf7c036bb	Bacteria	Proteobacteria	Gammaproteobacteria	Burkholderiales	TRA3-20		
e00cfbed5feedd8dbdc41330f51367d3	Bacteria	Proteobacteria	Alphaproteobacteria	Micropepsales	Micropepsaceae		
8243e91d90738a8dc72b5b14f978e9d4	Bacteria	Proteobacteria	Gammaproteobacteria	Burkholderiales	Nitrosomonadaceae	MND1	
b18464600b9dd56375c899644e50e4b7	Bacteria	Myxococcota	Polyangia	Polyangiales	Polyangiaceae	Pajaroellobacter	
eb02606fa155edc19462270e30abd6f1	Bacteria	Verrucomicrobiota	Chlamydiae	Chlamydiales	Parachlamydiaceae	Neochlamydia	
758d250d54f639ed39891c3fbd4ecb6f	Bacteria	Proteobacteria	Gammaproteobacteria	Burkholderiales	SC-I-84		
228613f670388ddecbecdceb2ef6239c	Bacteria	Proteobacteria	Alphaproteobacteria	Rhizobiales	Rhizobiaceae
823a2869d37a05f5f10c80679ef5241d	Bacteria	Proteobacteria	Gammaproteobacteria	Pseudomonadales	Pseudomonadaceae	Pseudomonas	
72878940b0a9b563f37fb51341c0adb7	Bacteria	Actinobacteriota	Actinobacteria	Propionibacteriales	Nocardioidaceae	Nocardioides	
5329b93b42f25624804343270facb53b	Bacteria	Proteobacteria	Gammaproteobacteria	Salinisphaerales	Solimonadaceae	Fontimonas	
91748b7b06aea040b903c3a8b72640af	Bacteria	Chloroflexi	Dehalococcoidia	S085			
9c77a73a59fbee95c743abbc9ce16d98	Bacteria	MBNT15					
237fd2efe6a94d1b1b9d48a8eaa4751f	Bacteria	Myxococcota	Polyangia	Haliangiales	Haliangiaceae	Haliangium	
d20dbdeb10543f28f9f2a42a8f31a0a0	Bacteria	Proteobacteria	Gammaproteobacteria
79ba83c22a9f14e1c7dc3910561dd36e	Bacteria	Acidobacteriota	Acidobacteriae	Acidobacteriales			
ff88ad10ba59911ab834eb29209f0a6c	Bacteria	Proteobacteria	Alphaproteobacteria	Azospirillales			
287d7fe64bc23ea6ccd88430ed2c95f5	Bacteria	Proteobacteria	Gammaproteobacteria	Burkholderiales	Nitrosomonadaceae	Ellin6067	
6909e7679ee108bfa1cdd8bfd7ba3bbe	Bacteria	Proteobacteria	Gammaproteobacteria
77c5edb36fe2fbb50a0af2413fffe4cc	Bacteria	Proteobacteria	Gammaproteobacteria	Burkholderiales	Comamonadaceae
92509c293a9c5849ecd2c199366aebc0	Bacteria	MBNT15					
0ebb8c0b337a20fc4ac3416d9daf3487	Bacteria	Myxococcota	Polyangia	Polyangiales	Sandaracinaceae		
03ee5a1f2ed0799a864a60cbc79556cb	Bacteria	Myxococcota	Myxococcia	Myxococcales	Myxococcaceae		
2b00f9816e7d76166d6e92555de00f6b	Bacteria	Actinobacteriota	Actinobacteria	Propionibacteriales	Nocardioidaceae	Marmoricola	
017a44292c3852bf771eb1c3defae391	Bacteria	Proteobacteria	Gammaproteobacteria	Burkholderiales	Oxalobacteraceae
d8bcd8f87ff938d36808ae4086dbd3a5	Bacteria	Patescibacteria
d9fbf390eb5d5cfdb7889a645d934fcf	Bacteria	Proteobacteria	Gammaproteobacteria	Burkholderiales	Oxalobacteraceae	Massilia	
ff5016ff3a0d76263d4eccb34490f98b	Bacteria	Verrucomicrobiota	Chlamydiae	Chlamydiales	Parachlamydiaceae	Candidatus_Protochlamydia	
1641d5da45da7b2b13197703c6f81b4b	Bacteria	Proteobacteria	Alphaproteobacteria	Acetobacterales	Acetobacteraceae	Roseococcus	
210a77484f8f008f5080dc9fbf0e471a	Bacteria	Firmicutes	Bacilli	Paenibacillales	Paenibacillaceae	Paenibacillus	
e7e025dd3ddfe1f55b5875672bf44865	Bacteria
24044c2045c4d570041c7490a13020be	Bacteria	Bacteroidota	Bacteroidia	Cytophagales	Microscillaceae		
01ed2c5378fa41a0d227c8c08980a8d0	Bacteria	Firmicutes	Bacilli	Paenibacillales	Paenibacillaceae	Paenibacillus	
73911641feffbce644b5001fb70e659b	Bacteria	Firmicutes	Bacilli	Paenibacillales	Paenibacillaceae		
8914961e8f65a417a5cb243a66e40e0f	Bacteria	Chloroflexi	TK10				
9d570715c42ad630e4061d3476ceb324	Bacteria	Firmicutes	Bacilli	Paenibacillales	Paenibacillaceae
e5f131ba818f586bfbf4a499e675733b	Bacteria	Verrucomicrobiota	Chlamydiae	Chlamydiales	Simkaniaceae		
82b4e9811f1aa3fab7ddc2f84e51862f	Bacteria	Actinobacteriota	Actinobacteria	Frankiales	Geodermatophilaceae	Blastococcus	
edf269cbf6c30ab060ee7365ba551858	Bacteria	Patescibacteria	Saccharimonadia	Saccharimonadales			
8aa1823c233e469270716faa7eb5b715	Bacteria	Proteobacteria	Alphaproteobacteria	Elsterales			
86e6fd61338326d4df1b7290023db10f	Bacteria	Bacteroidota	Bacteroidia	Sphingobacteriales	Sphingobacteriaceae	Pedobacter	
7dc20a31058d3f122998c8053f91d082	Bacteria	Proteobacteria	Gammaproteobacteria	Burkholderiales	Oxalobacteraceae
2d9d1ccb15684afab01aec07aff82940	Bacteria	Proteobacteria	Gammaproteobacteria	Pseudomonadales	Moraxellaceae	Acinetobacter	
e8509fe3b479543e38bfbd064b7e6b1e	Bacteria	Actinobacteriota	Actinobacteria	Corynebacteriales	Nocardiaceae	Nocardia	
3142b7584ff64fdd358c6a73398e2eb5	Bacteria	Bacteroidota	Bacteroidia	Cytophagales	Microscillaceae		
2fd8245eeab2d6ed09238f11ef1a69b3	Bacteria	Firmicutes	Bacilli	Paenibacillales	Paenibacillaceae	Cohnella	
5065ff3e1b8e06daf6b3e9db51899b7f	Bacteria	Bacteroidota	Bacteroidia	Flavobacteriales	Flavobacteriaceae	Flavobacterium	
f51505b9565e83c795de48ca7b8f39b5	Bacteria	Gemmatimonadota	Gemmatimonadetes	Gemmatimonadales	Gemmatimonadaceae		
a721ea7bdab2217e8573f671bfca23cc	Bacteria	Firmicutes	Bacilli	Paenibacillales	Paenibacillaceae	Paenibacillus	
e243f20a3385ff17bf1628c1ea07f344	Bacteria	Firmicutes	Bacilli	Paenibacillales	Paenibacillaceae
8ebff29fee1b5d70cecfe78d938454e3	Bacteria	Proteobacteria	Gammaproteobacteria	Burkholderiales	Burkholderiaceae
a99b5df663e8f3e91bb09f36d0e616ee	Bacteria	MBNT15					
a5cfd1b450b2bf30dbb39d9b52f23793	Bacteria	Acidobacteriota	Thermoanaerobaculia	Thermoanaerobaculales	Thermoanaerobaculaceae	Subgroup_10	
0d59cd4f7fac3b5b67fc3253c24c8b0c	Bacteria	Chloroflexi	TK10				
90aecd7cd9172f4cae5072b11e768a87	Bacteria	Bacteroidota	Bacteroidia	Flavobacteriales	Flavobacteriaceae	Flavobacterium	
20299981734f70e9ec7140e52dbbfce9	Bacteria	Actinobacteriota	Actinobacteria	Micrococcales	Micrococcaceae	Pseudarthrobacter	
05aa460791a7652592935353fbe2fe1c	Bacteria	Firmicutes	Clostridia	Lachnospirales	Lachnospiraceae
5fc5d56e86e3c8d92ace1580ffc6f912	Bacteria	Proteobacteria	Gammaproteobacteria	Burkholderiales	Oxalobacteraceae	Massilia	
35a98b57510ad075eb63fcd979fbf508	Bacteria	Patescibacteria	Saccharimonadia	Saccharimonadales	Saccharimonadaceae	TM7a	
e89700359779ae8dfba1e048a28daf2f	Bacteria	Patescibacteria
acca4916cd66b56deedaf8fc7154a01b	Bacteria	Verrucomicrobiota	Chlamydiae	Chlamydiales	Parachlamydiaceae	Neochlamydia	
44f9484fb5dd6a9170dbd23972eebf84	Bacteria	Bacteroidota	Bacteroidia	Cytophagales	Hymenobacteraceae	Adhaeribacter	
1f5140ee8a25ff0e9de8ccd3b4c8dcbf	Bacteria	Proteobacteria	Gammaproteobacteria	Burkholderiales	Oxalobacteraceae
fb79ac53cf70b70ef8d6ef0ca3c0b8ac	Bacteria	Actinobacteriota	Actinobacteria	Corynebacteriales	Nocardiaceae	Rhodococcus	
93df7842fd6211d106ebd6794c10add3	Bacteria	Bdellovibrionota	Oligoflexia	0319-6G20			
fa8a82c02b6eef7021575c78f2b83ea9	Bacteria	Proteobacteria	Alphaproteobacteria	Rhizobiales	Xanthobacteraceae	Pseudolabrys	
224a79ccad3e76557f810f93f4ca1e5d	Bacteria	Proteobacteria	Alphaproteobacteria	Sphingomonadales	Sphingomonadaceae	Sphingomonas	
a79b95362982ce68c86654a9c7cd7087	Bacteria	Actinobacteriota	Thermoleophilia	Solirubrobacterales	Solirubrobacteraceae
98d4b7bc8986e31200e397b915eb14f4	Bacteria	Bacteroidota	Bacteroidia	Sphingobacteriales	Sphingobacteriaceae
68d74d2f21f79e3e18c30df792d98fae	Bacteria	Bacteroidota	Bacteroidia	Chitinophagales	Chitinophagaceae		
11d73e95a3ba81484fc73b9c3971870a	Bacteria	Firmicutes	Bacilli	Paenibacillales	Paenibacillaceae	Paenibacillus	
f00000ddc1018df4ebb65388aadbeb86	Bacteria	Verrucomicrobiota	Chlamydiae	Chlamydiales	Parachlamydiaceae
5a6ca9b9c54fd2ef7c6f68f53763e20e	Bacteria	Chloroflexi
71254212526ab15bec1d318fe3810288	Bacteria
1851c38da3075474f43c4e1266215576	Bacteria	Firmicutes	Bacilli	Paenibacillales	Paenibacillaceae	Paenibacillus	
956286b73497781c238136586d07bc76	Bacteria	Acidobacteriota	Acidobacteriae	Subgroup_2			
e5a916635d222b06de6ef3b9cd0c0da8	Bacteria	Proteobacteria	Alphaproteobacteria	Sphingomonadales	Sphingomonadaceae
40099fc2e365ff2e2a11ef94f1523553	Bacteria	Proteobacteria	Alphaproteobacteria	Reyranellales	Reyranellaceae	Reyranella	
ad3052959335ba2ea15f3f3f7ccfce42	Bacteria	Myxococcota	Myxococcia	Myxococcales	Anaeromyxobacteraceae	Anaeromyxobacter	
9120fd71fcce6362114f9da6ffc277ef	Bacteria	Dependentiae	Babeliae	Babeliales
d2036c53a1e4c9ae0b79a01a10b634f2	Bacteria	Proteobacteria	Alphaproteobacteria	Rhizobiales	Xanthobacteraceae	Pseudolabrys	
9a82f17d3845cc56d8c7823ab29c3efb	Bacteria	Acidobacteriota	Subgroup_22				
c2cc7c1f0c01f303eb82b7218d2389fc	Bacteria	Firmicutes	Bacilli	Paenibacillales	Paenibacillaceae	Paenibacillus	
4832b280e871b6fa93af971707a06165	Bacteria	Proteobacteria	Gammaproteobacteria	Pseudomonadales	Pseudomonadaceae	Pseudomonas	
af76703c02e4e930b457af2c60c9b773	Bacteria	Firmicutes	Clostridia	Peptostreptococcales-Tissierellales	Peptostreptococcaceae	Romboutsia	
4fed62c58df53f2468a66eac5369cff6	Bacteria	Firmicutes	Clostridia	Peptostreptococcales-Tissierellales	Peptostreptococcaceae	Romboutsia	
d254c596906b7f0a22c7c0a85dc4a5c2	Bacteria	Chloroflexi
eae7a79c3209df2cef11e01aebd22b3b	Bacteria	Verrucomicrobiota	Chlamydiae	Chlamydiales	Parachlamydiaceae	Neochlamydia	
7753db18f86147462f641df44a2b37f5	Bacteria	Actinobacteriota	Thermoleophilia	Solirubrobacterales
910b61989277f053c69bba3b29ae9b07	Bacteria	Proteobacteria	Gammaproteobacteria	Xanthomonadales	Xanthomonadaceae	Arenimonas	
5184e7214d5018cb0f09ff46844ed105	Bacteria	Planctomycetota	vadinHA49				
9364577df0fe902e1602a742108b289b	Bacteria	Chloroflexi	Chloroflexia	Chloroflexales	Roseiflexaceae		
1eb8b2798ceefd7002c5dd684e8c00b9	Bacteria	Proteobacteria	Gammaproteobacteria	Burkholderiales	Oxalobacteraceae	Massilia	
d645965140db08f50f5fcf0d0dc929fc	Bacteria	Actinobacteriota	Actinobacteria	Propionibacteriales	Nocardioidaceae	Nocardioides	
49c021fba5f6e3f58984830b1ba2dd6a	Bacteria	Proteobacteria	Gammaproteobacteria	Burkholderiales	Methylophilaceae	Methylotenera	
aabd8589c4aabcd75a547f63a80ad867	Bacteria	Firmicutes	Bacilli	Alicyclobacillales	Alicyclobacillaceae	Tumebacillus	
3f3c0f2f7b583925b49fb7b9e12a6987	Bacteria	Actinobacteriota	Acidimicrobiia	Microtrichales	Ilumatobacteraceae
d8e59d28dc171473ff6704078ea0ebd1	Bacteria	Acidobacteriota	Blastocatellia	11-24			
3dfdb965b5df9eb0bdebadcefbd73d29	Bacteria	Patescibacteria	Saccharimonadia	Saccharimonadales			
a1b7d6238bcdc206df1b47956e324151	Bacteria	Firmicutes	Bacilli	Paenibacillales	Paenibacillaceae	Paenibacillus	
17a5afced009010520fa6b32a2e6d033	Bacteria	Gemmatimonadota	Gemmatimonadetes	Gemmatimonadales	Gemmatimonadaceae	Gemmatimonas	
9acbecf24624385a4dfedecbc79bc0ba	Bacteria	Proteobacteria	Gammaproteobacteria	Xanthomonadales	Xanthomonadaceae	Arenimonas	
61e02cce4db3c869fc9272d0bec1c98f	Bacteria	Firmicutes	Bacilli	Paenibacillales	Paenibacillaceae	Paenibacillus	
9b156072e6976547ed11d4b438bda112	Bacteria	Proteobacteria	Alphaproteobacteria	Rhizobiales	Xanthobacteraceae	Nitrobacter	
b6726b494666f0096c86e57387f0e720	Bacteria	Proteobacteria	Alphaproteobacteria	Rhizobiales	Hyphomicrobiaceae	Hyphomicrobium	
1f773d29ce37c255cc5a2128def0d3c0	Bacteria	Proteobacteria	Alphaproteobacteria	Rhizobiales	Devosiaceae	Devosia	
0df6590bbd6309b2ce89c90faa9b887d	Bacteria
b59bc24de3555b235e12e2e38a121b2e	Bacteria	Actinobacteriota	Acidimicrobiia
fde0b8d84da4a929023acbd90cb7c5a9	Bacteria	Chloroflexi	TK10				
db1c84a043095a8651db0c75924549cf	Bacteria	Actinobacteriota	Acidimicrobiia	Microtrichales			
204349218631cf0b5b40ea6b4e0b4e25	Bacteria	Firmicutes	Bacilli	Paenibacillales	Paenibacillaceae	Cohnella	
ee48f25162a21f22793999487801bd48	Bacteria	Gemmatimonadota	BD2-11_terrestrial_group				
b323098abf532db23f4019f166851d15	Bacteria	Proteobacteria	Gammaproteobacteria	Gammaproteobacteria_Incertae_Sedis	Unknown_Family	Acidibacter	
c02260252f2d459ced8e0781b624b69f	Bacteria	Patescibacteria
36763e4d175a63c9ab6d5982f31c3e7a	Bacteria	Chloroflexi	TK10				
6198e5f5bd2dfcadc2560b0eb00b824b	Bacteria	Chloroflexi	Dehalococcoidia	S085			
425f1c10f7c7b22838d6a2902b951413	Bacteria	Proteobacteria	Alphaproteobacteria	Reyranellales	Reyranellaceae	Reyranella	
bd9e65bf5c1650a62e1b3687f268df37	Bacteria	Firmicutes	Bacilli	Paenibacillales	Paenibacillaceae	Paenibacillus	
f2dcc631b33d7659948b778c6301beae	Bacteria	Proteobacteria	Gammaproteobacteria	Burkholderiales	Comamonadaceae
b1a9004a69c98c840faaae0aae32067a	Bacteria	Firmicutes	Bacilli	Paenibacillales	Paenibacillaceae	Paenibacillus	
48919eafa9a3852221db6d4914524302	Bacteria	Proteobacteria	Alphaproteobacteria	Caulobacterales	Hyphomonadaceae	SWB02	
0ea41a8825a350619ec48055c1985e63	Bacteria	Actinobacteriota	Actinobacteria	Micromonosporales	Micromonosporaceae	Longispora	
5b4237bda0c192d4eac185bc73abf30e	Bacteria	Proteobacteria	Gammaproteobacteria	Burkholderiales	Oxalobacteraceae
a8ebf57c8c21b01a007653b6a5e7b9fe	Bacteria	Proteobacteria	Gammaproteobacteria	Pseudomonadales	Pseudomonadaceae	Pseudomonas	
f1320ca888b7a24b9b2af7dabf2bf7ac	Bacteria	Firmicutes	Clostridia	Clostridia_or	Gracilibacteraceae	Lutispora	
c0eb4a9acc54a1e6606e8f867b2d5b2c	Bacteria	Actinobacteriota	MB-A2-108				
ed45022df6c9ee7adc610281450bba62	Bacteria	Acidobacteriota	Subgroup_22				
307e985de19591969ea4632c27893e7a	Bacteria	Actinobacteriota	Thermoleophilia	Gaiellales	Gaiellaceae	Gaiella	
7e908f55bae382a8a8c5b59f083cb17b	Bacteria	Gemmatimonadota	Gemmatimonadetes	Gemmatimonadales	Gemmatimonadaceae		
bf2c2e4c55f5ebd5dcb145553f31933b	Bacteria	Proteobacteria	Alphaproteobacteria	Rhizobiales	Xanthobacteraceae	Rhodoplanes	
e202c83672996e5ab4cef17bf04b0aa5	Bacteria	Firmicutes	Bacilli	Thermoactinomycetales	Thermoactinomycetaceae	Novibacillus	
28ba060a7aae0c2112f3723ca5c5a122	Bacteria	Actinobacteriota	Actinobacteria	Propionibacteriales	Nocardioidaceae	Aeromicrobium	
9d3885590a10a23b214e303ba05ffb76	Bacteria	Chloroflexi
f897c7c2af7086fadf2bbe47f2ea9e20	Bacteria	Bacteroidota	Bacteroidia	Bacteroidales	Bacteroidaceae	Bacteroides	
1f0b82bbd7675ef9f9b3028b0ed52abb	Bacteria	Firmicutes	Bacilli	Paenibacillales	Paenibacillaceae	Paenibacillus	
0e493efe40b7ea6b839d3e8666141a17	Bacteria	Proteobacteria	Gammaproteobacteria	Enterobacterales	Enterobacteriaceae	Escherichia/Shigella	
885c328cbf5922cc009eb5fca8126ea1	Bacteria	Proteobacteria	Alphaproteobacteria	Sphingomonadales	Sphingomonadaceae	Sphingomonas	
14e06f42ff44e215fa47512310b1cea5	Bacteria	Acidobacteriota	Acidobacteriae	Bryobacterales	Bryobacteraceae	Bryobacter	
3c441417a183e06822f226159c18db63	Bacteria	Dependentiae	Babeliae	Babeliales	Vermiphilaceae		
d931bc4e0b758be49313c385cce245ed	Bacteria	Proteobacteria	Alphaproteobacteria	Rickettsiales	Rickettsiales_fa	Candidatus_Jidaibacter	
1131883cd5c685d8bfd66cca24e1acb3	Bacteria	Gemmatimonadota	Gemmatimonadetes	Gemmatimonadales	Gemmatimonadaceae		
69cba441cf3d5f3473d6e3e64d0b0b95	Bacteria	Firmicutes	Bacilli	Paenibacillales	Paenibacillaceae	Cohnella	
c6a9f97f3d0954d47d32ce512d4f50cf	Bacteria	Actinobacteriota	Thermoleophilia	Gaiellales			
93222b8a695c8acd2b4cad27c3eee9c5	Bacteria	Acidobacteriota	Thermoanaerobaculia	Thermoanaerobaculales	Thermoanaerobaculaceae	Subgroup_10	
e3c9fbf9d037a5fc402b35657fad9f88	Bacteria	Verrucomicrobiota	Chlamydiae	Chlamydiales	Parachlamydiaceae	Neochlamydia	
f72c2a9a3c9906152f96e234d2043ce4	Bacteria	Verrucomicrobiota	Chlamydiae	Chlamydiales	cvE6		
e46d8a9e7bcbf55fd458f9cdf4ec873c	Bacteria	Firmicutes	Bacilli	Paenibacillales	Paenibacillaceae	Paenibacillus	
c957ca206f722c2d976ce57e8f6ecfdb	Bacteria	Actinobacteriota	Actinobacteria	Streptomycetales	Streptomycetaceae	Streptomyces	
876751a52aca6675159ca8afefe5a5cf	Bacteria	Proteobacteria	Alphaproteobacteria	Sphingomonadales	Sphingomonadaceae	Sphingomonas	
d5dbe96be96edd84080d9a524f76a732	Bacteria	Acidobacteriota	Acidobacteriae	Acidobacteriales			
5ac32002aa7957e151f7f5ed6e9f6c04	Bacteria	Actinobacteriota	Actinobacteria	Micromonosporales	Micromonosporaceae	Rhizocola	
b9fb48a54dcd25d37f4f71982ccb32d6	Bacteria	Gemmatimonadota	Gemmatimonadetes	Gemmatimonadales	Gemmatimonadaceae		
13aa0bb7a57edb69a154c408e6e27eea	Bacteria	Proteobacteria	Gammaproteobacteria	PLTA13			
c84cc0180a5fe09a26e551c904277781	Bacteria	Proteobacteria	Alphaproteobacteria	Micropepsales	Micropepsaceae		
322545d3126bb81a03cd0b737a711ea4	Bacteria	Bacteroidota	Bacteroidia	Flavobacteriales	Flavobacteriaceae
91d460d64a8d86977d98aabda469bc61	Bacteria	Bacteroidota	Bacteroidia	Cytophagales	Microscillaceae
4a2b476538be86b44d299ff7380cffaf	Bacteria	Proteobacteria	Alphaproteobacteria	Sphingomonadales	Sphingomonadaceae	Altererythrobacter	
e90f2f4def3aaa7ac84470ad21185bb0	Bacteria	Proteobacteria	Gammaproteobacteria	Pseudomonadales	Pseudomonadaceae	Pseudomonas	
1def742993251f45d6a938a1395f4089	Bacteria	Firmicutes	Bacilli	Paenibacillales	Paenibacillaceae	Paenibacillus	
76f8473e1f6ef4015c478080239e0eb5	Bacteria	Firmicutes	Bacilli	Paenibacillales	Paenibacillaceae	Paenibacillus	
e7a95cf9c6bb1a7374263859829e5064	Bacteria	Chloroflexi	AD3				
40cf4e9a2503aa89a67a4f232c4de32e	Bacteria	Proteobacteria	Gammaproteobacteria	Pseudomonadales	Pseudomonadaceae	Pseudomonas	
284391fe8c6afcd74b3e75368b68e06d	Bacteria	Acidobacteriota	Acidobacteriae	Bryobacterales	Bryobacteraceae	Bryobacter	
4b09745ef3e18020c62f1b3673570758	Bacteria	Verrucomicrobiota	Verrucomicrobiae	Pedosphaerales	Pedosphaeraceae		
0239ce09f107a370d656902738c9fb0d	Bacteria	Myxococcota	Polyangia	Haliangiales	Haliangiaceae	Haliangium	
c49468601e528ac05808798f1ddfb522	Bacteria	Acidobacteriota	Acidobacteriae	Acidobacteriales			
540b0afbd7a03d42b1c945f21931ba1d	Bacteria
12198783fe24a351a721041d8808a7cd	Bacteria	Acidobacteriota	Subgroup_5				
b903e84817bb0521ba2a765556ecbdad	Bacteria	Verrucomicrobiota	Chlamydiae	Chlamydiales
07f842cdaae1eb65bcf34f43134257bf	Bacteria	Proteobacteria	Alphaproteobacteria	Rhizobiales	Rhizobiaceae	Phyllobacterium	
0c0738068472816c4542e031b185b71d	Bacteria	Proteobacteria	Gammaproteobacteria	Burkholderiales	Comamonadaceae
fb4037c6d08588009e07d05c12cb1a90	Bacteria	Firmicutes	Bacilli	Paenibacillales	Paenibacillaceae	Cohnella	
d5beb282874c41e99cb701bcb954c198	Bacteria	Dependentiae	Babeliae	Babeliales
e0651875e9a9d0f1c6931cb00a65bc2d	Bacteria	Chloroflexi	Dehalococcoidia	S085			
a558a1cf1692f02953e23d57d4dd7224	Bacteria	Actinobacteriota	Acidimicrobiia	Microtrichales	Iamiaceae	Iamia	
df42f503e3d019a5be2815bf5126da4f	Bacteria	Firmicutes	Bacilli	Bacillales	Planococcaceae	Psychrobacillus	
48f37acdc04b49e2635a2b5ad8e16701	Bacteria	Firmicutes	Bacilli	Paenibacillales	Paenibacillaceae	Paenibacillus	
21b6df6625d7a08c3a82f7d3d8e0539e	Bacteria	Firmicutes	Bacilli	Paenibacillales	Paenibacillaceae	Paenibacillus	
71a46c659aef4d467fa7086d83b5e5c7	Bacteria	Proteobacteria	Gammaproteobacteria
f1eea74f1942b9d02e710015a8806223	Eukaryota
ecd5f2a9c56afa9da1bf72092b545099	Archaea	Crenarchaeota	Nitrososphaeria	Nitrososphaerales	Nitrososphaeraceae	Candidatus_Nitrocosmicus	
ba71563e3baf78d5a2dfb9bc535bd608	Bacteria	Latescibacterota	Latescibacteria	Latescibacterales	Latescibacteraceae		
4a28704e2d31f8b9d6cdfdcc2b0d5768	Bacteria	Proteobacteria	Alphaproteobacteria	Reyranellales	Reyranellaceae	Reyranella	
9f1e3904ea85590a03c4d16daa2c6071	Bacteria	Nitrospirota	Nitrospiria	Nitrospirales	Nitrospiraceae	Nitrospira	
0a161598bc95f3f472954025190c0561	Bacteria	Proteobacteria	Alphaproteobacteria	Caulobacterales	Caulobacteraceae
c22261cd127c179389dfbe85b45ff1bb	Bacteria	Firmicutes	Bacilli	Paenibacillales	Paenibacillaceae	Paenibacillus	
4befcc3e9e61c12a507488a1faa20620	Bacteria	Proteobacteria	Alphaproteobacteria	Rhizobiales	Devosiaceae	Devosia	
a33541bd86e1eca6fb517d8f221824f8	Bacteria	Verrucomicrobiota	Chlamydiae	Chlamydiales	Parachlamydiaceae	Neochlamydia	
cc0685dbd15369dd6513664fdb5f622c	Bacteria	Firmicutes	Bacilli	Paenibacillales	Paenibacillaceae	Paenibacillus	
ca551c1fd6eb10365fb96ca74aabe00a	Bacteria	Proteobacteria	Alphaproteobacteria	Sphingomonadales	Sphingomonadaceae
5604e8c0d9b6a03df0fb8954acc25d7f	Bacteria	Acidobacteriota	Subgroup_5				
2f16bc2f561be98d378ede4add9bffea	Bacteria	MBNT15					
840e5c5bd4e232a499dc0dd3f3a2c357	Bacteria	Firmicutes	Bacilli	Paenibacillales	Paenibacillaceae	Paenibacillus	
6f0abcedf9d651b235f3672f2a07e84f	Bacteria	Verrucomicrobiota	Chlamydiae	Chlamydiales	Criblamydiaceae	Estrella	
69d0e9c2cecf61245a669c4956fbe186	Bacteria	Proteobacteria	Alphaproteobacteria	Rhizobiales	Beijerinckiaceae	Microvirga	
58b529008cf16d4b540b778bb1eda278	Bacteria	Acidobacteriota	Holophagae	Subgroup_7			
0eca6f0e8cda8c38f81d980a03e19829	Bacteria	Bdellovibrionota	Oligoflexia	0319-6G20			
c0bf2b7ed13bf78611fd39806fdfdd3f	Bacteria	Verrucomicrobiota	Chlamydiae	Chlamydiales	Parachlamydiaceae	Candidatus_Protochlamydia	
b4b943e5f5b1a6cf90ea801cc4daff8c	Bacteria	Firmicutes	Bacilli	Bacillales	Planococcaceae		
bfe728b93e1f02ead9f824be68af7761	Bacteria	Proteobacteria	Gammaproteobacteria	Xanthomonadales	Xanthomonadaceae
23804d149591448209b376416a556234	Bacteria	Bacteroidota	Bacteroidia	Cytophagales	Hymenobacteraceae	Adhaeribacter	
dee037b3dc6c21509a7ff3ff80eacb0a	Bacteria	Proteobacteria	Gammaproteobacteria	Burkholderiales	Nitrosomonadaceae	MND1	
df5d85fbd91e7a3258ac36bec13316f9	Bacteria	Proteobacteria	Alphaproteobacteria	Micropepsales	Micropepsaceae		
6417b1e4414ddbe1e443a04daf5b93b4	Bacteria	Patescibacteria	Saccharimonadia	Saccharimonadales	S32	TM7	
b05b67c3b162823b98c2dca95e8469c7	Bacteria	Proteobacteria	Gammaproteobacteria	Burkholderiales	TRA3-20		
f985e6e3b4d258b7550a1811395805b0	Bacteria	Firmicutes	Bacilli	Bacillales	Bacillaceae	Bacillus	
4530ca686d951903f5156db835fb092c	Bacteria	Firmicutes	Bacilli	Paenibacillales	Paenibacillaceae	Paenibacillus	
86172751412d12d84001f721d105ea79	Bacteria	Firmicutes	Bacilli	Paenibacillales	Paenibacillaceae	Ammoniphilus	
a853463e3fd95d3da2f815270f57bea9	Bacteria	Actinobacteriota	Actinobacteria	Pseudonocardiales	Pseudonocardiaceae	Pseudonocardia	
e2a1cf37fd2287984b57092d9bfc538c	Bacteria	Proteobacteria	Alphaproteobacteria	Sphingomonadales	Sphingomonadaceae	Sphingomonas	
9c797764726c6ad98ea1d1e4f14c78bd	Bacteria	Acidobacteriota	Acidobacteriae	Bryobacterales	Bryobacteraceae	Bryobacter	
52fddf28b3997e81ad96a72e2af1293b	Bacteria	Proteobacteria	Alphaproteobacteria	Acetobacterales	Acetobacteraceae	Roseomonas	
3df862b190830d74f562719d4188b354	Bacteria	Bdellovibrionota	Oligoflexia	0319-6G20			
c37ed8e1754f269c3e4aa5d2ca4b8a5d	Bacteria	Gemmatimonadota	Gemmatimonadetes	Gemmatimonadales	Gemmatimonadaceae
9e81b9bef3effe01a55b1f533bedf577	Bacteria	Firmicutes	Bacilli	Paenibacillales	Paenibacillaceae	Paenibacillus	
ef13d70419fc0316c6e851f611e0cb08	Bacteria	Actinobacteriota	Actinobacteria	Micrococcales	Microbacteriaceae	Herbiconiux	
f33eeeabd39e3aab8ae142dd26286c46	Bacteria	Proteobacteria	Alphaproteobacteria				
458c115e4076766f95a6d4d63e305ab4	Bacteria	Bacteroidota	Bacteroidia	Sphingobacteriales	Sphingobacteriaceae	Pedobacter	
067426a4957a797287ca64e0de3d1fe6	Bacteria	Proteobacteria	Gammaproteobacteria	Burkholderiales	Oxalobacteraceae	Pseudoduganella	
f93f391f2b32c10f2fa1a6282accabec	Bacteria	Gemmatimonadota	Gemmatimonadetes	Gemmatimonadales	Gemmatimonadaceae		
98dd5db3b2e631142717eb884a7a87c2	Bacteria	Patescibacteria	Saccharimonadia	Saccharimonadales			
83f6a69bdbf5fb26e65802348f3ce165	Bacteria	Proteobacteria	Alphaproteobacteria	Caulobacterales	Hyphomonadaceae	Hirschia	
8a4878b29deee383c624aaa1fd692924	Bacteria	Bacteroidota	Bacteroidia	Cytophagales	Microscillaceae	Chryseolinea	
c68b1ec159b6341faa72ae9347a383bb	Bacteria	Verrucomicrobiota	Chlamydiae	Chlamydiales	Parachlamydiaceae
13706e05fa8a62aca96877c32a22b08b	Bacteria	Firmicutes	Bacilli	Paenibacillales	Paenibacillaceae	Paenibacillus	
7746a9f0dd86b71c6f241cefd798f4b6	Bacteria	Proteobacteria	Gammaproteobacteria	Burkholderiales	Nitrosomonadaceae	MND1	
4e6cbadca2d56715ac9bdccab71f2023	Bacteria	Proteobacteria	Alphaproteobacteria	Reyranellales	Reyranellaceae	Reyranella	
d30ec9059cc737750d1ab327f4c2a9c0	Bacteria	Proteobacteria	Gammaproteobacteria	Burkholderiales	SC-I-84		
1b4ffc2ca104c877a3c34713ced886fc	Bacteria	Firmicutes	Bacilli	Bacillales	Planococcaceae	Chryseomicrobium	
0d4bd8f910cf414e2e68ef6b81fc044c	Bacteria	Bacteroidota	Bacteroidia	Flavobacteriales	Flavobacteriaceae	Flavobacterium	
dabbc0980f614e7bbc8e0a57c4fbfb8a	Bacteria	Actinobacteriota	Actinobacteria	Propionibacteriales	Nocardioidaceae	Nocardioides	
52b5c693246fe0874319db96de9d7bfc	Bacteria	Firmicutes	Bacilli	Thermoactinomycetales	Thermoactinomycetaceae	Planifilum	
1514ebee4982c5d859c2db64d4e69d1f	Bacteria	Myxococcota	Myxococcia	Myxococcales	Myxococcaceae	Myxococcus	
c2dc05c8be774f6bf6c3224bc2ecd1c9	Bacteria	Firmicutes	Bacilli	Paenibacillales	Paenibacillaceae	Paenibacillus	
1fd2642622221b403181890a3d497d33	Bacteria	Chloroflexi	Chloroflexia	Chloroflexales	Roseiflexaceae		
6651384da9ffb9f91497e5aeccd9871e	Bacteria	Bacteroidota	Bacteroidia	Sphingobacteriales	env.OPS_17		
ed91066cd907671531290dc3cc1e3f7f	Bacteria	Chloroflexi	JG30-KF-CM66				
60f25ecbc57b188fdac47e14c20a889b	Bacteria	Verrucomicrobiota	Chlamydiae	Chlamydiales	cvE6		
1b931e8b70495716e33275b34c66b725	Bacteria	Elusimicrobiota	Lineage_IIa				
bc639d208b08d8d0894a50856014ecc9	Bacteria	Bacteroidota	Bacteroidia	Sphingobacteriales	KD3-93		
5cd2323b5bc954f7179c77a42b85f4c5	Bacteria	Proteobacteria	Alphaproteobacteria	Rhizobiales	Devosiaceae	Devosia	
06dee16e55cc6cf9fd3aef844b96e4c0	Bacteria	Myxococcota	Polyangia	Polyangiales	Polyangiaceae
206f97800bb96c25ae9cabcc2d2fcc0b	Bacteria
ce607aef5469665a9a10a06ac3d8e76c	Bacteria	Verrucomicrobiota	Chlamydiae	Chlamydiales	Parachlamydiaceae	Candidatus_Rubidus	
dbc60ec6ad7c13d54a142282aea027cf	Bacteria	Proteobacteria	Alphaproteobacteria	Sphingomonadales	Sphingomonadaceae	Novosphingobium	
552f680841e071fd5ebe109a504fd7d6	Bacteria	Gemmatimonadota	Gemmatimonadetes	Gemmatimonadales	Gemmatimonadaceae
5d4d06ae3f679d13eb57ea55003bef1d	Bacteria	Proteobacteria	Gammaproteobacteria	Xanthomonadales	Xanthomonadaceae
77c10dd9f3d86f1dcfa421ed28ca43d9	Bacteria	Firmicutes	Bacilli	Paenibacillales	Paenibacillaceae	Paenibacillus	
d9b601ac0575c591404bbbed661700d7	Bacteria	Proteobacteria	Gammaproteobacteria	Diplorickettsiales	Diplorickettsiaceae		
a83428a9adcb3c87b0328094e5a0edb7	Bacteria	Verrucomicrobiota	Chlamydiae	Chlamydiales	Parachlamydiaceae	Neochlamydia	
fefbcd914efc628eb1c52cdf4f855537	Bacteria	Proteobacteria	Alphaproteobacteria	Rhizobiales	Rhizobiales_Incertae_Sedis	Bauldia	
f97d7f02ded56c0142dc66a131af49ef	Bacteria	Patescibacteria	Gracilibacteria	Candidatus_Peribacteria			
12af123ef661c9a1b750c340e8b6e24a	Bacteria	Chloroflexi	TK10				
92efb19b08ee84db2abb91de8a88a05b	Bacteria	Proteobacteria	Alphaproteobacteria	Sphingomonadales	Sphingomonadaceae	Sphingomonas	
d59df9ac5a32466b804d776d789580ae	Bacteria	Proteobacteria	Alphaproteobacteria	Rhizobiales	Rhizobiales_Incertae_Sedis		
e3734dd1726267e411771d22c20632d7	Bacteria
b6fb16edec983a38dbad3ff379a0ae42	Bacteria	Proteobacteria	Gammaproteobacteria	Pseudomonadales	Pseudomonadaceae	Pseudomonas	
38b380b63e95db1660818f8a4864f4ac	Bacteria	Chloroflexi	TK10				
8a0113e6dd1c13059dfb9761ec9054d0	Bacteria	Proteobacteria	Gammaproteobacteria	Burkholderiales	Nitrosomonadaceae	MND1	
8d856aeeb79643c4763534a872653788	Bacteria	Proteobacteria	Gammaproteobacteria	Xanthomonadales	Xanthomonadaceae	Arenimonas	
3656618e438f19f830b113002b34f57f	Bacteria	Chloroflexi
46af64d5547c697a7120bf227c4d2b66	Bacteria	Proteobacteria	Gammaproteobacteria	Burkholderiales	Oxalobacteraceae
82b135d130f9d5e10449b58a82f0e158	Bacteria	Actinobacteriota	Actinobacteria	Micrococcales	Intrasporangiaceae	Phycicoccus	
55b41710b0a5ff468e21b8667c7671c9	Bacteria	Bacteroidota	Bacteroidia	Sphingobacteriales	Sphingobacteriaceae
8814ee72fce5fdfa73757adb845ca9f8	Bacteria	Proteobacteria	Alphaproteobacteria	Rhizobiales	Rhizobiaceae
8b230ec293fc3e9d90284f1cb08f1683	Bacteria	Bacteroidota	Bacteroidia	Chitinophagales	Saprospiraceae		
6dbd3eb9d3c44f5d86fc6e4d69031b04	Bacteria	Chloroflexi	TK10				
7e23f039c86c6b8c7f6fea750377e2d5	Bacteria	Actinobacteriota	Actinobacteria	Corynebacteriales	Mycobacteriaceae	Mycobacterium	
7d2c19b206eb98432cd9b8d8f747a196	Bacteria	Acidobacteriota	Acidobacteriae	Subgroup_13			
87f086dd4df8abb94b65bf3e22b87044	Bacteria	Chloroflexi	JG30-KF-CM66				
ecc64d781a300d48ccdc3a7d16af6035	Bacteria	Chloroflexi	JG30-KF-CM66				
9bc278be2343844fc9aeeade7bab86b0	Bacteria
c3543003e6d887061febb19524f8e0c4	Bacteria	Myxococcota	Polyangia	Polyangiales	Polyangiaceae	Pajaroellobacter	
ec9a668ee0c01fdd8fb0f509f32626ea	Bacteria	Actinobacteriota	Acidimicrobiia	Microtrichales
6e726b324d8f36aaa131f15e0f49b413	Bacteria	Firmicutes	Bacilli	Bacillales	Planococcaceae	Psychrobacillus	
7bffe5dea675df8b257695993be82ee8	Bacteria	Acidobacteriota	Acidobacteriae	Acidobacteriales			
05402a431340487ae7ab4d132eae0b59	Bacteria	Acidobacteriota	Acidobacteriae	Subgroup_2			
406568f3ca476190436bc7185fa946f2	Bacteria	Firmicutes	Bacilli	Paenibacillales	Paenibacillaceae	Cohnella	
f8bcdf0fbc53a1bea95f45505f750087	Bacteria	Acidobacteriota	Subgroup_22				
d9ea3d2b2082f216750c474ffb5ea4b7	Bacteria	Actinobacteriota	Actinobacteria	Propionibacteriales	Nocardioidaceae	Nocardioides	
47cc34c718a3f2c8e027359c2da6a06f	Bacteria	Chloroflexi	Dehalococcoidia
1a3f134687c2a7eebfe30d5fa7b06124	Bacteria	Actinobacteriota	Acidimicrobiia
96103ba2cff4891e3f816bc926efe56a	Bacteria	Desulfobacterota					
1d2f0ace567580995abd8e4036620f1e	Bacteria	Verrucomicrobiota	Chlamydiae	Chlamydiales	Chlamydiaceae		
8f10491f35051b8e17b1ea6a4a392a9f	Bacteria	Dependentiae	Babeliae	Babeliales	Vermiphilaceae		
5a26648b2a2f200627a3f9ff5dd7191b	Bacteria	Firmicutes	Bacilli	Thermoactinomycetales	Thermoactinomycetaceae
b9964dd7b3aea8e13fcd12eedc43f433	Bacteria	Verrucomicrobiota	Chlamydiae	Chlamydiales	Simkaniaceae		
51ebfc4c42669b037990f6621701c40f	Bacteria	Dependentiae	Babeliae	Babeliales	Vermiphilaceae		
73aad4c677d42edd5f2faee824575191	Bacteria	Proteobacteria	Gammaproteobacteria	Burkholderiales	Nitrosomonadaceae	Ellin6067	
2e849e87363abd04b964918a5d448d44	Bacteria	Firmicutes	Bacilli	Paenibacillales	Paenibacillaceae	Cohnella	
62ae1658b96869f20494dad12beb0036	Bacteria	Verrucomicrobiota	Chlamydiae	Chlamydiales	Parachlamydiaceae	Neochlamydia	
9d147233aefa67810b4f8070cb5304d9	Bacteria	Proteobacteria	Alphaproteobacteria	Rhizobiales	Devosiaceae	Devosia	
a3fe6086d86a307d8ce6d3fd803da0ce	Bacteria	Verrucomicrobiota	Chlamydiae	Chlamydiales	cvE6		
3139900c8eb773c22072bac0be0fc78a	Bacteria	Firmicutes	Clostridia	Clostridiales	Clostridiaceae	Clostridium_sensu_stricto_13	
89314f2de8555c64042a0774d1e71967	Bacteria	Proteobacteria	Gammaproteobacteria	Xanthomonadales	Xanthomonadaceae
95c2383c7b04c396c026c2426f383b2c	Bacteria	Proteobacteria	Gammaproteobacteria	Pseudomonadales	Pseudomonadaceae	Pseudomonas	
901c50a408255fbbb389f71a0e4ac537	Bacteria	Firmicutes	Bacilli	Paenibacillales	Paenibacillaceae	Paenibacillus	
929259a92f64f3737c0ff25607de1e2b	Bacteria	Proteobacteria	Alphaproteobacteria	Holosporales	Holosporaceae		
6c705624fd7e1cc6fe7b2cad0a019958	Bacteria	Acidobacteriota	Acidobacteriae	Subgroup_2			
4c9318d5ace5baf2b573c53e4bdd2527	Bacteria	Firmicutes	Bacilli	Paenibacillales	Paenibacillaceae	Cohnella	
0f22c28f22811b510f32261a60c09609	Bacteria	NB1-j					
845265fb29b721e1ce415574809f2551	Bacteria	Actinobacteriota	Thermoleophilia	Gaiellales			
1c4ba9f19dff387e16afc1102a4ebbff	Bacteria	Dependentiae	Babeliae	Babeliales
7eedd7e685b78c02a1f27acfd7aac013	Bacteria	Proteobacteria	Gammaproteobacteria	Burkholderiales	TRA3-20		
5d2713c61ce5ab3af44d341201e8ea98	Bacteria	Acidobacteriota	Blastocatellia	11-24			
da3b5090171c9ddfaaba7ace95e71031	Bacteria	Proteobacteria	Gammaproteobacteria	Burkholderiales	Nitrosomonadaceae	MND1	
e5816b1a2bea677dc9be30e777b38c38	Bacteria	Verrucomicrobiota	Chlamydiae	Chlamydiales	cvE6		
bfbb13f6202e00e735e1430cdabe05df	Bacteria	Nitrospirota	Nitrospiria	Nitrospirales	Nitrospiraceae	Nitrospira	
143e387fa798ef8f66c294f3721b53b9	Bacteria	Proteobacteria	Gammaproteobacteria	Burkholderiales	SC-I-84		
ce2e5d21571d98fddab2b98af1f15588	Bacteria	Proteobacteria	Alphaproteobacteria	Holosporales	Holosporaceae		
d91bddaa17409d211b1ba9d79b5a5cf3	Bacteria	Proteobacteria	Gammaproteobacteria	Burkholderiales	Oxalobacteraceae
662ee9e4b421a9b7604948ebf7ab49f8	Bacteria	Acidobacteriota	Acidobacteriae	Solibacterales	Solibacteraceae	Candidatus_Solibacter	
662914c0279fce4a869a64a3b24f267f	Bacteria	Proteobacteria	Gammaproteobacteria	Burkholderiales	Nitrosomonadaceae	MND1	
be540a246b76000c25a64ca1196b1bb6	Bacteria	Firmicutes	Bacilli	Paenibacillales	Paenibacillaceae	Paenibacillus	
132b91c7a0dc20c88a729c8b6f26eba4	Bacteria	Actinobacteriota	Actinobacteria	Propionibacteriales	Nocardioidaceae	Marmoricola	
cd9c0982ced00304ca8446d0798e53ce	Bacteria	Bdellovibrionota	Bdellovibrionia	Bacteriovoracales	Bacteriovoracaceae	Peredibacter	
4f11dedfbbf4804e656ad7b89357da9b	Bacteria	Proteobacteria	Gammaproteobacteria	Burkholderiales	Oxalobacteraceae
b273bd2ec0957cc54eda027d8c8ea8aa	Bacteria	Proteobacteria	Gammaproteobacteria	Salinisphaerales	Solimonadaceae	Panacagrimonas	
6ddb3ffde125fedaba7e59c3bad951f4	Bacteria	Proteobacteria	Alphaproteobacteria	Rhizobiales	Rhizobiaceae
6f8d279e4628da2893c4ec78c480a497	Bacteria	Firmicutes	Bacilli	Bacillales
bcdc8d81939abf587c8d389bef62aa41	Bacteria	Proteobacteria	Alphaproteobacteria	Rhizobiales	Xanthobacteraceae	Pseudolabrys	
3ccf7e033eecddfe33f54012ca7798d5	Bacteria	Patescibacteria	Saccharimonadia	Saccharimonadales			
c737960c784e91b3109254d05b2eb24f	Bacteria	Chloroflexi	JG30-KF-CM66				
0e33fddba845d7fe028a98773c8079cf	Bacteria	Actinobacteriota	Actinobacteria	Propionibacteriales	Nocardioidaceae	Nocardioides	
5b013c2150db9ca3d9fd1a959762519d	Bacteria	Actinobacteriota	Thermoleophilia	Gaiellales	Gaiellaceae	Gaiella	
7bf30c3a4794b01adec36f96580b49b4	Bacteria	Proteobacteria	Alphaproteobacteria	Rickettsiales	Mitochondria		
278dde3c715acf6063d87a018b8e9f73	Bacteria	Firmicutes	Bacilli	Paenibacillales	Paenibacillaceae	Paenibacillus	
c6d76369ea906f32e669d75f4d65e567	Bacteria	Proteobacteria	Gammaproteobacteria	PLTA13			
0038013b9cb275743992c8432a172ede	Bacteria	Proteobacteria	Gammaproteobacteria	Gammaproteobacteria_Incertae_Sedis	Unknown_Family	Candidatus_Berkiella	
abe78ca1de2e7aa2b40e0627e9a96a4b	Bacteria	Chloroflexi	Dehalococcoidia	S085			
6d9f7dd43467c0204178e8a689272514	Bacteria	Dependentiae	Babeliae	Babeliales	Vermiphilaceae		
d3d6b3b08e88c0ba745be731e3e05b13	Bacteria	Proteobacteria	Alphaproteobacteria	Rhizobiales	Rhizobiales_Incertae_Sedis		
d0b58c389876c9422d2fcd7c952a8409	Bacteria	Actinobacteriota	Actinobacteria	Streptomycetales	Streptomycetaceae	Kitasatospora	
e13fed4743ddce6955cb3d2f4f7dd6a1	Bacteria
5f9f21aa5a3c3b008acc665d8ea8328e	Bacteria	Proteobacteria	Alphaproteobacteria	Paracaedibacterales	Paracaedibacteraceae
423b022b36f418302adefe430087eaf9	Bacteria
34267fff5bd03a6c9ab273ac668e37d0	Bacteria	Proteobacteria	Alphaproteobacteria	Caulobacterales	Caulobacteraceae	Brevundimonas	
84cf1940a5830cf45b8c8bb31763a2d9	Bacteria	Proteobacteria	Gammaproteobacteria	Enterobacterales	Morganellaceae	Proteus	
b9c56589b56213516a741122aba76bfd	Bacteria	Proteobacteria	Alphaproteobacteria	Rhizobiales	Xanthobacteraceae	Pseudolabrys	
13cdac9d24731393c5939a4b70ab8417	Bacteria	Chloroflexi
c555569ce9acdc79d1474495165e5201	Bacteria	Verrucomicrobiota	Chlamydiae	Chlamydiales	Chlamydiaceae		
a5bac5469868120a0559160bd2c75b96	Bacteria	Verrucomicrobiota	Chlamydiae	Chlamydiales	cvE6		
377531a9c379861489a8b05bae32a536	Bacteria	Proteobacteria	Gammaproteobacteria	Burkholderiales	Oxalobacteraceae
96d7c67c7ce85f17dae7508b8383f283	Bacteria	Acidobacteriota	Acidobacteriae	Solibacterales	Solibacteraceae	Candidatus_Solibacter	
647a5447ae77f5d3d6c3a7f804088c45	Bacteria	Acidobacteriota	Blastocatellia	11-24			
d7e3d1231cfba58c981009b405f7f629	Bacteria	Actinobacteriota	Acidimicrobiia	Microtrichales	Iamiaceae	Iamia	
53c2a29aaf728cfe3ff55fe712c5008a	Bacteria	Myxococcota	Myxococcia	Myxococcales	Myxococcaceae
5e3549dc803804edece43f95277b8a60	Bacteria	Verrucomicrobiota	Chlamydiae	Chlamydiales	cvE6		
311bf7757c89f3858158d3ca8d3e6e00	Bacteria	Bacteroidota	Bacteroidia	Chitinophagales	Chitinophagaceae	Flavitalea	
9f5193f863f1dc2a06373fdae791c51f	Bacteria	Firmicutes	Bacilli	Paenibacillales	Paenibacillaceae	Cohnella	
3657bb53435691d957032b5215e19fe5	Bacteria	Firmicutes	Clostridia	Lachnospirales	Lachnospiraceae
bb1d129c5acfe480f20076d0b27c37fd	Bacteria	Armatimonadota	Fimbriimonadia	Fimbriimonadales	Fimbriimonadaceae		
d29fe3a3550ca4825431fb48616acf66	Bacteria	Proteobacteria	Alphaproteobacteria	Sphingomonadales	Sphingomonadaceae
5672320ea4db93d012dbaf2b1c1f62a0	Bacteria	Gemmatimonadota	Gemmatimonadetes	Gemmatimonadales	Gemmatimonadaceae		
7665e1f7602d07031e4ca97e61688d5c	Bacteria	Proteobacteria	Gammaproteobacteria	Burkholderiales	Oxalobacteraceae
7da74e8010c044a7ce6b78acf7f3ae45	Bacteria	Proteobacteria	Alphaproteobacteria	Rhizobiales	Beijerinckiaceae	Methylobacterium-Methylorubrum	
0065e421fc6b3130fcc2d35afb1d1e11	Bacteria	Verrucomicrobiota	Chlamydiae	Chlamydiales	Simkaniaceae		
2a66cf01dc40672f29368c0d659b2b09	Bacteria	Proteobacteria	Gammaproteobacteria	Burkholderiales	TRA3-20		
ec54b746acf524fe350ab14159dd4f13	Bacteria	Chloroflexi	Chloroflexia	Chloroflexales	Roseiflexaceae		
6eff64714c9d7ce6519b92a99c0869fd	Bacteria	Chloroflexi	Dehalococcoidia	S085			
e61f79f81673ed320c0bc75897eff109	Bacteria	Actinobacteriota	Actinobacteria	Micrococcales	Micrococcaceae
528759b2b33e4a63ed7ba08bec2aeb0b	Bacteria	Proteobacteria	Gammaproteobacteria	Burkholderiales	Nitrosomonadaceae	MND1	
7e130ec97dad8dae9e2474ed70cc4f63	Bacteria	Actinobacteriota	Thermoleophilia	Solirubrobacterales	67-14		
2c7b93ea9f016924485fc312f55d4111	Bacteria	Proteobacteria	Alphaproteobacteria	Rhizobiales	Rhizobiales_Incertae_Sedis		
f85ed9d2cab2b591f82d445ba9958ea0	Bacteria	Proteobacteria	Gammaproteobacteria	Burkholderiales	Oxalobacteraceae
25d3de3bdd9f0a3c15cc7fe929b14091	Bacteria	Proteobacteria	Gammaproteobacteria	Burkholderiales	Oxalobacteraceae	Massilia	
d71ce28806b8aeeb85daffe4bb63f8a4	Bacteria	Actinobacteriota	Actinobacteria	Micrococcales	Micrococcaceae
a6576d1288b06f11009283f8fd552bcd	Bacteria	Verrucomicrobiota	Chlamydiae	Chlamydiales	Parachlamydiaceae
f5d5da06960e2d942027a1f91d6eae88	Bacteria	Proteobacteria	Alphaproteobacteria	Sphingomonadales	Sphingomonadaceae	Sphingomonas	
41fa24fab86c1355981ac03556440d25	Bacteria	Proteobacteria	Gammaproteobacteria	Burkholderiales	Comamonadaceae
db386f458d7eecb1b150e7fac6ab5d41	Bacteria	Bacteroidota	Bacteroidia	Flavobacteriales	Flavobacteriaceae	Flavobacterium	
717ff638457560fd4f66d06acae4bf1d	Bacteria
aac6334666367a6a47cb996b12c63a4e	Bacteria	Proteobacteria	Alphaproteobacteria	Sphingomonadales	Sphingomonadaceae	Sphingomonas	
0f94ebb5f842d2d3e3a90f8a85f99e5d	Bacteria	Proteobacteria	Alphaproteobacteria	Sphingomonadales	Sphingomonadaceae	Novosphingobium	
a53751d17293b11f7943fa8239e46997	Bacteria	Proteobacteria	Alphaproteobacteria
c52de244534e2deda9c10977cf935168	Bacteria	Myxococcota	Polyangia	Haliangiales	Haliangiaceae	Haliangium	
e400539b8556a3c6f67eb575d494039d	Bacteria	Firmicutes	Bacilli	Bacillales	Sporolactobacillaceae
e00132fd3d2de13ce9b236493215d980	Bacteria	Proteobacteria	Gammaproteobacteria	Pseudomonadales	Pseudomonadaceae
d3a94460238177389d6444e87bdee7c8	Bacteria	Acidobacteriota	Acidobacteriae	Subgroup_2			
669ab7f1e30f58b6b36ad2cb1bcca7fe	Bacteria	Gemmatimonadota	Gemmatimonadetes	Gemmatimonadales	Gemmatimonadaceae		
98485ad46caf4695c9e7040daddc650c	Bacteria	Firmicutes	Bacilli	Paenibacillales	Paenibacillaceae	Paenibacillus	
b76d3a69c5432e2ea916cd7eb5a7401d	Bacteria	Proteobacteria	Alphaproteobacteria	Rhizobiales	Xanthobacteraceae	Afipia	
b0511d74a4617a774822b89571248a27	Bacteria	Actinobacteriota	Actinobacteria	Frankiales
75b23f822f02fb8938b55f5fef38b9dd	Bacteria	Actinobacteriota	Actinobacteria	Micrococcales	Micrococcaceae	Paeniglutamicibacter	
d3f9cc7a42d5674f798fc33d8c3c718d	Bacteria	Proteobacteria	Alphaproteobacteria	Caulobacterales	Hyphomonadaceae	SWB02	
ca7d01bdea33ffd0d4c558add14bd2c4	Bacteria	Proteobacteria	Gammaproteobacteria	Xanthomonadales	Xanthomonadaceae	Arenimonas	
52b2f4ba8e5f300ffa27b7c7c96dd168	Bacteria	Firmicutes	Bacilli	Bacillales	Bacillaceae	Geobacillus	
aeed00b8108fee2b3c318bc190c668ff	Bacteria	Proteobacteria	Alphaproteobacteria	Sphingomonadales	Sphingomonadaceae	Croceicoccus	
9513e4eab94d48f3626054c7354af98d	Bacteria	Actinobacteriota	Actinobacteria	Propionibacteriales	Nocardioidaceae	Nocardioides	
9857d146876b28d4010a0d5a631bb025	Bacteria	Firmicutes	Bacilli	Thermoactinomycetales	Thermoactinomycetaceae	Laceyella	
7f5446c7d58b0a742c5909910d6fdf5c	Bacteria	Verrucomicrobiota	Chlamydiae	Chlamydiales	Parachlamydiaceae	Candidatus_Protochlamydia	
dfd89450a438c2bf04eeb114a0ec63c6	Bacteria	Actinobacteriota	Acidimicrobiia
d2040b6ae74b9eb07fc0159c2096e23e	Bacteria	Proteobacteria	Alphaproteobacteria	Caedibacterales	Caedibacteraceae	Candidatus_Nucleicultrix	
22198ac2299e3a6483051b1fcee94110	Bacteria	Actinobacteriota	Actinobacteria	Propionibacteriales	Nocardioidaceae	Marmoricola	
3d84a0200270075c853c9b0c58c33159	Bacteria	Acidobacteriota	Acidobacteriae	Subgroup_15			
53681cb2410f6c482ead4a100c598f91	Bacteria	Proteobacteria	Alphaproteobacteria	Rhizobiales	Rhizobiaceae	Shinella	
8d993ef30b60a11b7c9323cd70da68cf	Bacteria	Actinobacteriota	Thermoleophilia	Gaiellales			
f0e4043a62b0a50581b039ae931470b6	Bacteria	Actinobacteriota	Actinobacteria	Streptomycetales	Streptomycetaceae	Streptomyces	
b19b12e7e4d438b80e01392fcd2dd435	Bacteria	Firmicutes	Clostridia	Clostridiales	Clostridiaceae	Clostridium_sensu_stricto_10	
3b596fab69bee0eabdea8b6ae3994e4d	Bacteria	Patescibacteria
e6796142bdfa9e15689a3c90bc574258	Bacteria	Verrucomicrobiota	Chlamydiae	Chlamydiales	Parachlamydiaceae	Neochlamydia	
7082ba3d19f1af634e791521ea7b81a8	Bacteria	Actinobacteriota	Actinobacteria	Micromonosporales	Micromonosporaceae
35ba33e6ac8bde699cef6a326b3b45a7	Bacteria	Proteobacteria	Gammaproteobacteria	Burkholderiales	Oxalobacteraceae
8e825529530b1c63e2b951a20c93e06c	Bacteria	Firmicutes	Bacilli	Paenibacillales	Paenibacillaceae	Paenibacillus	
2212a54f95c23ff8467bed10641ef29e	Bacteria	Proteobacteria	Gammaproteobacteria	Xanthomonadales	Xanthomonadaceae
cf87c36e09035bbc1c2e2510443cfed8	Bacteria
0f550841d33d078d8af5165c2c95b0ba	Bacteria	Proteobacteria	Gammaproteobacteria	Burkholderiales	Comamonadaceae
b1355a9f3118e3840ca6dc5eccfcdddc	Bacteria	Proteobacteria	Gammaproteobacteria	Burkholderiales	Oxalobacteraceae
c01997c829ff4c237df0676944e9cbb7	Bacteria	Firmicutes	Bacilli	Paenibacillales	Paenibacillaceae	Paenibacillus	
e0a66f2c13d0aa66e04a378132c3f812	Bacteria	Proteobacteria	Alphaproteobacteria	Rhizobiales	Xanthobacteraceae		
404eab7b88bde1cbc35315c0d4acb801	Bacteria	Proteobacteria	Alphaproteobacteria	Sphingomonadales	Sphingomonadaceae	Ellin6055	
e78914f10f7c8be28e1e57b4e04a60b2	Bacteria	Proteobacteria	Alphaproteobacteria	Rhizobiales	Rhizobiales_Incertae_Sedis	Bauldia	
91ea01166c140a4f0f9884f006291221	Bacteria	Acidobacteriota	Thermoanaerobaculia	Thermoanaerobaculales	Thermoanaerobaculaceae	Subgroup_10	
f0c16a364c937b93cab3d3e3fbbfdc47	Bacteria	Myxococcota	Myxococcia	Myxococcales	Vulgatibacteraceae	Vulgatibacter	
fbac26c559d769c8b085f827cb379321	Bacteria	Proteobacteria	Alphaproteobacteria	Rhizobiales	Xanthobacteraceae		
beb2a6cad302cbb35213b918d2c58708	Bacteria	Firmicutes	Bacilli	Paenibacillales	Paenibacillaceae	Paenibacillus	
1f692c98a9dc89c65d4858d4d4511bba	Bacteria	Proteobacteria	Alphaproteobacteria	Rhizobiales	Methyloligellaceae		
6e83d3681f2d21abc4d03fe890fe201e	Bacteria	Bacteroidota	Bacteroidia	Flavobacteriales	Flavobacteriaceae	Flavobacterium	
2f9cbbeb7e5b72c7c75329172af5493b	Bacteria	Firmicutes	Clostridia	Clostridiales	Clostridiaceae	Clostridium_sensu_stricto_1	
6367cb47b29912862cf6793177260712	Bacteria	Proteobacteria	Gammaproteobacteria	Gammaproteobacteria_Incertae_Sedis	Unknown_Family	Acidibacter	
14da73b6e623d6d99fc28cde08497b04	Bacteria	Myxococcota	Polyangia	Polyangiales	Sandaracinaceae		
17eba7866523198e25681c23f22d68b4	Bacteria	Gemmatimonadota	Gemmatimonadetes	Gemmatimonadales	Gemmatimonadaceae	Gemmatimonas	
479908f44fb969f82a3bf16c99358f87	Bacteria	Proteobacteria	Alphaproteobacteria	Rhizobiales	Kaistiaceae	Kaistia	
18f56ff1ae94577a59e2f2acb93f46f8	Bacteria	Proteobacteria	Gammaproteobacteria	Pseudomonadales	Pseudomonadaceae	Pseudomonas	
13de9af7f488ef99ba566ac3edbc0363	Bacteria	Verrucomicrobiota	Chlamydiae	Chlamydiales	Simkaniaceae		
eb862ccaeea25efb7978d195f2483f67	Bacteria	Proteobacteria	Gammaproteobacteria	Burkholderiales	Oxalobacteraceae
356d71efb25a99e659a99a41fb7acdab	Bacteria	Firmicutes	Bacilli	Paenibacillales	Paenibacillaceae	Paenibacillus	
16c669cb73ce9ba805f0a2262059db24	Bacteria	Desulfobacterota					
7257859ec472001d27e9a2da279155c6	Bacteria	Proteobacteria	Alphaproteobacteria	Rhizobiales	Rhizobiales_Incertae_Sedis		
6b01849d8478d1447ea184a73b679a37	Bacteria	Proteobacteria	Gammaproteobacteria	Burkholderiales	TRA3-20		
eb51a6b45fa938fb574efaf50f610758	Bacteria	Actinobacteriota	Actinobacteria	Streptosporangiales	Thermomonosporaceae	Actinomadura	
c021106ebcfaa58ce284274f892a4506	Bacteria	Proteobacteria	Alphaproteobacteria	Micropepsales	Micropepsaceae		
6d33139c9617c2d64291d141faa23310	Bacteria	Proteobacteria	Gammaproteobacteria	Burkholderiales	Oxalobacteraceae	Massilia	
4389709ecdc8df70410e3545ff47213b	Bacteria	Actinobacteriota	Acidimicrobiia	Microtrichales	Ilumatobacteraceae	CL500-29_marine_group	
f754f3de818707ec4110361b6597a0a7	Bacteria	Actinobacteriota	Thermoleophilia	Gaiellales			
e29a8b87d1cec331a51f3ce5ab434f9b	Bacteria	Myxococcota	bacteriap25				
8881786ca8b05ed4b2b8b5b1c2cd5e4b	Bacteria	Bacteroidota	Bacteroidia	Bacteroidales	Prevotellaceae	Prevotella	
d3a2788461e9153cd416e22043ca292d	Bacteria	Proteobacteria	Gammaproteobacteria
87259288794eef1ac914542e68f59698	Bacteria	Proteobacteria	Alphaproteobacteria	Rhizobiales	Amb-16S-1323		
6a06cda087123d346ebe011bbc771678	Bacteria	Actinobacteriota	MB-A2-108				
2eb694274be8aa25567659773ddab500	Bacteria	Bacteroidota	Bacteroidia	Sphingobacteriales	KD3-93		
5a990e2fda9363b628d0f43a2c03398b	Bacteria	Chloroflexi	Dehalococcoidia	S085			
97a47b9ed880c4cebf5f6d09630566ff	Bacteria
3ff6ddf99f58f9e99500cfebebeb22ca	Bacteria	Actinobacteriota	Actinobacteria	Micrococcales	Micrococcaceae	Arthrobacter	
def1b727d16d68e39075c40a8d5a0f5e	Bacteria	Proteobacteria	Alphaproteobacteria	Rhodobacterales	Rhodobacteraceae	Paracoccus	
bffd1a6dcb4ea4c372d371b0d2e06794	Bacteria	Chloroflexi	Chloroflexia	Chloroflexales	Roseiflexaceae		
41a69058a07e923fdc0e10485ccdc3b2	Bacteria	Actinobacteriota	Actinobacteria	Corynebacteriales	Mycobacteriaceae	Mycobacterium	
e42044e1e330e2298543bd3f1077a0f5	Bacteria	Proteobacteria	Gammaproteobacteria	Burkholderiales	Oxalobacteraceae	Massilia	
23f8cf0f40bdcd9a400382292cb58400	Bacteria	Proteobacteria	Gammaproteobacteria	Enterobacterales
3d7f252a49a8e45e8ce6ee9e57930c93	Bacteria	Proteobacteria	Alphaproteobacteria	Rhizobiales	Rhizobiales_Incertae_Sedis	Bauldia	
e04da9f4cb3ffccbcb825cd214a2fe05	Bacteria	Proteobacteria	Alphaproteobacteria
c7f9fb08b5b29dc934945b7461462cce	Bacteria	Gemmatimonadota	Gemmatimonadetes	Gemmatimonadales	Gemmatimonadaceae
f78238795318aec4aea10d2fecd85c25	Bacteria	Firmicutes	Bacilli	Paenibacillales	Paenibacillaceae	Cohnella	
5a77a5431410c15dc8f24fea320b3e8a	Bacteria	Proteobacteria	Alphaproteobacteria	Rhizobiales	Hyphomicrobiaceae	Pedomicrobium	
78df02bc844154466ba1ac0f18158a13	Bacteria	Proteobacteria	Alphaproteobacteria	Reyranellales	Reyranellaceae	Reyranella	
2c637b4e7d9ffebbd93e43d101706bf8	Bacteria	Proteobacteria	Gammaproteobacteria	Burkholderiales	Oxalobacteraceae
ec0d1623ca5da985ebe91ebac18fc024	Bacteria	Actinobacteriota	Actinobacteria	Pseudonocardiales	Pseudonocardiaceae	Pseudonocardia	
eacc32f6206f70bb1bd23766e422ad36	Bacteria	Proteobacteria	Alphaproteobacteria	Rhizobiales	Rhizobiaceae	Allorhizobium-Neorhizobium-Pararhizobium-Rhizobium	
23b2a280543ff96c8c60ba0eecb50caf	Bacteria	Firmicutes	Bacilli	Brevibacillales	Brevibacillaceae	Brevibacillus	
f7b27b4e841f0c65438f1ee6bd699c57	Bacteria	Proteobacteria	Gammaproteobacteria	Oceanospirillales	Pseudohongiellaceae	BIyi10	
30a50b208477299882ba4391227465b7	Bacteria	Actinobacteriota	Actinobacteria	Corynebacteriales	Corynebacteriaceae	Corynebacterium	
f558a5064e98e5c70ee929eeb93aadf2	Bacteria	Proteobacteria	Alphaproteobacteria	Rickettsiales	Mitochondria		
6202f4e9607782953885ad734be93ab5	Bacteria	Gemmatimonadota	Gemmatimonadetes	Gemmatimonadales	Gemmatimonadaceae	Gemmatimonas	
5e157efb2bfc09fd1500605b2457e98d	Bacteria	Firmicutes	Bacilli	Paenibacillales	Paenibacillaceae	Paenibacillus	
c8714ebea73d251e2a96265e46075645	Bacteria	Firmicutes	Bacilli	Paenibacillales	Paenibacillaceae	Paenibacillus	
91bd102cc76c1e043937b28d0747339a	Bacteria	Bacteroidota	Kryptonia	Kryptoniales	BSV26		
e12510a745b0e6bac0ca795d3519178b	Bacteria	Firmicutes	Bacilli	Bacillales	Bacillaceae
911a3983c4636ddb483dbf661b05f455	Bacteria	Proteobacteria	Alphaproteobacteria	Rhizobiales	Xanthobacteraceae
1f1e966bfa54f41464df649ede01d085	Bacteria	Armatimonadota	Fimbriimonadia	Fimbriimonadales	Fimbriimonadaceae		
67daf66f70e1153a9b6372693fa07326	Bacteria	Firmicutes	Bacilli	Paenibacillales	Paenibacillaceae	Paenibacillus	
b3d811f87d450f728a9b7669f963c1a1	Bacteria	Dependentiae	Babeliae	Babeliales
4df8b1c502f52369ac8bc207f61567af	Bacteria	Proteobacteria	Gammaproteobacteria	Pseudomonadales	Pseudomonadaceae	Pseudomonas	
ed824a7d95b6e1bb790fbd2c96da8e5d	Bacteria	Verrucomicrobiota	Chlamydiae	Chlamydiales	Parachlamydiaceae		
7be2e506911064d4a462c7ebf52a3d8f	Bacteria	Dependentiae	Babeliae	Babeliales	Vermiphilaceae		
7709bbb74e35dde84c1a17fd6ffe0a96	Bacteria	Bacteroidota	Bacteroidia	Chitinophagales	37-13		
b1065a1d8ea1bc10f9252697b95eefc4	Bacteria	Verrucomicrobiota	Chlamydiae	Chlamydiales	cvE6		
67288d1df21419fbf7a3264de95534e2	Bacteria
9499048360716c00b4e8b28da5934a40	Bacteria	Chloroflexi	TK10				
3b7a08d7941f2887a6828835be89d871	Bacteria	Proteobacteria	Gammaproteobacteria	Burkholderiales	SC-I-84		
5048a69a7f7e519b0385fbd5e191181a	Bacteria	Acidobacteriota	Acidobacteriae	Subgroup_2			
e644a5796f69aa0982d9dadfa8acebd3	Bacteria
8e42fa1c9a4ad5aeebe37f6f90069232	Bacteria	Actinobacteriota	Thermoleophilia	Gaiellales
6344dbf140c9adf7fbb3e90d3c056f0f	Bacteria	Proteobacteria	Alphaproteobacteria	Rickettsiales	Mitochondria		
291d234c27e2bca5ee2cfbb4f62d4ed8	Bacteria	Verrucomicrobiota	Chlamydiae	Chlamydiales	Simkaniaceae		
b1219e0cb8c3b0fc1d70497fb177fc6f	Bacteria	Bacteroidota	Bacteroidia	Cytophagales	Microscillaceae	Ohtaekwangia	
c900bd94b7852b66c350eaf685d828ac	Bacteria	Proteobacteria	Gammaproteobacteria	Burkholderiales	Oxalobacteraceae	Massilia	
24d76b24fe0a415f1a85e2d08e236707	Bacteria	Bacteroidota	Bacteroidia	Bacteroidetes_VC2.1_Bac22			
2b415d9f0cba30e1bace70dafd775d35	Bacteria	Proteobacteria	Alphaproteobacteria	Rhizobiales	Devosiaceae	Devosia	
f79ae17245cda98ceb9c78cd6cff0c39	Bacteria	Actinobacteriota	Acidimicrobiia	IMCC26256			
ff16df9312b55c390db3aaae2d980e59	Bacteria	Acidobacteriota	Acidobacteriae	Subgroup_2			
5aeb355473d1ce2a96036bd1417e6e3c	Bacteria	Proteobacteria	Gammaproteobacteria	Burkholderiales	Nitrosomonadaceae	MND1	
dbdd08f884a35b2e9417daf2686b7d90	Bacteria	Chloroflexi	TK10				
15571e27ed9cf72fbc23fe6aff83726f	Bacteria
fee1521d5f4b226160754e52e7b7b9c5	Bacteria	Proteobacteria	Alphaproteobacteria	Rhizobiales	Devosiaceae	Devosia	
d4ad4e04963f4371b0e15207eb9b8d3b	Bacteria	Chloroflexi	Chloroflexia	Chloroflexales	Roseiflexaceae		
03a8a831391cb02ddd4a82c2432eb103	Bacteria	Firmicutes	Bacilli	Paenibacillales	Paenibacillaceae	Paenibacillus	
1c5dce8abf50096a421bb817f45c3ff9	Bacteria
1ff182c808894c82fe9f9098eed0858a	Bacteria	Proteobacteria	Gammaproteobacteria	Pseudomonadales	Pseudomonadaceae	Pseudomonas	
7f40654e93f56148570f9d52bedd0b21	Bacteria	Proteobacteria	Gammaproteobacteria	Burkholderiales	Nitrosomonadaceae	Ellin6067	
061b108f92b4164185d8f4810778f291	Bacteria	Proteobacteria	Gammaproteobacteria	Burkholderiales	Nitrosomonadaceae	mle1-7	
a7a82c7077341ea520a57d89e82d856d	Unassigned
f6e0140a753de25bcd0a8ded42a39b25	Unassigned
a9f0d78d65317deda04fa22a084dc99f	Bacteria	Bdellovibrionota	Bdellovibrionia	Bacteriovoracales	Bacteriovoracaceae	Peredibacter	
4bbbeb8ff95351d75d15bb9574309903	Bacteria	Proteobacteria	Alphaproteobacteria	Caulobacterales	Caulobacteraceae	Phenylobacterium	
9d8def7cf99c6fcf37f628c33d566937	Bacteria	Acidobacteriota	Acidobacteriae	Bryobacterales	Bryobacteraceae	Bryobacter	
11cce66f8f45beec1de9b87d77908f7d	Bacteria	Proteobacteria	Alphaproteobacteria	Rhizobiales	Devosiaceae
0d052093a54432d16489593cc10f4085	Bacteria	Proteobacteria	Alphaproteobacteria	Rhizobiales	Hyphomicrobiaceae	Pedomicrobium	
a8c6bec3921bc1c8a3419387fd3069d8	Bacteria	Actinobacteriota	Thermoleophilia	Solirubrobacterales	67-14		
e3c0b6ab06147499ed46c28f9eba3682	Bacteria	Firmicutes	Bacilli	Alicyclobacillales	Alicyclobacillaceae	Tumebacillus	
4bbb9c560e0112215014f1978631d5a9	Bacteria	Verrucomicrobiota	Verrucomicrobiae	Pedosphaerales	Pedosphaeraceae		
b30c2876ad6e232ccb486aca684abd70	Bacteria	Bacteroidota	Bacteroidia	Flavobacteriales	Flavobacteriaceae	Flavobacterium	
117ffd1dd7637f0b1bddc1078323ad88	Bacteria	Proteobacteria	Alphaproteobacteria	Sphingomonadales	Sphingomonadaceae		
1a5fbf39d2bdfbcc83bd3d0f5f34c1af	Bacteria	Proteobacteria	Alphaproteobacteria	Sphingomonadales	Sphingomonadaceae	Novosphingobium	
3bbe3db6a7da5700357f325aaa7afb18	Bacteria	Verrucomicrobiota	Verrucomicrobiae	Pedosphaerales	Pedosphaeraceae	ADurb.Bin063-1	
459d6dd53268194c45303bdcf165f2d5	Bacteria	Chloroflexi
17a2295098e127b4dbe60435ffb9af87	Bacteria	Chloroflexi	JG30-KF-CM66				
aaf33f4e09d52ce0849c96c7a174f450	Bacteria
a2273c828f1108707843cb9902ca0497	Bacteria	Proteobacteria	Alphaproteobacteria	Rhizobiales	Devosiaceae	Devosia	
d61901c45a894faa58a7684eb9c18ac0	Bacteria	Proteobacteria	Gammaproteobacteria	Salinisphaerales	Solimonadaceae	Panacagrimonas	
69f5c0937fc4fc3430a4688a0452148c	Bacteria	Proteobacteria	Alphaproteobacteria	Rhizobiales	Xanthobacteraceae	Bradyrhizobium	
a0195d0a3ff715fdb3875a8e17b69bb9	Bacteria	Dependentiae	Babeliae	Babeliales			
fd725611e49ef9b546194765a97b553b	Bacteria
04de6684db3b3418c459dd3b9833b11d	Unassigned
80d845d69d5f2c5b824a2d4d266cf785	Bacteria	Firmicutes	Bacilli	Paenibacillales	Paenibacillaceae	Paenibacillus	
c44fb720d5281d434d62e527e561ae05	Bacteria	Bacteroidota	Bacteroidia	Chitinophagales	37-13		
96e905ab973d133fa20327acd5764ebe	Bacteria	Acidobacteriota	Acidobacteriae	Subgroup_13			
2bdbcb8b0e5ba00fd76f6534170fadc9	Bacteria	Actinobacteriota	Thermoleophilia	Gaiellales	Gaiellaceae	Gaiella	
6eed9c65c84ce6258c7a43a12b57761f	Bacteria	Chloroflexi	JG30-KF-CM66				
851aa6fcaa7dcefc888692635d4fd168	Bacteria	Myxococcota	Polyangia	mle1-27			
2951d1c8420395530ed2dbb9867ff62c	Bacteria	Actinobacteriota	Actinobacteria	Micromonosporales	Micromonosporaceae	Luedemannella	
a3effea13f5254c3702848d8d4b1e296	Bacteria	Firmicutes	Bacilli	Paenibacillales	Paenibacillaceae	Paenibacillus	
913d4ec392d1b74bd04f570283aa7d69	Bacteria	Proteobacteria	Alphaproteobacteria	Rhizobiales	Kaistiaceae	Kaistia	
7babb5414645e9de53696d28f456a536	Bacteria	Actinobacteriota	Acidimicrobiia	IMCC26256			
d23d12c3d912ada7a7a081ff17ee5b54	Bacteria	Proteobacteria	Alphaproteobacteria	Sphingomonadales	Sphingomonadaceae	Novosphingobium	
3f4de64e92339da9c6d7d1c8ccea2061	Bacteria	Proteobacteria	Gammaproteobacteria	Burkholderiales	Oxalobacteraceae
7ba6e6a2bdf86a9cde763719cf19fbee	Bacteria	Firmicutes	Bacilli	Paenibacillales	Paenibacillaceae	Paenibacillus	
f9d8fb58a0602589489ae01f87c2a4d9	Bacteria	Gemmatimonadota	Gemmatimonadetes	Gemmatimonadales	Gemmatimonadaceae		
61db06cdc4394be48ccc751b937320b5	Bacteria	Proteobacteria	Gammaproteobacteria	Burkholderiales	Nitrosomonadaceae	MND1	
0efe937b7c3616260c87ecb3e439dfe7	Bacteria	Verrucomicrobiota	Chlamydiae	Chlamydiales	cvE6		
1fcc2bfa7f17bbc455f598b6445050f3	Bacteria	Proteobacteria	Alphaproteobacteria	Rhizobiales	Rhizobiales_Incertae_Sedis	Bauldia	
b79d4688502b8c1905e9275db41bfec2	Bacteria	Proteobacteria	Gammaproteobacteria	Pseudomonadales	Pseudomonadaceae	Pseudomonas	
ed71e9d3288f1082446a62f4f071f998	Bacteria	Firmicutes	Bacilli	Paenibacillales	Paenibacillaceae	Paenibacillus	
d84cccd46c9cb39c707e407d838e0feb	Bacteria	Proteobacteria	Gammaproteobacteria	Burkholderiales	Nitrosomonadaceae	Ellin6067	
697876e7ee750e5800e76a0725274fa7	Bacteria	Proteobacteria	Gammaproteobacteria	Burkholderiales	Nitrosomonadaceae	Nitrosomonas	
1f665eadf2205f511ab43d07af2fbb15	Bacteria	Gemmatimonadota	Gemmatimonadetes	Gemmatimonadales	Gemmatimonadaceae		
b9efa530120a810306810edc210d383a	Bacteria	Chloroflexi	Dehalococcoidia	S085			
97fdba9001299f99422cee5b1aa5fbd6	Bacteria	Patescibacteria	Saccharimonadia	Saccharimonadales			
795e0a386cf7c8a74cd6127682bfe7ee	Bacteria	Firmicutes	Bacilli	Bacillales	Planococcaceae	Paenisporosarcina	
002715b5dbdc28de32638142c6b63fce	Bacteria	Verrucomicrobiota	Chlamydiae	Chlamydiales	Parachlamydiaceae	Neochlamydia	
030f92028854c3050b62abf0de08d78c	Bacteria	Firmicutes	Bacilli	Alicyclobacillales	Alicyclobacillaceae	Tumebacillus	
7f414ded3276e3f6305136deea3c046c	Bacteria	Chloroflexi	Chloroflexia	Chloroflexales	Roseiflexaceae		
d5b67c4fc3dfaec9918d18748078a9bd	Bacteria	Verrucomicrobiota	Chlamydiae	Chlamydiales	cvE6		
590c66c0cc7ad04574ee687c22e537ad	Bacteria	Actinobacteriota	Actinobacteria	Micromonosporales	Micromonosporaceae
3c7cba30eb83bea608d837d24d15e324	Bacteria	Bacteroidota	Bacteroidia	Chitinophagales	Chitinophagaceae	Terrimonas	
b227bc2809fe67013a7077bbe47fc67e	Bacteria	Firmicutes	Bacilli	Paenibacillales	Paenibacillaceae	Paenibacillus	
1bcd19380647f5f4031c9de572cd755a	Bacteria	Bacteroidota	SJA-28				
4d2d4d0bc29fef8916b86b5f19c1fa58	Bacteria	Desulfobacterota					
6154c99075d121bda13ae009f30e8b03	Bacteria	Firmicutes	Bacilli	Paenibacillales	Paenibacillaceae	Paenibacillus	
96edceec6fd7769fac2cd4b280ee17ff	Bacteria	Proteobacteria	Gammaproteobacteria	Burkholderiales	Oxalobacteraceae
e43f7173baab1621be9530cbe913353f	Bacteria	Proteobacteria	Gammaproteobacteria	Burkholderiales	Burkholderiaceae	Burkholderia-Caballeronia-Paraburkholderia	
a57a692d9628369153341dad1c2121ae	Bacteria	Verrucomicrobiota	Chlamydiae	Chlamydiales	Parachlamydiaceae	Candidatus_Protochlamydia	
322dd2e78aa70c8a7331462f002c6558	Bacteria	Firmicutes	Clostridia	Peptostreptococcales-Tissierellales	Peptostreptococcaceae	Paraclostridium	
8d5abe21e89c8192126d36fe9e3275db	Bacteria	Proteobacteria	Gammaproteobacteria	Burkholderiales	Oxalobacteraceae
ef968ace04b5554dcf1478281058f63a	Bacteria	Proteobacteria	Gammaproteobacteria	Burkholderiales	Nitrosomonadaceae	MND1	
abeca1e49d0f0c5fa1b172503e2756e2	Bacteria	Actinobacteriota	Actinobacteria	Micrococcales	Intrasporangiaceae
2d0a57e5ce18177812677a03f8bbe84c	Bacteria	Patescibacteria	Saccharimonadia	Saccharimonadales			
7a871751afa27e5cc6fb9ef29a19b750	Bacteria
33d8684f6fa280fdefa31be5796a7193	Bacteria	Verrucomicrobiota	Chlamydiae	Chlamydiales	Simkaniaceae
3607d73cddbc91acec2c1d3a501ca23c	Bacteria
9b80d87c0dfe8988424d7efd3c8ec136	Bacteria	Firmicutes	Bacilli	Paenibacillales	Paenibacillaceae	Paenibacillus	
2ca072e3cf7885633b4fdf3e65e5e9f4	Bacteria	Actinobacteriota	Acidimicrobiia	Microtrichales			
200e863d890ddfa1351d4bc2699567d5	Bacteria	Patescibacteria
e07c32f8a7f195fe83f6e75aace50fa3	Bacteria	Actinobacteriota	Actinobacteria	Propionibacteriales	Nocardioidaceae	Nocardioides	
8872418d16dbbc6d80d5ea027ec14cc4	Bacteria	Actinobacteriota	Actinobacteria	Streptomycetales	Streptomycetaceae	Streptomyces	
3698c1eb63c4907ea10ad3e6fca2072d	Bacteria	Acidobacteriota	Holophagae	Subgroup_7			
3674281a103d06480e37a58baf6976ec	Bacteria	Bacteroidota	Bacteroidia	Cytophagales	Microscillaceae		
9c3f22a7c176dca009ec6327c74dca29	Bacteria	Acidobacteriota	Blastocatellia	11-24			
ef0f35a2a3c00938db21a0b6f7cf0df6	Bacteria	Bdellovibrionota	Bdellovibrionia	Bacteriovoracales	Bacteriovoracaceae		
816f64325ae2113d43bb152c8568e0fa	Bacteria	Myxococcota	bacteriap25				
c9d677bdcfd480f692995978a3573da2	Bacteria	Firmicutes	Bacilli	Exiguobacterales	Exiguobacteraceae	Exiguobacterium	
733931af79497e56a36852be1e605094	Bacteria	Actinobacteriota	Actinobacteria	Micrococcales	Micrococcaceae
4a786fb6b7a8bfb810de31e4a11b3977	Bacteria	Firmicutes	Bacilli	Paenibacillales	Paenibacillaceae	Paenibacillus	
1b4ecdcd84f4383f326333f2d4fdb41f	Bacteria	Bacteroidota	SJA-28				
68a0d2ddce71290689e01774f98125b2	Bacteria	Chloroflexi	JG30-KF-CM66				
da9eecb2cfff5c61623deec42a2b7efd	Bacteria	Myxococcota	Polyangia	Haliangiales	Haliangiaceae	Haliangium	
b59ce8de90f3f494e20a5b523e03ada6	Bacteria	Verrucomicrobiota	Chlamydiae	Chlamydiales	Parachlamydiaceae
d84c31ddcbfc1128c70e3d2331322cb5	Bacteria	Chloroflexi	JG30-KF-CM66				
a953ee38680011690c6684dc94f49ec7	Bacteria	Myxococcota	Polyangia	Haliangiales	Haliangiaceae	Haliangium	
6212917cb35d1d71444296718e1e8302	Bacteria	Proteobacteria	Alphaproteobacteria	Sphingomonadales	Sphingomonadaceae	Sphingomonas	
5b1a4c4dc7ff06b7c96993c08371ce89	Bacteria	Proteobacteria	Gammaproteobacteria	Burkholderiales	Comamonadaceae	Piscinibacter	
e340baae646d42fca8a7a36406235cbe	Unassigned
350d007a84c64985c8b9ade5c9148c70	Bacteria	Proteobacteria	Gammaproteobacteria	Burkholderiales	Methylophilaceae	Methylotenera	
0aea63f1a382074a5a0193c04f7bf08f	Bacteria	Acidobacteriota	Acidobacteriae	Acidobacteriales			
90b0a24b84b421a012148977b4746677	Bacteria	Firmicutes	Clostridia	Clostridiales	Clostridiaceae	Clostridium_sensu_stricto_9	
0c60acffd3e4c6b60c0da102456a9bc7	Bacteria	Verrucomicrobiota	Chlamydiae	Chlamydiales
2461b3d2310b224bb0da8eebd07fc0e9	Bacteria	Proteobacteria	Gammaproteobacteria	Burkholderiales	Nitrosomonadaceae	Ellin6067	
7a9fe1b168859807c3f38a1abe36993a	Bacteria	Proteobacteria	Gammaproteobacteria	Burkholderiales	Nitrosomonadaceae	MND1	
1c48854467623e0042c162ee9f45340a	Bacteria	Firmicutes	Bacilli	Paenibacillales	Paenibacillaceae	Paenibacillus	
c56b1486f09ac24609071462b5e086c1	Bacteria	Proteobacteria	Alphaproteobacteria	Rhizobiales	Xanthobacteraceae		
0038cfd5b102d324998be74c405bf980	Bacteria	Bacteroidota	Kapabacteria	Kapabacteriales			
4374ca66ec3598539b407fc8c838cee6	Bacteria	Proteobacteria	Gammaproteobacteria	Burkholderiales	Oxalobacteraceae	Noviherbaspirillum	
8f89b70e1025853f1c293afea382c714	Bacteria	Verrucomicrobiota	Chlamydiae	Chlamydiales
42abfa227ac4cd656ac8f5d36a5e5052	Bacteria	Myxococcota	Polyangia	Blfdi19			
6a490a9847eead8951dfc7e6cd418571	Bacteria	Firmicutes	Bacilli	Paenibacillales	Paenibacillaceae	Paenibacillus	
f9b293ae5e084e7b4ac08bd56dcb342b	Bacteria	Chloroflexi	Chloroflexia	Chloroflexales	Roseiflexaceae		
1506e860ee9468c752f1d3949a5fc652	Bacteria	Actinobacteriota	Acidimicrobiia	IMCC26256			
95056d114e113ed6563928a7e8c99a36	Bacteria	Proteobacteria	Gammaproteobacteria	Burkholderiales	Methylophilaceae	Methylotenera	
70305068c1bd0616d64f5766e6b4d9d7	Bacteria	Proteobacteria	Alphaproteobacteria	Rhizobiales	Devosiaceae	Devosia	
ee0e699ef84e0beecd4ac5d039bbea25	Bacteria	Actinobacteriota	Actinobacteria	Corynebacteriales	Mycobacteriaceae	Mycobacterium	
2f9dfc00c0b5e0cdaf18ce377e3eefdf	Bacteria	Actinobacteriota	Thermoleophilia	Gaiellales	Gaiellaceae	Gaiella	
ebbc490a2c0a1326c6c82ef0fc9472c9	Bacteria	Bacteroidota	Bacteroidia	Chitinophagales	Saprospiraceae		
71fd34007ecaa91a3d803e6272f5387b	Bacteria	Proteobacteria	Gammaproteobacteria	Pseudomonadales	Pseudomonadaceae	Pseudomonas	
411b796a53f4581e90b9cd4d122a501c	Bacteria	Proteobacteria	Gammaproteobacteria	Burkholderiales	Oxalobacteraceae
02d6456088346536f4430953cd813ac0	Bacteria
99aa6f767a679b07ab965a6baf70c528	Bacteria	Myxococcota	Polyangia	Polyangiales	Sandaracinaceae		
1a4e1ae17f243c200beaf162330b67e8	Unassigned
d8806b3dd2d40eaa8aed2ce7042e8101	Unassigned
79cedad587350f77c7731a2ce41b18a5	Bacteria	Firmicutes	Bacilli	Paenibacillales	Paenibacillaceae	Paenibacillus	
ffd8bf2436bf2da96a44d7bdd3cba249	Bacteria	Firmicutes	Bacilli	Paenibacillales	Paenibacillaceae	Paenibacillus	
d20a121aef70345c6692458526be1a7f	Bacteria	Fibrobacterota	Fibrobacteria	Fibrobacterales	Fibrobacteraceae	possible_genus_04	
bd59927d3967e00e21d1d4c9cd4ea7f0	Bacteria	Actinobacteriota	Actinobacteria	Micrococcales	Micrococcaceae	Glutamicibacter	
bfe968a02e7a3520babaed7bedfdd877	Bacteria	Proteobacteria	Alphaproteobacteria	Rhizobiales	Xanthobacteraceae		
05c51582cd006f196687ce60c66d38b6	Bacteria	Firmicutes	Bacilli	Alicyclobacillales	Alicyclobacillaceae	Tumebacillus	
76c4ffef1ce053114d2d61d6032c6bca	Bacteria	Verrucomicrobiota	Chlamydiae	Chlamydiales	Parachlamydiaceae	Candidatus_Protochlamydia	
f95e324422772666b2eee07815c36767	Bacteria	Proteobacteria	Gammaproteobacteria	Pseudomonadales	Pseudomonadaceae	Pseudomonas	
de4a2df31fc0ccc9a215039f721f0e6e	Bacteria	Actinobacteriota	Actinobacteria	Propionibacteriales	Nocardioidaceae	Aeromicrobium	
edae507f8222496c2d0c30625e389386	Bacteria	Patescibacteria	Saccharimonadia	Saccharimonadales			
08e93eca555da07338c83d91ef3a2169	Bacteria	Proteobacteria	Alphaproteobacteria	Rhizobiales	Xanthobacteraceae		
155a9c94cd0a6bf63c791c91d874af99	Bacteria	Proteobacteria	Gammaproteobacteria	Burkholderiales	Oxalobacteraceae
3ed543b1173b1dae36989943924cb5a1	Bacteria	Verrucomicrobiota	Verrucomicrobiae	Pedosphaerales	Pedosphaeraceae		
a19d37e726562eff67538a281a9ca304	Bacteria	Acidobacteriota	Thermoanaerobaculia	Thermoanaerobaculales	Thermoanaerobaculaceae	Subgroup_10	
ae4f56256c123ea4c353b1cd2509054b	Bacteria	Actinobacteriota	Acidimicrobiia	IMCC26256			
d78b098b00d67d146d1f03b8dc68ff27	Bacteria	Proteobacteria	Alphaproteobacteria	Elsterales			
a9f65030bb120a9557bdc5d94ce4ad2a	Bacteria	Acidobacteriota	Acidobacteriae	Acidobacteriales			
a28f019448e6455a64398d60fbfb6c99	Bacteria	Entotheonellaeota	Entotheonellia	Entotheonellales	Entotheonellaceae		
3b8ce6e8322ab1db288e8ec0083a8768	Bacteria	Firmicutes	Bacilli	Paenibacillales	Paenibacillaceae	Paenibacillus	
68c06ea00edef33d83c571db974d6330	Bacteria	Proteobacteria	Gammaproteobacteria	Burkholderiales	Oxalobacteraceae
2ea04fda9843ec3f9b76e78e9bbcd786	Bacteria	Dependentiae	Babeliae	Babeliales	Vermiphilaceae		
590496df32f3afeed764474d25592030	Bacteria	Firmicutes	Bacilli	Paenibacillales	Paenibacillaceae	Paenibacillus	
2a4bef8dc162deadf8226f91f3e13ac0	Bacteria	Myxococcota	Myxococcia	Myxococcales	Anaeromyxobacteraceae	Anaeromyxobacter	
fc272b384065a0aea8ac5ee5eb5f1b43	Bacteria	Firmicutes	Bacilli	Paenibacillales	Paenibacillaceae
e3701f300b4c22401159d6a32cddad58	Bacteria	Gemmatimonadota	Gemmatimonadetes	Gemmatimonadales	Gemmatimonadaceae	Gemmatimonas	
396d0598f83c37e192867470c4e3d984	Bacteria	Actinobacteriota	Thermoleophilia	Solirubrobacterales	67-14		
3c7fdad3ab40d2d7da8e4f4e3fde5d6d	Bacteria	Actinobacteriota	Actinobacteria	Streptosporangiales	Thermomonosporaceae	Actinocorallia	
f900c93763953b2c84031dd0300348fc	Bacteria	Firmicutes	Clostridia	Clostridiales	Clostridiaceae	Clostridium_sensu_stricto_1	
7171c3bf6d75dfacd013b949bb42eb4a	Bacteria	Verrucomicrobiota	Chlamydiae	Chlamydiales
5da351f728402a2f083c88a3f6debb62	Bacteria	Proteobacteria	Alphaproteobacteria	Holosporales	Holosporaceae		
7a87b755be671f0dad3d20745752486c	Bacteria	Gemmatimonadota	Gemmatimonadetes	Gemmatimonadales	Gemmatimonadaceae	Gemmatimonas	
c3b802422e801305d7fe380823c9c5f4	Bacteria	Actinobacteriota	Actinobacteria	Propionibacteriales	Nocardioidaceae	Nocardioides	
45216fda117fb08f471c17a46912b6d0	Bacteria	Dependentiae	Babeliae	Babeliales	Vermiphilaceae		
525e2affd71147de13f797b2bc007201	Bacteria	Chloroflexi	Dehalococcoidia
50542485546b94d384bdaebbd995baec	Bacteria	Verrucomicrobiota	Chlamydiae	Chlamydiales	Simkaniaceae
02227285bdb9537b5c6c3758187996de	Bacteria	Chloroflexi	TK10				
8ced1cfd5acb6d565d20c05f7c79206b	Bacteria	Proteobacteria	Alphaproteobacteria	Rhizobiales	Rhizobiaceae	Allorhizobium-Neorhizobium-Pararhizobium-Rhizobium	
aca53a2abfceb9f842077a371b8bdc15	Bacteria	Bdellovibrionota	Bdellovibrionia	Bdellovibrionales	Bdellovibrionaceae	OM27_clade	
c3509624d2dbde8207683a6794d9059a	Bacteria	Acidobacteriota	Subgroup_5				
24ebe0fb6c074406180202bd117421ea	Bacteria	Proteobacteria	Alphaproteobacteria	Rhizobiales	Hyphomicrobiaceae	Hyphomicrobium	
2c8ee9843da96ef3515e53c08246aa0f	Bacteria	Proteobacteria	Alphaproteobacteria	Rhizobiales	Xanthobacteraceae	Pseudolabrys	
06b45f0e766f386398b4a66a26b12a46	Bacteria	Proteobacteria	Gammaproteobacteria	Gammaproteobacteria_Incertae_Sedis	Unknown_Family	Candidatus_Ovatusbacter	
d909b0419155596c2f76bd805c01891f	Bacteria	Verrucomicrobiota	Chlamydiae	Chlamydiales	Parachlamydiaceae		
e928eae601adc7afb6922c7d14c2176a	Bacteria	Acidobacteriota	Blastocatellia	11-24			
f7e5c0dedbaf896b90bb2ff188c501fd	Bacteria	Chloroflexi	TK10				
a006dd12af8cadf344ff6a994c86d482	Bacteria	Acidobacteriota	Subgroup_11				
97061ab24322aceb04a9c774a259f5ad	Bacteria	Proteobacteria	Gammaproteobacteria	Burkholderiales	Oxalobacteraceae	Massilia	
202aa98803293f1b34529efadfa81b32	Bacteria	Proteobacteria	Alphaproteobacteria	Rhizobiales	Rhizobiaceae	Shinella	
98301e1c2c65bfe8aeb2e77fcbe4a584	Bacteria	Proteobacteria	Gammaproteobacteria	Burkholderiales	Methylophilaceae	Methylobacillus	
00ad9e8e66356b5840284f0ce9a964c6	Bacteria	Proteobacteria	Alphaproteobacteria	Sphingomonadales	Sphingomonadaceae	Sphingomonas	
4db97a33ca380647aff59b2bf85bb8a9	Bacteria	Proteobacteria	Gammaproteobacteria	Diplorickettsiales	Diplorickettsiaceae		
eeedce9fa67b8d458320c886184e6c35	Bacteria	Verrucomicrobiota	Chlamydiae	Chlamydiales	Simkaniaceae		
00c01db17012cc859b14be2793e8eb9b	Bacteria	Desulfobacterota					
409644ec4cdadb122764740dec6180fe	Bacteria	Verrucomicrobiota	Chlamydiae	Chlamydiales	Simkaniaceae		
58c410f02295664d688780cc37f2553d	Bacteria	Desulfobacterota					
14d331c0fe320c6012ef0804d26c14c7	Bacteria	Firmicutes	Bacilli	Alicyclobacillales	Alicyclobacillaceae	Tumebacillus	
ba5cf3d48ce067595ee8afb363656dde	Bacteria	Proteobacteria	Alphaproteobacteria	Rhizobiales	Rhizobiaceae	Allorhizobium-Neorhizobium-Pararhizobium-Rhizobium	
b72111eaf8ea051b4c274ea12406bfc2	Bacteria	Proteobacteria	Gammaproteobacteria	Burkholderiales	Oxalobacteraceae	Massilia	
60e04e6638d5023563210363136749c9	Bacteria	Actinobacteriota	Actinobacteria	Micrococcales	Micrococcaceae
604374a7de0113035f75e0d22367d91b	Bacteria	Firmicutes	Bacilli	Paenibacillales	Paenibacillaceae	Paenibacillus	
f41153fac15465aafe7a89678e80b9bd	Bacteria	MBNT15					
46fa8cf37e6ccf36cfd7ea9ba3226d02	Bacteria	Proteobacteria	Alphaproteobacteria	Rhizobiales	Kaistiaceae	Kaistia	
f7b2bf28b2ebcb5f66d418a72e887404	Bacteria	Chloroflexi	TK10				
7dd319f44ec075117a7aadbc45533172	Bacteria	Firmicutes	Bacilli	Paenibacillales	Paenibacillaceae	Paenibacillus	
1442429f43a434fba310148f6abf1754	Bacteria	Proteobacteria	Gammaproteobacteria	Burkholderiales	Oxalobacteraceae
94e68334e079070c455f37524de0f554	Bacteria
cc871b0c2efc00e7e07a5f2cccfd6c28	Bacteria	Proteobacteria	Gammaproteobacteria	Xanthomonadales	Xanthomonadaceae	Stenotrophomonas	
bdca114fb6f7a91dd26b4e65c0668c75	Bacteria	Firmicutes	Bacilli	Paenibacillales	Paenibacillaceae	Paenibacillus	
db064d6b6cd4c74b99456c6630862f95	Bacteria	Actinobacteriota	Thermoleophilia	Gaiellales	Gaiellaceae	Gaiella	
2732cf24ac1b9c192063111b453d4e46	Bacteria	Verrucomicrobiota	Chlamydiae	Chlamydiales	Simkaniaceae
1e7c89c7ba77bfb25c79f0720a9b5e74	Bacteria	Firmicutes	Clostridia	Clostridiales	Clostridiaceae	Clostridium_sensu_stricto_13	
3803fe19ad689d7171477280836ebce5	Bacteria	Actinobacteriota	Actinobacteria	Propionibacteriales	Nocardioidaceae	Nocardioides	
96f2162262f1082087f9f52357049215	Bacteria	Actinobacteriota	Acidimicrobiia
1d5f1be2d4d81d7daed7b18c95fc3c3b	Bacteria	Proteobacteria	Alphaproteobacteria
9b35f88f13f303323dade12a9c8b0ba9	Bacteria	Proteobacteria	Alphaproteobacteria	Rhizobiales	KF-JG30-B3		
d415e43e82adff1e334e425ea829becd	Bacteria	Proteobacteria	Gammaproteobacteria	CCD24			
06a230f064497d72657933cec3dfbe39	Bacteria	Dependentiae	Babeliae	Babeliales	Vermiphilaceae		
0c274d82d5b8f93fcd0c5f81638788a6	Bacteria	Patescibacteria
7d0cf92e43c133c28893588b06a1f6b2	Bacteria	Chloroflexi	JG30-KF-CM66				
7cf2b16cc0946fc3c8173637219a7fa1	Bacteria	Acidobacteriota	Acidobacteriae	Acidobacteriales			
93a40ce17cf3c9abce27aa27904ed16e	Bacteria	Acidobacteriota	Subgroup_22				
56411fe3b8fef2ac5f8c79ccf07db8a9	Bacteria	Proteobacteria	Gammaproteobacteria	Burkholderiales	Oxalobacteraceae
f415f635b2d3972a1d030e9bf805ed9a	Bacteria	Firmicutes	Clostridia	Lachnospirales	Lachnospiraceae
ff005b93f6e918679cddd67aeb6203df	Bacteria	Dependentiae	Babeliae	Babeliales	Vermiphilaceae		
a85bfc7f3b4fce2d39b4639e33968cc4	Bacteria	Proteobacteria	Alphaproteobacteria	Rhizobiales	Hyphomicrobiaceae	Pedomicrobium	
26d33e60c1ea0cdf53a3df98abc410cd	Bacteria	Myxococcota	Polyangia	Haliangiales	Haliangiaceae	Haliangium	
010c2181f77e9ae0b3c831a4ba51ded0	Bacteria	Bacteroidota	Bacteroidia	Sphingobacteriales	Sphingobacteriaceae
32e549e2d6fed2a5bd887736cc50cb7f	Bacteria
644f9b3e6c9c042e85cb19a4bad99c48	Bacteria
ac3f76578ae21c31c468683e8f028c97	Bacteria	Acidobacteriota	Acidobacteriae	Subgroup_2			
8aa51ee707349106f36aec4f2f4e9b28	Bacteria	Chloroflexi
5541c3b5c481f177e0ee97ced2198a00	Bacteria	Acidobacteriota	Acidobacteriae	Acidobacteriales			
95f6ad5a17bfdbc64b7f269d7628b4d4	Bacteria	Proteobacteria	Gammaproteobacteria	Burkholderiales	Oxalobacteraceae
c2ae109514a84cbc1b887976576b6c3a	Bacteria	Firmicutes	Bacilli	Paenibacillales	Paenibacillaceae	Paenibacillus	
45d4f4eddb6ce6c93fb1475790a594fe	Bacteria
6b2d9da3932510705638e9c405ea3945	Bacteria	Dependentiae	Babeliae	Babeliales	Vermiphilaceae		
aa6190b9ca92dbbc4e11648c81100f78	Bacteria	Latescibacterota	Latescibacteria	Latescibacterales	Latescibacteraceae		
ed4a502f7b961b880c54e492c72d9d4f	Bacteria
10a24b60c9f9a1c5a6ec1a5c13882348	Bacteria	Patescibacteria	Saccharimonadia	Saccharimonadales			
30baa0b30389efc49b9e6ae2c2023757	Bacteria	Actinobacteriota	Actinobacteria	Propionibacteriales	Nocardioidaceae	Nocardioides	
84da027aa05b486959d404751c8781ba	Bacteria	Firmicutes	Bacilli	Paenibacillales	Paenibacillaceae	Cohnella	
1a3ad8de36507c5a9f147770a6f2b22e	Bacteria	Firmicutes	Bacilli	Paenibacillales	Paenibacillaceae	Paenibacillus	
e4586a02551cc620d2773425b3c92788	Bacteria	Acidobacteriota	Acidobacteriae
07cccdd449185bbcd410e03b81203bff	Bacteria	Proteobacteria	Alphaproteobacteria				
d51f8b30605685c1a9106ca1d075d2c8	Bacteria	Acidobacteriota	Subgroup_22				
f91b695d0bcf89ebfddf3529fedfd13a	Bacteria	Chloroflexi	TK10				
1a92f50fef8768dce9acf058d107beba	Bacteria	Desulfobacterota					
4b66a5b2e54e62b33bf0583e9f9ed6ed	Bacteria	Proteobacteria	Alphaproteobacteria	Rhizobiales	Methyloligellaceae		
76fbb78bded3f6651539717bdb4181e2	Bacteria	Verrucomicrobiota	Omnitrophia	Omnitrophales	Omnitrophaceae	Candidatus_Omnitrophus	
c51172326e97e55e5f8b97c884672a96	Bacteria	Actinobacteriota	Actinobacteria	Streptosporangiales	Streptosporangiaceae	Streptosporangium	
08802d7f69f72100677d9ec381fa3aef	Bacteria	Bdellovibrionota	Oligoflexia	0319-6G20			
eb32df27659066238d1ed9c097a61831	Bacteria	Verrucomicrobiota	Chlamydiae	Chlamydiales	Parachlamydiaceae		
96eaec2aef04ff256acd3951f6cac2d6	Bacteria	Bdellovibrionota	Oligoflexia	0319-6G20			
1d7df5fd34ae9eaa43667ddbbd08a445	Bacteria	Firmicutes	Bacilli	Bacillales	Planococcaceae	Lysinibacillus	
42b54bfdc66773d14e4abbd2426da8e4	Bacteria
b9a630254b289da502b888527013cf42	Bacteria	Actinobacteriota	Acidimicrobiia	IMCC26256			
f2e051d1cc70f8fa34f667916ddae8d3	Bacteria	Proteobacteria	Alphaproteobacteria	Rhizobiales	Xanthobacteraceae	Rhodoplanes	
145b5bc38c3804d8e3808900d14882d9	Bacteria	Proteobacteria	Alphaproteobacteria	Holosporales	Holosporaceae		
11d0325ecc73942229756eaecfdc76ef	Bacteria	Proteobacteria	Alphaproteobacteria	Rickettsiales	SM2D12		
cd5b6abdb1c2dca03895851e654306e9	Bacteria	Proteobacteria	Gammaproteobacteria
d6b607f59f513110aaba84b8024c0fe6	Bacteria	Verrucomicrobiota	Chlamydiae	Chlamydiales	Simkaniaceae		
b0529781d13bd92c22b9b6a4028e4fb3	Bacteria	Myxococcota	Polyangia	Haliangiales	Haliangiaceae	Haliangium	
d8b7f7e8f9705caf59ae6b996c36e2d6	Bacteria	Firmicutes	Bacilli	Paenibacillales	Paenibacillaceae
bd00037e077416f4c4b959088f305539	Bacteria	Gemmatimonadota	Gemmatimonadetes	Gemmatimonadales	Gemmatimonadaceae
dea93a4d43f0117ee0b150f7c85422b8	Bacteria	Firmicutes	Bacilli	Paenibacillales	Paenibacillaceae	Paenibacillus	
7621df78ddabe442ff236af565b4369b	Bacteria	Proteobacteria	Alphaproteobacteria	Rhodospirillales			
f25312a0a0fc35b77a9fc0be16b60b7d	Bacteria	Firmicutes	Clostridia	Clostridia_or	Hungateiclostridiaceae	Ruminiclostridium	
030bcf1159a3f7688647ccef2d9aecda	Bacteria	Patescibacteria
cee4c19fc9bfeabfa6313e292dc6c9c7	Bacteria	Proteobacteria	Alphaproteobacteria	Rhizobiales	Rhizobiales_Incertae_Sedis		
9100271fd344cfd6a5c59ff2838bfa0e	Bacteria	Firmicutes	Clostridia	Peptostreptococcales-Tissierellales	Anaerovoracaceae	S5-A14a	
35f086fc7d72a712d17b836b00b95668	Bacteria	Actinobacteriota	Actinobacteria	Propionibacteriales	Nocardioidaceae	Nocardioides	
aa0a9b9780c531e122471708dd96d5fe	Bacteria	Firmicutes	Bacilli	Paenibacillales	Paenibacillaceae	Paenibacillus	
dc38f67101d8b3eb438493fd91ecf014	Bacteria	Proteobacteria	Alphaproteobacteria	Reyranellales	Reyranellaceae	Reyranella	
89f053abaf5019b03a3cab56373951de	Bacteria	Bdellovibrionota	Oligoflexia	0319-6G20			
0a257b6fce9e0df54f00dd60c587e1d4	Bacteria	Firmicutes	Bacilli	Paenibacillales	Paenibacillaceae	Paenibacillus	
4120582292925df8ed74945ccbc335bb	Bacteria	Proteobacteria	Gammaproteobacteria	Burkholderiales	Oxalobacteraceae	Massilia	
aeb32cbd53560873fe41c1ef2b7cdf3e	Bacteria	Proteobacteria	Gammaproteobacteria	Gammaproteobacteria_Incertae_Sedis	Unknown_Family	Acidibacter	
8db31101584d3a305c64e2e9964aee47	Bacteria	Actinobacteriota	Thermoleophilia	Solirubrobacterales	Solirubrobacteraceae	Conexibacter	
b5fc66245db8ef94ba57158f9bdfb610	Bacteria
f33fb4310bbf7e52835d3f06eb4e5a16	Bacteria	Proteobacteria	Gammaproteobacteria	Burkholderiales	Nitrosomonadaceae	GOUTA6	
fa3a4704a9b2f9f59189b3082ac39e37	Bacteria	Proteobacteria	Alphaproteobacteria	Rhizobiales	Hyphomicrobiaceae	Pedomicrobium	
a996c683f1c745f136c4edab23ac17cd	Bacteria	Dependentiae	Babeliae	Babeliales	Babeliaceae		
42f95c142f570e0c8af86d063e74c3b3	Bacteria	Proteobacteria	Alphaproteobacteria	Sphingomonadales	Sphingomonadaceae
3642bb428a78133cc0ffb32ee40aab0e	Bacteria	Actinobacteriota	Thermoleophilia	Gaiellales	Gaiellaceae	Gaiella	
2b4b89f4753e290fdc9812b6aafe2b1b	Bacteria	Proteobacteria	Gammaproteobacteria	Xanthomonadales	Xanthomonadaceae
5295eed5b747f9a87b89f95301d576ba	Bacteria	Proteobacteria	Alphaproteobacteria	Caedibacterales	Caedibacteraceae	Candidatus_Nucleicultrix	
0e9439420a54ef0148e364b33ff8c728	Bacteria	MBNT15					
f3d58be1902f033feff5debe70df76bd	Bacteria	Chloroflexi	JG30-KF-CM66				
e7b6ed1c71ea1d568e019a3a52a0e62c	Bacteria	Proteobacteria	Gammaproteobacteria	Burkholderiales	Oxalobacteraceae
0a7c4967daf64b1148e7f727e301240e	Bacteria	Proteobacteria	Gammaproteobacteria	Burkholderiales	Oxalobacteraceae	Noviherbaspirillum	
502741d35285fadb8c7a79f26258140c	Bacteria	Verrucomicrobiota	Chlamydiae	Chlamydiales
2afc96635e8779a0e2cf1bc6469207d0	Bacteria	Bdellovibrionota	Oligoflexia	0319-6G20			
cd7ef4cd681db7006ba2bd2020d60a5a	Bacteria	Verrucomicrobiota	Chlamydiae	Chlamydiales	cvE6		
a9ed45b38eafd0e2bf4550ccc69963d1	Bacteria	Proteobacteria	Gammaproteobacteria	Burkholderiales	TRA3-20		
9fc5a0977af77642b74c387e513a6d6c	Bacteria	Firmicutes	Bacilli	Paenibacillales	Paenibacillaceae	Cohnella	
e22ff288a1c8e1fa0d64e588efaa3108	Bacteria	Actinobacteriota	Actinobacteria	Micromonosporales	Micromonosporaceae	Micromonospora	
bd90d03861f9ed479e03f0f3a997952f	Bacteria	Firmicutes	Bacilli	Paenibacillales	Paenibacillaceae	Paenibacillus	
a89e11ad6f92d3432448b390a552d715	Bacteria	Proteobacteria	Gammaproteobacteria	Gammaproteobacteria_Incertae_Sedis	Unknown_Family	Acidibacter	
5b8f96f1cb8c58f78dae613be58e117c	Bacteria	Proteobacteria	Gammaproteobacteria	Burkholderiales	Oxalobacteraceae	Collimonas	
5394314b604e03f6a07122b1e02fcf47	Bacteria	Actinobacteriota	Actinobacteria	Corynebacteriales	Mycobacteriaceae	Mycobacterium	
b91bfd382a1ac4aed34c119900d3ec29	Bacteria	Proteobacteria	Alphaproteobacteria	Caulobacterales	Caulobacteraceae		
8713ca847a908206024388d7f9a2f763	Bacteria	Verrucomicrobiota	Chlamydiae	Chlamydiales	Parachlamydiaceae	Neochlamydia	
9e8851e07a6a85da4bd4e123d4880631	Bacteria	Patescibacteria
46435b46116f09524f5ba48aee2abadc	Bacteria	Proteobacteria	Alphaproteobacteria	Rhizobiales	Xanthobacteraceae		
faad24578c9d3946ad2e95b3e3ebadf0	Bacteria	Actinobacteriota	Actinobacteria	Propionibacteriales	Nocardioidaceae	Nocardioides	
c8f474bd37d3164ce2dbd985d096c770	Bacteria	Proteobacteria	Alphaproteobacteria	Rhizobiales	Rhizobiaceae	Allorhizobium-Neorhizobium-Pararhizobium-Rhizobium	
c0140fac48e5067b4498113dfc8de49a	Bacteria	Proteobacteria	Gammaproteobacteria	Burkholderiales	SC-I-84		
81c64bf5502cbb54ce114a310e1bc746	Bacteria	Firmicutes	Bacilli	Paenibacillales	Paenibacillaceae	Paenibacillus	
decce501f091caff7a175f502409000a	Bacteria	Acidobacteriota	Acidobacteriae	Bryobacterales	Bryobacteraceae	Bryobacter	
013d1d1807bd2abd396d167e0478235c	Bacteria	Proteobacteria	Alphaproteobacteria	Rhizobiales	Hyphomicrobiaceae	Hyphomicrobium	
a7ff9901d79bbe01fd83c5420c667970	Bacteria
a7dd91f999353cafe6134ce8d16d8300	Bacteria
f2cf4023392d304e78b820ef27553411	Bacteria	Proteobacteria	Gammaproteobacteria	Xanthomonadales	Xanthomonadaceae	Arenimonas	
aade3ec4b511af7c1ac2aee26eea0061	Bacteria	Firmicutes	Bacilli	Paenibacillales	Paenibacillaceae	Cohnella	
7f90d698d471fd24bddf730b6d93b289	Bacteria	Proteobacteria	Gammaproteobacteria	Gammaproteobacteria_Incertae_Sedis	Unknown_Family	Acidibacter	
6dc0c76024ae5cc7e4ce6461fe519fcc	Bacteria	Bacteroidota	Bacteroidia	Chitinophagales	Chitinophagaceae	Niastella	
12fd0ce05ca71347d5e541f77f19d601	Bacteria	Bacteroidota	Bacteroidia	Chitinophagales	Chitinophagaceae	Chitinophaga	
04c1ffc673772c3a2a8c03c92d91fe2a	Bacteria	Proteobacteria	Alphaproteobacteria	Sphingomonadales	Sphingomonadaceae	Sphingomonas	
8d72f73dad7d5555062d71773702da5f	Bacteria	Acidobacteriota	Acidobacteriae	Subgroup_2			
66df0f2117f2cda631e9bfde75752b80	Bacteria	Proteobacteria	Gammaproteobacteria	Burkholderiales	Sutterellaceae	Parasutterella	
de9a86cb646437b2f05359d04d7afe2a	Bacteria	Proteobacteria	Alphaproteobacteria	Sphingomonadales	Sphingomonadaceae	Sphingomonas	
e90685150425ce9e2cec846e820581a5	Bacteria	Proteobacteria	Alphaproteobacteria	Sphingomonadales	Sphingomonadaceae	Sphingomonas	
31bf534235d765a36bfd1b25284d0d91	Bacteria	Proteobacteria	Alphaproteobacteria	Rhizobiales	Hyphomicrobiaceae		
3fa9a2150ddf9740bb8f96a040c2e3c6	Bacteria	Proteobacteria	Gammaproteobacteria
0e2ac4bcad6d1ec5085095a2f7b00ff6	Bacteria	Chloroflexi	Chloroflexia	Chloroflexales	Roseiflexaceae		
039124d135b705abb9a7abafe5535783	Bacteria	Bacteroidota	Bacteroidia	Sphingobacteriales	Sphingobacteriaceae
382e6a786cb89666e770949a4e713c0e	Bacteria	Firmicutes	Bacilli	Paenibacillales	Paenibacillaceae	Paenibacillus	
acba6c8b5582088a63c9cb32d80b468b	Bacteria	Myxococcota	Polyangia	Polyangiales	Polyangiaceae	Sorangium	
851dc8db4bb47b8bfb1e432b8a33706a	Bacteria	Actinobacteriota	Actinobacteria	Frankiales	Sporichthyaceae		
05435744d6e9a0eebe6224872d214ba2	Bacteria	Firmicutes	Bacilli	Paenibacillales	Paenibacillaceae	Cohnella	
ac62d90108705ee09a3155d6366ccdc9	Bacteria	Verrucomicrobiota	Chlamydiae	Chlamydiales	Parachlamydiaceae		
408e65e31173c597b9e64b8b26470a13	Bacteria	Proteobacteria	Gammaproteobacteria
06e77d1bd136e9210ec64fc39948a649	Bacteria	Chloroflexi	JG30-KF-CM66				
72c11a20b8c4f832ddabeb15ff47f915	Bacteria	Actinobacteriota	Actinobacteria	Frankiales			
fa07889179d0c0cc7e6af7e9522f5f3e	Bacteria	Myxococcota	Polyangia	Haliangiales	Haliangiaceae	Haliangium	
6a52f280f5a468f78d2a2432d9a5445f	Bacteria	Actinobacteriota	Thermoleophilia	Gaiellales
4c7c3c76ffc9e48714a2758c8b3f86db	Bacteria	Firmicutes	Bacilli	Paenibacillales	Paenibacillaceae	Paenibacillus	
5d49e70a2ee0c367afd6f30010d47b09	Bacteria	Proteobacteria	Alphaproteobacteria	Sphingomonadales	Sphingomonadaceae		
a9188c44815509e2b3fe41ee2d39f17d	Bacteria	Proteobacteria	Gammaproteobacteria	Burkholderiales	SC-I-84		
94adfb9db699a184a3017a4f43668c19	Bacteria	Firmicutes	Bacilli	Paenibacillales	Paenibacillaceae	Cohnella	
9d6ed7504fe70e4f8f56aa8c4156b733	Bacteria	Armatimonadota	Fimbriimonadia	Fimbriimonadales	Fimbriimonadaceae		
9205b64d9057234bac551c85e7ce0198	Bacteria	Verrucomicrobiota	Chlamydiae	Chlamydiales	Simkaniaceae
44715dd8b327fc03cf9ddfa43cc7da53	Bacteria	Verrucomicrobiota	Chlamydiae	Chlamydiales	Parachlamydiaceae	Neochlamydia	
14a20c7c3874850dbe89658e0433249b	Bacteria	Chloroflexi	JG30-KF-CM66				
a0bda25d451ee086a052fe3c3f85c8e4	Bacteria	Proteobacteria	Gammaproteobacteria
5c61db277310d62f7a42a8360bbaad5f	Bacteria	Actinobacteriota	Actinobacteria	Micrococcales	Intrasporangiaceae	Oryzihumus	
358f4501af2b140c68aae282ebcc2b21	Bacteria	Gemmatimonadota	BD2-11_terrestrial_group				
51ae5bb75baa9c5e10eed8a0da69b904	Bacteria	Proteobacteria	Gammaproteobacteria	Burkholderiales	Oxalobacteraceae	Noviherbaspirillum	
31712146e84edcaf4c025c1ebc1abdee	Bacteria	Firmicutes	Bacilli	Paenibacillales	Paenibacillaceae	Paenibacillus	
2ae48ded8a246804ea82b77417e5e8d4	Bacteria
b837090b5970618525f412d16664307d	Bacteria	Firmicutes	Bacilli	Paenibacillales	Paenibacillaceae	Paenibacillus	
c8992d36b948dfb971bd4784ba4ca37f	Bacteria	Bacteroidota	Bacteroidia	Cytophagales	Microscillaceae
ca6621566a1d22c959d1e45fdffc11ce	Bacteria	Proteobacteria	Gammaproteobacteria	Diplorickettsiales	Diplorickettsiaceae		
2e489756f13bc981421dd647eab0f3a1	Bacteria	Actinobacteriota	Actinobacteria	Streptosporangiales	Streptosporangiaceae	Microbispora	
7f388aa6ac3d1647f2e66352c3f73410	Bacteria	Acidobacteriota	Subgroup_11				
e0e57a9ff19542536cc3283bead7375a	Bacteria	Firmicutes	Bacilli	Bacillales	Bacillaceae
b68958123829c1dbc75b8f8f5847cbde	Bacteria
7d60fc62b174694a76d5ea6f0c9b18be	Bacteria	Bacteroidota	Bacteroidia	Cytophagales	Hymenobacteraceae	Adhaeribacter	
3dffd43df72532b00bcad434dfcdb044	Bacteria	Cyanobacteria	Sericytochromatia				
8998b598a95d0b8b493309c24895717a	Bacteria	Actinobacteriota	Actinobacteria	Propionibacteriales	Nocardioidaceae	Nocardioides	
18194936e318ab3f3e057a5b37828d77	Bacteria
007409c49cd0c7549dca7f07b6eb88c0	Bacteria	Proteobacteria	Gammaproteobacteria	Xanthomonadales	Xanthomonadaceae	Arenimonas	
c7e823df28b05741eecb3635fc0183b6	Bacteria	Firmicutes	Bacilli	Paenibacillales	Paenibacillaceae	Paenibacillus	
56af8d6ac7829249dd0d9b9bcf5ed06a	Bacteria	Firmicutes	Bacilli	Paenibacillales	Paenibacillaceae
f22a939286922d89b13078880014613d	Bacteria	Bdellovibrionota	Oligoflexia	0319-6G20			
eac02c1f39f90fec53e8c54d8c821774	Bacteria	Proteobacteria	Gammaproteobacteria	Burkholderiales	Nitrosomonadaceae	IS-44	
fb1575300e976e0a9b6a55392411d064	Bacteria	Proteobacteria	Alphaproteobacteria	Rhizobiales	Xanthobacteraceae		
54e7e142f0ff6dbb4fec226f9271bfb4	Bacteria	Proteobacteria	Alphaproteobacteria	Sphingomonadales	Sphingomonadaceae	Novosphingobium	
2c83911897b060fa9d4a2640c67cb753	Bacteria	Actinobacteriota	Actinobacteria	Pseudonocardiales	Pseudonocardiaceae	Pseudonocardia	
048447e051d260df492ed746a8f8e5b0	Bacteria	Firmicutes	Clostridia	Peptostreptococcales-Tissierellales	Peptostreptococcales-Tissierellales_fa	Finegoldia	
9efec72530d095b7cbba791c87df0cf1	Bacteria	Verrucomicrobiota	Chlamydiae	Chlamydiales	Parachlamydiaceae	Neochlamydia	
f59181727a58fb3f834a1d4c12251d7c	Bacteria	Proteobacteria	Alphaproteobacteria	Paracaedibacterales	Paracaedibacteraceae	Candidatus_Odyssella	
56e8642f9d94d8681308f64ce47df451	Bacteria	Chloroflexi	Chloroflexia	Chloroflexales	Roseiflexaceae		
c1613a8ce5259c46c53904b0c83115f7	Bacteria	Acidobacteriota	Acidobacteriae	Subgroup_15			
63f318ea3101f05af2c040326b7bf202	Bacteria	Proteobacteria	Alphaproteobacteria	Rickettsiales	Mitochondria		
10dd0a195cc0146038da19be8001a5c1	Bacteria	Firmicutes	Bacilli	Paenibacillales	Paenibacillaceae	Cohnella	
7b56a55cdce701120c630b633995beab	Bacteria	Firmicutes	Bacilli	Paenibacillales	Paenibacillaceae	Paenibacillus	
6b5eca1f63f4a62643b2f71e3821252f	Bacteria	Gemmatimonadota	Gemmatimonadetes	Gemmatimonadales	Gemmatimonadaceae		
909893526169294c3ce965abd5bd0ac7	Bacteria	Proteobacteria	Gammaproteobacteria	PLTA13			
ead4b419b614858a1fa018795ff33ae4	Bacteria	Proteobacteria	Gammaproteobacteria	Xanthomonadales	Xanthomonadaceae	Arenimonas	
aa0810c8b4a1a05c39b997162a6fc74b	Bacteria	Proteobacteria	Gammaproteobacteria	Burkholderiales	Oxalobacteraceae	Herminiimonas	
82ef34a236850458dfbb98bb81a0b545	Bacteria	Firmicutes	Bacilli	Paenibacillales	Paenibacillaceae	Paenibacillus	
1ed603ef613d72302203745ef82e08a7	Bacteria	Bacteroidota	Bacteroidia	Cytophagales	Cytophagaceae	Sporocytophaga	
e50c5a38c76572be5d3d7224da5f52ed	Bacteria	Firmicutes	Clostridia	Clostridiales	Clostridiaceae	Clostridium_sensu_stricto_12	
94c8e28bfd6fdb61b70f035cbb28addc	Bacteria	Actinobacteriota	Actinobacteria	Corynebacteriales	Mycobacteriaceae	Mycobacterium	
da9eadf370f4fe86c65b72e8d67536e6	Bacteria	Proteobacteria	Gammaproteobacteria	Diplorickettsiales	Diplorickettsiaceae		
9b63461518017e66732c965f8de4747b	Bacteria	Proteobacteria	Gammaproteobacteria	Salinisphaerales	Solimonadaceae	Panacagrimonas	
72c3ecb8075aa7290b396a285622c8c1	Unassigned
76e7740bfba5aacfdc75320afaf949e8	Bacteria	Acidobacteriota	Acidobacteriae	Acidobacteriales
df08782cab7eb78a8153d5db5c62d882	Bacteria	Proteobacteria	Alphaproteobacteria	Rhizobiales	Xanthobacteraceae	Rhodoplanes	
2a410a04dd1939b030c6ef9c0c11584f	Bacteria	Actinobacteriota	Thermoleophilia
1a0fb57d44fec661651787d76217a5f9	Bacteria	Verrucomicrobiota	Chlamydiae	Chlamydiales
27c1182ef89542cb7d7bf81c7db6d9a3	Bacteria	Verrucomicrobiota	Chlamydiae	Chlamydiales	Simkaniaceae	Ga0074140	
bfedbfe1eafc168fa95c096452104ae1	Bacteria	Gemmatimonadota	S0134_terrestrial_group				
e1a3318e310e02199cc932ce22075fce	Bacteria	Firmicutes	Bacilli	Paenibacillales	Paenibacillaceae	Paenibacillus	
2a0eee3fb8ed58dab98a5340a5d58fd4	Bacteria	Chloroflexi	Dehalococcoidia	S085			
0501f2f072ad22ee60eb8549fba18c03	Bacteria	Chloroflexi	TK10				
1c3308ec18d8e335122a19e4fc2728c3	Bacteria	Proteobacteria	Gammaproteobacteria	Burkholderiales	Methylophilaceae
40b52d1c8f2224f1398cc76d921fd2ba	Bacteria	Bacteroidota	Bacteroidia	Bacteroidales	Tannerellaceae	Macellibacteroides	
2570a4ae61c64d5cd787ee3dc1830459	Bacteria	Chloroflexi	Chloroflexia	Chloroflexales	Roseiflexaceae		
4645b679ee66787a0bf94392ddf07951	Bacteria	Verrucomicrobiota	Chlamydiae	Chlamydiales	Simkaniaceae		
0988b3199b6374424f993c54bc2f91b4	Bacteria	Actinobacteriota	Actinobacteria	Micromonosporales	Micromonosporaceae	Longispora	
ac80b369ce40f4fb9588922d87dbb47d	Bacteria	Entotheonellaeota	Entotheonellia	Entotheonellales	Entotheonellaceae		
6286fb4f9307961833a4c447adb5a105	Bacteria	Bdellovibrionota	Bdellovibrionia	Bdellovibrionales	Bdellovibrionaceae	OM27_clade	
743151db8d835de2388583436acdd4e3	Bacteria	Proteobacteria	Gammaproteobacteria	Pseudomonadales	Pseudomonadaceae	Pseudomonas	
4e90b91c97dd673c3633586516fe417c	Bacteria	Proteobacteria	Alphaproteobacteria	Rhizobiales	Xanthobacteraceae
3303a24e1d273e6df19c87ce17b50fa8	Bacteria	Actinobacteriota	Actinobacteria	Streptomycetales	Streptomycetaceae	Streptomyces	
b4c5afc4ee0cb646d9870a2589a7d29e	Bacteria	Proteobacteria	Gammaproteobacteria	Burkholderiales	Oxalobacteraceae
6f7d197c88928c1a286fe54bb11ec27b	Unassigned
60e2475019139c509dbe69d20c190ccb	Bacteria
1e50d55a7c0aa5bd7d944184dbc6629a	Bacteria	Proteobacteria	Gammaproteobacteria	Steroidobacterales	Steroidobacteraceae	Steroidobacter	
dc752428e7acd1d49de1e51f38b9e0f6	Bacteria	Chloroflexi	TK10				
31217a18531d2c86658dbefc37f9ebc6	Bacteria	Chloroflexi	JG30-KF-CM66				
d9c448820e1046ad0a436393ca2705cc	Bacteria	Proteobacteria	Gammaproteobacteria	Burkholderiales	Nitrosomonadaceae	MND1	
92944220d5780a6662526b219485d0d8	Bacteria	Proteobacteria	Gammaproteobacteria
3b97bd6441f91a6b8c31817bebaf79a7	Bacteria	Actinobacteriota	MB-A2-108				
93057de9f7a70b3bdbd74b434f61d473	Bacteria
c6aacd757295a590ebe903e3ed38109d	Bacteria	Firmicutes	Bacilli	Paenibacillales	Paenibacillaceae	Paenibacillus	
727ac307a30e3932afeb33b7868033aa	Bacteria	Verrucomicrobiota	Verrucomicrobiae	Pedosphaerales	Pedosphaeraceae
848c8038f49fd88a4a5748a44bb909d7	Bacteria	Proteobacteria	Gammaproteobacteria	Pseudomonadales	Pseudomonadaceae	Pseudomonas	
119d283e8ec31c56526e5f56c4c6497c	Bacteria	Bacteroidota	Kryptonia	Kryptoniales	BSV26		
e162f2080b82c3de659d72059955c992	Bacteria
6273b7753bd03c2466a822a926eee7a6	Bacteria	Proteobacteria	Alphaproteobacteria	Micropepsales	Micropepsaceae		
32e1733a984a4a8f4be12ad5cbf0a517	Bacteria	Firmicutes	Bacilli	Bacillales	Planococcaceae	Domibacillus	
f041badb84b6cd9f6d887e3ea0ef0644	Bacteria	Actinobacteriota	Actinobacteria	Propionibacteriales	Nocardioidaceae	Kribbella	
39bd541c613e3a239bf287f9483900c3	Bacteria	Firmicutes	Bacilli	Paenibacillales	Paenibacillaceae	Paenibacillus	
e1de9f4f2ef720f8179dd3e409a5a6c3	Bacteria	Firmicutes	Bacilli	Staphylococcales	Staphylococcaceae	Staphylococcus	
0c019a23aa88ab5993055c74e4959ff3	Bacteria	Actinobacteriota	Actinobacteria	Micrococcales	Intrasporangiaceae
35855dc45a961ebf9622030c83fc4c56	Bacteria	Verrucomicrobiota	Verrucomicrobiae	Pedosphaerales	Pedosphaeraceae		
59f5ddf1555e33a6f74106cf89c509e1	Bacteria	Verrucomicrobiota	Chlamydiae	Chlamydiales	Parachlamydiaceae	Neochlamydia	
f61bde645f0109304be25317d17c6273	Bacteria	Actinobacteriota	Actinobacteria	Micromonosporales	Micromonosporaceae	Luedemannella	
3850b3bc623e5b58550806583447cfcd	Bacteria	Proteobacteria	Alphaproteobacteria	Rhizobiales	Beijerinckiaceae	Microvirga	
6858f83a05753d61a9667d6e3a4a4908	Bacteria	Proteobacteria	Gammaproteobacteria
f73aec4b54846211a17867210bdbee88	Bacteria	Gemmatimonadota	Gemmatimonadetes	Gemmatimonadales	Gemmatimonadaceae		
aafc0b9e0432887ac2ca1df2a5271b5a	Bacteria	Verrucomicrobiota	Chlamydiae	Chlamydiales	Simkaniaceae		
fc30389c43b7059372e250765b46b313	Bacteria	Proteobacteria	Alphaproteobacteria	Sphingomonadales	Sphingomonadaceae	Sphingomonas	
613f96e41efff531cf2eba12bfdfa074	Bacteria	Verrucomicrobiota	Chlamydiae	Chlamydiales	Parachlamydiaceae	Neochlamydia	
c0f92e0bdc09a6560cbaf99ef47997a6	Bacteria	Bdellovibrionota	Bdellovibrionia	Bdellovibrionales	Bdellovibrionaceae	OM27_clade	
c30cc55b221580507a9ae76d70eeb61e	Bacteria	Proteobacteria	Gammaproteobacteria	Burkholderiales	Comamonadaceae
97442f3c6150f474baef9bcc928edd0f	Bacteria
66ab528a715d55907c5754592085ce22	Bacteria	Proteobacteria	Gammaproteobacteria	Burkholderiales	SC-I-84		
8377c34b8cd7586ee8c8db484a6cae51	Unassigned
36308f612109c48f78849db1443454f0	Bacteria	Proteobacteria	Alphaproteobacteria	Caulobacterales	Hyphomonadaceae	SWB02	
2d8c626a0299a38d0543858052b1f9b9	Bacteria	Proteobacteria	Gammaproteobacteria	Legionellales	Legionellaceae	Legionella	
decb3aab2f7cbe3eb3477dc4d0f5b872	Bacteria	Proteobacteria	Alphaproteobacteria	Sphingomonadales	Sphingomonadaceae	Sphingomonas	
85f1bddecf04d0c40f68c01e896c63bb	Bacteria	Acidobacteriota	Subgroup_5				
33d08562d901af1980461250b6fee21f	Bacteria	Verrucomicrobiota	Chlamydiae	Chlamydiales
2fe7c3422df75dc743d43f2b02450d86	Bacteria
5e43e87a660db2dde1e7c1c45b348bb5	Bacteria	Actinobacteriota	Acidimicrobiia
55ca0d1fba71c256a1de4ad45eb9445d	Bacteria	Actinobacteriota	Actinobacteria	Propionibacteriales	Nocardioidaceae	Nocardioides	
89ebc6e42acc905fd837735ef6587822	Bacteria	NB1-j					
e95f01bb024f2e36155b7cf065cf8c6a	Bacteria	Gemmatimonadota	Gemmatimonadetes	Gemmatimonadales	Gemmatimonadaceae		
529a3eef9baaad47be6cf55347e9aaa2	Bacteria
41e1b33ace4d641ee302ac147967af57	Bacteria	Proteobacteria	Alphaproteobacteria	Sphingomonadales	Sphingomonadaceae	Sphingomonas	
6dfb96ca9e8a3debe5b5c69c49e57c3e	Bacteria	Chloroflexi	JG30-KF-CM66				
e276d6db2ad8a2bea4d80a7b06b08932	Bacteria	Proteobacteria	Alphaproteobacteria	Sphingomonadales	Sphingomonadaceae
9524b3dd5cd3a0c4db8499bafbcfb4bd	Bacteria	Firmicutes	Bacilli	Bacillales	Bacillaceae	Bacillus	
5bd39a4cdb3500d75883c64f70988518	Bacteria	Proteobacteria	Gammaproteobacteria	Burkholderiales	Oxalobacteraceae
3f45a1da552737da136a29be47e9d20d	Bacteria	Bacteroidota	Bacteroidia	Flavobacteriales	NS9_marine_group		
af982bf62356b20d6f632285641893c4	Bacteria	Bacteroidota	SJA-28				
8187f85669917b26fc1fe165a08bff4f	Bacteria	Acidobacteriota	Acidobacteriae	Bryobacterales	Bryobacteraceae	Bryobacter	
7c69e105522a44eb112cb7f61f4e44cb	Bacteria	Verrucomicrobiota	Chlamydiae	Chlamydiales	Parachlamydiaceae	Neochlamydia	
1ee7d20001e737ea61bd3715f219d8fd	Bacteria	Actinobacteriota	MB-A2-108				
5588742ff94523b8860542c5bcc13338	Bacteria	Myxococcota	Myxococcia	Myxococcales	Myxococcaceae
00e18a783a07dadb207f816c0ca8f09e	Bacteria	Nitrospirota	Nitrospiria	Nitrospirales	Nitrospiraceae	Nitrospira	
6833397066b3c8c33289e73c9069b2f7	Bacteria	Acidobacteriota	Subgroup_11				
e1e06cc61fb60dc339744fd954c7f1a8	Bacteria	Firmicutes	Bacilli	Paenibacillales	Paenibacillaceae	Paenibacillus	
6bf9b4e0ab9d6da58bcf1afc696c1841	Bacteria	Proteobacteria	Gammaproteobacteria	Burkholderiales	Nitrosomonadaceae	mle1-7	
680ab3cdf8c25e16d6c6bbd209c20da5	Bacteria	Proteobacteria	Gammaproteobacteria	Pseudomonadales	Pseudomonadaceae	Pseudomonas	
63041aa0853c88f174f5d8bde5a4669d	Bacteria	Actinobacteriota	Thermoleophilia	Solirubrobacterales	Solirubrobacteraceae	Solirubrobacter	
60aa1dd445c0c0ac041cc1c1dcb84087	Bacteria	Actinobacteriota	Actinobacteria	Streptosporangiales	Thermomonosporaceae	Actinocorallia	
ccb1c78c758d6f600bd58d89cc4de7e8	Bacteria	Proteobacteria	Alphaproteobacteria	Caulobacterales	Caulobacteraceae	Phenylobacterium	
b9d4a0507d506f0a18e92985825332ef	Bacteria	Proteobacteria	Gammaproteobacteria	Burkholderiales	Oxalobacteraceae
b76ed77a0c26145624b6c4ba6893f4f3	Bacteria	Bacteroidota	Bacteroidia	Sphingobacteriales	Sphingobacteriaceae
ad6cc39461a990e0bcbcf156cc918aeb	Bacteria	Proteobacteria	Alphaproteobacteria	Rhizobiales	Beijerinckiaceae	Microvirga	
312da732b44357e953ec4d6f54d2e0aa	Bacteria	RCP2-54					
c6613b0ff201e1099fb26283610698ea	Bacteria	Myxococcota	Polyangia	Haliangiales	Haliangiaceae	Haliangium	
8ec99784179d6c96ce61c58251c9a46f	Bacteria	Actinobacteriota	Thermoleophilia				
77dbc6dc1ed7811cef32068ca44c2633	Bacteria	Verrucomicrobiota	Chlamydiae	Chlamydiales	Parachlamydiaceae	Neochlamydia	
60249221c4b49f8b4f7695ddd545b4b2	Bacteria	Acidobacteriota	Acidobacteriae	Acidobacteriales			
4b5ec7326e3a887968a812cbaee2b84c	Bacteria	Verrucomicrobiota	Chlamydiae	Chlamydiales	Simkaniaceae
e0b8414a710ba2fb6a6fc79752c04dac	Bacteria
1372a83e0e9fd267716644d145ab1e84	Bacteria	Proteobacteria	Alphaproteobacteria	Sphingomonadales	Sphingomonadaceae	Sphingomonas	
829faeb3f94cc10767040f5b0a55f2e4	Bacteria	Proteobacteria	Gammaproteobacteria	Burkholderiales	Comamonadaceae
38f3731fefcfb6269bcd10b02701847d	Bacteria
f07922ed32abd4ddf7c2ba285074c84d	Bacteria	Bacteroidota	Bacteroidia	Cytophagales	Hymenobacteraceae	Adhaeribacter	
4abc4ca3dd90b65ae86a3b62e75744f8	Bacteria	Proteobacteria	Gammaproteobacteria	Burkholderiales	SC-I-84		
d8ebf30ebe23dce36dbca3bd1cdc72ba	Bacteria	Proteobacteria	Gammaproteobacteria	Burkholderiales	Nitrosomonadaceae	mle1-7	
58538cc8922548a2d6c190e9cf6fc80d	Bacteria	Actinobacteriota	Actinobacteria	Pseudonocardiales	Pseudonocardiaceae	Umezawaea	
38d602c33f4557cbbff1e0fe2985ebfc	Bacteria	Actinobacteriota	Actinobacteria	Propionibacteriales	Nocardioidaceae	Nocardioides	
06122b2e5d564056976eee17570651a5	Bacteria
0d238880fd2b492e39d5194f579daf2a	Bacteria	Verrucomicrobiota	Chlamydiae	Chlamydiales	Parachlamydiaceae	Candidatus_Protochlamydia	
c66bbcb2032c01e1d6f74074b80b46cb	Bacteria	Bacteroidota	Bacteroidia	Sphingobacteriales	env.OPS_17		
623fbc2f111e098adc0f341c5ce65729	Bacteria
778a0723de607dfdc121b86298275ad1	Bacteria	Proteobacteria	Alphaproteobacteria	Rhizobiales	Rhizobiales_Incertae_Sedis		
92ad213dc6d52f57bf9b86a302feb94e	Bacteria	Verrucomicrobiota	Chlamydiae	Chlamydiales
d0ca7babe046470373922813d4510781	Bacteria	Proteobacteria	Gammaproteobacteria	Burkholderiales	Nitrosomonadaceae	Ellin6067	
8877391100021a2bcd1c9963f5b3981c	Bacteria	Proteobacteria	Gammaproteobacteria	Burkholderiales	TRA3-20		
d64bcb49e844b8a17cf28c8c59cac6ba	Bacteria	Proteobacteria	Gammaproteobacteria	Enterobacterales	Enterobacteriaceae
f386180dc41f10a32e9e743481cfb948	Bacteria	Actinobacteriota	Actinobacteria	0319-7L14			
0ad6fe3e73d0df640bb3e2c57cc19ff8	Bacteria	Verrucomicrobiota	Chlamydiae	Chlamydiales	Parachlamydiaceae		
5150ce40dffb48b0fa9b80d2e8ccd6f3	Bacteria	Acidobacteriota	Subgroup_22				
294bc1c2201b8d58c33ac8dee3bf4db6	Bacteria	Bacteroidota	Bacteroidia	Sphingobacteriales	Sphingobacteriaceae	Pedobacter	
83ca524666b1a20ad9c01aaacbdefd53	Bacteria	Proteobacteria	Gammaproteobacteria	Burkholderiales	Oxalobacteraceae
f95b4beb8b2519ce050c3834e5c970ac	Bacteria	Bdellovibrionota	Bdellovibrionia	Bacteriovoracales	Bacteriovoracaceae	Peredibacter	
39b98337bee1285550e269e37c359ac4	Bacteria	Bacteroidota	Bacteroidia	Flavobacteriales	Flavobacteriaceae	Flavobacterium	
253d7ee3bbf19dfe9ddfff1ca84e6363	Bacteria	Firmicutes	Clostridia	Oscillospirales	Ruminococcaceae	Faecalibacterium	
ea52580112c3c135b7c11d150158543f	Bacteria	Proteobacteria	Alphaproteobacteria	Sphingomonadales	Sphingomonadaceae
95502f695fa295ff5809f29d30065829	Unassigned
d254f5c2a36e70d974f750fdb224c02f	Bacteria	Actinobacteriota	Actinobacteria	Micrococcales	Microbacteriaceae	Microbacterium	
3e579921f85a9a4e6b60e1a6f7d02669	Bacteria	Proteobacteria	Alphaproteobacteria	Rhizobiales	Hyphomicrobiaceae	Pedomicrobium	
aac1a7b8b2f5d845b211825960b3de5f	Bacteria	Proteobacteria	Gammaproteobacteria	Burkholderiales	Nitrosomonadaceae	MND1	
5728763d3c20408241440871ae597deb	Bacteria	Acidobacteriota	Subgroup_5				
c3cd76664f568fb78777b597f9e9b142	Bacteria	Acidobacteriota	Acidobacteriae	Acidobacteriales			
e32ea5a40e912016b87b865ac39011d1	Bacteria	Gemmatimonadota	Gemmatimonadetes	Gemmatimonadales	Gemmatimonadaceae		
08e64a5b6d332445e7a3e1344143377a	Bacteria	Proteobacteria	Alphaproteobacteria	Rhizobiales	A0839		
6d4753a3d836d30f32ba7792b6a14cf0	Bacteria	Proteobacteria	Alphaproteobacteria	Sphingomonadales	Sphingomonadaceae
c342ac107d8dbb3413b417cd6420d30f	Bacteria	Verrucomicrobiota	Chlamydiae	Chlamydiales	Parachlamydiaceae
250bce4ab91b2fa1a7a9f3fd47fa08d1	Bacteria	Acidobacteriota	Holophagae	Subgroup_7			
af8b227f0c016b1998cf79e8f0ea5c7a	Bacteria	Myxococcota	Polyangia	Polyangiales	Polyangiaceae
aa4c83871d799b8afe290c61bc92a1f0	Bacteria	Chloroflexi	TK17				
e98894814505c2dfe708df436d6a658a	Bacteria	Actinobacteriota	MB-A2-108				
2116143e7af8d1b1afbbd84682867830	Bacteria	Firmicutes	Bacilli	Brevibacillales	Brevibacillaceae	Brevibacillus	
dac3d60490ae70bc94947fe433de317f	Bacteria	Gemmatimonadota	Gemmatimonadetes	Gemmatimonadales	Gemmatimonadaceae		
b1f6791fcb8a6e908cf2fa907245f96f	Bacteria	Proteobacteria	Gammaproteobacteria	Burkholderiales	Comamonadaceae	Ramlibacter	
244620ebab9580df7e29b9087452dbe9	Bacteria	Chloroflexi
6a963dc34f0f53c115234a9d75484191	Bacteria	Acidobacteriota	Subgroup_5				
c27363745d3ab0d36cc2098a1270caa9	Bacteria	Acidobacteriota	Acidobacteriae	Subgroup_2			
6cd5ce9c779931c2d89f4cbfabb5683d	Bacteria	Verrucomicrobiota	Chlamydiae	Chlamydiales	Simkaniaceae		
d8aaa2878d2463cd20dc142a0babde4c	Bacteria	Chloroflexi	Chloroflexia	Chloroflexales	Roseiflexaceae		
08388e8d59fe8ea79a30e9de3707d7c4	Bacteria	Proteobacteria	Gammaproteobacteria	Burkholderiales	Oxalobacteraceae
31d0d0ebffef240deabd5dfbf8f9089a	Bacteria	Proteobacteria	Alphaproteobacteria	Sphingomonadales	Sphingomonadaceae
d8e2422682ee417ed6748a2671c5f0d1	Bacteria	Gemmatimonadota	Gemmatimonadetes	Gemmatimonadales	Gemmatimonadaceae		
ca3773ef4d78d2cb044be91f24647823	Bacteria	Actinobacteriota	Actinobacteria	Propionibacteriales	Nocardioidaceae	Nocardioides	
99c31352f62c6ae511b0f49514cde05e	Bacteria	Actinobacteriota	Actinobacteria	Micrococcales	Microbacteriaceae
66f6d826a8462c32f20fe36e46e16424	Bacteria	Bdellovibrionota	Oligoflexia	Silvanigrellales	Silvanigrellaceae	Silvanigrella	
2e0b2b1bd6c9be7b566a7031512f3b72	Bacteria	Actinobacteriota	Actinobacteria	Frankiales	Sporichthyaceae	Sporichthya	
3af21298403e633571cba689a22c7dd4	Bacteria	Verrucomicrobiota	Chlamydiae	Chlamydiales	Parachlamydiaceae	Neochlamydia	
b427049e6cec7a5bedab7ae70b206a5d	Bacteria	Firmicutes	Bacilli	Paenibacillales	Paenibacillaceae	Paenibacillus	
4daf295e4e634f8686e77ccad2e2c8fe	Bacteria	Proteobacteria	Gammaproteobacteria	Burkholderiales	A21b		
5bf81259c488deba534f5d630935dbfa	Bacteria
ab516515faf0cb62c3d954d96eecb31c	Bacteria	Proteobacteria	Alphaproteobacteria	Caulobacterales	Caulobacteraceae	Phenylobacterium	
01108acdf4b60ef4089d662da3cdbc7a	Bacteria	Proteobacteria	Gammaproteobacteria
e64a3be6d70536b609ce09699cdf71d0	Bacteria	Bacteroidota	Bacteroidia	Flavobacteriales
22eec718072f2f3e0baff0a5e1b8129d	Bacteria	Proteobacteria	Alphaproteobacteria	Rhodospirillales			
36267169aec169f8269711ecbad9dd70	Bacteria	Proteobacteria	Alphaproteobacteria	Sphingomonadales	Sphingomonadaceae	Altererythrobacter	
21980eb2e35c89e09e48f56792d90300	Bacteria	Proteobacteria	Alphaproteobacteria	Rhizobiales	Xanthobacteraceae	Pseudolabrys	
255f5d49e2be5a9ef567ae82593c73b3	Bacteria	Desulfobacterota	Desulfuromonadia	Geobacterales	Geobacteraceae	Citrifermentans	
75e4b5d186b2a437425d40793909fbff	Bacteria	Bacteroidota	Bacteroidia	Flavobacteriales	Flavobacteriaceae	Flavobacterium	
97b5f7058e9cd2e503818cc5a041d45d	Bacteria	Proteobacteria	Gammaproteobacteria	Burkholderiales	Oxalobacteraceae
ffb3a41eb496b33e28be17e5e096ef8c	Bacteria	Acidobacteriota	Subgroup_22				
f7e245835e0a169827d0eb22befcfa53	Bacteria	Patescibacteria
497afbad1dbbd150ac187b4a524a6a4c	Bacteria	Proteobacteria	Gammaproteobacteria	Burkholderiales
b946e3b49924ec626bc06a2b92d9711e	Bacteria	Actinobacteriota	Actinobacteria	Streptomycetales	Streptomycetaceae	Streptomyces	
fdd4b0fa8894f0528574754f5d5178c2	Bacteria	Verrucomicrobiota	Verrucomicrobiae	Pedosphaerales	Pedosphaeraceae		
282ff7bf53e2d1a62532695976a88957	Bacteria	Bdellovibrionota	Bdellovibrionia	Bdellovibrionales	Bdellovibrionaceae	OM27_clade	
a5b67e464227e2fec22b41f637edf681	Bacteria	Actinobacteriota	Acidimicrobiia	IMCC26256			
c500b9a03992afa79e46ea10074f0e7b	Bacteria	Proteobacteria	Alphaproteobacteria	Rhizobiales	Rhizobiales_Incertae_Sedis	Nordella	
3a0c441099dd64ffd150b012905031e4	Bacteria	Proteobacteria	Alphaproteobacteria	Rhizobiales	Beijerinckiaceae	Microvirga	
0f24bb033cceb1abcb72bb6b67fa05fc	Bacteria	Gemmatimonadota	Gemmatimonadetes	Gemmatimonadales	Gemmatimonadaceae
a721d74051c2f9f97b460089c949eac3	Bacteria	Proteobacteria	Alphaproteobacteria	Reyranellales	Reyranellaceae	Reyranella	
955d68eeae6994c7c92e2898de6e8a7d	Bacteria	Actinobacteriota	Actinobacteria	Propionibacteriales	Nocardioidaceae	Aeromicrobium	
969dac88705edfe14fb8f5ffc7f8b252	Bacteria	Proteobacteria	Alphaproteobacteria	Rhizobiales	Rhizobiaceae
d81f599b30e4b87d312934d53f1b014e	Bacteria	Firmicutes	Bacilli	Bacillales	Bacillaceae	Bacillus	
ae1eb3a8c061ffa97276f92127bfb56d	Bacteria	Firmicutes	Bacilli	Paenibacillales	Paenibacillaceae	Paenibacillus	
11607d10045e0b9c572a8f33fecad6e6	Bacteria	Firmicutes	Bacilli	Paenibacillales	Paenibacillaceae	Paenibacillus	
bd15cf9799978bc2f0954870ad5988aa	Bacteria	Dependentiae	Babeliae	Babeliales	Vermiphilaceae		
016a85579cf0b921f1304293eb5b903c	Bacteria	Actinobacteriota	Thermoleophilia	Solirubrobacterales	67-14		
ab1da875ba5ad12e46c2328685a9d41d	Bacteria	Verrucomicrobiota	Chlamydiae	Chlamydiales
6e612a45c959ca9cf7b3c6842927613e	Bacteria	Bdellovibrionota	Oligoflexia	0319-6G20			
cd152c7dca6a652444eeeaff96271188	Bacteria	Proteobacteria	Gammaproteobacteria	Burkholderiales	Nitrosomonadaceae	Ellin6067	
b6835a8bec1274edbdc3b8c61166357b	Bacteria
4bee68d9b27bb674eb3f41b37a8d1ae7	Bacteria	Proteobacteria	Gammaproteobacteria	Xanthomonadales
2342a2463ad5efd5e62917de083948de	Bacteria	Proteobacteria	Gammaproteobacteria	Burkholderiales	Sutterellaceae	Sutterella	
0d56dda4c8da9792a28167fc4ca61fad	Bacteria	Proteobacteria	Gammaproteobacteria	Burkholderiales	Oxalobacteraceae
b99a95b5bc5632c77faf67f601c74324	Bacteria	Firmicutes	Bacilli	Paenibacillales	Paenibacillaceae	Paenibacillus	
3fe3b007b64ef9c8716d9e2fdd37053f	Bacteria	Firmicutes	Bacilli	Paenibacillales	Paenibacillaceae	Paenibacillus	
3886d3173c7816707642ebf07c5918a6	Bacteria	Latescibacterota					
9e81698471b25a36bd0cd9215d653a59	Bacteria	Acidobacteriota	Subgroup_22				
2a9ffcebef5343490eb0dd99523e317b	Bacteria	Firmicutes	Bacilli	Paenibacillales	Paenibacillaceae	Paenibacillus	
4c4e31a6dc9337582f1f005c100f16f0	Bacteria	Verrucomicrobiota	Chlamydiae	Chlamydiales	Parachlamydiaceae
9f54434f32f752d148da9eb4ecb6c7bf	Bacteria	Proteobacteria	Alphaproteobacteria
6c602c46830761513df01869da116355	Unassigned
26ff846dfd1854734923050e67a4cfa5	Bacteria	Proteobacteria	Alphaproteobacteria	Rhizobiales	Devosiaceae	Devosia	
b720ff4b20c07899e17c70e1f2780b84	Bacteria	Proteobacteria	Gammaproteobacteria	Xanthomonadales	Rhodanobacteraceae
58c5a7331bde0573af484042bd93aef4	Bacteria	Proteobacteria	Gammaproteobacteria	Burkholderiales	Oxalobacteraceae	Pseudoduganella	
a85bcfe1830e325a53210b13e3cd5a72	Bacteria	Bacteroidota	Bacteroidia	Flavobacteriales	Flavobacteriaceae	Flavobacterium	
82091b8f92dba1d74000d8111a2397d6	Bacteria	Firmicutes	Bacilli	Paenibacillales	Paenibacillaceae	Paenibacillus	
b9c815f21b0305c15d279307952dac18	Bacteria	Proteobacteria	Gammaproteobacteria	Burkholderiales	Nitrosomonadaceae	Ellin6067	
23c57ae2326187cb84bd49ebb23eba64	Bacteria	Proteobacteria	Gammaproteobacteria	Gammaproteobacteria_Incertae_Sedis	Unknown_Family	Acidibacter	
ab56a4b3071689e2860d731ca8bc388e	Bacteria	Proteobacteria	Gammaproteobacteria	Burkholderiales	TRA3-20		
18ec10da259e57bd3c68ac792f001701	Bacteria	Firmicutes	Bacilli	Paenibacillales	Paenibacillaceae	Paenibacillus	
caf5dd30bc03e6db5d41d97ff3d0e021	Bacteria	Actinobacteriota	Actinobacteria	Propionibacteriales	Nocardioidaceae	Nocardioides	
6e2de95be2e0edbcf422544765e36e03	Bacteria	Firmicutes	Bacilli	Paenibacillales	Paenibacillaceae	Paenibacillus	
8207006751a76bbd2a0c616161cac0f9	Bacteria	Firmicutes	Bacilli	Paenibacillales	Paenibacillaceae	Paenibacillus	
3b71b3ed0603e6047451513347f2d9ce	Bacteria	Actinobacteriota	Actinobacteria	Micrococcales	Intrasporangiaceae	Knoellia	
3166d242a081c02ff90efc47d33d80b3	Bacteria	Firmicutes	Bacilli	Paenibacillales	Paenibacillaceae	Cohnella	
7b267f48cb795def166181226b12cf25	Bacteria	FCPU426					
f342d93d58843865e32a76170041c3dc	Bacteria	Gemmatimonadota	Gemmatimonadetes	Gemmatimonadales	Gemmatimonadaceae
ffe4a83cda86a04eb589b3a7f6ab259b	Bacteria	Proteobacteria	Alphaproteobacteria	Rhizobiales	Rhizobiales_Incertae_Sedis	Bauldia	
87a923ea2456410448a438eae812fd40	Bacteria	Proteobacteria	Alphaproteobacteria	Caulobacterales	Hyphomonadaceae	SWB02	
c893fe225f143e402d8e690a17e2ae35	Bacteria	Proteobacteria	Gammaproteobacteria	Salinisphaerales	Solimonadaceae
2cabb96c54a068a6c7664ce6a944a7b4	Bacteria	Bacteroidota	Bacteroidia	Flavobacteriales	Flavobacteriaceae	Flavobacterium	
981c1da3661d8d384b66d5840e283250	Bacteria	Firmicutes	Bacilli	Paenibacillales	Paenibacillaceae	Paenibacillus	
b6cb2118552a992e4978b3cdef53d60b	Bacteria	Patescibacteria
ceb2e3cb2ddef29e167e5a1879330365	Bacteria	Proteobacteria	Alphaproteobacteria	Rickettsiales	Mitochondria		
4705f23c1f4647264f331b4a91ddda17	Bacteria	Proteobacteria	Gammaproteobacteria	Burkholderiales	Neisseriaceae		
b4a2ad9cb524dcbffa07b9a0215512f5	Bacteria	Proteobacteria	Gammaproteobacteria	Pseudomonadales	Pseudomonadaceae	Pseudomonas	
b99cef2c7771cbca386410b61e5494b5	Bacteria	Proteobacteria	Alphaproteobacteria	Dongiales	Dongiaceae	Dongia	
cdf88142ddce5b5a8f62d0910a29802b	Bacteria	Dependentiae	Babeliae	Babeliales	Vermiphilaceae		
93bbd0e189c088b6093fb18513175de7	Bacteria	Proteobacteria	Alphaproteobacteria	Elsterales			
09bc127acf76e0932288fa04f016c025	Bacteria	Gemmatimonadota	AKAU4049				
4066c7f1e70f0920fdba1fc06fde4e8a	Bacteria	Verrucomicrobiota	Chlamydiae	Chlamydiales	Criblamydiaceae	Estrella	
90f3dfbe958fc9d9ba440b4989958e56	Bacteria	Bdellovibrionota	Oligoflexia	0319-6G20			
a1191ead5a21f3e22e9e7424919f2076	Bacteria
90f026be6d607b9c772e5b117e878cd4	Bacteria	Proteobacteria	Alphaproteobacteria	Sphingomonadales	Sphingomonadaceae	Sphingomonas	
beee116567c194af400e75129a59c909	Bacteria	Actinobacteriota	Thermoleophilia	Gaiellales			
dacbefc032b03c642e865e8e79851aa8	Bacteria	Proteobacteria	Gammaproteobacteria	Burkholderiales	Oxalobacteraceae
840b5d884aef13e6def3ec5766c7cfc5	Bacteria	Firmicutes	Bacilli	Paenibacillales	Paenibacillaceae	Paenibacillus	
f46574b383c3238b8039900f25879d19	Bacteria	Firmicutes	Bacilli	Paenibacillales	Paenibacillaceae	Cohnella	
99f08d3afa45e9daa1cff1e16b53d662	Bacteria	Acidobacteriota	Acidobacteriae	Bryobacterales	Bryobacteraceae	Bryobacter	
edd0ad1da6c0a3b5c1ee7404b10a29ce	Bacteria	Firmicutes	Bacilli	Staphylococcales	Staphylococcaceae	Staphylococcus	
fe6df21e6b7ec006657258455ef3a4d3	Bacteria	Proteobacteria	Alphaproteobacteria
bd000571724abce9a156e62720325760	Bacteria	Proteobacteria	Alphaproteobacteria	Sphingomonadales	Sphingomonadaceae	Sphingopyxis	
4df76d647f8e7381fe1a8354fffbdbfe	Bacteria	Dependentiae	Babeliae	Babeliales
bf364e8c71d1c4367f4d169a6da690ef	Bacteria	Proteobacteria	Alphaproteobacteria	Rhizobiales	A0839		
e57c08aac0f978f326f85ad43f7a3c4a	Bacteria	Gemmatimonadota	Gemmatimonadetes	Gemmatimonadales	Gemmatimonadaceae		
2d78bfdd27f398e265fe440b9899f585	Bacteria	Bacteroidota	Bacteroidia	Sphingobacteriales	env.OPS_17		
c9560eaa3c164c68d751d572452731ca	Bacteria	Actinobacteriota	Acidimicrobiia	IMCC26256			
8f6e253c723d458b1051b02adc55c131	Bacteria	Bacteroidota	Bacteroidia	Cytophagales	Microscillaceae		
f7f112177eb5c7d603c44c205ab2c2d2	Bacteria	Proteobacteria	Gammaproteobacteria	Burkholderiales	Oxalobacteraceae
6e91f59e4f9d4057b129d3018da8615b	Bacteria	Bacteroidota	Bacteroidia	Sphingobacteriales	env.OPS_17		
8d73f97c5e0885f2c0603d4b768ef72e	Bacteria	Bdellovibrionota	Oligoflexia	0319-6G20			
b51c523021c381d41edae64a424e5139	Bacteria	Proteobacteria	Gammaproteobacteria	Burkholderiales	Comamonadaceae
7ed492ffb5c844ffe601761285f0b202	Bacteria	Firmicutes	Bacilli	Paenibacillales	Paenibacillaceae	Paenibacillus	
44c85e1ba691a4ac888399ec41ae991d	Bacteria	Verrucomicrobiota	Chlamydiae	Chlamydiales	Simkaniaceae		
c3cef10b6513376970ce7857f59955c9	Bacteria	Dependentiae	Babeliae	Babeliales
5eb183a5eb227a06005fc3ee9647a29f	Bacteria	Bdellovibrionota	Bdellovibrionia	Bdellovibrionales	Bdellovibrionaceae	OM27_clade	
5f5701928e88467671039458ff74d719	Bacteria	Actinobacteriota	Thermoleophilia	Solirubrobacterales	67-14		
aeac764198c26aa282eb2789f21a40ac	Bacteria	Acidobacteriota	Acidobacteriae	Bryobacterales	Bryobacteraceae	Bryobacter	
c7ad009e66c57d4eb1455cd3f7a2eb0b	Bacteria	Firmicutes	Bacilli	Lactobacillales	Aerococcaceae	Aerococcus	
6ffc7146417e22f12551577427cf476d	Bacteria	Proteobacteria	Gammaproteobacteria	Burkholderiales	Oxalobacteraceae	Massilia	
abbbbebdbfc8e28c6e08deb9f14a3e1a	Bacteria	Firmicutes	Bacilli	Paenibacillales	Paenibacillaceae
ab278634264686c9a6c4e9b15c4007a4	Bacteria	Verrucomicrobiota	Chlamydiae	Chlamydiales	Parachlamydiaceae	Neochlamydia	
78303de41e394c9205841f5d930dbb0b	Bacteria	Verrucomicrobiota	Chlamydiae	Chlamydiales
80dae12dd2fec00a344f45fef9beaf60	Bacteria	Patescibacteria	Saccharimonadia	Saccharimonadales			
6201e4f23c609c7e48d9cbbe1e66361e	Bacteria	Actinobacteriota	Actinobacteria	Micromonosporales	Micromonosporaceae	Luedemannella	
1403ca03d6ded57f270c6b7489c25733	Bacteria	Firmicutes	Bacilli	Paenibacillales	Paenibacillaceae	Paenibacillus	
562eaa15066c0666148998523d4be859	Bacteria	Desulfobacterota					
85546e95a6cb11242b8c1ebefd98d234	Bacteria	Firmicutes	Bacilli	Paenibacillales	Paenibacillaceae	Paenibacillus	
491d75cd04bb2a9bb615ab7b1bc97702	Bacteria
1f609da5dcfba1387b150bf21a29458c	Bacteria	Proteobacteria	Gammaproteobacteria	Pseudomonadales	Pseudomonadaceae	Pseudomonas	
6d56f47eb4c24060e1c6b84b18365d1c	Bacteria	Firmicutes	Bacilli	Paenibacillales	Paenibacillaceae	Paenibacillus	
25281334be870f926e4f419ca499c759	Bacteria	Desulfobacterota					
089740168abc36e23659ecbb84c2f815	Bacteria	Actinobacteriota	Actinobacteria	Streptosporangiales	Thermomonosporaceae	Actinocorallia	
777853abe26b97ae19f22bc580746f09	Bacteria	Proteobacteria	Gammaproteobacteria	Burkholderiales	Comamonadaceae	Delftia	
5621ba0fec4d18f1afaa6571318fa082	Bacteria	Actinobacteriota	Actinobacteria	Streptomycetales	Streptomycetaceae	Streptomyces	
a000625dd41659f8babafb463eb996c8	Bacteria	Proteobacteria	Alphaproteobacteria	Acetobacterales	Acetobacteraceae
c6eca052d21db78aad0119430677733d	Bacteria	Proteobacteria	Gammaproteobacteria	Burkholderiales	Comamonadaceae
e8f316d00d3977bff32aed02cb79d6a5	Bacteria	Actinobacteriota	Thermoleophilia	Gaiellales	Gaiellaceae	Gaiella	
76691f36e5a02e5a6b6dc3c54b6484d6	Bacteria	Actinobacteriota	Actinobacteria	Frankiales	Sporichthyaceae
5f65c0831e1467430348fc955337e68d	Bacteria	Bacteroidota	Bacteroidia	Sphingobacteriales	env.OPS_17		
07304368cc02721754037c987b73ad9c	Bacteria	Proteobacteria	Gammaproteobacteria	Burkholderiales	SC-I-84		
798d043ae322a7ed254b895bc68721ed	Bacteria	Proteobacteria	Gammaproteobacteria	Burkholderiales	Comamonadaceae
518d2d41becfd0ce0f60d7d67f4f6e46	Bacteria	Firmicutes	Bacilli	Staphylococcales	Staphylococcaceae	Staphylococcus	
d1987e2f5601a74ce6040ff3a4e63b78	Bacteria	Bdellovibrionota	Oligoflexia	Silvanigrellales	Silvanigrellaceae	Silvanigrella	
cf1d6b56f67afef3c4b62056a6a51152	Bacteria	Actinobacteriota	Actinobacteria	Streptomycetales	Streptomycetaceae	Streptomyces	
969d52e68e048d95fa464d657e758504	Bacteria	Firmicutes	Bacilli	Bacillales	Planococcaceae
01b1187aaac689c9e64685788fb4c9f6	Bacteria	Bacteroidota	Bacteroidia	Flavobacteriales	Flavobacteriaceae	Flavobacterium	
dd951e2436602b38a19df3006ce4e30b	Bacteria	Proteobacteria	Gammaproteobacteria	Burkholderiales	Oxalobacteraceae
569fba3761c138cf6ef5c60ee8d8a745	Bacteria	Gemmatimonadota	Longimicrobia	Longimicrobiales	Longimicrobiaceae		
d3ad0c9ffd6489a0919840abc2d469ca	Bacteria	Proteobacteria	Gammaproteobacteria	Burkholderiales	Comamonadaceae	Paucibacter	
c2681f7615f633f8c5b456e2d5e69a04	Bacteria	Verrucomicrobiota	Verrucomicrobiae	Chthoniobacterales	Chthoniobacteraceae	Chthoniobacter	
e637d6ced030b724649ac87c63af4fa8	Bacteria	Firmicutes	Bacilli	Paenibacillales	Paenibacillaceae	Paenibacillus	
cb09dd76159dca0072c576da1c8a66b9	Bacteria	Deinococcota	Deinococci	Deinococcales	Deinococcaceae	Deinococcus	
0c6fbe27bc9bc6229a230cad4fe0650d	Bacteria	Bacteroidota	Bacteroidia	Chitinophagales	Chitinophagaceae	Flavitalea	
be928d440d2c2b21427655b566d2e3ef	Bacteria	Proteobacteria	Gammaproteobacteria	Diplorickettsiales	Diplorickettsiaceae		
68d07d753602d5e3275c5d239b7e5061	Bacteria	Actinobacteriota	Acidimicrobiia	IMCC26256			
2aeb72092e03a05c2ebd0705322bd71e	Bacteria	Desulfobacterota					
4937040c6304bf24d62f60ab3ee348e5	Bacteria	Actinobacteriota	Acidimicrobiia
70878838abf5d04dab48470c6b9d1afb	Bacteria	Firmicutes	Clostridia	Clostridiales	Clostridiaceae	Clostridium_sensu_stricto_1	
5937ce4f2c43c5fc98bb9de2f6222091	Bacteria	Chloroflexi	Dehalococcoidia	S085			
b29fb41e3fc20187f1b4208fe0c119b0	Bacteria	Entotheonellaeota	Entotheonellia	Entotheonellales	Entotheonellaceae		
f426edbfb775d16848fdf629af561dac	Bacteria	Actinobacteriota	Actinobacteria	Frankiales	Geodermatophilaceae	Blastococcus	
11d1eafc6fd9ccfefe7f4a9c87659c59	Bacteria	Bacteroidota	Bacteroidia	Sphingobacteriales	env.OPS_17		
528dbf1f0574ed04c8fe5e7022834727	Unassigned
2d7fe191fcf1e61bd5ed6e79c340f147	Bacteria	Firmicutes	Bacilli	Paenibacillales	Paenibacillaceae	Paenibacillus	
92b38d5a048ddfffb65e2b2cbedfe5fc	Bacteria	Chloroflexi	AD3				
a9988f3b5a80ab234711460c06d54213	Bacteria	Proteobacteria	Gammaproteobacteria	Burkholderiales	Oxalobacteraceae	Massilia	
1774129a47fe9a3413994a36b4983ef2	Bacteria	Actinobacteriota	Actinobacteria	Frankiales	Geodermatophilaceae	Blastococcus	
b34aa17672d081be43619efe048cb7b7	Bacteria	Firmicutes	Bacilli	Bacillales	Bacillaceae	Bacillus	
959f1086db3ede84bc2102480aff70e1	Unassigned
9631dabe70ad96837305295c744d2a87	Bacteria	Verrucomicrobiota	Chlamydiae	Chlamydiales	Waddliaceae	Waddlia	
812c5a322143308569866620c3e8445d	Bacteria	Verrucomicrobiota	Chlamydiae	Chlamydiales	Simkaniaceae
d0efb8b661e12b83713b328fdbdba200	Bacteria	Actinobacteriota	Acidimicrobiia	IMCC26256			
85ba1a5478dfba8a71d928bde1883fa6	Bacteria	Planctomycetota	vadinHA49				
789168d28b7129192cbd3ed33ac4e126	Bacteria
5cf639c4f95540813de2cfa7ee6c63ce	Bacteria	Actinobacteriota	Acidimicrobiia	IMCC26256			
20fd57ff9162dd9bf084fcb141574d13	Bacteria	Actinobacteriota	Actinobacteria	Frankiales	Sporichthyaceae	Sporichthya	
cade31cede541e3b6a88afbe61e8d145	Bacteria	Proteobacteria	Gammaproteobacteria	Burkholderiales	Oxalobacteraceae
6a64260a4cd7b6be8a8b494d14d7358e	Bacteria	Proteobacteria	Alphaproteobacteria	Holosporales	Holosporaceae		
c4441a4fc74b6aa2a82eaecf74e4916d	Bacteria	Chloroflexi	TK10				
aa89122727a6f29b11582ec46a0be337	Unassigned
6cc4e8611b3e79f6e8e3491ae2e1495e	Bacteria	Proteobacteria	Gammaproteobacteria	Burkholderiales	TRA3-20		
b4bb1d35e62199a037fa95626f534898	Bacteria	Proteobacteria	Gammaproteobacteria	Burkholderiales	Nitrosomonadaceae	MND1	
b31095601820076841af462cc393f26e	Bacteria	Bacteroidota	Bacteroidia	Sphingobacteriales	env.OPS_17		
cc047364039f8acdf5e34466d91738c0	Bacteria	Acidobacteriota	Acidobacteriae	Acidobacteriales			
110d9c62d2040b600a33a5d80505df61	Bacteria	Verrucomicrobiota	Chlamydiae	Chlamydiales	cvE6		
df4d1f8e530f83c9cd1e391bc14815e4	Bacteria	Proteobacteria	Gammaproteobacteria	Pseudomonadales	Pseudomonadaceae
2c3e67b16c0c116ff573b91a70e41205	Bacteria	Proteobacteria	Gammaproteobacteria	Burkholderiales	Neisseriaceae	Neisseria	
8b081b967c7c95c52e0f47ac44471f96	Bacteria	Proteobacteria	Alphaproteobacteria	Rhizobiales	Beijerinckiaceae	Methylobacterium-Methylorubrum	
7279921878922c83c16a63e17367b4d4	Bacteria	Proteobacteria	Alphaproteobacteria	Rhizobiales	Rhizobiaceae	Shinella	
98c800dfdb53ea6cdabdc2a545e44d12	Bacteria	Proteobacteria	Gammaproteobacteria	Burkholderiales	Oxalobacteraceae
aa02117088ac28d07ea85ca42a3b2dc2	Bacteria	Actinobacteriota	Actinobacteria	Pseudonocardiales	Pseudonocardiaceae	Actinomycetospora	
3a10093e6c9c79045d5a0aae578cd2ff	Bacteria	Chloroflexi	Chloroflexia	Chloroflexales	Roseiflexaceae		
ba79320d8c02b81d3294222bdd37a8b9	Bacteria	Gemmatimonadota	Gemmatimonadetes	Gemmatimonadales	Gemmatimonadaceae		
beacb81879e54b1691234e3adde47934	Bacteria	Proteobacteria	Gammaproteobacteria	Burkholderiales	Oxalobacteraceae	Massilia	
ff7418b9a6d23816c16c4c1bc7a52200	Bacteria	Verrucomicrobiota	Chlamydiae	Chlamydiales	cvE6		
91c778855e7b2c15d9b98f62be55b41d	Bacteria	Chloroflexi	TK10				
dfb3f55c8c955dd9144a1b45d79c90e1	Bacteria	Actinobacteriota	MB-A2-108				
93d613e8f93fb4a353bc10e496aa6ef5	Bacteria	Proteobacteria	Alphaproteobacteria	Sphingomonadales	Sphingomonadaceae	Sphingomonas	
4fa4c199b9e388300386e4ada329960c	Bacteria	Actinobacteriota	Actinobacteria	Corynebacteriales	Corynebacteriaceae	Corynebacterium	
948965bd889031d0c73f62accef64905	Bacteria	Proteobacteria	Gammaproteobacteria	Burkholderiales	Nitrosomonadaceae	MND1	
1a038f631e722d570a0efd1bda59b246	Bacteria	Bacteroidota	Bacteroidia	Flavobacteriales	Flavobacteriaceae	Flavobacterium	
cafd7beeb83190cc09ee33ef95f8f2c3	Bacteria	Proteobacteria	Gammaproteobacteria	Burkholderiales	Comamonadaceae	Rhizobacter	
5cea556251fde8d37131c833d4c619df	Bacteria	Proteobacteria	Alphaproteobacteria	Rhizobiales	Rhizobiaceae	Mesorhizobium	
95dc9e3193dd113e9ecb9750ca74894e	Bacteria	Firmicutes	Bacilli	Paenibacillales	Paenibacillaceae	Paenibacillus	
e6fd7385fba3cf3583a04be32af278e5	Bacteria	Gemmatimonadota	Gemmatimonadetes	Gemmatimonadales	Gemmatimonadaceae	Gemmatimonas	
7fbb2f1595c83bf3c2fc0b3f453f34a8	Bacteria	Acidobacteriota	Subgroup_5				
17d58c773ee0e4671a693c9c7821cc86	Bacteria	Proteobacteria	Alphaproteobacteria	Dongiales	Dongiaceae	Dongia	
e5266981dedf0e500080de6cf74c1025	Bacteria	Dependentiae	Babeliae	Babeliales	Vermiphilaceae		
dfa2d586adb989cf32eaf4019a3d717b	Bacteria	Patescibacteria	Saccharimonadia	Saccharimonadales			
38f1c41e34f17e19736149d1bdb105f9	Bacteria	Verrucomicrobiota	Chlamydiae	Chlamydiales	cvE6		
dd4a181b05b12b9b6362b63f42ce65c5	Bacteria	Proteobacteria	Alphaproteobacteria	Holosporales	Holosporaceae		
a68839961a54cf894b8267e64573b8eb	Bacteria	Proteobacteria	Alphaproteobacteria	Sphingomonadales	Sphingomonadaceae	Sphingobium	
1b1bae57a336b2a8dc18fdffad005d97	Bacteria	Proteobacteria	Alphaproteobacteria	Reyranellales	Reyranellaceae	Reyranella	
e4ad6d3f0ecfd9036fc57097e8c318ab	Bacteria	Firmicutes	Bacilli	Bacillales	Bacillaceae	Bacillus	
cd91fcba96a1ed6a1c71dbc2f040dc60	Bacteria	Proteobacteria	Gammaproteobacteria	Burkholderiales	Oxalobacteraceae
0c358a972283863197ca2632caafe467	Bacteria	Proteobacteria	Gammaproteobacteria	Burkholderiales	Oxalobacteraceae	Pseudoduganella	
f553f4484ff1fccecb1d72524c399cac	Bacteria	Proteobacteria	Alphaproteobacteria	Sphingomonadales	Sphingomonadaceae	Sphingomonas	
8441458ca990666e3940cbe40a7a5eae	Bacteria	Acidobacteriota	Acidobacteriae	Acidobacteriales	Acidobacteriaceae_(Subgroup_1)		
d9663ec9f8599ae5916df129b9cb8c9c	Bacteria	Proteobacteria	Alphaproteobacteria	Rhodospirillales	Rhodospirillaceae		
238f42b398828308bedfeaef071af414	Bacteria	Actinobacteriota	MB-A2-108				
2849bc1dc341ab21f972b6a72a72d6ca	Bacteria	Myxococcota	Polyangia	Haliangiales	Haliangiaceae	Haliangium	
31dfebd7a8ad24561febd4e79e1f9b58	Bacteria	Proteobacteria	Gammaproteobacteria	Burkholderiales	Comamonadaceae
83b8d565d2a3e4b9e4ed33cfe1fc1502	Bacteria	Proteobacteria	Alphaproteobacteria	Rhizobiales	Xanthobacteraceae	Bradyrhizobium	
0145d96ab88695c4ca7badc4668a29e9	Bacteria	RCP2-54					
eced28134094875877c19739d6347241	Bacteria	Firmicutes	Bacilli	Paenibacillales	Paenibacillaceae	Paenibacillus	
c586ab266854fd2039d9084ce666cc95	Bacteria	Bacteroidota	Bacteroidia	Sphingobacteriales	Sphingobacteriaceae	Pedobacter	
9ff9ba017fb798d783e1e8c0b9d79384	Bacteria	Bdellovibrionota	Oligoflexia	0319-6G20			
949b1e223625c9f8574b6c32a2600003	Bacteria	Myxococcota	bacteriap25				
9da0602e37f43a5c3d112db2fcfeac37	Bacteria	Acidobacteriota	Acidobacteriae	Subgroup_13			
44a2e30589fba8974644eb607ed8ae8e	Bacteria	Firmicutes	Bacilli	Bacillales	Bacillaceae
1963a61ee59dde36449057f8c1f26d7a	Bacteria	Gemmatimonadota	BD2-11_terrestrial_group				
ad523e6c27fc3d75a467b4b1b31ad66d	Bacteria	Acidobacteriota	Acidobacteriae	Acidobacteriales			
b80e6cfdf26d0c9534c264999bb51e74	Bacteria	Verrucomicrobiota	Chlamydiae	Chlamydiales	Simkaniaceae	Candidatus_Rhabdochlamydia	
a90f6b5241d80107465020c7ad1d95b7	Bacteria	Actinobacteriota	Thermoleophilia	Solirubrobacterales	Solirubrobacteraceae
51bc06e54432a4ca4d8ebde7caf6bb14	Bacteria	Proteobacteria	Gammaproteobacteria	Salinisphaerales	Solimonadaceae	Polycyclovorans	
413e9d1c6e9f4efad5b503af8ab3670b	Bacteria	Acidobacteriota	Subgroup_5				
4d5406d8383103f779d19a5f7158b8ee	Bacteria	Proteobacteria	Gammaproteobacteria	Burkholderiales	Comamonadaceae	Ramlibacter	
2b479303c7a47f61d9d90d1ad28366a2	Bacteria	Verrucomicrobiota	Chlamydiae	Chlamydiales	cvE6		
a1ae1f146820a5f8867c0d4a13e9ddff	Bacteria	Proteobacteria	Alphaproteobacteria	Rhizobiales	Devosiaceae
19df793d97fa0c58a8ff10b0ee1deee8	Bacteria
760c01fdc993c235441f14c990196728	Bacteria	Proteobacteria	Gammaproteobacteria	Burkholderiales	Oxalobacteraceae
d804ef81ba5852ea49e4d19a77e5acba	Bacteria	Firmicutes	Bacilli	Paenibacillales	Paenibacillaceae	Paenibacillus	
c77f2322a4de5457b7698f6f64442fa8	Bacteria	Verrucomicrobiota	Chlamydiae	Chlamydiales	Parachlamydiaceae	Neochlamydia	
6ac1a404671b3697e7a1d5309251b93a	Bacteria	Verrucomicrobiota	Chlamydiae	Chlamydiales	Parachlamydiaceae		
28b7722e65ca33f54b12a8fe75919adc	Bacteria	Proteobacteria	Gammaproteobacteria	Gammaproteobacteria_Incertae_Sedis	Unknown_Family	Candidatus_Berkiella	
cd7776c0f92516114aefa272619a8443	Bacteria	Proteobacteria	Alphaproteobacteria	Rhizobiales	Rhizobiales_Incertae_Sedis		
74f4bbaee20b3eec12f8e41b1d521ed0	Bacteria	Proteobacteria	Gammaproteobacteria	Burkholderiales	Comamonadaceae	Piscinibacter	
ae396a668f82e966615993bde6a8b597	Bacteria	Verrucomicrobiota	Chlamydiae	Chlamydiales	Parachlamydiaceae		
6c8359f6f558452f5c4477f505701dd7	Bacteria	Firmicutes	Bacilli	Paenibacillales	Paenibacillaceae	Paenibacillus	
870bdfec50bbc75288e2f25bc15ceac6	Bacteria	Actinobacteriota	Actinobacteria	Micrococcales	Microbacteriaceae	Agromyces	
f6bea54e1d955fa7559ed77bb93b4f08	Bacteria	Firmicutes	Bacilli	Paenibacillales	Paenibacillaceae	Paenibacillus	
63d11c148043e72a3d91cc3471f53101	Bacteria	Proteobacteria	Gammaproteobacteria	Burkholderiales	Oxalobacteraceae
7f11f8d2e6e349fe14c77602b76ec376	Bacteria	Verrucomicrobiota	Verrucomicrobiae	Pedosphaerales	Pedosphaeraceae		
16381e740d77ce56d7a30076ade14ad2	Bacteria	Actinobacteriota	Actinobacteria	Frankiales	Frankiaceae	Jatrophihabitans	
37db2cb31878668a92e84848286b7bf8	Bacteria	Verrucomicrobiota	Chlamydiae	Chlamydiales	Parachlamydiaceae
f65cce334e23047158acf153346c8987	Bacteria	Myxococcota	Polyangia	Polyangiales	Sandaracinaceae		
a9b0f150669838d167b034a0608190b1	Bacteria	Firmicutes	Clostridia	Clostridiales	Caloramatoraceae	Fonticella	
5d4049586d6f9d065d59295452bad86e	Bacteria	Proteobacteria	Alphaproteobacteria	Rhizobiales	Rhizobiales_Incertae_Sedis		
7d90232c0635caf184f76684855297bf	Bacteria	Entotheonellaeota	Entotheonellia	Entotheonellales	Entotheonellaceae		
19059951964e8ece79f0ae957511540b	Bacteria	Chloroflexi	TK10				
40f36afcb6be3ff3525946ed7a9b488d	Bacteria	Proteobacteria	Alphaproteobacteria	Caulobacterales	Caulobacteraceae	Brevundimonas	
76cd43aaa4797f727b6b9bc103933001	Bacteria	Bacteroidota	Bacteroidia	Bacteroidales	Tannerellaceae	Macellibacteroides	
6d4b10ef7662dfea4933a758a1783d47	Bacteria	Actinobacteriota	Acidimicrobiia	IMCC26256			
259e5dcc74235714b33e02adcb258f8f	Bacteria
6fec260e40bbf4cafdf150b9f55c48c8	Bacteria	Firmicutes	Bacilli
c5096b5f7593708e94313229fd4da05d	Bacteria	Firmicutes	Bacilli	Paenibacillales	Paenibacillaceae	Cohnella	
391a95a55abc3538f19ca8a42381f818	Bacteria	Firmicutes	Bacilli	Paenibacillales	Paenibacillaceae	Paenibacillus	
8e7ef42d3875f0896f2a86300950d1f8	Bacteria	Firmicutes	Bacilli	Paenibacillales	Paenibacillaceae	Cohnella	
60123fddcabc95aee017b6347ccb06b1	Bacteria	Abditibacteriota	Abditibacteria	Abditibacteriales	Abditibacteriaceae	Abditibacterium	
5bb194254b94a8a44395f3ca73abd5cc	Bacteria	Acidobacteriota	Acidobacteriae	Subgroup_2			
6f9591b13a8c683880133babf92f1e1e	Bacteria	Proteobacteria	Gammaproteobacteria	Steroidobacterales	Steroidobacteraceae
23d8ef25171063f8fee274d9847fd732	Bacteria	Myxococcota	Polyangia	Haliangiales	Haliangiaceae	Haliangium	
8c4449edc0d6e85c8d17b42c5fd9f8bf	Bacteria	Acidobacteriota	Subgroup_25				
455ed515302b37367db6fbddeec6aa5e	Bacteria	Firmicutes	Bacilli	Bacillales	Planococcaceae	Sporosarcina	
097d69af0203f0e4801713cc02326995	Bacteria	Actinobacteriota	Actinobacteria	Micromonosporales	Micromonosporaceae
181134f6ae4dc2f1d6495061837fd236	Bacteria	Proteobacteria	Alphaproteobacteria	Dongiales	Dongiaceae	Dongia	
93c1764434b08c59382d04c339d1a9ac	Bacteria	Firmicutes	Bacilli	Paenibacillales	Paenibacillaceae	Paenibacillus	
643d25dc881ebfce982db69b26f23078	Bacteria	Myxococcota	Polyangia	Haliangiales	Haliangiaceae	Haliangium	
20df85eb473644ff419a4cb83d0b7e86	Bacteria	Proteobacteria	Alphaproteobacteria	Rhizobiales	Rhizobiaceae	Mesorhizobium	
104151b9d2d67f61c4c2b182dbbef4e0	Bacteria	Verrucomicrobiota	Chlamydiae	Chlamydiales	Parachlamydiaceae	Neochlamydia	
4fa30d358fd747bf99d0a133b70cc24b	Bacteria	Actinobacteriota	Thermoleophilia	Gaiellales	Gaiellaceae	Gaiella	
135f762185c9a86740a897cc903a567d	Bacteria	Firmicutes	Bacilli	Paenibacillales	Paenibacillaceae	Paenibacillus	
2324ecfb03075778856217ab4f71cf09	Bacteria	Proteobacteria	Gammaproteobacteria	Pseudomonadales	Pseudomonadaceae	Pseudomonas	
ea153e6c24d84e9fcabf6880bf9f03c9	Bacteria	Proteobacteria	Alphaproteobacteria	Rhizobiales	Xanthobacteraceae
7903a0901485b8e5ec33405a5dbac84d	Bacteria	Firmicutes	Bacilli	Bacillales	Bacillaceae	Bacillus	
34555c5562a67a6acd47527d9c10e785	Bacteria	Proteobacteria	Alphaproteobacteria	Caulobacterales	Caulobacteraceae		
08eeabde0585428da1fddb53de546e72	Bacteria	Gemmatimonadota	Gemmatimonadetes	Gemmatimonadales	Gemmatimonadaceae		
9eda592fea1ca4b3bd31922df6c88cf0	Bacteria	Proteobacteria	Alphaproteobacteria	Rhizobiales	Rhizobiales_Incertae_Sedis	Bauldia	
5f70823d550756af2bcaf337f2b7ce16	Bacteria	Patescibacteria	Saccharimonadia	Saccharimonadales			
c5a803016214bade4ae031dbfc4a5a20	Bacteria	Proteobacteria	Gammaproteobacteria	Burkholderiales	Oxalobacteraceae	Massilia	
c2fcdc79c45f7fa0265bc9095624649a	Bacteria	Actinobacteriota	Acidimicrobiia	IMCC26256			
a54fc2148433504bf27f3719a2045d83	Bacteria	Chloroflexi	Chloroflexia	Chloroflexales
ecd94c1257da0c12bb2d2f8a95c54f6c	Bacteria	Verrucomicrobiota	Chlamydiae	Chlamydiales	Parachlamydiaceae	Neochlamydia	
af2d17d2b64a51b6de80ca9369d419ce	Bacteria	Actinobacteriota	Thermoleophilia	Solirubrobacterales	Solirubrobacteraceae	Conexibacter	
868072ccef672068373880c201f8bfe5	Bacteria	Gemmatimonadota	Gemmatimonadetes	Gemmatimonadales	Gemmatimonadaceae
be97ef85b024d7ee066e4f00c6f94a57	Bacteria	Proteobacteria	Alphaproteobacteria	Rhizobiales	Hyphomicrobiaceae	Pedomicrobium	
b7ab20996b9394347240d23c09e6bed6	Bacteria	Proteobacteria	Gammaproteobacteria	Burkholderiales	Nitrosomonadaceae	MND1	
effe81b2d1dcb7db4527c5bc03c9230b	Bacteria	Bacteroidota	Bacteroidia	Cytophagales	Microscillaceae		
3879627eb7be76ae3e551724a8eefdf3	Bacteria	Actinobacteriota	Thermoleophilia				
83cbc86e9a0fb52926ade7fd2bff38e4	Bacteria	Firmicutes	Bacilli	Alicyclobacillales	Alicyclobacillaceae	Tumebacillus	
85f526c1ab7d260eda08c9e0d9e2763f	Bacteria	Myxococcota	Polyangia	Haliangiales	Haliangiaceae	Haliangium	
c6e481105ea40bac987e046be8032716	Bacteria	Acidobacteriota	Acidobacteriae	Subgroup_15			
3d5f703d2f1b8f35133ef58887179c77	Bacteria	Gemmatimonadota	Gemmatimonadetes	Gemmatimonadales	Gemmatimonadaceae		
c89123ada2cf5c11d052412b91056d26	Bacteria	Firmicutes	Bacilli	Bacillales	Planococcaceae
dc985c9f64121421e384b9a51ca74ed3	Bacteria	Entotheonellaeota	Entotheonellia	Entotheonellales	Entotheonellaceae		
b0b7703568ddb190cee4b0161c4af8c2	Bacteria	Firmicutes	Bacilli	Paenibacillales	Paenibacillaceae
a04616ee7eb0627f50970c0e9e504968	Bacteria	Firmicutes	Bacilli	Paenibacillales	Paenibacillaceae	Paenibacillus	
2fe1c03575b5385022226f9d7ceda554	Bacteria	Bacteroidota	Bacteroidia	Flavobacteriales	Flavobacteriaceae	Flavobacterium	
cbcbed8a76711bf9ef019b7893a7ee00	Bacteria	Myxococcota	Myxococcia	Myxococcales
e616fe00a338a76e5ef7a62194b6c759	Bacteria	Bacteroidota	Bacteroidia	Sphingobacteriales	env.OPS_17		
901e780a25a0f07f0d74adcc04c64d85	Bacteria	Acidobacteriota	Acidobacteriae	Subgroup_2			
341c45692cda97549d8509af4b8ae534	Bacteria	Verrucomicrobiota	Chlamydiae	Chlamydiales	Parachlamydiaceae		
b65f5fe4fe71f9ccbf96a559eb392069	Bacteria	Proteobacteria	Gammaproteobacteria	Burkholderiales	A21b		
659b674f921bec8d5f64f425203d1975	Bacteria	Bacteroidota	Bacteroidia	Chitinophagales	37-13		
0ba885e5435ecd4a9ac4c9d1c7f9c9b4	Bacteria	Proteobacteria	Gammaproteobacteria	CCD24			
9a9d35dda4c72e4e47a19842887700a4	Bacteria	Dependentiae	Babeliae	Babeliales	Vermiphilaceae		
eec85c73a023cc804130099f651feb59	Bacteria	Proteobacteria	Alphaproteobacteria	Rhizobiales	Xanthobacteraceae
4e320f298b11bbe8cfe01ef8013f5178	Bacteria	Chloroflexi	TK10				
26b2817cfa541e387637587b8bba07a1	Bacteria	Zixibacteria					
d5398a089086cf269a0819c5f313179c	Bacteria	Proteobacteria	Gammaproteobacteria	Burkholderiales	Oxalobacteraceae	Massilia	
9b69a01ad475cd4db55ceea62740ac43	Bacteria	Proteobacteria	Gammaproteobacteria	Burkholderiales	Oxalobacteraceae	Massilia	
d66fd5a9eaf753ca8666aa38df27c573	Bacteria	Bdellovibrionota	Bdellovibrionia	Bdellovibrionales	Bdellovibrionaceae	OM27_clade	
9719f483a7ba8fb0ee0d9d3ce4b88a52	Bacteria	Proteobacteria	Alphaproteobacteria	Rickettsiales	Mitochondria		
811f3a2d4fa89f79658356b9111622d2	Bacteria	Firmicutes	Bacilli	Paenibacillales	Paenibacillaceae	Paenibacillus	
cddfa51d151b539217792fe959979d13	Bacteria	Chloroflexi	TK10				
5cb1cd7577f642c7bfe56bbac803a5bc	Bacteria	Acidobacteriota	Thermoanaerobaculia	Thermoanaerobaculales	Thermoanaerobaculaceae	Subgroup_10	
10dbc9d7628d9f53676887456089f3a3	Bacteria	Proteobacteria	Gammaproteobacteria	CCD24			
5d960dfa04b05e7b9f5f218adaa1de0f	Bacteria	Myxococcota	bacteriap25				
40ea1b05a559c153bf065dd394a7c8ee	Bacteria	Latescibacterota					
97be760907ee5755e0809cf160ae99eb	Bacteria	Desulfobacterota	Desulfuromonadia	PB19			
cf1abaffff66a3113c9a05523e75767a	Bacteria	Proteobacteria	Gammaproteobacteria	Xanthomonadales	Xanthomonadaceae	Arenimonas	
263967825e87cc8a17349d1981e10bc3	Bacteria	Proteobacteria	Gammaproteobacteria	Diplorickettsiales	Diplorickettsiaceae		
5c0f2718fe571eb92ba6351856c03823	Bacteria	Proteobacteria	Alphaproteobacteria	Sphingomonadales	Sphingomonadaceae	Sphingomonas	
475d0d398b7d709efd46f12b767f39e7	Bacteria	Proteobacteria	Gammaproteobacteria	Gammaproteobacteria_Incertae_Sedis	Unknown_Family	Candidatus_Ovatusbacter	
59f4bf5e35cd14dc61d451fbe39c57ac	Bacteria	Firmicutes	Bacilli	Thermoactinomycetales	Thermoactinomycetaceae	Planifilum	
0171b56486c96cd458bfa6a98f88b1e9	Bacteria	Actinobacteriota	Thermoleophilia	Gaiellales	Gaiellaceae	Gaiella	
e396a47b912b3f69b3b7a89decc48afd	Bacteria	Proteobacteria	Alphaproteobacteria	Azospirillales			
053501f646ff99dd3bc29475fcade7c5	Bacteria	Proteobacteria	Gammaproteobacteria	Burkholderiales	SC-I-84		
01e7d6ae27ef403bfb2e54a3cddd373d	Bacteria	Firmicutes	Bacilli	Paenibacillales	Paenibacillaceae	Paenibacillus	
3e4dc4354326ea1de1bedd21aa416ca9	Bacteria	Cyanobacteria	Sericytochromatia				
ae68b101a7ab4407d8292ee1a292e88d	Bacteria	Proteobacteria	Gammaproteobacteria	Xanthomonadales	Xanthomonadaceae
2f6e729134666e88029c57921c5403c5	Bacteria	Proteobacteria	Alphaproteobacteria	Sphingomonadales	Sphingomonadaceae	Sphingoaurantiacus	
058f52be3a19aedf4547bc07e6382fed	Bacteria	Proteobacteria	Gammaproteobacteria	Burkholderiales	Nitrosomonadaceae	MND1	
0c0757c1ba12d743930083af4d01b170	Bacteria	Proteobacteria	Alphaproteobacteria	Caedibacterales	Caedibacteraceae	Candidatus_Nucleicultrix	
57a3d1f6c7bf654ea76f0c1df580996e	Bacteria	Verrucomicrobiota	Chlamydiae	Chlamydiales	Parachlamydiaceae	Neochlamydia	
3cf0e73847a16532178aa47c4907ed12	Bacteria	Patescibacteria	Saccharimonadia	Saccharimonadales			
f8fa5bf4d800f879a139f66241aceff0	Bacteria	Acidobacteriota	Subgroup_5				
e4a4a667d32792764f16f06fc8630db6	Bacteria	Actinobacteriota	Actinobacteria	Streptosporangiales	Thermomonosporaceae	Actinoallomurus	
023d7eafc1cb0075b8eb44053981d6f6	Bacteria	Verrucomicrobiota	Chlamydiae	Chlamydiales	cvE6		
9e66db7d6d041fb011063e5415444d89	Bacteria	Proteobacteria	Gammaproteobacteria	Gammaproteobacteria_Incertae_Sedis	Unknown_Family	Candidatus_Ovatusbacter	
c5f8caf70b309fef0e9a3b17f532ab12	Bacteria	Patescibacteria	Saccharimonadia	Saccharimonadales			
3e1ed35847939d7c3b63241ad7444415	Bacteria	Proteobacteria	Gammaproteobacteria	Pseudomonadales	Pseudomonadaceae	Pseudomonas	
7c476d0797ce1a374a21ef54872adc2c	Bacteria	Proteobacteria	Alphaproteobacteria	Sphingomonadales	Sphingomonadaceae	Sphingoaurantiacus	
99d339abfafd52d4704d250058ac7079	Bacteria	Proteobacteria	Gammaproteobacteria	Gammaproteobacteria_Incertae_Sedis	Unknown_Family	Acidibacter	
840087857399e92bf9f98ac068ac3cc1	Bacteria	Bacteroidota	Bacteroidia	Flavobacteriales
e61d4642bc77a18d61ca8ed73787cf44	Bacteria	Acidobacteriota	Subgroup_5				
044c0d5c24b63c67677f7e2e1621c730	Bacteria	Verrucomicrobiota	Chlamydiae	Chlamydiales
4fbc42c5988ed9f7939e1aa52b380ff2	Bacteria	Dependentiae	Babeliae	Babeliales	Vermiphilaceae		
9bc68ca7ee5960ddc662d76b651b1fe6	Bacteria
e1624f61891efd8d6d7537e337df3c27	Bacteria	Gemmatimonadota	Gemmatimonadetes	Gemmatimonadales	Gemmatimonadaceae	Gemmatimonas	
f0d09529b4a5f23a0838a9e7a5f523f6	Bacteria	Cyanobacteria	Sericytochromatia				
4a0562bf1b7f6b5178dc67153a990d98	Bacteria	Actinobacteriota	Thermoleophilia	Gaiellales	Gaiellaceae	Gaiella	
12a5ca96bf8cf9b8ab4b155b7ccba861	Bacteria	Firmicutes	Bacilli	Paenibacillales	Paenibacillaceae	Paenibacillus	
ba58a61b5582bfd2f61b37d2d76c0fc1	Bacteria	Bdellovibrionota	Oligoflexia	0319-6G20			
1e9becba7c9fc6d9b243db2c5ef5d7fe	Bacteria	Proteobacteria	Alphaproteobacteria	Sphingomonadales	Sphingomonadaceae	Novosphingobium	
bbc367193faa404a810ce17530a45e95	Bacteria	Actinobacteriota	Thermoleophilia	Gaiellales	Gaiellaceae	Gaiella	
4e6281da7f9c382dc5178b9f38c8ecda	Bacteria	Chloroflexi	Dehalococcoidia	S085			
965ce3215958e0cef5a224385fb332d2	Bacteria	Proteobacteria	Gammaproteobacteria	Xanthomonadales	Xanthomonadaceae	Arenimonas	
61efddb02331884bf753d2371abaea96	Bacteria	Actinobacteriota	Actinobacteria	Frankiales	Geodermatophilaceae	Blastococcus	
7766f2c095742ee0be6aaa97b3031974	Bacteria
9e61284723793f19bc15c9fc9426ea74	Bacteria	Verrucomicrobiota	Verrucomicrobiae	Pedosphaerales	Pedosphaeraceae		
6b625da440ddc458a6558fa08bde2cf5	Bacteria	Proteobacteria	Gammaproteobacteria	Burkholderiales	Nitrosomonadaceae	Ellin6067	
8ce88c45700cb58c0c3f47ffa6082e3a	Unassigned
16afc3b5452dc2e7f7fb0dbc946dd6ff	Bacteria	Actinobacteriota	Actinobacteria	Frankiales			
4abec03da96d87452c0acb545ae4e3b8	Bacteria	Proteobacteria	Gammaproteobacteria	Pseudomonadales	Pseudomonadaceae	Pseudomonas	
b002f4ec5b53819d8f52610379834ec4	Bacteria	Bacteroidota	Bacteroidia	Cytophagales	Microscillaceae		
e44da8ce91a58a0f48782a449399c30d	Bacteria	Abditibacteriota	Abditibacteria	Abditibacteriales	Abditibacteriaceae	Abditibacterium	
6fe130e47ed4da75d651357b4773add6	Bacteria	Verrucomicrobiota	Chlamydiae	Chlamydiales	cvE6		
d7a267da7193ff4e5fcfd8dc1dc9bfcb	Bacteria	Acidobacteriota	Acidobacteriae	Bryobacterales	Bryobacteraceae	Bryobacter	
4ac40c7c0886475553c993f2bab145be	Bacteria	Myxococcota	Polyangia	Blfdi19			
6ef2908fd11eaa7afef68bfc8a657e45	Bacteria	Fibrobacterota	Fibrobacteria	Fibrobacterales	Fibrobacteraceae	possible_genus_04	
292d59871597fbff0efefd8836370ecb	Bacteria
013482e1c74cecb1b114ef23c927a8ba	Bacteria	Chloroflexi	JG30-KF-CM66				
d68189ca6a06cadaa4e98453c611ed55	Bacteria	Chloroflexi	TK10
[truncated: 1,533,886 more chars]
