# Supplementary material for: Shared features and reciprocal complementation of the Chlamydomonas and Arabidopsis microbiota
Source: Nat Commun. 2022 Jan 20;13:406. doi: 10.1038/s41467-022-28055-8 (PMC8776852; doi:10.1038/s41467-022-28055-8)
Supplement: Supplementary file 9 — Source Data [file 41467_2022_28055_MOESM9_ESM.zip › source_data/supplementary_fig_7/suppfig8c.txt]

SampleID	Condition	Replicate	Experiment	Abs652	Abs665	Meoh	Abs652_blank	Abs665_blank	Chla	Chlb	Chlab	cell_count_C	relative_chl
C1.1_COL1	C	1.1	COL1	0.128999993	0.158500001	0.082000002	0.046999991	0.076499999	1.0396398	0.207314996	1.246954796	757159.8609	607207.1446
C1.2_COL1	C	1.2	COL1	0.133499995	0.1664	0.082000002	0.051499993	0.084399998	1.139179837	0.228723995	1.367903832	757159.8609	553518.342
C1.3_COL1	C	1.3	COL1	0.141200006	0.177499995	0.082000002	0.059200004	0.095499992	1.309504083	0.258804979	1.568309062	757159.8609	482787.4041
C2.1_COL1	C	2.1	COL1	0.167500004	0.221900001	0.082000002	0.085500002	0.139899999	1.891260042	0.379128997	2.270389039	1095536.85	482532.6546
C2.2_COL1	C	2.2	COL1	0.167600006	0.223100007	0.082000002	0.085600004	0.141100004	1.89347208	0.382381012	2.275853091	1095536.85	481374.1512
C2.3_COL1	C	2.3	COL1	0.171800002	0.227500007	0.082000002	0.0898	0.145500004	1.986376004	0.394305012	2.380681016	1095536.85	460177.925
C3.1_COL1	C	3.1	COL1	0.130700007	0.161200002	0.082000002	0.048700005	0.0792	1.077244107	0.214631999	1.291876105	710256.5544	549786.8963
C3.2_COL1	C	3.2	COL1	0.133200005	0.1655	0.082000002	0.051200002	0.083499998	1.132544054	0.226284994	1.358829048	710256.5544	522697.506
C3.3_COL1	C	3.3	COL1	0.131200001	0.161200002	0.082000002	0.049199998	0.0792	1.088303964	0.214631999	1.302935963	710256.5544	545120.0785
C+IRL1.1_COL1	C+IRL	1.1	COL1	0.157600001	0.206200004	0.082000002	0.075599998	0.124200001	1.672271961	0.336582004	2.008853965	1035232.261	515334.7527
C+IRL1.2_COL1	C+IRL	1.2	COL1	0.159099996	0.209399998	0.082000002	0.077099994	0.127399996	1.705451863	0.345253989	2.050705852	1035232.261	504817.529
C+IRL1.3_COL1	C+IRL	1.3	COL1	0.154899999	0.202600002	0.082000002	0.072899997	0.1206	1.612547939	0.326826	1.939373939	1035232.261	533797.1395
C+IRL2.1_COL1	C+IRL	2.1	COL1	0.146200001	0.188099995	0.082000002	0.064199999	0.106099993	1.420103977	0.287530981	1.707634958	582946.1684	341376.3378
C+IRL2.2_COL1	C+IRL	2.2	COL1	0.149499997	0.193800002	0.082000002	0.067499995	0.1118	1.493099895	0.302978	1.796077895	582946.1684	324566.1951
C+IRL2.3_COL1	C+IRL	2.3	COL1	0.148399994	0.191799998	0.082000002	0.066399992	0.109799996	1.468767812	0.297557989	1.766325801	582946.1684	330033.2067
C+IRL3.1_COL1	C+IRL	3.1	COL1	0.157700002	0.205500007	0.082000002	0.0757	0.123500004	1.674483998	0.334685012	2.00916901	1273101.086	633645.5915
C+IRL3.2_COL1	C+IRL	3.2	COL1	0.152500004	0.197699994	0.082000002	0.070500001	0.115699992	1.559460029	0.313546977	1.873007006	1273101.086	679709.7297
C+IRL3.3_COL1	C+IRL	3.3	COL1	0.153999999	0.200399995	0.082000002	0.071999997	0.118399993	1.592639931	0.32086398	1.913503911	1273101.086	665324.5277
C+ICL1.2_COL1	C+ICL	1.2	COL1	0.144199997	0.182799995	0.082000002	0.062199995	0.100799993	1.375863888	0.27316798	1.649031868	566195.0357	343349.966
C+ICL1.1_COL1	C+ICL	1.1	COL1	0.144999996	0.185699999	0.082000002	0.062999994	0.103699997	1.393559858	0.281026992	1.67458685	566195.0357	338110.2842
C+ICL1.3_COL1	C+ICL	1.3	COL1	0.146799996	0.187700003	0.082000002	0.064799994	0.105700001	1.433375872	0.286447003	1.719822875	566195.0357	329217.0629
C+ICL2.1_COL1	C+ICL	2.1	COL1	0.163100004	0.216999993	0.082000002	0.081100002	0.13499999	1.793932043	0.365849974	2.159782017	566194.8447	262153.699
C+ICL2.2_COL1	C+ICL	2.2	COL1	0.164199993	0.219699994	0.082000002	0.082199991	0.137699991	1.818263795	0.373166977	2.191430772	566194.8447	258367.6618
C+ICL2.3_COL1	C+ICL	2.3	COL1	0.163900003	0.218099996	0.082000002	0.081900001	0.136099994	1.811628013	0.368830984	2.180458997	566194.8447	259667.733
C+ICL3.1_COL1	C+ICL	3.1	COL1	0.163900003	0.217700005	0.082000002	0.081900001	0.135700002	1.811628013	0.367747006	2.179375019	1011780.04	464252.3803
C+ICL3.2_COL1	C+ICL	3.2	COL1	0.164499998	0.217899993	0.082000002	0.082499996	0.135899991	1.824899908	0.368288975	2.193188883	1011780.04	461328.2732
C+ICL3.3_COL1	C+ICL	3.3	COL1	0.165600002	0.219099998	0.082000002	0.0836	0.137099996	1.84923199	0.37154099	2.22077298	1011780.04	455598.1405
C+Full1.1_COL1	C+Full	1.1	COL1	0.132499993	0.164700001	0.082000002	0.050499991	0.082699999	1.117059792	0.224116998	1.34117679	428834.2132	319744.732
C+Full1.2_COL1	C+Full	1.2	COL1	0.132100001	0.163900003	0.082000002	0.050099999	0.081900001	1.108211972	0.221949002	1.330160973	428834.2132	322392.7193
C+Full1.3_COL1	C+Full	1.3	COL1	0.134299994	0.168099999	0.082000002	0.052299991	0.086099997	1.156875806	0.233330992	1.390206799	428834.2132	308467.9298
C1.1_COL3	C	1.1	COL3	0.146799996	0.187399998	0.082000002	0.064799994	0.105399996	1.433375872	0.285633989	1.719009862	308224.2622	179303.3705
C1.2_COL3	C	1.2	COL3	0.145999998	0.186700001	0.082000002	0.063999996	0.104699999	1.415679902	0.283736998	1.6994169	308224.2622	181370.5996
C1.3_COL3	C	1.3	COL3	0.141800001	0.180299997	0.082000002	0.059799999	0.098299995	1.322775978	0.266392987	1.589168964	308224.2622	193953.1095
C2.1_COL3	C	2.1	COL3	0.109300002	0.126000002	0.082000002	0.0273	0.044	0.603876004	0.119239999	0.723116004	566194.8949	782993.1741
C2.2_COL3	C	2.2	COL3	0.119099997	0.143299997	0.082000002	0.037099995	0.061299995	0.820651883	0.166122985	0.986774869	566194.8949	573783.2539
C2.3_COL3	C	2.3	COL3	0.119999997	0.144700006	0.082000002	0.037999995	0.062700003	0.840559891	0.169917009	1.0104769	566194.8949	560324.432
C+IRL1.1_COL3	C+IRL	1.1	COL3	0.147	0.188500002	0.082000002	0.064999998	0.1065	1.437799947	0.288614999	1.726414947	824165.3568	477385.4388
C+IRL1.2_COL3	C+IRL	1.2	COL3	0.146300003	0.186800003	0.082000002	0.064300001	0.104800001	1.422316015	0.284008002	1.706324017	824165.3568	483006.3626
C+IRL1.3_COL3	C+IRL	1.3	COL3	0.143900007	0.183500007	0.082000002	0.061900005	0.101500005	1.369228105	0.275065012	1.644293117	824165.3568	501227.7605
C+IRL2.1_COL3	C+IRL	2.1	COL3	0.127599999	0.155300006	0.082000002	0.045599997	0.073300004	1.008671935	0.198643011	1.207314945	532692.1068	441220.5024
C+IRL2.2_COL3	C+IRL	2.2	COL3	0.128800005	0.157199994	0.082000002	0.046800002	0.075199991	1.035216054	0.203791977	1.239008031	532692.1068	429934.3454
C+IRL2.3_COL3	C+IRL	2.3	COL3	0.127000004	0.154100001	0.082000002	0.045000002	0.072099999	0.99540004	0.195390996	1.190791036	532692.1068	447343.0609
C+IRL3.1_COL3	C+IRL	3.1	COL3	0.117700003	0.141200006	0.082000002	0.035700001	0.059200004	0.789684018	0.16043201	0.950116028	351777.8285	370247.2309
C+IRL3.2_COL3	C+IRL	3.2	COL3	0.118799999	0.142100006	0.082000002	0.036799997	0.060100004	0.814015936	0.162871011	0.976886947	351777.8285	360100.8588
C+IRL3.3_COL3	C+IRL	3.3	COL3	0.118299998	0.141399994	0.082000002	0.036299996	0.059399992	0.802955913	0.160973979	0.963929892	351777.8285	364941.3006
C+ICL1.1_COL3	C+ICL	1.1	COL3	0.1228	0.149200007	0.082000002	0.040799998	0.067200005	0.90249595	0.182112014	1.084607964	458986.2864	423181.741
C+ICL1.2_COL3	C+ICL	1.2	COL3	0.1153	0.136700004	0.082000002	0.033299997	0.054700002	0.736595944	0.148237006	0.884832949	458986.2864	518726.486
C+ICL1.3_COL3	C+ICL	1.3	COL3	0.128099993	0.158299997	0.082000002	0.046099991	0.076299995	1.019731792	0.206772987	1.226504779	458986.2864	374222.9906
C+ICL2.1_COL3	C+ICL	2.1	COL3	0.149900004	0.194999993	0.082000002	0.067900002	0.112999991	1.501948044	0.306229974	1.808178019	211066.6831	116728.9287
C+ICL2.2_COL3	C+ICL	2.2	COL3	0.150700003	0.196999997	0.082000002	0.068700001	0.114999995	1.519644014	0.311649985	1.831294	211066.6831	115255.4877
C+ICL2.3_COL3	C+ICL	2.3	COL3	0.153300002	0.2007	0.082000002	0.0713	0.118699998	1.577155999	0.321676994	1.898832993	211066.6831	111156.0016
C+ICL3.1_COL3	C+ICL	3.1	COL3	0.133599997	0.166999996	0.082000002	0.051599994	0.084999993	1.141391874	0.230349982	1.371741856	529341.9345	385890.3423
C+ICL3.2_COL3	C+ICL	3.2	COL3	0.132499993	0.163299993	0.082000002	0.050499991	0.08129999	1.117059792	0.220322974	1.337382766	529341.9345	395804.3636
C+ICL3.3_COL3	C+ICL	3.3	COL3	0.128900006	0.158500001	0.082000002	0.046900004	0.076499999	1.037428092	0.207314996	1.244743088	529341.9345	425261.9996
C+Full1.1_COL3	C+Full	1.1	COL3	0.169499993	0.226400003	0.082000002	0.087499991	0.144400001	1.935499802	0.391324002	2.326823804	53604.22388	23037.50881
C+Full1.2_COL3	C+Full	1.2	COL3	0.170399994	0.229200006	0.082000002	0.088399991	0.147200003	1.95540781	0.398912009	2.354319818	53604.22388	22768.45459
C+Full1.3_COL3	C+Full	1.3	COL3	0.1708	0.230000004	0.082000002	0.088799998	0.148000002	1.964255959	0.401080005	2.365335965	53604.22388	22662.41442
C+Full2.1_COL3	C+Full	2.1	COL3	0.136800006	0.170599997	0.082000002	0.054800004	0.088599995	1.212176083	0.240105986	1.452282069	288122.7762	198393.1237
C+Full2.2_COL3	C+Full	2.2	COL3	0.131600007	0.162699997	0.082000002	0.049600005	0.080699995	1.097152114	0.218696987	1.315849101	288122.7762	218963.3872
C+Full2.3_COL3	C+Full	2.3	COL3	0.135499999	0.169799998	0.082000002	0.053499997	0.087799996	1.183419926	0.23793799	1.421357916	288122.7762	202709.5167
C+Full3.1_COL3	C+Full	3.1	COL3	0.119099997	0.142800003	0.082000002	0.037099995	0.060800001	0.820651883	0.164768003	0.985419886	251269.8158	254987.5636
C+Full3.2_COL3	C+Full	3.2	COL3	0.116700001	0.138699993	0.082000002	0.034699999	0.056699991	0.767563973	0.153656976	0.92122095	251269.8158	272757.3835
C+Full3.3_COL3	C+Full	3.3	COL3	0.122199997	0.147	0.082000002	0.040199995	0.064999998	0.88922389	0.176149994	1.065373884	251269.8158	235851.3003
Full1_COL3	Full	1.1	COL3	0.085299999	0.0845	0.082000002	0.003299996	0.002499998	0.072995917	0.006774994	0.079770911	43553.41557	545981.1749
Full2_COL3	Full	2.1	COL3	0.085299999	0.0867	0.082000002	0.003299996	0.004699998	0.072995917	0.012736994	0.085732911	20101.57642	234467.4438
Full3_COL3	Full	3.1	COL3	0.083899997	0.0836	0.082000002	0.001899995	0.001599997	0.042027887	0.004335993	0.04636388	26802.10189	578081.5123
C1.1_COL2	C	1.1	COL2	0.140699998	0.180399999	0.081533333	0.059166665	0.098866666	1.308766627	0.267928666	1.576695293	244569.3808	155115.1842
C1.2_COL2	C	1.2	COL2	0.142000005	0.181799993	0.081533333	0.060466672	0.10026666	1.337522784	0.271722649	1.609245434	244569.3808	151977.6758
C1.3_COL2	C	1.3	COL2	0.147300005	0.187800005	0.081533333	0.065766672	0.106266672	1.454758791	0.287982682	1.742741473	244569.3808	140336.0077
C2.1_COL2	C	2.1	COL2	0.146500006	0.1866	0.081533333	0.064966674	0.105066667	1.437062821	0.284730668	1.721793489	418782.9727	243224.8556
C2.2_COL2	C	2.2	COL2	0.144800007	0.184100002	0.081533333	0.063266675	0.102566669	1.399458844	0.277955674	1.677414518	418782.9727	249659.7998
C2.3_COL2	C	2.3	COL2	0.143399999	0.182600006	0.081533333	0.061866666	0.101066674	1.368490649	0.273890686	1.642381335	418782.9727	254985.224
C3.1_COL2	C	3.1	COL2	0.147400007	0.190799996	0.081533333	0.065866674	0.109266664	1.456970829	0.296112658	1.753083487	706906.0002	403235.7874
C3.2_COL2	C	3.2	COL2	0.147699997	0.190300003	0.081533333	0.066166664	0.10876667	1.463606611	0.294757676	1.758364287	706906.0002	402024.7712
C3.3_COL2	C	3.3	COL2	0.151500002	0.1963	0.081533333	0.069966669	0.114766667	1.547662716	0.311017668	1.858680384	706906.0002	380326.8202
C+IRL1.1_COL2	C+IRL	1.1	COL2	0.140499994	0.177300006	0.081533333	0.058966661	0.095766673	1.304342552	0.259527685	1.563870237	1269750.894	811928.5499
C+IRL1.2_COL2	C+IRL	1.2	COL2	0.141900003	0.180700004	0.081533333	0.06036667	0.099166671	1.335310747	0.26874168	1.604052426	1269750.894	791589.3976
C+IRL1.3_COL2	C+IRL	1.3	COL2	0.142100006	0.178599998	0.081533333	0.060566674	0.097066666	1.339734822	0.263050664	1.602785486	1269750.894	792215.1188
C+IRL2.1_COL2	C+IRL	2.1	COL2	0.149700001	0.194399998	0.081533333	0.068166668	0.112866665	1.507846701	0.305868662	1.813715363	974927.3106	537530.4916
C+IRL2.2_COL2	C+IRL	2.2	COL2	0.1373	0.174700007	0.081533333	0.055766667	0.093166674	1.233558672	0.252481687	1.486040359	974927.3106	656057.0878
C+IRL2.3_COL2	C+IRL	2.3	COL2	0.136099994	0.171299994	0.081533333	0.054566662	0.089766661	1.207014553	0.243267652	1.450282205	974927.3106	672232.8298
C+IRL3.1_COL2	C+IRL	3.1	COL2	0.137600005	0.173700005	0.081533333	0.056066672	0.092166672	1.240194785	0.249771682	1.489966466	938074.32	629594.2501
C+IRL3.2_COL2	C+IRL	3.2	COL2	0.141299993	0.180099994	0.081533333	0.05976666	0.098566661	1.322038522	0.267115652	1.589154174	938074.32	590297.8674
C+IRL3.3_COL2	C+IRL	3.3	COL2	0.144099995	0.183599994	0.081533333	0.062566663	0.102066661	1.383974582	0.276600651	1.660575233	938074.32	564909.2564
C+ICL1.1_COL2	C+ICL	1.1	COL2	0.1417	0.179900005	0.081533333	0.060166667	0.098366673	1.330886672	0.266573683	1.597460355	1303253.169	815828.1767
C+ICL1.2_COL2	C+ICL	1.2	COL2	0.161200002	0.212799996	0.081533333	0.079666669	0.131266663	1.762226722	0.355732658	2.11795938	1303253.169	615334.355
C+ICL1.3_COL2	C+ICL	1.3	COL2	0.1602	0.2104	0.081533333	0.078666667	0.128866668	1.740106677	0.349228669	2.089335346	1303253.169	623764.4767
C+ICL2.1_COL2	C+ICL	2.1	COL2	0.161300004	0.213499993	0.081533333	0.079766671	0.13196666	1.764438759	0.35762965	2.122068409	666702.7971	314175.9211
C+ICL2.2_COL2	C+ICL	2.2	COL2	0.150099993	0.195899993	0.081533333	0.06856666	0.114366661	1.516694521	0.30993365	1.826628171	666702.7971	364990.975
C+ICL2.3_COL2	C+ICL	2.3	COL2	0.150000006	0.195700005	0.081533333	0.068466673	0.114166672	1.514482813	0.309391681	1.823874494	666702.7971	365542.0365
C+ICL3.1_COL2	C+ICL	3.1	COL2	0.129800007	0.162499994	0.081533333	0.048266674	0.080966661	1.067658831	0.219419652	1.287078483	559494.2589	434700.9652
C+ICL3.2_COL2	C+ICL	3.2	COL2	0.131600007	0.164000005	0.081533333	0.050066675	0.082466672	1.107474845	0.223484681	1.330959526	559494.2589	420369.1006
C+ICL3.3_COL2	C+ICL	3.3	COL2	0.131500006	0.164399996	0.081533333	0.049966673	0.082866664	1.105262808	0.224568659	1.329831467	559494.2589	420725.6881
C+Full1.1_COL2	C+Full	1.1	COL2	0.146699995	0.189300001	0.081533333	0.065166662	0.107766668	1.441486566	0.29204767	1.733534237	686804.2529	396187.3024
C+Full1.2_COL2	C+Full	1.2	COL2	0.145899996	0.187299997	0.081533333	0.064366663	0.105766664	1.423790597	0.286627659	1.710418256	686804.2529	401541.6993
C+Full1.3_COL2	C+Full	1.3	COL2	0.149100006	0.191499993	0.081533333	0.067566673	0.109966661	1.494574806	0.29800965	1.792584456	686804.2529	383136.343
C+Full2.1_COL2	C+Full	2.1	COL2	0.146699995	0.190400004	0.081533333	0.065166662	0.108866672	1.441486566	0.29502868	1.736515247	1021831.049	588437.7064
C+Full2.2_COL2	C+Full	2.2	COL2	0.144999996	0.187000006	0.081533333	0.063466663	0.105466674	1.403882589	0.285814686	1.689697275	1021831.049	604742.0825
C+Full2.3_COL2	C+Full	2.3	COL2	0.145699993	0.187000006	0.081533333	0.06416666	0.105466674	1.419366522	0.285814686	1.705181208	1021831.049	599250.7098
C+Full3.1_COL2	C+Full	3.1	COL2	0.136399999	0.172499999	0.081533333	0.054866667	0.090966667	1.213650665	0.246519667	1.460170332	525991.8225	360226.3455
C+Full3.2_COL2	C+Full	3.2	COL2	0.139200002	0.176599994	0.081533333	0.057666669	0.095066662	1.275586725	0.257630653	1.533217378	525991.8225	343064.0887
C+Full3.3_COL2	C+Full	3.3	COL2	0.139899999	0.177200004	0.081533333	0.058366666	0.095666672	1.291070657	0.259256681	1.550327338	525991.8225	339277.9123
Full1_COL2	Full	1.1	COL2	0.084899999	0.0845	0.081533333	0.003366667	0.002966667	0.074470664	0.008039668	0.082510332	13401.05095	162416.6409
Full2_COL2	Full	2.1	COL2	0.0823	0.082099997	0.081533333	0.000766667	0.000566664	0.016958679	0.001535659	0.018494338	3350.262736	181150.7243
Full3_COL2	Full	3.1	COL2	0.081900001	0.081600003	0.081533333	0.000366668	6.66703E-05	0.008110694	0.000180676	0.008291371	0	0
C+Full2.1_COL1	C+Full	2.1	COL1	0.135499999	0.172099993	0.081533333	0.053966666	0.09056666	1.193742658	0.245435649	1.439178306	428834.2132	297971.5657
C+Full2.2_COL1	C+Full	2.2	COL1	0.142199993	0.1822	0.081533333	0.06066666	0.100666667	1.34194653	0.272806668	1.614753197	428834.2132	265572.6051
C+Full2.3_COL1	C+Full	2.3	COL1	0.141900003	0.181600004	0.081533333	0.06036667	0.100066672	1.335310747	0.27118068	1.606491427	428834.2132	266938.3763
C+Full3.1_COL1	C+Full	3.1	COL1	0.136199996	0.171499997	0.081533333	0.054666663	0.089966665	1.20922659	0.243809661	1.453036252	676753.5753	465751.3359
C+Full3.2_COL1	C+Full	3.2	COL1	0.1329	0.167899996	0.081533333	0.051366667	0.086366663	1.136230673	0.234053658	1.370284331	676753.5753	493878.2121
C+Full3.3_COL1	C+Full	3.3	COL1	0.135800004	0.172000006	0.081533333	0.054266671	0.090466673	1.20037877	0.245164684	1.445543454	676753.5753	468165.5008
Full1_COL1	Full	1.1	COL1	0.082900003	0.082699999	0.081533333	0.00136667	0.001166667	0.030230739	0.003161666	0.033392405	693504.9593	20768344
Full2_COL1	Full	2.1	COL1	0.082599998	0.082599998	0.081533333	0.001066665	0.001066665	0.023594627	0.002890662	0.026485288	693504.9593	26184534.99
Full3_COL1	Full	3.1	COL1	0.083499998	0.082999997	0.081533333	0.001966665	0.001466664	0.043502634	0.00397466	0.047477294	693504.9593	14607086.94
