# Supplementary material for: Shared features and reciprocal complementation of the Chlamydomonas and Arabidopsis microbiota
Source: Nat Commun. 2022 Jan 20;13:406. doi: 10.1038/s41467-022-28055-8 (PMC8776852; doi:10.1038/s41467-022-28055-8)
Supplement: Supplementary file 9 — Source Data [file 41467_2022_28055_MOESM9_ESM.zip › source_data/supplementary_fig_7/suppfig8d.txt]

SampleID	Condition	Rep	Experiment	Tube_weight	Detergent_weight	Final_weight	Soil_weight	Label_tube	Volume	Abs652	Abs665	Chla	Chla/g	Chlb	Chlb/g	Total
C+Full_Rep1_COL1_2	C+Full	Rep1	COL1_2	1.097	0.97	2.166	0.099	1	500	0.019766666	0.035849998	0.437238652	0.201864567	0.097153494	0.044853875	0.246718442
C+Full_Rep2_COL1_2	C+Full	Rep2	COL1_2	1.104	0.97	2.228	0.154	2	500	0.051266667	0.088050002	1.134018663	0.508985037	0.238615506	0.107098522	0.616083559
C+Full_Rep3_COL1_2	C+Full	Rep3	COL1_2	1.093	0.97	2.219	0.156	3	500	0.057166662	0.094549993	1.264526565	0.569863256	0.256230481	0.11547115	0.685334406
C+Full_Rep4_COL1_2	C+Full	Rep4	COL1_2	1.1	0.97	2.226	0.156	4	500	0.110966671	0.184150005	2.454582768	1.102687677	0.499046513	0.224189808	1.326877485
C+Full_Rep5_COL1_2	C+Full	Rep5	COL1_2	1.097	0.97	2.23	0.163	5	500	0.035866667	0.062749999	0.793370665	0.355771599	0.170052496	0.076256725	0.432028323
C+Full_Rep6_COL1_2	C+Full	Rep6	COL1_2	1.097	0.97	2.197	0.13	6	500	0.040966664	0.067350002	0.906182597	0.412463631	0.182518505	0.083076243	0.495539874
C_Rep1_COL1_2	C	Rep1	COL1_2	1.1	0.97	2.209	0.139	7	1000	0.13936666	0.237649987	3.082790525	1.395559314	0.644031463	0.291548874	1.687108189
C_Rep2_COL1_2	C	Rep2	COL1_2	1.096	0.97	2.171	0.105	8	1000	0.023666669	0.040349999	0.523506711	0.24113621	0.109348498	0.050367802	0.291504012
C_Rep3_COL1_2	C	Rep3	COL1_2	1.1	0.97	2.174	0.104	9	1000	0.060766663	0.109849999	1.344158594	0.618288222	0.297693497	0.136933531	0.755221753
C_Rep4_COL1_2	C	Rep4	COL1_2	1.1	0.97	2.188	0.118	10	1000	0.354566667	0.586650023	7.843014679	3.584558811	1.589821563	0.726609489	4.311168301
C_Rep5_COL1_2	C	Rep5	COL1_2	1.091	0.97	2.207	0.146	11	1000	0.20886666	0.352449993	4.620130509	2.093398509	0.95513948	0.432777291	2.526175799
C_Rep6_COL1_2	C	Rep6	COL1_2	1.107	0.97	2.168	0.091	12	1000	0.069866668	0.12315	1.545450706	0.712846266	0.333736501	0.1539375	0.866783767
Full_Rep1_COL1_2	Full	Rep1	COL1_2	1.11	0.97	2.237	0.157	13	500	0.001466665	0.002049999	0.032442639	0.014502744	0.005555498	0.002483459	0.016986203
Full_Rep2_COL1_2	Full	Rep2	COL1_2	1.095	0.97	2.246	0.181	14	500	0.000466667	0.000249999	0.010322677	0.004596027	0.000677496	0.000301646	0.004897673
Full_Rep3_COL1_2	Full	Rep3	COL1_2	1.091	0.97	2.267	0.206	15	500	6.67E-05	-0.00055	0.001474609	0.000650467	-0.0014905	-0.000657477	-7.01E-06
C_Rep1_COL2_2	C	Rep1	COL2_2	1.107		1.216	0.109	16		0.296566669	0.506249974	6.560054716	5.394781839	1.371937428	1.128238017	6.523019856
C_Rep2_COL2_2	C	Rep2	COL2_2	1.101		1.256	0.155	17		0.267066661	0.439049998	5.907514547	4.703435149	1.189825495	0.947313293	5.650748442
C_Rep3_COL2_2	C	Rep3	COL2_2	1.105		1.243	0.138	18		0.116766665	0.207849989	2.582878633	2.077939367	0.563273469	0.453156452	2.531095818
C_Rep4_COL2_2	C	Rep4	COL2_2	1.097		1.247	0.15	19		0.096766669	0.167450005	2.140478725	1.716502586	0.453789514	0.363904983	2.080407569
C_Rep5_COL2_2	C	Rep5	COL2_2	1.096		1.167	0.071	20		0.048966665	0.08525	1.083142626	0.928142781	0.231027499	0.197967008	1.12610979
C_Rep6_COL2_2	C	Rep6	COL2_2	1.103		1.219	0.116	21		0.178366665	0.301649997	3.945470625	3.236645304	0.817471492	0.670608279	3.907253583
C+Full_Rep1_COL2_2	C+Full	Rep1	COL2_2	1.109		1.247	0.138	22		0.096966673	0.163549999	2.1449028	1.720050361	0.443220497	0.355429428	2.075479789
C+Full_Rep2_COL2_2	C+Full	Rep2	COL2_2	1.108		1.246	0.138	23		0.039866667	0.068949999	0.881850679	0.707745329	0.186854498	0.149963482	0.85770881
C+Full_Rep3_COL2_2	C+Full	Rep3	COL2_2	1.1		1.219	0.119	24		0.028366666	0.046849998	0.627470658	0.514742131	0.126963494	0.10415381	0.618895941
C+Full_Rep4_COL2_2	C+Full	Rep4	COL2_2	1.1		1.162	0.062	25		0.003766667	0.007649997	0.083318676	0.071702819	0.020731493	0.017841216	0.089544035
C+Full_Rep5_COL2_2	C+Full	Rep5	COL2_2	1.093		1.204	0.111	26		0.086066667	0.146250004	1.903794674	1.581224812	0.396337511	0.329183979	1.910408791
C+Full_Rep6_COL2_2	C+Full	Rep6	COL2_2	1.1		1.229	0.129	27		0.070766669	0.117349992	1.565358713	1.273684876	0.318018477	0.258761983	1.532446859
C+IRL_Rep1_COL2_2	C+IRL	Rep1	COL2_2	1.109		1.26	0.151	28		0.249866668	0.425250003	5.527050699	4.386548174	1.152427508	0.914625007	5.301173181
C+IRL_Rep2_COL2_2	C+IRL	Rep2	COL2_2	1.099		1.257	0.158	29		0.12876666	0.22145001	2.848318511	2.265965403	0.600129528	0.477430014	2.743395417
C+IRL_Rep3_COL2_2	C+IRL	Rep3	COL2_2	1.108		1.266	0.158	30		0.150166664	0.251750002	3.321686614	2.623765098	0.682242505	0.538896133	3.162661231
C+IRL_Rep4_COL2_2	C+IRL	Rep4	COL2_2	1.097		1.2	0.103	31		0.074866664	0.131250003	1.6560506	1.380042167	0.355687509	0.296406258	1.676448424
C+IRL_Rep5_COL2_2	C+IRL	Rep5	COL2_2	1.086		1.239	0.153	32		0.128466669	0.212849984	2.841682729	2.29352924	0.576823456	0.465555655	2.759084895
C+IRL_Rep6_COL2_2	C+IRL	Rep6	COL2_2	1.096		1.283	0.187	33		0.324266676	0.55154998	7.17277887	5.590630452	1.494700447	1.165004245	6.755634698
C+ICL_Rep1_COL2_2	C+ICL	Rep1	COL2_2	1.093		1.218	0.125	34		0.095966671	0.17155	2.122782755	1.742842984	0.4649005	0.381691708	2.124534692
C+ICL_Rep2_COL2_2	C+ICL	Rep2	COL2_2	1.098		1.27	0.172	35		0.032166664	0.053549999	0.711526598	0.560257164	0.145120498	0.114268109	0.674525273
C+ICL_Rep3_COL2_2	C+ICL	Rep3	COL2_2	1.093		1.166	0.073	36		0.019566666	0.033049995	0.432814659	0.371196106	0.089565487	0.076814311	0.448010417
C+ICL_Rep4_COL2_2	C+ICL	Rep4	COL2_2	1.103		1.272	0.169	37		0.118766669	0.202650005	2.627118722	2.065344908	0.549181514	0.431746473	2.49709138
C+ICL_Rep5_COL2_2	C+ICL	Rep5	COL2_2	1.105		1.274	0.169	38		0.211166654	0.348050008	4.671006382	3.666410033	0.943215521	0.740357551	4.406767584
C+ICL_Rep6_COL2_2	C+ICL	Rep6	COL2_2	1.104		1.225	0.121	39		0.162566666	0.284049997	3.595974642	2.935489504	0.769775492	0.628388157	3.563877661
Full_Rep1_COL2_2	Full	Rep1	COL2_2	1.096		1.23	0.134	40		0.001966666	0.00185	0.043502661	0.035368017	0.005013499	0.004076015	0.039444033
Full_Rep2_COL2_2	Full	Rep2	COL2_2	1.096		1.21	0.114	41		0.002366666	0.002049999	0.052350646	0.043264997	0.005555498	0.004591321	0.047856318
Full_Rep3_COL2_2	Full	Rep3	COL2_2	1.093		1.222	0.129	42		0.001366667	0.001349999	0.030230684	0.024738694	0.003658496	0.00299386	0.027732553
C_Rep1_COL3_2	C	Rep1	COL3_2	1.092		1.217	0.125	43		0.020799996	0.041350001	0.460095919	0.378057452	0.112058504	0.092077653	0.470135105
C_Rep2_COL3_2	C	Rep2	COL3_2	1.091		1.272	0.181	44		0.083899999	0.140949996	1.855867979	1.459015707	0.38197449	0.30029441	1.759310117
C_Rep3_COL3_2	C	Rep3	COL3_2	1.106		1.224	0.118	45		0.0155	0.025650004	0.342859994	0.280114375	0.069511511	0.05679045	0.336904824
C_Rep4_COL3_2	C	Rep4	COL3_2	1.107		1.202	0.095	46		0.013699999	0.025650004	0.30304398	0.252116456	0.069511511	0.057829876	0.309946331
C_Rep5_COL3_2	C	Rep5	COL3_2	1.095		1.215	0.12	47		0.0054	0.010950001	0.119448003	0.098311114	0.029674503	0.024423459	0.122734573
C_Rep6_COL3_2	C	Rep6	COL3_2	1.104		1.205	0.101	48		0.012	0.022950003	0.265440002	0.22028216	0.062194508	0.0516137	0.271895859
C+Full_Rep1_COL3_2	C+Full	Rep1	COL3_2	1.095		1.195	0.1	49		0.0076	0.014550002	0.168112003	0.1406795	0.039430506	0.03299624	0.17367574
C+Full_Rep2_COL3_2	C+Full	Rep2	COL3_2	1.104		1.196	0.092	50		0.001799999	0.00475	0.039815974	0.033290948	0.012872501	0.010762961	0.044053908
C+Full_Rep3_COL3_2	C+Full	Rep3	COL3_2	1.1		1.239	0.139	51		0.011299999	0.020750003	0.249955987	0.201740103	0.056232508	0.045385398	0.247125501
C+Full_Rep4_COL3_2	C+Full	Rep4	COL3_2	1.097		1.24	0.143	52		0.019599998	0.031650001	0.433551964	0.349638681	0.085771503	0.069170567	0.418809248
C+Full_Rep5_COL3_2	C+Full	Rep5	COL3_2	1.091		1.2	0.109	53		0.0133	0.024150001	0.294195995	0.245163329	0.065446502	0.054538752	0.299702081
C+Full_Rep6_COL3_2	C+Full	Rep6	COL3_2	1.1		1.193	0.093	54		0.004800001	0.008150002	0.106176026	0.088999183	0.022086505	0.018513416	0.107512599
C+IRL_Rep1_COL3_2	C+IRL	Rep1	COL3_2	1.097		1.288	0.191	55		0.047699997	0.077649998	1.055123938	0.819195604	0.210431493	0.163378489	0.982574093
C+IRL_Rep2_COL3_2	C+IRL	Rep2	COL3_2	1.107		1.249	0.142	56		0.001300002	0.00295	0.028756034	0.023023245	0.007994499	0.00640072	0.029423965
C+IRL_Rep3_COL3_2	C+IRL	Rep3	COL3_2	1.105		1.284	0.179	57		0.061299996	0.10245	1.355955921	1.056040437	0.2776395	0.21623014	1.272270578
C+IRL_Rep4_COL3_2	C+IRL	Rep4	COL3_2	1.098		1.244	0.146	58		0.031200001	0.051550003	0.690144022	0.554778153	0.139700508	0.112299443	0.667077596
C+IRL_Rep5_COL3_2	C+IRL	Rep5	COL3_2	1.106		1.23	0.124	59		0.022699999	0.040649997	0.502123971	0.408230871	0.110161492	0.089562189	0.497793059
C+IRL_Rep6_COL3_2	C+IRL	Rep6	COL3_2	1.1		1.182	0.082	60		0.013600001	0.024350004	0.300832025	0.254511019	0.065988512	0.055827844	0.310338863
C+ICL_Rep1_COL3_2	C+ICL	Rep1	COL3_2	1.104		1.268	0.164	61		0.083599994	0.143749999	1.849231866	1.458384753	0.389562497	0.307225944	1.765610697
C+ICL_Rep2_COL3_2	C+ICL	Rep2	COL3_2	1.104		1.277	0.173	62		0.038800003	0.070450002	0.858256067	0.672087758	0.190919506	0.14950627	0.821594027
C+ICL_Rep3_COL3_2	C+ICL	Rep3	COL3_2	1.1		1.251	0.151	63		0.030000003	0.051349999	0.663600068	0.53045569	0.139158498	0.111237808	0.641693498
C+ICL_Rep4_COL3_2	C+ICL	Rep4	COL3_2	1.106		1.312	0.206	64		0.055199997	0.091350006	1.221023945	0.930658494	0.247558516	0.188687893	1.119346388
C+ICL_Rep5_COL3_2	C+ICL	Rep5	COL3_2	1.099		1.251	0.152	65		0.021699997	0.039150001	0.480003926	0.383696184	0.106096504	0.084809356	0.46850554
C+ICL_Rep6_COL3_2	C+ICL	Rep6	COL3_2	1.099		1.265	0.166	66		0.094399998	0.158350008	2.088127955	1.650694036	0.429128521	0.339232032	1.989926068
Full_Rep1_COL3_2	Full	Rep1	COL3_2	1.095		1.322	0.227	79		0.0012	0.000450002	0.026543996	0.020078666	0.001219506	0.00092247	0.021001136
Full_Rep2_COL3_2	Full	Rep2	COL3_2	1.1		1.185	0.085	80		-0.001399999	-0.00185	-0.030967989	-0.026133324	-0.005013499	-0.004230801	-0.030364125
Full_Rep3_COL3_2	Full	Rep3	COL3_2	1.102		1.308	0.206	81		-0.003099998	-0.003250001	-0.068571966	-0.05242505	-0.008807503	-0.006733565	-0.059158615
