# Supplementary material for: Shared features and reciprocal complementation of the Chlamydomonas and Arabidopsis microbiota
Source: Nat Commun. 2022 Jan 20;13:406. doi: 10.1038/s41467-022-28055-8 (PMC8776852; doi:10.1038/s41467-022-28055-8)
Supplement: Supplementary file 9 — Source Data [file 41467_2022_28055_MOESM9_ESM.zip › source_data/supplementary_fig_7/suppfig8e.txt]

SampleID	Condition	Rep	Experiment	FW	fresh_weight	average_MF	normalized
At_Rep1_COL1_2	At	Rep1	COL1_2	258	0.0258	0.016675	1.547226387
At_Rep2_COL1_2	At	Rep2	COL1_2	168	0.0168	0.016675	1.007496252
At_Rep3_COL1_2	At	Rep3	COL1_2	163	0.0163	0.016675	0.977511244
At_Rep4_COL1_2	At	Rep4	COL1_2	356	0.0356	0.016675	2.134932534
At_Rep5_COL1_2	At	Rep5	COL1_2	195	0.0195	0.016675	1.169415292
At_Rep6_COL1_2	At	Rep6	COL1_2	89	0.0089	0.016675	0.533733133
At_Rep7_COL1_2	At	Rep7	COL1_2	133	0.0133	0.016675	0.797601199
At_Rep8_COL1_2	At	Rep8	COL1_2	170	0.017	0.016675	1.019490255
At_Rep9_COL1_2	At	Rep9	COL1_2	273	0.0273	0.016675	1.637181409
At_Rep10_COL1_2	At	Rep10	COL1_2	135	0.0135	0.016675	0.809595202
At_Rep11_COL1_2	At	Rep11	COL1_2	234	0.0234	0.016675	1.403298351
At_Rep12_COL1_2	At	Rep12	COL1_2	189	0.0189	0.016675	1.133433283
At_Rep13_COL1_2	At	Rep13	COL1_2	214	0.0214	0.016675	1.283358321
At_Rep14_COL1_2	At	Rep14	COL1_2	114	0.0114	0.016675	0.683658171
At_Rep15_COL1_2	At	Rep15	COL1_2	109	0.0109	0.016675	0.653673163
At_Rep16_COL1_2	At	Rep16	COL1_2	209	0.0209	0.016675	1.253373313
At_Rep17_COL1_2	At	Rep17	COL1_2	157	0.0157	0.016675	0.941529235
At_Rep18_COL1_2	At	Rep18	COL1_2	153	0.0153	0.016675	0.917541229
At_Rep19_COL1_2	At	Rep19	COL1_2	159	0.0159	0.016675	0.953523238
At_Rep20_COL1_2	At	Rep20	COL1_2	45	0.0045	0.016675	0.269865067
At_Rep21_COL1_2	At	Rep21	COL1_2	127	0.0127	0.016675	0.76161919
At_Rep22_COL1_2	At	Rep22	COL1_2	47	0.0047	0.016675	0.28185907
At_Rep23_COL1_2	At	Rep23	COL1_2	139	0.0139	0.016675	0.833583208
At_Rep24_COL1_2	At	Rep24	COL1_2	160	0.016	0.016675	0.95952024
At_Rep25_COL1_2	At	Rep25	COL1_2	126	0.0126	0.016675	0.755622189
At_Rep26_COL1_2	At	Rep26	COL1_2	210	0.021	0.016675	1.259370315
At_Rep27_COL1_2	At	Rep27	COL1_2	225	0.0225	0.016675	1.349325337
At_Rep28_COL1_2	At	Rep28	COL1_2	112	0.0112	0.016675	0.671664168
At_Rep1_COL2_2	At	Rep1	COL2_2	15	0.0015	0.016675862	0.089950372
At_Rep2_COL2_2	At	Rep2	COL2_2	221	0.0221	0.016675862	1.325268817
At_Rep3_COL2_2	At	Rep3	COL2_2	82	0.0082	0.016675862	0.491728701
At_Rep4_COL2_2	At	Rep4	COL2_2	203	0.0203	0.016675862	1.217328371
At_Rep5_COL2_2	At	Rep5	COL2_2	225	0.0225	0.016675862	1.349255583
At_Rep6_COL2_2	At	Rep6	COL2_2	95	0.0095	0.016675862	0.569685691
At_Rep7_COL2_2	At	Rep7	COL2_2	210	0.021	0.016675862	1.259305211
At_Rep8_COL2_2	At	Rep8	COL2_2	298	0.0298	0.016675862	1.787014061
At_Rep9_COL2_2	At	Rep9	COL2_2	155	0.0155	0.016675862	0.929487179
At_Rep10_COL2_2	At	Rep10	COL2_2	188	0.0188	0.016675862	1.127377998
At_Rep11_COL2_2	At	Rep11	COL2_2	363	0.0363	0.016675862	2.176799007
At_Rep12_COL2_2	At	Rep12	COL2_2	305	0.0305	0.016675862	1.828990902
At_Rep13_COL2_2	At	Rep13	COL2_2	35	0.0035	0.016675862	0.209884202
At_Rep14_COL2_2	At	Rep14	COL2_2	211	0.0211	0.016675862	1.265301902
At_Rep15_COL2_2	At	Rep15	COL2_2	166	0.0166	0.016675862	0.995450786
At_Rep16_COL2_2	At	Rep16	COL2_2	81	0.0081	0.016675862	0.48573201
At_Rep17_COL2_2	At	Rep17	COL2_2	186	0.0186	0.016675862	1.115384615
At_Rep18_COL2_2	At	Rep18	COL2_2	287	0.0287	0.016675862	1.721050455
At_Rep19_COL2_2	At	Rep19	COL2_2	188	0.0188	0.016675862	1.127377998
At_Rep20_COL2_2	At	Rep20	COL2_2	83	0.0083	0.016675862	0.497725393
At_Rep21_COL2_2	At	Rep21	COL2_2	203	0.0203	0.016675862	1.217328371
At_Rep22_COL2_2	At	Rep22	COL2_2	116	0.0116	0.016675862	0.695616212
At_Rep23_COL2_2	At	Rep23	COL2_2	31	0.0031	0.016675862	0.185897436
At_Rep24_COL2_2	At	Rep24	COL2_2	238	0.0238	0.016675862	1.427212572
At_Rep25_COL2_2	At	Rep25	COL2_2	74	0.0074	0.016675862	0.44375517
At_Rep26_COL2_2	At	Rep26	COL2_2	45	0.0045	0.016675862	0.269851117
At_Rep27_COL2_2	At	Rep27	COL2_2	119	0.0119	0.016675862	0.713606286
At_Rep28_COL2_2	At	Rep28	COL2_2	164	0.0164	0.016675862	0.983457403
At_Rep29_COL2_2	At	Rep29	COL2_2	249	0.0249	0.016675862	1.493176179
At_Rep1_COL3_2	At	Rep1	COL3_2	82	0.0082	0.015926667	0.514859774
At_Rep2_COL3_2	At	Rep2	COL3_2	202	0.0202	0.015926667	1.268313102
At_Rep3_COL3_2	At	Rep3	COL3_2	150	0.015	0.015926667	0.94181666
At_Rep4_COL3_2	At	Rep4	COL3_2	239	0.0239	0.015926667	1.500627878
At_Rep5_COL3_2	At	Rep5	COL3_2	182	0.0182	0.015926667	1.142737547
At_Rep6_COL3_2	At	Rep6	COL3_2	205	0.0205	0.015926667	1.287149435
At_Rep7_COL3_2	At	Rep7	COL3_2	69	0.0069	0.015926667	0.433235663
At_Rep8_COL3_2	At	Rep8	COL3_2	152	0.0152	0.015926667	0.954374215
At_Rep9_COL3_2	At	Rep9	COL3_2	104	0.0104	0.015926667	0.652992884
At_Rep10_COL3_2	At	Rep10	COL3_2	120	0.012	0.015926667	0.753453328
At_Rep11_COL3_2	At	Rep11	COL3_2	140	0.014	0.015926667	0.879028882
At_Rep12_COL3_2	At	Rep12	COL3_2	169	0.0169	0.015926667	1.061113437
At_Rep13_COL3_2	At	Rep13	COL3_2	82	0.0082	0.015926667	0.514859774
At_Rep14_COL3_2	At	Rep14	COL3_2	266	0.0266	0.015926667	1.670154877
At_Rep15_COL3_2	At	Rep15	COL3_2	96	0.0096	0.015926667	0.602762662
At_Rep16_COL3_2	At	Rep16	COL3_2	183	0.0183	0.015926667	1.149016325
At_Rep17_COL3_2	At	Rep17	COL3_2	134	0.0134	0.015926667	0.841356216
At_Rep18_COL3_2	At	Rep18	COL3_2	148	0.0148	0.015926667	0.929259104
At_Rep19_COL3_2	At	Rep19	COL3_2	221	0.0221	0.015926667	1.387609879
At_Rep20_COL3_2	At	Rep20	COL3_2	251	0.0251	0.015926667	1.575973211
At_Rep21_COL3_2	At	Rep21	COL3_2	301	0.0301	0.015926667	1.889912097
At_Rep22_COL3_2	At	Rep22	COL3_2	47	0.0047	0.015926667	0.295102553
At_Rep23_COL3_2	At	Rep23	COL3_2	108	0.0108	0.015926667	0.678107995
At_Rep24_COL3_2	At	Rep24	COL3_2	197	0.0197	0.015926667	1.236919213
At_Rep25_COL3_2	At	Rep25	COL3_2	126	0.0126	0.015926667	0.791125994
At_Rep26_COL3_2	At	Rep26	COL3_2	190	0.019	0.015926667	1.192967769
At_Rep27_COL3_2	At	Rep27	COL3_2	107	0.0107	0.015926667	0.671829217
At_Rep28_COL3_2	At	Rep28	COL3_2	234	0.0234	0.015926667	1.469233989
At_Rep29_COL3_2	At	Rep29	COL3_2	130	0.013	0.015926667	0.816241105
At_Rep30_COL3_2	At	Rep30	COL3_2	143	0.0143	0.015926667	0.897865216
At+Full_Rep1_COL1_2	At+Full	Rep1	COL1_2	328	0.0328	0.016675	1.967016492
At+Full_Rep2_COL1_2	At+Full	Rep2	COL1_2	459	0.0459	0.016675	2.752623688
At+Full_Rep3_COL1_2	At+Full	Rep3	COL1_2	109	0.0109	0.016675	0.653673163
At+Full_Rep4_COL1_2	At+Full	Rep4	COL1_2	65	0.0065	0.016675	0.389805097
At+Full_Rep5_COL1_2	At+Full	Rep5	COL1_2	294	0.0294	0.016675	1.763118441
At+Full_Rep6_COL1_2	At+Full	Rep6	COL1_2	61	0.0061	0.016675	0.365817091
At+Full_Rep7_COL1_2	At+Full	Rep7	COL1_2	219	0.0219	0.016675	1.313343328
At+Full_Rep8_COL1_2	At+Full	Rep8	COL1_2	151	0.0151	0.016675	0.905547226
At+Full_Rep9_COL1_2	At+Full	Rep9	COL1_2	137	0.0137	0.016675	0.821589205
At+Full_Rep10_COL1_2	At+Full	Rep10	COL1_2	87	0.0087	0.016675	0.52173913
At+Full_Rep11_COL1_2	At+Full	Rep11	COL1_2	281	0.0281	0.016675	1.685157421
At+Full_Rep12_COL1_2	At+Full	Rep12	COL1_2	271	0.0271	0.016675	1.625187406
At+Full_Rep13_COL1_2	At+Full	Rep13	COL1_2	84	0.0084	0.016675	0.503748126
At+Full_Rep14_COL1_2	At+Full	Rep14	COL1_2	233	0.0233	0.016675	1.397301349
At+Full_Rep15_COL1_2	At+Full	Rep15	COL1_2	30	0.003	0.016675	0.179910045
At+Full_Rep16_COL1_2	At+Full	Rep16	COL1_2	15	0.0015	0.016675	0.089955022
At+Full_Rep17_COL1_2	At+Full	Rep17	COL1_2	109	0.0109	0.016675	0.653673163
At+Full_Rep18_COL1_2	At+Full	Rep18	COL1_2	43	0.0043	0.016675	0.257871064
At+Full_Rep19_COL1_2	At+Full	Rep19	COL1_2	239	0.0239	0.016675	1.433283358
At+Full_Rep20_COL1_2	At+Full	Rep20	COL1_2	154	0.0154	0.016675	0.923538231
At+Full_Rep21_COL1_2	At+Full	Rep21	COL1_2	104	0.0104	0.016675	0.623688156
At+Full_Rep22_COL1_2	At+Full	Rep22	COL1_2	215	0.0215	0.016675	1.289355322
At+Full_Rep23_COL1_2	At+Full	Rep23	COL1_2	79	0.0079	0.016675	0.473763118
At+Full_Rep24_COL1_2	At+Full	Rep24	COL1_2	174	0.0174	0.016675	1.043478261
At+Full_Rep25_COL1_2	At+Full	Rep25	COL1_2	48	0.0048	0.016675	0.287856072
At+Full_Rep26_COL1_2	At+Full	Rep26	COL1_2	139	0.0139	0.016675	0.833583208
At+Full_Rep27_COL1_2	At+Full	Rep27	COL1_2	32	0.0032	0.016675	0.191904048
At+Full_Rep28_COL1_2	At+Full	Rep28	COL1_2	69	0.0069	0.016675	0.413793103
At+Full_Rep1_COL2_2	At+Full	Rep1	COL2_2	199	0.0199	0.016675862	1.193341605
At+Full_Rep2_COL2_2	At+Full	Rep2	COL2_2	144	0.0144	0.016675862	0.863523573
At+Full_Rep3_COL2_2	At+Full	Rep3	COL2_2	59	0.0059	0.016675862	0.353804797
At+Full_Rep4_COL2_2	At+Full	Rep4	COL2_2	161	0.0161	0.016675862	0.965467328
At+Full_Rep5_COL2_2	At+Full	Rep5	COL2_2	292	0.0292	0.016675862	1.751033912
At+Full_Rep6_COL2_2	At+Full	Rep6	COL2_2	205	0.0205	0.016675862	1.229321754
At+Full_Rep7_COL2_2	At+Full	Rep7	COL2_2	84	0.0084	0.016675862	0.503722084
At+Full_Rep8_COL2_2	At+Full	Rep8	COL2_2	334	0.0334	0.016675862	2.002894955
At+Full_Rep9_COL2_2	At+Full	Rep9	COL2_2	105	0.0105	0.016675862	0.629652605
At+Full_Rep10_COL2_2	At+Full	Rep10	COL2_2	184	0.0184	0.016675862	1.103391232
At+Full_Rep11_COL2_2	At+Full	Rep11	COL2_2	239	0.0239	0.016675862	1.433209264
At+Full_Rep12_COL2_2	At+Full	Rep12	COL2_2	44	0.0044	0.016675862	0.263854425
At+Full_Rep13_COL2_2	At+Full	Rep13	COL2_2	59	0.0059	0.016675862	0.353804797
At+Full_Rep14_COL2_2	At+Full	Rep14	COL2_2	117	0.0117	0.016675862	0.701612903
At+Full_Rep15_COL2_2	At+Full	Rep15	COL2_2	50	0.005	0.016675862	0.299834574
At+Full_Rep16_COL2_2	At+Full	Rep16	COL2_2	87	0.0087	0.016675862	0.521712159
At+Full_Rep17_COL2_2	At+Full	Rep17	COL2_2	98	0.0098	0.016675862	0.587675765
At+Full_Rep18_COL2_2	At+Full	Rep18	COL2_2	61	0.0061	0.016675862	0.36579818
At+Full_Rep19_COL2_2	At+Full	Rep19	COL2_2	126	0.0126	0.016675862	0.755583127
At+Full_Rep20_COL2_2	At+Full	Rep20	COL2_2	79	0.0079	0.016675862	0.473738627
At+Full_Rep21_COL2_2	At+Full	Rep21	COL2_2	298	0.0298	0.016675862	1.787014061
At+Full_Rep22_COL2_2	At+Full	Rep22	COL2_2	266	0.0266	0.016675862	1.595119934
At+Full_Rep23_COL2_2	At+Full	Rep23	COL2_2	161	0.0161	0.016675862	0.965467328
At+Full_Rep24_COL2_2	At+Full	Rep24	COL2_2	251	0.0251	0.016675862	1.505169562
At+Full_Rep25_COL2_2	At+Full	Rep25	COL2_2	107	0.0107	0.016675862	0.641645988
At+Full_Rep26_COL2_2	At+Full	Rep26	COL2_2	199	0.0199	0.016675862	1.193341605
At+Full_Rep27_COL2_2	At+Full	Rep27	COL2_2	274	0.0274	0.016675862	1.643093466
At+Full_Rep28_COL2_2	At+Full	Rep28	COL2_2	106	0.0106	0.016675862	0.635649297
At+Full_Rep29_COL2_2	At+Full	Rep29	COL2_2	69	0.0069	0.016675862	0.413771712
At+Full_Rep1_COL3_2	At+Full	Rep1	COL3_2	265	0.0265	0.015926667	1.663876099
At+Full_Rep2_COL3_2	At+Full	Rep2	COL3_2	131	0.0131	0.015926667	0.822519883
At+Full_Rep3_COL3_2	At+Full	Rep3	COL3_2	195	0.0195	0.015926667	1.224361658
At+Full_Rep4_COL3_2	At+Full	Rep4	COL3_2	173	0.0173	0.015926667	1.086228548
At+Full_Rep5_COL3_2	At+Full	Rep5	COL3_2	132	0.0132	0.015926667	0.828798661
At+Full_Rep6_COL3_2	At+Full	Rep6	COL3_2	302	0.0302	0.015926667	1.896190875
At+Full_Rep7_COL3_2	At+Full	Rep7	COL3_2	286	0.0286	0.015926667	1.795730431
At+Full_Rep8_COL3_2	At+Full	Rep8	COL3_2	152	0.0152	0.015926667	0.954374215
At+Full_Rep9_COL3_2	At+Full	Rep9	COL3_2	221	0.0221	0.015926667	1.387609879
At+Full_Rep10_COL3_2	At+Full	Rep10	COL3_2	48	0.0048	0.015926667	0.301381331
At+Full_Rep11_COL3_2	At+Full	Rep11	COL3_2	139	0.0139	0.015926667	0.872750105
At+Full_Rep12_COL3_2	At+Full	Rep12	COL3_2	273	0.0273	0.015926667	1.714106321
At+Full_Rep13_COL3_2	At+Full	Rep13	COL3_2	205	0.0205	0.015926667	1.287149435
At+Full_Rep14_COL3_2	At+Full	Rep14	COL3_2	225	0.0225	0.015926667	1.41272499
At+Full_Rep15_COL3_2	At+Full	Rep15	COL3_2	170	0.017	0.015926667	1.067392214
At+Full_Rep16_COL3_2	At+Full	Rep16	COL3_2	77	0.0077	0.015926667	0.483465885
At+Full_Rep17_COL3_2	At+Full	Rep17	COL3_2	176	0.0176	0.015926667	1.105064881
At+Full_Rep18_COL3_2	At+Full	Rep18	COL3_2	321	0.0321	0.015926667	2.015487652
At+Full_Rep19_COL3_2	At+Full	Rep19	COL3_2	98	0.0098	0.015926667	0.615320218
At+Full_Rep20_COL3_2	At+Full	Rep20	COL3_2	13	0.0013	0.015926667	0.081624111
At+Full_Rep21_COL3_2	At+Full	Rep21	COL3_2	187	0.0187	0.015926667	1.174131436
At+Full_Rep22_COL3_2	At+Full	Rep22	COL3_2	118	0.0118	0.015926667	0.740895772
At+Full_Rep23_COL3_2	At+Full	Rep23	COL3_2	246	0.0246	0.015926667	1.544579322
At+Full_Rep24_COL3_2	At+Full	Rep24	COL3_2	112	0.0112	0.015926667	0.703223106
At+Full_Rep25_COL3_2	At+Full	Rep25	COL3_2	266	0.0266	0.015926667	1.670154877
At+Full_Rep26_COL3_2	At+Full	Rep26	COL3_2	229	0.0229	0.015926667	1.4378401
At+Full_Rep27_COL3_2	At+Full	Rep27	COL3_2	178	0.0178	0.015926667	1.117622436
At+Full_Rep28_COL3_2	At+Full	Rep28	COL3_2	262	0.0262	0.015926667	1.645039766
At+ICL_Rep1_COL1_2	At+ICL	Rep1	COL1_2	160	0.016	0.016675	0.95952024
At+ICL_Rep2_COL1_2	At+ICL	Rep2	COL1_2	138	0.0138	0.016675	0.827586207
At+ICL_Rep3_COL1_2	At+ICL	Rep3	COL1_2	166	0.0166	0.016675	0.995502249
At+ICL_Rep4_COL1_2	At+ICL	Rep4	COL1_2	256	0.0256	0.016675	1.535232384
At+ICL_Rep5_COL1_2	At+ICL	Rep5	COL1_2	150	0.015	0.016675	0.899550225
At+ICL_Rep6_COL1_2	At+ICL	Rep6	COL1_2	202	0.0202	0.016675	1.211394303
At+ICL_Rep7_COL1_2	At+ICL	Rep7	COL1_2	67	0.0067	0.016675	0.4017991
At+ICL_Rep8_COL1_2	At+ICL	Rep8	COL1_2	263	0.0263	0.016675	1.577211394
At+ICL_Rep9_COL1_2	At+ICL	Rep9	COL1_2	432	0.0432	0.016675	2.590704648
At+ICL_Rep10_COL1_2	At+ICL	Rep10	COL1_2	180	0.018	0.016675	1.07946027
At+ICL_Rep11_COL1_2	At+ICL	Rep11	COL1_2	277	0.0277	0.016675	1.661169415
At+ICL_Rep12_COL1_2	At+ICL	Rep12	COL1_2	126	0.0126	0.016675	0.755622189
At+ICL_Rep13_COL1_2	At+ICL	Rep13	COL1_2	306	0.0306	0.016675	1.835082459
At+ICL_Rep14_COL1_2	At+ICL	Rep14	COL1_2	317	0.0317	0.016675	1.901049475
At+ICL_Rep15_COL1_2	At+ICL	Rep15	COL1_2	117	0.0117	0.016675	0.701649175
At+ICL_Rep16_COL1_2	At+ICL	Rep16	COL1_2	292	0.0292	0.016675	1.751124438
At+ICL_Rep17_COL1_2	At+ICL	Rep17	COL1_2	150	0.015	0.016675	0.899550225
At+ICL_Rep18_COL1_2	At+ICL	Rep18	COL1_2	15	0.0015	0.016675	0.089955022
At+ICL_Rep19_COL1_2	At+ICL	Rep19	COL1_2	127	0.0127	0.016675	0.76161919
At+ICL_Rep20_COL1_2	At+ICL	Rep20	COL1_2	139	0.0139	0.016675	0.833583208
At+ICL_Rep21_COL1_2	At+ICL	Rep21	COL1_2	79	0.0079	0.016675	0.473763118
At+ICL_Rep22_COL1_2	At+ICL	Rep22	COL1_2	182	0.0182	0.016675	1.091454273
At+ICL_Rep23_COL1_2	At+ICL	Rep23	COL1_2	24	0.0024	0.016675	0.143928036
At+ICL_Rep24_COL1_2	At+ICL	Rep24	COL1_2	242	0.0242	0.016675	1.451274363
At+ICL_Rep25_COL1_2	At+ICL	Rep25	COL1_2	75	0.0075	0.016675	0.449775112
At+ICL_Rep26_COL1_2	At+ICL	Rep26	COL1_2	206	0.0206	0.016675	1.235382309
At+ICL_Rep27_COL1_2	At+ICL	Rep27	COL1_2	174	0.0174	0.016675	1.043478261
At+ICL_Rep28_COL1_2	At+ICL	Rep28	COL1_2	227	0.0227	0.016675	1.36131934
At+ICL_Rep29_COL1_2	At+ICL	Rep29	COL1_2	203	0.0203	0.016675	1.217391304
At+ICL_Rep30_COL1_2	At+ICL	Rep30	COL1_2	33	0.0033	0.016675	0.197901049
At+ICL_Rep1_COL2_2	At+ICL	Rep1	COL2_2	226	0.0226	0.016675862	1.355252275
At+ICL_Rep2_COL2_2	At+ICL	Rep2	COL2_2	263	0.0263	0.016675862	1.577129859
At+ICL_Rep3_COL2_2	At+ICL	Rep3	COL2_2	165	0.0165	0.016675862	0.989454094
At+ICL_Rep4_COL2_2	At+ICL	Rep4	COL2_2	96	0.0096	0.016675862	0.575682382
At+ICL_Rep5_COL2_2	At+ICL	Rep5	COL2_2	293	0.0293	0.016675862	1.757030604
At+ICL_Rep6_COL2_2	At+ICL	Rep6	COL2_2	85	0.0085	0.016675862	0.509718776
At+ICL_Rep7_COL2_2	At+ICL	Rep7	COL2_2	202	0.0202	0.016675862	1.211331679
At+ICL_Rep8_COL2_2	At+ICL	Rep8	COL2_2	116	0.0116	0.016675862	0.695616212
At+ICL_Rep9_COL2_2	At+ICL	Rep9	COL2_2	329	0.0329	0.016675862	1.972911497
At+ICL_Rep10_COL2_2	At+ICL	Rep10	COL2_2	231	0.0231	0.016675862	1.385235732
At+ICL_Rep11_COL2_2	At+ICL	Rep11	COL2_2	60	0.006	0.016675862	0.359801489
At+ICL_Rep12_COL2_2	At+ICL	Rep12	COL2_2	263	0.0263	0.016675862	1.577129859
At+ICL_Rep13_COL2_2	At+ICL	Rep13	COL2_2	22	0.0022	0.016675862	0.131927213
At+ICL_Rep14_COL2_2	At+ICL	Rep14	COL2_2	188	0.0188	0.016675862	1.127377998
At+ICL_Rep15_COL2_2	At+ICL	Rep15	COL2_2	74	0.0074	0.016675862	0.44375517
At+ICL_Rep16_COL2_2	At+ICL	Rep16	COL2_2	271	0.0271	0.016675862	1.625103391
At+ICL_Rep17_COL2_2	At+ICL	Rep17	COL2_2	135	0.0135	0.016675862	0.80955335
At+ICL_Rep18_COL2_2	At+ICL	Rep18	COL2_2	147	0.0147	0.016675862	0.881513648
At+ICL_Rep19_COL2_2	At+ICL	Rep19	COL2_2	126	0.0126	0.016675862	0.755583127
At+ICL_Rep20_COL2_2	At+ICL	Rep20	COL2_2	116	0.0116	0.016675862	0.695616212
At+ICL_Rep21_COL2_2	At+ICL	Rep21	COL2_2	144	0.0144	0.016675862	0.863523573
At+ICL_Rep22_COL2_2	At+ICL	Rep22	COL2_2	227	0.0227	0.016675862	1.361248966
At+ICL_Rep23_COL2_2	At+ICL	Rep23	COL2_2	231	0.0231	0.016675862	1.385235732
At+ICL_Rep24_COL2_2	At+ICL	Rep24	COL2_2	231	0.0231	0.016675862	1.385235732
At+ICL_Rep25_COL2_2	At+ICL	Rep25	COL2_2	273	0.0273	0.016675862	1.637096774
At+ICL_Rep26_COL2_2	At+ICL	Rep26	COL2_2	181	0.0181	0.016675862	1.085401158
At+ICL_Rep27_COL2_2	At+ICL	Rep27	COL2_2	190	0.019	0.016675862	1.139371381
At+ICL_Rep28_COL2_2	At+ICL	Rep28	COL2_2	177	0.0177	0.016675862	1.061414392
At+ICL_Rep1_COL3_2	At+ICL	Rep1	COL3_2	126	0.0126	0.015926667	0.791125994
At+ICL_Rep2_COL3_2	At+ICL	Rep2	COL3_2	180	0.018	0.015926667	1.130179992
At+ICL_Rep3_COL3_2	At+ICL	Rep3	COL3_2	188	0.0188	0.015926667	1.180410213
At+ICL_Rep4_COL3_2	At+ICL	Rep4	COL3_2	187	0.0187	0.015926667	1.174131436
At+ICL_Rep5_COL3_2	At+ICL	Rep5	COL3_2	142	0.0142	0.015926667	0.891586438
At+ICL_Rep6_COL3_2	At+ICL	Rep6	COL3_2	62	0.0062	0.015926667	0.389284219
At+ICL_Rep7_COL3_2	At+ICL	Rep7	COL3_2	186	0.0186	0.015926667	1.167852658
At+ICL_Rep8_COL3_2	At+ICL	Rep8	COL3_2	216	0.0216	0.015926667	1.35621599
At+ICL_Rep9_COL3_2	At+ICL	Rep9	COL3_2	40	0.004	0.015926667	0.251151109
At+ICL_Rep10_COL3_2	At+ICL	Rep10	COL3_2	208	0.0208	0.015926667	1.305985768
At+ICL_Rep11_COL3_2	At+ICL	Rep11	COL3_2	114	0.0114	0.015926667	0.715780661
At+ICL_Rep12_COL3_2	At+ICL	Rep12	COL3_2	236	0.0236	0.015926667	1.481791545
At+ICL_Rep13_COL3_2	At+ICL	Rep13	COL3_2	182	0.0182	0.015926667	1.142737547
At+ICL_Rep14_COL3_2	At+ICL	Rep14	COL3_2	218	0.0218	0.015926667	1.368773545
At+ICL_Rep15_COL3_2	At+ICL	Rep15	COL3_2	286	0.0286	0.015926667	1.795730431
At+ICL_Rep16_COL3_2	At+ICL	Rep16	COL3_2	398	0.0398	0.015926667	2.498953537
At+ICL_Rep17_COL3_2	At+ICL	Rep17	COL3_2	339	0.0339	0.015926667	2.128505651
At+ICL_Rep18_COL3_2	At+ICL	Rep18	COL3_2	198	0.0198	0.015926667	1.243197991
At+ICL_Rep19_COL3_2	At+ICL	Rep19	COL3_2	115	0.0115	0.015926667	0.722059439
At+ICL_Rep20_COL3_2	At+ICL	Rep20	COL3_2	225	0.0225	0.015926667	1.41272499
At+ICL_Rep21_COL3_2	At+ICL	Rep21	COL3_2	117	0.0117	0.015926667	0.734616995
At+ICL_Rep22_COL3_2	At+ICL	Rep22	COL3_2	184	0.0184	0.015926667	1.155295103
At+ICL_Rep23_COL3_2	At+ICL	Rep23	COL3_2	97	0.0097	0.015926667	0.60904144
At+ICL_Rep24_COL3_2	At+ICL	Rep24	COL3_2	130	0.013	0.015926667	0.816241105
At+ICL_Rep25_COL3_2	At+ICL	Rep25	COL3_2	351	0.0351	0.015926667	2.203850984
At+ICL_Rep26_COL3_2	At+ICL	Rep26	COL3_2	300	0.03	0.015926667	1.883633319
At+ICL_Rep27_COL3_2	At+ICL	Rep27	COL3_2	98	0.0098	0.015926667	0.615320218
At+ICL_Rep28_COL3_2	At+ICL	Rep28	COL3_2	236	0.0236	0.015926667	1.481791545
At+ICL_Rep29_COL3_2	At+ICL	Rep29	COL3_2	168	0.0168	0.015926667	1.054834659
At+IRL_Rep1_COL1_2	At+IRL	Rep1	COL1_2	263	0.0263	0.016675	1.577211394
At+IRL_Rep2_COL1_2	At+IRL	Rep2	COL1_2	169	0.0169	0.016675	1.013493253
At+IRL_Rep3_COL1_2	At+IRL	Rep3	COL1_2	190	0.019	0.016675	1.139430285
At+IRL_Rep4_COL1_2	At+IRL	Rep4	COL1_2	173	0.0173	0.016675	1.037481259
At+IRL_Rep5_COL1_2	At+IRL	Rep5	COL1_2	385	0.0385	0.016675	2.308845577
At+IRL_Rep6_COL1_2	At+IRL	Rep6	COL1_2	157	0.0157	0.016675	0.941529235
At+IRL_Rep7_COL1_2	At+IRL	Rep7	COL1_2	348	0.0348	0.016675	2.086956522
At+IRL_Rep8_COL1_2	At+IRL	Rep8	COL1_2	217	0.0217	0.016675	1.301349325
At+IRL_Rep9_COL1_2	At+IRL	Rep9	COL1_2	73	0.0073	0.016675	0.437781109
At+IRL_Rep10_COL1_2	At+IRL	Rep10	COL1_2	140	0.014	0.016675	0.83958021
At+IRL_Rep11_COL1_2	At+IRL	Rep11	COL1_2	201	0.0201	0.016675	1.205397301
At+IRL_Rep12_COL1_2	At+IRL	Rep12	COL1_2	163	0.0163	0.016675	0.977511244
At+IRL_Rep13_COL1_2	At+IRL	Rep13	COL1_2	336	0.0336	0.016675	2.014992504
At+IRL_Rep14_COL1_2	At+IRL	Rep14	COL1_2	169	0.0169	0.016675	1.013493253
At+IRL_Rep15_COL1_2	At+IRL	Rep15	COL1_2	172	0.0172	0.016675	1.031484258
At+IRL_Rep16_COL1_2	At+IRL	Rep16	COL1_2	247	0.0247	0.016675	1.48125937
At+IRL_Rep17_COL1_2	At+IRL	Rep17	COL1_2	155	0.0155	0.016675	0.929535232
At+IRL_Rep18_COL1_2	At+IRL	Rep18	COL1_2	211	0.0211	0.016675	1.265367316
At+IRL_Rep19_COL1_2	At+IRL	Rep19	COL1_2	164	0.0164	0.016675	0.983508246
At+IRL_Rep20_COL1_2	At+IRL	Rep20	COL1_2	309	0.0309	0.016675	1.853073463
At+IRL_Rep21_COL1_2	At+IRL	Rep21	COL1_2	88	0.0088	0.016675	0.527736132
At+IRL_Rep22_COL1_2	At+IRL	Rep22	COL1_2	181	0.0181	0.016675	1.085457271
At+IRL_Rep23_COL1_2	At+IRL	Rep23	COL1_2	290	0.029	0.016675	1.739130435
At+IRL_Rep24_COL1_2	At+IRL	Rep24	COL1_2	95	0.0095	0.016675	0.569715142
At+IRL_Rep25_COL1_2	At+IRL	Rep25	COL1_2	103	0.0103	0.016675	0.617691154
At+IRL_Rep26_COL1_2	At+IRL	Rep26	COL1_2	193	0.0193	0.016675	1.157421289
At+IRL_Rep27_COL1_2	At+IRL	Rep27	COL1_2	207	0.0207	0.016675	1.24137931
At+IRL_Rep28_COL1_2	At+IRL	Rep28	COL1_2	255	0.0255	0.016675	1.529235382
At+IRL_Rep1_COL2_2	At+IRL	Rep1	COL2_2	227	0.0227	0.016675862	1.361248966
At+IRL_Rep2_COL2_2	At+IRL	Rep2	COL2_2	182	0.0182	0.016675862	1.091397849
At+IRL_Rep3_COL2_2	At+IRL	Rep3	COL2_2	191	0.0191	0.016675862	1.145368073
At+IRL_Rep4_COL2_2	At+IRL	Rep4	COL2_2	54	0.0054	0.016675862	0.32382134
At+IRL_Rep5_COL2_2	At+IRL	Rep5	COL2_2	150	0.015	0.016675862	0.899503722
At+IRL_Rep6_COL2_2	At+IRL	Rep6	COL2_2	203	0.0203	0.016675862	1.217328371
At+IRL_Rep7_COL2_2	At+IRL	Rep7	COL2_2	27	0.0027	0.016675862	0.16191067
At+IRL_Rep8_COL2_2	At+IRL	Rep8	COL2_2	213	0.0213	0.016675862	1.277295285
At+IRL_Rep9_COL2_2	At+IRL	Rep9	COL2_2	122	0.0122	0.016675862	0.731596361
At+IRL_Rep10_COL2_2	At+IRL	Rep10	COL2_2	359	0.0359	0.016675862	2.152812242
At+IRL_Rep11_COL2_2	At+IRL	Rep11	COL2_2	163	0.0163	0.016675862	0.977460711
At+IRL_Rep12_COL2_2	At+IRL	Rep12	COL2_2	170	0.017	0.016675862	1.019437552
At+IRL_Rep13_COL2_2	At+IRL	Rep13	COL2_2	86	0.0086	0.016675862	0.515715467
At+IRL_Rep14_COL2_2	At+IRL	Rep14	COL2_2	87	0.0087	0.016675862	0.521712159
At+IRL_Rep15_COL2_2	At+IRL	Rep15	COL2_2	167	0.0167	0.016675862	1.001447477
At+IRL_Rep16_COL2_2	At+IRL	Rep16	COL2_2	227	0.0227	0.016675862	1.361248966
At+IRL_Rep17_COL2_2	At+IRL	Rep17	COL2_2	163	0.0163	0.016675862	0.977460711
At+IRL_Rep18_COL2_2	At+IRL	Rep18	COL2_2	287	0.0287	0.016675862	1.721050455
At+IRL_Rep19_COL2_2	At+IRL	Rep19	COL2_2	258	0.0258	0.016675862	1.547146402
At+IRL_Rep20_COL2_2	At+IRL	Rep20	COL2_2	56	0.0056	0.016675862	0.335814723
At+IRL_Rep21_COL2_2	At+IRL	Rep21	COL2_2	117	0.0117	0.016675862	0.701612903
At+IRL_Rep22_COL2_2	At+IRL	Rep22	COL2_2	177	0.0177	0.016675862	1.061414392
At+IRL_Rep23_COL2_2	At+IRL	Rep23	COL2_2	272	0.0272	0.016675862	1.631100083
At+IRL_Rep24_COL2_2	At+IRL	Rep24	COL2_2	151	0.0151	0.016675862	0.905500414
At+IRL_Rep25_COL2_2	At+IRL	Rep25	COL2_2	134	0.0134	0.016675862	0.803556658
At+IRL_Rep26_COL2_2	At+IRL	Rep26	COL2_2	82	0.0082	0.016675862	0.491728701
At+IRL_Rep27_COL2_2	At+IRL	Rep27	COL2_2	11	0.0011	0.016675862	0.065963606
At+IRL_Rep28_COL2_2	At+IRL	Rep28	COL2_2	231	0.0231	0.016675862	1.385235732
At+IRL_Rep29_COL2_2	At+IRL	Rep29	COL2_2	39	0.0039	0.016675862	0.233870968
At+IRL_Rep30_COL2_2	At+IRL	Rep30	COL2_2	24	0.0024	0.016675862	0.143920596
At+IRL_Rep1_COL3_2	At+IRL	Rep1	COL3_2	162	0.0162	0.015926667	1.017161992
At+IRL_Rep2_COL3_2	At+IRL	Rep2	COL3_2	225	0.0225	0.015926667	1.41272499
At+IRL_Rep3_COL3_2	At+IRL	Rep3	COL3_2	302	0.0302	0.015926667	1.896190875
At+IRL_Rep4_COL3_2	At+IRL	Rep4	COL3_2	264	0.0264	0.015926667	1.657597321
At+IRL_Rep5_COL3_2	At+IRL	Rep5	COL3_2	290	0.029	0.015926667	1.820845542
At+IRL_Rep6_COL3_2	At+IRL	Rep6	COL3_2	202	0.0202	0.015926667	1.268313102
At+IRL_Rep7_COL3_2	At+IRL	Rep7	COL3_2	210	0.021	0.015926667	1.318543324
At+IRL_Rep8_COL3_2	At+IRL	Rep8	COL3_2	173	0.0173	0.015926667	1.086228548
At+IRL_Rep9_COL3_2	At+IRL	Rep9	COL3_2	112	0.0112	0.015926667	0.703223106
At+IRL_Rep10_COL3_2	At+IRL	Rep10	COL3_2	140	0.014	0.015926667	0.879028882
At+IRL_Rep11_COL3_2	At+IRL	Rep11	COL3_2	207	0.0207	0.015926667	1.29970699
At+IRL_Rep12_COL3_2	At+IRL	Rep12	COL3_2	172	0.0172	0.015926667	1.07994977
At+IRL_Rep13_COL3_2	At+IRL	Rep13	COL3_2	81	0.0081	0.015926667	0.508580996
At+IRL_Rep14_COL3_2	At+IRL	Rep14	COL3_2	166	0.0166	0.015926667	1.042277103
At+IRL_Rep15_COL3_2	At+IRL	Rep15	COL3_2	79	0.0079	0.015926667	0.496023441
At+IRL_Rep16_COL3_2	At+IRL	Rep16	COL3_2	46	0.0046	0.015926667	0.288823776
At+IRL_Rep17_COL3_2	At+IRL	Rep17	COL3_2	181	0.0181	0.015926667	1.136458769
At+IRL_Rep18_COL3_2	At+IRL	Rep18	COL3_2	33	0.0033	0.015926667	0.207199665
At+IRL_Rep19_COL3_2	At+IRL	Rep19	COL3_2	142	0.0142	0.015926667	0.891586438
At+IRL_Rep20_COL3_2	At+IRL	Rep20	COL3_2	46	0.0046	0.015926667	0.288823776
At+IRL_Rep21_COL3_2	At+IRL	Rep21	COL3_2	256	0.0256	0.015926667	1.607367099
At+IRL_Rep22_COL3_2	At+IRL	Rep22	COL3_2	280	0.028	0.015926667	1.758057765
At+IRL_Rep23_COL3_2	At+IRL	Rep23	COL3_2	88	0.0088	0.015926667	0.55253244
At+IRL_Rep24_COL3_2	At+IRL	Rep24	COL3_2	153	0.0153	0.015926667	0.960652993
At+IRL_Rep25_COL3_2	At+IRL	Rep25	COL3_2	245	0.0245	0.015926667	1.538300544
At+IRL_Rep26_COL3_2	At+IRL	Rep26	COL3_2	206	0.0206	0.015926667	1.293428213
At+IRL_Rep27_COL3_2	At+IRL	Rep27	COL3_2	70	0.007	0.015926667	0.439514441
At+IRL_Rep28_COL3_2	At+IRL	Rep28	COL3_2	98	0.0098	0.015926667	0.615320218
At+IRL_Rep29_COL3_2	At+IRL	Rep29	COL3_2	36	0.0036	0.015926667	0.226035998
At+IRL_Rep30_COL3_2	At+IRL	Rep30	COL3_2	33	0.0033	0.015926667	0.207199665
