# Supplementary material for: Shared features and reciprocal complementation of the Chlamydomonas and Arabidopsis microbiota
Source: Nat Commun. 2022 Jan 20;13:406. doi: 10.1038/s41467-022-28055-8 (PMC8776852; doi:10.1038/s41467-022-28055-8)
Supplement: Supplementary file 9 — Source Data [file 41467_2022_28055_MOESM9_ESM.zip › source_data/supplementary_fig_7/suppfig8a_b.txt]

Condition	Replicate	Experiment	Chlamy_cells	Bacteria_cells	Round
IRL_input	1	COL1-2	0	5.73E+06	Round2
ICL_input	1	COL1-2	0	5.66E+06	Round2
Full_input	1	COL1-2	0	5.78E+06	Round2
C_input	1	COL1-2	57233.33333	0.00E+00	Round2
IRL_input	1	COL2-2	0	5.73E+06	Round2
ICL_input	1	COL2-2	0	5.66E+06	Round2
Full_input	1	COL2-2	0	5.78E+06	Round2
C_input	1	COL2-2	57233.33333	0.00E+00	Round2
IRL_input	1	COL3-2	0	6.05E+06	Round2
ICL_input	1	COL3-2	0	4.24E+06	Round2
Full_input	1	COL3-2	0	5.25E+06	Round2
C_input	1	COL3-2	51800	0.00E+00	Round2
C+Full	Rep1	COL1-2	428834.2132	15123100.13	Round2
C+Full	Rep1	COL2-2	686804.2529	16402905.92	Round2
C+Full	Rep1	COL3-2	53604.22388	20423218.04	Round2
C+Full	Rep2	COL1-2	676753.5753	17572150.43	Round2
C+Full	Rep2	COL2-2	1021831.049	17592248.01	Round2
C+Full	Rep2	COL3-2	288122.7762	16278943.72	Round2
C+Full	Rep3	COL1-2	693504.9593	17183512.35	Round2
C+Full	Rep3	COL2-2	525991.8225	15665843.13	Round2
C+Full	Rep3	COL3-2	251269.8158	14030915.81	Round2
C+ICL	Rep1	COL1-2	566195.0357	21619266.63	Round2
C+ICL	Rep1	COL2-2	1303253.169	18701185.98	Round2
C+ICL	Rep1	COL3-2	458986.2864	14285536.53	Round2
C+ICL	Rep2	COL1-2	566194.8447	13829901.14	Round2
C+ICL	Rep2	COL2-2	666702.7971	16791534	Round2
C+ICL	Rep2	COL3-2	211066.6831	18925651.72	Round2
C+ICL	Rep3	COL1-2	1011780.04	15799855.71	Round2
C+ICL	Rep3	COL2-2	559494.2589	17471641.5	Round2
C+ICL	Rep3	COL3-2	529341.9345	32001741.59	Round2
C+IRL	Rep1	COL1-2	1035232.261	12489793.62	Round2
C+IRL	Rep1	COL2-2	1269750.894	11344002.12	Round2
C+IRL	Rep1	COL3-2	824165.3568	14151522.25	Round2
C+IRL	Rep2	COL1-2	582946.1684	13883502.55	Round2
C+IRL	Rep2	COL2-2	974927.3106	13458021.12	Round2
C+IRL	Rep2	COL3-2	532692.1068	14087870.78	Round2
C+IRL	Rep3	COL1-2	1273101.086	14131425.04	Round2
C+IRL	Rep3	COL2-2	938074.32	12677405.78	Round2
C+IRL	Rep3	COL3-2	351777.8285	12385933.29	Round2
C	Rep1	COL1-2	757159.8609	0	Round2
C	Rep1	COL2-2	244569.3808	0	Round2
C	Rep1	COL3-2	308224.2622	0	Round2
C	Rep2	COL1-2	1095536.85	0	Round2
C	Rep2	COL2-2	418782.9727	0	Round2
C	Rep2	COL3-2	566194.8949	0	Round2
C	Rep3	COL1-2	710256.5544	0	Round2
C	Rep3	COL2-2	706906.0002	0	Round2
Full	Rep1	COL1-2	0	12570197.8	Round2
Full	Rep1	COL2-2	0	7856375.313	Round2
Full	Rep1	COL3-2	0	43171530.72	Round2
Full	Rep2	COL1-2	0	22651150	Round2
Full	Rep2	COL2-2	0	11441160.37	Round2
Full	Rep2	COL3-2	0	10657195.06	Round2
Full	Rep3	COL1-2	0	9893334.735	Round2
Full	Rep3	COL2-2	0	11052525.35	Round2
Full	Rep3	COL3-2	0	9290288.347	Round2
