# Supplementary material for: Shared features and reciprocal complementation of the Chlamydomonas and Arabidopsis microbiota
Source: Nat Commun. 2022 Jan 20;13:406. doi: 10.1038/s41467-022-28055-8 (PMC8776852; doi:10.1038/s41467-022-28055-8)
Supplement: Supplementary file 9 — Source Data [file 41467_2022_28055_MOESM9_ESM.zip › source_data/supplementary_fig_5/taxonomy_MC_algae_survey.txt]

ID	kingdom	phylum	class	order	family	genus	species
bd54cdde92c9729991f2130849672d54	Bacteria	Proteobacteria	Gammaproteobacteria	Burkholderiales	Comamonadaceae	Polaromonas	
2bb20bb911981033198d1382d780637f	Bacteria	Proteobacteria	Alphaproteobacteria	Caulobacterales	Caulobacteraceae	Caulobacter	
664200703a999f476d40c5d6ce30e351	Bacteria	Proteobacteria	Gammaproteobacteria	Burkholderiales	Comamonadaceae
5e87ec2e2aebaba32fe8246efde8adf8	Bacteria	Proteobacteria	Gammaproteobacteria	Pseudomonadales	Pseudomonadaceae	Pseudomonas	
66f980f660a859fbcc6491f77682c50f	Bacteria	Proteobacteria	Alphaproteobacteria	Rhizobiales	Xanthobacteraceae
ebd530db3505b70a438188a71ee156bf	Bacteria	Proteobacteria	Alphaproteobacteria	Caulobacterales	Caulobacteraceae
139a898757d6d1108b58044e646ad0ba	Bacteria	Proteobacteria	Gammaproteobacteria	Burkholderiales	Comamonadaceae
16724e01d3aaa9658ee2ffbaef0a52bb	Bacteria	Proteobacteria	Gammaproteobacteria	Burkholderiales	Comamonadaceae
248f686bdd6646098cfcc7991e2949a7	Bacteria	Proteobacteria	Gammaproteobacteria	Burkholderiales	Comamonadaceae
e3b2cff12e99da508414bc5fe4a6e4ee	Bacteria	Bacteroidota	Bacteroidia	Flavobacteriales	Weeksellaceae	Chryseobacterium	
50b2eec633d97ef6b98626c5c6efcf15	Bacteria	Verrucomicrobiota	Chlamydiae	Chlamydiales	Parachlamydiaceae	Neochlamydia	
bd797c368962e36c66f5b134c30960da	Bacteria	Proteobacteria	Gammaproteobacteria	Pseudomonadales	Pseudomonadaceae	Pseudomonas	
b616d7c78517cb5603598308556e3cd1	Bacteria	Proteobacteria	Gammaproteobacteria	Burkholderiales	Burkholderiaceae	Burkholderia-Caballeronia-Paraburkholderia	
d78abae2ff945f0615635d4f7faaab83	Bacteria	Proteobacteria	Alphaproteobacteria	Rhizobiales	Xanthobacteraceae
f37c0feb481093543071083171d0dfa2	Bacteria	Proteobacteria	Gammaproteobacteria	Pseudomonadales	Pseudomonadaceae	Pseudomonas	
8bf338b9bbe844d139f92c54e640f5af	Bacteria	Proteobacteria	Gammaproteobacteria	Burkholderiales	Comamonadaceae	Rhizobacter	
1c0df0ece464ef1e20ccd0eeb8dbe35b	Bacteria	Proteobacteria	Alphaproteobacteria	Caulobacterales	Caulobacteraceae	Asticcacaulis	
9865a08ccde66a7b8103566c37730fff	Bacteria	Proteobacteria	Gammaproteobacteria	Xanthomonadales	Xanthomonadaceae	Arenimonas	
5adfa1b8628270b7378d21e63d740f93	Bacteria	Proteobacteria	Alphaproteobacteria	Sphingomonadales	Sphingomonadaceae	Novosphingobium	
0187959d7096fc35a87a26ad3b7227b9	Bacteria	Proteobacteria	Gammaproteobacteria	Burkholderiales	Oxalobacteraceae	Massilia	
c61e4500dd410cd16e17cf4d6504a433	Bacteria	Proteobacteria	Gammaproteobacteria	Burkholderiales	Oxalobacteraceae	Collimonas	
84092e1847255b1cba411b0456dd4372	Bacteria	Proteobacteria	Gammaproteobacteria	Burkholderiales	Sutterellaceae	AAP99	
b87dfee9006628c84407eaee2e4bec58	Bacteria	Proteobacteria	Alphaproteobacteria	Rhizobiales	Xanthobacteraceae	Rhodopseudomonas	
ed444b75762025c7203452f2bbae321b	Bacteria	Proteobacteria	Gammaproteobacteria	Burkholderiales	Methylophilaceae
0a95f2326032901611339f3bc0b7ca44	Bacteria	Proteobacteria	Gammaproteobacteria	Burkholderiales	Comamonadaceae	Polaromonas	
d8fd2dd8fd2319a0bbf857d7fd6ef96a	Bacteria	Actinobacteriota	Actinobacteria	Micrococcales	Microbacteriaceae
fbbee3e4d34f3f03b60ad620b6c8defc	Bacteria	Proteobacteria	Gammaproteobacteria	Burkholderiales	Methylophilaceae		
c2e9c47129b8ce2043077a75d9e44cc4	Bacteria	Proteobacteria	Gammaproteobacteria	Pseudomonadales	Pseudomonadaceae	Pseudomonas	
cc13271b80fd6fd745f8667ecd65bd86	Bacteria	Proteobacteria	Gammaproteobacteria	Burkholderiales	Oxalobacteraceae
311e995354d27d25002d901e093e78aa	Bacteria	Proteobacteria	Gammaproteobacteria	Burkholderiales	Comamonadaceae	Paucibacter	
f9562ec8195301ede2664da7747dbd36	Bacteria	Proteobacteria	Gammaproteobacteria	Burkholderiales	Comamonadaceae
c7bd01a51a1287b12b29414097ba0965	Bacteria	Proteobacteria	Alphaproteobacteria	Rhizobiales	Rhizobiaceae
1d5ff67e70bd4d0e2b4c111492a38e72	Bacteria	Proteobacteria	Gammaproteobacteria	Burkholderiales	Comamonadaceae
40e3645c01d5094e9abb3a7d252cb673	Bacteria	Proteobacteria	Gammaproteobacteria	Burkholderiales	Comamonadaceae
10f74f95f964bfe76c3240230f4c75e4	Bacteria	Firmicutes	Bacilli	Paenibacillales	Paenibacillaceae	Paenibacillus	
452f8957b1e574d5d1dbc0ae81fec920	Bacteria	Proteobacteria	Alphaproteobacteria	Rhizobiales	Xanthobacteraceae	Bradyrhizobium	
91232af97973a27d962af8f2883a6018	Bacteria	Proteobacteria	Alphaproteobacteria	Caulobacterales	Caulobacteraceae	Brevundimonas	
01ed2c5378fa41a0d227c8c08980a8d0	Bacteria	Firmicutes	Bacilli	Paenibacillales	Paenibacillaceae	Paenibacillus	
a2aa19e3bba1f860a129e2909b71cb8f	Bacteria	Proteobacteria	Gammaproteobacteria	Burkholderiales	Methylophilaceae
6a24fcbc267843ad204221966c5b2ff6	Bacteria	Proteobacteria	Alphaproteobacteria	Rhizobiales	Xanthobacteraceae	Tardiphaga	
c53b0187195cd1bf7dda2f0575023463	Bacteria	Proteobacteria	Alphaproteobacteria	Caulobacterales	Caulobacteraceae	Caulobacter	
0d3377d25ad07fa09ea9f5c5e88ac271	Bacteria	Proteobacteria	Gammaproteobacteria	Burkholderiales	Comamonadaceae
68233c891462471a52474cc5f5cba746	Bacteria	Proteobacteria	Alphaproteobacteria	Caulobacterales	Caulobacteraceae	Caulobacter	
5ae52dbd09704de13b43a8c0e90701bc	Bacteria	Proteobacteria	Alphaproteobacteria	Sphingomonadales	Sphingomonadaceae
5fb5b66d1a5665d3c6ee40f89bd51c41	Bacteria	Proteobacteria	Alphaproteobacteria	Rhizobiales	Rhizobiaceae
37cb46a80ce73d50181555a8258e82a8	Bacteria	Bacteroidota	Bacteroidia	Flavobacteriales	Flavobacteriaceae	Flavobacterium	
749b8989c4099e304ca689bc8ddf824d	Bacteria	Proteobacteria	Alphaproteobacteria	Reyranellales	Reyranellaceae	Reyranella	
72c6c8f1926bed26fd51900ab3f6ec0d	Bacteria	Proteobacteria	Alphaproteobacteria	Caulobacterales	Caulobacteraceae
34267fff5bd03a6c9ab273ac668e37d0	Bacteria	Proteobacteria	Alphaproteobacteria	Caulobacterales	Caulobacteraceae	Brevundimonas	
25766d539fa840ec82be6f1eefe69699	Bacteria	Proteobacteria	Gammaproteobacteria	Burkholderiales	Comamonadaceae
a1c08b1a8907f9638b1a62fba46ace1b	Bacteria	Bacteroidota	Bacteroidia	Cytophagales	Microscillaceae		
823b7067cf88a4cc5324935a6f15d883	Bacteria	Bacteroidota	Bacteroidia	Flavobacteriales	Flavobacteriaceae	Flavobacterium	
7cd38dc79ee839123ca45a0a92b4a4e4	Bacteria	Proteobacteria	Gammaproteobacteria	Burkholderiales	Oxalobacteraceae
07f947c1145a953463419f8c0c1a4f7b	Bacteria	Proteobacteria	Alphaproteobacteria	Rhizobiales	Xanthobacteraceae
44788aac1191e16d5bc7e5852173640c	Bacteria	Proteobacteria	Alphaproteobacteria	Rhodobacterales	Rhodobacteraceae	Pseudorhodobacter	
037a2d89aead1bdaa8ee763ae9711269	Bacteria	Proteobacteria	Gammaproteobacteria	Burkholderiales	Burkholderiaceae	Cupriavidus	
5603a9c6ddf83803ec6b62013849b578	Bacteria	Proteobacteria	Alphaproteobacteria	Caulobacterales	Caulobacteraceae	Phenylobacterium	
bf1337f38118ca1b5806f226c193bc5a	Bacteria	Verrucomicrobiota	Chlamydiae	Chlamydiales	Simkaniaceae		
a20f500706b0005fe884f0ecf17a8d8c	Bacteria	Proteobacteria	Alphaproteobacteria	Rhizobiales	Rhizobiaceae	Mesorhizobium	
7452dcf835c65f8f0c451221b1521be7	Bacteria	Gemmatimonadota	Longimicrobia	Longimicrobiales	Longimicrobiaceae	YC-ZSS-LKJ147	
3a707bd5215c5e56fe2e6696238a0440	Bacteria	Bacteroidota	Bacteroidia	Chitinophagales	Chitinophagaceae	Edaphobaculum	
4a850da316d63fd167ad7be517e76dae	Bacteria	Proteobacteria	Gammaproteobacteria	Burkholderiales	Comamonadaceae
d6da8bcad701b4942180dcc9f3e7f4c4	Bacteria	Proteobacteria	Alphaproteobacteria	Rhizobiales	Xanthobacteraceae
8eada08b3fdfb1f9706fe5240f37b1b8	Bacteria	Proteobacteria	Alphaproteobacteria	Rhizobiales	Xanthobacteraceae	Bradyrhizobium	
81bd4416043d323a64156aba9ea92763	Bacteria	Proteobacteria	Alphaproteobacteria	Caulobacterales	Caulobacteraceae	Brevundimonas	
2fa8b23b4e873661cbffbbdc3d3d4a3b	Bacteria	Proteobacteria	Alphaproteobacteria	Reyranellales	Reyranellaceae		
dedb415217399d9b2fa2b4ae5fa32954	Bacteria	Proteobacteria	Gammaproteobacteria	Pseudomonadales	Pseudomonadaceae	Pseudomonas	
8e95c9bcccd86e128b51f31effcf3a22	Bacteria	Proteobacteria	Gammaproteobacteria	Burkholderiales	Comamonadaceae
01d1e849ca3acddc971257f36d4ae400	Bacteria	Proteobacteria	Gammaproteobacteria	Burkholderiales	Oxalobacteraceae
fb673154b8d88cf24d0dfd408bac6bb4	Bacteria	Proteobacteria	Gammaproteobacteria	Pseudomonadales	Pseudomonadaceae	Pseudomonas	
4897be5d7a82aa01d55668f4eb3996c1	Bacteria	Proteobacteria	Alphaproteobacteria	Sphingomonadales	Sphingomonadaceae	Sphingomonas	
d371256c9b0b5cb7dad2946d3c19607d	Bacteria	Proteobacteria	Gammaproteobacteria	Burkholderiales	Comamonadaceae
68d8f851aec25adc6c6d947749aa6b98	Bacteria	Proteobacteria	Gammaproteobacteria	Burkholderiales	Oxalobacteraceae
5b22c77248908c56ea30da715b5fb6f2	Bacteria	Myxococcota	Myxococcia	Myxococcales	Myxococcaceae	P3OB-42	
9a9ffa85cd03de212b837cbfe31fa375	Bacteria	Proteobacteria	Alphaproteobacteria	Rhizobiales	Xanthobacteraceae
9404dfab9bd051fd34868a4e77a47d08	Bacteria	Proteobacteria	Alphaproteobacteria	Caulobacterales	Caulobacteraceae	Phenylobacterium	
3e7108e6005d6e3efbcc4c9a4b3f26c2	Bacteria	Proteobacteria	Gammaproteobacteria	Burkholderiales	Oxalobacteraceae	Herminiimonas	
0d6d5832d1a9fff88261381fa52e8761	Bacteria	Proteobacteria	Alphaproteobacteria	Rhizobiales	Xanthobacteraceae
023589894f7d7cf5364540bdd0081314	Bacteria	Proteobacteria	Gammaproteobacteria	Pseudomonadales	Pseudomonadaceae	Pseudomonas	
2e442888b7dc84df028215658fffe37f	Bacteria	Proteobacteria	Alphaproteobacteria	Sphingomonadales	Sphingomonadaceae	Sphingomonas	
43c7e9b68d7b58924b936d073feefeb1	Bacteria	Proteobacteria	Alphaproteobacteria	Rhodobacterales	Rhodobacteraceae	Paracoccus	
18823668a2f4ae092ff97f93563ed37a	Bacteria	Proteobacteria	Alphaproteobacteria	Sphingomonadales	Sphingomonadaceae	Rhizorhapis	
6d2aec85b0105d0c83de71a418a65499	Bacteria	Proteobacteria	Gammaproteobacteria	Burkholderiales	Comamonadaceae
c250b338c6bdf91a328602108572108e	Bacteria	Proteobacteria	Gammaproteobacteria	Burkholderiales	Comamonadaceae
a5a6111ffb26c31b02a66f3bed7e7725	Bacteria	Proteobacteria	Alphaproteobacteria	Caulobacterales	Caulobacteraceae	Caulobacter	
756fb95bbda785cf860f1dc150a1e2a1	Bacteria	Firmicutes	Bacilli	Paenibacillales	Paenibacillaceae	Paenibacillus	
2f1c48f35293e234e22acc83d531a728	Bacteria	Proteobacteria	Alphaproteobacteria	Rhizobiales	Labraceae	Labrys	
71738ce285e886b9b56406009ff6d683	Bacteria	Proteobacteria	Gammaproteobacteria	Burkholderiales
a3fd6e78a8addae52fe0ac3d892472ef	Bacteria	Proteobacteria	Alphaproteobacteria	Sphingomonadales	Sphingomonadaceae	Novosphingobium	
798632fd17ef8973e0605454f02495a8	Bacteria	Proteobacteria	Alphaproteobacteria	Sphingomonadales	Sphingomonadaceae	Sphingopyxis	
00fb5375c6212c100fc603fc4deff2e3	Bacteria	Proteobacteria	Gammaproteobacteria	Burkholderiales	Oxalobacteraceae	Massilia	
b5200d4310e62c71f15fa557cdbeb927	Bacteria	Proteobacteria	Alphaproteobacteria	Sphingomonadales	Sphingomonadaceae	Sphingopyxis	
487a41f987a3cda5bffd1095d573b0b6	Bacteria	Proteobacteria	Alphaproteobacteria	Caulobacterales	Caulobacteraceae	Caulobacter	
42348367b63f9763f952cde6da6cf4df	Bacteria	Proteobacteria	Gammaproteobacteria	Burkholderiales
dc7c86a140bd2093d14991c42906074d	Bacteria	Bacteroidota	Bacteroidia	Flavobacteriales	Flavobacteriaceae	Flavobacterium	
c3b4a7d4de896672e5aec1d5fb2157f2	Bacteria	Proteobacteria	Gammaproteobacteria	Burkholderiales	Oxalobacteraceae
538c43a361327aac190fc7a9cc442daf	Bacteria	Proteobacteria	Gammaproteobacteria	Burkholderiales	Comamonadaceae
b5c1eaef8eb7dc7f1230314ff4ee9302	Bacteria	Proteobacteria	Alphaproteobacteria	Sphingomonadales	Sphingomonadaceae	Sphingomonas	
dacbefc032b03c642e865e8e79851aa8	Bacteria	Proteobacteria	Gammaproteobacteria	Burkholderiales	Oxalobacteraceae
837f7274e44ad14cf3564759e8c5be91	Bacteria	Proteobacteria	Gammaproteobacteria	Burkholderiales	Oxalobacteraceae
16ecf43905346fd430adefb65bc76d87	Bacteria	Proteobacteria	Gammaproteobacteria	Pseudomonadales	Pseudomonadaceae	Pseudomonas	
28e52a4f5837c75882dd43b5b1a8b2a0	Bacteria	Firmicutes	Bacilli	Paenibacillales	Paenibacillaceae	Paenibacillus	
646e18c2c9975fa84e29b5ca31181d0e	Bacteria	Proteobacteria	Alphaproteobacteria	Caulobacterales	Caulobacteraceae	Brevundimonas	
c6266e099258e39901b71fdd66ca0bea	Bacteria	Proteobacteria	Gammaproteobacteria	Burkholderiales	Burkholderiaceae
7ec0e4779976f3de4f554a7bfbce4046	Bacteria	Planctomycetota	vadinHA49				
608e74de29b3adffb8f87c3c44ae47e5	Bacteria	Proteobacteria	Alphaproteobacteria	Sphingomonadales	Sphingomonadaceae	Sphingomonas	
c3d195345c140909c8c122985842e4c5	Bacteria	Bacteroidota	Bacteroidia	Flavobacteriales	Flavobacteriaceae
62993d2389d9f0ab1077b194b4f169f1	Bacteria	Proteobacteria	Gammaproteobacteria	Pseudomonadales	Pseudomonadaceae	Pseudomonas	
b2cfd39469d534d36d9b66d8052ca759	Bacteria	Proteobacteria	Alphaproteobacteria	Caulobacterales	Caulobacteraceae	Phenylobacterium	
0e6adcfd19746c58ce295cb0429028f1	Bacteria	Proteobacteria	Alphaproteobacteria	Rhizobiales	Xanthobacteraceae	Rhodopseudomonas	
d918670dae84ed6943ed9026565eba5c	Bacteria	Armatimonadota	Fimbriimonadia	Fimbriimonadales	Fimbriimonadaceae		
56f7213d3f7c630ad81488dfc7e4b01a	Bacteria	Proteobacteria	Gammaproteobacteria	Burkholderiales	Oxalobacteraceae
717f61f9452067ce2efbaa863bac5989	Bacteria	Firmicutes	Bacilli	Paenibacillales	Paenibacillaceae	Paenibacillus	
dfe930beda0b58c74fb02e35390bcdf9	Bacteria	Proteobacteria	Alphaproteobacteria	Rhizobiales	Xanthobacteraceae	Bradyrhizobium	
79c050ea6a222a53670efa516334f64f	Bacteria	Proteobacteria	Alphaproteobacteria	Sphingomonadales	Sphingomonadaceae
739d34579d98b5d2f501302094f83824	Bacteria	Proteobacteria	Alphaproteobacteria	Sphingomonadales	Sphingomonadaceae	Sphingopyxis	
20f4df07a79488d7ecc857b5114b9ab0	Bacteria	Dependentiae	Babeliae	Babeliales	Vermiphilaceae		
1199ebdaa893ee38d687300b06c96428	Bacteria	Proteobacteria	Alphaproteobacteria	Caulobacterales	Caulobacteraceae	Brevundimonas	
f21cbcb38c225c553e8deafb746f7468	Bacteria	Proteobacteria	Alphaproteobacteria	Rhizobiales	Xanthobacteraceae
16c5d952a794f5635d2fb3c949f41be6	Bacteria	Proteobacteria	Gammaproteobacteria	Burkholderiales	Comamonadaceae
89813803d14866d98356f0428e4d97c4	Bacteria	Bdellovibrionota	Bdellovibrionia	Bacteriovoracales	Bacteriovoracaceae	Peredibacter	
50fed7334340dcf184b8f61f37aa9104	Bacteria	Proteobacteria	Gammaproteobacteria	Pseudomonadales	Pseudomonadaceae	Pseudomonas	
081eb8254d9a9722b5248222944dc3ac	Bacteria	Firmicutes	Bacilli	Paenibacillales	Paenibacillaceae
f9be2989dad60f0a0bc7cb1ce49cec8d	Bacteria	Proteobacteria	Alphaproteobacteria	Caulobacterales	Caulobacteraceae	Phenylobacterium	
fc5726ddb7fe1381fdc8b9522488e682	Bacteria	Proteobacteria	Alphaproteobacteria	Reyranellales	Reyranellaceae	Reyranella	
653c8e91c961fb1be6959f95ffd754c4	Bacteria	Proteobacteria	Alphaproteobacteria	Rhizobiales	Xanthobacteraceae
aca478f0da47a2fa0d9700d5396d9300	Bacteria	Proteobacteria	Gammaproteobacteria	Burkholderiales	Oxalobacteraceae
9b160abd267de07fab078a5b6a1f60eb	Bacteria	Proteobacteria	Gammaproteobacteria	Xanthomonadales	Xanthomonadaceae	Arenimonas	
74590a2e3e48fedc1c80caa033059244	Bacteria	Proteobacteria	Gammaproteobacteria	Burkholderiales	Comamonadaceae
42d6da31d1548b16d471bd5e21815bf0	Bacteria	Proteobacteria	Gammaproteobacteria	Salinisphaerales	Solimonadaceae	Alkanibacter	
c1b302998f7142dc694ad8438eb75fca	Bacteria	Proteobacteria	Alphaproteobacteria	Reyranellales	Reyranellaceae	Reyranella	
3d57253750984b9e882812c46e725f70	Bacteria	Bacteroidota	Bacteroidia	Chitinophagales	Chitinophagaceae	Pseudoflavitalea	
1d965e2d26e21e11ec84d33945c290a5	Bacteria	Proteobacteria	Gammaproteobacteria	Burkholderiales	Oxalobacteraceae
2212a54f95c23ff8467bed10641ef29e	Bacteria	Proteobacteria	Gammaproteobacteria	Xanthomonadales	Xanthomonadaceae
1fae35949d59bc69d76c9c75f4ff87fe	Bacteria	Bdellovibrionota	Bdellovibrionia	Bacteriovoracales	Bacteriovoracaceae	Peredibacter	
98dcf0284d3b3e493f18244154b36f16	Bacteria	Bacteroidota	Bacteroidia	Flavobacteriales	Flavobacteriaceae	Flavobacterium	
f775752b417f208c33bd555cf46f6f61	Bacteria	Bacteroidota	Bacteroidia	Flavobacteriales	Flavobacteriaceae
f8a6c4c4e17c463c76fb5536c16318cf	Bacteria	Proteobacteria	Alphaproteobacteria	Micropepsales	Micropepsaceae		
09bd77f148b9319860e2b4c8438baa4f	Bacteria	Bacteroidota	Bacteroidia	Chitinophagales	Chitinophagaceae	Edaphobaculum	
497375e4de734d2deffda2f34dda70ef	Bacteria	Proteobacteria	Gammaproteobacteria	Burkholderiales	Comamonadaceae
523704b8304299ffc2aba5aa9b8f5f22	Bacteria	Proteobacteria	Alphaproteobacteria	Sphingomonadales	Sphingomonadaceae	Sphingomonas	
e2973e2d824b0a2ac66899ba0c8e66b9	Bacteria	Proteobacteria	Alphaproteobacteria	Sphingomonadales	Sphingomonadaceae
46b04e6fdb860f9aa87d4b3a4ddf5f85	Bacteria	Proteobacteria	Gammaproteobacteria	Burkholderiales	Oxalobacteraceae
0ff736ba69380f03675722ba13213767	Bacteria	Proteobacteria	Alphaproteobacteria	Reyranellales	Reyranellaceae		
bb312578ada0f7bbe141a3ee1dbaa8a7	Bacteria	Proteobacteria	Gammaproteobacteria	Burkholderiales	Comamonadaceae
bbc443ecb5f8b6f146faac54b874e413	Bacteria	Verrucomicrobiota	Chlamydiae	Chlamydiales	Simkaniaceae		
84277dd171cb1c83e0a4d28941bc4965	Bacteria	Proteobacteria	Alphaproteobacteria	Sphingomonadales	Sphingomonadaceae
b7aff77d5d48e46be8c43ddf9f734184	Bacteria	Proteobacteria	Gammaproteobacteria	Diplorickettsiales	Diplorickettsiaceae		
fffc810f442d003d0a1df51c5269b252	Bacteria	Proteobacteria	Alphaproteobacteria				
7e52d58ab510875b7b8304287fe6df7e	Bacteria	Proteobacteria	Gammaproteobacteria	Pseudomonadales	Pseudomonadaceae	Pseudomonas	
f2242278954a4edcdf637c335b341504	Bacteria	Proteobacteria	Gammaproteobacteria	Burkholderiales	Oxalobacteraceae
d705b40062f289dfc11bc87d31cc49f2	Bacteria	Proteobacteria	Gammaproteobacteria	Pseudomonadales	Pseudomonadaceae	Pseudomonas	
e6c7f84c4e1887adec83641bd74eb9e2	Bacteria	Proteobacteria	Gammaproteobacteria	Burkholderiales	Oxalobacteraceae
8159c9e76f1e248fa0dfba4cbb4f5a7a	Bacteria	Proteobacteria	Alphaproteobacteria	Rhizobiales	Xanthobacteraceae
819dba3f837338a2365f0c7e849b718a	Bacteria	Proteobacteria	Alphaproteobacteria	Sphingomonadales	Sphingomonadaceae	Sphingomonas	
bb095d446ee80b5c5f4b4c2739704bab	Bacteria	Proteobacteria	Gammaproteobacteria	Salinisphaerales	Solimonadaceae	Nevskia	
e3a37913f6cdd58bacf25875490fa886	Bacteria	Proteobacteria	Alphaproteobacteria	Reyranellales	Reyranellaceae	Reyranella	
38d6e43ffb6d94b9cd7546f016515a9c	Bacteria	Bacteroidota	Bacteroidia	Chitinophagales	Chitinophagaceae	Edaphobaculum	
fd9fc00caeda284230618377a8449555	Bacteria	Proteobacteria	Gammaproteobacteria	Burkholderiales	Comamonadaceae
e6067a5e248d09a13f7b3492607ddaa3	Bacteria	Proteobacteria	Gammaproteobacteria	Burkholderiales	Sutterellaceae	AAP99	
291a58ac54b2011dacb098ccf128aea9	Bacteria	Proteobacteria	Alphaproteobacteria	Rhizobiales	Rhizobiaceae
d000b0d4292da0bf74f1366b82ab6081	Bacteria	Bdellovibrionota	Bdellovibrionia	Bdellovibrionales	Bdellovibrionaceae	Bdellovibrio	
8c715d72780e6caf877ec32d9d520a38	Bacteria	Proteobacteria	Gammaproteobacteria	Burkholderiales	Comamonadaceae	Rhizobacter	
1212556e63e79a6228026e56ff8a0e17	Bacteria	Proteobacteria	Gammaproteobacteria	Burkholderiales	Oxalobacteraceae
8b77e5843dfd0f36463bb6431940f429	Bacteria	Proteobacteria	Gammaproteobacteria	Xanthomonadales	Xanthomonadaceae	Pseudoxanthomonas	
164ecd33ef6d54801fcb27932f16e5d3	Bacteria	Firmicutes	Bacilli	Paenibacillales	Paenibacillaceae	Paenibacillus	
049323f1c98a59dbcdb353edafe39327	Bacteria	Proteobacteria	Alphaproteobacteria	Acetobacterales	Acetobacteraceae
64ff8472d625c41370deb55307706209	Bacteria	Proteobacteria	Gammaproteobacteria	Pseudomonadales	Pseudomonadaceae	Pseudomonas	
609ded75364b2ada434a139d355aa2c4	Bacteria	Proteobacteria	Alphaproteobacteria	Caulobacterales	Caulobacteraceae	PMMR1	
82c1ae09ee82d78f0a84471826eb47b2	Bacteria	Proteobacteria	Alphaproteobacteria	Rhizobiales	Xanthobacteraceae	Pseudolabrys	
22fac8b2143e9dbd4ade00eed8805287	Bacteria	Proteobacteria	Alphaproteobacteria	Rhizobiales	Xanthobacteraceae	Bradyrhizobium	
797b65389eb0c25ea1ec0ae0c936903c	Bacteria	Proteobacteria	Alphaproteobacteria	Rhizobiales	Xanthobacteraceae	Tardiphaga	
ae61b491b243e0bc8b90aa40ba002fa7	Bacteria	Bacteroidota	Bacteroidia	Flavobacteriales	Flavobacteriaceae	Flavobacterium	
38ecd0b15be80309adbccab7220630f8	Bacteria	Proteobacteria	Gammaproteobacteria	Salinisphaerales	Solimonadaceae	Hydrocarboniphaga	
f7ce02f79670e335e8af7eb622ae4d5e	Bacteria	Proteobacteria	Alphaproteobacteria	Rhizobiales	Xanthobacteraceae	Rhodopseudomonas	
514867f04a6b740d37148842a456b053	Bacteria	Proteobacteria	Alphaproteobacteria	Sphingomonadales	Sphingomonadaceae	Sphingomonas	
956ca38b44bfb081c8ae4c46d36f6b3c	Bacteria	Proteobacteria	Alphaproteobacteria	Sphingomonadales	Sphingomonadaceae	Sphingobium	
c0696b6125b4002d6aacbe9329a83610	Bacteria	Gemmatimonadota	Gemmatimonadetes	Gemmatimonadales	Gemmatimonadaceae	Gemmatimonas	
89483accd1cbdb9172f0ce30bf389c17	Bacteria	Proteobacteria	Alphaproteobacteria	Sphingomonadales	Sphingomonadaceae	Sphingomonas	
8e56db2fbdb58f02eb3980ed2a80a2c6	Bacteria	Proteobacteria	Gammaproteobacteria	Burkholderiales	Burkholderiaceae	Burkholderia-Caballeronia-Paraburkholderia	
8177c83147322dcb598a9b35502b6225	Bacteria	Bacteroidota	Bacteroidia	Flavobacteriales	Flavobacteriaceae	Flavobacterium	
4cbce5ee471ad88f5a22b0de170412b7	Bacteria	Proteobacteria	Gammaproteobacteria	Burkholderiales	Oxalobacteraceae
ab2d65307322de722711f3298da70d0e	Bacteria
0edb5e3becf55e78cd22d91b2d0bbfdc	Bacteria	Proteobacteria	Gammaproteobacteria	Pseudomonadales	Pseudomonadaceae	Pseudomonas	
a666f6ed3abed5cb9ddb769ba6e806b9	Bacteria	Proteobacteria	Gammaproteobacteria	Burkholderiales	Comamonadaceae
b29b779fffbc6e79c5420df237e0684b	Bacteria	Proteobacteria	Gammaproteobacteria	Xanthomonadales	Xanthomonadaceae	Arenimonas	
9b63461518017e66732c965f8de4747b	Bacteria	Proteobacteria	Gammaproteobacteria	Salinisphaerales	Solimonadaceae	Panacagrimonas	
447e1fc1cdb37dba3e8a87fed92b0f1d	Bacteria	Proteobacteria	Alphaproteobacteria	Sphingomonadales	Sphingomonadaceae	Sphingomonas	
9a2911da9bc40de8b96a0c914913f9d6	Bacteria	Bacteroidota	Bacteroidia	Flavobacteriales	Flavobacteriaceae	Flavobacterium	
96d56e3c72d1b262c510481bbf2b2a6f	Bacteria	Proteobacteria	Alphaproteobacteria	Sphingomonadales	Sphingomonadaceae	Sphingopyxis	
7dd2863e5fc4eb1d8d221a92e68e148c	Bacteria	Proteobacteria	Gammaproteobacteria	Burkholderiales	Oxalobacteraceae
fe26e42ed659c99d690a5fd47d03e0d4	Bacteria	Proteobacteria	Alphaproteobacteria	Rhizobiales	Rhizobiaceae	Mesorhizobium	
0b0bf54fef83fc9eb80a26378aad4e25	Bacteria	Proteobacteria	Gammaproteobacteria	Pseudomonadales	Pseudomonadaceae	Pseudomonas	
86adcc36bd891a034cf56fd578f86f8e	Bacteria	Proteobacteria	Alphaproteobacteria	Reyranellales	Reyranellaceae	Reyranella	
c75439d4cf64335bc3b97aebfaffdf89	Bacteria	Proteobacteria	Alphaproteobacteria	Rhizobiales
4277c773635ccb607d0740ba732b52d9	Bacteria	Proteobacteria	Alphaproteobacteria	Sphingomonadales	Sphingomonadaceae	Sphingomonas	
a3921b3a11770e0d7997e6fa8d42295b	Bacteria	Proteobacteria	Gammaproteobacteria	Burkholderiales	Comamonadaceae
eed46d9a991ed52375b99b6384373fa9	Bacteria	Proteobacteria	Gammaproteobacteria	Pseudomonadales	Pseudomonadaceae	Pseudomonas	
b229c7d652489b814d8afaa0b9c6dd51	Bacteria	Proteobacteria	Gammaproteobacteria	Burkholderiales	Oxalobacteraceae
cc2b700a6c844e637b1e597e043f3444	Bacteria	Bacteroidota	Bacteroidia	Flavobacteriales	Flavobacteriaceae	Flavobacterium	
2e9ac04aa3ed9b17650a602a63492b7f	Bacteria	Proteobacteria	Alphaproteobacteria	Rhizobiales	Rhizobiaceae	Allorhizobium-Neorhizobium-Pararhizobium-Rhizobium	
aed23eaddfa70681123bdfaeff5dd69e	Bacteria	Bacteroidota	Bacteroidia	Chitinophagales	Chitinophagaceae	Edaphobaculum	
2f87114a8fad75c1964d88547551f44d	Bacteria	Proteobacteria	Alphaproteobacteria	Rhizobiales	Xanthobacteraceae
efa2ec23cbacf17ea05282ff83d5a6e8	Bacteria	Bacteroidota	Bacteroidia	Flavobacteriales	Flavobacteriaceae
cc5ff1999fb4e6b6706e7d1de991cf27	Bacteria	Proteobacteria	Gammaproteobacteria	Burkholderiales	Oxalobacteraceae
92d1b27d4a666e4f9983a181d29ab2d6	Bacteria	Proteobacteria	Gammaproteobacteria	Xanthomonadales	Xanthomonadaceae	Pseudoxanthomonas	
9b34f40d2f2b43cd1544500390210842	Bacteria	Proteobacteria	Gammaproteobacteria	Burkholderiales	Nitrosomonadaceae
4312285d70f48ea8d182ee3657115a31	Bacteria	Bacteroidota	Bacteroidia	Chitinophagales	Chitinophagaceae	Aurantisolimonas	
1379c8625e39152b57a1f00fca652247	Bacteria	Bacteroidota	Bacteroidia	Chitinophagales	Chitinophagaceae	Sediminibacterium	
a360b968b7079754ac043e99ae627cec	Bacteria	Verrucomicrobiota	Verrucomicrobiae	Verrucomicrobiales	Verrucomicrobiaceae		
3b8ca7536c11b003c44607f54eea0fae	Bacteria	Proteobacteria	Alphaproteobacteria	Rhizobiales	Hyphomicrobiaceae	Hyphomicrobium	
0451c207b22e47961a41d7b59b199059	Bacteria	Proteobacteria	Alphaproteobacteria	Rickettsiales	Mitochondria		
e6ef2552608207b584bd1380e69fa7a5	Bacteria	Proteobacteria	Alphaproteobacteria	Rhizobiales	Xanthobacteraceae
a1121d42e764493b502072942da3add1	Bacteria	Proteobacteria	Gammaproteobacteria	Xanthomonadales	Xanthomonadaceae	Arenimonas	
b465849ba2884c40f969346e0846f0f2	Bacteria	Proteobacteria	Alphaproteobacteria	Sphingomonadales	Sphingomonadaceae	Sphingomonas	
fd08456deac87251f9fdb7cb6d18ca06	Bacteria	Bacteroidota	Bacteroidia	Chitinophagales	Chitinophagaceae	Sediminibacterium	
feff113e62f3447537b0f0d5616028f8	Bacteria	Proteobacteria	Gammaproteobacteria	Burkholderiales	Comamonadaceae
be68dfbf29c4f293b421487e97f88646	Bacteria	Bacteroidota	Bacteroidia	Flavobacteriales	Flavobacteriaceae
c5db5dbfe2bd38de239d3b7f97bb07a3	Bacteria	Proteobacteria	Alphaproteobacteria	Caulobacterales	Caulobacteraceae	Phenylobacterium	
3b4efa73de3b3eaccb9f62ad51b749f0	Bacteria	Proteobacteria	Gammaproteobacteria	Burkholderiales	Methylophilaceae
ff15588fe975f0372e7fb74cdd80d384	Bacteria	Proteobacteria	Gammaproteobacteria	Burkholderiales	Comamonadaceae
fdf866852739dc0c325967ebf975af1f	Bacteria	Bacteroidota	Bacteroidia	Chitinophagales	Chitinophagaceae	Terrimonas	
5fa85f46d4d5ffc4bc13c67104c0424b	Bacteria	Proteobacteria	Alphaproteobacteria	Acetobacterales	Acetobacteraceae	Roseococcus	
62eb27528c6ee0643ec2a3a07d4192cc	Bacteria	Proteobacteria	Alphaproteobacteria	Sphingomonadales	Sphingomonadaceae	Sphingomonas	
fb1b8a9c672dcbdb2a01558ecbc4838a	Bacteria	Proteobacteria	Alphaproteobacteria	Sphingomonadales	Sphingomonadaceae
a414828bb4c2247f92587ce6c9c56020	Bacteria	Proteobacteria	Alphaproteobacteria	Rhizobiales	Devosiaceae	Devosia	
ec0c5c899f1ff325d9f1438b25a2f495	Bacteria	Cyanobacteria	Cyanobacteriia	Chloroplast			
5e815dfdf9b281091190c2a881c6b10a	Bacteria	Proteobacteria	Gammaproteobacteria	Burkholderiales	Oxalobacteraceae
d558b53d6dc5929d7793f6679b5bd64d	Bacteria	Proteobacteria	Gammaproteobacteria	Burkholderiales	Comamonadaceae
ff1063796cfd33cbeb3d249a3d3728f1	Bacteria	Bacteroidota	Bacteroidia	Sphingobacteriales	env.OPS_17		
538f03f1004aecae0143d52e6e5f7dba	Bacteria	Proteobacteria	Gammaproteobacteria	Diplorickettsiales	Diplorickettsiaceae	Aquicella	
3ba336d93379be8e0f5e21ad89d66081	Bacteria	Proteobacteria	Alphaproteobacteria	Micropepsales	Micropepsaceae		
a84ef97cbd5757e24275cff44b846c0b	Bacteria	Actinobacteriota	Actinobacteria	Corynebacteriales	Nocardiaceae	Rhodococcus	
9f2f9d23bd7505f54c553fe7eaef6b7f	Bacteria	Firmicutes	Bacilli	Paenibacillales	Paenibacillaceae	Paenibacillus	
805e4bbd1590cf6973eae20bdb3044f4	Bacteria	Proteobacteria	Alphaproteobacteria	Rhizobiales	Xanthobacteraceae
9e3dc526884279edca3f2b2945e7a6c5	Bacteria	Proteobacteria	Gammaproteobacteria	Burkholderiales	Comamonadaceae
8d57bd677bdaae4149ea03147f8e8f9a	Bacteria	Proteobacteria	Gammaproteobacteria	Pseudomonadales	Pseudomonadaceae	Pseudomonas	
e1de9f4f2ef720f8179dd3e409a5a6c3	Bacteria	Firmicutes	Bacilli	Staphylococcales	Staphylococcaceae	Staphylococcus	
35491838b551c7174235db100eb4ce5b	Bacteria	Proteobacteria	Gammaproteobacteria	Diplorickettsiales	Diplorickettsiaceae		
adbc60e035fae9020f6446180f346319	Bacteria	Bacteroidota	Bacteroidia	Flavobacteriales	Weeksellaceae	Chryseobacterium	
93812d61935977fb2f0aa3fd3c0fe99b	Bacteria	Proteobacteria	Alphaproteobacteria	Sphingomonadales	Sphingomonadaceae
d7d6c1bb09a025016e62683ac645f0f8	Bacteria	Proteobacteria	Gammaproteobacteria	Burkholderiales	Oxalobacteraceae
3671f7b48b0bdbf09602ad2e59e7cfc3	Bacteria	Bacteroidota	Bacteroidia	Chitinophagales	Chitinophagaceae	Pseudoflavitalea	
2a95045450516b983471a5da35300762	Bacteria	Proteobacteria	Alphaproteobacteria	Sphingomonadales	Sphingomonadaceae	Altererythrobacter	
748a2b07a9723ddabc7dc1a172b40099	Bacteria	Proteobacteria	Gammaproteobacteria	Burkholderiales	Oxalobacteraceae	Massilia	
9e00f03f7db892aca90811c935ab2e02	Bacteria	Bacteroidota	Bacteroidia	Chitinophagales	Chitinophagaceae	Pseudoflavitalea	
c9d380625a1d09926d9a1e65be39c04a	Bacteria	Proteobacteria	Gammaproteobacteria	Xanthomonadales	Xanthomonadaceae	Stenotrophomonas	
4e366b80193d424af4835611a58c28b4	Bacteria	Proteobacteria	Alphaproteobacteria	Caulobacterales	Caulobacteraceae	Phenylobacterium	
0bdf35f746c2548e506cb674f8d2a655	Bacteria	Proteobacteria	Gammaproteobacteria	Diplorickettsiales	Diplorickettsiaceae		
cc2bdfaeec2d686f6c24084eef719ad0	Bacteria	Proteobacteria	Alphaproteobacteria	Rhizobiales	Kaistiaceae	Kaistia	
6829bd06e6ee658a836f5327c8c11719	Bacteria	Proteobacteria	Gammaproteobacteria	Burkholderiales	Oxalobacteraceae	Massilia	
271aef577aa99e390e7f2b3d1382b41a	Bacteria	Proteobacteria	Alphaproteobacteria	Sphingomonadales	Sphingomonadaceae
1a5578968dc89e056ac95eea5cdcb445	Bacteria	Proteobacteria	Alphaproteobacteria	Sphingomonadales	Sphingomonadaceae	Sphingomonas	
4a28704e2d31f8b9d6cdfdcc2b0d5768	Bacteria	Proteobacteria	Alphaproteobacteria	Reyranellales	Reyranellaceae	Reyranella	
66a60fd891493d00be48795411d244cd	Bacteria	Cyanobacteria	Sericytochromatia				
1f092e68c2847ba63367405a14db2ab4	Bacteria	Proteobacteria	Alphaproteobacteria	Sphingomonadales	Sphingomonadaceae	Sphingopyxis	
0fb588b1f9cbe3a7876882c78dd87022	Bacteria	Proteobacteria	Gammaproteobacteria	Burkholderiales	Oxalobacteraceae	Noviherbaspirillum	
bc1502f6fda528fcd5cb1466ef73531b	Bacteria	Verrucomicrobiota	Chlamydiae	Chlamydiales	Parachlamydiaceae	Neochlamydia	
b4ed6e6b049f7f845cd5dfcd60208c95	Bacteria	Proteobacteria	Gammaproteobacteria	Burkholderiales	Comamonadaceae
db3863cf07cc3c1945949baf20c26a67	Bacteria	Proteobacteria	Alphaproteobacteria	Rhizobiales	Devosiaceae	Devosia	
4994da0ac8d06fdfaa6d13d9ecbefa92	Bacteria	Proteobacteria	Alphaproteobacteria	Caulobacterales	Caulobacteraceae	Phenylobacterium	
1e9bb5aa176bf9b412960bc531e6436a	Bacteria	Proteobacteria	Alphaproteobacteria	Rhizobiales	Hyphomicrobiaceae
9acbecf24624385a4dfedecbc79bc0ba	Bacteria	Proteobacteria	Gammaproteobacteria	Xanthomonadales	Xanthomonadaceae	Arenimonas	
5d4a41f2ff53115b24dfa7575f5af070	Bacteria	Proteobacteria	Alphaproteobacteria	Sphingomonadales	Sphingomonadaceae	Sphingomonas	
e71597738ed25cbdd6ee8351982be63a	Bacteria	Proteobacteria	Gammaproteobacteria	Salinisphaerales	Solimonadaceae	Alkanibacter	
baeac35aa7d7ee03e2eaba18f05a3a26	Bacteria	Proteobacteria	Alphaproteobacteria	Micropepsales	Micropepsaceae		
e8712922c7149d32cedc4734d9eb56d7	Bacteria	Proteobacteria	Alphaproteobacteria	Reyranellales	Reyranellaceae	Reyranella	
91eebaf5de28ead476a4a4c28dde4bab	Bacteria	Proteobacteria	Alphaproteobacteria	Caulobacterales	Caulobacteraceae
d160b3c6bc82a5ec07153db930b0af9e	Bacteria	Bacteroidota	Bacteroidia	Flavobacteriales	Flavobacteriaceae	Flavobacterium	
2bdb8dc14c87f9279cbad297cf30ed3f	Bacteria	Proteobacteria	Alphaproteobacteria	Sphingomonadales	Sphingomonadaceae	Rhizorhapis	
0e8d10e463338c3981998a4877d71826	Bacteria	Proteobacteria	Gammaproteobacteria	Xanthomonadales	Xanthomonadaceae	Lysobacter	
f32470a68650cabdac8ab59fa0837a2b	Bacteria	Proteobacteria	Alphaproteobacteria	Reyranellales	Reyranellaceae	Reyranella	
577e1511263dea5a927e1170f3cd0157	Bacteria	Bacteroidota	Bacteroidia	Chitinophagales	Chitinophagaceae	Pseudoflavitalea	
1329dc943e1fd2bde5d4d9fb902b01da	Bacteria	Proteobacteria	Gammaproteobacteria	Burkholderiales	Chitinimonadaceae	Chitinimonas	
8cb8174324de4f2dfb45f9cf6fa23620	Bacteria	Proteobacteria	Alphaproteobacteria	Rhizobiales	Xanthobacteraceae
01e8ec40254abacd66b08c09bed5541b	Bacteria	Proteobacteria	Alphaproteobacteria	Rhizobiales	Rhizobiaceae	Shinella	
ea52580112c3c135b7c11d150158543f	Bacteria	Proteobacteria	Alphaproteobacteria	Sphingomonadales	Sphingomonadaceae
0496a54fc4c3655800ea73e35d2e0e6f	Bacteria	Proteobacteria	Alphaproteobacteria	Micropepsales	Micropepsaceae		
a0b4bb08924a3a7cec36e80760dd76bc	Bacteria	Proteobacteria	Gammaproteobacteria	Xanthomonadales	Xanthomonadaceae
cb0cab660ef3a53a7821ea3cf6554d82	Bacteria	Proteobacteria	Gammaproteobacteria	Pseudomonadales	Pseudomonadaceae	Pseudomonas	
6875d9001c47d2f7559ea913ed7f26d9	Bacteria	Bacteroidota	Bacteroidia	Chitinophagales	Chitinophagaceae
bcb59335f9343eb6356cb72d37b054d8	Bacteria	Proteobacteria	Gammaproteobacteria	Xanthomonadales	Xanthomonadaceae	Pseudoxanthomonas	
0ce3421a044dea6745ba8e1c2b3f128a	Bacteria	Proteobacteria	Alphaproteobacteria	Sphingomonadales	Sphingomonadaceae	Sphingomonas	
b8ea617b5bbdf3aaecd857a35e4a628d	Bacteria	Proteobacteria	Alphaproteobacteria	Sphingomonadales	Sphingomonadaceae	Sphingomonas	
6601ba1974187f28587b7a7e0fd6fb4e	Bacteria	Proteobacteria	Gammaproteobacteria	Burkholderiales	Methylophilaceae
fe320fa380dec5aae3b4befd19a9dfd7	Bacteria	Proteobacteria	Gammaproteobacteria	Burkholderiales	Methylophilaceae	Methylotenera	
3c2c6ea8a993739496f68c33e456c419	Bacteria	Proteobacteria	Alphaproteobacteria	Sphingomonadales	Sphingomonadaceae	Sphingomonas	
583fcd549e130a79fb8870cec67b56d4	Bacteria	Proteobacteria	Gammaproteobacteria	Burkholderiales	Comamonadaceae
c117b76490cbb0218ef9a03f1308efb3	Bacteria	Firmicutes	Bacilli	Paenibacillales	Paenibacillaceae	Paenibacillus	
e8d422131d92ca4292194b4277b1839b	Bacteria	Proteobacteria	Gammaproteobacteria	Burkholderiales	Oxalobacteraceae
fca661a60cfccd85f8f8ce0970e5960d	Bacteria	Proteobacteria	Gammaproteobacteria	Burkholderiales	Comamonadaceae
87da091320243ceaa2e63c1e1cf9a764	Bacteria	Proteobacteria	Gammaproteobacteria	Burkholderiales	Comamonadaceae
6d4753a3d836d30f32ba7792b6a14cf0	Bacteria	Proteobacteria	Alphaproteobacteria	Sphingomonadales	Sphingomonadaceae
a1e41d883fcf4a43a2ac848a70c28543	Bacteria	Bacteroidota	Bacteroidia	Flavobacteriales	Flavobacteriaceae	Flavobacterium	
cc8e8a26a6104bc8a4e2ed61dabec833	Bacteria	Cyanobacteria	Sericytochromatia				
c61439df370fc0830a971dee0e39d390	Bacteria	Proteobacteria	Alphaproteobacteria	Sphingomonadales	Sphingomonadaceae
98d2abbaa0815362e4291fe7b53fa8ef	Bacteria	Proteobacteria	Alphaproteobacteria	Sphingomonadales	Sphingomonadaceae
1dc02bde1acc532af72c0c519c3c5f78	Bacteria	Proteobacteria	Gammaproteobacteria	Burkholderiales	Oxalobacteraceae	Massilia	
6c02e7cab6358385f54fbfff9d62ef2f	Bacteria	Proteobacteria	Gammaproteobacteria	Salinisphaerales	Solimonadaceae		
e51bf9791785a23dee4d83093d9882d2	Bacteria	Proteobacteria	Gammaproteobacteria	Burkholderiales	Comamonadaceae	Piscinibacter	
13652dc263cbf0c63dd33b3ab3521cce	Bacteria	Proteobacteria	Gammaproteobacteria	Burkholderiales	Oxalobacteraceae
d7041096e0306e8983cb8b37861a9418	Bacteria	Proteobacteria	Alphaproteobacteria	Sphingomonadales	Sphingomonadaceae	Sphingopyxis	
053146bcf2a512ef896b2128625afbdf	Bacteria	Bacteroidota	Bacteroidia	Chitinophagales	Chitinophagaceae	Terrimonas	
b7253687752351d8bea1cc29eca80c7c	Bacteria	Proteobacteria	Alphaproteobacteria				
e036ddd0005ff72ff70a73f9ad0399fd	Bacteria	Proteobacteria	Alphaproteobacteria	Sphingomonadales	Sphingomonadaceae	Sphingoaurantiacus	
e30fbcdcffeb261f4f9b233bd6c38713	Bacteria	Proteobacteria	Gammaproteobacteria	Burkholderiales	Methylophilaceae
653b0d2a1101078364d47c73d579967a	Bacteria	Bacteroidota	Bacteroidia	Flavobacteriales	Flavobacteriaceae	Flavobacterium	
f0c1a3a2d9a11a4ceb939a01b36ae546	Bacteria	Proteobacteria	Gammaproteobacteria	Pseudomonadales	Pseudomonadaceae	Pseudomonas	
1956c18eaabd03b3cccb9a7efd752d28	Bacteria	Proteobacteria	Gammaproteobacteria	Burkholderiales	Oxalobacteraceae
319ba4cf4516c594e54add2fd6911f4c	Bacteria	Bacteroidota	Bacteroidia	Cytophagales	Spirosomaceae	Dyadobacter	
958fb3233e41f5f68aa405095a06728e	Bacteria	Proteobacteria	Gammaproteobacteria	Diplorickettsiales	Diplorickettsiaceae		
2aa42e96f25a152269038cfad665f093	Bacteria	Bacteroidota	Bacteroidia	Chitinophagales	Chitinophagaceae
2128286dc13eb590e9f2361d1f3fbd82	Bacteria	Firmicutes	Bacilli	Paenibacillales	Paenibacillaceae	Paenibacillus	
167aaccead72b7f2b31bb18c81d8474a	Bacteria	Proteobacteria	Gammaproteobacteria	Burkholderiales	Oxalobacteraceae
9cd2573b395b3f35c334aaa9db2b45a1	Bacteria	Proteobacteria	Alphaproteobacteria	Rhizobiales	Rhizobiaceae	Mesorhizobium	
21b4e231e3f0ad7dd5003a2b1c570147	Bacteria	Firmicutes	Bacilli	Paenibacillales	Paenibacillaceae	Paenibacillus	
dd164a2a0db1473de2c83644bc8f8178	Bacteria	Firmicutes	Bacilli	Staphylococcales	Staphylococcaceae	Staphylococcus	
132b05fd2e970a0e5a9d622791f63055	Bacteria	Proteobacteria	Gammaproteobacteria	Salinisphaerales	Solimonadaceae	Nevskia	
3018beae17effeee347f342d78c0a5e9	Bacteria	Actinobacteriota	Actinobacteria	Propionibacteriales	Propionibacteriaceae	Cutibacterium	
17949e3dd0c44ffa5f70acb36bbc5423	Bacteria	Actinobacteriota	Actinobacteria	Micrococcales	Microbacteriaceae	Galbitalea	
b8b6a257729b458f953f1cf07ba7d011	Bacteria	Verrucomicrobiota	Verrucomicrobiae	Verrucomicrobiales	Verrucomicrobiaceae	Verrucomicrobium	
ae4b7803b72bf192c804a28faceb6bef	Bacteria	Proteobacteria	Gammaproteobacteria	Xanthomonadales	Xanthomonadaceae	Arenimonas	
44cfa12f442bbd3cf6f6da329929ed24	Bacteria	Proteobacteria	Alphaproteobacteria	Rhizobiales	Beijerinckiaceae
7dee00b782da33a1dcc686279c5eadad	Bacteria	Proteobacteria	Gammaproteobacteria	Pseudomonadales	Pseudomonadaceae	Pseudomonas	
7f5ab877ac3148f3677b77d4cc474a3a	Bacteria	Proteobacteria	Gammaproteobacteria
57ebadee9114c9b501d038d40c45f876	Bacteria	Proteobacteria	Gammaproteobacteria	Pseudomonadales	Pseudomonadaceae	Pseudomonas	
2d68986cecf7d7f005034a428ea7fec3	Bacteria	Proteobacteria	Gammaproteobacteria	Xanthomonadales	Xanthomonadaceae	Arenimonas	
ee7e3f92b5238827d4b8d59ae11d278f	Bacteria	Armatimonadota	Fimbriimonadia	Fimbriimonadales	Fimbriimonadaceae	Fimbriimonas	
a373bc1ce7705a54b0643fa28ef0dd20	Bacteria	Proteobacteria	Gammaproteobacteria	Diplorickettsiales	Diplorickettsiaceae		
2fca440a1c66aa734d2f2c5acad520c7	Bacteria	Proteobacteria	Alphaproteobacteria	Rickettsiales	Mitochondria		
7dd319f44ec075117a7aadbc45533172	Bacteria	Firmicutes	Bacilli	Paenibacillales	Paenibacillaceae	Paenibacillus	
a160ac4dda1d9c90a7bfc9edc2aad3ce	Bacteria	Gemmatimonadota	Gemmatimonadetes	Gemmatimonadales	Gemmatimonadaceae	Gemmatimonas	
d172ba2e56150c3713efdf23f99aca55	Bacteria	Proteobacteria	Gammaproteobacteria	Burkholderiales	Oxalobacteraceae
8d7381e715a298a33abd6fed29d437c9	Bacteria	Proteobacteria	Alphaproteobacteria	Rhizobiales	Beijerinckiaceae	Bosea	
e43f7173baab1621be9530cbe913353f	Bacteria	Proteobacteria	Gammaproteobacteria	Burkholderiales	Burkholderiaceae	Burkholderia-Caballeronia-Paraburkholderia	
371fa6397d228e6c26b58f72fcfb6d0a	Bacteria	Bacteroidota	Bacteroidia	Chitinophagales	Chitinophagaceae	Heliimonas	
5860a8dc39e81481d5318134f69656e9	Bacteria	Bacteroidota	Bacteroidia	Chitinophagales	Chitinophagaceae	Lacibacter	
7a87b755be671f0dad3d20745752486c	Bacteria	Gemmatimonadota	Gemmatimonadetes	Gemmatimonadales	Gemmatimonadaceae	Gemmatimonas	
d62ccf98b98fcde1d5515d8e33bef2d7	Bacteria	Firmicutes	Bacilli	Paenibacillales	Paenibacillaceae	Paenibacillus	
a880be7e780dcce7bb6fef3e08f585d3	Bacteria	Actinobacteriota	Actinobacteria	Frankiales			
db2c4b787b90ce6956a45ce9a9e10849	Bacteria	Proteobacteria	Alphaproteobacteria	Rhizobiales	Rhizobiaceae	Phyllobacterium	
6983af9387085b361df4d6ec10d8a801	Bacteria	Proteobacteria	Alphaproteobacteria	Rhizobiales	Rhizobiaceae	Mesorhizobium	
358d3a45350b3f7913ae2dfc03c9b6da	Bacteria	Proteobacteria	Alphaproteobacteria	Sphingomonadales	Sphingomonadaceae	Sphingomonas	
2d2ecb7e44f35e57ca8ff030d9ad7623	Bacteria	Bacteroidota	Bacteroidia	Chitinophagales	Chitinophagaceae	Ferruginibacter	
e4246ce75f2557115266b449cf2895b8	Bacteria	Firmicutes	Bacilli	Paenibacillales	Paenibacillaceae	Paenibacillus	
a8e1e73f45e8564fa343c71ab5f70ccf	Bacteria	Proteobacteria	Alphaproteobacteria	Micropepsales	Micropepsaceae		
9e31a7fa3665e438407af10d9cb1bc63	Bacteria	Proteobacteria	Gammaproteobacteria	Burkholderiales	Oxalobacteraceae
4c40ff5dd80e1211f3e1555a785e01b1	Bacteria	Proteobacteria	Alphaproteobacteria	Rhizobiales	Xanthobacteraceae	Pseudolabrys	
dc38f67101d8b3eb438493fd91ecf014	Bacteria	Proteobacteria	Alphaproteobacteria	Reyranellales	Reyranellaceae	Reyranella	
7ad45e318cd517b9f4b19daf240f143a	Bacteria	Proteobacteria	Alphaproteobacteria	Sphingomonadales	Sphingomonadaceae	Sphingopyxis	
e5ecff4d352498305d2e6587cc8ea5a2	Bacteria	Proteobacteria	Gammaproteobacteria	Xanthomonadales	Xanthomonadaceae	Lysobacter	
02f8e851798aaf96a5e0c7ec7727ef69	Bacteria	Proteobacteria	Gammaproteobacteria	Burkholderiales	Comamonadaceae	Ramlibacter	
c1f8f71307f018f3bd2c34fc98201d23	Bacteria	Proteobacteria	Alphaproteobacteria	Rhizobiales	Rhizobiaceae	Neorhizobium	
e8ca0749b8def87a8a6da1a3950b6a14	Bacteria	Bacteroidota	Bacteroidia	Cytophagales	Spirosomaceae	Spirosoma	
f010e2a98a49b5e990625a6df3a3e022	Bacteria	Proteobacteria	Gammaproteobacteria	Diplorickettsiales	Diplorickettsiaceae		
aed5cab12f865c1b7e25efb82e2f6a99	Bacteria	Bdellovibrionota	Bdellovibrionia	Bdellovibrionales	Bdellovibrionaceae	OM27_clade	
34252c1875acb53cfd10b659d86395eb	Bacteria	Proteobacteria	Alphaproteobacteria	Sphingomonadales	Sphingomonadaceae	Sphingopyxis	
4742392de3ee29c2ad06422876b38b60	Bacteria	Proteobacteria	Alphaproteobacteria	Sphingomonadales	Sphingomonadaceae
5c1ef81e8b16d95e000ebffafa7d7b1b	Bacteria	Proteobacteria	Gammaproteobacteria	Burkholderiales	Oxalobacteraceae
59dc91b376ae54964d697fe5003f65b3	Bacteria	Proteobacteria	Alphaproteobacteria	Caulobacterales	Caulobacteraceae	Phenylobacterium	
ba2a77ce220e17ff9af6e5776b528f32	Bacteria	Proteobacteria	Alphaproteobacteria	Rhizobiales	Kaistiaceae	Kaistia	
26a100b176cd72e6c894e53b9faa53d8	Bacteria	Proteobacteria	Alphaproteobacteria	Sphingomonadales	Sphingomonadaceae	Sphingomonas	
ce37b46ff69d6a0cdd200c41ca9eb224	Bacteria	Proteobacteria	Alphaproteobacteria	Sphingomonadales	Sphingomonadaceae	Sphingobium	
85b71260ca845d929af7472fc74e6c26	Bacteria	Proteobacteria	Alphaproteobacteria	Sphingomonadales	Sphingomonadaceae	Sphingomonas	
67670fc9b4097b09fffe1a0afe6e4f73	Bacteria	Cyanobacteria	Sericytochromatia				
b485e6e507a4b36af8c0252547369077	Bacteria	Bdellovibrionota	Bdellovibrionia	Bdellovibrionales	Bdellovibrionaceae	OM27_clade	
9bd03afbcf1b282f3054a5d3602267a1	Bacteria	Gemmatimonadota	Gemmatimonadetes	Gemmatimonadales	Gemmatimonadaceae	Gemmatimonas	
e7b6ed1c71ea1d568e019a3a52a0e62c	Bacteria	Proteobacteria	Gammaproteobacteria	Burkholderiales	Oxalobacteraceae
260994072ffc741e18d2389f29f1bdcd	Bacteria	Proteobacteria	Alphaproteobacteria	Rhizobiales	Rhizobiaceae
f725d925da3d3d92b5965bbdfda29183	Bacteria	Gemmatimonadota	Gemmatimonadetes	Gemmatimonadales	Gemmatimonadaceae	Gemmatimonas	
fe3b1dfd2c260f14fe19ee5e6764d078	Bacteria	Bacteroidota	Bacteroidia	Flavobacteriales	Flavobacteriaceae	Flavobacterium	
684be34faae29716d1340f20a8792c3f	Bacteria	Proteobacteria	Gammaproteobacteria	Xanthomonadales	Xanthomonadaceae
9053d1784a189f5972fece877a62dc2d	Bacteria	Proteobacteria	Gammaproteobacteria	Burkholderiales	Comamonadaceae	Rhizobacter	
427613e23b402bd73e29e047e50b8fae	Bacteria	Proteobacteria	Alphaproteobacteria	Sphingomonadales	Sphingomonadaceae	Sphingomonas	
6ac2b2ee9bf872ed1f38a803c94398da	Bacteria	Proteobacteria	Alphaproteobacteria	Rhizobiales	Rhizobiaceae	Allorhizobium-Neorhizobium-Pararhizobium-Rhizobium	
55fc8266a68df5253f11a3a6a024d4c0	Bacteria	Proteobacteria	Gammaproteobacteria	Burkholderiales	Comamonadaceae	Pelomonas	
4ea1fa4f037677ff36757b6feffb7cd5	Bacteria	Proteobacteria	Alphaproteobacteria	Sphingomonadales	Sphingomonadaceae	Sphingomonas	
eb0e09a897b063cdab7d7868ce6c333c	Bacteria	Bdellovibrionota	Bdellovibrionia	Bdellovibrionales	Bdellovibrionaceae	OM27_clade	
957885132cd5e65ef8e57218d77c3fc2	Bacteria	Proteobacteria	Gammaproteobacteria	Diplorickettsiales	Diplorickettsiaceae		
efcc597fdf91dc6f9575206ba7b89f6a	Bacteria	Proteobacteria	Gammaproteobacteria	Burkholderiales	Comamonadaceae
2883a7a4be659fbf74a9635ef680ad91	Bacteria	Proteobacteria	Alphaproteobacteria	Azospirillales	Inquilinaceae	Inquilinus	
160898f4aa5db186ae056f93024713fc	Bacteria
f0a315e347be5afd205b629127201eaf	Bacteria	Proteobacteria	Gammaproteobacteria	Burkholderiales	Comamonadaceae
030b6a6a6a40e766b9e5419344961a46	Bacteria	Proteobacteria	Gammaproteobacteria	Diplorickettsiales	Diplorickettsiaceae		
9265eb0903b64158625fde7999b4783b	Bacteria	Proteobacteria	Alphaproteobacteria	Sphingomonadales	Sphingomonadaceae	Sphingomonas	
4fef4756178bf4aee0896251a4315fed	Bacteria	Proteobacteria	Gammaproteobacteria	Burkholderiales	TRA3-20		
87320bf5b7d9e45f8e3e1517e170787b	Bacteria	Actinobacteriota	Actinobacteria	Micrococcales	Micrococcaceae
ea7a700c5f6267430ceaf46cb20e6c79	Bacteria	Proteobacteria	Gammaproteobacteria
816acacec24c7939d395a8b163b96278	Bacteria	Firmicutes	Bacilli	Bacillales	Bacillaceae	Bacillus	
a68269b84802e13dba93ce6a84777846	Bacteria	Actinobacteriota	Actinobacteria	Micrococcales	Microbacteriaceae
9e9655ab0bdc2024dcd4475f4e7ed57d	Bacteria	Proteobacteria	Gammaproteobacteria	Burkholderiales	Oxalobacteraceae
4aa8d907cd8efe0332e056a0b2c062b0	Bacteria	Proteobacteria	Alphaproteobacteria	Rhizobiales	Xanthobacteraceae
f7b975c946753cb7186f96fc7cbe23e1	Bacteria	Proteobacteria	Gammaproteobacteria	Burkholderiales	Oxalobacteraceae	Massilia	
48b3cdb19286ad7a4ab0c89b6fee5ac8	Bacteria	Proteobacteria	Gammaproteobacteria	Pseudomonadales	Pseudomonadaceae	Pseudomonas	
e1ba5bf25d2786efc423a15df6b8886c	Bacteria	Proteobacteria	Alphaproteobacteria	Sphingomonadales	Sphingomonadaceae	Rhizorhapis	
dc3536b3ff8c3147cd0b0fb8c138f62b	Bacteria	Proteobacteria	Alphaproteobacteria	Rhizobiales	Xanthobacteraceae
d284a9d2089589de4bb1dc03898f36f9	Bacteria	Proteobacteria	Alphaproteobacteria	Rhodobacterales	Rhodobacteraceae	Paracoccus	
7e15f66fc66dfd45f188eea20fd046e8	Bacteria	Proteobacteria	Gammaproteobacteria	Pseudomonadales	Pseudomonadaceae	Pseudomonas	
73389b84cf25d361737b497a0794ef2c	Bacteria	Proteobacteria	Gammaproteobacteria	Burkholderiales	Oxalobacteraceae	Massilia	
085bf993f4bdc23f7d48171d65f99ec7	Bacteria	Proteobacteria	Gammaproteobacteria	Burkholderiales	Oxalobacteraceae	Massilia	
90c9f649c6eda7d85deaa3fdc53a2f89	Bacteria	Proteobacteria	Alphaproteobacteria	Sphingomonadales	Sphingomonadaceae	Sphingomonas	
c021106ebcfaa58ce284274f892a4506	Bacteria	Proteobacteria	Alphaproteobacteria	Micropepsales	Micropepsaceae		
78395e27a4ed190a3eee0aa8a4c17799	Bacteria	Proteobacteria	Alphaproteobacteria	Reyranellales	Reyranellaceae	Reyranella	
bb88812331b0c50a53b4c61ca6ea8405	Bacteria	Proteobacteria	Gammaproteobacteria	Burkholderiales	Oxalobacteraceae	Massilia	
6e338509705178084fb59e887e04e8b1	Bacteria	Proteobacteria	Gammaproteobacteria	Burkholderiales	Comamonadaceae
e2a1cf37fd2287984b57092d9bfc538c	Bacteria	Proteobacteria	Alphaproteobacteria	Sphingomonadales	Sphingomonadaceae	Sphingomonas	
d2fc58ac7e208c466bdbc29a60290517	Bacteria	Dependentiae	Babeliae	Babeliales	Vermiphilaceae		
e7f1338a15030471294c4c6188efbd92	Bacteria	Proteobacteria	Alphaproteobacteria	Sphingomonadales	Sphingomonadaceae	Altererythrobacter	
0fa33ac83252dbe9546f32e4e7654e76	Bacteria	Proteobacteria	Alphaproteobacteria	Sphingomonadales	Sphingomonadaceae	Sphingomonas	
e2b40d6f3a93fb3782122b6b1dd62dda	Bacteria	Proteobacteria	Alphaproteobacteria	Sphingomonadales	Sphingomonadaceae	Sphingomonas	
589dbbc9d261d27fd01b7487d8e6f932	Bacteria	Proteobacteria	Gammaproteobacteria	Burkholderiales	Oxalobacteraceae	Massilia	
a317a49ea197e75bdc49fa153e60f953	Bacteria	Proteobacteria	Gammaproteobacteria	Burkholderiales	Comamonadaceae
5ade2c0764e38cc23166ec233a241370	Bacteria	Proteobacteria	Alphaproteobacteria	Sphingomonadales	Sphingomonadaceae	Sphingomonas	
1a25303ccc0b06098634e3eb222f935b	Bacteria	Proteobacteria	Alphaproteobacteria	Sphingomonadales	Sphingomonadaceae	Sphingomonas	
ce32846e9c99f67bf07e04dfb00e8102	Bacteria	Proteobacteria	Alphaproteobacteria	Sphingomonadales	Sphingomonadaceae	Sphingomonas	
350d007a84c64985c8b9ade5c9148c70	Bacteria	Proteobacteria	Gammaproteobacteria	Burkholderiales	Methylophilaceae	Methylotenera	
41d2fb79bbe58a9e5e2be7e1308594fb	Bacteria	Proteobacteria	Alphaproteobacteria	Sphingomonadales	Sphingomonadaceae	Sphingopyxis	
b046e742bd6a506f1f5293738592178e	Bacteria	Proteobacteria	Gammaproteobacteria	Burkholderiales	Oxalobacteraceae	Herminiimonas	
97d477d4dc233163d54ffea2ce76caed	Bacteria	Proteobacteria	Gammaproteobacteria	Xanthomonadales
efcdc946387c006644c2c536878ed923	Bacteria	Proteobacteria	Gammaproteobacteria	Pseudomonadales	Pseudomonadaceae	Pseudomonas	
08c677cf468b68738cbc4fc03bbe79da	Bacteria	Proteobacteria	Gammaproteobacteria	Burkholderiales	Comamonadaceae
f9ec0cbf416c7a381b9c43010c6b247c	Bacteria	Actinobacteriota	Actinobacteria	Micrococcales	Microbacteriaceae
913ff899bbe23e94aabd16f02c3556da	Bacteria	Proteobacteria	Alphaproteobacteria	Caulobacterales	Caulobacteraceae	Caulobacter	
1fa5a355d0ef9ebbcb17c6f78a0e0e5a	Bacteria	Bacteroidota	Bacteroidia	Chitinophagales	Chitinophagaceae	Edaphobaculum	
927e5f7c2664aab9b5c04164bbb38dfa	Bacteria	Proteobacteria	Alphaproteobacteria	Defluviicoccales			
89cb97e01abe8c40a11f0e82ce6f8e04	Bacteria	Proteobacteria	Gammaproteobacteria	Xanthomonadales	Xanthomonadaceae
05891c40beb4cdfb56a4da558728425e	Bacteria	Proteobacteria	Gammaproteobacteria	Xanthomonadales	Xanthomonadaceae
7935e1b42d382b9c58ad3b268c17e8bf	Bacteria	Firmicutes	Bacilli	Paenibacillales	Paenibacillaceae	Paenibacillus	
79ab2da3d70af5f5fb452acf92d6962d	Bacteria	Gemmatimonadota	Gemmatimonadetes	Gemmatimonadales	Gemmatimonadaceae	Gemmatimonas	
889aa86bdf3fed49ba6e6c286cea0fd3	Bacteria	Proteobacteria	Gammaproteobacteria	Burkholderiales	Oxalobacteraceae
7fe2c527b1233100202740470e6a36cf	Bacteria	Proteobacteria	Alphaproteobacteria	Sphingomonadales	Sphingomonadaceae	Sphingomonas	
a076658275ab3de0820142397d46bfc6	Bacteria	Proteobacteria	Alphaproteobacteria	Sphingomonadales	Sphingomonadaceae
a76a31a34376ea294eefb037d234dd01	Bacteria	Proteobacteria	Gammaproteobacteria	Coxiellales	Coxiellaceae	Coxiella	
c5fe944683fd8ab97091f02f9fe925ca	Bacteria	Bacteroidota	Bacteroidia	Chitinophagales	Chitinophagaceae
33cafc6d2e1a183432747c661d74c4df	Bacteria	Proteobacteria	Alphaproteobacteria	Sphingomonadales	Sphingomonadaceae	Sphingomonas	
effecf3bc36878ff539c5a5c9d9b3e6a	Bacteria	Proteobacteria	Gammaproteobacteria	Burkholderiales	Oxalobacteraceae	Massilia	
fd74b495a56b9cf2ba5b11e7ad5d02c6	Bacteria	Verrucomicrobiota	Verrucomicrobiae	Verrucomicrobiales	Verrucomicrobiaceae	Verrucomicrobium	
a221e484539c3ad76bf6e87598209ab0	Bacteria	Proteobacteria	Alphaproteobacteria	Rhizobiales	Rhizobiaceae	Aminobacter	
0b1134ffe3c0d1a8036cb87b6420824e	Bacteria	Proteobacteria	Alphaproteobacteria	Rhizobiales	Rhizobiaceae	Neorhizobium	
bc0b067395850057d864bebe71b9eea7	Bacteria	Firmicutes	Bacilli	Paenibacillales	Paenibacillaceae	Paenibacillus	
00b2ae43015bddc6eb4fc9fd9676dae9	Bacteria	Proteobacteria	Gammaproteobacteria	Burkholderiales	Comamonadaceae
26224096c4e323245382bff89c608796	Bacteria	Proteobacteria	Alphaproteobacteria	Rhizobiales	Rhizobiaceae	Allorhizobium-Neorhizobium-Pararhizobium-Rhizobium	
e6c465c733402eab50e178cc4914da69	Bacteria	Cyanobacteria	Sericytochromatia				
25d3de3bdd9f0a3c15cc7fe929b14091	Bacteria	Proteobacteria	Gammaproteobacteria	Burkholderiales	Oxalobacteraceae	Massilia	
e5d47ec8d46c6172eaf7c10e0d65a69d	Bacteria	Proteobacteria	Alphaproteobacteria	Micropepsales	Micropepsaceae		
6f03ae25021a9b887ab46b56650291d9	Bacteria	Proteobacteria	Gammaproteobacteria	Burkholderiales	Oxalobacteraceae	Massilia	
de192e1d9032dfa5bb6ab3e7704dd0b5	Bacteria	Proteobacteria	Gammaproteobacteria	Coxiellales	Coxiellaceae	Coxiella	
54c9842667a72760f194a4d18cbf43d4	Bacteria	Proteobacteria	Gammaproteobacteria	Burkholderiales	Comamonadaceae	Polaromonas	
013ee78247a514ac3a52b6adaa3eedbe	Bacteria	Proteobacteria	Gammaproteobacteria	Burkholderiales	Oxalobacteraceae	Massilia	
98ad6d2a59ebf182eab668ed56381b90	Bacteria	Proteobacteria	Gammaproteobacteria	Burkholderiales	Alcaligenaceae
96fdf33ce10e45d12154abadeb63f494	Bacteria	Proteobacteria	Gammaproteobacteria	Burkholderiales	Comamonadaceae
f0d8ae85e2507e9810f0d63d576f9ee2	Bacteria	Bacteroidota	Bacteroidia	Chitinophagales	Chitinophagaceae	Edaphobaculum	
38a9887f995b69faa4bcf6982b1a647e	Bacteria	Proteobacteria	Gammaproteobacteria	Pseudomonadales	Pseudomonadaceae	Pseudomonas	
fd20bdf653287dd3de85661cd7eb5cc8	Bacteria	Proteobacteria	Alphaproteobacteria	Rhizobiales	Rhizobiaceae	Aminobacter	
0f550841d33d078d8af5165c2c95b0ba	Bacteria	Proteobacteria	Gammaproteobacteria	Burkholderiales	Comamonadaceae
16697b6c652133c0fb7425fce7eb2164	Bacteria	Proteobacteria	Alphaproteobacteria	Rhizobiales	Xanthobacteraceae	Afipia	
e9bcecf24b2c5188777ed15ef978f6da	Bacteria	Proteobacteria	Alphaproteobacteria	Rhizobiales	Xanthobacteraceae	Rhodopseudomonas	
5a6726f99d961133fe473add65692b30	Bacteria	Verrucomicrobiota	Verrucomicrobiae	Pedosphaerales	Pedosphaeraceae
08992ecd95f3543c31ec61c664893145	Bacteria	Proteobacteria	Alphaproteobacteria	Sphingomonadales	Sphingomonadaceae	Sphingopyxis	
809775cbb9eec62549c2330bfca3ec68	Bacteria	Proteobacteria	Alphaproteobacteria	Rhizobiales	Rhizobiaceae
fa7a67bc49ec38a87e10326a5ba31369	Bacteria	Proteobacteria	Gammaproteobacteria	Xanthomonadales	Xanthomonadaceae	Arenimonas	
e7e191eb7396065adf40a2e77cf895ee	Bacteria	Proteobacteria	Alphaproteobacteria	Sphingomonadales	Sphingomonadaceae
e5ab6e057d491941e366e664fd0307e2	Bacteria	Bacteroidota	Bacteroidia	Chitinophagales	Chitinophagaceae	Pseudoflavitalea	
a9fb7ed44c9c8d0410d84a6fd4bb352c	Bacteria	Proteobacteria	Gammaproteobacteria	Burkholderiales	Comamonadaceae
af5a04c273c855817be2e65494cbbfd2	Bacteria	Proteobacteria	Gammaproteobacteria	Xanthomonadales	Xanthomonadaceae	Stenotrophomonas	
335241f9cdeb4a16e3f395cb7809d30e	Bacteria	Proteobacteria	Alphaproteobacteria	Rhizobiales	Rhizobiaceae	Allorhizobium-Neorhizobium-Pararhizobium-Rhizobium	
e4b6e04c47cc7ba3ccba2a06b41581dc	Bacteria	Proteobacteria	Alphaproteobacteria	Sphingomonadales	Sphingomonadaceae	Sphingomonas	
9d9a62226696afc15ac95461d340a32c	Bacteria	Bacteroidota	Bacteroidia	Sphingobacteriales	Sphingobacteriaceae	Mucilaginibacter	
a6484411e866d67c8fe3c55d343574ec	Bacteria	Proteobacteria	Gammaproteobacteria	Burkholderiales	Comamonadaceae
6177f981fe492c5b56514a12d16e47b0	Bacteria	Proteobacteria	Gammaproteobacteria	Diplorickettsiales	Diplorickettsiaceae		
eec20cfedbfd7d8023f39c2775a7e31b	Bacteria	Proteobacteria	Alphaproteobacteria	Azospirillales	Inquilinaceae	Inquilinus	
1cb6744a637e1f68f956e4cb6d7ca241	Bacteria	Cyanobacteria	Sericytochromatia				
f76d33634fc77cf79a5894d884bf8ceb	Bacteria	Proteobacteria	Gammaproteobacteria	Burkholderiales	Oxalobacteraceae
8f18249b446c504ebe2645ad8885559a	Bacteria	Proteobacteria	Alphaproteobacteria	Micropepsales	Micropepsaceae		
70afc67d9d06470596e32d4f5735911d	Bacteria	Myxococcota	Polyangia	Polyangiales	Polyangiaceae
a70b6a0477078b8f12c3838908e9b3b8	Bacteria	Verrucomicrobiota	Verrucomicrobiae	Verrucomicrobiales	Verrucomicrobiaceae		
a48e45d656e0616704d821e0accb1f2c	Bacteria	Proteobacteria	Alphaproteobacteria	Caulobacterales	Caulobacteraceae	Brevundimonas	
232f79018631570fe4d2090dccae8573	Bacteria	Proteobacteria	Alphaproteobacteria	Caulobacterales	Caulobacteraceae	Phenylobacterium	
2b77a4cfcf30b80cd372919e3803ea2a	Bacteria	Verrucomicrobiota	Chlamydiae	Chlamydiales	Parachlamydiaceae	Neochlamydia	
34f0ebb32d8f248e7daddac9a696c947	Bacteria	Proteobacteria	Alphaproteobacteria	Micropepsales	Micropepsaceae		
9c1008de77723a52c92e371a6b2196a5	Bacteria	Proteobacteria	Alphaproteobacteria	Sphingomonadales	Sphingomonadaceae	Sphingomonas	
3bf2c110272112728b7c0e633e43564c	Bacteria	Proteobacteria	Alphaproteobacteria	Sphingomonadales	Sphingomonadaceae	Sphingomonas	
6824f83ac18eb0e236e671cbd5066627	Bacteria	Bacteroidota	Bacteroidia	Cytophagales	Spirosomaceae	Dyadobacter	
79694327d340302763b51e19c8780bcb	Bacteria	Gemmatimonadota	Gemmatimonadetes	Gemmatimonadales	Gemmatimonadaceae	Gemmatimonas	
d976a2c95be96ead10b982dca944c00d	Bacteria	Proteobacteria	Alphaproteobacteria	Rhizobiales	Beijerinckiaceae	Methylorosula	
3b0f3b4eb47df4809c7ab2ad48773638	Bacteria	Verrucomicrobiota	Chlamydiae	Chlamydiales	Parachlamydiaceae	Neochlamydia	
5e8e3d3a4343a767c11a8693ed9d8d94	Bacteria	Proteobacteria	Alphaproteobacteria	Rhizobiales	Rhizobiaceae	Allorhizobium-Neorhizobium-Pararhizobium-Rhizobium	
2b231aebb25fbc923b0a255f84c45926	Bacteria	Proteobacteria	Alphaproteobacteria	Sphingomonadales	Sphingomonadaceae	Novosphingobium	
6504c69225b37f2ef74ae50065d9d47c	Bacteria	Proteobacteria	Alphaproteobacteria	Sphingomonadales	Sphingomonadaceae	Sphingomonas	
c8659b9f3f67e0a3ef90e9bc2cd1a39b	Bacteria	Proteobacteria	Alphaproteobacteria	Sphingomonadales	Sphingomonadaceae	Sphingomonas	
cd587f395d729b799609d3f211b8d823	Bacteria	Proteobacteria	Alphaproteobacteria	Rhizobiales	Xanthobacteraceae
531cf110b2291dca0018cec63d8ebd7e	Bacteria	Bacteroidota	Bacteroidia	Sphingobacteriales	Sphingobacteriaceae	Pedobacter	
ae22e9901c76f6587746787702e147b5	Bacteria	Proteobacteria	Alphaproteobacteria	Sphingomonadales	Sphingomonadaceae	Sphingomonas	
ee4bf09726d9a77fa9a86406141acc91	Bacteria	Verrucomicrobiota	Verrucomicrobiae	Verrucomicrobiales	Verrucomicrobiaceae		
afff941d5a9c5a83bb02ec7ea502cadf	Bacteria	Proteobacteria	Gammaproteobacteria	Burkholderiales	Comamonadaceae
bf3adb04ff37ca66d15e243cff6b7079	Bacteria	Proteobacteria	Alphaproteobacteria	Rhizobiales	Rhizobiaceae	Aminobacter	
ccbbad5d376b53dc70897c6a0b859a00	Bacteria	Bacteroidota	Bacteroidia	Sphingobacteriales	Sphingobacteriaceae	Mucilaginibacter	
b9928c63192b0a5dffc215443b0ee56c	Bacteria	Proteobacteria	Gammaproteobacteria	Burkholderiales	Oxalobacteraceae
27bae41a149c2933e0a1c32f4bcc8582	Bacteria	Proteobacteria	Alphaproteobacteria	Rhizobiales	Devosiaceae	Devosia	
afbb47a411fe12eff4a3e7ba997d8ae2	Bacteria	Gemmatimonadota	Gemmatimonadetes	Gemmatimonadales	Gemmatimonadaceae	Gemmatimonas	
6da54e93782ce560cffe4dfc0f5f1a9b	Bacteria	Proteobacteria	Alphaproteobacteria	Caulobacterales	Caulobacteraceae	Phenylobacterium	
1f08179c8bdccd0a843065162b167082	Bacteria	Proteobacteria	Gammaproteobacteria	Burkholderiales	Oxalobacteraceae
b5182c395c4cf89828ad29c4289d1b87	Bacteria	Proteobacteria	Gammaproteobacteria	Burkholderiales	Oxalobacteraceae
4dcb96f9ef0c5858c8ef0b16edaf305f	Bacteria	Proteobacteria	Gammaproteobacteria	Xanthomonadales	Xanthomonadaceae
194f9eb1870554208ad75c51ab74bf1b	Bacteria	Bacteroidota	Bacteroidia	Chitinophagales	Chitinophagaceae	Asinibacterium	
6d20690338edbc970d6d6a62bfa6487c	Bacteria	Proteobacteria	Gammaproteobacteria	Burkholderiales	Oxalobacteraceae
bb3a7e74b64f7db8175c056ebec6b87c	Bacteria	Bacteroidota	Bacteroidia	Chitinophagales	Chitinophagaceae	Edaphobaculum	
deed4bbeef4ff45eb45b9496ac014574	Bacteria	Proteobacteria	Gammaproteobacteria	Xanthomonadales	Xanthomonadaceae
8046eb89570da98fe4fb37ba38fb99c1	Bacteria	Proteobacteria	Gammaproteobacteria
959544f687691334200ae67fbf7eebad	Bacteria	Proteobacteria	Alphaproteobacteria	Rhizobiales	Rhizobiaceae	Allorhizobium-Neorhizobium-Pararhizobium-Rhizobium	
d3a47bb15fc909539ebec38c0a006e45	Bacteria	Proteobacteria	Alphaproteobacteria	Puniceispirillales			
7731520b6133efb806080b9656a769a0	Bacteria	Proteobacteria	Gammaproteobacteria	Burkholderiales	Oxalobacteraceae
f0406d233da1c4bc639d7dcd2b90eae2	Bacteria	Proteobacteria	Gammaproteobacteria	Burkholderiales	Oxalobacteraceae
c212726318615d50647ce6b7c1ae261a	Bacteria	Bacteroidota	Bacteroidia	Chitinophagales	Chitinophagaceae	Terrimonas	
51571fa62983bdab783149fe5e5efee6	Bacteria	Dependentiae	Babeliae	Babeliales
baa726d2d36f2b686989514cd78554a2	Bacteria	Proteobacteria	Gammaproteobacteria	Burkholderiales	Oxalobacteraceae	Massilia	
af9e35a1100f1ec00f140b0b5694b192	Bacteria	Proteobacteria	Alphaproteobacteria	Sphingomonadales	Sphingomonadaceae	Sphingomonas	
85d8be834d647b27af0ef93e3f44595b	Bacteria	Proteobacteria	Gammaproteobacteria	Burkholderiales	Comamonadaceae	Aquabacterium	
097d6bdb5f35827b10596473857acb8e	Bacteria	Acidobacteriota	Acidobacteriae	Acidobacteriales			
1fe7e94f9c633bfbbd05f3f91f7d33ec	Bacteria	Proteobacteria	Alphaproteobacteria	Rhizobiales	Xanthobacteraceae	Ancylobacter	
fb0deb236711e7bac0858005cf92b49e	Bacteria	Proteobacteria	Alphaproteobacteria	Caulobacterales	Caulobacteraceae	Phenylobacterium	
a61be584b6470d67e6a3d736d249314e	Bacteria	Proteobacteria	Gammaproteobacteria
a3a4a7ed21274762581e329fdf6aea68	Bacteria	Actinobacteriota	Actinobacteria	Propionibacteriales	Propionibacteriaceae	Cutibacterium	
6e68e0107495c5c65ab15ab1c04e8d06	Bacteria	Bacteroidota	Bacteroidia	Chitinophagales	Chitinophagaceae	Aurantisolimonas	
c45e637891cedb00caf2145bc8a2ecc8	Bacteria	Proteobacteria	Alphaproteobacteria	Azospirillales	Inquilinaceae	Inquilinus	
68fd910598d90a5fe5912f093d104764	Bacteria	Verrucomicrobiota	Chlamydiae	Chlamydiales
e128a192be65895d061724624d74f791	Bacteria	Actinobacteriota	Actinobacteria	Micrococcales	Microbacteriaceae	Herbiconiux	
c5e2a7b846987e53d1a875ef990ba924	Bacteria	Proteobacteria	Gammaproteobacteria	Xanthomonadales	Rhodanobacteraceae
3a7d72390e54d35900518537da469529	Bacteria	Actinobacteriota	Actinobacteria	Propionibacteriales	Nocardioidaceae	Aeromicrobium	
4b244947e5e02b1561fe534e949936a4	Bacteria	Firmicutes	Bacilli	Paenibacillales	Paenibacillaceae	Paenibacillus	
4352b4870e4691d714c8f15272d24bee	Bacteria	Proteobacteria	Alphaproteobacteria	Caulobacterales	Caulobacteraceae
2cb90ae514bcddc13be75a66cf7d45ac	Bacteria	Proteobacteria	Gammaproteobacteria	Xanthomonadales	Xanthomonadaceae	Lysobacter	
3c5d50570666549afa134f021b82e6bb	Bacteria	Proteobacteria	Gammaproteobacteria	Xanthomonadales	Xanthomonadaceae
8c5a09530b48914428599dc78020d49d	Bacteria	Bacteroidota	Bacteroidia	Chitinophagales	Chitinophagaceae	Terrimonas	
5a7971183ce096d47a03e267acfcb619	Bacteria	Proteobacteria	Alphaproteobacteria	Rhizobiales	Xanthobacteraceae
717e6c4e5664a21bb197fa012d4848c8	Bacteria	Proteobacteria	Alphaproteobacteria	Caulobacterales	Caulobacteraceae	Phenylobacterium	
f20f9faa019f0d0bce66aed475f14ece	Bacteria	Proteobacteria	Gammaproteobacteria	Burkholderiales	Comamonadaceae
f251b6ea001d8831f29f1f835033fc7b	Bacteria	Proteobacteria	Gammaproteobacteria	Enterobacterales	Enterobacteriaceae	Escherichia/Shigella	
79143b5a6ea6a935d8b231a05a6d95af	Bacteria	Actinobacteriota	Acidimicrobiia	Microtrichales			
34461770ac6e6655153de427475476e3	Bacteria	Proteobacteria	Alphaproteobacteria	Sphingomonadales	Sphingomonadaceae	Sphingomonas	
9d5fd559aeec65a30958b4d5aa39c0fc	Bacteria	Proteobacteria	Alphaproteobacteria	Sphingomonadales	Sphingomonadaceae	Sphingomonas	
6e7955b491d027cf84f04ce2777fa6bc	Bacteria	Proteobacteria	Alphaproteobacteria	Rickettsiales	Mitochondria		
dc13a10ab53c759d9d268a4c83ae0a7c	Bacteria	Proteobacteria	Alphaproteobacteria	Sphingomonadales	Sphingomonadaceae	Sphingobium	
252feb8d4d129dedeca607376e8c50df	Bacteria	Proteobacteria	Gammaproteobacteria	Burkholderiales	Oxalobacteraceae	Massilia	
b7f85aeebaa8bbbfb11acb04a00b1e3e	Bacteria	Proteobacteria	Gammaproteobacteria	Burkholderiales	Methylophilaceae
425f1c10f7c7b22838d6a2902b951413	Bacteria	Proteobacteria	Alphaproteobacteria	Reyranellales	Reyranellaceae	Reyranella	
b2de052283ab0b028fde4e75a9529f6e	Bacteria	Bacteroidota	Bacteroidia	Chitinophagales	Chitinophagaceae	Filimonas	
3979f6cdd11f17b7f4f6465b5ecefbdf	Bacteria	Proteobacteria	Alphaproteobacteria	Rhizobiales	Rhizobiaceae	Shinella	
5fc68c9d34623e3274562ae1bfa8e775	Bacteria	Firmicutes	Bacilli	Staphylococcales	Staphylococcaceae	Staphylococcus	
87405a0c022b1d1445d7f87ee5c69573	Bacteria	Proteobacteria	Gammaproteobacteria	Burkholderiales	Comamonadaceae
dd1e697aea91d082666e31727064ef1a	Bacteria	Proteobacteria	Alphaproteobacteria	Micropepsales	Micropepsaceae		
aeafc46ad3c44df2c597bf5bfe2a8d19	Bacteria	Gemmatimonadota	Gemmatimonadetes	Gemmatimonadales	Gemmatimonadaceae	Gemmatimonas	
8d2c0d05190ac12f66b0d866c7d0bdc0	Bacteria	Bacteroidota	Bacteroidia	Flavobacteriales	Flavobacteriaceae	Flavobacterium	
b2a791d90bc03e59c9d283c9a4bf6f63	Bacteria	Gemmatimonadota	Gemmatimonadetes	Gemmatimonadales	Gemmatimonadaceae	Gemmatimonas	
8f86d4ef2927d6ce425a8c389a14eef1	Bacteria	Proteobacteria	Alphaproteobacteria	Sphingomonadales	Sphingomonadaceae	Sphingomonas	
886917daa61851d15ae7a6a81a9735b5	Bacteria	Proteobacteria	Alphaproteobacteria	Sphingomonadales	Sphingomonadaceae	Sphingomonas	
7180722464c5b38c9e6e1735bc0bef85	Bacteria	Bacteroidota	Bacteroidia	Chitinophagales	Chitinophagaceae		
0a179f611c000476ddaab9dcde337466	Bacteria	Proteobacteria	Alphaproteobacteria	Rhizobiales	Xanthobacteraceae	Bradyrhizobium	
2f3c8db3e3f9f3e31f959432accbbd25	Bacteria	Proteobacteria	Alphaproteobacteria	Caulobacterales	Caulobacteraceae	Phenylobacterium	
ed5fd03630882730223558ee564b3543	Bacteria	Proteobacteria	Gammaproteobacteria	Pseudomonadales	Pseudomonadaceae	Pseudomonas	
aec09b545f3d2091825c3e2cad2959a4	Bacteria	Proteobacteria	Alphaproteobacteria	Sphingomonadales	Sphingomonadaceae	Sphingomonas	
70191f7cde3655ccb693a76a5075d546	Bacteria	Cyanobacteria	Cyanobacteriia	Chloroplast			
13a686c198ccba07192b49e8f04bb65a	Bacteria	Proteobacteria	Gammaproteobacteria	Aeromonadales	Aeromonadaceae	Aeromonas	
f5a1065b63daa93f4908a14e97ff7d40	Bacteria	Proteobacteria	Alphaproteobacteria	Sphingomonadales	Sphingomonadaceae	Sphingomonas	
54ffd91a5d8445d4563de52b856ccacf	Bacteria	Proteobacteria	Gammaproteobacteria	Burkholderiales	Comamonadaceae
5eeaffc34c1e2ad5fe34201340c801b2	Bacteria	Proteobacteria	Alphaproteobacteria	Rhizobiales	Xanthobacteraceae
8538b81844f4312251e6dc2caa70822d	Bacteria	Actinobacteriota	Actinobacteria	Micrococcales	Micrococcaceae	Rothia	
6c3db8e1795934f13dc37c83325fe460	Bacteria	Actinobacteriota	Actinobacteria	Micrococcales
a32bd33e970651af3cae05d83ecd1327	Bacteria	Proteobacteria	Gammaproteobacteria	Burkholderiales	Oxalobacteraceae	Massilia	
4245be2eaabd1b137e9ed919caf44a4c	Bacteria	Proteobacteria	Gammaproteobacteria	Burkholderiales	Oxalobacteraceae	Noviherbaspirillum	
18a9cae21d6a66c5c9c75907c9ac8bbc	Bacteria	Proteobacteria	Gammaproteobacteria	Diplorickettsiales	Diplorickettsiaceae		
beb90f55c0770d4aa95f8796146be571	Bacteria	Proteobacteria	Alphaproteobacteria	Rhizobiales	Xanthobacteraceae	Pseudolabrys	
7b19d02019a9cce1f4c1c8c1c937f905	Bacteria	Actinobacteriota	Actinobacteria	Propionibacteriales	Nocardioidaceae	Aeromicrobium	
8d2061a34a2d6c4c5e549a9773d40e85	Bacteria	Proteobacteria	Alphaproteobacteria	Rhizobiales	Beijerinckiaceae	Bosea	
896cadd7517add908cf32af986933984	Bacteria	Proteobacteria	Alphaproteobacteria	Rhizobiales	Rhizobiaceae
835a1f6cfd845d25aeb0fb24f1247957	Bacteria	Proteobacteria	Alphaproteobacteria	Caulobacterales	Caulobacteraceae		
372f662c2f8c286f9a11d4a43e70de29	Bacteria	Proteobacteria	Gammaproteobacteria	Xanthomonadales	Xanthomonadaceae	Arenimonas	
b2a272a6378c1b6ffceaf383af4187bb	Bacteria	Bacteroidota	Bacteroidia	Chitinophagales	Chitinophagaceae	Edaphobaculum	
fd9b5577664ec9758e1b672b4bd4418e	Bacteria	Proteobacteria	Gammaproteobacteria	Pseudomonadales	Pseudomonadaceae	Pseudomonas	
65e5235e9cd8247ea8b4e5af8b29c299	Bacteria	Proteobacteria	Gammaproteobacteria	Burkholderiales	Oxalobacteraceae	Massilia	
d378d648dc2cd9bd35b2a58c6feee73a	Bacteria	Proteobacteria	Alphaproteobacteria	Sphingomonadales	Sphingomonadaceae	Sphingomonas	
933aa2bb3f07b6647f32d333b3068f07	Bacteria	Proteobacteria	Alphaproteobacteria	Rhizobiales	Xanthobacteraceae	Pseudolabrys	
5f2ea1764d9a86fd528f7262b6358ad6	Bacteria	Firmicutes	Bacilli	Paenibacillales	Paenibacillaceae	Paenibacillus	
fc27d6af70cf920e5a2fadd3f896cc9d	Bacteria	Proteobacteria	Alphaproteobacteria	Rhodospirillales	Rhodospirillaceae		
9769113ec15fa64b8bd532eba82a0d3e	Bacteria	Proteobacteria	Alphaproteobacteria	Rhizobiales	Xanthobacteraceae	Bradyrhizobium	
8a386c371d3d68474fbf6ae549455ebb	Bacteria	Proteobacteria	Alphaproteobacteria	Sphingomonadales	Sphingomonadaceae	Sphingomonas	
3e2920fd271c45d3eaf7e43af5a5564c	Bacteria	Cyanobacteria	Cyanobacteriia	Chloroplast			
d61311b4a7a23d1d9eff78bd764038de	Bacteria	Proteobacteria	Alphaproteobacteria	Sphingomonadales	Sphingomonadaceae	Rhizorhapis	
a2250bedecc56dec5ed6c2d292122548	Bacteria	Proteobacteria	Alphaproteobacteria	Caulobacterales	Caulobacteraceae	Phenylobacterium	
37bd49bb8e94d5412afd0532080ecc0e	Bacteria	Proteobacteria	Gammaproteobacteria	Xanthomonadales	Xanthomonadaceae	Arenimonas	
15638b5c68219db32c091d6161f6125f	Bacteria	Proteobacteria	Gammaproteobacteria	Xanthomonadales	Xanthomonadaceae	Lysobacter	
87ad8db51650c4b7b409424a86402039	Bacteria	Gemmatimonadota	Gemmatimonadetes	Gemmatimonadales	Gemmatimonadaceae		
d1460de41a47a8aff55d773265775713	Bacteria	Proteobacteria	Gammaproteobacteria	Burkholderiales	Oxalobacteraceae
e07b2e0a57478dfde4e391662f91c4d2	Bacteria	Actinobacteriota	Acidimicrobiia
2a8a5e48190c480b0562d50e7f0c9841	Bacteria	Proteobacteria	Alphaproteobacteria	Reyranellales	Reyranellaceae	Reyranella	
ec2c4e0ce2870a99e919bd533c780811	Bacteria	Proteobacteria	Gammaproteobacteria	Burkholderiales	Oxalobacteraceae
0a9610da2da4fc7f576efb7be0c811e0	Bacteria	Proteobacteria	Alphaproteobacteria	Sphingomonadales	Sphingomonadaceae	Sphingomonas	
17d1b2fcb6562aa326a1eb464dcae67b	Bacteria	Firmicutes	Bacilli	Paenibacillales	Paenibacillaceae	Paenibacillus	
944e1fc5a7cb3d2c468ec1bed8d843ec	Bacteria	Bacteroidota	Bacteroidia	Sphingobacteriales	Sphingobacteriaceae		
a65a8d61b817b3999f17cdf325004f60	Bacteria	Proteobacteria	Alphaproteobacteria	Sphingomonadales	Sphingomonadaceae	Sphingomonas	
315d65c57fc4c01687b49073e7991c57	Bacteria	Proteobacteria	Gammaproteobacteria	Burkholderiales	Oxalobacteraceae
cd11bcf7ceea73edb168794ab13bf59f	Bacteria	Firmicutes	Bacilli	Paenibacillales	Paenibacillaceae	Paenibacillus	
316ca6db4581bd75a35ce6bf1723ef25	Bacteria	Gemmatimonadota	Gemmatimonadetes	Gemmatimonadales	Gemmatimonadaceae	Gemmatimonas	
bababed5e9993e9dff96f682da34ff87	Bacteria	Proteobacteria	Alphaproteobacteria	Rhizobiales	Xanthobacteraceae	Pseudolabrys	
338c3d88de59a5917cc8c244077ca40f	Bacteria	Gemmatimonadota	Gemmatimonadetes	Gemmatimonadales	Gemmatimonadaceae	Gemmatimonas	
b5cc91d5ef59bf7bf0a7b1bc161e06bd	Bacteria	Proteobacteria	Gammaproteobacteria	Xanthomonadales	Xanthomonadaceae	Arenimonas	
1a1e2a5b30d22b213441d7c3c172603a	Bacteria	Proteobacteria	Gammaproteobacteria	Legionellales	Legionellaceae	Legionella	
d5ce8d51f8ed6c63388959dd5a8bbc41	Bacteria	Bacteroidota	Bacteroidia	Chitinophagales	Chitinophagaceae
6e917ae6b5e5a30ad340a78365a2a487	Bacteria	Elusimicrobiota	Elusimicrobia	Lineage_IV			
d3d549bcff42b33e6a29b7b133e0075a	Bacteria	Cyanobacteria	Cyanobacteriia	Chloroplast			
6e51c6295667e87818bd2f5e8ee85f2c	Bacteria	Bacteroidota	Bacteroidia	Cytophagales	Spirosomaceae	Dyadobacter	
afcbe25122530b0b485613da9f66c59d	Bacteria	Proteobacteria	Gammaproteobacteria	Burkholderiales	Sutterellaceae	AAP99	
a0949adc412587dc6c61d0d236076066	Bacteria	Actinobacteriota	Actinobacteria	Frankiales			
5550a04f1b3ccfce31f91372f914e4be	Bacteria	Proteobacteria	Alphaproteobacteria	Rhizobiales	Xanthobacteraceae	Rhodopseudomonas	
17e8a711d99e20a69892a50a5cb07816	Bacteria	Proteobacteria	Gammaproteobacteria	Diplorickettsiales	Diplorickettsiaceae		
8183cbb5b2e169167588915797ca8ca0	Bacteria	Proteobacteria	Alphaproteobacteria	Caulobacterales	Caulobacteraceae	Brevundimonas	
eded53f2fd2471b8c955a6feec859837	Bacteria	Proteobacteria	Alphaproteobacteria	Rhizobiales	Rhizobiaceae
7a91089669fb8d8789139ba252343722	Bacteria	Proteobacteria	Alphaproteobacteria	Reyranellales	Reyranellaceae	Reyranella	
2985624d36748081abcda22f4937c68b	Bacteria	Proteobacteria	Alphaproteobacteria	Rhodospirillales			
4db87be1b06c99e02b34dcbdf79f2be5	Bacteria	Proteobacteria	Gammaproteobacteria	Burkholderiales	Oxalobacteraceae	Massilia	
5362d49ec633507e276a4adc15cd350c	Bacteria	Proteobacteria	Alphaproteobacteria	Sphingomonadales	Sphingomonadaceae	Sphingomonas	
fad0a1cc9be87ca8a577b49996c66db1	Bacteria	Verrucomicrobiota	Verrucomicrobiae	Verrucomicrobiales	Verrucomicrobiaceae	Verrucomicrobium	
6a32623825c466783deadc0fce0173b8	Bacteria	Proteobacteria	Alphaproteobacteria	Sphingomonadales	Sphingomonadaceae	Sphingomonas	
ee2da70459569508c981c37c13ae22cb	Bacteria	Proteobacteria	Gammaproteobacteria	Burkholderiales	Burkholderiaceae	Cupriavidus	
460aecdcacad1c798d94f5fc9cc6b7a5	Bacteria	Verrucomicrobiota	Verrucomicrobiae	Chthoniobacterales	Chthoniobacteraceae	Chthoniobacter	
11f6bdcb0a8a7cfa20283c0c9971f6b1	Bacteria	Proteobacteria	Alphaproteobacteria	Sphingomonadales	Sphingomonadaceae	Sphingomonas	
4999f5207a0bfe268bb772c34af19182	Bacteria	Proteobacteria	Alphaproteobacteria	Rhizobiales	Beijerinckiaceae	Bosea	
1aa3dcd3c28a51016f51516adfc4968f	Bacteria	Proteobacteria	Gammaproteobacteria	Burkholderiales	Oxalobacteraceae
0c487020f8420c3a61701cc360e884c9	Bacteria	Proteobacteria	Alphaproteobacteria	Rhizobiales	Xanthobacteraceae	Ancylobacter	
3b3075ec11b6aa4b8930e15df7221f8c	Bacteria	Myxococcota	Polyangia	Polyangiales	Polyangiaceae
8bc7f3486ef66c59e5eef4248ff03036	Bacteria	Proteobacteria	Alphaproteobacteria	Sphingomonadales	Sphingomonadaceae	Sphingomonas	
631a57f65b8aa6fe52d6da6a5d086652	Bacteria	Proteobacteria	Gammaproteobacteria	Burkholderiales	Oxalobacteraceae	Massilia	
4d777e9f88e0e16d3a761ecd2169976f	Bacteria	Actinobacteriota	Actinobacteria	Propionibacteriales	Nocardioidaceae	Nocardioides	
6e81b06247b9a5136571368b760c9205	Bacteria	Proteobacteria	Alphaproteobacteria	Rhizobiales	Xanthobacteraceae	Nitrobacter	
bf39315446ef994172c30e8844812faf	Bacteria	Proteobacteria	Alphaproteobacteria	Sphingomonadales	Sphingomonadaceae	Sphingomonas	
6816d18192ed7f2d5ebc6f7b7c0e4511	Bacteria	Dependentiae	Babeliae	Babeliales	Vermiphilaceae		
6c913c7a3bb5cca51da8c0d2c331a061	Bacteria	Verrucomicrobiota	Chlamydiae	Chlamydiales	Parachlamydiaceae	Neochlamydia	
970bf81998344429cc61f34866a0243d	Bacteria	Proteobacteria	Alphaproteobacteria	Micropepsales	Micropepsaceae		
2c77b2a404b497bbf5ee0b78c37d7b76	Bacteria	Proteobacteria	Gammaproteobacteria	Burkholderiales	Oxalobacteraceae
b816a227176aa9da18e3f65f6126b8d7	Bacteria	Proteobacteria	Alphaproteobacteria	Sphingomonadales	Sphingomonadaceae
a3d6c701ed3669ad5ecacf1adc211e42	Bacteria	Proteobacteria	Alphaproteobacteria	Rhizobiales	Xanthobacteraceae		
a88b54df200cd2c8689f842f003d0baf	Bacteria	Proteobacteria	Alphaproteobacteria	Sphingomonadales	Sphingomonadaceae	Sphingomonas	
97e2ae8cbe89c2ab051c3e45ccbbe220	Bacteria	Proteobacteria	Alphaproteobacteria	Rhizobiales	Rhizobiaceae	Allorhizobium-Neorhizobium-Pararhizobium-Rhizobium	
5b7f77a0f5e4c04eaee7d8444b0be895	Bacteria	Proteobacteria	Alphaproteobacteria	Caulobacterales	Caulobacteraceae	Phenylobacterium	
b67e2b5f74c08a37749ce1ded4b45b7c	Bacteria	Bacteroidota	Bacteroidia	Cytophagales	Hymenobacteraceae	Adhaeribacter	
3701f7d02eb3cb76edff95c9db02fdbc	Bacteria	Actinobacteriota	Actinobacteria	Propionibacteriales	Nocardioidaceae	Marmoricola	
a311257102fdec59ab919a48d5e9dd80	Bacteria	Proteobacteria	Gammaproteobacteria	Burkholderiales	Oxalobacteraceae
0c8efeaa338083896b557b921d11a7b5	Bacteria	Gemmatimonadota	Gemmatimonadetes	Gemmatimonadales	Gemmatimonadaceae	Gemmatimonas	
3ee414fe72d1cf9997df48e743f755b2	Bacteria	Bacteroidota	Bacteroidia	Chitinophagales	Chitinophagaceae	Aurantisolimonas	
12423cfaabca087c8212748ca7da2889	Bacteria	Proteobacteria	Gammaproteobacteria	Burkholderiales	Comamonadaceae
41e0fc84a2a251cad2a0b78d31c03831	Bacteria	Bacteroidota	Bacteroidia	Sphingobacteriales	Sphingobacteriaceae	Mucilaginibacter	
abe1dcb5688b50c55b85b7e6778c30af	Bacteria	Proteobacteria	Gammaproteobacteria	Xanthomonadales	Xanthomonadaceae	Arenimonas	
7287516251e3a6fa6987d936365cf2c1	Bacteria	Proteobacteria	Alphaproteobacteria	Caulobacterales	Caulobacteraceae	Phenylobacterium	
b97ca9a962fb024d6d4b7abac6d72a3b	Bacteria	Proteobacteria	Alphaproteobacteria	Caulobacterales	Caulobacteraceae	Phenylobacterium	
b8914fc840a3f3e64a099f2fcb64d528	Bacteria	Cyanobacteria	Cyanobacteriia	Chloroplast			
636d06c7d89934387e11014a39d0e43e	Bacteria	Proteobacteria	Alphaproteobacteria	Micropepsales	Micropepsaceae		
5fd9f7b7d3c06dbab7336083e5062fb6	Bacteria	Firmicutes	Bacilli	Paenibacillales	Paenibacillaceae	Paenibacillus	
94033af2db9f72d91c0f2576d7d39b95	Bacteria	Proteobacteria	Alphaproteobacteria	Sphingomonadales	Sphingomonadaceae	Sphingomonas	
7db094925e76bf18c2360a070b71f8cd	Bacteria
2bc8c749c9aadb35f6bbeeb8dd930734	Bacteria	Proteobacteria	Alphaproteobacteria	Sphingomonadales	Sphingomonadaceae	Sphingomonas	
cb711ce5ac4c4f448cb7f6cc9f40cd27	Bacteria	Gemmatimonadota	Gemmatimonadetes	Gemmatimonadales	Gemmatimonadaceae	Gemmatimonas	
6bb32de3f4744cabafad52379dc7a942	Bacteria	Proteobacteria	Gammaproteobacteria	Pseudomonadales	Pseudomonadaceae	Pseudomonas	
9e1a257dee3179079ae274077ac17f62	Bacteria	Proteobacteria	Gammaproteobacteria	Enterobacterales
29060d05ffb8a2acfd8a57f3409ae9e2	Bacteria	Actinobacteriota	Actinobacteria	Micrococcales	Microbacteriaceae
04f25ad3671a2f3ed2e953993bde99f1	Bacteria	Bacteroidota	Bacteroidia	Chitinophagales	Chitinophagaceae	Edaphobaculum	
c3e9d5227f5ac8e132c3a496f1609c1e	Bacteria	Proteobacteria	Alphaproteobacteria	Sphingomonadales	Sphingomonadaceae	Sphingopyxis	
da91a8de48a3537f0440cda43492276d	Bacteria	Proteobacteria	Gammaproteobacteria	Burkholderiales	Oxalobacteraceae
1b6d74327b30bbddcf9cc2813d3d60ee	Bacteria	Proteobacteria	Alphaproteobacteria	Caulobacterales	Caulobacteraceae	Phenylobacterium	
d94f2ae541f2bef0526d71b26128a438	Bacteria	Proteobacteria	Gammaproteobacteria	Burkholderiales	Nitrosomonadaceae	MND1	
e5f47d16abfef2ff721fcbbdceecb81a	Bacteria	Proteobacteria	Gammaproteobacteria	Salinisphaerales	Solimonadaceae	Panacagrimonas	
8554bb6fd7de762febd419289f45faa3	Bacteria	Proteobacteria	Alphaproteobacteria	Caulobacterales	Caulobacteraceae	Asticcacaulis	
1e94f452cd60beb727b83ccfd38e6582	Bacteria	Proteobacteria	Alphaproteobacteria	Rhizobiales	Beijerinckiaceae	Bosea	
03cc41bb74f8b826292261426a6af284	Bacteria	Myxococcota	Polyangia	mle1-27			
a3fbd3603b8a52818d6f7f920321cb85	Bacteria	Proteobacteria	Gammaproteobacteria	Burkholderiales	Burkholderiaceae	Burkholderia-Caballeronia-Paraburkholderia	
a2a211c94c1e5e72e07cd5e659a8cf1e	Bacteria	Proteobacteria	Alphaproteobacteria	Reyranellales	Reyranellaceae	Reyranella	
d2f109a8062b42aafa939d43f92c8fb5	Bacteria	Proteobacteria	Gammaproteobacteria	Pseudomonadales	Pseudomonadaceae	Pseudomonas	
cbb30697bcc2aab732f33d455d70cadd	Bacteria	Proteobacteria	Gammaproteobacteria	Burkholderiales	Oxalobacteraceae
997787dc01464fc37fbade1cd7560aed	Bacteria	Proteobacteria	Gammaproteobacteria	Pseudomonadales	Pseudomonadaceae	Pseudomonas	
d3d17b860cf2ef4e6385d59efdbed1de	Bacteria	Proteobacteria	Alphaproteobacteria	Sphingomonadales	Sphingomonadaceae	Sphingomonas	
3b4a68f7bb9e04c23f4a2d30ab1d2ffc	Bacteria	Nitrospirota	Nitrospiria	Nitrospirales	Nitrospiraceae	Nitrospira	
25c0b2e100aac96c5c0dab6b37e94874	Bacteria	Proteobacteria	Alphaproteobacteria	Reyranellales	Reyranellaceae	Reyranella	
3fb05dbb1237e20214ee8ac97dfbb646	Bacteria	Verrucomicrobiota	Verrucomicrobiae	Verrucomicrobiales	Verrucomicrobiaceae	Roseimicrobium	
1a1a8c025c310188d354e000acbb26e5	Bacteria	Gemmatimonadota	Gemmatimonadetes	Gemmatimonadales	Gemmatimonadaceae	Gemmatimonas	
d8e896fff059e5e3620faf26c703ea54	Bacteria	Proteobacteria	Alphaproteobacteria	Sphingomonadales	Sphingomonadaceae	Sphingomonas	
d7841ebf41541e259a5b1a2fb5bfbce0	Bacteria	Proteobacteria	Gammaproteobacteria	Aeromonadales	Aeromonadaceae	Aeromonas	
c9cc5a4746cbe16b845cf0c141980afc	Bacteria	Actinobacteriota	Actinobacteria	Micrococcales	Microbacteriaceae
91c0814a523ac6cf8a45b5d1f1b19066	Bacteria	Gemmatimonadota	Gemmatimonadetes	Gemmatimonadales	Gemmatimonadaceae	Gemmatimonas	
4bc8932862ff0a36d78fcc2b23132be9	Bacteria	Verrucomicrobiota	Verrucomicrobiae	Verrucomicrobiales	Verrucomicrobiaceae	Verrucomicrobium	
9fa70bc58e12d5caad8904f2fcaf2070	Bacteria	Proteobacteria	Alphaproteobacteria	Sphingomonadales	Sphingomonadaceae	Sphingomonas	
2804fe99ba8de13bda46511fdfd97b26	Bacteria	Dependentiae	Babeliae	Babeliales	Vermiphilaceae		
4c690438af233ed57f2680b6681afff6	Bacteria	Proteobacteria	Gammaproteobacteria	Burkholderiales	Oxalobacteraceae
f2443f31ea9cb06fd15495215112534e	Bacteria	Proteobacteria	Gammaproteobacteria	Pseudomonadales	Pseudomonadaceae	Pseudomonas	
55c53532f8a47bb5d5990791ede457cf	Bacteria	Proteobacteria	Alphaproteobacteria	Sphingomonadales	Sphingomonadaceae	Altererythrobacter	
bd44f97a928b77087d1a596ad0b18e5e	Bacteria	Actinobacteriota	Actinobacteria	Pseudonocardiales	Pseudonocardiaceae	Pseudonocardia	
659b968d44eb026e3062299bb58d34de	Bacteria	Proteobacteria	Gammaproteobacteria
f8df5b9a88d4abe68831aba1759480da	Bacteria	Proteobacteria	Alphaproteobacteria	Rhizobiales	Xanthobacteraceae	Pseudolabrys	
7e2e0bfdfb04c41d59fc3b27ad2d1b10	Bacteria	Verrucomicrobiota	Chlamydiae	Chlamydiales	Parachlamydiaceae	Neochlamydia	
202511b45940706f23ced56c7833ad84	Bacteria	Proteobacteria	Gammaproteobacteria	Burkholderiales	Burkholderiaceae	Cupriavidus	
7b3be20125578922fdcae7df72bb2b51	Bacteria	Proteobacteria	Gammaproteobacteria	Xanthomonadales	Xanthomonadaceae
39b581bfd219e622360b4d18a9a03604	Bacteria	Proteobacteria	Gammaproteobacteria	Xanthomonadales	Rhodanobacteraceae	Rhodanobacter	
017a44292c3852bf771eb1c3defae391	Bacteria	Proteobacteria	Gammaproteobacteria	Burkholderiales	Oxalobacteraceae
ea255043b9174e2491873410d17f6959	Bacteria	Proteobacteria	Gammaproteobacteria	Beggiatoales	Beggiatoaceae		
87470c377e416903fe0a053edee37490	Bacteria	Proteobacteria	Gammaproteobacteria	Pseudomonadales	Pseudomonadaceae	Pseudomonas	
aa011850e92362d52d0bfcd6fa4c19a4	Bacteria	Gemmatimonadota	Longimicrobia	Longimicrobiales	Longimicrobiaceae	YC-ZSS-LKJ147	
ce9de53dc2b2792496c34a1b5f5cf6f5	Bacteria	Proteobacteria	Gammaproteobacteria	Diplorickettsiales	Diplorickettsiaceae		
562dfa4c88ce3c6d3cc833133a5fa54a	Bacteria	Proteobacteria	Gammaproteobacteria	Pseudomonadales	Pseudomonadaceae
8404ff129a237640958d021142c2bed3	Bacteria	Gemmatimonadota	Gemmatimonadetes	Gemmatimonadales	Gemmatimonadaceae	Gemmatimonas	
197cf940ee7616ef85d3cefd66622251	Bacteria	Myxococcota	Polyangia	Polyangiales	Sandaracinaceae	Sandaracinus	
bde9a4bfd8597d611e3d1bc979492a25	Bacteria	Proteobacteria	Gammaproteobacteria	Burkholderiales	A21b		
ad1cfff1aa837793a8a99233a8c81d64	Bacteria	Proteobacteria	Gammaproteobacteria	Burkholderiales	Nitrosomonadaceae	MND1	
7481695ee7f4229f60513f136e053397	Bacteria	Proteobacteria	Alphaproteobacteria	Micropepsales	Micropepsaceae		
c596277cc6f0649356cb99e05c7c15dc	Bacteria	Firmicutes	Bacilli	Staphylococcales	Staphylococcaceae	Staphylococcus	
6be7959fccfea58411e2fc961cd5c61b	Bacteria	Bacteroidota	Bacteroidia	Flavobacteriales	Flavobacteriaceae	Flavobacterium	
e249e9e0e797ab4ec16c1c4071320a78	Bacteria	Actinobacteriota	Actinobacteria	Propionibacteriales	Nocardioidaceae	Aeromicrobium	
902f8bb97385163cba5f408e4738c5a7	Bacteria	Proteobacteria	Alphaproteobacteria	Rhizobiales	Rhizobiaceae	Mesorhizobium	
7e5085eb50826731db2c5e02d3573231	Bacteria	Proteobacteria	Alphaproteobacteria	Reyranellales	Reyranellaceae	Reyranella	
1f30da432ac50e5615f6a3f826e31bef	Bacteria	Firmicutes	Bacilli	Staphylococcales	Staphylococcaceae	Staphylococcus	
a43d71de599450a09409ddbec5aa8e42	Bacteria	Proteobacteria	Gammaproteobacteria	Burkholderiales	Comamonadaceae
6e5ec4ba6ac8b80cbe002bbd14700efc	Bacteria	Proteobacteria	Alphaproteobacteria	Rhizobiales	Xanthobacteraceae
1c149dd97f7ac4903d85b9d4d07cea37	Bacteria	Verrucomicrobiota	Verrucomicrobiae	Verrucomicrobiales	Verrucomicrobiaceae	Roseimicrobium	
bb16a8337525b94812637e3d99cb944b	Bacteria	Proteobacteria	Alphaproteobacteria	Rhizobiales	Xanthobacteraceae		
2c8cb3fae23f59238cc9de1bded5317a	Bacteria	Proteobacteria	Gammaproteobacteria	Pseudomonadales	Pseudomonadaceae	Pseudomonas	
1e91bca3a964762f7bce29cb237dfdfe	Bacteria	Proteobacteria	Gammaproteobacteria	Burkholderiales	Oxalobacteraceae
2329b8ae47f6ccd7d4e4200684d24f8e	Bacteria	Bacteroidota	Bacteroidia	Chitinophagales	Chitinophagaceae
ed70bcde3f32c647b84b1a3d97665f1c	Bacteria	Bacteroidota	Bacteroidia	Flavobacteriales	Flavobacteriaceae	Flavobacterium	
17419fb9339f0d7037ef5adf484bf30b	Bacteria	Proteobacteria	Gammaproteobacteria	Burkholderiales	SC-I-84		
b732faf474d021279b0afdcffe537ea7	Bacteria	Actinobacteriota	Actinobacteria	PeM15			
be39f01cf9e3166b47cb3955d05cf41c	Bacteria	Verrucomicrobiota	Verrucomicrobiae	Verrucomicrobiales	Verrucomicrobiaceae	Roseimicrobium	
395f992e8bb468677e18be8867e82224	Bacteria	Proteobacteria	Gammaproteobacteria	Burkholderiales	Oxalobacteraceae
9db9efa660c453f8e0df8e043b2903e2	Bacteria	Proteobacteria	Gammaproteobacteria	Burkholderiales	SC-I-84		
00186a57e8d52c641ce97e80d747b456	Bacteria	Proteobacteria	Alphaproteobacteria	Sphingomonadales	Sphingomonadaceae	Sphingobium	
354da2b3affb9fbb13f843e78b8e777c	Bacteria	Actinobacteriota	Thermoleophilia	Gaiellales	Gaiellaceae	Gaiella	
753d01c39213921f145d8f1ddd2b306a	Bacteria	Proteobacteria	Gammaproteobacteria	Xanthomonadales	Rhodanobacteraceae
90f9fba89e379ebf8fbbde2b164a29af	Bacteria	Proteobacteria	Gammaproteobacteria	Burkholderiales	Oxalobacteraceae	Herminiimonas	
3d88ade05c1a21201ab17fffb8e06085	Bacteria	Armatimonadota	Fimbriimonadia	Fimbriimonadales	Fimbriimonadaceae		
872df734c2c96d0d2209c275459b570b	Bacteria	Gemmatimonadota	Gemmatimonadetes	Gemmatimonadales	Gemmatimonadaceae	Gemmatimonas	
d07cdc8cfb61cd0bd98f79666eabf8e6	Bacteria	Proteobacteria	Gammaproteobacteria	Pseudomonadales	Pseudomonadaceae	Pseudomonas	
e82c03ea2515e4422fc40410b0a3d8c6	Bacteria	Proteobacteria	Gammaproteobacteria	Burkholderiales	Burkholderiaceae	Burkholderia-Caballeronia-Paraburkholderia	
7561b7cae1fca93bac59989bc456c185	Bacteria	Proteobacteria	Alphaproteobacteria	Rhizobiales	Rhizobiaceae	Mesorhizobium	
b72e931e9af86b1701bc2f5bab559574	Bacteria	Proteobacteria	Gammaproteobacteria	Burkholderiales	Oxalobacteraceae
cfb99383db64b2450fff87dcf2b5c19a	Bacteria	Proteobacteria	Gammaproteobacteria	Burkholderiales	Alcaligenaceae
66defd738356b5ea2b82c2aa5b8d09d7	Bacteria	Actinobacteriota	Actinobacteria	Propionibacteriales	Nocardioidaceae	Aeromicrobium	
9f552811c0ac0de758ff193eacbc9c9b	Bacteria	Proteobacteria	Alphaproteobacteria	Reyranellales	Reyranellaceae	Reyranella	
17fc416627125bc2f711da6c2d756151	Bacteria	Proteobacteria	Gammaproteobacteria	Xanthomonadales	Xanthomonadaceae	Arenimonas	
459e06a121719a80ade72cb6a5919523	Bacteria	Bdellovibrionota	Bdellovibrionia	Bdellovibrionales	Bdellovibrionaceae	Bdellovibrio	
68316e1014da37eadaffc148953b013e	Bacteria	Bdellovibrionota	Bdellovibrionia	Bdellovibrionales	Bdellovibrionaceae	OM27_clade	
58ccaeffd3b3be0325386bcb75f9dfbd	Bacteria	Proteobacteria	Alphaproteobacteria	Sphingomonadales	Sphingomonadaceae	Sphingomonas	
d4d3b9c4be81017c151990052f46dd29	Bacteria	Bacteroidota	Bacteroidia	Chitinophagales	Chitinophagaceae	Filimonas	
2ecd3408a3d91a0d2d6f1720b4886fc2	Bacteria	Proteobacteria	Alphaproteobacteria	Sphingomonadales	Sphingomonadaceae	Sphingomonas	
da69c71873f82c7af531902bf41b9113	Bacteria	Proteobacteria	Gammaproteobacteria	Pseudomonadales	Moraxellaceae		
2091cb3f1b7d29c95f4cad104941c59a	Bacteria	Proteobacteria	Gammaproteobacteria	Xanthomonadales	Rhodanobacteraceae
57f637498db36e950e743afea2e87e94	Bacteria	Firmicutes	Bacilli	Staphylococcales	Staphylococcaceae	Staphylococcus	
6be7cf1ea156d98547c63dc60293aa30	Bacteria	Actinobacteriota	Actinobacteria	Propionibacteriales	Nocardioidaceae	Marmoricola	
d6f21dfe80d28dd71731a9ecdeb484a5	Bacteria	Proteobacteria	Alphaproteobacteria	Sphingomonadales	Sphingomonadaceae	Sphingomonas	
8596effb959986ced6dd8de1a0bfca03	Bacteria	Proteobacteria	Gammaproteobacteria	Xanthomonadales	Xanthomonadaceae	Arenimonas	
010f987820f9dc5877e623d4847cdfc8	Bacteria	Proteobacteria	Gammaproteobacteria	Pseudomonadales	Pseudomonadaceae	Pseudomonas	
1466258119f6e204d02e6b22347aa11b	Bacteria	Proteobacteria	Gammaproteobacteria	Burkholderiales	Burkholderiaceae	Burkholderia-Caballeronia-Paraburkholderia	
4dc4767cd347036f5577a4751c132953	Bacteria	Firmicutes	Bacilli	Staphylococcales	Staphylococcaceae	Staphylococcus	
c88a28bd06d758f4a66f5235a6bc42ab	Bacteria	Proteobacteria	Gammaproteobacteria	Xanthomonadales	Xanthomonadaceae	Lysobacter	
ed5f562556382b88a338f8cc1694ac39	Bacteria	Proteobacteria	Alphaproteobacteria	Rhizobiales	Rhizobiaceae	Allorhizobium-Neorhizobium-Pararhizobium-Rhizobium	
8f0db9a7b7376493185a011a2b550e41	Bacteria	Proteobacteria	Gammaproteobacteria	Burkholderiales	Comamonadaceae	Aquabacterium	
3b3da43e8e5e149455f6dbe37a3598b5	Bacteria	Proteobacteria	Alphaproteobacteria	Rhizobiales	Beijerinckiaceae
a01fe947466c6766a9c83183a2b0be7f	Bacteria	Actinobacteriota	Actinobacteria	Propionibacteriales	Nocardioidaceae	Nocardioides	
9d7dc7aebdf14f2aba5ac12f81ec9d4f	Bacteria	Proteobacteria	Alphaproteobacteria	Sphingomonadales	Sphingomonadaceae	Sphingomonas	
3c7492e1f8f21139b3d8549c942c6dce	Bacteria	Chloroflexi	AD3				
b9fb8e25a31d9f7eb53c327df9cb6dea	Bacteria	Proteobacteria	Alphaproteobacteria	Sphingomonadales	Sphingomonadaceae	Sphingomonas	
a914608f2a034e73bf2467bf167542a3	Bacteria	Verrucomicrobiota	Verrucomicrobiae	Verrucomicrobiales	Verrucomicrobiaceae	Verrucomicrobium	
ed56221fbff3757481a506c170c88449	Bacteria	Myxococcota	Polyangia	Polyangiales	Polyangiaceae
610320d707a501bc3dbb28d9b7329a1a	Bacteria	Bacteroidota	Bacteroidia	Flavobacteriales	Weeksellaceae	Cloacibacterium	
dc1950950ca6843c485f8ebad2e721b8	Bacteria	Proteobacteria	Alphaproteobacteria	Rhizobiales	Xanthobacteraceae	Rhodoplanes	
c17d8263f17e2cc683256316150933de	Bacteria	Proteobacteria	Alphaproteobacteria	Rhizobiales	Devosiaceae	Devosia	
c4da4ff8c3589f1d05d98a55e76d37ab	Bacteria	Proteobacteria	Gammaproteobacteria	Burkholderiales	Oxalobacteraceae
13223f847e65a8a9cd9796e3bfba5a8a	Bacteria	Proteobacteria	Gammaproteobacteria	Xanthomonadales	Xanthomonadaceae	Arenimonas	
014a0245d28d04660b0672dfaf597516	Bacteria	Proteobacteria	Gammaproteobacteria	Burkholderiales	Methylophilaceae	Methylotenera	
11954fea4120dde9f821a0a014b80999	Bacteria	Proteobacteria	Gammaproteobacteria	Burkholderiales	Comamonadaceae
f5b11951638de30e991aadcacef568c3	Bacteria	Actinobacteriota	Actinobacteria	Micrococcales	Microbacteriaceae
68f95eb3cfb0fd5e7d22d55c13bc8b2e	Bacteria	Myxococcota	Polyangia	Polyangiales	Polyangiaceae	Pajaroellobacter	
9993731a6142cf3bfff75c93b3feb688	Bacteria	Firmicutes	Bacilli	Staphylococcales	Staphylococcaceae	Staphylococcus	
47b22fbae2065fa38842bb02b4da6f09	Bacteria	Proteobacteria	Alphaproteobacteria	Sphingomonadales	Sphingomonadaceae	Sphingomonas	
a075927a00f60dc56da3f4e674e7e495	Bacteria	Actinobacteriota	Actinobacteria	Micrococcales	Cellulomonadaceae	Oerskovia	
f5464a341c14a302ceebe702c534e2d7	Bacteria	Armatimonadota	Fimbriimonadia	Fimbriimonadales	Fimbriimonadaceae		
3bcf0e133bb496ab8727306515336bac	Bacteria	Proteobacteria	Alphaproteobacteria	Acetobacterales	Acetobacteraceae
2ee8c2bdf5561d9e6558b970738f7394	Bacteria	Proteobacteria	Alphaproteobacteria	Rhizobiales	Devosiaceae	Devosia	
04e3644fa58d018421bd4167cdf624e2	Bacteria	Proteobacteria	Alphaproteobacteria	Sphingomonadales	Sphingomonadaceae
7a040bff6a2b82f6696f7bd7225f8bbe	Bacteria	Gemmatimonadota	Gemmatimonadetes	Gemmatimonadales	Gemmatimonadaceae	Gemmatimonas	
1200d38ff33a13bcf4bb05bb399baae6	Bacteria	Proteobacteria	Gammaproteobacteria	Burkholderiales
40099fc2e365ff2e2a11ef94f1523553	Bacteria	Proteobacteria	Alphaproteobacteria	Reyranellales	Reyranellaceae	Reyranella	
b0bc2ff9bb38e9d9f02b4bd74eb0181f	Bacteria	Actinobacteriota	Acidimicrobiia	Microtrichales			
cf0a6d2e374ea7130ded979d8070ec51	Bacteria	Proteobacteria	Gammaproteobacteria	Burkholderiales	Oxalobacteraceae	Massilia	
319ea29377a6f17f70da9360b17e9ac2	Bacteria	Proteobacteria	Alphaproteobacteria	Caulobacterales	Caulobacteraceae	Brevundimonas	
830df62d0ba1adb99d0b1d5f5f8b7b83	Bacteria	Firmicutes	Bacilli	Staphylococcales	Staphylococcaceae	Staphylococcus	
8156d1b880eb6b6ca98cd79f3ed4933d	Bacteria	Proteobacteria	Gammaproteobacteria	Pseudomonadales	Pseudomonadaceae	Pseudomonas	
e174093f719b4055de470dc5b490eda2	Bacteria	Proteobacteria	Gammaproteobacteria	Burkholderiales	Gallionellaceae	Candidatus_Nitrotoga	
cef0cc85a68ddccaa9c2df349a1c06f1	Bacteria	Verrucomicrobiota	Verrucomicrobiae	Verrucomicrobiales	Verrucomicrobiaceae	Verrucomicrobium	
16390128160e23d134d309f27e634187	Bacteria	Proteobacteria	Gammaproteobacteria	Xanthomonadales	Xanthomonadaceae
6691cf940843c0f48e29828b82eeb400	Bacteria	Proteobacteria	Gammaproteobacteria	Burkholderiales	Oxalobacteraceae
ce4a2536fa27c47ba3dfb886d8cc66ef	Bacteria	Proteobacteria	Gammaproteobacteria	Pseudomonadales	Pseudomonadaceae	Pseudomonas	
f61d8ce0259d34158acc7960e05cdf22	Bacteria	Actinobacteriota	Actinobacteria	Micrococcales
01ba42ebfe54c90e9f747262bed06fa8	Bacteria	Firmicutes	Bacilli	Staphylococcales	Staphylococcaceae	Staphylococcus	
f57c1c1316bc21d9ed2acfd65354e216	Bacteria	Actinobacteriota	Actinobacteria	Propionibacteriales	Nocardioidaceae	Aeromicrobium	
878bd42be0bdea48443a1ef9e1090491	Bacteria	Proteobacteria	Alphaproteobacteria	Sphingomonadales	Sphingomonadaceae
5eafa3cd35d44072d5792252b0ea123f	Bacteria	Proteobacteria	Alphaproteobacteria	Azospirillales	Inquilinaceae	Inquilinus	
f46ca2ee082d40076c63944380eab11b	Bacteria	Proteobacteria	Gammaproteobacteria	Pseudomonadales	Pseudomonadaceae	Pseudomonas	
1ec784c674e16804ce995f84c5be0f6a	Bacteria	Proteobacteria	Alphaproteobacteria	Rhizobiales	Xanthobacteraceae		
62da0a57c1ae7f0e3d99b6d5e363b7da	Bacteria	Proteobacteria	Alphaproteobacteria	Rhizobiales	Rhizobiaceae	Allorhizobium-Neorhizobium-Pararhizobium-Rhizobium	
5839b19e6fb5196067fd0ea71244726c	Bacteria	Proteobacteria	Alphaproteobacteria	Reyranellales	Reyranellaceae	Reyranella	
661fdfba56d597809b4b07e132d7fba1	Bacteria	Proteobacteria	Gammaproteobacteria	Pseudomonadales	Pseudomonadaceae	Pseudomonas	
3ed543b1173b1dae36989943924cb5a1	Bacteria	Verrucomicrobiota	Verrucomicrobiae	Pedosphaerales	Pedosphaeraceae		
6d72fa115598f6a6d29842d46fa5e4f2	Bacteria	Actinobacteriota	Actinobacteria	Propionibacteriales	Nocardioidaceae	Nocardioides	
c787413788fa7c51eb60adf4e578e033	Bacteria	Proteobacteria	Gammaproteobacteria	Pseudomonadales	Pseudomonadaceae	Pseudomonas	
da4d7094344686ba3e382c80ae81cfff	Bacteria	Firmicutes	Bacilli	Staphylococcales	Staphylococcaceae	Staphylococcus	
b025370c2f670831c8614a147c488ba3	Bacteria	Proteobacteria	Alphaproteobacteria	Sphingomonadales	Sphingomonadaceae	Sphingomonas	
cc871b0c2efc00e7e07a5f2cccfd6c28	Bacteria	Proteobacteria	Gammaproteobacteria	Xanthomonadales	Xanthomonadaceae	Stenotrophomonas	
6ca73e8cfa5a886a533af28589b56e34	Bacteria	Proteobacteria	Alphaproteobacteria	Rhizobiales	Rhizobiaceae	Aminobacter	
fe259bcb9fd2f37f28dcc03c1e546ad3	Bacteria	Proteobacteria	Alphaproteobacteria	Rickettsiales	Mitochondria		
da90a48d5b41e8424aa3a3d55a85205a	Bacteria	Proteobacteria	Alphaproteobacteria	Sphingomonadales	Sphingomonadaceae	Sphingomonas	
483773da24de4f3bcd9f8895bfb0b315	Bacteria	Proteobacteria	Alphaproteobacteria	Rhizobiales	Xanthobacteraceae
e4bdce04daeec17e8ec16ab4e3fbb9e5	Bacteria	Proteobacteria	Alphaproteobacteria	Reyranellales	Reyranellaceae	Reyranella	
29d6e67f8f85b1239e46876c0a157413	Bacteria	Proteobacteria	Gammaproteobacteria	Burkholderiales	Oxalobacteraceae
77f268373df50bede3fea541307e76e1	Bacteria	Bacteroidota	Bacteroidia	Chitinophagales	Chitinophagaceae
7422a178fba1c3b1364f4d92632fd0e5	Bacteria	Nitrospirota	Nitrospiria	Nitrospirales	Nitrospiraceae	Nitrospira	
6945e0c4d705e0eccc9838f8c321f13b	Bacteria	Proteobacteria	Alphaproteobacteria	Reyranellales	Reyranellaceae	Reyranella	
4220f825b744d4188d9acad58b863237	Bacteria	Proteobacteria	Alphaproteobacteria	Rhizobiales	Beijerinckiaceae	Bosea	
9b1afb884c890d7867cd73e9f6c452c9	Bacteria	Proteobacteria	Alphaproteobacteria	Rhizobiales	Beijerinckiaceae	alphaI_cluster	
70fe9c30d0aebabef130142d31f4fa56	Bacteria	Proteobacteria	Alphaproteobacteria	Azospirillales	Inquilinaceae	Inquilinus	
c9eafb222be7ce6f2573cb211a5facb2	Bacteria	Gemmatimonadota	Gemmatimonadetes	Gemmatimonadales	Gemmatimonadaceae		
077b08124d9ef14bc2070f092803e0fb	Bacteria	Bacteroidota	Bacteroidia	Chitinophagales	Chitinophagaceae	Edaphobaculum	
31160d442e8c0cca1a7853a9cf2f8ccf	Bacteria	Firmicutes	Bacilli	Staphylococcales	Staphylococcaceae	Staphylococcus	
0aa530add7ae466683839abb3106623c	Bacteria	Proteobacteria	Alphaproteobacteria	Sphingomonadales	Sphingomonadaceae	Sphingomonas	
3b0108828141d419f34b10c6ec2f8e25	Bacteria	Actinobacteriota	Actinobacteria	Frankiales	Sporichthyaceae	Sporichthya	
67947d8edc11706cb5a1d6953f55a400	Bacteria	Proteobacteria	Alphaproteobacteria	Sphingomonadales	Sphingomonadaceae
694322d09836399cfd68978e72fd1599	Bacteria	Proteobacteria	Alphaproteobacteria
58d93ba52a44e43e583f1a681c05fc2b	Bacteria	Proteobacteria	Gammaproteobacteria	Burkholderiales	Alcaligenaceae
a59a2709a285ef9526820adc79767dc4	Bacteria	Verrucomicrobiota	Chlamydiae	Chlamydiales	Parachlamydiaceae	Neochlamydia	
f91bbb552fba086135ef91b865dc06b9	Bacteria	Proteobacteria	Alphaproteobacteria	Reyranellales	Reyranellaceae	Reyranella	
1576a553a03f8cce8c688422e33fb4d0	Bacteria	Proteobacteria	Alphaproteobacteria	Rhizobiales	Xanthobacteraceae	Afipia	
a631917a2a251ba6a3f339ec7f7fbb3d	Bacteria	Gemmatimonadota	Longimicrobia	Longimicrobiales	Longimicrobiaceae		
4db20105eb5911de0f3f6da5bf075f8a	Bacteria	Firmicutes	Bacilli	Staphylococcales	Staphylococcaceae	Staphylococcus	
b39003ed3bbd87f7ad8d6b25b92a5293	Bacteria	Proteobacteria	Alphaproteobacteria	Sphingomonadales	Sphingomonadaceae	Sphingomonas	
8ef7af931931373dc066e1c33de4a44f	Bacteria	Proteobacteria	Alphaproteobacteria	Caulobacterales	Caulobacteraceae		
7bdd96796b0d769a59c49133cbbc5c97	Bacteria	Proteobacteria	Alphaproteobacteria	Sphingomonadales	Sphingomonadaceae	Sphingomonas	
427c1c9fdc778bc0a881e10ea5e49661	Bacteria	Proteobacteria	Alphaproteobacteria	Rhizobiales	Rhizobiaceae
71e91505942b22645ad785b5a62d7422	Bacteria	Proteobacteria	Alphaproteobacteria	Rhizobiales	Xanthobacteraceae	Afipia	
fcb8c10b93117815fa08d7236bfb6050	Bacteria	Proteobacteria	Gammaproteobacteria	Burkholderiales	Comamonadaceae	Caenimonas	
d70d8409b89f7c8b0ce516f26bd1dcbc	Bacteria	Proteobacteria	Gammaproteobacteria	Burkholderiales	Burkholderiaceae	Limnobacter	
cbda78abb78e9d91ff800ce9c02bad9d	Bacteria	Proteobacteria	Alphaproteobacteria	Sphingomonadales	Sphingomonadaceae	Sphingomonas	
9ab5f9d4511097a4bcd2c091932ead99	Bacteria	Proteobacteria	Gammaproteobacteria	Xanthomonadales	Xanthomonadaceae	Arenimonas	
6b8c123f247f39f5a41a2d282b1628e3	Bacteria	Proteobacteria	Gammaproteobacteria	Pseudomonadales	Pseudomonadaceae	Pseudomonas	
039d3d4ccab63345b7da1501d6216a53	Bacteria	Firmicutes	Bacilli
1d7425777f324099aa0ba2bc7651f3a8	Bacteria	Myxococcota	Polyangia	mle1-27			
9af74b6b487f13435b74bbff5ceed0e2	Bacteria	Proteobacteria	Alphaproteobacteria	Reyranellales	Reyranellaceae	Reyranella	
9842fcfec037a2a2ed9c33d54e3848c5	Bacteria	Proteobacteria	Alphaproteobacteria	Rhizobiales	Rhizobiaceae	Phyllobacterium	
7c2b666ddc69aaee5c9ae75d6ca8d251	Bacteria	Proteobacteria	Gammaproteobacteria	Burkholderiales	Comamonadaceae
eda2e6374862582e9e441a397f8d8409	Bacteria	Proteobacteria	Alphaproteobacteria	Sphingomonadales	Sphingomonadaceae	Sphingomonas	
b5b4332e720453730f5e19e13438347f	Bacteria	Gemmatimonadota	Gemmatimonadetes	Gemmatimonadales	Gemmatimonadaceae		
82a5e145c8a0f6db928b099bef1c1fe1	Bacteria	Actinobacteriota	MB-A2-108				
ae72b7af01863eb238d408275cd3bc68	Bacteria	Proteobacteria	Alphaproteobacteria	Rhizobiales	Rhizobiales_Incertae_Sedis	Nordella	
d634a4a3b130cec8215cfd0ccd76c92d	Bacteria	Nitrospirota	Nitrospiria	Nitrospirales	Nitrospiraceae	Nitrospira	
acd8b17c653f5f24d8bc4271c4decdc1	Bacteria	Firmicutes	Bacilli	Bacillales	Bacillaceae
301bf1e5ad22b20ce3c832aa088476e3	Bacteria
bef9d15e0c01e701a71bc6dba3ed9255	Bacteria	Firmicutes	Bacilli	Staphylococcales	Staphylococcaceae	Staphylococcus	
bf95734cea239e1629dc08b64b4eaeb2	Bacteria	Proteobacteria	Alphaproteobacteria	Azospirillales	Inquilinaceae	Inquilinus	
b1e7b9fc934e253a7489d7f89cc29630	Bacteria	Proteobacteria	Gammaproteobacteria	Burkholderiales	Comamonadaceae	Delftia	
03344438c49c99203f88331411396bd2	Bacteria	Firmicutes	Bacilli	Lactobacillales	Streptococcaceae	Streptococcus	
cc5715061aa0ea3817d6acde3ceafa74	Bacteria	Proteobacteria	Gammaproteobacteria	Pseudomonadales	Pseudomonadaceae	Pseudomonas	
f34eca5912660132a6fdea43927551d1	Bacteria	Proteobacteria	Alphaproteobacteria	Sphingomonadales	Sphingomonadaceae	Sphingomonas	
4ab4b82a687ed03f4468a67ec6335aca	Bacteria	Proteobacteria	Gammaproteobacteria	Burkholderiales	Comamonadaceae	Pseudorhodoferax	
3c863cf67a014692d9f01d71cba0f7fb	Bacteria	Proteobacteria	Gammaproteobacteria	Xanthomonadales	Rhodanobacteraceae
f1170fe6414b511ec9d67431e715b6c5	Bacteria	Proteobacteria	Gammaproteobacteria	Burkholderiales	Burkholderiaceae	Burkholderia-Caballeronia-Paraburkholderia	
1df7a9c470233e8e90d7b21b7aeb74ce	Bacteria	Proteobacteria	Gammaproteobacteria	Pseudomonadales	Pseudomonadaceae	Pseudomonas	
6b67fec35088a8635b6da53f8939771f	Bacteria	Proteobacteria	Alphaproteobacteria	Micropepsales	Micropepsaceae		
6294977f8e115dd91919ff35441342a6	Bacteria	Actinobacteriota	Thermoleophilia	Gaiellales
98c9b9b6faadd47573d37d4169ddd8dd	Bacteria	Proteobacteria	Gammaproteobacteria	Burkholderiales	Methylophilaceae
585affa43c8ecdf6d22dae497198cb47	Bacteria	Firmicutes	Bacilli	Staphylococcales	Staphylococcaceae	Staphylococcus	
14e186a7c2ab3b4ef93afb5d1985fcdc	Bacteria	Proteobacteria	Alphaproteobacteria	Rhizobiales	Rhizobiaceae
ec9f25972e08ab402440ed605dd7fd71	Bacteria	Firmicutes	Bacilli	Paenibacillales	Paenibacillaceae	Paenibacillus	
e15e5618e9deeb543583abb6c865009e	Bacteria	Bacteroidota	Bacteroidia	Chitinophagales	Chitinophagaceae	Edaphobaculum	
25987b8f39efa2a9d60dbb75cd418c23	Bacteria	Proteobacteria	Alphaproteobacteria	Sphingomonadales	Sphingomonadaceae	Sphingomonas	
3a2073023affe719f227d6b09e6e2c80	Bacteria	Proteobacteria	Gammaproteobacteria	Burkholderiales	Oxalobacteraceae
e9894948ad4bfa2bba27dde75f659c1a	Bacteria	Bacteroidota	Bacteroidia	Chitinophagales	Chitinophagaceae	Pseudoflavitalea	
d898f4329678df426e0387d4478c6a84	Bacteria	Actinobacteriota	Actinobacteria	Propionibacteriales	Nocardioidaceae	Nocardioides	
8a9af701b66934fc0ee02f6a5e799af6	Bacteria	Proteobacteria	Alphaproteobacteria	Rhizobiales	Xanthobacteraceae
c6ea4b8eefc64ac38d24803c73cd8e1d	Bacteria	Proteobacteria	Alphaproteobacteria	Rhizobiales	Rhizobiaceae
f651f4752a1e88af6df8b3d1280a4d14	Bacteria	Proteobacteria	Gammaproteobacteria
6d157f3d687d08e70859ba620de07295	Bacteria	Proteobacteria	Alphaproteobacteria	Rhizobiales	Beijerinckiaceae
63b858e5f26914316d9b8002d12f8cc5	Bacteria	Bacteroidota	Bacteroidia	Chitinophagales	Chitinophagaceae		
dd4deca9ee97e0fa1eeeeffd2c581edf	Bacteria	Proteobacteria	Alphaproteobacteria	Reyranellales	Reyranellaceae	Reyranella	
eca74b32d8f74677e41751eeb1c9b3a6	Bacteria	Proteobacteria	Alphaproteobacteria	Caulobacterales	Caulobacteraceae	Caulobacter	
abb7aa4d10199229caa0da613ada518f	Bacteria	Bacteroidota	Bacteroidia	Cytophagales	Cytophagaceae
f3d577d34b09693403c17e150d1470d3	Bacteria	Proteobacteria	Alphaproteobacteria	Rhizobiales	Xanthobacteraceae	Rhodopseudomonas	
44599851816f1fe5de2d4cdcb3185f2b	Bacteria	Proteobacteria	Gammaproteobacteria	Burkholderiales	Comamonadaceae	Polaromonas	
4498bec22557bb591a635bc4d3b07ba5	Bacteria	Proteobacteria	Gammaproteobacteria	Pseudomonadales	Pseudomonadaceae	Pseudomonas	
b382d8544f0dcef0b28a9afcf383724b	Bacteria	Proteobacteria	Gammaproteobacteria	Burkholderiales	Oxalobacteraceae	Massilia	
3feeb5a511d4c0452c6ad03ae69e3708	Bacteria	Proteobacteria	Alphaproteobacteria	Rhizobiales	Rhizobiaceae
117ffd1dd7637f0b1bddc1078323ad88	Bacteria	Proteobacteria	Alphaproteobacteria	Sphingomonadales	Sphingomonadaceae		
8bc29ae72e9ca3724b1bf4f988d6a5db	Bacteria	Proteobacteria	Gammaproteobacteria	Burkholderiales	Oxalobacteraceae
fcd783fd4ce019b2a3dca900baab4f3e	Bacteria	Actinobacteriota	Actinobacteria	Propionibacteriales	Nocardioidaceae	Nocardioides	
57c45f17128cb69fa1623dc019c384a4	Bacteria	Proteobacteria	Alphaproteobacteria	Reyranellales	Reyranellaceae	Reyranella	
3b8e69a934c0c5c7b32c3963dc6cdc75	Bacteria	Proteobacteria	Alphaproteobacteria	Caulobacterales	Caulobacteraceae	Caulobacter	
023c720363ba282b9ea76e21e0c82406	Bacteria	Verrucomicrobiota	Verrucomicrobiae	Chthoniobacterales	Chthoniobacteraceae	Chthoniobacter	
e9aaaace7c6b58a1015082c7f8e1964d	Bacteria	Proteobacteria	Alphaproteobacteria	Rhizobiales	Xanthobacteraceae
7d84e438cff8983444600f458052d6c9	Bacteria	Verrucomicrobiota	Verrucomicrobiae	Verrucomicrobiales	Verrucomicrobiaceae
d5330e2a4c1c59e569cea835ff322d8d	Bacteria	Proteobacteria	Gammaproteobacteria	Burkholderiales	Oxalobacteraceae	Noviherbaspirillum	
02bbdcad7633430675f93a58d89d57d5	Bacteria	Firmicutes	Bacilli	Staphylococcales	Staphylococcaceae	Staphylococcus	
e2f222bafba4898b38bf7b4c53274f74	Bacteria	Actinobacteriota	Actinobacteria	Corynebacteriales	Corynebacteriaceae	Lawsonella	
8f4ea2015dac8fa257134508963f358d	Bacteria	Firmicutes	Bacilli	Staphylococcales	Staphylococcaceae	Staphylococcus	
fbac26c559d769c8b085f827cb379321	Bacteria	Proteobacteria	Alphaproteobacteria	Rhizobiales	Xanthobacteraceae		
c8a5c398340bf3a1d0bdcd88782ed7c4	Bacteria	Firmicutes	Bacilli	Staphylococcales	Staphylococcaceae	Staphylococcus	
1b1bae57a336b2a8dc18fdffad005d97	Bacteria	Proteobacteria	Alphaproteobacteria	Reyranellales	Reyranellaceae	Reyranella	
e657ec04f6dfdbcae3b2c6e4747c5352	Bacteria	Proteobacteria	Gammaproteobacteria	Pseudomonadales	Pseudomonadaceae	Pseudomonas	
11d73e95a3ba81484fc73b9c3971870a	Bacteria	Firmicutes	Bacilli	Paenibacillales	Paenibacillaceae	Paenibacillus	
a91b760d66f915fbcfb10b7371db70c5	Bacteria	Elusimicrobiota	Lineage_IIa				
d8678e2f959a66132a88fe836561936d	Bacteria	Firmicutes	Bacilli	Staphylococcales	Staphylococcaceae	Staphylococcus	
628c5fa70c4aaeee98d6585dd473e3b4	Bacteria	Proteobacteria	Alphaproteobacteria	Rickettsiales	Mitochondria		
b561458924936461b04f1d8d84fb6797	Bacteria	Proteobacteria	Alphaproteobacteria	Rhizobiales
6e6756752879f12d50bdb7a82baf9732	Bacteria	Proteobacteria	Alphaproteobacteria	Sphingomonadales	Sphingomonadaceae	Sphingomonas	
75b95eee7359a96ea05ae8549dae8c8e	Bacteria	Proteobacteria	Alphaproteobacteria	Sphingomonadales	Sphingomonadaceae	Sphingomonas	
7520ab7bca71ed5550f1943eee731d6d	Bacteria	Proteobacteria	Alphaproteobacteria	Rhizobiales	Rhizobiaceae
46aa0b086b79e0bb1b1149fa9a2a2848	Bacteria	Proteobacteria	Alphaproteobacteria	Rhizobiales	Xanthobacteraceae	Pseudolabrys	
5aeb855ee84aa8dcafeb56d18f741e76	Bacteria	Proteobacteria	Alphaproteobacteria	Rhizobiales	Beijerinckiaceae	Bosea	
d628c80f46e6d609b4e4c15255a09fc8	Bacteria	Proteobacteria	Alphaproteobacteria	Sphingomonadales	Sphingomonadaceae	Sphingomonas	
a1cc721d50654f4d582d3568605da82f	Bacteria	Proteobacteria	Alphaproteobacteria	Sphingomonadales	Sphingomonadaceae
50a4a615b7a1516a01726c9d2786cab9	Bacteria	Proteobacteria	Alphaproteobacteria	Rhizobiales	Rhizobiales_Incertae_Sedis	Nordella	
2e6d6700ef26b49c18e6a34f0dd47cf6	Bacteria	Proteobacteria	Gammaproteobacteria	Burkholderiales	Oxalobacteraceae
4c85f493c9c17437ea6e22915a666500	Bacteria	Proteobacteria	Alphaproteobacteria	Sphingomonadales	Sphingomonadaceae	Sphingomonas	
02e57c013fbd4d6b0d9c5ab17c04ac43	Bacteria	Verrucomicrobiota	Verrucomicrobiae	Chthoniobacterales	Chthoniobacteraceae	Chthoniobacter	
f5c14c211996339ac781daa396605491	Bacteria	Proteobacteria	Alphaproteobacteria	Rhizobiales	Rhizobiaceae
6a30c837f630afab80f98b3866627bda	Bacteria	Verrucomicrobiota	Chlamydiae	Chlamydiales	Parachlamydiaceae	Neochlamydia	
6d42982382d50f1626ef88afedf4f56c	Bacteria	Proteobacteria	Alphaproteobacteria	Sphingomonadales	Sphingomonadaceae	Sphingoaurantiacus	
f4c496d7771422294d3eb7b0a1652c8c	Bacteria	Proteobacteria	Alphaproteobacteria	Rhizobiales	Devosiaceae	Devosia	
0f027b38b4a856be9a730b99d48a6557	Bacteria	Proteobacteria	Gammaproteobacteria	Burkholderiales	Comamonadaceae	Ramlibacter	
88128437110f169daf9e8f264385afa9	Bacteria	Proteobacteria	Alphaproteobacteria	Rhizobiales	Xanthobacteraceae
98f3ea4b26a52ca9656cd30176fa34b8	Bacteria	Proteobacteria	Alphaproteobacteria	Micropepsales	Micropepsaceae		
5a5314f20a215a057e7eb67eedf62c9f	Bacteria	Firmicutes	Bacilli	Staphylococcales	Staphylococcaceae	Staphylococcus	
7fd52fca561876d86bb21fd41ff547c7	Bacteria	Actinobacteriota	Actinobacteria	Frankiales			
4f9021900639e65f952423c09ab08c9e	Bacteria	Proteobacteria	Alphaproteobacteria	Sphingomonadales	Sphingomonadaceae
9c09385bf3b14e89858146380b2bdbeb	Bacteria	Proteobacteria	Gammaproteobacteria	Burkholderiales	Oxalobacteraceae	Massilia	
c7986f9590d8c59c9e7b89c254630772	Bacteria	Proteobacteria	Alphaproteobacteria	Sphingomonadales	Sphingomonadaceae	Ellin6055	
1127c585674f49de740f0f84b6f1778e	Bacteria	Proteobacteria	Alphaproteobacteria	Rhizobiales	Hyphomicrobiaceae	Hyphomicrobium	
925f67d0272e380cf14589d12b63bd7d	Bacteria	Proteobacteria	Alphaproteobacteria	Rhizobiales	Devosiaceae	Devosia	
34ae43fd181e0b0560f48c87247bb242	Bacteria	Proteobacteria	Alphaproteobacteria	Sphingomonadales	Sphingomonadaceae	Sphingomonas	
6a16064309e74ae66657cc40dfa8707c	Bacteria	Actinobacteriota	Actinobacteria	Micrococcales	Intrasporangiaceae
f61517e13c954d07caa489639f70a762	Bacteria	Proteobacteria	Gammaproteobacteria	Salinisphaerales	Solimonadaceae	Panacagrimonas	
fe021d50ddb8be1c8d1c5692b49110bd	Bacteria	Proteobacteria	Gammaproteobacteria	Burkholderiales	SC-I-84		
910b61989277f053c69bba3b29ae9b07	Bacteria	Proteobacteria	Gammaproteobacteria	Xanthomonadales	Xanthomonadaceae	Arenimonas	
5f627905b87bf14098b5d4a1ae965362	Bacteria	Verrucomicrobiota	Verrucomicrobiae	Verrucomicrobiales	Verrucomicrobiaceae	Roseimicrobium	
e0c584bd07ac6bdba387ab288a80bf2e	Bacteria	Actinobacteriota	Acidimicrobiia	Microtrichales	Ilumatobacteraceae	Ilumatobacter	
49e7ec6f33fdf35dbaf4417d5016d59b	Bacteria	Proteobacteria	Gammaproteobacteria	Burkholderiales	Comamonadaceae
bab6cc29b650219cc0ed716a15247ee1	Bacteria	Proteobacteria	Alphaproteobacteria	Reyranellales	Reyranellaceae	Reyranella	
fef354aed46b2cf04654d392916ba594	Bacteria	Gemmatimonadota	Gemmatimonadetes	Gemmatimonadales	Gemmatimonadaceae	Gemmatimonas	
95370fc5ad624a76a6afdc8ffc6cae58	Bacteria	Proteobacteria	Gammaproteobacteria	Xanthomonadales	Xanthomonadaceae	Lysobacter	
985fa9d140653d94c4cf85c514d08f89	Bacteria	Proteobacteria	Gammaproteobacteria	Pseudomonadales	Pseudomonadaceae	Pseudomonas	
3a15f7101d2680b0b25058eb594ccbc7	Bacteria	Verrucomicrobiota	Verrucomicrobiae	Verrucomicrobiales	Verrucomicrobiaceae
47d520fd6c215737ab7f998652f11d0e	Bacteria	Proteobacteria	Gammaproteobacteria	Diplorickettsiales	Diplorickettsiaceae		
cfef590d69e00e053948a67e9cf19630	Bacteria	Firmicutes	Bacilli	Staphylococcales	Staphylococcaceae	Staphylococcus	
b9ddf07886474ca3ea4e25fa76344c88	Bacteria	Proteobacteria	Alphaproteobacteria	Rhizobiales	Rhizobiaceae	Allorhizobium-Neorhizobium-Pararhizobium-Rhizobium	
9ec1ebada6562fcafd37e64bf1b0a52a	Bacteria	Proteobacteria	Gammaproteobacteria	Salinisphaerales	Solimonadaceae	Panacagrimonas	
0fa37e2a843c619b94a3ec3310751553	Bacteria	Firmicutes	Bacilli	Staphylococcales	Staphylococcaceae	Staphylococcus	
184fd783fd5de8e5a905948832b161b7	Bacteria	Proteobacteria	Alphaproteobacteria	Sphingomonadales	Sphingomonadaceae	Sphingomonas	
0ecf058596958d77d27dac79d7aabab2	Bacteria	Gemmatimonadota	Gemmatimonadetes	Gemmatimonadales	Gemmatimonadaceae	Gemmatimonas	
0a4b6633fc990ca945c4d954d41166ed	Bacteria	Proteobacteria	Gammaproteobacteria	Burkholderiales	Oxalobacteraceae
3d2dd35f65ff25b59990598e5111f420	Bacteria	Myxococcota	Polyangia	Polyangiales	Polyangiaceae	Pajaroellobacter	
8cbab11ce4f24cc466871bf7138461f8	Bacteria	Acidobacteriota	Acidobacteriae	Acidobacteriales			
8de18b5460e3a190c2e5fe160fa43dba	Bacteria	Verrucomicrobiota	Chlamydiae	Chlamydiales	Parachlamydiaceae	Neochlamydia	
17b715e598182eeceebe7f76704ee6e5	Bacteria	Proteobacteria	Gammaproteobacteria	Burkholderiales	Burkholderiaceae	Burkholderia-Caballeronia-Paraburkholderia	
af98a61cc0e7678a727cc8c87ba0c96c	Bacteria	Proteobacteria	Alphaproteobacteria	Acetobacterales	Acetobacteraceae	Gluconacetobacter	
1a74190e742b05a5145fdf9b8c8006b7	Bacteria	Firmicutes	Bacilli	Staphylococcales	Staphylococcaceae	Staphylococcus	
ca238ac75951426e89841bb359ca387e	Bacteria	Proteobacteria	Gammaproteobacteria	Burkholderiales	Burkholderiaceae	Ralstonia	
574d17be5cd699bba2867597658944fd	Bacteria	Proteobacteria	Alphaproteobacteria	Rhizobiales	Xanthobacteraceae	Pseudolabrys	
fa06748f758ac871214defdefef92c68	Bacteria	Actinobacteriota	Actinobacteria	Corynebacteriales	Mycobacteriaceae	Mycobacterium	
5902dc825047b6bc2cdee92bfa6e69ea	Bacteria	Proteobacteria	Gammaproteobacteria	Pseudomonadales	Pseudomonadaceae	Pseudomonas	
bba308d4c317a259300ed1c4457bef00	Bacteria	Proteobacteria	Alphaproteobacteria	Reyranellales	Reyranellaceae		
4af202109737e955565c8b156cb8866c	Bacteria	Gemmatimonadota	Gemmatimonadetes	Gemmatimonadales	Gemmatimonadaceae		
c47f4c7b04d80132e3e392a5eae724de	Bacteria	Actinobacteriota	Actinobacteria	Micrococcales	Cellulomonadaceae	Oerskovia	
0739bbaa4bafac58c1ef7de997b80537	Bacteria	Firmicutes	Bacilli	Lactobacillales	Streptococcaceae	Streptococcus	
dc5925fe974f9bfa91b8302051e4f51a	Bacteria	Bacteroidota	Bacteroidia	Flavobacteriales	Weeksellaceae
7cdcb1bef27b678f9e00ae79c7d4810a	Bacteria	Bacteroidota	Bacteroidia	Chitinophagales	Chitinophagaceae	Edaphobaculum	
21e6abdf5a85f881ba0a6d8b344efd2c	Bacteria	Proteobacteria	Alphaproteobacteria	Rhizobiales	Rhizobiaceae
d9fbf390eb5d5cfdb7889a645d934fcf	Bacteria	Proteobacteria	Gammaproteobacteria	Burkholderiales	Oxalobacteraceae	Massilia	
6b35b129232e95f8f384720a0ac4ef17	Bacteria	Proteobacteria	Alphaproteobacteria	Rhizobiales	Hyphomicrobiaceae
ccd6f5923e6a8ddd0b0d0fec92e50533	Bacteria	Proteobacteria	Gammaproteobacteria	Salinisphaerales	Solimonadaceae	Alkanibacter	
e18cd73217380604c39710a99a034c33	Bacteria	Proteobacteria	Alphaproteobacteria	Rhodospirillales	Rhodospirillaceae		
81457f0262fd2cc10f33c7590434bc01	Bacteria	Proteobacteria	Alphaproteobacteria	Puniceispirillales			
5db02966c0cd7d4e0a4b08e366d0c3c8	Bacteria	Verrucomicrobiota	Chlamydiae	Chlamydiales	Simkaniaceae		
ccb1c78c758d6f600bd58d89cc4de7e8	Bacteria	Proteobacteria	Alphaproteobacteria	Caulobacterales	Caulobacteraceae	Phenylobacterium	
c7082c3105d29011baf9252ff71d14af	Bacteria	Proteobacteria	Alphaproteobacteria	Sphingomonadales	Sphingomonadaceae	Sphingopyxis	
d0331c97f1bcc99db07d2bbd8729a03b	Bacteria	Proteobacteria	Alphaproteobacteria	Rhizobiales	Rhizobiaceae	Phyllobacterium	
7d7a7b53700554d10118604efff25523	Bacteria	Actinobacteriota	Actinobacteria	Corynebacteriales	Corynebacteriaceae	Corynebacterium	
ee3ae5ca358d9fab84cbaca1c66e7add	Bacteria	Actinobacteriota	Acidimicrobiia
9016cf1a8dac22bc3de8be7cb4b4dc34	Bacteria	Firmicutes	Bacilli	Brevibacillales	Brevibacillaceae	Brevibacillus	
1af5922a264abad58e65338367b7642b	Bacteria	Firmicutes	Bacilli	Staphylococcales	Staphylococcaceae	Staphylococcus	
ae83f67ea09f34a9e2d116751346c22a	Bacteria	Proteobacteria	Alphaproteobacteria	Rhizobiales	Rhizobiales_Incertae_Sedis		
1f8985ac1b3bc57580b9d181d2c0b559	Bacteria	Firmicutes	Bacilli	Staphylococcales	Staphylococcaceae	Staphylococcus	
3d4b82c7a7d081040f422fdd6d450f16	Bacteria	Proteobacteria	Alphaproteobacteria	Caulobacterales	Caulobacteraceae		
47407da9c09619289351f755cf2e625b	Bacteria	Bacteroidota	Bacteroidia	Chitinophagales	Chitinophagaceae
b83476a11b06be071e95d0d717691dbf	Bacteria	Bdellovibrionota	Bdellovibrionia	Bdellovibrionales	Bdellovibrionaceae	OM27_clade	
71fa352e85b5c3730f7e026154292da8	Bacteria	Proteobacteria	Alphaproteobacteria	Reyranellales	Reyranellaceae	Reyranella	
c83b6c80eab835d202c411e7cb2eba5a	Bacteria	Firmicutes	Bacilli	Lactobacillales	Lactobacillaceae	Lactobacillus	
5e7712c39e8b6018cd68da74615ca77b	Bacteria	Proteobacteria	Alphaproteobacteria	Sphingomonadales	Sphingomonadaceae	Sphingomonas	
5a0ed0a7222e4741614fa4d83a72cb07	Bacteria	Proteobacteria	Gammaproteobacteria	Burkholderiales	Oxalobacteraceae
0ecf8e02c982ebde59630692926559ec	Bacteria	Proteobacteria	Alphaproteobacteria	Sphingomonadales	Sphingomonadaceae	Sphingomonas	
9286e6c3011a3b4182c7f2257b2d9fd6	Bacteria	Proteobacteria	Alphaproteobacteria	Rickettsiales	Mitochondria		
820a228f0a8dd055044ea1afe076d14c	Bacteria	Bacteroidota	Bacteroidia	Chitinophagales	Chitinophagaceae	Pseudoflavitalea	
d3ad0c9ffd6489a0919840abc2d469ca	Bacteria	Proteobacteria	Gammaproteobacteria	Burkholderiales	Comamonadaceae	Paucibacter	
5db399f0c3e627bddfecde1299be2a80	Bacteria	Actinobacteriota	Actinobacteria	Propionibacteriales	Nocardioidaceae	Nocardioides	
99be60824f46594c456bf67b824f17a2	Bacteria	Planctomycetota	Planctomycetes	Planctomycetales	Schlesneriaceae	Schlesneria	
b33eeb828017a6f145bf0684c7431e04	Bacteria	Proteobacteria	Gammaproteobacteria	Pseudomonadales	Pseudomonadaceae	Pseudomonas	
4a2b476538be86b44d299ff7380cffaf	Bacteria	Proteobacteria	Alphaproteobacteria	Sphingomonadales	Sphingomonadaceae	Altererythrobacter	
8bff94e5fbc3c34a9695bb0e6c17d52a	Bacteria	Actinobacteriota	Actinobacteria	Frankiales	Sporichthyaceae	Sporichthya	
bd74471c710c9713fb59966a5779ff49	Bacteria	Proteobacteria	Alphaproteobacteria	Rhizobiales	Rhizobiaceae	Allorhizobium-Neorhizobium-Pararhizobium-Rhizobium	
090b7c37542e723072536ed0dd7a6471	Bacteria	Proteobacteria	Alphaproteobacteria	Sphingomonadales	Sphingomonadaceae	Sphingomonas	
05f1eeb67b38094593a4364f986d7e3b	Bacteria	Proteobacteria	Alphaproteobacteria	Dongiales	Dongiaceae	Dongia	
da9631d1cf106ba8211214a4fa6c3d11	Bacteria	Proteobacteria	Gammaproteobacteria	Burkholderiales	Oxalobacteraceae	Massilia	
5392457646d92bf92ec0e2e489eb078b	Bacteria	Proteobacteria	Alphaproteobacteria	Sphingomonadales	Sphingomonadaceae	Sphingomonas	
6aeb0a67e6f4fb52fc93fa7fb624ffa7	Bacteria	Proteobacteria	Gammaproteobacteria	Burkholderiales	Comamonadaceae
c21a830c12d785eda6f799e757c7af2a	Bacteria	Bacteroidota	Bacteroidia	Chitinophagales	Chitinophagaceae	Edaphobaculum	
0097d1da25790106da85d110764cf1df	Bacteria	Verrucomicrobiota	Verrucomicrobiae	Pedosphaerales	Pedosphaeraceae
fe941664f951f74d2ea1becff30dc959	Bacteria	Proteobacteria	Alphaproteobacteria	Sphingomonadales	Sphingomonadaceae	Sphingobium	
86b5e6fd377da6b95e5547dd9cde4770	Bacteria	Proteobacteria	Gammaproteobacteria	Burkholderiales	Oxalobacteraceae	Massilia	
da105c1013241af13a23f2e8ef7c6b35	Bacteria	Proteobacteria	Gammaproteobacteria	Burkholderiales	Comamonadaceae
c6fd7120403a7c6d89d911ddb80e94c6	Bacteria	Proteobacteria	Alphaproteobacteria	Sphingomonadales	Sphingomonadaceae
3690a3f58d68bfe814f3567cb7f56a00	Bacteria	Proteobacteria	Gammaproteobacteria	Pseudomonadales	Pseudomonadaceae	Pseudomonas	
f54e0d0ae92668f88a7a0ad3eab5b47d	Bacteria	Actinobacteriota	Actinobacteria	Corynebacteriales	Corynebacteriaceae	Corynebacterium	
e44bec6100fb0e2fe08ca290a3eaf7b7	Bacteria	Proteobacteria	Alphaproteobacteria	Rhizobiales	Rhizobiaceae
678b668514a2b47325e4a490a0942383	Bacteria	Proteobacteria	Gammaproteobacteria	Burkholderiales	Comamonadaceae	Tepidimonas	
e3ec67ed8de9ee11414a877abef42df7	Bacteria	Proteobacteria	Alphaproteobacteria	Rhizobiales	Rhizobiales_Incertae_Sedis		
ca765dc7ea937ac0d373d88d91999ea7	Bacteria	Firmicutes	Bacilli	Staphylococcales	Staphylococcaceae	Staphylococcus	
eca3c9494f3704d1ba6aac527f382459	Bacteria	Proteobacteria	Alphaproteobacteria	Caulobacterales	Caulobacteraceae	Phenylobacterium	
44aa815683e2d085fe82bb1b8a3ecac1	Bacteria	Actinobacteriota	Actinobacteria	Corynebacteriales	Corynebacteriaceae	Corynebacterium	
168a33d8635dab7a6856a47dcfad0ee8	Bacteria	Gemmatimonadota	Gemmatimonadetes	Gemmatimonadales	Gemmatimonadaceae		
0d4b59f1af097dde20ce999d55423997	Bacteria	Proteobacteria	Gammaproteobacteria	Burkholderiales	Oxalobacteraceae
da725272d8c469a83d0ea938b4165f35	Bacteria	Firmicutes	Bacilli	Staphylococcales	Staphylococcaceae	Staphylococcus	
283bd5e7b2332c059bac49cdd68cadf2	Bacteria	Proteobacteria	Alphaproteobacteria	Sphingomonadales	Sphingomonadaceae	Sphingomonas	
d053c50a584b4f28d5ba98ce5a1256b6	Bacteria	Actinobacteriota	Actinobacteria	Micrococcales	Micrococcaceae
e90f38f1836c60e06f6d320c1f4d9c87	Bacteria	Proteobacteria	Alphaproteobacteria	Reyranellales	Reyranellaceae	Reyranella	
0fa05dbde612a0a8fb53116d092f43af	Bacteria	Proteobacteria	Alphaproteobacteria	Dongiales	Dongiaceae	Dongia	
f9cb9660b6a63280ffbe974cc4afce73	Bacteria	Proteobacteria	Alphaproteobacteria	Rhizobiales	Xanthobacteraceae	Bradyrhizobium	
a2c06c59228d7ccfacb45ce0719ede6a	Bacteria	Bacteroidota	Bacteroidia	Flavobacteriales	Flavobacteriaceae	Flavobacterium	
851dfd05ec191fdc2d8d1eeef22340e2	Bacteria	Nitrospirota	Nitrospiria	Nitrospirales	Nitrospiraceae	Nitrospira	
8484fc2d34795c8b7f394ab66a4a6d20	Bacteria	Proteobacteria	Alphaproteobacteria	Rhizobiales	Rhizobiaceae	Allorhizobium-Neorhizobium-Pararhizobium-Rhizobium	
d4f00394771d6f06d7280f0f6b036de7	Bacteria	Firmicutes	Bacilli	Lactobacillales	Streptococcaceae	Streptococcus	
0345c0d1e5070d9c580d0f16a3d26de2	Bacteria	Proteobacteria	Gammaproteobacteria	Salinisphaerales	Solimonadaceae	Alkanibacter	
20072e40ea8d4313ed2f680d233a9a18	Bacteria	Firmicutes	Bacilli	Staphylococcales	Staphylococcaceae	Staphylococcus	
2b5a24bccbc5deadc34ed2e0ca00285a	Bacteria	Proteobacteria	Gammaproteobacteria	Enterobacterales
cc26b84f81f190cf148b7681e03a1ae5	Bacteria	Bacteroidota	Bacteroidia	Chitinophagales	Chitinophagaceae	Pseudoflavitalea	
13fa733e380d701939239dbd16640f56	Bacteria	Actinobacteriota	Actinobacteria	Propionibacteriales	Propionibacteriaceae	Cutibacterium	
056beaba1f7accc1062095d88827b1fd	Bacteria	Proteobacteria	Alphaproteobacteria	Sphingomonadales	Sphingomonadaceae	Sphingomonas	
8230eb5dc3bd61efc9d55144d53e6609	Bacteria	Firmicutes	Bacilli	Bacillales	Bacillaceae	Bacillus	
e5d636b8c64b022f837dd039f6cd1b29	Bacteria	Proteobacteria	Alphaproteobacteria	Rhizobiales	Rhizobiaceae
4695a3ff6f02feb0535536dc278d5623	Bacteria	Actinobacteriota	Actinobacteria	Micrococcales	Micrococcaceae
9899de72247b69ffd589f4e57ff44dd0	Bacteria	Proteobacteria	Alphaproteobacteria	Rhizobiales	Beijerinckiaceae	Bosea	
e8825dea74cb7b7f7371c127c2870ce8	Bacteria	Proteobacteria	Gammaproteobacteria	Burkholderiales	Burkholderiaceae	Burkholderia-Caballeronia-Paraburkholderia	
15eb621a689b68ba0260e42580d6a14e	Bacteria	Proteobacteria	Gammaproteobacteria	Burkholderiales	Oxalobacteraceae	Massilia	
2028d749f3a7eb229769f3a13f09b258	Bacteria	Proteobacteria	Alphaproteobacteria	Caulobacterales	Caulobacteraceae	Brevundimonas	
c791e4a0e99792c7f5e5ce9b81d9b5e1	Bacteria	Firmicutes	Bacilli	Staphylococcales	Staphylococcaceae	Staphylococcus	
63c735dfb5142fcb58d74e44e23786c0	Bacteria	Verrucomicrobiota	Verrucomicrobiae	Chthoniobacterales	Chthoniobacteraceae	Chthoniobacter	
800bab6524f0de54c3c56e31b581a0ac	Bacteria	Proteobacteria	Alphaproteobacteria	Reyranellales	Reyranellaceae	Reyranella	
bb6b698b613127abcf5d1db59532b9ec	Bacteria	Proteobacteria	Alphaproteobacteria	Sphingomonadales	Sphingomonadaceae
6d8ddb67482973e7811a0e74f1502ff9	Bacteria	Proteobacteria	Gammaproteobacteria	Burkholderiales	Oxalobacteraceae
4cc76544db34fd900f8ed70984729f1e	Bacteria	Proteobacteria	Alphaproteobacteria	Rhizobiales	Kaistiaceae	Kaistia	
d9a9be2c1efd7919c98871064234cd06	Bacteria	Actinobacteriota	Acidimicrobiia	Microtrichales	Ilumatobacteraceae	CL500-29_marine_group	
5bd39a4cdb3500d75883c64f70988518	Bacteria	Proteobacteria	Gammaproteobacteria	Burkholderiales	Oxalobacteraceae
99c8253facbce5a19ba7be52133948ec	Bacteria	Proteobacteria	Gammaproteobacteria	Burkholderiales	Burkholderiaceae	Burkholderia-Caballeronia-Paraburkholderia	
19862f3f76353b9c2a23913797714700	Bacteria	Proteobacteria	Alphaproteobacteria	Reyranellales	Reyranellaceae	Reyranella	
086644820ef0b8eccc5120eff555eed5	Bacteria	Proteobacteria	Gammaproteobacteria	Burkholderiales	Oxalobacteraceae
a671ab94991cb94386517530a8b8a74d	Bacteria	Proteobacteria	Alphaproteobacteria	Reyranellales	Reyranellaceae	Reyranella	
fdb7611484cc7d55f366d27f6d3f9cfd	Bacteria	Proteobacteria	Gammaproteobacteria	Xanthomonadales	Xanthomonadaceae	Arenimonas	
58ed112900906cab4c613038910b1a2f	Bacteria	Proteobacteria	Alphaproteobacteria	Rickettsiales	Mitochondria		
220536927e32d2a915fbbfc9222a0a0a	Bacteria	Proteobacteria	Gammaproteobacteria	Burkholderiales	Comamonadaceae	Tepidimonas	
8214d9d5d21b2de74a6e8d8ffe068a2b	Bacteria	Proteobacteria	Alphaproteobacteria	Rhizobiales	Rhizobiaceae
b0bb967ac79f7967971a00b2cba64cbf	Bacteria	Proteobacteria	Gammaproteobacteria	Burkholderiales	Nitrosomonadaceae	DSSD61	
bc47db9d8b077c1868070995e0f6d289	Bacteria	Proteobacteria	Gammaproteobacteria	Burkholderiales	Methylophilaceae
bfe64632340b616673cce4910cc95757	Bacteria	Proteobacteria	Alphaproteobacteria	Acetobacterales	Acetobacteraceae	Roseococcus	
d7c2233c5b879d8029d6ca23a6653ec2	Bacteria	Firmicutes	Bacilli	Staphylococcales	Staphylococcaceae	Staphylococcus	
b4f8d8bdab370760cc7b1e0eb22e5630	Bacteria	Proteobacteria	Alphaproteobacteria	Sphingomonadales	Sphingomonadaceae
2f0418fce358b11bc003628bf7e711f5	Bacteria	Proteobacteria	Alphaproteobacteria	Caulobacterales	Caulobacteraceae	Brevundimonas	
788cf264fa5074f33eb6e6a8e6ad2e4f	Bacteria	Proteobacteria	Alphaproteobacteria	Rhizobiales	Xanthobacteraceae	Pseudolabrys	
38002ba86ae76605ee86f15a2dc95342	Bacteria	Patescibacteria	Saccharimonadia	Saccharimonadales	Saccharimonadaceae	TM7a	
587fdb6061c88cc5f504dfd9d19d95d3	Bacteria	Gemmatimonadota	Gemmatimonadetes	Gemmatimonadales	Gemmatimonadaceae	Gemmatimonas	
6d37bf723a6bc838187f63ce7703d8f4	Bacteria
f29e89d1d57b716b7deefa16cf475582	Bacteria	Acidobacteriota	Acidobacteriae	Subgroup_12			
a6bbacd9c9d2afb2303187e4b062d322	Bacteria	Proteobacteria	Alphaproteobacteria	Rhizobiales	Xanthobacteraceae	Rhodoplanes	
ddc30ff8b7ea71fbb407c172ee89f7a5	Bacteria	Proteobacteria	Alphaproteobacteria	Caulobacterales	Caulobacteraceae	Phenylobacterium	
3f93660693b634609a321468e4d1934c	Bacteria	Proteobacteria	Alphaproteobacteria	Sphingomonadales	Sphingomonadaceae	Sphingomonas	
000974fad85e3b6ac4d88eb7b1b8a9a0	Bacteria	Firmicutes	Bacilli	Staphylococcales	Staphylococcaceae	Staphylococcus	
80e2263f635f2b7e79ab2c04f277de6b	Bacteria	Proteobacteria	Alphaproteobacteria	Reyranellales	Reyranellaceae		
a70022311f5739f16f7081df8f6c82d8	Bacteria	Proteobacteria	Gammaproteobacteria	Xanthomonadales	Rhodanobacteraceae	Dokdonella	
6b1084350bb82a8cf6de801f14cdf95e	Bacteria	Proteobacteria	Alphaproteobacteria	Azospirillales	Inquilinaceae	Inquilinus	
ce1f6f3b8d024f795c1bca567a125cbd	Bacteria	Actinobacteriota	Actinobacteria	Corynebacteriales	Corynebacteriaceae	Corynebacterium	
98a42e912ab02715633e73422f55cca6	Bacteria	Firmicutes	Bacilli	Staphylococcales	Staphylococcaceae	Staphylococcus	
72f32d2c5cd81719e5c63766ed48e77a	Bacteria	Proteobacteria	Alphaproteobacteria	Caulobacterales	Caulobacteraceae	Caulobacter	
d25801e202e932e6d6c58169879de186	Bacteria	Bacteroidota	Bacteroidia	Chitinophagales	Chitinophagaceae	Pseudoflavitalea	
41b77732f7b8b4386fbd2aede6d8f625	Bacteria	Proteobacteria	Alphaproteobacteria	Sphingomonadales	Sphingomonadaceae	Sphingomonas	
c784fd362e76023cb80a5657991dd2e4	Bacteria	Proteobacteria	Alphaproteobacteria	Rhizobiales	Rhizobiaceae
1641d5da45da7b2b13197703c6f81b4b	Bacteria	Proteobacteria	Alphaproteobacteria	Acetobacterales	Acetobacteraceae	Roseococcus	
658d2f339621925f57213db6cb10eacc	Bacteria	Proteobacteria	Gammaproteobacteria	Burkholderiales	Oxalobacteraceae	Massilia	
e539f7208a2f51901c45ccb9c8ac5634	Bacteria	Proteobacteria	Alphaproteobacteria	Rhizobiales	Rhizobiaceae	Phyllobacterium	
f5e324044217320339516ad4a39cc86b	Bacteria	Firmicutes	Bacilli	Staphylococcales	Staphylococcaceae	Staphylococcus	
e3ec021309532068e30618f60ce2edf9	Bacteria	Proteobacteria	Alphaproteobacteria	Rhizobiales	Rhizobiaceae
8e8c681bae415db8c884cdd931ae9fbc	Bacteria	Firmicutes	Bacilli	Staphylococcales	Staphylococcaceae	Staphylococcus	
8c6065ec1dd4318e17c328458ebf0149	Bacteria	Proteobacteria	Gammaproteobacteria	Burkholderiales	Oxalobacteraceae
9eaef8ba64513f920079280385ab9dcd	Bacteria	Proteobacteria	Alphaproteobacteria	Caulobacterales	Caulobacteraceae	Brevundimonas	
6675005c096c8a99c2025d9545cb1fe2	Bacteria	Proteobacteria	Gammaproteobacteria	Pseudomonadales	Pseudomonadaceae	Pseudomonas	
c121c4b7e531e680524d25697da5d522	Bacteria	Proteobacteria	Gammaproteobacteria	Burkholderiales	Comamonadaceae
5475223cc2bf419ffd0f6aabba04ad8e	Bacteria	Proteobacteria	Gammaproteobacteria	Pseudomonadales	Moraxellaceae	Acinetobacter	
c815edfd43506e83df91058b17b31fca	Bacteria	Myxococcota	Polyangia	mle1-27			
d2c2baac5a963b3e36a4c2a3e60ee762	Bacteria	Verrucomicrobiota	Verrucomicrobiae	Chthoniobacterales	Chthoniobacteraceae	Chthoniobacter	
34b9498eb26ce3d46eeb190d6bfc9bd2	Bacteria	Proteobacteria	Alphaproteobacteria	Rhizobiales	Xanthobacteraceae	Rhodoplanes	
872d02622b1cf5aac2770ae41c53e62c	Bacteria	Proteobacteria	Alphaproteobacteria	Reyranellales	Reyranellaceae	Reyranella	
138e11089d94a65735889694088cfa59	Bacteria	Proteobacteria	Alphaproteobacteria	Rhizobiales	Xanthobacteraceae	Pseudolabrys	
152a883214265bdd5df02050c23b1b14	Bacteria	Proteobacteria	Alphaproteobacteria	Rhizobiales	Xanthobacteraceae	Afipia	
21059edb06c152f15c6606ba972a729b	Bacteria	Actinobacteriota	Actinobacteria	Propionibacteriales	Nocardioidaceae	Nocardioides	
cd6c027a509da12317553a03a1fcc14b	Bacteria	Proteobacteria	Gammaproteobacteria	Burkholderiales	Oxalobacteraceae
080553d69716d96e49deb5ab971d1150	Bacteria	Gemmatimonadota	Gemmatimonadetes	Gemmatimonadales	Gemmatimonadaceae		
bcaa5224cc8abd9e4c76db1bc24028a2	Bacteria	Proteobacteria	Gammaproteobacteria	Diplorickettsiales	Diplorickettsiaceae		
b991c3e0efa7869fc6b50fa2d0161c7d	Bacteria	Verrucomicrobiota	Chlamydiae	Chlamydiales
b3dd84fd554b426d60956be7b48dff46	Bacteria	Gemmatimonadota	Gemmatimonadetes	Gemmatimonadales	Gemmatimonadaceae	Gemmatimonas	
ac134ef8ab78c9c3d3e722ec91dac8f7	Bacteria	Proteobacteria	Alphaproteobacteria	Rhizobiales	Rhizobiaceae
1e31346c2093dfc812e696760178fe8f	Bacteria	Proteobacteria	Alphaproteobacteria	Rhizobiales	Xanthobacteraceae
d6873caec85fd700970fdfb873ba9462	Bacteria	Actinobacteriota	Acidimicrobiia	Microtrichales	Ilumatobacteraceae	CL500-29_marine_group	
795fc8489928633a94c767d8e001cfda	Bacteria	Proteobacteria	Alphaproteobacteria	Sphingomonadales	Sphingomonadaceae	Sphingomonas	
fd03cb154e492e4c6ba214bddfb53f4c	Bacteria	Bacteroidota	Bacteroidia	Chitinophagales	Chitinophagaceae	Pseudoflavitalea	
67235e947392ee45c84902334a08ecd3	Bacteria	Proteobacteria	Alphaproteobacteria	Caulobacterales	Caulobacteraceae	Caulobacter	
aaae1390cb4bbf66b46f828fb1264d7f	Bacteria	Proteobacteria	Gammaproteobacteria	Burkholderiales	Burkholderiaceae	Burkholderia-Caballeronia-Paraburkholderia	
37d425b1c16e6290943647113e8c7cae	Bacteria	Acidobacteriota	Subgroup_11				
e3b146ac44ca3b41ae3066f8946aab30	Bacteria	Firmicutes	Bacilli	Paenibacillales	Paenibacillaceae	Paenibacillus	
6a8b2ea862cf6b3ee10dda93c78828f4	Bacteria	Actinobacteriota	Actinobacteria	Corynebacteriales	Nocardiaceae	Rhodococcus	
045ee693a0c951401655aa8f6404ad50	Bacteria	Proteobacteria	Alphaproteobacteria	Acetobacterales	Acetobacteraceae	Gluconacetobacter	
87dba4422ed170a8307e415cce33a5e3	Bacteria	Bdellovibrionota	Bdellovibrionia	Bdellovibrionales	Bdellovibrionaceae	OM27_clade	
989d9f8bd16c72181ef9acf8be55473e	Bacteria	Proteobacteria	Alphaproteobacteria	Caulobacterales	Caulobacteraceae	Phenylobacterium	
6e3b8d54c47231f86e5a6e27856ba11d	Bacteria	Bacteroidota	Bacteroidia	Sphingobacteriales	Sphingobacteriaceae	Mucilaginibacter	
500dafe9b03e1a60ec78417b6d7ba036	Bacteria	Firmicutes	Bacilli	Bacillales	Bacillaceae	Bacillus	
00770fec4e4828bb80f3e5790530dc1d	Bacteria	Verrucomicrobiota	Verrucomicrobiae	Verrucomicrobiales	Verrucomicrobiaceae	Verrucomicrobium	
6f357ba4f96bcfe80cd4c08850c86f59	Bacteria	Proteobacteria	Alphaproteobacteria	Rhizobiales	Rhizobiaceae	Allorhizobium-Neorhizobium-Pararhizobium-Rhizobium	
f00654615422e3bcda365a0dfd5219cd	Bacteria	Firmicutes	Clostridia	Clostridiales	Clostridiaceae	Clostridium_sensu_stricto_1	
1058dfce382ccf9ef8e374b6667e34f3	Bacteria	Actinobacteriota	Actinobacteria	Micrococcales	Microbacteriaceae
5b283926ab506cd82192c0666c696dca	Bacteria	Firmicutes	Bacilli	Staphylococcales	Staphylococcaceae	Staphylococcus	
8db90fdaafcdc6370c7bb5930fa61bb5	Bacteria	Actinobacteriota	Actinobacteria	Propionibacteriales	Nocardioidaceae	Nocardioides	
2315910202760bde8c1df467ad7bf0fe	Bacteria	Proteobacteria	Gammaproteobacteria	Burkholderiales	Comamonadaceae	Rhizobacter	
f0e008f25c856e63c0592e7b1a8b5547	Bacteria	Proteobacteria	Alphaproteobacteria	Rickettsiales	Mitochondria		
920b1140fedc84f0f076e9e90109a2b6	Bacteria	Proteobacteria	Alphaproteobacteria	Sphingomonadales	Sphingomonadaceae	Sphingomonas	
fe91aa4f2b0fc7152770cc2f3f0e251f	Bacteria	Proteobacteria	Alphaproteobacteria	Dongiales	Dongiaceae	Dongia	
521f175fb5ec1d21b2b060f063b39c5d	Bacteria	Proteobacteria	Alphaproteobacteria	Rickettsiales	Mitochondria		
866c1639a9ab24668d8155b88697409a	Bacteria	Actinobacteriota	Actinobacteria	Propionibacteriales	Nocardioidaceae	Aeromicrobium	
12d1016f76cbdfd4e3118939ecb2281a	Bacteria	Proteobacteria	Alphaproteobacteria	Sphingomonadales	Sphingomonadaceae
148b5ef0621495a00f9e47d79b4f7b20	Bacteria	Proteobacteria	Alphaproteobacteria	Sphingomonadales	Sphingomonadaceae	Rhizorhapis	
bda0f81da394ee04305972b2967d771b	Bacteria	Proteobacteria	Alphaproteobacteria	Sphingomonadales	Sphingomonadaceae		
a20b371e95b0ad4211d34ac1bd72d151	Bacteria	Proteobacteria	Alphaproteobacteria	Rhizobiales	Kaistiaceae	Kaistia	
4e0a83db83aec4051e300a664aacd280	Bacteria	Proteobacteria	Alphaproteobacteria	Rhizobiales	Beijerinckiaceae	Bosea	
305de76cd81b23682f368171cbebb5c9	Bacteria	Proteobacteria	Alphaproteobacteria	Rhizobiales	Rhizobiaceae
4443406c6c316188f962ea8274b78a9c	Bacteria	Proteobacteria	Alphaproteobacteria	Reyranellales	Reyranellaceae	Reyranella	
bd794818b4ed6854acc2ac53dce2792c	Bacteria	Proteobacteria	Gammaproteobacteria	Xanthomonadales	Xanthomonadaceae	Arenimonas	
ed220948d7e4d63e447ce7f17cdd1e4d	Bacteria	Proteobacteria	Alphaproteobacteria	Caulobacterales	Caulobacteraceae	Asticcacaulis	
4c8f08dccfb13ff77708d741182eb100	Bacteria	Actinobacteriota	Actinobacteria	Micrococcales	Micrococcaceae
0aaa0fdfa4b9fc936a30cfb5fc525d35	Bacteria	Proteobacteria	Alphaproteobacteria	Rhizobiales	Xanthobacteraceae
87e8270db5fdcbf5281aa81f99a182cc	Bacteria	Proteobacteria	Alphaproteobacteria	Rhizobiales	Rhizobiaceae	Mesorhizobium	
ee1e56ad386144a255868178eb2d566e	Bacteria	Proteobacteria	Gammaproteobacteria	Xanthomonadales	Xanthomonadaceae	Arenimonas	
fae895624bc9a6ffa66605729ede24bc	Bacteria	Proteobacteria	Gammaproteobacteria	Burkholderiales	Nitrosomonadaceae	Ellin6067	
4c39458dd13cfa4f5ba597f2f403e916	Bacteria	Gemmatimonadota	Gemmatimonadetes	Gemmatimonadales	Gemmatimonadaceae	Gemmatimonas	
89cd36966c51ff2f67e62daaff5a048a	Bacteria	Firmicutes	Bacilli	Staphylococcales	Staphylococcaceae	Staphylococcus	
0a6d71cd8a6f257428ede854d74e1c30	Bacteria	Proteobacteria	Alphaproteobacteria	Holosporales	Holosporaceae		
e6353aab274962aa09293fcfa6ffd100	Bacteria	Actinobacteriota	Actinobacteria	Micrococcales	Microbacteriaceae	Amnibacterium	
d5942987e729af557202548fceb1342b	Bacteria	Proteobacteria	Alphaproteobacteria	Reyranellales	Reyranellaceae	Reyranella	
b011cc6086cb1b118d02a60b35886504	Bacteria	Actinobacteriota	Actinobacteria	Corynebacteriales	Corynebacteriaceae	Corynebacterium	
fc27d8044792f84ebb189ba0241237ef	Bacteria	Proteobacteria	Alphaproteobacteria	Rickettsiales	Mitochondria		
2255207acffeebf62ac2a95eb9c474c6	Bacteria	Verrucomicrobiota	Verrucomicrobiae	Pedosphaerales	Pedosphaeraceae	Ellin517	
301e352f69d3d515c7d3f8f5bc8de3e4	Bacteria	Bdellovibrionota	Bdellovibrionia	Bdellovibrionales	Bdellovibrionaceae	OM27_clade	
8ec575c5696c9fc0dde64d5aab49afc0	Bacteria	Proteobacteria	Alphaproteobacteria	Rhizobiales	Beijerinckiaceae	Methylobacterium-Methylorubrum	
254553935d62987f61e0a85037884f10	Bacteria	Actinobacteriota	Actinobacteria	Corynebacteriales	Corynebacteriaceae	Turicella	
8cc6422797659a566b983ab24d32bc68	Bacteria	Firmicutes	Bacilli	Lactobacillales	Enterococcaceae	Enterococcus	
68af08c1d83b97305bf277f5b942e2a1	Bacteria	Proteobacteria	Alphaproteobacteria	Holosporales	Holosporaceae		
0360b9ab07cbd113bb16329cb0ca0085	Bacteria	Proteobacteria	Gammaproteobacteria	Diplorickettsiales	Diplorickettsiaceae		
b0e26fa2a46d9eb636dd9f4abab92108	Bacteria	Proteobacteria	Gammaproteobacteria	Pseudomonadales	Pseudomonadaceae	Pseudomonas	
5bfb624fd03c02d38abd4800a342f4f3	Bacteria	Proteobacteria	Alphaproteobacteria	Caulobacterales	Caulobacteraceae	Phenylobacterium	
28c53156b69fbe6a09540a51c9194826	Bacteria	Firmicutes	Bacilli	Staphylococcales	Staphylococcaceae	Staphylococcus	
f5a4e6d1e76986950583f6489e1d0f3f	Bacteria	Proteobacteria	Alphaproteobacteria	Rickettsiales	Mitochondria		
edcec4a4754bff70579a6be0859876d6	Bacteria	Proteobacteria	Alphaproteobacteria	Rhizobiales	Rhizobiaceae	Allorhizobium-Neorhizobium-Pararhizobium-Rhizobium	
9593e5473a2afacf660fcebc879e595b	Bacteria	Actinobacteriota	Actinobacteria	Streptomycetales	Streptomycetaceae	Streptomyces	
a7f739080bb604d35416d1b3a6ba6f89	Bacteria	Proteobacteria	Gammaproteobacteria	Enterobacterales	Enterobacteriaceae
71cbccb60f3c3117b10d9282448281cf	Bacteria	Cyanobacteria	Cyanobacteriia	Chloroplast			
e90122e2c4f2f3917550dd2b6592f375	Bacteria	Proteobacteria	Gammaproteobacteria	Burkholderiales	Comamonadaceae
4578b3e6f19643cc4182300e68839979	Bacteria	Actinobacteriota	Actinobacteria	Corynebacteriales	Corynebacteriaceae	Corynebacterium	
ccac4d5a37ff08679308cff1683a5181	Bacteria	Proteobacteria	Gammaproteobacteria	Xanthomonadales	Xanthomonadaceae	Lysobacter	
a98178f9753999ccfaed1718d09dfc2e	Bacteria	Proteobacteria	Alphaproteobacteria	Rhizobiales	Xanthobacteraceae	Pseudolabrys	
2b4e75326c0ca2c7549a200054a88d3f	Bacteria	Proteobacteria	Alphaproteobacteria	Sphingomonadales	Sphingomonadaceae	Sphingopyxis	
0df161f9f2695f4f221de78581c3c971	Bacteria	Actinobacteriota	Actinobacteria	Micrococcales	Microbacteriaceae
db9793e22c0022a4b928050a2f63512a	Bacteria	Proteobacteria	Gammaproteobacteria	Burkholderiales	Comamonadaceae	Polaromonas	
7d0205911f0ff6b0b69fefe02731e385	Bacteria	Myxococcota	Polyangia	mle1-27			
cd174a85fb604115be2df96b0a292969	Bacteria	Proteobacteria	Alphaproteobacteria	Rhizobiales	Rhizobiaceae
16b9e2388caaecc062fda7516a67e94a	Bacteria	Proteobacteria	Gammaproteobacteria	Burkholderiales	Comamonadaceae
cc350777e3ccd60a4a776c86d853a39d	Bacteria	Proteobacteria	Gammaproteobacteria	Burkholderiales	Oxalobacteraceae
d5cad26aaf1b6d9397a08be4a48b89a2	Bacteria	Proteobacteria	Alphaproteobacteria	Caulobacterales	Caulobacteraceae	Phenylobacterium	
c456fbbdde504b8c53b726c25c307e74	Bacteria	Proteobacteria	Gammaproteobacteria	Burkholderiales	Comamonadaceae	Rhizobacter	
17c2642413b55ea7bd0889711e74e6fa	Bacteria	Proteobacteria	Gammaproteobacteria	Pseudomonadales	Pseudomonadaceae	Pseudomonas	
b656b0a0f10777a7163c2c2949025656	Bacteria	Gemmatimonadota	Gemmatimonadetes	Gemmatimonadales	Gemmatimonadaceae	Gemmatimonas	
1bb5d3a72d335ae436a9cb811ef0ef1f	Bacteria	Proteobacteria	Alphaproteobacteria	Rhizobiales	Xanthobacteraceae	Rhodoplanes	
86bcfcbd6c700c118ed4dc511bf0a6e5	Bacteria	Proteobacteria	Gammaproteobacteria	Burkholderiales	SC-I-84		
9e70ec4d34a8ad33eb90994f083028d0	Bacteria	Nitrospirota	Nitrospiria	Nitrospirales	Nitrospiraceae	Nitrospira	
2c423961f78cd4bb7f83f54934f389cc	Bacteria	Firmicutes	Bacilli	Staphylococcales	Staphylococcaceae	Staphylococcus	
5af4ffafb903d6a19f1196f8e72dc783	Bacteria	Proteobacteria	Gammaproteobacteria	Burkholderiales	Oxalobacteraceae	Massilia	
854f27399f64c1e55d7a0a750d99529e	Bacteria	Proteobacteria	Gammaproteobacteria	Burkholderiales	Comamonadaceae
c0f5c237c3fa8f61ee85dda73d5dead6	Bacteria	Actinobacteriota	Actinobacteria	Micrococcales	Microbacteriaceae	Agromyces	
bddc9377d9b13315bec8ad947c369438	Bacteria	Proteobacteria	Gammaproteobacteria	Burkholderiales	Alcaligenaceae
5aa27a8fbc7795a81f773c09b89ecc56	Bacteria	Proteobacteria	Alphaproteobacteria	Rhizobiales	Xanthobacteraceae	Pseudolabrys	
92efb19b08ee84db2abb91de8a88a05b	Bacteria	Proteobacteria	Alphaproteobacteria	Sphingomonadales	Sphingomonadaceae	Sphingomonas	
157854a52c9669debe37367989174c74	Bacteria	Firmicutes	Bacilli	Staphylococcales	Staphylococcaceae	Staphylococcus	
e1688fc54285b0bd72960ee927d7a31a	Bacteria	Myxococcota	Myxococcia	Myxococcales	Myxococcaceae	P3OB-42	
761cd73e8e9f4fbd3037c2491ec89102	Bacteria	Proteobacteria	Gammaproteobacteria	Salinisphaerales	Solimonadaceae	Panacagrimonas	
b0529781d13bd92c22b9b6a4028e4fb3	Bacteria	Myxococcota	Polyangia	Haliangiales	Haliangiaceae	Haliangium	
8a5d232c6927a9d40da16d73c776c591	Bacteria	Proteobacteria	Gammaproteobacteria	Burkholderiales	Oxalobacteraceae	Massilia	
0463b53c4a1d61945c43518d8727a889	Bacteria	Proteobacteria	Alphaproteobacteria	Rhizobiales	Xanthobacteraceae
dec3b7932ac7924735eeafa820e6a2c8	Bacteria	Proteobacteria	Gammaproteobacteria	Xanthomonadales	Xanthomonadaceae
4e7db43d096197d8588863b2ff2cd849	Bacteria	Proteobacteria	Gammaproteobacteria	Burkholderiales	Comamonadaceae	Aquabacterium	
1212641dbabc341bb414b2824e8f75fc	Bacteria	Proteobacteria	Alphaproteobacteria	Rhizobiales	Rhizobiales_Incertae_Sedis		
4fa57e6b68a67ac2b9fbf682595eaec8	Bacteria	Firmicutes	Bacilli	Staphylococcales	Staphylococcaceae	Staphylococcus	
53095ace2766557f5738d08893919413	Bacteria	Proteobacteria	Alphaproteobacteria	Rhizobiales	Beijerinckiaceae	Bosea	
70aa908dffb132ebf1499a2dd20eaa17	Bacteria	Proteobacteria	Alphaproteobacteria	Rhizobiales	Xanthobacteraceae	Pseudolabrys	
ed68b51a3e7c56f32d4346752a15fd66	Bacteria	Firmicutes	Bacilli	Bacillales	Bacillaceae	Bacillus	
e25f90dba8807f9ebef7308e7602f0a3	Bacteria	Proteobacteria	Alphaproteobacteria	Sphingomonadales	Sphingomonadaceae	Sphingomonas	
8aedb16e9c5aede29d39992982abb807	Bacteria	Firmicutes	Bacilli	Staphylococcales	Staphylococcaceae	Staphylococcus	
54cd6a7eb13ab048ee0d6830c00c5bf5	Bacteria	Acidobacteriota	Subgroup_22				
dd951e2436602b38a19df3006ce4e30b	Bacteria	Proteobacteria	Gammaproteobacteria	Burkholderiales	Oxalobacteraceae
617a76d9ab12a0320aa8fc1ce6efbbe1	Bacteria	Firmicutes	Bacilli	Staphylococcales	Staphylococcaceae	Staphylococcus	
5b804144a61af34ee759baff26135ee2	Bacteria	Firmicutes	Clostridia	Peptostreptococcales-Tissierellales	Peptostreptococcales-Tissierellales_fa	Parvimonas	
bc3616e6f9e1df25e0b760948be833ef	Bacteria	Dependentiae	Babeliae	Babeliales	Vermiphilaceae		
0017e164bf4caa4e2d450366a17e02c5	Bacteria	Actinobacteriota	Actinobacteria	Corynebacteriales	Nocardiaceae	Rhodococcus	
0b185f515a89908eb50b369ed028e7ea	Bacteria	Cyanobacteria	Cyanobacteriia	Chloroplast			
c749a43e752a78168303c825d4ba5b01	Bacteria	Gemmatimonadota	Gemmatimonadetes	Gemmatimonadales	Gemmatimonadaceae	Gemmatimonas	
05fe41b663cdc75a72d1ad82ca7d63ae	Bacteria
09dd9f689f5bd30451449b46cc6fa25f	Bacteria	Proteobacteria	Alphaproteobacteria	Rhizobiales	Devosiaceae	Devosia	
8d708d4662f063b64bc16cb57c02d988	Bacteria	Myxococcota	Myxococcia	Myxococcales	Myxococcaceae	P3OB-42	
9f8972b3dcfbfa31596afab4256d139a	Bacteria	Proteobacteria	Gammaproteobacteria	Burkholderiales	Comamonadaceae
aca037d7ac46214af21dc64570d4ef85	Bacteria	Planctomycetota	Phycisphaerae	Phycisphaerales	Phycisphaeraceae	SM1A02	
e8e32670efc3065dc47dcb462b76531b	Bacteria	Actinobacteriota	Acidimicrobiia				
29a1b19116c422ab1c5a58929535090a	Bacteria	Proteobacteria	Gammaproteobacteria	Salinisphaerales	Solimonadaceae	Panacagrimonas	
068b7a6dff39b919a1aff901144c20fd	Bacteria	Proteobacteria	Gammaproteobacteria	Burkholderiales	Comamonadaceae
ef090c20bd0d99a962270a372ebbed6b	Bacteria	Proteobacteria	Alphaproteobacteria	Sphingomonadales	Sphingomonadaceae
767c2e870880479a9049e53b61173e1c	Bacteria	Proteobacteria	Alphaproteobacteria	Rhizobiales	Xanthobacteraceae	Afipia	
d107a53e66ef0c83608c9629317aea6d	Bacteria	Firmicutes	Bacilli	Staphylococcales	Staphylococcaceae	Staphylococcus	
4b38cd1463cb6a7a674fe006667a4736	Bacteria	Firmicutes	Clostridia	Peptostreptococcales-Tissierellales	Peptostreptococcales-Tissierellales_fa	Anaerococcus	
0e36c1c4a42ca39c1a52f068bb8eef3c	Bacteria	Desulfobacterota					
7ac712d813887689fe99b01ebd0a6209	Bacteria	Actinobacteriota	Thermoleophilia	Gaiellales
3b4bda07d8e3eced120840104a8185d7	Bacteria	Proteobacteria	Gammaproteobacteria	Burkholderiales	Comamonadaceae	Rhizobacter	
3501284f2173b47e7e8821cfaeca3c8c	Bacteria	Proteobacteria	Alphaproteobacteria	Caulobacterales	Caulobacteraceae	Phenylobacterium	
ce35ed9d2c1f1cdada88715c85213216	Bacteria	Firmicutes	Bacilli	Bacillales	Bacillaceae	Bacillus	
cad8a3809ea2e20c35939f405293f8b5	Bacteria	Firmicutes	Clostridia	Oscillospirales	Ruminococcaceae	Subdoligranulum	
d9372a760267a8400a101f1eff1b1f49	Bacteria	Firmicutes	Clostridia	Peptostreptococcales-Tissierellales	Peptostreptococcales-Tissierellales_fa	Anaerococcus	
5de283a5eb0dcf575f853bb98676df0d	Bacteria	Bacteroidota	Bacteroidia	Chitinophagales	Chitinophagaceae	Chitinophaga	
41fa551a91fdd47af721859d46a7b355	Bacteria	Planctomycetota	Phycisphaerae	Phycisphaerales	Phycisphaeraceae	SM1A02	
22a8dc2fb39e826429f1cb9be1cce983	Bacteria	Proteobacteria	Gammaproteobacteria	Burkholderiales	Oxalobacteraceae
9240962530a5fdef4eb91e495fd8cc9f	Bacteria	Proteobacteria	Gammaproteobacteria	Burkholderiales	Comamonadaceae
518d2d41becfd0ce0f60d7d67f4f6e46	Bacteria	Firmicutes	Bacilli	Staphylococcales	Staphylococcaceae	Staphylococcus	
94d871834b34d682dfac5540da100e28	Bacteria	Actinobacteriota	Thermoleophilia	Gaiellales
2ad320ba1f7cc9a9166cb8a656ef7a88	Bacteria	Proteobacteria	Alphaproteobacteria	Caulobacterales	Caulobacteraceae	Brevundimonas	
edebb496e107c97f78896f91f5a6796f	Bacteria	Proteobacteria	Gammaproteobacteria	Gammaproteobacteria_Incertae_Sedis	Unknown_Family	Acidibacter	
ba96e051e3b607074045318c8b50739c	Bacteria	Proteobacteria	Gammaproteobacteria	Burkholderiales	Nitrosomonadaceae	MND1	
2a309f14aed889c1e4c292e6db6648be	Bacteria	Firmicutes	Bacilli	Paenibacillales	Paenibacillaceae	Paenibacillus	
e50309757c146e1a00d80707ce76a764	Bacteria	Proteobacteria	Gammaproteobacteria	Burkholderiales	Alcaligenaceae
9e2016eaea6b1623dade9520d0a86add	Bacteria	Armatimonadota	Fimbriimonadia	Fimbriimonadales	Fimbriimonadaceae		
8b4c072ec500fdaa5240b152ff860c30	Bacteria	Proteobacteria	Alphaproteobacteria	Caulobacterales	Caulobacteraceae
6771cba76aab0c190a93e47c5e64e292	Bacteria	Proteobacteria	Alphaproteobacteria	Rhizobiales	Beijerinckiaceae
8fb0564815f0003d3dda2448f0b90548	Bacteria	Proteobacteria	Alphaproteobacteria	Sphingomonadales	Sphingomonadaceae
04b1fcc84ef6df9b489ada18e02cb5cd	Bacteria	Proteobacteria	Alphaproteobacteria	Rhizobiales	Hyphomicrobiaceae
6852f31e6d7656d0a5bba1e25a1c1bde	Bacteria	Bacteroidota	Bacteroidia	Chitinophagales	Chitinophagaceae	Terrimonas	
284a398ac9d21e37077dd4e27f96c21a	Bacteria	Proteobacteria	Gammaproteobacteria	Burkholderiales	Comamonadaceae
9e60cae963e849999d7b2968de7b4a4c	Bacteria	Proteobacteria	Alphaproteobacteria	Rhizobiales	Xanthobacteraceae	Bradyrhizobium	
a12716cb2b9f871b70df33edf5ca220b	Bacteria	Proteobacteria	Alphaproteobacteria	Reyranellales	Reyranellaceae	Reyranella	
df139c3bc7a12a57859418de51855480	Bacteria	Proteobacteria	Gammaproteobacteria	Salinisphaerales	Solimonadaceae	Nevskia	
92d2672b59a2f08910492a144dae749a	Bacteria	Verrucomicrobiota	Verrucomicrobiae	Verrucomicrobiales	Verrucomicrobiaceae		
a7e9bc8e9e547b40a856cddef1e4230a	Bacteria	Proteobacteria	Gammaproteobacteria	Burkholderiales	Burkholderiaceae	Burkholderia-Caballeronia-Paraburkholderia	
6f621a0a227d9907c7076f8380acf7e8	Bacteria	Bacteroidota	Bacteroidia	Chitinophagales	Chitinophagaceae	Sediminibacterium	
80874a2a3de6a758e1aa383ff3065c81	Bacteria	Proteobacteria	Alphaproteobacteria	Rhizobiales	Rhizobiaceae	Mesorhizobium	
cd2e12552be6a1868c059632c3c31f49	Bacteria	Bacteroidota	Bacteroidia	Chitinophagales	Chitinophagaceae
89a5720c4549198ed2a5cc35fa0ea548	Bacteria	Dependentiae	Babeliae	Babeliales	Vermiphilaceae		
5eaf0d760f228e75569e54a9bbfb159c	Bacteria	Actinobacteriota	Actinobacteria	Propionibacteriales	Nocardioidaceae	Nocardioides	
e72c9a3f0895ae0663aca6fb681d62c9	Bacteria	Proteobacteria	Gammaproteobacteria	Burkholderiales	Comamonadaceae
10c8d8f551f30bc962f802c2ea10ae98	Bacteria	Actinobacteriota	Acidimicrobiia
443f8066424a5bb2f28a32f6b5906e46	Bacteria	Firmicutes	Clostridia	Clostridiales	Clostridiaceae	Clostridium_sensu_stricto_15	
8c000931e6470341a15c31b911fbe14b	Bacteria
b7df08c6c4876fb4eef021bc8977194e	Bacteria	Proteobacteria	Alphaproteobacteria	Reyranellales	Reyranellaceae	Reyranella	
0d46f4f6feb1d9b2865bfd8e83ef144c	Bacteria	Proteobacteria	Gammaproteobacteria	PLTA13			
66ef21ed16aac7dba1d98d797029edf9	Bacteria	Actinobacteriota	Actinobacteria	Micrococcales	Intrasporangiaceae
381d27eddf6af05fe1d73022022fc915	Bacteria	Proteobacteria	Gammaproteobacteria	Burkholderiales	Burkholderiaceae	Burkholderia-Caballeronia-Paraburkholderia	
d814f104ec7997410950b52b7d05a541	Bacteria	Proteobacteria	Gammaproteobacteria	Steroidobacterales	Steroidobacteraceae		
04be04d2b8bedf97e1c6253364a2b7af	Bacteria	Proteobacteria	Alphaproteobacteria	Rhizobiales	Rhizobiaceae	Mesorhizobium	
eaecb83a7ade1bfc5254417b9cccf153	Bacteria	Bacteroidota	Bacteroidia	Flavobacteriales	Flavobacteriaceae	Flavobacterium	
ea94c42cb0ffde813d3ddf5cc1c999f7	Bacteria	Firmicutes	Bacilli	Lactobacillales	Streptococcaceae	Streptococcus	
79d984178915cd80096839a271c807bc	Bacteria	Proteobacteria	Gammaproteobacteria	Burkholderiales	Oxalobacteraceae	Undibacterium	
9a5e4d54a81718ecde08b307e251a342	Bacteria	Proteobacteria	Gammaproteobacteria	Enterobacterales
583d08ab2c54986d0720bd1a5c8b9a84	Bacteria	Proteobacteria	Alphaproteobacteria	Sphingomonadales	Sphingomonadaceae	Sphingomonas	
901db650496e82ac48a95b175691547a	Bacteria	Proteobacteria	Gammaproteobacteria	Burkholderiales	Alcaligenaceae
63b26ff868325cb9c35936ae542135c2	Bacteria	Firmicutes	Bacilli	Staphylococcales	Staphylococcaceae	Staphylococcus	
4c56d7541574b6b27bdaafde92a94b5f	Bacteria	Proteobacteria	Alphaproteobacteria	Rhizobiales	Beijerinckiaceae	Methylobacterium-Methylorubrum	
b6053c4d0c08ab5c4649feb2384db7bf	Bacteria	Proteobacteria	Gammaproteobacteria	Burkholderiales	Oxalobacteraceae
6c1326ca5642ddd0ae30f3ff0bc28d05	Bacteria	Proteobacteria	Gammaproteobacteria	Xanthomonadales	Rhodanobacteraceae
ceecc5a85d17e61faf2c4fd215278610	Bacteria	Proteobacteria	Gammaproteobacteria	Xanthomonadales	Xanthomonadaceae	Lysobacter	
95f6ad5a17bfdbc64b7f269d7628b4d4	Bacteria	Proteobacteria	Gammaproteobacteria	Burkholderiales	Oxalobacteraceae
a30e8e96d30053ac68c38a4682bd6d89	Bacteria	Bacteroidota	Bacteroidia	Cytophagales	Hymenobacteraceae	Adhaeribacter	
8d0c68d5ac1abd45141b52981b85c918	Bacteria	Firmicutes	Bacilli	Staphylococcales	Staphylococcaceae	Staphylococcus	
8ea08465611d7365300a3688f454eabf	Bacteria	Proteobacteria	Gammaproteobacteria	Burkholderiales	Comamonadaceae
6c2d563acc909894a30d486e15ea6df3	Bacteria	Actinobacteriota	Actinobacteria	Propionibacteriales	Nocardioidaceae	Marmoricola	
561d05197d5cbcc56a73ca4a4ad90b39	Bacteria	Proteobacteria	Alphaproteobacteria	Micropepsales	Micropepsaceae		
3e560f69e0701b3d8e61bcec472ae422	Bacteria	Bdellovibrionota	Bdellovibrionia	Bdellovibrionales	Bdellovibrionaceae	OM27_clade	
667f8336b670e7b4c6a472d51bafe89a	Bacteria	Proteobacteria	Alphaproteobacteria	Caulobacterales	Caulobacteraceae	Phenylobacterium	
1a1ed896f584dd40fedbb0f957e7fe9e	Bacteria	Firmicutes	Bacilli	Paenibacillales	Paenibacillaceae	Paenibacillus	
94e2c44f1e715064046184c018f7e6ef	Bacteria	Actinobacteriota	Acidimicrobiia
b59bc24de3555b235e12e2e38a121b2e	Bacteria	Actinobacteriota	Acidimicrobiia
0d23b862e35302f419943e6af31aadee	Bacteria	Actinobacteriota	Actinobacteria	Actinomycetales	Actinomycetaceae	Actinomyces	
bab65fa3c7621095bdbc4d7732e2b6c3	Bacteria	Proteobacteria	Alphaproteobacteria	Rhizobiales	Rhizobiaceae
70e8de971761739eff0cfb9ef1121fd4	Bacteria	Firmicutes	Clostridia	Peptostreptococcales-Tissierellales	Peptostreptococcales-Tissierellales_fa	Anaerococcus	
5e338c0ccf82cc9a3899901b199bc2be	Bacteria	Bacteroidota	Bacteroidia	Sphingobacteriales	Sphingobacteriaceae	Mucilaginibacter	
7c412087c02470eb4c593ef3f538a6e5	Bacteria	Firmicutes	Bacilli	Staphylococcales	Staphylococcaceae	Staphylococcus	
ee1d47146b386c2d2f2b377293c0e998	Bacteria	Proteobacteria	Alphaproteobacteria	Sphingomonadales	Sphingomonadaceae	Ellin6055	
48af6e106301b6a2d544e93a8e77fb01	Bacteria	Proteobacteria	Gammaproteobacteria	Salinisphaerales	Solimonadaceae	Panacagrimonas	
bfa85ecc29b6dabac1b80c5b537f9a88	Bacteria	Bacteroidota	Bacteroidia	Chitinophagales	Chitinophagaceae	Aurantisolimonas	
1bbd0dea4dfcb2678740b442cc8b6d62	Bacteria	Proteobacteria	Gammaproteobacteria	Xanthomonadales	Xanthomonadaceae
79776b96d47a2e6a9e571c71c486451c	Bacteria	Proteobacteria	Alphaproteobacteria	Reyranellales	Reyranellaceae	Reyranella	
4ec850b9db02b7f30cb9472a9c540f72	Bacteria	Proteobacteria	Alphaproteobacteria	Rhizobiales	Xanthobacteraceae
7b35c61b73e42764259e39d1057429a0	Bacteria	Proteobacteria	Gammaproteobacteria	Pseudomonadales	Pseudomonadaceae	Pseudomonas	
626ebbf1977ebbb69339c5d437eb0131	Bacteria	Acidobacteriota	Acidobacteriae	Bryobacterales	Bryobacteraceae	Bryobacter	
a8ffd853ee103fd16887a6cc684edaea	Bacteria	Proteobacteria	Gammaproteobacteria	Diplorickettsiales	Diplorickettsiaceae		
11a10248f6f69c911d0e515ce2796abd	Bacteria	Proteobacteria	Gammaproteobacteria	Piscirickettsiales	Piscirickettsiaceae	Candidatus_Endoecteinascidia	
c01c0d20c2fac6b496164373dbe97925	Bacteria	Proteobacteria	Alphaproteobacteria	Rhizobiales	Rhizobiales_Incertae_Sedis	Bauldia	
215c726446ddce22ecd134cb1687ef36	Bacteria	Dependentiae	Babeliae	Babeliales	Babeliaceae		
a2d18b4878b7d071638628ed49650394	Bacteria	Proteobacteria	Alphaproteobacteria	Reyranellales	Reyranellaceae	Reyranella	
e06cb075e2f2e5f3c818f4f057ad403c	Bacteria	Proteobacteria	Gammaproteobacteria
463b05d042462bcab1acf51a2155ebed	Bacteria	Firmicutes	Bacilli	Staphylococcales	Staphylococcaceae	Staphylococcus	
97ac70bd292fc0ddd74aa89c9d5dfe28	Bacteria	Proteobacteria	Alphaproteobacteria	Rhizobiales	Rhizobiaceae
d90590fc24e733d4d87428a6443b6a69	Bacteria	Proteobacteria	Alphaproteobacteria	Sphingomonadales	Sphingomonadaceae	Sphingobium	
58899a92bd347886318cb6b297b06b27	Bacteria	Proteobacteria	Gammaproteobacteria	Burkholderiales	Methylophilaceae
e5528b8c787324b4ffbd5405b7002eea	Bacteria	Verrucomicrobiota	Verrucomicrobiae	Pedosphaerales	Pedosphaeraceae		
e559de3d667842fe2ccbae0f13d28421	Bacteria	Proteobacteria	Gammaproteobacteria	Burkholderiales	Comamonadaceae	Polaromonas	
9afc31b9ec7a8b6892005c8a5ef919b6	Bacteria	Verrucomicrobiota	Chlamydiae	Chlamydiales	Simkaniaceae	Ga0074140	
c2cb8c875bdca80be01a2bab3ab410dd	Bacteria	Actinobacteriota	Actinobacteria	Propionibacteriales	Nocardioidaceae
682a4760505a97fd47f479dcfbc37994	Bacteria	Proteobacteria	Alphaproteobacteria	Rhizobiales	Rhizobiaceae
1b072763eed7b65f864995686ee353f8	Bacteria	Proteobacteria	Alphaproteobacteria	Rhizobiales	Xanthobacteraceae	Ancylobacter	
c032d0df6d08c72cd8b6ea9d79c02a36	Bacteria	Proteobacteria	Gammaproteobacteria	Burkholderiales	Comamonadaceae
54416182dcfa591b1101cfecf8963ef0	Bacteria	Proteobacteria	Alphaproteobacteria	Rhizobiales	Beijerinckiaceae	Methylovirgula	
3edd92b07c34386a08d21a7761d582fa	Bacteria	Firmicutes	Bacilli	Staphylococcales	Staphylococcaceae	Staphylococcus	
516b72111c78e7c2023e9a551a6f0782	Bacteria	Actinobacteriota	Acidimicrobiia				
20924487a4af7a825f545def16539ad2	Bacteria	Proteobacteria	Gammaproteobacteria	Xanthomonadales	Xanthomonadaceae	Arenimonas	
3cec0a86a32b334dcb417e670c8df776	Bacteria	Firmicutes	Clostridia	Peptostreptococcales-Tissierellales	Peptostreptococcales-Tissierellales_fa	Finegoldia	
8f0cb0032f9f5b53bbd439ca5d841175	Bacteria	Actinobacteriota	Actinobacteria	Frankiales	Sporichthyaceae	Sporichthya	
ebdd7140c05ee2eeedcaaa9b2a41e545	Bacteria	Proteobacteria	Gammaproteobacteria	Enterobacterales
953c82447d0249a4975765dfd90bbf30	Bacteria	Bacteroidota	Bacteroidia	Chitinophagales	Chitinophagaceae
825c638342a52bdd7e40d042a6e309b3	Bacteria	Firmicutes	Clostridia	Peptostreptococcales-Tissierellales	Peptostreptococcales-Tissierellales_fa	Anaerococcus	
e2107f406140531a5265bf0e5322989b	Bacteria	Firmicutes	Bacilli	Bacillales	Bacillaceae	Bacillus	
0b89d6addf7f983efafe0506376210c7	Bacteria	Proteobacteria	Gammaproteobacteria	Burkholderiales	Comamonadaceae
39b301d5f0782b6bc728c39d38bb38e7	Bacteria	Proteobacteria	Alphaproteobacteria	Rickettsiales	Mitochondria		
3f0b7ba4ef442576e91f5df29f7f9e22	Bacteria	Proteobacteria	Alphaproteobacteria	Puniceispirillales			
b9f27e3ab91478c4551d295363778eab	Bacteria	Proteobacteria	Alphaproteobacteria	Sphingomonadales	Sphingomonadaceae
ff51b8ddf9848452c0f2ec6bd85bce9d	Bacteria	Proteobacteria	Gammaproteobacteria	Enterobacterales	Enterobacteriaceae	Escherichia/Shigella	
d750ca1d6f72db8944c23f6208fd6bdf	Bacteria	Proteobacteria	Alphaproteobacteria	Reyranellales	Reyranellaceae	Reyranella	
b7067a1aec438fa5bf42ecc155a1206b	Bacteria	Proteobacteria	Alphaproteobacteria	Rhizobiales	Xanthobacteraceae		
1b431687f78d40d26856ed5f0ba15281	Bacteria	Firmicutes	Bacilli	Staphylococcales	Staphylococcaceae	Staphylococcus	
6fde1e6cf81e68b27203dbcee354ac6f	Bacteria	Actinobacteriota	Actinobacteria	Micrococcales
036caf8217f3ef9f0ad2443564e9737b	Bacteria	Verrucomicrobiota	Chlamydiae	Chlamydiales	Parachlamydiaceae	Neochlamydia	
ac9f1187c91388fb992e42f3339e5802	Bacteria	Actinobacteriota	Actinobacteria	Corynebacteriales	Corynebacteriaceae	Turicella	
a1c8017705e91bfb4b1323d4ea89ec4d	Bacteria	Bacteroidota	Bacteroidia	Flavobacteriales	Weeksellaceae	Cloacibacterium	
88cee600899908dfb5f75c3d7178ec8a	Bacteria	Verrucomicrobiota	Verrucomicrobiae	Verrucomicrobiales	Verrucomicrobiaceae	Roseimicrobium	
6a906754a96ddd17dd680bdfcade4843	Bacteria	Bacteroidota	Bacteroidia	Flavobacteriales	Flavobacteriaceae	Flavobacterium	
a44741e879a0012298e7518edfe35ab8	Bacteria	Proteobacteria	Gammaproteobacteria	Pseudomonadales	Pseudomonadaceae	Pseudomonas	
592764e9bc615ce7d3591a0a68dc7cd6	Bacteria	Proteobacteria	Alphaproteobacteria	Sphingomonadales	Sphingomonadaceae	Sphingomonas	
876751a52aca6675159ca8afefe5a5cf	Bacteria	Proteobacteria	Alphaproteobacteria	Sphingomonadales	Sphingomonadaceae	Sphingomonas	
6d21af7be767cf79c50249dc155488da	Bacteria
7783ea25dc15a00ae056eecc90b68010	Bacteria	Proteobacteria	Gammaproteobacteria	Pseudomonadales	Pseudomonadaceae	Pseudomonas	
601c5fbdb81d1e31c0dc08b4dd277679	Bacteria	Bacteroidota	Bacteroidia	Bacteroidales	Prevotellaceae	Alloprevotella	
b771da57f23d49c843874839cc3f1504	Bacteria	Actinobacteriota	Actinobacteria	Micromonosporales	Micromonosporaceae
4e06eddd4d0d42a1514e61eeb119cec8	Bacteria	Proteobacteria	Alphaproteobacteria	Rickettsiales	Mitochondria		
dba0db77ff6aa5a0bf38b25647a2cec2	Bacteria	Proteobacteria	Alphaproteobacteria	Sphingomonadales	Sphingomonadaceae	Sphingomonas	
0ecc065954c632f151d633899f202539	Bacteria	Actinobacteriota	Actinobacteria	Propionibacteriales	Nocardioidaceae	Nocardioides	
1bd662301f8f024845f5c760e8dd3d64	Bacteria	Proteobacteria	Gammaproteobacteria	Burkholderiales	Burkholderiaceae	Cupriavidus	
3be836b5792f9c091a2b79a271783c8b	Bacteria	Proteobacteria	Gammaproteobacteria	Burkholderiales	Nitrosomonadaceae	MND1	
170b47b9757ebbbd373e94e4474c07db	Bacteria	Proteobacteria	Alphaproteobacteria	Reyranellales	Reyranellaceae	Reyranella	
086113443084ae574e6b21d8b2474ff4	Bacteria	Bdellovibrionota	Bdellovibrionia	Bdellovibrionales	Bdellovibrionaceae	Bdellovibrio	
617f91b2f412d6352aea3d0a6647f957	Bacteria	Proteobacteria	Gammaproteobacteria	Burkholderiales	Gallionellaceae	Sideroxydans	
6e87fd8e0c02c7c5fffc11ec5219d3de	Bacteria	Proteobacteria	Alphaproteobacteria	Caulobacterales	Caulobacteraceae	Caulobacter	
a12216ff066f4249fe8ca0b270b5e2d8	Bacteria	Proteobacteria	Alphaproteobacteria	Dongiales	Dongiaceae	Dongia	
210cca6802825cd67dcd7768cf649b48	Bacteria	Firmicutes	Bacilli	Staphylococcales	Staphylococcaceae	Staphylococcus	
d4a11168812150b006d7b82e8dc16d09	Bacteria	Proteobacteria	Alphaproteobacteria	Rhizobiales	Devosiaceae	Devosia	
35a1d078e515d8e592e2e151e0a9f541	Bacteria	Proteobacteria	Alphaproteobacteria	Rhizobiales	Xanthobacteraceae
6626fdccd09a03602e79114f5836bcb2	Bacteria	Myxococcota	Myxococcia	Myxococcales	Myxococcaceae	P3OB-42	
e92b206c7537552f44024d772226865b	Bacteria	Firmicutes	Bacilli	Staphylococcales	Staphylococcaceae	Staphylococcus	
25b7f2c474d21e46ffa9341f0a6e943b	Bacteria	Gemmatimonadota	Gemmatimonadetes	Gemmatimonadales	Gemmatimonadaceae	Gemmatimonas	
72224c33eaa2d46f3d505e2183a73c53	Bacteria	Proteobacteria	Alphaproteobacteria	Rhizobiales	Beijerinckiaceae	alphaI_cluster	
36d5b978ded9e2b076c37023e772774d	Bacteria	Bacteroidota	Bacteroidia	Cytophagales	Spirosomaceae	Dyadobacter	
4df1264e8ee28c9e2bbe0c18d9336b2d	Bacteria	Verrucomicrobiota	Chlamydiae	Chlamydiales	cvE6		
0a9eb1b579be61cb64e14216d06c47e6	Bacteria	Bacteroidota	Bacteroidia	Chitinophagales	Chitinophagaceae
df90f45e1dbfc0edc0e99591cf179cf1	Bacteria	Proteobacteria	Gammaproteobacteria	Pseudomonadales	Pseudomonadaceae	Pseudomonas	
c87f381ecb01ceb7561894593844bf24	Bacteria	Proteobacteria	Alphaproteobacteria	Sphingomonadales	Sphingomonadaceae
39b813d2ec789ee2d10b0ec14ca2d6c6	Bacteria	Bacteroidota	Bacteroidia	Sphingobacteriales	Sphingobacteriaceae		
8b5d0f96c37bf8407f6539637acba048	Bacteria	Verrucomicrobiota	Chlamydiae	Chlamydiales	Simkaniaceae		
6edd3ca3b2357239b60a4324f8cecd85	Bacteria	Verrucomicrobiota	Verrucomicrobiae	Verrucomicrobiales	Verrucomicrobiaceae	Roseimicrobium	
41a1027ac9a50b4fc4bae5d7341ea25a	Bacteria	Proteobacteria	Gammaproteobacteria	Xanthomonadales	Xanthomonadaceae	Arenimonas	
baba6499b0b5437c207b0ec7ec3ee089	Bacteria	Bacteroidota	Bacteroidia	Flavobacteriales	Weeksellaceae	Chryseobacterium	
3a6022b92311ae78f0fc7b2791c3f5e0	Bacteria	Firmicutes	Bacilli	Staphylococcales	Staphylococcaceae	Staphylococcus	
773b4aa4d00ba888a66c26f9900d37da	Bacteria	Actinobacteriota	Actinobacteria	Micrococcales	Micrococcaceae	Rothia	
ea3493ecad8461c5482e852f2ce82966	Bacteria	Proteobacteria	Gammaproteobacteria	Burkholderiales	Burkholderiaceae	Burkholderia-Caballeronia-Paraburkholderia	
4f1e0a4c9b3ccb5e9683816f731be953	Bacteria	Proteobacteria	Alphaproteobacteria	Sphingomonadales	Sphingomonadaceae	Sphingobium	
89314f2de8555c64042a0774d1e71967	Bacteria	Proteobacteria	Gammaproteobacteria	Xanthomonadales	Xanthomonadaceae
8f2d533a517c7aff9384ae2af26f83f3	Bacteria	Actinobacteriota	Thermoleophilia	Gaiellales			
b9a44d2c1786208279b4e9ea4dd6d923	Bacteria	Actinobacteriota	Actinobacteria	Corynebacteriales	Nocardiaceae	Rhodococcus	
0d0eebe70d0136413b6bdb85c13e4f0f	Bacteria	Actinobacteriota	Thermoleophilia	Gaiellales			
75f616f862a624a7e1031978e32d7bba	Bacteria	Actinobacteriota	Actinobacteria	Micrococcales	Microbacteriaceae
957d92e7c85120c68847b07daa8b3c13	Bacteria	Firmicutes	Bacilli	Staphylococcales	Staphylococcaceae	Staphylococcus	
70b5cf8fe0890ad76d718c30947d8a3c	Bacteria	Firmicutes	Clostridia	Peptostreptococcales-Tissierellales	Peptostreptococcales-Tissierellales_fa	Anaerococcus	
4dc21b3d01a3ba8532733cb6c6d5aa27	Bacteria	Proteobacteria	Gammaproteobacteria	Diplorickettsiales	Diplorickettsiaceae		
f29fe660984340d5fc2f106c7dde14c1	Bacteria	Proteobacteria	Gammaproteobacteria	Salinisphaerales	Solimonadaceae	Panacagrimonas	
ae5a5ddbd6f69024e2f1648f043dc6fb	Bacteria	Actinobacteriota	Actinobacteria	Micrococcales	Microbacteriaceae	Microbacterium	
3c6594b46d6399c48171410471825fa7	Bacteria	Actinobacteriota	Actinobacteria	Propionibacteriales	Nocardioidaceae	Marmoricola	
f13f7725d135b502d733ef3daf8b83fd	Bacteria	Myxococcota	Polyangia	Haliangiales	Haliangiaceae	Haliangium	
1f2325f2a46485e8bcbf1e11768f888e	Bacteria	Actinobacteriota	Acidimicrobiia	Microtrichales	Ilumatobacteraceae	CL500-29_marine_group	
e181464264201f754ce8044cecae3c73	Bacteria	Proteobacteria	Gammaproteobacteria	Burkholderiales	Alcaligenaceae
b68bf71e84a0b1dab98503e49722a95b	Bacteria	Bacteroidota	Bacteroidia	Chitinophagales	Chitinophagaceae	Terrimonas	
90e49ffa99b39de879a9e9af56aa80bc	Bacteria	Proteobacteria	Gammaproteobacteria	Burkholderiales	Comamonadaceae
6436a06c5af45e8b67799338daa6fb82	Bacteria	Proteobacteria	Gammaproteobacteria	Burkholderiales	Chitinimonadaceae	Chitinimonas	
c7968302d721a822423758d6be1c046f	Bacteria	Chloroflexi	Dehalococcoidia	S085			
0cf11ece92f3039b9c86b519c6dfff49	Bacteria	Proteobacteria	Gammaproteobacteria	Burkholderiales	Oxalobacteraceae
4cb4144d2c3fd70326b8a5115249a963	Bacteria	Firmicutes	Bacilli	Staphylococcales	Staphylococcaceae	Staphylococcus	
0147a18e2c2f5b1620be7d004b8c5973	Bacteria	Proteobacteria	Gammaproteobacteria	Burkholderiales	Comamonadaceae	Ramlibacter	
631682a548dbe32598f8a9a917eaa42e	Bacteria	Firmicutes	Bacilli	Staphylococcales	Staphylococcaceae	Staphylococcus	
681e1a2228de9b1a45308285f150066c	Bacteria	Actinobacteriota	Actinobacteria	Actinomycetales	Actinomycetaceae	Actinomyces	
6382a6e79c76985fb8270f59d470c5f2	Bacteria	Gemmatimonadota	Gemmatimonadetes	Gemmatimonadales	Gemmatimonadaceae	Gemmatimonas	
8fbeea247b8aee05777d0947b71fc8c9	Bacteria	Proteobacteria	Alphaproteobacteria	Reyranellales	Reyranellaceae	Reyranella	
bae8e4f01fc1fb8165077cdee17248c0	Bacteria	Actinobacteriota	Actinobacteria	Propionibacteriales	Nocardioidaceae	Nocardioides	
d901faa228166842d33c753b6a666895	Bacteria	Proteobacteria	Alphaproteobacteria	Sphingomonadales	Sphingomonadaceae	Sphingomonas	
8db7738dad6843c53599b3073ca737b8	Bacteria	Bacteroidota	Bacteroidia	Chitinophagales	Chitinophagaceae	Pseudoflavitalea	
70a4e3fd3ff2d899a4dd41b8a5f1accc	Bacteria	Proteobacteria	Alphaproteobacteria	Sphingomonadales	Sphingomonadaceae	Sphingomonas	
9865cc9ee37b9fc62486c9b419a51c02	Bacteria	Proteobacteria	Gammaproteobacteria	Burkholderiales	Comamonadaceae
ac7cb95b43443c7cd4dc51c627cee840	Bacteria	Firmicutes	Bacilli	Staphylococcales	Staphylococcaceae	Staphylococcus	
8814deae7799a6d6e3da96447bee386b	Bacteria	Proteobacteria	Gammaproteobacteria	Diplorickettsiales	Diplorickettsiaceae		
592f7a02ac66ca0b097e47bdedd474fa	Bacteria	Firmicutes	Clostridia	Peptostreptococcales-Tissierellales	Peptostreptococcales-Tissierellales_fa	Anaerococcus	
8f40651067efb15f9eac41c80d1f997f	Bacteria	Proteobacteria	Alphaproteobacteria	Rhizobiales
fd93b54bd32c461733d45c4db31d6a9d	Bacteria	Firmicutes	Bacilli	Bacillales	Bacillaceae	Bacillus	
d37c4088e1aea49ca1c0b2506eecb173	Bacteria	Proteobacteria	Alphaproteobacteria	Caulobacterales	Caulobacteraceae
e55e947a6f9fc7fb97be3fa1d80d1396	Bacteria	Proteobacteria	Alphaproteobacteria	Micropepsales	Micropepsaceae		
f4cf4967117f66445990507a04a3a56c	Bacteria	Proteobacteria	Gammaproteobacteria	Salinisphaerales	Solimonadaceae	Hydrocarboniphaga	
f54ba1a0f4aa93fe462d727165cf4c99	Bacteria	Proteobacteria	Alphaproteobacteria	Sphingomonadales	Sphingomonadaceae	Sphingomonas	
fa6177e7af1bf0d648283d150d9d1f70	Bacteria	Bacteroidota	SJA-28				
395baf2a27f105d8c5ab4d6efa3613a4	Bacteria	Proteobacteria	Gammaproteobacteria	Burkholderiales
8ecd540303d6483aeed4f8f3a58ca178	Bacteria	Firmicutes	Clostridia	Clostridiales	Clostridiaceae	Clostridium_sensu_stricto_13	
c38f0746b9a20631615d8f9f6ed2b8c2	Bacteria	Bacteroidota	Bacteroidia	Chitinophagales	Chitinophagaceae		
1a6d5a4b17f1331d9d73f65fb903e5ea	Bacteria	Verrucomicrobiota	Verrucomicrobiae	Pedosphaerales	Pedosphaeraceae
425107ca1e05b120336067699c049d29	Bacteria	Proteobacteria	Alphaproteobacteria	Rickettsiales	Mitochondria		
e7fca2eb8d984f8fb615d5648190919a	Bacteria	Gemmatimonadota	Gemmatimonadetes	Gemmatimonadales	Gemmatimonadaceae	Gemmatimonas	
db1abf32cfb6c63b0d45197178e0e3af	Bacteria	Proteobacteria	Gammaproteobacteria	Salinisphaerales	Solimonadaceae
6953be529d1c88505685618e7b004f68	Bacteria	Proteobacteria	Alphaproteobacteria	Sphingomonadales	Sphingomonadaceae	Sphingomonas	
a616b77756af31552c319c95a4e3c766	Bacteria	Proteobacteria	Gammaproteobacteria	Burkholderiales	Comamonadaceae	Polaromonas	
710093b438cefb32167311dbadc1c105	Bacteria	Proteobacteria	Alphaproteobacteria	Sphingomonadales	Sphingomonadaceae	Sphingomonas	
eb8a7742da17014218e99f9156cb7f69	Bacteria	Gemmatimonadota	Gemmatimonadetes	Gemmatimonadales	Gemmatimonadaceae	Gemmatimonas	
152fc192b3a2269df982551ce7852f39	Bacteria	Proteobacteria	Gammaproteobacteria	Burkholderiales	TRA3-20		
f665f7ebc859fa3092b37a3dcb3c4a6f	Bacteria	Proteobacteria	Gammaproteobacteria	Diplorickettsiales	Diplorickettsiaceae		
4a7252c2c23dc5a42ef4927a8aa2de5d	Bacteria	Proteobacteria	Gammaproteobacteria	Burkholderiales	Burkholderiaceae	Burkholderia-Caballeronia-Paraburkholderia	
48c1dc6530ebb5eb02b0c96c3a67745d	Bacteria	Proteobacteria	Gammaproteobacteria	Burkholderiales	Comamonadaceae	Schlegelella	
8a9661bd10a9a24fe9b4cb8de68dbab1	Bacteria	Acidobacteriota	Blastocatellia	11-24			
a655347a1eaea67543729df1439e4265	Bacteria	Proteobacteria	Alphaproteobacteria	Rhizobiales	Xanthobacteraceae	Afipia	
29187b4ab471c642782c96066d6b9130	Bacteria
23b27d5a72cbf5a113d6aafb80652196	Bacteria
eca5a78a0492b243d7006580ec21aaad	Bacteria	Myxococcota	Polyangia	Haliangiales	Haliangiaceae	Haliangium	
dbed87819c1d7aee667cc014d0d1786d	Bacteria	Actinobacteriota	Acidimicrobiia
66432f74ecebf8311bbbd0e9859477c2	Bacteria	Chloroflexi	Dehalococcoidia	S085			
64ab36702aa6bd8b02178148d3181a32	Bacteria	Proteobacteria	Gammaproteobacteria	Burkholderiales	Burkholderiaceae	Burkholderia-Caballeronia-Paraburkholderia	
4e24af869721dd68990413821aae8956	Bacteria	Proteobacteria	Gammaproteobacteria	Salinisphaerales	Solimonadaceae	Alkanibacter	
dbd417b49d0d79ee6cea0e33d3d8cc1c	Bacteria	Proteobacteria	Alphaproteobacteria	Rhizobiales	Labraceae	Labrys	
7655f41dd8ab66f352bb013021b803c2	Bacteria	Proteobacteria	Gammaproteobacteria	Burkholderiales	Burkholderiaceae
a7b6c41ed43e8b8d321f3de3b9970d76	Bacteria	Proteobacteria	Alphaproteobacteria	Rickettsiales	Mitochondria		
b4c919f80bb485c2be05c4c09a7a147d	Bacteria	Proteobacteria	Alphaproteobacteria	Sphingomonadales	Sphingomonadaceae	Croceicoccus	
00d1104db5457256f85683167e5edf58	Bacteria	Actinobacteriota	Thermoleophilia	Solirubrobacterales	67-14		
fa3ab10bfb5e5487918b473a53495c3d	Bacteria	Dependentiae	Babeliae	Babeliales
de6010ab452c93481e1d12d2e2173401	Bacteria	Proteobacteria	Gammaproteobacteria	Burkholderiales	Alcaligenaceae
d6217690a59908c77f3e43758ba1a573	Bacteria	Verrucomicrobiota	Chlamydiae	Chlamydiales
6f9591b13a8c683880133babf92f1e1e	Bacteria	Proteobacteria	Gammaproteobacteria	Steroidobacterales	Steroidobacteraceae
561a5fe41a336be898fcae838191dd78	Bacteria	Actinobacteriota	Actinobacteria	Corynebacteriales	Corynebacteriaceae	Corynebacterium	
dbcabf43df73db0dc30810b0cdf681a3	Bacteria	Actinobacteriota	Acidimicrobiia	IMCC26256			
f08d5b6c70cfd6d57d8f76a525938529	Bacteria	Proteobacteria	Alphaproteobacteria	Rhizobiales	Beijerinckiaceae	Methylobacterium-Methylorubrum	
7535e6eea165d2d5d2523f9d4de4c76a	Bacteria	Proteobacteria	Alphaproteobacteria	Sphingomonadales	Sphingomonadaceae	Sphingomonas	
cbdaf9310d85a267b11e8953936f5797	Bacteria	Actinobacteriota	Actinobacteria	Corynebacteriales	Nocardiaceae	Rhodococcus	
a606feb934d697f18db809a6210e771c	Bacteria	Actinobacteriota	Acidimicrobiia	Acidimicrobiales	Acidimicrobiaceae		
7b3fdffd5c9aa662be5846de646bded1	Bacteria	Proteobacteria	Gammaproteobacteria	Pseudomonadales	Pseudomonadaceae	Pseudomonas	
4fd2887ec32533e9a0af45e16e67692a	Bacteria	Proteobacteria	Gammaproteobacteria	Burkholderiales	Comamonadaceae
1e4f92d93e7dc4492d19d10c0c4094f6	Bacteria	Proteobacteria	Gammaproteobacteria	Burkholderiales	Oxalobacteraceae
9ab1929442a749d00d73432e694d1a33	Bacteria	Actinobacteriota	Actinobacteria	Propionibacteriales	Propionibacteriaceae	Friedmanniella	
7e62eee6f33e7b81c649b71c2570f98e	Bacteria	Proteobacteria	Gammaproteobacteria	Burkholderiales	Burkholderiaceae
08ff70927098ba2f89f83c06f2fbbc4a	Bacteria	Firmicutes	Bacilli	Bacillales	Bacillaceae	Bacillus	
42795a350f1ea5d941009853bf6f9e82	Bacteria	Actinobacteriota	Actinobacteria	Corynebacteriales	Nocardiaceae	Gordonia	
a09835ae53c6f13ed23d8d7e581e9cb9	Bacteria	Proteobacteria	Gammaproteobacteria	Salinisphaerales	Solimonadaceae	Panacagrimonas	
4acbe79ecd2144dfe7cd8d7a5ca52961	Bacteria	Actinobacteriota	Actinobacteria	Corynebacteriales	Nocardiaceae	Rhodococcus	
0bc45496b2bafcb029d2458ccfdbf616	Bacteria	Actinobacteriota	Actinobacteria	Micrococcales	Microbacteriaceae
0bd4de5814bf6b4ea04e72b738a6f934	Bacteria	Myxococcota	Myxococcia	Myxococcales	Myxococcaceae	P3OB-42	
a0e07b33d116a8f6f01a2708485954e4	Bacteria	Firmicutes	Bacilli	Staphylococcales	Staphylococcaceae	Staphylococcus	
47a0361cdc3b592e4184fa2969ec9898	Bacteria	Proteobacteria	Alphaproteobacteria	Sphingomonadales	Sphingomonadaceae	Sphingopyxis	
91e8a1fce30c5806d34154820185f2b5	Bacteria	Proteobacteria	Alphaproteobacteria	Sphingomonadales	Sphingomonadaceae
e96e74af23b8ddf8be2a23f4c2629aa8	Bacteria	Proteobacteria	Alphaproteobacteria	Rhizobiales	Xanthobacteraceae
5ca6cc05f24dee7dbd550d17305bad7c	Bacteria	Proteobacteria	Gammaproteobacteria	Burkholderiales	Comamonadaceae	Polaromonas	
23acfa3c5493889c14105c3a6bab3971	Bacteria	Proteobacteria	Alphaproteobacteria	Sphingomonadales	Sphingomonadaceae	Sphingopyxis	
93d34d3770cf450481187375652a4f40	Bacteria	Bacteroidota	Bacteroidia	Flavobacteriales	Flavobacteriaceae	Flavobacterium	
5b059908c44efed225677634ce714eb1	Bacteria	Proteobacteria	Alphaproteobacteria	Rhizobiales	Xanthobacteraceae		
9df5e5bdff9b855b7752885d915fb1ef	Bacteria	Firmicutes	Bacilli	Staphylococcales	Staphylococcaceae
330ec05bf80549d36f08025a93c43e9f	Bacteria	Dependentiae	Babeliae	Babeliales	Vermiphilaceae		
422831152259774c1a3f25abd97bc1ca	Bacteria	Actinobacteriota	Acidimicrobiia	Microtrichales	Ilumatobacteraceae	CL500-29_marine_group	
b913e90c259f11c296c42f1932c708cc	Bacteria	Desulfobacterota					
9c1bb5737316ba43bc7f2271ede3529d	Bacteria	Actinobacteriota	Actinobacteria	Micrococcales	Micrococcaceae
ab934a4c59b33365078c97ae296f6b38	Bacteria	Proteobacteria	Gammaproteobacteria	Diplorickettsiales	Diplorickettsiaceae		
62e2f123fbd6f3f5b5ca9abed0c8425a	Bacteria	Actinobacteriota	Actinobacteria	Micrococcales
3b2ad8e488e2fb8bcb20a18cc8b6804e	Bacteria	Proteobacteria	Alphaproteobacteria	Reyranellales	Reyranellaceae	Reyranella	
9415d778186358892b91312c5c85bf24	Bacteria	Actinobacteriota	Actinobacteria	Micrococcales	Brevibacteriaceae	Brevibacterium	
37b4c5cf600171c032bf14a83c016882	Bacteria	Verrucomicrobiota	Chlamydiae	Chlamydiales	Simkaniaceae
d65acb73b4a51b402df7ca0ee090c3f2	Bacteria	Proteobacteria	Alphaproteobacteria	Rhizobiales	Hyphomicrobiaceae	Hyphomicrobium	
eea327f02aeaf4032cec5d2f2f8d241d	Bacteria	Proteobacteria	Alphaproteobacteria	Sphingomonadales	Sphingomonadaceae	Sphingobium	
d1431f664cae63b8b6da2f770b2c0749	Bacteria	Proteobacteria	Gammaproteobacteria	Salinisphaerales	Solimonadaceae	Hydrocarboniphaga	
f7eeba79491d83b57f92e41787867386	Bacteria	Firmicutes	Clostridia	Peptostreptococcales-Tissierellales	Peptostreptococcales-Tissierellales_fa	Finegoldia	
0c28a71ae1ea72d93b6ecb26d83e2672	Bacteria	Actinobacteriota	Acidimicrobiia	IMCC26256			
eee190dd6577152ec246808a0515bce9	Bacteria	Actinobacteriota	Actinobacteria	Corynebacteriales	Nocardiaceae	Rhodococcus	
680271c0fe4157f75e018466c5b02b50	Bacteria	Proteobacteria	Gammaproteobacteria	Burkholderiales	Comamonadaceae	Paucibacter	
72eb9629883273118042bb9684ed6639	Bacteria	Proteobacteria	Alphaproteobacteria	Rhizobiales	Xanthobacteraceae	Rhodoplanes	
e574b19ba81b4014947a7099b41ec65f	Bacteria	Proteobacteria	Alphaproteobacteria	Dongiales	Dongiaceae	Dongia	
8a0133b6573f42d29b76e3817bea2505	Bacteria	Firmicutes	Bacilli	Staphylococcales	Staphylococcaceae	Staphylococcus	
c2fcdc79c45f7fa0265bc9095624649a	Bacteria	Actinobacteriota	Acidimicrobiia	IMCC26256			
84c992605f01c2d4e6aae8da9477cfcc	Bacteria	Actinobacteriota	Actinobacteria	Micrococcales	Microbacteriaceae
8eb3e8d6ee85ffbd8686dedcd5323430	Bacteria	Proteobacteria	Gammaproteobacteria	Burkholderiales	Alcaligenaceae
370e9afd1729070ed653a3412d91d08f	Bacteria	Proteobacteria	Alphaproteobacteria	Rhizobiales	Xanthobacteraceae	Tardiphaga	
dd46d4a963515475bc658380f13a4357	Bacteria	Proteobacteria	Alphaproteobacteria	Rhizobiales	Beijerinckiaceae
d713c458c81477a2562cb188b36d8c32	Bacteria	Proteobacteria	Gammaproteobacteria	Burkholderiales	Comamonadaceae	Caenimonas	
2781b292a8eadefdf2c4f8ab410d5271	Bacteria	Proteobacteria	Alphaproteobacteria	Caulobacterales	Caulobacteraceae	Caulobacter	
49edf4215db4f4b3de6b370d385c639e	Bacteria	Proteobacteria	Alphaproteobacteria	Sphingomonadales	Sphingomonadaceae	Sphingomonas	
81843e875c1d33b7b84703cbf9f8c984	Bacteria	Gemmatimonadota	Gemmatimonadetes	Gemmatimonadales	Gemmatimonadaceae	Gemmatimonas	
5631e842fd7a1be7cea77a56c494dc52	Bacteria	Acidobacteriota	Thermoanaerobaculia	Thermoanaerobaculales	Thermoanaerobaculaceae	Subgroup_10	
509c17fab31b5da63cb81ae86296aaf3	Bacteria	Proteobacteria	Alphaproteobacteria	Micropepsales	Micropepsaceae		
d3c2efbf4b5059b781f2254eb2fbd981	Bacteria	Verrucomicrobiota	Verrucomicrobiae	Verrucomicrobiales	Verrucomicrobiaceae	Prosthecobacter	
7e0212a3377c89d5c2400f7f4ee35a22	Bacteria	Proteobacteria	Alphaproteobacteria	Sphingomonadales	Sphingomonadaceae
3ea46cd4b990e144592563b48e1636bf	Bacteria	Proteobacteria	Alphaproteobacteria	Caulobacterales	Caulobacteraceae	Brevundimonas	
9dd43b18a48d6387f08c9e56c239b53b	Bacteria	Proteobacteria	Alphaproteobacteria	Rhizobiales	Rhizobiaceae	Allorhizobium-Neorhizobium-Pararhizobium-Rhizobium	
5a9bc375bc006ff0635a30630ed9aac6	Bacteria	Actinobacteriota	Actinobacteria	Propionibacteriales	Nocardioidaceae	Nocardioides	
33a3fef80354ff61507f75f9ab027953	Bacteria	Proteobacteria	Gammaproteobacteria	Enterobacterales
dfa8165de063d1b15699459ea12492a5	Bacteria	Actinobacteriota	Actinobacteria	Frankiales			
1ab2cf4e14cf1db4d0a873b5a1b186e5	Bacteria	Proteobacteria	Gammaproteobacteria	Burkholderiales	Alcaligenaceae
a84c23dc743200187f2ed9eabd4c29e4	Bacteria	Actinobacteriota	Actinobacteria	Micrococcales	Micrococcaceae	Kocuria	
8d478ff4a34f91666ab7ea9f9cbf3d11	Bacteria	Proteobacteria	Alphaproteobacteria	Rhizobiales	Rhizobiaceae	Allorhizobium-Neorhizobium-Pararhizobium-Rhizobium	
2458ef90ec3ffa297a82e6d580df95e3	Bacteria	Proteobacteria	Gammaproteobacteria	Pseudomonadales	Moraxellaceae	Enhydrobacter	
785a83d0f51686fe050c25ae37d6f6d3	Bacteria	Proteobacteria	Alphaproteobacteria	Rhizobiales	Xanthobacteraceae	Pseudolabrys	
0d3f76ef7a5d5468c32bb3ef12f7aced	Bacteria	Patescibacteria	Saccharimonadia	Saccharimonadales	Saccharimonadaceae	TM7a	
c5fc0f2dd983170394cfc2062b483040	Bacteria	Actinobacteriota	Actinobacteria	Micrococcales	Microbacteriaceae	Microbacterium	
b388856389bee04e3585140c6cac27b6	Bacteria	Bacteroidota	Bacteroidia	Cytophagales	Cytophagaceae	Sporocytophaga	
645dd47072ea54d0e4771985cb17eba0	Bacteria
883e88f8c060d9dadf3e9a11d076f6a4	Bacteria	Actinobacteriota	Actinobacteria	Propionibacteriales	Nocardioidaceae	Nocardioides	
fd08728093ef06a53ff1ef53b8e2cd59	Bacteria	Proteobacteria	Gammaproteobacteria	Xanthomonadales	Xanthomonadaceae
1727d0f1ae55ac820ee4d28c2d759f5f	Bacteria	Proteobacteria	Alphaproteobacteria	Rhizobiales	Devosiaceae	Devosia	
56950fefab311bd0e15839ff662b171e	Bacteria	Patescibacteria	Saccharimonadia	Saccharimonadales			
f5db86a0c7082a96a5b7d4166061274f	Bacteria	Proteobacteria	Gammaproteobacteria	Burkholderiales	Comamonadaceae
6df412d738c04f5a90c8987e8e00d4fd	Bacteria	Firmicutes	Bacilli	Paenibacillales	Paenibacillaceae	Paenibacillus	
3938c3a22ec2bd6ebc3d13e38aa0ae91	Bacteria	Verrucomicrobiota	Verrucomicrobiae	Verrucomicrobiales	Verrucomicrobiaceae	Verrucomicrobium	
075cea80d7b4772db4015fd1a8f299df	Bacteria	Actinobacteriota	Actinobacteria	Micrococcales	Intrasporangiaceae
61dcc85235a37d83abe270a21f059473	Bacteria	Proteobacteria	Alphaproteobacteria	Sphingomonadales	Sphingomonadaceae	Sphingomonas	
baf32aca7c5e02d82a1df92a47cab017	Bacteria	Verrucomicrobiota	Verrucomicrobiae	Verrucomicrobiales	Verrucomicrobiaceae	Roseimicrobium	
dc1b953d8bb118571627cb1beeaa0e38	Bacteria	Proteobacteria	Alphaproteobacteria	Rhodobacterales	Rhodobacteraceae	Pseudorhodobacter	
52586fd93d288da956cf4206b4530a4e	Bacteria	Proteobacteria	Alphaproteobacteria	Sphingomonadales	Sphingomonadaceae	Sphingopyxis	
c1f5c409fc9afac210ee10efdc6e4659	Bacteria	Proteobacteria	Gammaproteobacteria	Burkholderiales	Oxalobacteraceae	Massilia	
6d5cc5f7e99986d0d1eba57c91b940f4	Bacteria	Proteobacteria	Alphaproteobacteria	Acetobacterales	Acetobacteraceae	Roseococcus	
4e76bfada4d92e3da2975920f3dbff58	Bacteria	Bacteroidota	Bacteroidia	Chitinophagales	Chitinophagaceae	Pseudoflavitalea	
336e5539d81e1dd057f1330a5bf3f893	Bacteria	Proteobacteria	Gammaproteobacteria	Burkholderiales	Comamonadaceae
eccb488bd35d9fff0c6e365ffce8976c	Bacteria	Verrucomicrobiota	Chlamydiae	Chlamydiales	Parachlamydiaceae	Neochlamydia	
3e0fc9408b98b0ca5041e7b3fe45038a	Bacteria	Firmicutes	Bacilli	Staphylococcales	Staphylococcaceae	Staphylococcus	
223733e2ea0dad78e1de888fe80bc59c	Bacteria	Bacteroidota	Bacteroidia	Chitinophagales	Chitinophagaceae	Pseudoflavitalea	
ae7cbdc4c291c083ae66a49595f5cb0a	Bacteria	Proteobacteria	Gammaproteobacteria	Salinisphaerales	Solimonadaceae	Nevskia	
4bfb63dfe42fc49dab0c97ef5049800a	Bacteria	Firmicutes	Bacilli	Staphylococcales	Staphylococcaceae	Staphylococcus	
2b0a4de33581854b4e9a7026bd44ef84	Bacteria	Proteobacteria	Gammaproteobacteria	Burkholderiales	Methylophilaceae	MM1	
e19d475d387dc228a481cde7c89c66ad	Bacteria	Bacteroidota	Bacteroidia	Cytophagales	Hymenobacteraceae	Adhaeribacter	
e9dc340ea86c70a4325fdf5ee245a565	Bacteria	Firmicutes	Bacilli	Bacillales	Bacillaceae	Bacillus	
2579aa570baf9f62c1a12ffe1145949d	Bacteria	Firmicutes	Bacilli	Staphylococcales	Staphylococcaceae	Staphylococcus	
6d71fb1ee85ffcf46080f7ffbcdf384f	Bacteria	Actinobacteriota	Thermoleophilia	Solirubrobacterales	67-14		
0119ebd95fb125359455ec36748d7af5	Bacteria	Proteobacteria	Gammaproteobacteria	Aeromonadales	Aeromonadaceae	Aeromonas	
c0443acf6864aef3bf6734d9501b1d0c	Bacteria	Proteobacteria	Alphaproteobacteria	Sphingomonadales	Sphingomonadaceae	Sphingomonas	
26f3c8de39431557374318ddf1f9dece	Bacteria	Proteobacteria	Alphaproteobacteria	Rhizobiales	Rhizobiaceae
1161730819ca2cde5c0dce0f1b51009c	Bacteria	Proteobacteria	Alphaproteobacteria	Rhizobiales
0195f8481d0947f0247ae6c978ea57c5	Bacteria	Proteobacteria	Alphaproteobacteria	Rhizobiales	Rhizobiaceae	Allorhizobium-Neorhizobium-Pararhizobium-Rhizobium	
a644f8e15ceecf8fb43cc69d4301b15a	Bacteria	Actinobacteriota	Actinobacteria	Corynebacteriales	Corynebacteriaceae	Corynebacterium	
ec41a8fd92463edc4d31d49193a6ea17	Bacteria	Firmicutes	Bacilli	Staphylococcales	Staphylococcaceae	Staphylococcus	
46e3f635dba95e948ac457cee56ffb18	Bacteria	Proteobacteria	Alphaproteobacteria	Rhizobiales	Rhizobiaceae	Neorhizobium	
55258b5239df9b52f1e8692406311eb4	Bacteria	Proteobacteria	Gammaproteobacteria	Burkholderiales	Oxalobacteraceae
964983c3b86f967426761708e6e51335	Bacteria	Actinobacteriota	Actinobacteria	Micrococcales	Intrasporangiaceae
01b22756c1ee92615b5a227a43affbc6	Bacteria	Proteobacteria	Alphaproteobacteria	Rhizobiales	Devosiaceae	Devosia	
da540c2d49466f3deae4089871d14295	Bacteria	Proteobacteria	Alphaproteobacteria	Acetobacterales	Acetobacteraceae
f18071a697ae6eae7855bb43160adabf	Bacteria	Bacteroidota	Bacteroidia	Chitinophagales	Chitinophagaceae	Aurantisolimonas	
26b79b79b4dff69b55f06594110fb99b	Bacteria	Myxococcota	Polyangia	Polyangiales	Polyangiaceae	Pajaroellobacter	
8423a8eb0fb1ac26845a96cbbe30a0b7	Bacteria	Bdellovibrionota	Bdellovibrionia	Bdellovibrionales	Bdellovibrionaceae	OM27_clade	
dd7ee49e1e295908486a5428674e0df4	Bacteria	Proteobacteria	Alphaproteobacteria	Sphingomonadales	Sphingomonadaceae	Sphingomonas	
80db3a426c299ed7dd323459dde99754	Bacteria	Firmicutes	Bacilli	Bacillales	Bacillaceae	Bacillus	
30a50125c81e6f6b86e89dca5cd6bf15	Bacteria	Proteobacteria	Gammaproteobacteria	Burkholderiales	Burkholderiaceae	Burkholderia-Caballeronia-Paraburkholderia	
abe1c74077b6e5fcea5662e89fc74914	Bacteria	Proteobacteria	Alphaproteobacteria
e836eb9512af8887a0014837649455b6	Bacteria	Proteobacteria	Gammaproteobacteria	Burkholderiales	TRA3-20		
29c59151bc579ac358e55153859fca83	Bacteria	Proteobacteria	Gammaproteobacteria	Legionellales	Legionellaceae	Legionella	
4aa6aa2b5c81843bea652d9b955586f1	Bacteria	Actinobacteriota	Actinobacteria	Propionibacteriales	Propionibacteriaceae	Cutibacterium	
da5e55929593cdce825542360ef90bf7	Bacteria	Proteobacteria	Alphaproteobacteria	Rhizobiales	Beijerinckiaceae	Methylovirgula	
98979351d987254febf78491fdd21679	Bacteria	Dependentiae	Babeliae	Babeliales	Vermiphilaceae		
99d213992f994d65f732fbac547ece39	Bacteria	Proteobacteria	Alphaproteobacteria	Rhizobiales	Beijerinckiaceae	alphaI_cluster	
4d4b77754bd1348451ad058f02a18666	Bacteria	Verrucomicrobiota	Verrucomicrobiae	Pedosphaerales	Pedosphaeraceae	SH3-11	
8853e9447b8ecbd17f91720f0c0f6758	Bacteria	Gemmatimonadota	Gemmatimonadetes	Gemmatimonadales	Gemmatimonadaceae	Gemmatimonas	
17be762d29c6d22369993aa588694a71	Bacteria	Firmicutes	Bacilli	Bacillales	Bacillaceae	Bacillus	
30012b1e407c540ab4710419f9814d77	Bacteria	Proteobacteria	Gammaproteobacteria	Burkholderiales	Comamonadaceae
3ff74af69d167306baf21337da5bfeff	Bacteria	Dependentiae	Babeliae	Babeliales	Vermiphilaceae		
43dbcf3b1e9f5ef1ebe10e575491e999	Bacteria	Proteobacteria	Alphaproteobacteria	Rhizobiales	Beijerinckiaceae
4ac63d8417c480be4a1d2c3e42359bb8	Bacteria	Proteobacteria	Gammaproteobacteria	Burkholderiales	TRA3-20		
f0326a8e561dba0a2730d3a11a656981	Bacteria	Proteobacteria	Gammaproteobacteria	Burkholderiales	Oxalobacteraceae
52e2e07247505ebd93067312c2093ea4	Bacteria	Proteobacteria	Gammaproteobacteria	Xanthomonadales	Xanthomonadaceae	Arenimonas	
a8c260c663f8a7310891601cf06e5663	Bacteria	Proteobacteria	Alphaproteobacteria	Caulobacterales	Caulobacteraceae	Phenylobacterium	
8b89479bc720a06f2bbc36e887a390e2	Bacteria	Proteobacteria	Gammaproteobacteria	Burkholderiales	Burkholderiaceae	Cupriavidus	
85c11f6493f6d2e1f786b2529de68be1	Bacteria	Myxococcota	Polyangia	Haliangiales	Haliangiaceae	Haliangium	
87ddd6c2110b7653fe78fed8b9ef0bc6	Bacteria	Firmicutes	Bacilli	Lactobacillales	Streptococcaceae	Streptococcus	
6ce732fb31850b15aabe30eb59c454a3	Bacteria	Proteobacteria	Alphaproteobacteria	Sphingomonadales	Sphingomonadaceae	Novosphingobium	
ce607aef5469665a9a10a06ac3d8e76c	Bacteria	Verrucomicrobiota	Chlamydiae	Chlamydiales	Parachlamydiaceae	Candidatus_Rubidus	
1c45bc587029410cca2b3a7850e4e520	Bacteria	Proteobacteria	Alphaproteobacteria	Sphingomonadales	Sphingomonadaceae	Sphingomonas	
6be66d4684a54750ed95ddca9a63c2d5	Bacteria	Verrucomicrobiota	Chlamydiae	Chlamydiales	Parachlamydiaceae	Neochlamydia	
99665c36a10bf7d4b950556c0e6cc460	Bacteria	Nitrospirota	Nitrospiria	Nitrospirales	Nitrospiraceae	Nitrospira	
2a47da5932f1f8561c8ac0c13660ab3a	Bacteria	Firmicutes	Bacilli	Staphylococcales	Staphylococcaceae	Staphylococcus	
2477eb846955576006a8c714bde3a947	Bacteria	Actinobacteriota	Acidimicrobiia
c404937cdd924567536791b62524699f	Bacteria	Gemmatimonadota	Gemmatimonadetes	Gemmatimonadales	Gemmatimonadaceae		
aa7f6bf9c4a91c9f3bda34465c1cb3a8	Bacteria	Proteobacteria	Alphaproteobacteria	Azospirillales	Inquilinaceae	Inquilinus	
d053eba09a13a411225666132cdc1034	Bacteria	Actinobacteriota	Actinobacteria	Micrococcales	Microbacteriaceae	Amnibacterium	
ea0b2268cf721e32762d04ea6c95d59f	Bacteria	Proteobacteria	Gammaproteobacteria	Xanthomonadales	Xanthomonadaceae
c08026d0d8e187af12df54e2ec9f6b17	Bacteria	Proteobacteria	Alphaproteobacteria	Sphingomonadales	Sphingomonadaceae	Sphingomonas	
f34209752384bafcda6972839f0b2d7d	Bacteria	Actinobacteriota	Thermoleophilia	Gaiellales			
4c4b2995af62708b06ca72d6cba9a6ac	Bacteria	Bacteroidota	Bacteroidia	Chitinophagales	Chitinophagaceae	Aurantisolimonas	
183f2698c6a890b89359c9c1112cb58d	Bacteria	Bacteroidota	Bacteroidia	Flavobacteriales	Weeksellaceae	Chryseobacterium	
0d158e5a743a9bf1af09b75f66fe15ad	Bacteria	Proteobacteria	Alphaproteobacteria	Rhizobiales	Xanthobacteraceae	Bradyrhizobium	
69b38eb8c23230ef2b7118ab6e23039e	Bacteria	Bdellovibrionota	Bdellovibrionia	Bdellovibrionales	Bdellovibrionaceae	OM27_clade	
0a267de5ac3b3e36f98f0480496aa329	Bacteria	Proteobacteria	Gammaproteobacteria	Xanthomonadales
13cb8e7916bfe7ee55a54185daa66d53	Bacteria	Proteobacteria	Alphaproteobacteria	Micropepsales	Micropepsaceae		
b295252f92b4bdd161c4aaf7a33f7a50	Bacteria	Proteobacteria	Alphaproteobacteria	Rhizobiales	Xanthobacteraceae	Pseudolabrys	
11678e2c84972f14e6dd606fa1f6bee8	Bacteria	Proteobacteria	Gammaproteobacteria	Salinisphaerales	Solimonadaceae	Alkanibacter	
7b06b9f109ec837903d64d278be2ab7e	Bacteria	Firmicutes	Bacilli	Staphylococcales	Staphylococcaceae	Staphylococcus	
4c7c11cc7bfadb3ce7984ddd77168d34	Bacteria	Firmicutes	Bacilli	Staphylococcales	Staphylococcaceae	Staphylococcus	
9a8f06dc5344d3bec6bcc50587335729	Bacteria	Verrucomicrobiota	Chlamydiae	Chlamydiales	Parachlamydiaceae
d0d54ea12fa645c7540cf833db56b21b	Bacteria	Firmicutes	Bacilli	Staphylococcales	Staphylococcaceae	Staphylococcus	
c8d311adf897c43c742d19fe85219b6e	Bacteria	Proteobacteria	Gammaproteobacteria	Burkholderiales	Comamonadaceae
6bcfee75c0f73ac9e1d7bf5b7d518089	Bacteria	Acidobacteriota	Acidobacteriae	Subgroup_12			
0db19608f57aa0b566bbf49bf0eebccc	Bacteria	Proteobacteria	Alphaproteobacteria	Rhizobiales	Xanthobacteraceae
2b6f32170bc4968dd8ee258242921b9d	Bacteria	Proteobacteria	Alphaproteobacteria				
095444cb5bf50af5200cf49610590127	Bacteria	Proteobacteria	Gammaproteobacteria	Gammaproteobacteria_Incertae_Sedis	Unknown_Family	Candidatus_Ovatusbacter	
43265098fe65b429412cca71dc9574c5	Bacteria	Proteobacteria	Alphaproteobacteria	Rhizobiales	Xanthobacteraceae		
e08e04ba31c68df7a46bef3800fb8bb7	Bacteria	Firmicutes	Bacilli	Staphylococcales	Staphylococcaceae	Staphylococcus	
9f0c282531bd39b08a41be2276552ced	Bacteria	Firmicutes	Bacilli	Staphylococcales	Staphylococcaceae	Staphylococcus	
1b283563cd6d9e2dbec271cb6e3a9c76	Bacteria	Proteobacteria	Alphaproteobacteria	Rhizobiales	Beijerinckiaceae	Methylobacterium-Methylorubrum	
bc02485a96787f1c013199edb7e8de04	Bacteria	Proteobacteria	Alphaproteobacteria	Rhizobiales	Beijerinckiaceae
ff040cf1e777112103f28c4cf55a34be	Bacteria	Bacteroidota	Bacteroidia	Cytophagales
6b03a45ee6fb371f4be1ae67025c20a3	Bacteria	Proteobacteria	Alphaproteobacteria	Rhizobiales	Beijerinckiaceae	Methylobacterium-Methylorubrum	
2d2e1ca8494ed3f7beb78c3dd01bb75b	Bacteria	Proteobacteria	Alphaproteobacteria	Sphingomonadales	Sphingomonadaceae
59547abb2aa14bb19a5f8b62869982fe	Bacteria	Actinobacteriota	Actinobacteria	Propionibacteriales	Nocardioidaceae	Nocardioides	
1852f1d24c5f95201531c8d67bd3ec3c	Bacteria	Bacteroidota	Bacteroidia	Chitinophagales	Chitinophagaceae	Pseudoflavitalea	
69733fcaa56409b61e11d856ddb3a303	Bacteria	Proteobacteria	Alphaproteobacteria	Reyranellales	Reyranellaceae	Reyranella	
72e5b84258116880fcafa83c49bdd083	Bacteria	Proteobacteria	Gammaproteobacteria	Burkholderiales	Methylophilaceae
ab2dd688957b4b1cc0d187f5120605e4	Bacteria	Proteobacteria	Gammaproteobacteria	Burkholderiales	Burkholderiaceae	Burkholderia-Caballeronia-Paraburkholderia	
8795257ad8ffc91bd23d146ec8d2eac3	Bacteria	Proteobacteria	Alphaproteobacteria	Caulobacterales	Caulobacteraceae	Brevundimonas	
92de37af227371217290a23683ca7c4a	Bacteria	Actinobacteriota	Actinobacteria	Propionibacteriales	Nocardioidaceae	Nocardioides	
db7a079d7b2bc015079b84775641df1c	Bacteria	Bdellovibrionota	Oligoflexia	0319-6G20			
f31bdef7233be28172ad86a5fee77dd7	Bacteria	Proteobacteria	Alphaproteobacteria	Sphingomonadales	Sphingomonadaceae
8b7fa8252159c6ef879eebc285291334	Bacteria	Proteobacteria	Gammaproteobacteria	Gammaproteobacteria_Incertae_Sedis	Unknown_Family	Acidibacter	
0fe22625ff24041e9e5468728281806b	Bacteria	Proteobacteria	Alphaproteobacteria	Rhizobiales	Xanthobacteraceae	Pseudolabrys	
882200b811006d559d242dfbb3127d1a	Bacteria	Proteobacteria	Alphaproteobacteria	Acetobacterales	Acetobacteraceae	Rhodovastum	
93e6a690ee75d3b97ba735e5b5a0c1a8	Bacteria	Actinobacteriota	Actinobacteria	Frankiales			
a8a205d6b5ff9f3f6cc5e430e747969e	Bacteria	Proteobacteria	Gammaproteobacteria	Burkholderiales	Oxalobacteraceae
2ff0e96edbbed9fec63de3b6c69a8b5b	Bacteria	Myxococcota	Myxococcia	Myxococcales	Myxococcaceae	P3OB-42	
14dcdcd97eada0bbef8097c61b147424	Bacteria	Proteobacteria	Alphaproteobacteria	Rhizobiales	Xanthobacteraceae	Bradyrhizobium	
6c709825b1d99180e0d5a356e09fe1d6	Bacteria	Proteobacteria	Alphaproteobacteria	Rickettsiales	SM2D12		
42654ae7b71f83d8c7e051e4fe03a216	Bacteria	Verrucomicrobiota	Verrucomicrobiae	Chthoniobacterales	Chthoniobacteraceae	Chthoniobacter	
d3e11a24a718c7ec0e7940a3197db887	Bacteria	Actinobacteriota	Actinobacteria	Pseudonocardiales	Pseudonocardiaceae	Pseudonocardia	
58617b483cf6d2e33164d14cb0701f52	Bacteria	Firmicutes	Bacilli	Staphylococcales	Staphylococcaceae	Staphylococcus	
0fb70d1854944629bd4ab6c5148c4449	Bacteria	Proteobacteria	Gammaproteobacteria	Burkholderiales	Burkholderiaceae	Cupriavidus	
8bba29c809d57501dc4e8088e2a02f2b	Bacteria	Proteobacteria	Gammaproteobacteria	Salinisphaerales	Solimonadaceae	Hydrocarboniphaga	
5dcbd6ef2ddc4d8f53d28400069bfbe3	Bacteria	Bacteroidota	Bacteroidia	Sphingobacteriales	Sphingobacteriaceae
7fd23010e3f61e2c35ffe2f5b5b89141	Bacteria	Proteobacteria	Alphaproteobacteria	Sphingomonadales	Sphingomonadaceae	Sphingomonas	
66613234995b5243e3d2c33f7df5f4f5	Bacteria	Actinobacteriota	Actinobacteria	Propionibacteriales	Nocardioidaceae	Aeromicrobium	
ac3000842e4dee4d588c50c285df5ea5	Bacteria
609c121b1c933e4cb04f50c8a806108a	Bacteria	Verrucomicrobiota	Chlamydiae	Chlamydiales	Parachlamydiaceae	Neochlamydia	
1a76a055baeb3e07a17a60d23a4df58c	Bacteria	Proteobacteria	Alphaproteobacteria	Sphingomonadales	Sphingomonadaceae	Sphingomonas	
b0f1a60e15c1c541c2fe98519d16a322	Bacteria	Bacteroidota	Bacteroidia	Chitinophagales	Chitinophagaceae		
ceb8753970f8b569ab98a90754112c4c	Bacteria	Proteobacteria	Gammaproteobacteria	Burkholderiales	Oxalobacteraceae
42ceec4e1e460217907238485b8bade0	Bacteria	Proteobacteria	Alphaproteobacteria	Holosporales	Holosporaceae		
3fadb5b4238f2c44b54f6cfe82fb5930	Bacteria	1.0000000000000064
d8a9c1f2b5604c5c99fc5d29cc6fc7e9	Bacteria	Verrucomicrobiota	Chlamydiae	Chlamydiales	cvE6		
0e47c10b06eb5d6625dadfc1ad7f68a7	Bacteria	Actinobacteriota	Thermoleophilia	Solirubrobacterales	67-14		
d42a1ae75ea20827a6985771fc70dfb5	Bacteria	Actinobacteriota	MB-A2-108				
761098d5e73f42ee615bc415e653e8b4	Bacteria	Bacteroidota	Bacteroidia	Flavobacteriales	Flavobacteriaceae	Flavobacterium	
86fcc0f35e01f5e8ef90eb55425c802c	Bacteria	Proteobacteria	Gammaproteobacteria	Enterobacterales
91c5380d03e4de84ba43c87c997d5e8f	Bacteria	Patescibacteria	Saccharimonadia	Saccharimonadales	S32	TM7	
560a8252a313f8942c481c1c6d00b368	Bacteria	Proteobacteria	Alphaproteobacteria	Rhizobiales	Xanthobacteraceae	Ancylobacter	
96103ba2cff4891e3f816bc926efe56a	Bacteria	Desulfobacterota					
4da85afe2a3b27d0f375ab3417ca26b3	Bacteria	Proteobacteria	Alphaproteobacteria	Rhizobiales	Xanthobacteraceae	Pseudorhodoplanes	
6a52f280f5a468f78d2a2432d9a5445f	Bacteria	Actinobacteriota	Thermoleophilia	Gaiellales
4b75fe229c83006a6274a6624025c37e	Bacteria	Actinobacteriota	Thermoleophilia	Gaiellales			
d396142eae852f770ff803e357101fdf	Bacteria	Proteobacteria	Alphaproteobacteria	Dongiales	Dongiaceae	Dongia	
90734fd7cf65ae4be4d7d53ba1e70bce	Bacteria	Proteobacteria	Alphaproteobacteria	Sphingomonadales	Sphingomonadaceae	Sphingomonas	
29fedb4334d0ed9875a6707f1bd9b1f6	Bacteria	Actinobacteriota	Actinobacteria	Micrococcales	Microbacteriaceae	Herbiconiux	
465a53c324c4794bad4ff4f13565257a	Bacteria	Proteobacteria	Alphaproteobacteria	Rhizobiales	Rhizobiaceae	Allorhizobium-Neorhizobium-Pararhizobium-Rhizobium	
207811c9fc299595cfdbbaa2d7639d81	Bacteria	Actinobacteriota	Actinobacteria	Micrococcales
55bbb79948de4e804c732211d28f36d0	Bacteria	Proteobacteria	Gammaproteobacteria	Burkholderiales	Nitrosomonadaceae	MND1	
20a7e312b80f4351ed8b5bb5e8b188b8	Bacteria	Proteobacteria	Alphaproteobacteria	Rickettsiales	Mitochondria		
235536a03e9e08a89022f7f737de14fe	Bacteria	Bacteroidota	Bacteroidia	Sphingobacteriales	AKYH767		
e9e661f84648e81e0efc790fe0439b27	Bacteria	Proteobacteria	Gammaproteobacteria	Burkholderiales
4a1221cd57a66ff95a3099698ba01124	Bacteria	Proteobacteria	Alphaproteobacteria	Sphingomonadales	Sphingomonadaceae	Sphingomonas	
52bd3ba0f249cda991a990b18da6c216	Bacteria	Proteobacteria	Gammaproteobacteria	Burkholderiales	Oxalobacteraceae	Massilia	
8e99bb69ddab393e10131ae8f68ea31e	Bacteria	Proteobacteria	Gammaproteobacteria	Salinisphaerales	Solimonadaceae	Alkanibacter	
4df9728f4c3a39a89694878f3ce88b4e	Bacteria	Dependentiae	Babeliae	Babeliales	Vermiphilaceae		
2cb73c0b097ee68bde6bf30f41b231ba	Bacteria	Actinobacteriota	Actinobacteria	Corynebacteriales	Nocardiaceae	Rhodococcus	
5f81aeec7a7413dcdf28bbede9337015	Bacteria	Firmicutes	Bacilli	Staphylococcales	Staphylococcaceae	Staphylococcus	
8dc53c9ec378c643526a6cca53ccd291	Bacteria	Actinobacteriota	Actinobacteria	Propionibacteriales	Nocardioidaceae	Nocardioides	
ddcce6ada9be88be22f8df2d01c8cf9d	Bacteria	Verrucomicrobiota	Verrucomicrobiae	Verrucomicrobiales	Verrucomicrobiaceae	Roseimicrobium	
0b92d05f19f3564cc26fbe5dbddc7140	Bacteria	Proteobacteria	Alphaproteobacteria	Sphingomonadales	Sphingomonadaceae
f702d95ddc4d2840e9a579a9e7bb781d	Bacteria	Proteobacteria	Alphaproteobacteria	Rhizobiales	Beijerinckiaceae	Methylobacterium-Methylorubrum	
34ebf21177e4a307182d162d93f3d358	Bacteria	Desulfobacterota					
6ae820a132b0151211a8ce5d10be396b	Bacteria	Proteobacteria	Gammaproteobacteria	Burkholderiales	Burkholderiaceae	Lautropia	
004af1175d5393e83fcba9d677d1c6c0	Bacteria	Proteobacteria	Gammaproteobacteria	Burkholderiales	Burkholderiaceae	Burkholderia-Caballeronia-Paraburkholderia	
c968cb711f08a413735a3f5002affe65	Bacteria	Proteobacteria	Gammaproteobacteria	Enterobacterales
561dad5ba980bc9f2e6f11196df89925	Bacteria	Firmicutes	Bacilli	Lactobacillales	Streptococcaceae	Streptococcus	
b3f1568d84daf8b6e2a62880d8c4d292	Bacteria	Proteobacteria	Alphaproteobacteria	Rhizobiales	Xanthobacteraceae	Rhodoplanes	
3ddacbf5125f0170d887a974116c6839	Bacteria	Actinobacteriota	Actinobacteria	Micrococcales	Micrococcaceae
a43853dee035e678cac8393a646be9ae	Bacteria	Proteobacteria	Alphaproteobacteria	Sphingomonadales	Sphingomonadaceae	Sphingomonas	
fcd4a5b3af4fc8863b8e3e90d39a2285	Bacteria
799d96d7312470d8cfa470bf0644f9d5	Bacteria	Verrucomicrobiota	Chlamydiae	Chlamydiales	Simkaniaceae
27efaef067bf49483d3f7c59b040c179	Bacteria	Proteobacteria	Alphaproteobacteria				
e330dcaa7ad72fe627c9d2bd9797fe6a	Bacteria	Proteobacteria	Alphaproteobacteria	Rhizobiales	Xanthobacteraceae
1bf444bb74402e368a264ee4382bc126	Bacteria	Proteobacteria	Alphaproteobacteria	Sphingomonadales	Sphingomonadaceae	Sphingomonas	
4f176bb5cc4c694d0e3edbcb9ba85c1f	Bacteria	Bacteroidota	Bacteroidia	Flavobacteriales	Flavobacteriaceae	Flavobacterium	
9a35657bb9f1109aca4f6ca1c16dd6e4	Bacteria	Bacteroidota	Bacteroidia	Chitinophagales	Chitinophagaceae	Puia	
273567add223425590e269583315bf88	Bacteria	Actinobacteriota	Actinobacteria	Micrococcales	Micrococcaceae
0aabe253480b517ca21badc58329cd4f	Bacteria	Proteobacteria	Gammaproteobacteria	Xanthomonadales	Xanthomonadaceae
481ce6acb25942c0e73be78c474ee49f	Bacteria	Proteobacteria	Alphaproteobacteria	Rhizobiales	Hyphomicrobiaceae	Hyphomicrobium	
577dc193f632e493d2820519787f95c4	Bacteria	Bacteroidota	Bacteroidia	Flavobacteriales	Flavobacteriaceae	Flavobacterium	
78e58de5e97765105feead74c0145850	Bacteria	Proteobacteria	Gammaproteobacteria	Xanthomonadales
8ad394c5eb9ce32a8babee1d9f3a6518	Bacteria	Proteobacteria	Alphaproteobacteria	Rickettsiales	Mitochondria		
e47791f24dfb32b02a76b61870d18808	Bacteria	Bdellovibrionota	Oligoflexia	0319-6G20			
a8b406520e232e92e0713dfb6a57a059	Bacteria	Proteobacteria	Alphaproteobacteria	Caulobacterales	Caulobacteraceae	Asticcacaulis	
17a7078593fd7987ab4573075022a2b7	Bacteria	Bacteroidota	Rhodothermia	Rhodothermales	Rhodothermaceae	Rubrivirga	
2f4c1207560a59d1c557210948e1591b	Bacteria	Bacteroidota	Bacteroidia	Flavobacteriales	Crocinitomicaceae	Fluviicola	
d273e01f61741e725ce68661063e1aaa	Bacteria	Chloroflexi	TK10				
6aa8e6477737771fb37996e42686f240	Bacteria	Acidobacteriota	Acidobacteriae	Subgroup_2			
a42a66181cbe5f3dc1ec170500392cda	Bacteria	Proteobacteria	Alphaproteobacteria	Rhizobiales	Rhizobiaceae	Allorhizobium-Neorhizobium-Pararhizobium-Rhizobium	
9f3a610dbda0c80524d17c528266a12a	Bacteria	Proteobacteria	Gammaproteobacteria	Burkholderiales
d34578656e31c0c9b7eed66ca155db09	Bacteria	Bacteroidota	Bacteroidia	Chitinophagales	Chitinophagaceae	Chitinophaga	
72b21d905100fa549a5321a4526e6e25	Bacteria	Proteobacteria	Gammaproteobacteria	Burkholderiales	Alcaligenaceae
5f699cd2c0be5e379462a62a055f6e6b	Bacteria	Proteobacteria	Alphaproteobacteria	Sphingomonadales	Sphingomonadaceae
7054e164c001cd541ac06feffc805169	Bacteria	Proteobacteria	Gammaproteobacteria	Diplorickettsiales	Diplorickettsiaceae		
cc54b08fc26a0f5b9803c1b232d5f683	Bacteria	Proteobacteria	Alphaproteobacteria	Rhizobiales	Beijerinckiaceae	Bosea	
95b85c525ffce34826b4a9083cd3eec9	Bacteria	Proteobacteria	Alphaproteobacteria	Sphingomonadales	Sphingomonadaceae	Sphingobium	
51d1e4a9db92f05d6aa79ee2b668c378	Bacteria	Bacteroidota	Bacteroidia	Chitinophagales	Chitinophagaceae	Edaphobaculum	
e851470d6b5e310e1135d62ec3558e02	Bacteria	Bacteroidota	Bacteroidia	Cytophagales	Microscillaceae		
c6b4d5ba44f53bd999a08d458d9bbd32	Bacteria	Proteobacteria	Alphaproteobacteria	Rhizobiales	Rhizobiaceae	Neorhizobium	
47d40b5559f98a426b92f9bc9032aba5	Bacteria	Verrucomicrobiota	Verrucomicrobiae	Chthoniobacterales	Chthoniobacteraceae	Chthoniobacter	
aae5f868b12281324060a85bf74cc78e	Bacteria	Proteobacteria	Gammaproteobacteria	Burkholderiales	TRA3-20		
ccb20292e9bda27d8ba027b20a2d982f	Bacteria	Myxococcota	bacteriap25				
9f549f72fca77f7d267bc41a2bf105d7	Bacteria
270cd3f77963ce084305db22c75ce255	Bacteria	Proteobacteria	Gammaproteobacteria	Diplorickettsiales	Diplorickettsiaceae		
5acee2ffd5780b157be6ef887df5049d	Bacteria	Proteobacteria	Alphaproteobacteria	Rhizobiales	Xanthobacteraceae		
1b18afcec4af40919444f9644efcf2b3	Bacteria	Proteobacteria	Alphaproteobacteria	Rhizobiales	Beijerinckiaceae	Bosea	
992c69b9c7056d7001d3ed9c37640481	Bacteria	Dependentiae	Babeliae	Babeliales	Vermiphilaceae		
bde480c31304a20718fbd02b3255b9ba	Bacteria	Proteobacteria	Gammaproteobacteria	Burkholderiales	Nitrosomonadaceae	DSSD61	
4a2b15a66c54f38f9b9ed31d0c4eb0b5	Bacteria	Firmicutes	Bacilli	Staphylococcales	Staphylococcaceae	Staphylococcus	
2a5c778290d05b8337f585915cebe3bf	Bacteria	Actinobacteriota	Actinobacteria	Frankiales			
179b7ffba991c83a6c8cf87494ddd5dc	Bacteria	Proteobacteria	Gammaproteobacteria
6ce2d52d3f0b683f7083cf2bf16c858d	Bacteria	Proteobacteria	Alphaproteobacteria	Rhizobiales	Rhizobiaceae	Allorhizobium-Neorhizobium-Pararhizobium-Rhizobium	
26c5a9033739cf1bea51513227f68c23	Bacteria	Proteobacteria	Gammaproteobacteria	Salinisphaerales	Solimonadaceae	Alkanibacter	
d279853eca8a2feb05143e2fdb6bcb4a	Bacteria	Gemmatimonadota	Gemmatimonadetes	Gemmatimonadales	Gemmatimonadaceae	Gemmatimonas	
37be705636bf0421fa0d31b0ec5a12dc	Bacteria	Proteobacteria	Gammaproteobacteria	Xanthomonadales	Xanthomonadaceae
7443e41b403a0d0d99a9700f09188f64	Bacteria	Verrucomicrobiota	Chlamydiae	Chlamydiales
67b0888a4081ae211b47ea3d083904aa	Bacteria	Nitrospirota	Nitrospiria	Nitrospirales	Nitrospiraceae	Nitrospira	
1c93d1521f5c88e0cedd269cc2cadc3d	Bacteria	Verrucomicrobiota	Chlamydiae	Chlamydiales	Parachlamydiaceae	Candidatus_Protochlamydia	
8dd2beccd43a40e4481e0c4b90bdcd1d	Bacteria	Proteobacteria	Gammaproteobacteria	Salinisphaerales	Solimonadaceae	Alkanibacter	
69451297f1008f9975fe8d5021c979a2	Bacteria	Proteobacteria	Gammaproteobacteria	Xanthomonadales	Rhodanobacteraceae	Frateuria	
90b8c47a916c4bee5c195661b6b3cf7a	Bacteria	Proteobacteria	Alphaproteobacteria	Rhizobiales	Xanthobacteraceae	Afipia	
f1659a2d5f20afa06db4f3d90bd11dac	Bacteria	Proteobacteria	Alphaproteobacteria	Caulobacterales	Caulobacteraceae	Phenylobacterium	
14808b927a63e2b320de877d6f1ce01a	Bacteria	Proteobacteria	Alphaproteobacteria	Rickettsiales	Mitochondria		
64c278a77f47e4018644f68a49a4ffdb	Bacteria	Proteobacteria	Alphaproteobacteria	Rhizobiales	Xanthobacteraceae		
0c57f260f2bd1a8cb10895279b1561b7	Bacteria	Proteobacteria	Gammaproteobacteria	Salinisphaerales	Solimonadaceae	Hydrocarboniphaga	
a0a0e0b3c7a7d487e2fa1a756d2f2fbc	Bacteria	Proteobacteria	Alphaproteobacteria	Rhizobiales	Pleomorphomonadaceae	Chthonobacter	
0d51d147d2d728e89edc64a84d3b627f	Bacteria	Desulfobacterota					
5ca8deae8aab1a1cb1f212901b4e98e5	Bacteria	Proteobacteria	Alphaproteobacteria	Rhizobiales	Rhizobiales_Incertae_Sedis		
848e025c2ff04bb39b23f0be71aaf0b7	Bacteria	Proteobacteria	Gammaproteobacteria	Burkholderiales	Burkholderiaceae	Cupriavidus	
f404f35c61d29332e3dced775a5eadb6	Bacteria	Proteobacteria	Gammaproteobacteria	Burkholderiales	Comamonadaceae
c89a82dd70abe172c801748038335fa2	Bacteria	Proteobacteria	Gammaproteobacteria	Burkholderiales	SC-I-84		
969a69d857c5022c7dbcca9bfe73f88d	Bacteria	Proteobacteria	Alphaproteobacteria				
d9cbb137e8a9d332dfe73f4389c722b6	Bacteria	Myxococcota	Polyangia	Haliangiales	Haliangiaceae	Haliangium	
7c78d9702cc1b6e945edcec7f1d163ca	Bacteria	Proteobacteria	Alphaproteobacteria	Rhizobiales	Hyphomicrobiaceae
67a599ea79d38d25d266884eebfc4235	Bacteria	Proteobacteria	Alphaproteobacteria	Rhizobiales	Rhizobiaceae
cd5f9085464f139f67643e8131ad986e	Bacteria	Proteobacteria	Gammaproteobacteria	Pseudomonadales	Pseudomonadaceae	Pseudomonas	
c6e91d8f77c48cf0d388d70af57363c1	Bacteria	Actinobacteriota	Actinobacteria	Propionibacteriales	Propionibacteriaceae	Cutibacterium	
63185fd572e4f84bc132426b77c14097	Bacteria	Proteobacteria	Alphaproteobacteria	Rhizobiales	Rhizobiaceae	Mesorhizobium	
316b626b2e0ea60a5fc71cdb0d4ca094	Bacteria	Bacteroidota	Bacteroidia	Chitinophagales	Chitinophagaceae	Chitinophaga	
77b377c602e9ee04a581d592129a6362	Bacteria	Proteobacteria	Gammaproteobacteria	Gammaproteobacteria_Incertae_Sedis	Unknown_Family	Acidibacter	
5def2d3c6c4efc5671e4db36e0d600d9	Bacteria	Proteobacteria	Gammaproteobacteria	Burkholderiales	Comamonadaceae
e9e0e4fb311d35ca6775f6fd06144dfe	Unassigned
50b432874c4ee38f12c0312acc99d2af	Bacteria	Bacteroidota	Bacteroidia	Chitinophagales	Chitinophagaceae	Pseudoflavitalea	
ce08dca5131f94bab751ba376a526d91	Bacteria	Proteobacteria	Alphaproteobacteria	Rhizobiales	Beijerinckiaceae	alphaI_cluster	
0d983b7be99ff2dba450fdb791ce13ce	Bacteria	Proteobacteria	Gammaproteobacteria	Xanthomonadales	Xanthomonadaceae
c3144728954eb998035c57fbaf964d03	Bacteria	Proteobacteria	Gammaproteobacteria	Burkholderiales	Rhodocyclaceae	Sulfuritalea	
a3adead7835c1d72cc86a5f4abef9e66	Bacteria	Proteobacteria	Alphaproteobacteria	Rhizobiales	Xanthobacteraceae	Pseudolabrys	
13386191515edb180c25ab2481c24a1b	Bacteria	Bacteroidota	Bacteroidia	Chitinophagales	Chitinophagaceae	Pseudoflavitalea	
9f5eb4dbb924e539b2205eb895d2c036	Bacteria	Proteobacteria	Alphaproteobacteria	Rhizobiales	Xanthobacteraceae	Pseudolabrys	
7a35e2c604dc810eff5f17a541f3d00d	Bacteria	Proteobacteria	Gammaproteobacteria	Burkholderiales	Comamonadaceae
acc5acac26ce30dcadfd956629d7b3e3	Bacteria	Bacteroidota	Bacteroidia	Flavobacteriales	Flavobacteriaceae	Flavobacterium	
3262ea071341040ac1f1287c320ae3d8	Bacteria	Proteobacteria	Alphaproteobacteria	Caulobacterales	Caulobacteraceae	Phenylobacterium	
b1cd22aa1b834ef98694f49d28e82dd7	Bacteria	Firmicutes	Bacilli	Staphylococcales	Staphylococcaceae	Staphylococcus	
544f9c659224d5c50f1c65498645d98f	Bacteria	Proteobacteria	Gammaproteobacteria	Burkholderiales	Burkholderiaceae	Cupriavidus	
5089fc7784b402a00ca58a440965e722	Bacteria	Actinobacteriota	Acidimicrobiia	Acidimicrobiales	Acidimicrobiaceae		
022138de94de202135c5464a18ccb6fc	Bacteria	Actinobacteriota	Actinobacteria	Micrococcales	Micrococcaceae
d41c3974f82f13389aa1575f6d5eaa44	Bacteria	Proteobacteria	Gammaproteobacteria	Salinisphaerales	Solimonadaceae	Hydrocarboniphaga	
f31ef5703fce363b6b208355e70a3261	Bacteria	Proteobacteria	Gammaproteobacteria	Burkholderiales	Comamonadaceae
cec748d1d3e0861ea9e9cbd7a47410c4	Bacteria	Latescibacterota					
1ad6416921834a8852ca5f85c872d048	Bacteria	Myxococcota	Myxococcia	Myxococcales	Myxococcaceae	P3OB-42	
a9009a23d8503099917112d5e34f0b4f	Bacteria	Proteobacteria	Alphaproteobacteria	Rhizobiales	Rhizobiaceae	Allorhizobium-Neorhizobium-Pararhizobium-Rhizobium	
3d5385957fc3b3d17e128e8788d893c5	Bacteria	Actinobacteriota	Thermoleophilia	Solirubrobacterales	Solirubrobacteraceae
224a4f66cafbce81595460cc3293d8a4	Bacteria	Proteobacteria	Gammaproteobacteria	Burkholderiales	Oxalobacteraceae	Massilia	
5adfba20c2dd77898bf9483a2f104842	Bacteria	Proteobacteria	Alphaproteobacteria	Rhizobiales	Beijerinckiaceae	Methylobacterium-Methylorubrum	
e438a853ff52525a54c1aa6746969df2	Bacteria	Proteobacteria	Gammaproteobacteria	Burkholderiales	Comamonadaceae
169d8c82c38c932fb1ae9f3f78b8898c	Bacteria	Gemmatimonadota	Longimicrobia	Longimicrobiales	Longimicrobiaceae	YC-ZSS-LKJ147	
c39c293ebfa1b858e7ee9ec8bc706455	Bacteria	Proteobacteria	Alphaproteobacteria	Rhizobiales	Xanthobacteraceae		
d204a3195c491eef6cd18a233d265f94	Bacteria	Proteobacteria	Gammaproteobacteria	Enterobacterales	Enterobacteriaceae	Escherichia/Shigella	
7f26bdd191e6c26d28bcfb5bb902b5ec	Bacteria	Firmicutes	Bacilli	Bacillales	Bacillaceae	Bacillus	
bf9561d837e58ebb1f3bad93dcf37253	Bacteria	Firmicutes	Bacilli	Staphylococcales	Staphylococcaceae	Staphylococcus	
36f2fa336eeaba350049a081c55b6915	Bacteria	Proteobacteria	Alphaproteobacteria	Rhizobiales	Xanthobacteraceae	Pseudolabrys	
8dfa907ad92d7497e0f3d06708f14d28	Bacteria	Proteobacteria	Alphaproteobacteria	Rhodospirillales			
7b1377fbb994b7aab9c0daa67d9d0304	Bacteria	Planctomycetota	Planctomycetes	Planctomycetales	Schlesneriaceae	Schlesneria	
67a49d3b0c8a5fc186828d23c2c84a4f	Bacteria	Acidobacteriota	Acidobacteriae	Subgroup_2			
efb23e5e246f5266bd4aafb8eeeb4c72	Bacteria	Acidobacteriota	Acidobacteriae	Subgroup_2			
6b34dbfcc9cfa49f70e9b87646e075b7	Bacteria	Proteobacteria	Gammaproteobacteria	Xanthomonadales	Xanthomonadaceae
3d752d2deacf982dcbb06a6cf7eda2a4	Bacteria	Proteobacteria	Gammaproteobacteria	Burkholderiales	Oxalobacteraceae	Undibacterium	
f94dac6f52710d5c07dbe409ea21d729	Bacteria	Firmicutes	Bacilli	Bacillales	Bacillaceae	Bacillus	
bd5c3817ac0e18910af5b71139b26833	Bacteria	Firmicutes	Bacilli	Lactobacillales	Streptococcaceae	Lactococcus	
540c6f6ff69046a947fd4db781f298f4	Bacteria	Proteobacteria	Alphaproteobacteria	Rhizobiales	Rhizobiaceae	Shinella	
3b4e7b82a2ba5e322220960c32f4cbd1	Bacteria	Proteobacteria	Alphaproteobacteria	Rhizobiales	Xanthobacteraceae	Pseudolabrys	
1af597a43565a5bca26152c4e61a6fcc	Bacteria	Proteobacteria	Gammaproteobacteria	Burkholderiales	Burkholderiaceae	Burkholderia-Caballeronia-Paraburkholderia	
daa6872e5786c9ea89ffff2ea4e3098e	Bacteria	Proteobacteria	Alphaproteobacteria	Rhizobiales	Hyphomicrobiaceae	Hyphomicrobium	
f3284ddaca71a1f04dc68e71d4176209	Bacteria	Proteobacteria	Gammaproteobacteria	Burkholderiales	Oxalobacteraceae	Massilia	
d47838baed56c30ea4f0edbe2d8cd370	Bacteria	Proteobacteria	Alphaproteobacteria	Rhizobiales	Beijerinckiaceae	Bosea	
62de2d4abdf0f0c0265747faa88fbc7e	Bacteria	Proteobacteria	Alphaproteobacteria	Reyranellales	Reyranellaceae	Reyranella	
8528804b5bdea806c772c4792c2920df	Bacteria	Proteobacteria	Alphaproteobacteria	Sphingomonadales	Sphingomonadaceae	Sphingomonas	
fbcca41e12c321ce10256dd3b3b05a62	Bacteria	Proteobacteria	Gammaproteobacteria	Diplorickettsiales	Diplorickettsiaceae		
61873a356f65c9d2527b53a38d13956e	Bacteria	Proteobacteria	Alphaproteobacteria	Sphingomonadales	Sphingomonadaceae
7309d590195a6721bcdbcb19e0f9e4aa	Bacteria	Proteobacteria	Gammaproteobacteria	Burkholderiales	Oxalobacteraceae
729fcc1f2cc8ebbd9dcb701225f969d9	Bacteria	Verrucomicrobiota	Chlamydiae	Chlamydiales	Simkaniaceae	Ga0074140	
67cf63821d8bb9fb319b88bbca634141	Bacteria	Proteobacteria	Gammaproteobacteria	Burkholderiales	Nitrosomonadaceae	Ellin6067	
444cc37c8560a10a2e68976fb4dc128e	Bacteria	Dependentiae	Babeliae	Babeliales	Vermiphilaceae		
63c0324f63fc234d69f2c735f5756632	Bacteria	Dependentiae	Babeliae	Babeliales
00a7ee2e7b5a03aca2de1f08f8479ebe	Bacteria	Proteobacteria	Gammaproteobacteria	Burkholderiales	Neisseriaceae		
447f1460cc0caa80d3a59a4917dd9277	Bacteria	Proteobacteria	Alphaproteobacteria	Sphingomonadales	Sphingomonadaceae
85db4b8a3f1a1fb7e82d8c9361f4ea30	Bacteria	Bacteroidota	Bacteroidia	Bacteroidales	Prevotellaceae	Prevotella	
9fa80da8a2575adf7df00e713e9d28cf	Bacteria	Firmicutes	Bacilli	Lactobacillales	Carnobacteriaceae	Granulicatella	
61364135f22874747a39bd75f4f99cda	Bacteria	Actinobacteriota	MB-A2-108				
b27b8a438787d58950b2a4dc8e2bd04b	Bacteria	Proteobacteria	Alphaproteobacteria	Rhizobiales	Xanthobacteraceae
6c37eed7ffb7b74435d9760a8a2e62ab	Bacteria	Proteobacteria	Gammaproteobacteria	Diplorickettsiales	Diplorickettsiaceae		
f75bdfebe6dc2dd9752ffb529f1dd053	Bacteria	Proteobacteria	Alphaproteobacteria	Rhizobiales	Rhizobiales_Incertae_Sedis		
bad3b45cf78349eff09fef1fa3c62ece	Bacteria	Proteobacteria	Gammaproteobacteria	Burkholderiales	TRA3-20		
ceaf3daef02d1b9b7be2e0cecb9c01d5	Bacteria	Proteobacteria	Gammaproteobacteria	Enterobacterales	Enterobacteriaceae
4aca0d7bf7bc454cec547977875308f5	Bacteria	Proteobacteria	Alphaproteobacteria	Caulobacterales	Caulobacteraceae	Brevundimonas	
7bcade375a86cffea0d82c89a695cdbb	Bacteria	Planctomycetota	Planctomycetes	Planctomycetales	Schlesneriaceae	Schlesneria	
feca0e53c131c77295f85176fbdecd00	Bacteria	Actinobacteriota	Actinobacteria	Corynebacteriales	Nocardiaceae	Rhodococcus	
71b5678fa63f8bfb17b0abb383794cd0	Bacteria	Actinobacteriota	Actinobacteria	Propionibacteriales	Nocardioidaceae	Nocardioides	
047d335a7b3b8e9ade87898e1bc07b50	Bacteria	Proteobacteria	Gammaproteobacteria	Burkholderiales	Comamonadaceae
08648c5eb0bb6e1f0374a296b53610c7	Bacteria	Proteobacteria	Gammaproteobacteria	Burkholderiales	Burkholderiaceae	Cupriavidus	
25a4787e8847ad4059ebac43c213df05	Bacteria	Proteobacteria	Gammaproteobacteria	Burkholderiales	Sutterellaceae	AAP99	
1beb2ac52d750c991f6acd2f1f3a7d82	Bacteria	Proteobacteria	Alphaproteobacteria	Reyranellales	Reyranellaceae	Reyranella	
fbe669b1c279800d2cc9a58e356f655d	Bacteria	Actinobacteriota	Actinobacteria	Propionibacteriales	Nocardioidaceae	Nocardioides	
4d776854b2b33ba342d10d1f8b743d42	Bacteria	Proteobacteria	Gammaproteobacteria	Nitrosococcales	Nitrosococcaceae
6c8c5b1ece73501c7af8928248f46f1c	Bacteria	Firmicutes	Bacilli	Bacillales	Bacillaceae	Bacillus	
962a73ff93af8aca232cf605e3667ab4	Bacteria	Nitrospirota	Nitrospiria	Nitrospirales	Nitrospiraceae	Nitrospira	
0c1ad60db1c3566328a097a0228a96c2	Bacteria	Actinobacteriota	Actinobacteria	Frankiales			
95b51dcf7c97902c0ceaa34ff624901f	Bacteria	Proteobacteria	Alphaproteobacteria	Sphingomonadales	Sphingomonadaceae	Sphingomonas	
75d65241ddc001ee2193eec43f100216	Bacteria	Proteobacteria	Alphaproteobacteria	Rhizobiales	Pleomorphomonadaceae	Chthonobacter	
2e0187b517fbee2e650fa7e611c4ca63	Bacteria	Gemmatimonadota	Gemmatimonadetes	Gemmatimonadales	Gemmatimonadaceae	Gemmatimonas	
577cc4ee5fafb9e9813d019542a3f263	Bacteria	Proteobacteria	Gammaproteobacteria	Burkholderiales	Oxalobacteraceae
dbec213a19b32ac2a631572dfb45cc0a	Bacteria	Proteobacteria	Alphaproteobacteria	Rhizobiales	Rhizobiales_Incertae_Sedis	Nordella	
221d926ca3416bff22a4b2d7d96fb982	Bacteria	Proteobacteria	Alphaproteobacteria	Rickettsiales	Mitochondria		
c30cc55b221580507a9ae76d70eeb61e	Bacteria	Proteobacteria	Gammaproteobacteria	Burkholderiales	Comamonadaceae
775fe1c3ec86cc2bf5c001f2980e4469	Bacteria	Bacteroidota	Bacteroidia	Flavobacteriales	Flavobacteriaceae
7eebdd1e5d27dc0a0474b5d08a8130e4	Bacteria	Proteobacteria	Gammaproteobacteria	Enterobacterales
17d4bb3b6b9c1f5d4115a0dc1f53985f	Bacteria	Proteobacteria	Gammaproteobacteria	Salinisphaerales	Solimonadaceae	Panacagrimonas	
f90562a7bcbbdee0357c3b261727314a	Bacteria	Proteobacteria	Alphaproteobacteria	Micropepsales	Micropepsaceae		
ba4ba153641b619d7689b2a730daab42	Bacteria	Firmicutes	Bacilli	Staphylococcales	Staphylococcaceae	Staphylococcus	
df5fb8317b508747f788e655bb35e002	Bacteria	Bacteroidota	Bacteroidia	Flavobacteriales	Flavobacteriaceae
fb56a1caaee743c32bbb7f4aae0ab69a	Bacteria	Proteobacteria	Alphaproteobacteria	Rhizobiales	Rhizobiaceae	Allorhizobium-Neorhizobium-Pararhizobium-Rhizobium	
3e043ab28039512061b4fbaf180771c6	Bacteria	Actinobacteriota	Actinobacteria	Micrococcales	Cellulomonadaceae	Cellulomonas	
c598d92e8689ab0348d7dd28526ba130	Bacteria	Actinobacteriota	Thermoleophilia	Gaiellales			
d04c48e777bcf56f7050bf057a62556f	Bacteria	Dependentiae	Babeliae	Babeliales	Vermiphilaceae		
0e98a90e86720b4617074dfc1d3d4a43	Bacteria	Proteobacteria	Alphaproteobacteria	Sphingomonadales	Sphingomonadaceae	Sphingomonas	
8396625e6c122e6bf8b54303ca6453e7	Bacteria	Nitrospirota	Nitrospiria	Nitrospirales	Nitrospiraceae	Nitrospira	
9f7848c6ab769de0fb8309da57082179	Bacteria	Proteobacteria	Alphaproteobacteria	Rhizobiales	Xanthobacteraceae	Pseudolabrys	
d7b121c00c7ae8dc848942acf8f469bd	Bacteria	Proteobacteria	Alphaproteobacteria	Rhizobiales	Beijerinckiaceae
c46dc3bda68bf3f3249c2c335099feaa	Bacteria	Proteobacteria	Gammaproteobacteria	Enterobacterales	Enterobacteriaceae	Escherichia/Shigella	
068c6da7a87bed0fe9bc9565e14c4f95	Bacteria	Proteobacteria	Alphaproteobacteria	Rhizobiales	Xanthobacteraceae	Pseudolabrys	
eff9ff17c5d0cc86cdc986e60740b103	Bacteria	Proteobacteria	Gammaproteobacteria
9be4c4a762f3dda3ec959906bcb338ef	Bacteria	Proteobacteria	Alphaproteobacteria	Rhizobiales	Xanthobacteraceae		
78a54dc40e4081da3c426f4391eedb69	Bacteria	Patescibacteria	Saccharimonadia	Saccharimonadales
ee3be5151fa646b5e8b0d0fb5dc4842b	Bacteria	Verrucomicrobiota	Chlamydiae	Chlamydiales	Simkaniaceae		
666902603efc674732ac85dcfdb19dca	Bacteria	Verrucomicrobiota	Chlamydiae	Chlamydiales	Parachlamydiaceae	Neochlamydia	
3d495ba96cedee727dd383f2351f5bbe	Bacteria	Dependentiae	Babeliae	Babeliales
b9e9dc2a3c9277ffdb60389b138495ba	Bacteria	Actinobacteriota	Actinobacteria	Micrococcales	Cellulomonadaceae	Oerskovia	
8ac682f555e5c16af9040e7283490af1	Bacteria	Proteobacteria	Gammaproteobacteria	Pseudomonadales	Moraxellaceae	Alkanindiges	
3025d9879bc5bdf692f8be99f5618644	Bacteria	Proteobacteria	Alphaproteobacteria	Rhizobiales	Rhizobiaceae	Allorhizobium-Neorhizobium-Pararhizobium-Rhizobium	
32de00983575870f5596080eb7d80104	Bacteria	Firmicutes	Bacilli	Staphylococcales	Staphylococcaceae	Staphylococcus	
f26fd4aed8a5095fe8a1417db6a80c81	Bacteria	Actinobacteriota	Acidimicrobiia	IMCC26256			
5d832e3e705cbfa72419ddf8810b63d3	Bacteria	Actinobacteriota	Actinobacteria	Micrococcales
ec96fb1d3a36a8c6eef480b39418094c	Bacteria	Verrucomicrobiota	Verrucomicrobiae	Chthoniobacterales	Chthoniobacteraceae	Chthoniobacter	
bb07a8c704b3f04502237f74aba01c59	Bacteria	Proteobacteria	Alphaproteobacteria	Rhizobiales	Rhizobiales_Incertae_Sedis		
86b2ecbf66ac9bd7dd68e4430e3d68d2	Bacteria	Proteobacteria	Gammaproteobacteria	Xanthomonadales	Xanthomonadaceae
11dd5ca1fd29156a2176cb6b80616e50	Bacteria	Gemmatimonadota	Gemmatimonadetes	Gemmatimonadales	Gemmatimonadaceae		
5c6cbfb77c45c70ec67961ac7a663061	Bacteria	Proteobacteria	Gammaproteobacteria
65011ae38d6735407af5b8e6d2603aa6	Bacteria	Bacteroidota	Bacteroidia	Flavobacteriales	Flavobacteriaceae	Flavobacterium	
d36fc4b26447a22f2efdbf47bc289a9f	Bacteria	Proteobacteria	Gammaproteobacteria	Xanthomonadales	Xanthomonadaceae	Arenimonas	
37428b1e14b88749ea42fab5a285a3b2	Bacteria	Actinobacteriota	Actinobacteria	Frankiales	Sporichthyaceae	Sporichthya	
18690184f6e1ff1572c4bb79aef41466	Bacteria	Proteobacteria	Gammaproteobacteria	Xanthomonadales	Xanthomonadaceae
3e8039060c152ee7fecb2504f73056bc	Bacteria	Bacteroidota	Bacteroidia	Chitinophagales	Chitinophagaceae	Edaphobaculum	
9001b3e145319b53b3d1d9d0d0f9e56b	Bacteria	Proteobacteria	Alphaproteobacteria	Rhizobiales	Rhizobiaceae	Phyllobacterium	
51cf6437f4ba02159b98f496f2a4f311	Bacteria	Firmicutes	Bacilli	Staphylococcales	Staphylococcaceae	Staphylococcus	
2bac6aa6d69a6c275354f9a677659402	Bacteria	Proteobacteria	Gammaproteobacteria	Burkholderiales	Methylophilaceae
73b3f6a16deb5ea8d33515fe11890fd6	Bacteria	Proteobacteria	Alphaproteobacteria	Elsterales			
0625d1de39c112dfa0610172a1c8cb1b	Bacteria	Proteobacteria	Gammaproteobacteria	Burkholderiales	Oxalobacteraceae	Collimonas	
998f385c1f9797060024b24d3e3447ce	Bacteria	Proteobacteria	Alphaproteobacteria	Sphingomonadales	Sphingomonadaceae	Sphingopyxis	
7a6e1e845d67e80c16239fa0ef0df78d	Bacteria	Proteobacteria	Alphaproteobacteria	Sphingomonadales	Sphingomonadaceae	Sphingomonas	
88f9688abdce056be759a08628234c98	Bacteria	Proteobacteria	Alphaproteobacteria	Rhizobiales	Xanthobacteraceae	Pseudolabrys	
8b75e918149fb04319cf58fd7ddeaf7b	Bacteria	Actinobacteriota	Actinobacteria	Propionibacteriales	Nocardioidaceae	Nocardioides	
95f47ffdcd3d3d3d63beda4e2bf5be3e	Bacteria	Proteobacteria	Alphaproteobacteria	Rhizobiales	Xanthobacteraceae	Rhodopseudomonas	
5fa19f938f53e81f5f67198591e1f862	Bacteria	Proteobacteria	Gammaproteobacteria	Legionellales	Legionellaceae	Legionella	
3c885e9e4eb757238e0bfcf67ec06b0e	Bacteria	Proteobacteria	Gammaproteobacteria	Burkholderiales	Burkholderiaceae	Burkholderia-Caballeronia-Paraburkholderia	
4c3f341833dc066fb14faf885e5d43a3	Bacteria	Proteobacteria	Gammaproteobacteria	Diplorickettsiales	Diplorickettsiaceae		
b50bb43d3d0855e8ecc9084cba94c718	Bacteria	Gemmatimonadota	Gemmatimonadetes	Gemmatimonadales	Gemmatimonadaceae	Gemmatimonas	
cc04d408c13153d3d94ad84e3270768d	Bacteria	Proteobacteria	Gammaproteobacteria	Burkholderiales	Burkholderiaceae	Burkholderia-Caballeronia-Paraburkholderia	
239c266deae741daab7391252aa6e2ee	Bacteria	Verrucomicrobiota	Chlamydiae	Chlamydiales	Parachlamydiaceae	Candidatus_Protochlamydia	
1e611539816554abfed74ab27ea9abce	Bacteria	Actinobacteriota	Actinobacteria	Corynebacteriales	Corynebacteriaceae	Corynebacterium	
e102d9a7f1ed82d2569b063ca90e64ba	Bacteria	Proteobacteria	Alphaproteobacteria	Sphingomonadales	Sphingomonadaceae	Sphingomonas	
530216464a4350e7ecb4206f036ceb62	Bacteria	Actinobacteriota	Actinobacteria	0319-7L14			
b50a73945e7a58f889fc47d2281fd555	Bacteria	Bacteroidota	Bacteroidia	Cytophagales	Microscillaceae	Ohtaekwangia	
01e1384f3d365ee9ac3ffe61b8b17d0b	Bacteria	Firmicutes	Bacilli	Bacillales	Bacillaceae	Bacillus	
c289357a89e111fe98f4ff705e31c0c2	Bacteria	Proteobacteria	Gammaproteobacteria	Burkholderiales	Comamonadaceae
34913c8c096a5fb12b2701e5c582b5a8	Bacteria	Proteobacteria	Gammaproteobacteria	Burkholderiales	Methylophilaceae
b03d2295479f854d950bc7b58d5d2758	Bacteria	Proteobacteria	Gammaproteobacteria	Burkholderiales	SC-I-84		
9e2bbb4b7ae6211fc25144c3710889c2	Bacteria	Actinobacteriota	Thermoleophilia	Gaiellales			
3bb8f707aaf0361bc2341d115e19ccd7	Bacteria	Proteobacteria	Alphaproteobacteria	Rhizobiales	Xanthobacteraceae		
67010943733f51e55d3cb18b310674b3	Bacteria	Chloroflexi	AD3				
42f686cd7b3d1009fc80b430edc8f7e8	Bacteria	Bacteroidota	Bacteroidia	Flavobacteriales	Weeksellaceae	Chryseobacterium	
6d01080a002a59f1f4afc813599943f6	Bacteria	Proteobacteria	Gammaproteobacteria	Salinisphaerales	Solimonadaceae
1f0153cb767e74bd730f05673c1caf26	Bacteria	Verrucomicrobiota	Chlamydiae	Chlamydiales	Parachlamydiaceae	Neochlamydia	
afc43922193ad3ec5dca6e6acb41cfa4	Bacteria	Verrucomicrobiota	Verrucomicrobiae	Verrucomicrobiales	Verrucomicrobiaceae	Roseimicrobium	
44da0484ab5d4986274c74478e274a7c	Bacteria	Bdellovibrionota	Bdellovibrionia	Bdellovibrionales	Bdellovibrionaceae	OM27_clade	
2184540704adf9f9c9a207e3889f4da9	Bacteria	Proteobacteria	Alphaproteobacteria	Rhizobiales	Xanthobacteraceae	Pseudolabrys	
f9348cb77755c9464c96fcc35844a707	Bacteria	Proteobacteria	Alphaproteobacteria	Rhizobiales	Rhizobiaceae	Shinella	
4dfc0bbed3590f369b69bc951b5fc277	Bacteria	Proteobacteria	Alphaproteobacteria	Azospirillales	Inquilinaceae	Inquilinus	
7942fe54f867cf5eab42ef27d2211e8d	Bacteria	Proteobacteria	Alphaproteobacteria	Sphingomonadales	Sphingomonadaceae	Sphingomonas	
b33db9e22e89e9e004a3547b006344cd	Bacteria	Actinobacteriota	Actinobacteria	Micrococcales	Micrococcaceae	Arthrobacter	
1b6cc635db5240142e30efedb6f7d6b9	Bacteria	Bacteroidota	Bacteroidia	Flavobacteriales	Weeksellaceae	Chryseobacterium	
e97be89b4de72a7a2d786b10f51138d8	Bacteria	Proteobacteria	Gammaproteobacteria	Burkholderiales	Comamonadaceae
f8ec0f9a9c3a264b7703f6f524d8aea0	Bacteria	Proteobacteria	Gammaproteobacteria	Burkholderiales	Methylophilaceae
7236e76f9fc138b0890d2297067b8768	Bacteria	Proteobacteria	Gammaproteobacteria
3504e59e1a2544ee3b17c72b18069ee1	Bacteria	Proteobacteria	Gammaproteobacteria	Xanthomonadales	Xanthomonadaceae	Stenotrophomonas	
a761f49708b7ac191ef8b23f4b9d7a69	Bacteria	Proteobacteria	Alphaproteobacteria	Rhizobiales
07a3bdf015f8ad3a563266f7b5bd5376	Bacteria	Verrucomicrobiota	Chlamydiae	Chlamydiales
5cb42c666b5fc5239184329c69653f36	Bacteria
e64cbdaae25f46066d5cb346de050b55	Bacteria	Proteobacteria	Alphaproteobacteria	Reyranellales	Reyranellaceae	Reyranella	
a97f604005ceb3c70cbe021fa263efc8	Bacteria	Actinobacteriota	Actinobacteria	Propionibacteriales	Propionibacteriaceae	Cutibacterium	
4389709ecdc8df70410e3545ff47213b	Bacteria	Actinobacteriota	Acidimicrobiia	Microtrichales	Ilumatobacteraceae	CL500-29_marine_group	
1de2aa05228bb5168496d3778285100e	Bacteria	Proteobacteria	Alphaproteobacteria	Rhizobiales	Xanthobacteraceae	Rhodoplanes	
b2cbc98a33a5496b59da4aff7d27b903	Bacteria	Actinobacteriota	Thermoleophilia	Gaiellales			
726eb891b1520637190ff003b7263712	Bacteria	Myxococcota	Polyangia	Polyangiales	Polyangiaceae	Aetherobacter	
fcb70b07dc5d7f1c9c24bfff86f00dc0	Bacteria	Proteobacteria	Alphaproteobacteria	Caulobacterales	Caulobacteraceae	Caulobacter	
682a6915bd0b4428e69f237ff8dc4235	Bacteria	Verrucomicrobiota	Chlamydiae	Chlamydiales	Parachlamydiaceae	Neochlamydia	
516d3666bc18c5ea1050191fe9fe8562	Bacteria	Proteobacteria	Alphaproteobacteria	Dongiales	Dongiaceae	Dongia	
65668462d1166ea92351806c5d59e95a	Bacteria	Actinobacteriota	Actinobacteria	Frankiales	Geodermatophilaceae	Blastococcus	
7721d455355df91acdd4a1855f71a2eb	Bacteria	Bacteroidota	Bacteroidia	Chitinophagales	Chitinophagaceae
7df5f4466d7861ecccdf599ea827f9f3	Bacteria	Proteobacteria	Alphaproteobacteria	Sphingomonadales	Sphingomonadaceae	Sphingomonas	
b84021833577be56bc4f3440fec05f15	Bacteria	Proteobacteria	Gammaproteobacteria	Burkholderiales	Comamonadaceae	Polaromonas	
6503422ddfd2ed878c68d7dd6d06e02d	Bacteria	Proteobacteria	Gammaproteobacteria	KF-JG30-C25			
4550c734dc7ebe6303cfebc67c541070	Bacteria	Proteobacteria	Gammaproteobacteria	Burkholderiales	Burkholderiaceae	Cupriavidus	
944f3a1f9093d1193a6cc4eeb6c74d07	Bacteria	Proteobacteria	Alphaproteobacteria	Rhizobiales	Xanthobacteraceae	Rhodoplanes	
2518baf33ca639a2f8b153ff9b24e751	Bacteria	Proteobacteria	Alphaproteobacteria	Rhizobiales	Xanthobacteraceae	Pseudolabrys	
165c658a65c33b7258f496af0e0073ed	Bacteria	Proteobacteria	Gammaproteobacteria	Coxiellales	Coxiellaceae	Coxiella	
14190afb3dda76129c9b256fc3415415	Bacteria	Bacteroidota	Bacteroidia	Flavobacteriales	Weeksellaceae	Chryseobacterium	
c57eb3340b091d7b535f92f3cafda3b6	Bacteria	Proteobacteria	Alphaproteobacteria	Sphingomonadales	Sphingomonadaceae	Sphingomonas	
428281b4bb2ec62b596a255b04f478ed	Bacteria
e2408108c5924bc3076270edccfc25bf	Bacteria
7ceac32bcff503ef563cefca028e3366	Bacteria	Actinobacteriota	Actinobacteria	Micrococcales	Microbacteriaceae	Galbitalea	
c5b78a4e116e3c89b0e184e29792c94f	Bacteria	Cyanobacteria	Cyanobacteriia	Chloroplast			
cf9b90db029236a7ca1a1c510fb87ecb	Bacteria	Actinobacteriota	Thermoleophilia	Gaiellales			
e3f71512c7a22b381ad3f08b73cf44c4	Bacteria	Proteobacteria	Alphaproteobacteria	Rhizobiales	Xanthobacteraceae
51008b9c1b76a1d17187c59dc62ed22b	Bacteria	Proteobacteria	Alphaproteobacteria	Sphingomonadales	Sphingomonadaceae
ddf4a7601730598265295f1fcab0fd60	Bacteria	Proteobacteria	Gammaproteobacteria	Xanthomonadales	Xanthomonadaceae	Stenotrophomonas	
1c033cbeb04a28be4370900b2d1eaba2	Bacteria	Proteobacteria	Gammaproteobacteria	Gammaproteobacteria_Incertae_Sedis	Unknown_Family	Acidibacter	
7ffed43b6e5c3ea888fe27dc1d8cba15	Bacteria
2cd7dee43298f0a6fc89f457d347e8ef	Bacteria	Bdellovibrionota	Bdellovibrionia	Bdellovibrionales	Bdellovibrionaceae	Bdellovibrio	
189e37c27bcaf2108f49cceb3b0992f1	Bacteria	Gemmatimonadota	Gemmatimonadetes	Gemmatimonadales	Gemmatimonadaceae	Gemmatimonas	
ba8fec8d03c59e9eb0eab6a0a331915c	Bacteria	Gemmatimonadota	Gemmatimonadetes	Gemmatimonadales	Gemmatimonadaceae	Gemmatimonas	
66290a29e88c6d15df6dac2f1ea3dc63	Bacteria	Proteobacteria	Alphaproteobacteria	Rhizobiales	Hyphomicrobiaceae	Hyphomicrobium	
e97ce6c7a71462a813cb1e666b2a93d3	Bacteria	Proteobacteria	Alphaproteobacteria	Rhizobiales	Beijerinckiaceae	Bosea	
e16648991b8e023b91ec857ea9d6f83a	Bacteria	Bacteroidota	Bacteroidia	Chitinophagales	Chitinophagaceae	Dinghuibacter	
67ffeba1035b6a049107e6f6d07530fb	Bacteria	Proteobacteria	Alphaproteobacteria	Rhizobiales	Hyphomicrobiaceae	Hyphomicrobium	
8e52809f3ae897e49a3686191a5f3e9e	Bacteria	Chloroflexi	JG30-KF-CM66				
7de0fcb86a3441dca71dbc3698cd8776	Bacteria	Proteobacteria	Alphaproteobacteria	Rhizobiales	Xanthobacteraceae	Pseudorhodoplanes	
70f33076d8b8e6f526d92f95d9ff1fd2	Bacteria	Proteobacteria	Alphaproteobacteria
f502787a11f61b62268c02fce1b50b0b	Bacteria	Proteobacteria	Alphaproteobacteria	Rickettsiales	Mitochondria		
4ff4a4cc4f89cf63501b9a36c3cfde7c	Bacteria	Gemmatimonadota	Gemmatimonadetes	Gemmatimonadales	Gemmatimonadaceae	Gemmatimonas	
6eb4f9a8323b4c5919738d94d51a08c1	Bacteria	Gemmatimonadota	Gemmatimonadetes	Gemmatimonadales	Gemmatimonadaceae		
861584563a290f079a61e7ffd2079bd4	Bacteria	Proteobacteria	Alphaproteobacteria	Rhizobiales	Labraceae	Labrys	
291a069d57acec9cd83b90a42ce320d7	Bacteria	Proteobacteria	Gammaproteobacteria	Salinisphaerales	Solimonadaceae
bd37ec773ccab6e8037f239ff590025e	Bacteria	Proteobacteria	Gammaproteobacteria	Steroidobacterales	Steroidobacteraceae	Steroidobacter	
101a917fb64060aecf6359114abbdd20	Bacteria	Latescibacterota					
67b49ea165b15706f151685437e7e85e	Bacteria
d05f94a9c494a023d47d1bf4c2adc5ee	Bacteria	Proteobacteria	Alphaproteobacteria	Rhizobiales	Beijerinckiaceae	alphaI_cluster	
fffa46de825b0d68f137e2375a543f33	Bacteria	Bacteroidota	Bacteroidia	Flavobacteriales	Flavobacteriaceae	Flavobacterium	
afc417d3be1100f8095d9ff11a34f275	Bacteria	Actinobacteriota	MB-A2-108				
c9f794d0efd0652fd1bb09b5dec3e11f	Bacteria	Patescibacteria	Gracilibacteria	Candidatus_Abawacabacteria			
2358117a062bb388e90df92483b9449b	Bacteria	Bdellovibrionota	Bdellovibrionia	Bdellovibrionales	Bdellovibrionaceae	OM27_clade	
148ddcd917b23e5d5c5d52cbcebcb0d0	Bacteria	Proteobacteria	Alphaproteobacteria	Rhizobiales	Xanthobacteraceae		
f9b626975f03f075ed019b08fe935eb5	Bacteria	Dependentiae	Babeliae	Babeliales	Vermiphilaceae		
4faf1b1b9a5438bde72f3dd18ac90a14	Bacteria	Verrucomicrobiota	Chlamydiae	Chlamydiales	Parachlamydiaceae	Neochlamydia	
86b3a6276183ee314c5a8ea496a4889f	Bacteria	Proteobacteria	Alphaproteobacteria	Rhodobacterales	Rhodobacteraceae	Pseudorhodobacter	
8ed2ead238292f67e7ba1669f3e524be	Bacteria	Proteobacteria	Gammaproteobacteria	Burkholderiales	Comamonadaceae
aaa802b8c70485865cd10f80ccccbe16	Bacteria	Proteobacteria	Alphaproteobacteria	Rhizobiales	Xanthobacteraceae	Ancylobacter	
73417531ae4a034dab17a7204268112e	Bacteria	Bacteroidota	Bacteroidia	Cytophagales	Spirosomaceae	Dyadobacter	
2d62aac11b51c8127b99230262dc2e66	Bacteria	Proteobacteria	Alphaproteobacteria	Acetobacterales	Acetobacteraceae	Roseomonas	
12516599798f6adc3128aa8a3f7bf3e7	Bacteria	Proteobacteria	Alphaproteobacteria	Rhizobiales	Rhizobiaceae	Allorhizobium-Neorhizobium-Pararhizobium-Rhizobium	
1eb966578715848e6cc0f2bad3eb343f	Bacteria	Proteobacteria	Alphaproteobacteria				
3be0a6d034109336e72e3dbe0b36c9c3	Bacteria	Proteobacteria	Alphaproteobacteria	Rhizobiales	Rhizobiaceae
d60f15d40bf2aa55353cb1cc899494fb	Bacteria	Bacteroidota	Bacteroidia	Sphingobacteriales	Sphingobacteriaceae	Mucilaginibacter	
003a459e896a8f373b913ddb2fdb29e9	Bacteria	Proteobacteria	Alphaproteobacteria	Rhizobiales	Rhizobiaceae	Allorhizobium-Neorhizobium-Pararhizobium-Rhizobium	
262391ae80a6b29c75a06c1167974e48	Bacteria	Proteobacteria	Alphaproteobacteria	Sphingomonadales	Sphingomonadaceae	Novosphingobium	
4041eb721406c5c2c9c6fc14c3aeaba4	Bacteria	Bdellovibrionota	Oligoflexia	0319-6G20			
89ca5980173c41770cea8099c184986f	Bacteria	Gemmatimonadota	Gemmatimonadetes	Gemmatimonadales	Gemmatimonadaceae	Gemmatimonas	
b979cb88e5f26baad10b72d864749ef5	Bacteria	Dependentiae	Babeliae	Babeliales
f92d5c4f31dc472a24f3eca4173fe728	Bacteria	Acidobacteriota	Subgroup_5				
8684e761c32b6575e823bf7511a1751c	Bacteria	Proteobacteria	Gammaproteobacteria	Gammaproteobacteria_Incertae_Sedis	Unknown_Family	Acidibacter	
953fae9cc57e9c4d4bb4791d3bf2f39e	Bacteria	Verrucomicrobiota	Chlamydiae	Chlamydiales	Parachlamydiaceae
47d2b015cd0b8bc96f94448ced4b05ca	Bacteria	Actinobacteriota	Actinobacteria	Frankiales	Sporichthyaceae	Sporichthya	
00a0ae58f792504e080bed23bfa2f677	Bacteria	Proteobacteria	Gammaproteobacteria	Burkholderiales	Burkholderiaceae	Burkholderia-Caballeronia-Paraburkholderia	
3d0f5e1bf3853ed2b57e5a928c4deddf	Bacteria	Bacteroidota	Bacteroidia	Chitinophagales	Chitinophagaceae
e306a88558f59d1c3d58c7942ed4659f	Bacteria	Cyanobacteria	Cyanobacteriia	Chloroplast			
4ef4fc2e701eb555df51480a5d76c755	Bacteria	Proteobacteria	Alphaproteobacteria
51a1b205e5b8e8fce79ac2872bdd18a7	Bacteria	Bacteroidota	Bacteroidia	Cytophagales	Spirosomaceae	Spirosoma	
7cd0c7f4a273f46c5d17938ce9dbe1f0	Bacteria	Proteobacteria	Gammaproteobacteria	Burkholderiales	Burkholderiaceae	Burkholderia-Caballeronia-Paraburkholderia	
e18437cd7a8dfcf80288369855bfc4e6	Bacteria	Proteobacteria	Alphaproteobacteria	Sphingomonadales	Sphingomonadaceae
67c430ea978dd9138c500b48bbfdd794	Bacteria	Bdellovibrionota	Oligoflexia	0319-6G20			
25a79e14b941a1380038662f5a4274ec	Bacteria	Actinobacteriota	Acidimicrobiia	Microtrichales
28812a4232e11720ed276acf3b99dd68	Bacteria	Actinobacteriota	MB-A2-108				
9dbe3f2c8ae6686e7e6323128bd1f21c	Bacteria	Bdellovibrionota	Bdellovibrionia	Bdellovibrionales	Bdellovibrionaceae	OM27_clade	
4c550c9d96862be323cebc5594da962d	Bacteria	Proteobacteria	Gammaproteobacteria	Burkholderiales	Comamonadaceae	Rhizobacter	
10cf73bea164f4bc0cd087beeeae2aa1	Bacteria	Bacteroidota	Bacteroidia	Flavobacteriales	Weeksellaceae	Chryseobacterium	
54752266211941c5a377cdf06f5ceae5	Bacteria	Gemmatimonadota	Gemmatimonadetes	Gemmatimonadales	Gemmatimonadaceae	Gemmatimonas	
c41f35bb134ea043263f29e09ec04abf	Bacteria	Verrucomicrobiota	Verrucomicrobiae	Verrucomicrobiales	Verrucomicrobiaceae	Verrucomicrobium	
68c13b7fe9521ca723464634454295c8	Unassigned
173bb8d0321685314a63d64bf691d4fa	Bacteria	Proteobacteria	Gammaproteobacteria	Burkholderiales	Comamonadaceae
738e7fb7be70bd01a4b0166794331789	Bacteria	Proteobacteria	Alphaproteobacteria	Rhizobiales	Xanthobacteraceae	Rhodoplanes	
0d73de8864e004150fd526c71fb1e15a	Bacteria	Actinobacteriota	Acidimicrobiia	Microtrichales	Ilumatobacteraceae	CL500-29_marine_group	
64dd940390e04660ce80241ce419bf09	Bacteria	Bacteroidota	Bacteroidia	Flavobacteriales	Flavobacteriaceae	Flavobacterium	
a2e8e3d35e213e2043de8cdbb56c8608	Bacteria	Proteobacteria	Gammaproteobacteria	Burkholderiales	Comamonadaceae
9511f99d3d99072e42cf08aedb4869f0	Bacteria	Proteobacteria	Gammaproteobacteria	Burkholderiales	Comamonadaceae	Rhizobacter	
b69e88b81b1cf720aa58eff49654ef47	Bacteria	Proteobacteria	Gammaproteobacteria	Burkholderiales	Comamonadaceae
d4b43c93a9a1a685e28496bad0a280c4	Bacteria	Proteobacteria	Gammaproteobacteria	Burkholderiales	Burkholderiaceae
223c5449fba2dba95a750f0202467147	Bacteria	Proteobacteria	Alphaproteobacteria	Caulobacterales	Caulobacteraceae	Brevundimonas	
007409c49cd0c7549dca7f07b6eb88c0	Bacteria	Proteobacteria	Gammaproteobacteria	Xanthomonadales	Xanthomonadaceae	Arenimonas	
541b64668f5397e5b33d2f65c48f42b6	Bacteria	Proteobacteria	Gammaproteobacteria	Burkholderiales	Burkholderiaceae	Cupriavidus	
60710118a639d68b4e8874dc4c15b27c	Bacteria	Proteobacteria	Gammaproteobacteria	Burkholderiales	Sutterellaceae	AAP99	
498d4900dd66984a1d46b227ea641637	Bacteria	Verrucomicrobiota	Verrucomicrobiae	Chthoniobacterales	Chthoniobacteraceae	Chthoniobacter	
4d92c0545572bc77ea88dcfa8178b000	Bacteria	Proteobacteria	Gammaproteobacteria	Burkholderiales	Nitrosomonadaceae	MND1	
0e5c502f2247949f1b6aa1e416a56766	Bacteria	Proteobacteria	Gammaproteobacteria	Burkholderiales	TRA3-20		
de72a81e5bd7f720d1c9edd68e54afbe	Bacteria	Gemmatimonadota	Gemmatimonadetes	Gemmatimonadales	Gemmatimonadaceae		
559d32f06291b94d0b5c1b67c1a5514a	Bacteria	Proteobacteria	Alphaproteobacteria	Rhodobacterales	Rhodobacteraceae	Rubellimicrobium	
3117123a14c1fc4c705f279cba33bbdd	Bacteria	Proteobacteria	Gammaproteobacteria	Burkholderiales	Methylophilaceae
6c855536710608c0e08fbe4a7bf44488	Bacteria	Gemmatimonadota	Gemmatimonadetes	Gemmatimonadales	Gemmatimonadaceae	Gemmatimonas	
dd35f6f8b2e883c51bb8645901995aaa	Bacteria	Proteobacteria	Alphaproteobacteria	Azospirillales	Inquilinaceae	Inquilinus	
5e0f2d9fe680dd1b5c3afebf8b0ec3d1	Bacteria	Proteobacteria	Gammaproteobacteria	Burkholderiales	Comamonadaceae	Pelomonas	
d3f459ca08c7083136e2e8b98e679c3a	Bacteria	Proteobacteria	Gammaproteobacteria	Burkholderiales
5ab89b8bb7075175f8b15e48cd82f899	Bacteria	Planctomycetota	vadinHA49				
235f096a5fff76a916061847b6d333a6	Bacteria	Bacteroidota	Bacteroidia	Cytophagales	Spirosomaceae	Dyadobacter	
86ab3720fc1cf4bf749240222f701c22	Bacteria	Proteobacteria	Gammaproteobacteria	Xanthomonadales	Xanthomonadaceae	Stenotrophomonas	
b0a9a3a3c9ece5877fd2949617643a04	Unassigned
a15bea80e8ac3f25f4bb9ebfecbfe27b	Bacteria	Bacteroidota	Bacteroidia	Cytophagales	Microscillaceae	OLB12	
5d0562ff8b5538522b5a2fdc76526b70	Bacteria	Proteobacteria	Gammaproteobacteria	Burkholderiales	Burkholderiaceae	Burkholderia-Caballeronia-Paraburkholderia	
fc182c6680a18167787748e3b6dc8d1a	Bacteria	Proteobacteria	Gammaproteobacteria	Burkholderiales	Burkholderiaceae	Burkholderia-Caballeronia-Paraburkholderia	
481c6a436b1b4e1e914d7ac5173f7a36	Bacteria	Proteobacteria	Gammaproteobacteria	Burkholderiales	Comamonadaceae
6629bb195367f2fa65f5ac635634fe19	Bacteria	Bacteroidota	SJA-28				
28edaf314bce463d9df0d95a0a83f64b	Bacteria	Desulfobacterota					
9ff23e7bd2468d092deca3e4eb8d7047	Bacteria	Proteobacteria	Gammaproteobacteria	Xanthomonadales	Xanthomonadaceae
4a9b065b976302feb39389e840a53687	Bacteria	Proteobacteria	Gammaproteobacteria	Burkholderiales
2d3e14481cd616eebb06eb5cc3123b27	Bacteria	Proteobacteria	Gammaproteobacteria	Burkholderiales	Comamonadaceae
256cf1490ce08160d8b37ee6d68ab44a	Bacteria	Proteobacteria	Alphaproteobacteria	Rhizobiales	Rhizobiaceae
2c2c558e0877d065573bf90b3a184aea	Bacteria	Proteobacteria	Alphaproteobacteria	Acetobacterales	Acetobacteraceae
ea3e9a8454849c402dfaafab9a68df74	Bacteria	Proteobacteria	Gammaproteobacteria
839ccf57d3f50f81d44c7bc541cdbe8c	Bacteria	Proteobacteria	Gammaproteobacteria	Burkholderiales	Burkholderiaceae	Burkholderia-Caballeronia-Paraburkholderia	
e3c08c3f04e32c63999f271cae1d7058	Bacteria	Proteobacteria	Gammaproteobacteria
b0774a90d0264e083db5530f2b607313	Bacteria	Proteobacteria	Gammaproteobacteria	Burkholderiales	Comamonadaceae
31dd4d920e984b7b97e2981d0dcb4a17	Bacteria	Proteobacteria	Alphaproteobacteria	Rhizobiales	Xanthobacteraceae	Pseudolabrys	
05e0e4a6dcf9040094305c6df07d0d8e	Bacteria	Proteobacteria	Gammaproteobacteria	Burkholderiales	Comamonadaceae
fc006e4c7efc9e16fd0b13bb8b42e136	Bacteria	Armatimonadota	Fimbriimonadia	Fimbriimonadales	Fimbriimonadaceae	Fimbriimonas	
411220f20df73dd83a06d99711d7935b	Bacteria	Proteobacteria	Alphaproteobacteria	Acetobacterales	Acetobacteraceae		
8ef63a98c25210a9da74687536fa7532	Bacteria	Proteobacteria	Gammaproteobacteria	Burkholderiales	Comamonadaceae
943a90a32f9587a28d8deb68082f1bfc	Bacteria	Proteobacteria	Gammaproteobacteria	Burkholderiales	Comamonadaceae
2a6744c828f68f87a7b22e584ec6ff55	Bacteria	Proteobacteria	Gammaproteobacteria	Burkholderiales	Comamonadaceae
3fec58f9cc2279dfc8420d2271ae83b7	Bacteria	Proteobacteria	Gammaproteobacteria	Burkholderiales	Oxalobacteraceae
38ced24e0a51fc8eca9b831605705623	Bacteria	Proteobacteria	Alphaproteobacteria	Caulobacterales	Caulobacteraceae	Phenylobacterium	
22412847ab4c0372415e420c709466b6	Bacteria	Bacteroidota	Bacteroidia	Chitinophagales	Chitinophagaceae
32dfa815d5967d2e358ea37486d50c49	Bacteria	Bacteroidota	Bacteroidia	Chitinophagales	Chitinophagaceae	Edaphobaculum	
4b02f8435c9ddcb8e19ce493140e3edb	Bacteria	Proteobacteria	Alphaproteobacteria	Acetobacterales	Acetobacteraceae
92387045f312c4c3a6102e754e4c413c	Bacteria	Proteobacteria	Gammaproteobacteria	Burkholderiales	Comamonadaceae
3b5b1771cf1335b03163967be9e4a8b2	Bacteria	Proteobacteria	Gammaproteobacteria	Burkholderiales	Comamonadaceae
2b0a8a5c4150ac0be65b33e150b1b18d	Bacteria	Proteobacteria	Gammaproteobacteria
77a9e580fcc800b1e4d10911fe264865	Bacteria	Proteobacteria	Gammaproteobacteria	Burkholderiales	Oxalobacteraceae
c4f38b447a5772ef6c4304cb0c34a6c3	Bacteria	Proteobacteria	Gammaproteobacteria	Burkholderiales	Oxalobacteraceae	Collimonas	
57f55aa346dada22aebbdd0374f020a3	Bacteria	Proteobacteria	Gammaproteobacteria	Burkholderiales	Comamonadaceae
75fbf6fea408795bb2754d96fcdc9abf	Bacteria	Proteobacteria	Gammaproteobacteria	Burkholderiales	Comamonadaceae	Polaromonas	
9938fc55e5853bf9aa37e23b4a80a8e1	Bacteria	Proteobacteria	Gammaproteobacteria	Burkholderiales	Comamonadaceae
41036c4d38ebc0eace82867ac352ab45	Bacteria	Bacteroidota	Bacteroidia	Chitinophagales	Chitinophagaceae	Pseudoflavitalea	
60670caaeb3eef3c173f46983db77da0	Bacteria	Proteobacteria	Gammaproteobacteria	Burkholderiales	Comamonadaceae	Polaromonas	
83f4c11ed91a8106577ee623593ebcf2	Bacteria	Proteobacteria	Gammaproteobacteria	Burkholderiales	Oxalobacteraceae
bbf26ce854bf7f89305865ca3a2c70e6	Bacteria	Bacteroidota	Bacteroidia	Cytophagales	Microscillaceae	OLB12	
7cf9b686a103c74671f50204e58fd8e2	Bacteria	Proteobacteria	Alphaproteobacteria	Rhizobiales	Xanthobacteraceae
e9d44fa15baf4ff0c63860099d0623d4	Bacteria	Proteobacteria	Gammaproteobacteria	Burkholderiales	Oxalobacteraceae
8b5d4f72981fc9ed0209f2291ffe2ab6	Bacteria	Proteobacteria	Gammaproteobacteria	Burkholderiales	Oxalobacteraceae
b27d631287da2f735c70fa96731baac2	Bacteria	Proteobacteria	Gammaproteobacteria	Burkholderiales	Comamonadaceae
46bdb9798731796de6cca978c154cd46	Bacteria	Proteobacteria	Gammaproteobacteria	Burkholderiales
42c6e54d8c7a63b03bc318709f28684e	Bacteria	Proteobacteria	Gammaproteobacteria	Burkholderiales	Comamonadaceae
c5f83a78242b94c50c954ec72fa335bb	Bacteria	Proteobacteria	Gammaproteobacteria	Burkholderiales	Comamonadaceae
