# Supplementary material for: Shared features and reciprocal complementation of the Chlamydomonas and Arabidopsis microbiota
Source: Nat Commun. 2022 Jan 20;13:406. doi: 10.1038/s41467-022-28055-8 (PMC8776852; doi:10.1038/s41467-022-28055-8)
Supplement: Supplementary file 9 — Source Data [file 41467_2022_28055_MOESM9_ESM.zip › source_data/supplementary_fig_5/design_MC_algae_survey.txt]

SampleID	medium	timepoint	replicate	community	compartment	experiment	soil	system	ID	group	environment	Totchl	number	plate
MA3_soilwash1	SFW	0	Rep2	Chlamydomonas sp. (1030)	flask	algae_survey	CAS	flask	MEL 1030	Chlorophyceae	terrestrial	4.819936417	1	Plate1
MA3_soilwash2	SFW	0	Rep1	Chlamydomonas sp. (1030)	flask	algae_survey	CAS	flask	MEL 1030	Chlorophyceae	terrestrial	4.819936417	1	Plate1
MA3_soilwash3	Input	0	Rep6	Input	flask	algae_survey	CAS	flask	Input	Input	Input	2	22	Plate1
MA3_soilwash4	Input	0	Rep5	Input	flask	algae_survey	CAS	flask	Input	Input	Input	2	22	Plate1
MA3_soilwash5	Input	0	Rep4	Input	flask	algae_survey	CAS	flask	Input	Input	Input	2	22	Plate1
MA3_soilwash6	Input	0	Rep3	Input	flask	algae_survey	CAS	flask	Input	Input	Input	2	22	Plate1
MA3_soilwash7	Input	0	Rep2	Input	flask	algae_survey	CAS	flask	Input	Input	Input	2	22	Plate1
MA3_soilwash8	Input	0	Rep1	Input	flask	algae_survey	CAS	flask	Input	Input	Input	2	22	Plate1
MA3_soilwash9	SFW	0	Rep1	Pleurastrum sp.	flask	algae_survey	CAS	flask	MEL 1033	Chlorophyceae	terrestrial	2.830214819	4	Plate1
MA3_soilwash10	SFW	0	Rep3	Chlorosarcina cf.	flask	algae_survey	CAS	flask	MEL 1032	Chlorophyceae	terrestrial	2.793607029	3	Plate1
MA3_soilwash11	SFW	0	Rep2	Chlorosarcina cf.	flask	algae_survey	CAS	flask	MEL 1032	Chlorophyceae	terrestrial	2.793607029	3	Plate1
MA3_soilwash12	SFW	0	Rep1	Chlorosarcina cf.	flask	algae_survey	CAS	flask	MEL 1032	Chlorophyceae	terrestrial	2.793607029	3	Plate1
MA3_soilwash13	SFW	0	Rep3	Coccomxya sp.	flask	algae_survey	CAS	flask	MEL 1031	Trebouxiophyceae	terrestrial	2.174589745	2	Plate1
MA3_soilwash14	SFW	0	Rep2	Coccomxya sp.	flask	algae_survey	CAS	flask	MEL 1031	Trebouxiophyceae	terrestrial	2.174589745	2	Plate1
MA3_soilwash15	SFW	0	Rep1	Coccomxya sp.	flask	algae_survey	CAS	flask	MEL 1031	Trebouxiophyceae	terrestrial	2.174589745	2	Plate1
MA3_soilwash16	SFW	0	Rep3	Chlamydomonas sp. (1030)	flask	algae_survey	CAS	flask	MEL 1030	Chlorophyceae	terrestrial	4.819936417	1	Plate1
MA3_soilwash17	SFW	0	Rep3	Microthamnion sp. (1108)	flask	algae_survey	CAS	flask	MEL 1108	Trebouxiophyceae	terrestrial	2.496770669	6	Plate1
MA3_soilwash18	SFW	0	Rep2	Microthamnion sp. (1108)	flask	algae_survey	CAS	flask	MEL 1108	Trebouxiophyceae	terrestrial	2.496770669	6	Plate1
MA3_soilwash19	SFW	0	Rep1	Microthamnion sp. (1108)	flask	algae_survey	CAS	flask	MEL 1108	Trebouxiophyceae	terrestrial	2.496770669	6	Plate1
MA3_soilwash20	SFW	0	Rep3	Stichococcus sp.	flask	algae_survey	CAS	flask	MEL 1034	Trebouxiophyceae	terrestrial	2.817376163	5	Plate1
MA3_soilwash21	SFW	0	Rep2	Stichococcus sp.	flask	algae_survey	CAS	flask	MEL 1034	Trebouxiophyceae	terrestrial	2.817376163	5	Plate1
MA3_soilwash22	SFW	0	Rep1	Stichococcus sp.	flask	algae_survey	CAS	flask	MEL 1034	Trebouxiophyceae	terrestrial	2.817376163	5	Plate1
MA3_soilwash24	SFW	0	Rep2	Pleurastrum sp.	flask	algae_survey	CAS	flask	MEL 1033	Chlorophyceae	terrestrial	2.830214819	4	Plate1
MA3_soilwash25	SFW	0	Rep2	Cosmarium crenatum	flask	algae_survey	CAS	flask	MEL 1125	Zygnematophyceae	terrestrial	3.508415461	9	Plate1
MA3_soilwash26	SFW	0	Rep1	Cosmarium crenatum	flask	algae_survey	CAS	flask	MEL 1125	Zygnematophyceae	terrestrial	3.508415461	9	Plate1
MA3_soilwash27	SFW	0	Rep3	Oocystis sp.	flask	algae_survey	CAS	flask	MEL 1123	Trebouxiophyceae	terrestrial	2.569892604	8	Plate1
MA3_soilwash28	SFW	0	Rep2	Oocystis sp.	flask	algae_survey	CAS	flask	MEL 1123	Trebouxiophyceae	terrestrial	2.569892604	8	Plate1
MA3_soilwash29	SFW	0	Rep1	Oocystis sp.	flask	algae_survey	CAS	flask	MEL 1123	Trebouxiophyceae	terrestrial	2.569892604	8	Plate1
MA3_soilwash30	SFW	0	Rep3	Klebsormidium sp. (1121)	flask	algae_survey	CAS	flask	MEL 1121	Klebsormidiophyceae	terrestrial	3.391077801	7	Plate1
MA3_soilwash31	SFW	0	Rep2	Klebsormidium sp. (1121)	flask	algae_survey	CAS	flask	MEL 1121	Klebsormidiophyceae	terrestrial	3.391077801	7	Plate1
MA3_soilwash32	SFW	0	Rep1	Klebsormidium sp. (1121)	flask	algae_survey	CAS	flask	MEL 1121	Klebsormidiophyceae	terrestrial	3.391077801	7	Plate1
MA3_soilwash33	SFW	0	Rep1	Aphanocapsa grevillei	flask	algae_survey	CAS	flask	MEL 1129	Cyanobacteria	terrestrial	2.264760663	12	Plate2
MA3_soilwash34	SFW	0	Rep3	Actinotaenium globosum	flask	algae_survey	CAS	flask	MEL 1127	Zygnematophyceae	terrestrial	2.394375681	11	Plate2
MA3_soilwash36	SFW	0	Rep1	Actinotaenium globosum	flask	algae_survey	CAS	flask	MEL 1127	Zygnematophyceae	terrestrial	2.394375681	11	Plate2
MA3_soilwash38	SFW	0	Rep2	Spirogloea muscicola	flask	algae_survey	CAS	flask	MEL 1126	Zygnematophyceae	terrestrial	2.419258939	10	Plate2
MA3_soilwash39	SFW	0	Rep1	Spirogloea muscicola	flask	algae_survey	CAS	flask	MEL 1126	Zygnematophyceae	terrestrial	2.419258939	10	Plate2
MA3_soilwash41	SFW	0	Rep3	Chloromonas sp.	flask	algae_survey	CAS	flask	MEL 1147	Chlorophyceae	terrestrial	4.759304933	14	Plate2
MA3_soilwash42	SFW	0	Rep2	Chloromonas sp.	flask	algae_survey	CAS	flask	MEL 1147	Chlorophyceae	terrestrial	4.759304933	14	Plate2
MA3_soilwash43	SFW	0	Rep1	Chloromonas sp.	flask	algae_survey	CAS	flask	MEL 1147	Chlorophyceae	terrestrial	4.759304933	14	Plate2
MA3_soilwash44	SFW	0	Rep3	Cylindrocystis sp.	flask	algae_survey	CAS	flask	MEL 1134	Zygnematophyceae	terrestrial	2.899202105	13	Plate2
MA3_soilwash47	SFW	0	Rep3	Aphanocapsa grevillei	flask	algae_survey	CAS	flask	MEL 1129	Cyanobacteria	terrestrial	2.264760663	12	Plate2
MA3_soilwash48	SFW	0	Rep2	Aphanocapsa grevillei	flask	algae_survey	CAS	flask	MEL 1129	Cyanobacteria	terrestrial	2.264760663	12	Plate2
MA3_soilwash49	SFW	0	Rep2	Scourfieldia caeca	flask	algae_survey	CAS	flask	M0560/1	Pedinophyceae	aquatic	3.939619065	17	Plate2
MA3_soilwash50	SFW	0	Rep1	Scourfieldia caeca	flask	algae_survey	CAS	flask	M0560/1	Pedinophyceae	aquatic	3.939619065	17	Plate2
MA3_soilwash51	SFW	0	Rep3	Chlamydomonas sp. (0968)	flask	algae_survey	CAS	flask	MEL 0968	Chlorophyceae	aquatic	2.348172988	16	Plate2
MA3_soilwash52	SFW	0	Rep2	Chlamydomonas sp. (0968)	flask	algae_survey	CAS	flask	MEL 0968	Chlorophyceae	aquatic	2.348172988	16	Plate2
MA3_soilwash53	SFW	0	Rep1	Chlamydomonas sp. (0968)	flask	algae_survey	CAS	flask	MEL 0968	Chlorophyceae	aquatic	2.348172988	16	Plate2
MA3_soilwash54	SFW	0	Rep3	Chlamydomonas sp. (0911)	flask	algae_survey	CAS	flask	MEL 0911	Chlorophyceae	aquatic	4.174718223	15	Plate2
MA3_soilwash55	SFW	0	Rep2	Chlamydomonas sp. (0911)	flask	algae_survey	CAS	flask	MEL 0911	Chlorophyceae	aquatic	4.174718223	15	Plate2
MA3_soilwash56	SFW	0	Rep1	Chlamydomonas sp. (0911)	flask	algae_survey	CAS	flask	MEL 0911	Chlorophyceae	aquatic	4.174718223	15	Plate2
MA3_soilwash61	SFW	0	Rep2	Fritschiella tuberosa	flask	algae_survey	CAS	flask	SAG 112.80	Chlorophyceae	aquatic	4.194025185	18	Plate2
MA3_soilwash62	SFW	0	Rep1	Fritschiella tuberosa	flask	algae_survey	CAS	flask	SAG 112.80	Chlorophyceae	aquatic	4.194025185	18	Plate2
MA3_soilwash64	SFW	7	Rep6	Aphanocapsa grevillei	flask	algae_survey	CAS	flask	MEL 1129	Cyanobacteria	terrestrial	2.264760663	12	Plate8
MA3_soilwash65	SFW	7	Rep9	Cylindrocystis sp.	flask	algae_survey	CAS	flask	MEL 1134	Zygnematophyceae	terrestrial	2.899202105	13	Plate8
MA3_soilwash66	SFW	7	Rep3	Chlamydomonas sp. (0911)	flask	algae_survey	CAS	flask	MEL 0911	Chlorophyceae	aquatic	4.174718223	15	Plate8
MA3_soilwash67	SFW	7	Rep6	Chlamydomonas sp. (0968)	flask	algae_survey	CAS	flask	MEL 0968	Chlorophyceae	aquatic	2.348172988	16	Plate8
MA3_soilwash68	SFW	7	Rep9	Scourfieldia caeca	flask	algae_survey	CAS	flask	M0560/1	Pedinophyceae	aquatic	3.939619065	17	Plate8
MA3_soilwash69	TP	7	Rep3	Chlamydomonas reinhardtii	flask	algae_survey	CAS	flask	RGOCC1690	Chlorophyceae	terrestrial	2.477955924	19	Plate8
MA3_soilwash70	SFW	7	Rep6	Unplanted	flask	algae_survey	CAS	flask	Unplanted	Unplanted	Unplanted	2.314671216	20	Plate8
MA3_soilwash71	SFW	7	Rep9	Chlamydomonas reinhardtii	flask	algae_survey	CAS	flask	RGOCC1690	Chlorophyceae	terrestrial	7.353498372	21	Plate8
MA3_soilwash72	SFW	7	Rep7	Aphanocapsa grevillei	flask	algae_survey	CAS	flask	MEL 1129	Cyanobacteria	terrestrial	2.264760663	12	Plate8
MA3_soilwash73	SFW	7	Rep1	Chloromonas sp.	flask	algae_survey	CAS	flask	MEL 1147	Chlorophyceae	terrestrial	4.759304933	14	Plate8
MA3_soilwash74	SFW	7	Rep4	Chlamydomonas sp. (0911)	flask	algae_survey	CAS	flask	MEL 0911	Chlorophyceae	aquatic	4.174718223	15	Plate8
MA3_soilwash75	SFW	7	Rep7	Chlamydomonas sp. (0968)	flask	algae_survey	CAS	flask	MEL 0968	Chlorophyceae	aquatic	2.348172988	16	Plate8
MA3_soilwash76	SFW	7	Rep1	Fritschiella tuberosa	flask	algae_survey	CAS	flask	SAG 112.80	Chlorophyceae	aquatic	4.194025185	18	Plate8
MA3_soilwash77	TP	7	Rep4	Chlamydomonas reinhardtii	flask	algae_survey	CAS	flask	RGOCC1690	Chlorophyceae	terrestrial	2.477955924	19	Plate8
MA3_soilwash78	SFW	7	Rep7	Unplanted	flask	algae_survey	CAS	flask	Unplanted	Unplanted	Unplanted	2.314671216	20	Plate8
MA3_soilwash79	SFW	7	Rep1	Aphanocapsa grevillei	flask	algae_survey	CAS	flask	MEL 1129	Cyanobacteria	terrestrial	2.264760663	12	Plate8
MA3_soilwash80	SFW	7	Rep2	Chloromonas sp.	flask	algae_survey	CAS	flask	MEL 1147	Chlorophyceae	terrestrial	4.759304933	14	Plate8
MA3_soilwash81	SFW	7	Rep5	Chlamydomonas sp. (0911)	flask	algae_survey	CAS	flask	MEL 0911	Chlorophyceae	aquatic	4.174718223	15	Plate8
MA3_soilwash82	SFW	7	Rep8	Chlamydomonas sp. (0968)	flask	algae_survey	CAS	flask	MEL 0968	Chlorophyceae	aquatic	2.348172988	16	Plate8
MA3_soilwash83	SFW	7	Rep2	Fritschiella tuberosa	flask	algae_survey	CAS	flask	SAG 112.80	Chlorophyceae	aquatic	4.194025185	18	Plate8
MA3_soilwash84	TP	7	Rep5	Chlamydomonas reinhardtii	flask	algae_survey	CAS	flask	RGOCC1690	Chlorophyceae	terrestrial	2.477955924	19	Plate8
MA3_soilwash86	SFW	7	Rep9	Aphanocapsa grevillei	flask	algae_survey	CAS	flask	MEL 1129	Cyanobacteria	terrestrial	2.264760663	12	Plate8
MA3_soilwash87	SFW	7	Rep3	Chloromonas sp.	flask	algae_survey	CAS	flask	MEL 1147	Chlorophyceae	terrestrial	4.759304933	14	Plate8
MA3_soilwash88	SFW	7	Rep6	Chlamydomonas sp. (0911)	flask	algae_survey	CAS	flask	MEL 0911	Chlorophyceae	aquatic	4.174718223	15	Plate8
MA3_soilwash89	SFW	7	Rep9	Chlamydomonas sp. (0968)	flask	algae_survey	CAS	flask	MEL 0968	Chlorophyceae	aquatic	2.348172988	16	Plate8
MA3_soilwash90	SFW	7	Rep3	Fritschiella tuberosa	flask	algae_survey	CAS	flask	SAG 112.80	Chlorophyceae	aquatic	4.194025185	18	Plate8
MA3_soilwash91	TP	7	Rep6	Chlamydomonas reinhardtii	flask	algae_survey	CAS	flask	RGOCC1690	Chlorophyceae	terrestrial	2.477955924	19	Plate8
MA3_soilwash92	SFW	7	Rep9	Unplanted	flask	algae_survey	CAS	flask	Unplanted	Unplanted	Unplanted	2.314671216	20	Plate8
MA3_soilwash93	SFW	14	Rep1	Chlamydomonas sp. (1030)	flask	algae_survey	CAS	flask	MEL 1030	Chlorophyceae	terrestrial	4.819936417	1	Plate9
MA3_soilwash94	SFW	14	Rep4	Coccomxya sp.	flask	algae_survey	CAS	flask	MEL 1031	Trebouxiophyceae	terrestrial	2.174589745	2	Plate9
MA3_soilwash95	SFW	14	Rep7	Chlorosarcina cf.	flask	algae_survey	CAS	flask	MEL 1032	Chlorophyceae	terrestrial	2.793607029	3	Plate9
MA3_soilwash96	SFW	14	Rep1	Stichococcus sp.	flask	algae_survey	CAS	flask	MEL 1034	Trebouxiophyceae	terrestrial	2.817376163	5	Plate9
MA3_soilwash97	SFW	14	Rep4	Microthamnion sp. (1108)	flask	algae_survey	CAS	flask	MEL 1108	Trebouxiophyceae	terrestrial	2.496770669	6	Plate9
MA3_soilwash98	SFW	14	Rep7	Klebsormidium sp. (1121)	flask	algae_survey	CAS	flask	MEL 1121	Klebsormidiophyceae	terrestrial	3.391077801	7	Plate9
MA3_soilwash99	SFW	14	Rep1	Cosmarium crenatum	flask	algae_survey	CAS	flask	MEL 1125	Zygnematophyceae	terrestrial	3.508415461	9	Plate9
MA3_soilwash100	SFW	14	Rep4	Spirogloea muscicola	flask	algae_survey	CAS	flask	MEL 1126	Zygnematophyceae	terrestrial	2.419258939	10	Plate9
MA3_soilwash101	SFW	14	Rep2	Chlamydomonas sp. (1030)	flask	algae_survey	CAS	flask	MEL 1030	Chlorophyceae	terrestrial	4.819936417	1	Plate9
MA3_soilwash102	SFW	14	Rep5	Coccomxya sp.	flask	algae_survey	CAS	flask	MEL 1031	Trebouxiophyceae	terrestrial	2.174589745	2	Plate9
MA3_soilwash103	SFW	14	Rep8	Chlorosarcina cf.	flask	algae_survey	CAS	flask	MEL 1032	Chlorophyceae	terrestrial	2.793607029	3	Plate9
MA3_soilwash104	SFW	14	Rep2	Stichococcus sp.	flask	algae_survey	CAS	flask	MEL 1034	Trebouxiophyceae	terrestrial	2.817376163	5	Plate9
MA3_soilwash105	SFW	14	Rep5	Microthamnion sp. (1108)	flask	algae_survey	CAS	flask	MEL 1108	Trebouxiophyceae	terrestrial	2.496770669	6	Plate9
MA3_soilwash106	SFW	14	Rep8	Klebsormidium sp. (1121)	flask	algae_survey	CAS	flask	MEL 1121	Klebsormidiophyceae	terrestrial	3.391077801	7	Plate9
MA3_soilwash107	SFW	14	Rep2	Cosmarium crenatum	flask	algae_survey	CAS	flask	MEL 1125	Zygnematophyceae	terrestrial	3.508415461	9	Plate9
MA3_soilwash108	SFW	14	Rep5	Spirogloea muscicola	flask	algae_survey	CAS	flask	MEL 1126	Zygnematophyceae	terrestrial	2.419258939	10	Plate9
MA3_soilwash109	SFW	14	Rep3	Chlamydomonas sp. (1030)	flask	algae_survey	CAS	flask	MEL 1030	Chlorophyceae	terrestrial	4.819936417	1	Plate9
MA3_soilwash110	SFW	14	Rep6	Coccomxya sp.	flask	algae_survey	CAS	flask	MEL 1031	Trebouxiophyceae	terrestrial	2.174589745	2	Plate9
MA3_soilwash111	SFW	14	Rep9	Chlorosarcina cf.	flask	algae_survey	CAS	flask	MEL 1032	Chlorophyceae	terrestrial	2.793607029	3	Plate9
MA3_soilwash112	SFW	14	Rep3	Stichococcus sp.	flask	algae_survey	CAS	flask	MEL 1034	Trebouxiophyceae	terrestrial	2.817376163	5	Plate9
MA3_soilwash113	SFW	14	Rep6	Microthamnion sp. (1108)	flask	algae_survey	CAS	flask	MEL 1108	Trebouxiophyceae	terrestrial	2.496770669	6	Plate9
MA3_soilwash114	SFW	14	Rep9	Klebsormidium sp. (1121)	flask	algae_survey	CAS	flask	MEL 1121	Klebsormidiophyceae	terrestrial	3.391077801	7	Plate9
MA3_soilwash115	SFW	14	Rep3	Cosmarium crenatum	flask	algae_survey	CAS	flask	MEL 1125	Zygnematophyceae	terrestrial	3.508415461	9	Plate9
MA3_soilwash116	SFW	14	Rep6	Spirogloea muscicola	flask	algae_survey	CAS	flask	MEL 1126	Zygnematophyceae	terrestrial	2.419258939	10	Plate9
MA3_soilwash117	SFW	14	Rep4	Chlamydomonas sp. (1030)	flask	algae_survey	CAS	flask	MEL 1030	Chlorophyceae	terrestrial	4.819936417	1	Plate9
MA3_soilwash118	SFW	14	Rep7	Coccomxya sp.	flask	algae_survey	CAS	flask	MEL 1031	Trebouxiophyceae	terrestrial	2.174589745	2	Plate9
MA3_soilwash119	SFW	14	Rep1	Pleurastrum sp.	flask	algae_survey	CAS	flask	MEL 1033	Chlorophyceae	terrestrial	2.830214819	4	Plate9
MA3_soilwash120	SFW	14	Rep4	Stichococcus sp.	flask	algae_survey	CAS	flask	MEL 1034	Trebouxiophyceae	terrestrial	2.817376163	5	Plate9
MA3_soilwash121	SFW	14	Rep7	Microthamnion sp. (1108)	flask	algae_survey	CAS	flask	MEL 1108	Trebouxiophyceae	terrestrial	2.496770669	6	Plate9
MA3_soilwash122	SFW	14	Rep1	Oocystis sp.	flask	algae_survey	CAS	flask	MEL 1123	Trebouxiophyceae	terrestrial	2.569892604	8	Plate9
MA3_soilwash123	SFW	14	Rep4	Cosmarium crenatum	flask	algae_survey	CAS	flask	MEL 1125	Zygnematophyceae	terrestrial	3.508415461	9	Plate9
MA3_soilwash124	SFW	14	Rep7	Spirogloea muscicola	flask	algae_survey	CAS	flask	MEL 1126	Zygnematophyceae	terrestrial	2.419258939	10	Plate9
MA3_soilwash125	SFW	14	Rep5	Chlamydomonas sp. (1030)	flask	algae_survey	CAS	flask	MEL 1030	Chlorophyceae	terrestrial	4.819936417	1	Plate10
MA3_soilwash126	SFW	14	Rep8	Coccomxya sp.	flask	algae_survey	CAS	flask	MEL 1031	Trebouxiophyceae	terrestrial	2.174589745	2	Plate10
MA3_soilwash127	SFW	14	Rep2	Pleurastrum sp.	flask	algae_survey	CAS	flask	MEL 1033	Chlorophyceae	terrestrial	2.830214819	4	Plate10
MA3_soilwash128	SFW	14	Rep5	Stichococcus sp.	flask	algae_survey	CAS	flask	MEL 1034	Trebouxiophyceae	terrestrial	2.817376163	5	Plate10
MA3_soilwash129	SFW	14	Rep8	Microthamnion sp. (1108)	flask	algae_survey	CAS	flask	MEL 1108	Trebouxiophyceae	terrestrial	2.496770669	6	Plate10
MA3_soilwash130	SFW	14	Rep2	Oocystis sp.	flask	algae_survey	CAS	flask	MEL 1123	Trebouxiophyceae	terrestrial	2.569892604	8	Plate10
MA3_soilwash131	SFW	14	Rep5	Cosmarium crenatum	flask	algae_survey	CAS	flask	MEL 1125	Zygnematophyceae	terrestrial	3.508415461	9	Plate10
MA3_soilwash132	SFW	14	Rep8	Spirogloea muscicola	flask	algae_survey	CAS	flask	MEL 1126	Zygnematophyceae	terrestrial	2.419258939	10	Plate10
MA3_soilwash133	SFW	14	Rep6	Chlamydomonas sp. (1030)	flask	algae_survey	CAS	flask	MEL 1030	Chlorophyceae	terrestrial	4.819936417	1	Plate10
MA3_soilwash134	SFW	14	Rep9	Coccomxya sp.	flask	algae_survey	CAS	flask	MEL 1031	Trebouxiophyceae	terrestrial	2.174589745	2	Plate10
MA3_soilwash135	SFW	14	Rep3	Pleurastrum sp.	flask	algae_survey	CAS	flask	MEL 1033	Chlorophyceae	terrestrial	2.830214819	4	Plate10
MA3_soilwash136	SFW	14	Rep6	Stichococcus sp.	flask	algae_survey	CAS	flask	MEL 1034	Trebouxiophyceae	terrestrial	2.817376163	5	Plate10
MA3_soilwash137	SFW	14	Rep9	Microthamnion sp. (1108)	flask	algae_survey	CAS	flask	MEL 1108	Trebouxiophyceae	terrestrial	2.496770669	6	Plate10
MA3_soilwash138	SFW	14	Rep3	Oocystis sp.	flask	algae_survey	CAS	flask	MEL 1123	Trebouxiophyceae	terrestrial	2.569892604	8	Plate10
MA3_soilwash139	SFW	14	Rep6	Cosmarium crenatum	flask	algae_survey	CAS	flask	MEL 1125	Zygnematophyceae	terrestrial	3.508415461	9	Plate10
MA3_soilwash140	SFW	14	Rep9	Spirogloea muscicola	flask	algae_survey	CAS	flask	MEL 1126	Zygnematophyceae	terrestrial	2.419258939	10	Plate10
MA3_soilwash141	SFW	14	Rep7	Chlamydomonas sp. (1030)	flask	algae_survey	CAS	flask	MEL 1030	Chlorophyceae	terrestrial	4.819936417	1	Plate10
MA3_soilwash142	SFW	14	Rep1	Chlorosarcina cf.	flask	algae_survey	CAS	flask	MEL 1032	Chlorophyceae	terrestrial	2.793607029	3	Plate10
MA3_soilwash143	SFW	14	Rep4	Pleurastrum sp.	flask	algae_survey	CAS	flask	MEL 1033	Chlorophyceae	terrestrial	2.830214819	4	Plate10
MA3_soilwash144	SFW	14	Rep7	Stichococcus sp.	flask	algae_survey	CAS	flask	MEL 1034	Trebouxiophyceae	terrestrial	2.817376163	5	Plate10
MA3_soilwash145	SFW	14	Rep1	Klebsormidium sp. (1121)	flask	algae_survey	CAS	flask	MEL 1121	Klebsormidiophyceae	terrestrial	3.391077801	7	Plate10
MA3_soilwash146	SFW	14	Rep4	Oocystis sp.	flask	algae_survey	CAS	flask	MEL 1123	Trebouxiophyceae	terrestrial	2.569892604	8	Plate10
MA3_soilwash147	SFW	14	Rep7	Cosmarium crenatum	flask	algae_survey	CAS	flask	MEL 1125	Zygnematophyceae	terrestrial	3.508415461	9	Plate10
MA3_soilwash148	SFW	14	Rep1	Actinotaenium globosum	flask	algae_survey	CAS	flask	MEL 1127	Zygnematophyceae	terrestrial	2.394375681	11	Plate10
MA3_soilwash149	SFW	14	Rep8	Chlamydomonas sp. (1030)	flask	algae_survey	CAS	flask	MEL 1030	Chlorophyceae	terrestrial	4.819936417	1	Plate10
MA3_soilwash150	SFW	14	Rep2	Chlorosarcina cf.	flask	algae_survey	CAS	flask	MEL 1032	Chlorophyceae	terrestrial	2.793607029	3	Plate10
MA3_soilwash151	SFW	14	Rep5	Pleurastrum sp.	flask	algae_survey	CAS	flask	MEL 1033	Chlorophyceae	terrestrial	2.830214819	4	Plate10
MA3_soilwash152	SFW	14	Rep8	Stichococcus sp.	flask	algae_survey	CAS	flask	MEL 1034	Trebouxiophyceae	terrestrial	2.817376163	5	Plate10
MA3_soilwash153	SFW	14	Rep2	Klebsormidium sp. (1121)	flask	algae_survey	CAS	flask	MEL 1121	Klebsormidiophyceae	terrestrial	3.391077801	7	Plate10
MA3_soilwash154	SFW	14	Rep5	Oocystis sp.	flask	algae_survey	CAS	flask	MEL 1123	Trebouxiophyceae	terrestrial	2.569892604	8	Plate10
MA3_soilwash155	SFW	14	Rep8	Cosmarium crenatum	flask	algae_survey	CAS	flask	MEL 1125	Zygnematophyceae	terrestrial	3.508415461	9	Plate10
MA3_soilwash156	SFW	14	Rep2	Actinotaenium globosum	flask	algae_survey	CAS	flask	MEL 1127	Zygnematophyceae	terrestrial	2.394375681	11	Plate10
MA3_soilwash157	SFW	14	Rep9	Chlamydomonas sp. (1030)	flask	algae_survey	CAS	flask	MEL 1030	Chlorophyceae	terrestrial	4.819936417	1	Plate11
MA3_soilwash158	SFW	14	Rep3	Chlorosarcina cf.	flask	algae_survey	CAS	flask	MEL 1032	Chlorophyceae	terrestrial	2.793607029	3	Plate11
MA3_soilwash159	SFW	14	Rep6	Pleurastrum sp.	flask	algae_survey	CAS	flask	MEL 1033	Chlorophyceae	terrestrial	2.830214819	4	Plate11
MA3_soilwash160	SFW	14	Rep9	Stichococcus sp.	flask	algae_survey	CAS	flask	MEL 1034	Trebouxiophyceae	terrestrial	2.817376163	5	Plate11
MA3_soilwash161	SFW	14	Rep3	Klebsormidium sp. (1121)	flask	algae_survey	CAS	flask	MEL 1121	Klebsormidiophyceae	terrestrial	3.391077801	7	Plate11
MA3_soilwash162	SFW	14	Rep6	Oocystis sp.	flask	algae_survey	CAS	flask	MEL 1123	Trebouxiophyceae	terrestrial	2.569892604	8	Plate11
MA3_soilwash163	SFW	14	Rep9	Cosmarium crenatum	flask	algae_survey	CAS	flask	MEL 1125	Zygnematophyceae	terrestrial	3.508415461	9	Plate11
MA3_soilwash164	SFW	14	Rep3	Actinotaenium globosum	flask	algae_survey	CAS	flask	MEL 1127	Zygnematophyceae	terrestrial	2.394375681	11	Plate11
MA3_soilwash165	SFW	14	Rep1	Coccomxya sp.	flask	algae_survey	CAS	flask	MEL 1031	Trebouxiophyceae	terrestrial	2.174589745	2	Plate11
MA3_soilwash166	SFW	14	Rep4	Chlorosarcina cf.	flask	algae_survey	CAS	flask	MEL 1032	Chlorophyceae	terrestrial	2.793607029	3	Plate11
MA3_soilwash167	SFW	14	Rep7	Pleurastrum sp.	flask	algae_survey	CAS	flask	MEL 1033	Chlorophyceae	terrestrial	2.830214819	4	Plate11
MA3_soilwash168	SFW	14	Rep1	Microthamnion sp. (1108)	flask	algae_survey	CAS	flask	MEL 1108	Trebouxiophyceae	terrestrial	2.496770669	6	Plate11
MA3_soilwash169	SFW	14	Rep4	Klebsormidium sp. (1121)	flask	algae_survey	CAS	flask	MEL 1121	Klebsormidiophyceae	terrestrial	3.391077801	7	Plate11
MA3_soilwash170	SFW	14	Rep7	Oocystis sp.	flask	algae_survey	CAS	flask	MEL 1123	Trebouxiophyceae	terrestrial	2.569892604	8	Plate11
MA3_soilwash171	SFW	14	Rep1	Spirogloea muscicola	flask	algae_survey	CAS	flask	MEL 1126	Zygnematophyceae	terrestrial	2.419258939	10	Plate11
MA3_soilwash172	SFW	14	Rep4	Actinotaenium globosum	flask	algae_survey	CAS	flask	MEL 1127	Zygnematophyceae	terrestrial	2.394375681	11	Plate11
MA3_soilwash173	SFW	14	Rep2	Coccomxya sp.	flask	algae_survey	CAS	flask	MEL 1031	Trebouxiophyceae	terrestrial	2.174589745	2	Plate11
MA3_soilwash174	SFW	14	Rep5	Chlorosarcina cf.	flask	algae_survey	CAS	flask	MEL 1032	Chlorophyceae	terrestrial	2.793607029	3	Plate11
MA3_soilwash175	SFW	14	Rep8	Pleurastrum sp.	flask	algae_survey	CAS	flask	MEL 1033	Chlorophyceae	terrestrial	2.830214819	4	Plate11
MA3_soilwash176	SFW	14	Rep2	Microthamnion sp. (1108)	flask	algae_survey	CAS	flask	MEL 1108	Trebouxiophyceae	terrestrial	2.496770669	6	Plate11
MA3_soilwash177	SFW	14	Rep5	Klebsormidium sp. (1121)	flask	algae_survey	CAS	flask	MEL 1121	Klebsormidiophyceae	terrestrial	3.391077801	7	Plate11
MA3_soilwash178	SFW	14	Rep8	Oocystis sp.	flask	algae_survey	CAS	flask	MEL 1123	Trebouxiophyceae	terrestrial	2.569892604	8	Plate11
MA3_soilwash180	SFW	14	Rep5	Actinotaenium globosum	flask	algae_survey	CAS	flask	MEL 1127	Zygnematophyceae	terrestrial	2.394375681	11	Plate11
MA3_soilwash181	SFW	14	Rep3	Coccomxya sp.	flask	algae_survey	CAS	flask	MEL 1031	Trebouxiophyceae	terrestrial	2.174589745	2	Plate11
MA3_soilwash182	SFW	14	Rep6	Chlorosarcina cf.	flask	algae_survey	CAS	flask	MEL 1032	Chlorophyceae	terrestrial	2.793607029	3	Plate11
MA3_soilwash183	SFW	14	Rep9	Pleurastrum sp.	flask	algae_survey	CAS	flask	MEL 1033	Chlorophyceae	terrestrial	2.830214819	4	Plate11
MA3_soilwash184	SFW	14	Rep3	Microthamnion sp. (1108)	flask	algae_survey	CAS	flask	MEL 1108	Trebouxiophyceae	terrestrial	2.496770669	6	Plate11
MA3_soilwash185	SFW	14	Rep6	Klebsormidium sp. (1121)	flask	algae_survey	CAS	flask	MEL 1121	Klebsormidiophyceae	terrestrial	3.391077801	7	Plate11
MA3_soilwash186	SFW	14	Rep9	Oocystis sp.	flask	algae_survey	CAS	flask	MEL 1123	Trebouxiophyceae	terrestrial	2.569892604	8	Plate11
MA3_soilwash187	SFW	14	Rep3	Spirogloea muscicola	flask	algae_survey	CAS	flask	MEL 1126	Zygnematophyceae	terrestrial	2.419258939	10	Plate11
MA3_soilwash188	SFW	14	Rep6	Actinotaenium globosum	flask	algae_survey	CAS	flask	MEL 1127	Zygnematophyceae	terrestrial	2.394375681	11	Plate11
MA3_soilwash189	SFW	14	Rep7	Actinotaenium globosum	flask	algae_survey	CAS	flask	MEL 1127	Zygnematophyceae	terrestrial	2.394375681	11	Plate12
MA3_soilwash190	SFW	14	Rep1	Cylindrocystis sp.	flask	algae_survey	CAS	flask	MEL 1134	Zygnematophyceae	terrestrial	2.899202105	13	Plate12
MA3_soilwash191	SFW	14	Rep4	Chloromonas sp.	flask	algae_survey	CAS	flask	MEL 1147	Chlorophyceae	terrestrial	4.759304933	14	Plate12
MA3_soilwash192	SFW	14	Rep7	Chlamydomonas sp. (0911)	flask	algae_survey	CAS	flask	MEL 0911	Chlorophyceae	aquatic	4.174718223	15	Plate12
MA3_soilwash193	SFW	14	Rep1	Scourfieldia caeca	flask	algae_survey	CAS	flask	M0560/1	Pedinophyceae	aquatic	3.939619065	17	Plate12
MA3_soilwash194	SFW	14	Rep4	Fritschiella tuberosa	flask	algae_survey	CAS	flask	SAG 112.80	Chlorophyceae	aquatic	4.194025185	18	Plate12
MA3_soilwash195	TP	14	Rep7	Chlamydomonas reinhardtii	flask	algae_survey	CAS	flask	RGOCC1690	Chlorophyceae	terrestrial	2.477955924	19	Plate12
MA3_soilwash196	SFW	14	Rep1	Chlamydomonas reinhardtii	flask	algae_survey	CAS	flask	RGOCC1690	Chlorophyceae	terrestrial	7.353498372	21	Plate12
MA3_soilwash197	SFW	14	Rep8	Actinotaenium globosum	flask	algae_survey	CAS	flask	MEL 1127	Zygnematophyceae	terrestrial	2.394375681	11	Plate12
MA3_soilwash198	SFW	14	Rep2	Cylindrocystis sp.	flask	algae_survey	CAS	flask	MEL 1134	Zygnematophyceae	terrestrial	2.899202105	13	Plate12
MA3_soilwash199	SFW	14	Rep5	Chloromonas sp.	flask	algae_survey	CAS	flask	MEL 1147	Chlorophyceae	terrestrial	4.759304933	14	Plate12
MA3_soilwash200	SFW	14	Rep8	Chlamydomonas sp. (0911)	flask	algae_survey	CAS	flask	MEL 0911	Chlorophyceae	aquatic	4.174718223	15	Plate12
MA3_soilwash201	SFW	14	Rep2	Scourfieldia caeca	flask	algae_survey	CAS	flask	M0560/1	Pedinophyceae	aquatic	3.939619065	17	Plate12
MA3_soilwash202	SFW	14	Rep5	Fritschiella tuberosa	flask	algae_survey	CAS	flask	SAG 112.80	Chlorophyceae	aquatic	4.194025185	18	Plate12
MA3_soilwash203	TP	14	Rep8	Chlamydomonas reinhardtii	flask	algae_survey	CAS	flask	RGOCC1690	Chlorophyceae	terrestrial	2.477955924	19	Plate12
MA3_soilwash204	SFW	14	Rep2	Chlamydomonas reinhardtii	flask	algae_survey	CAS	flask	RGOCC1690	Chlorophyceae	terrestrial	7.353498372	21	Plate12
MA3_soilwash205	SFW	14	Rep9	Actinotaenium globosum	flask	algae_survey	CAS	flask	MEL 1127	Zygnematophyceae	terrestrial	2.394375681	11	Plate12
MA3_soilwash206	SFW	14	Rep3	Cylindrocystis sp.	flask	algae_survey	CAS	flask	MEL 1134	Zygnematophyceae	terrestrial	2.899202105	13	Plate12
MA3_soilwash207	SFW	14	Rep6	Chloromonas sp.	flask	algae_survey	CAS	flask	MEL 1147	Chlorophyceae	terrestrial	4.759304933	14	Plate12
MA3_soilwash208	SFW	14	Rep9	Chlamydomonas sp. (0911)	flask	algae_survey	CAS	flask	MEL 0911	Chlorophyceae	aquatic	4.174718223	15	Plate12
MA3_soilwash209	SFW	14	Rep3	Scourfieldia caeca	flask	algae_survey	CAS	flask	M0560/1	Pedinophyceae	aquatic	3.939619065	17	Plate12
MA3_soilwash210	SFW	14	Rep6	Fritschiella tuberosa	flask	algae_survey	CAS	flask	SAG 112.80	Chlorophyceae	aquatic	4.194025185	18	Plate12
MA3_soilwash211	TP	14	Rep9	Chlamydomonas reinhardtii	flask	algae_survey	CAS	flask	RGOCC1690	Chlorophyceae	terrestrial	2.477955924	19	Plate12
MA3_soilwash212	SFW	14	Rep3	Chlamydomonas reinhardtii	flask	algae_survey	CAS	flask	RGOCC1690	Chlorophyceae	terrestrial	7.353498372	21	Plate12
MA3_soilwash213	SFW	14	Rep1	Aphanocapsa grevillei	flask	algae_survey	CAS	flask	MEL 1129	Cyanobacteria	terrestrial	2.264760663	12	Plate12
MA3_soilwash214	SFW	14	Rep4	Cylindrocystis sp.	flask	algae_survey	CAS	flask	MEL 1134	Zygnematophyceae	terrestrial	2.899202105	13	Plate12
MA3_soilwash215	SFW	14	Rep7	Chloromonas sp.	flask	algae_survey	CAS	flask	MEL 1147	Chlorophyceae	terrestrial	4.759304933	14	Plate12
MA3_soilwash216	SFW	14	Rep1	Chlamydomonas sp. (0968)	flask	algae_survey	CAS	flask	MEL 0968	Chlorophyceae	aquatic	2.348172988	16	Plate12
MA3_soilwash217	SFW	14	Rep4	Scourfieldia caeca	flask	algae_survey	CAS	flask	M0560/1	Pedinophyceae	aquatic	3.939619065	17	Plate12
MA3_soilwash218	SFW	14	Rep7	Fritschiella tuberosa	flask	algae_survey	CAS	flask	SAG 112.80	Chlorophyceae	aquatic	4.194025185	18	Plate12
MA3_soilwash219	SFW	14	Rep1	Unplanted	flask	algae_survey	CAS	flask	Unplanted	Unplanted	Unplanted	2.314671216	20	Plate12
MA3_soilwash220	SFW	14	Rep4	Chlamydomonas reinhardtii	flask	algae_survey	CAS	flask	RGOCC1690	Chlorophyceae	terrestrial	7.353498372	21	Plate12
MA3_soilwash221	SFW	14	Rep2	Aphanocapsa grevillei	flask	algae_survey	CAS	flask	MEL 1129	Cyanobacteria	terrestrial	2.264760663	12	Plate13
MA3_soilwash222	SFW	14	Rep5	Cylindrocystis sp.	flask	algae_survey	CAS	flask	MEL 1134	Zygnematophyceae	terrestrial	2.899202105	13	Plate13
MA3_soilwash223	SFW	14	Rep8	Chloromonas sp.	flask	algae_survey	CAS	flask	MEL 1147	Chlorophyceae	terrestrial	4.759304933	14	Plate13
MA3_soilwash224	SFW	14	Rep2	Chlamydomonas sp. (0968)	flask	algae_survey	CAS	flask	MEL 0968	Chlorophyceae	aquatic	2.348172988	16	Plate13
MA3_soilwash225	SFW	14	Rep5	Scourfieldia caeca	flask	algae_survey	CAS	flask	M0560/1	Pedinophyceae	aquatic	3.939619065	17	Plate13
MA3_soilwash226	SFW	14	Rep8	Fritschiella tuberosa	flask	algae_survey	CAS	flask	SAG 112.80	Chlorophyceae	aquatic	4.194025185	18	Plate13
MA3_soilwash227	SFW	14	Rep2	Unplanted	flask	algae_survey	CAS	flask	Unplanted	Unplanted	Unplanted	2.314671216	20	Plate13
MA3_soilwash228	SFW	14	Rep5	Chlamydomonas reinhardtii	flask	algae_survey	CAS	flask	RGOCC1690	Chlorophyceae	terrestrial	7.353498372	21	Plate13
MA3_soilwash229	SFW	14	Rep3	Aphanocapsa grevillei	flask	algae_survey	CAS	flask	MEL 1129	Cyanobacteria	terrestrial	2.264760663	12	Plate13
MA3_soilwash230	SFW	14	Rep6	Cylindrocystis sp.	flask	algae_survey	CAS	flask	MEL 1134	Zygnematophyceae	terrestrial	2.899202105	13	Plate13
MA3_soilwash231	SFW	14	Rep9	Chloromonas sp.	flask	algae_survey	CAS	flask	MEL 1147	Chlorophyceae	terrestrial	4.759304933	14	Plate13
MA3_soilwash232	SFW	14	Rep3	Chlamydomonas sp. (0968)	flask	algae_survey	CAS	flask	MEL 0968	Chlorophyceae	aquatic	2.348172988	16	Plate13
MA3_soilwash233	SFW	14	Rep6	Scourfieldia caeca	flask	algae_survey	CAS	flask	M0560/1	Pedinophyceae	aquatic	3.939619065	17	Plate13
MA3_soilwash234	SFW	14	Rep9	Fritschiella tuberosa	flask	algae_survey	CAS	flask	SAG 112.80	Chlorophyceae	aquatic	4.194025185	18	Plate13
MA3_soilwash235	SFW	14	Rep3	Unplanted	flask	algae_survey	CAS	flask	Unplanted	Unplanted	Unplanted	2.314671216	20	Plate13
MA3_soilwash236	SFW	14	Rep6	Chlamydomonas reinhardtii	flask	algae_survey	CAS	flask	RGOCC1690	Chlorophyceae	terrestrial	7.353498372	21	Plate13
MA3_soilwash237	SFW	14	Rep4	Aphanocapsa grevillei	flask	algae_survey	CAS	flask	MEL 1129	Cyanobacteria	terrestrial	2.264760663	12	Plate13
MA3_soilwash238	SFW	14	Rep7	Cylindrocystis sp.	flask	algae_survey	CAS	flask	MEL 1134	Zygnematophyceae	terrestrial	2.899202105	13	Plate13
MA3_soilwash239	SFW	14	Rep1	Chlamydomonas sp. (0911)	flask	algae_survey	CAS	flask	MEL 0911	Chlorophyceae	aquatic	4.174718223	15	Plate13
MA3_soilwash240	SFW	14	Rep4	Chlamydomonas sp. (0968)	flask	algae_survey	CAS	flask	MEL 0968	Chlorophyceae	aquatic	2.348172988	16	Plate13
MA3_soilwash241	SFW	14	Rep7	Scourfieldia caeca	flask	algae_survey	CAS	flask	M0560/1	Pedinophyceae	aquatic	3.939619065	17	Plate13
MA3_soilwash242	TP	14	Rep1	Chlamydomonas reinhardtii	flask	algae_survey	CAS	flask	RGOCC1690	Chlorophyceae	terrestrial	2.477955924	19	Plate13
MA3_soilwash243	SFW	14	Rep4	Unplanted	flask	algae_survey	CAS	flask	Unplanted	Unplanted	Unplanted	2.314671216	20	Plate13
MA3_soilwash244	SFW	14	Rep7	Chlamydomonas reinhardtii	flask	algae_survey	CAS	flask	RGOCC1690	Chlorophyceae	terrestrial	7.353498372	21	Plate13
MA3_soilwash245	SFW	14	Rep5	Aphanocapsa grevillei	flask	algae_survey	CAS	flask	MEL 1129	Cyanobacteria	terrestrial	2.264760663	12	Plate13
MA3_soilwash246	SFW	14	Rep8	Cylindrocystis sp.	flask	algae_survey	CAS	flask	MEL 1134	Zygnematophyceae	terrestrial	2.899202105	13	Plate13
MA3_soilwash247	SFW	14	Rep2	Chlamydomonas sp. (0911)	flask	algae_survey	CAS	flask	MEL 0911	Chlorophyceae	aquatic	4.174718223	15	Plate13
MA3_soilwash248	SFW	14	Rep5	Chlamydomonas sp. (0968)	flask	algae_survey	CAS	flask	MEL 0968	Chlorophyceae	aquatic	2.348172988	16	Plate13
MA3_soilwash249	SFW	14	Rep8	Scourfieldia caeca	flask	algae_survey	CAS	flask	M0560/1	Pedinophyceae	aquatic	3.939619065	17	Plate13
MA3_soilwash250	TP	14	Rep2	Chlamydomonas reinhardtii	flask	algae_survey	CAS	flask	RGOCC1690	Chlorophyceae	terrestrial	2.477955924	19	Plate13
MA3_soilwash251	SFW	14	Rep5	Unplanted	flask	algae_survey	CAS	flask	Unplanted	Unplanted	Unplanted	2.314671216	20	Plate13
MA3_soilwash252	SFW	14	Rep8	Chlamydomonas reinhardtii	flask	algae_survey	CAS	flask	RGOCC1690	Chlorophyceae	terrestrial	7.353498372	21	Plate13
MA3_soilwash253	SFW	21	Rep1	Chlamydomonas sp. (1030)	flask	algae_survey	CAS	flask	MEL 1030	Chlorophyceae	terrestrial	4.819936417	1	Plate14B
MA3_soilwash254	SFW	21	Rep4	Coccomxya sp.	flask	algae_survey	CAS	flask	MEL 1031	Trebouxiophyceae	terrestrial	2.174589745	2	Plate14B
MA3_soilwash255	SFW	21	Rep7	Chlorosarcina cf.	flask	algae_survey	CAS	flask	MEL 1032	Chlorophyceae	terrestrial	2.793607029	3	Plate14B
MA3_soilwash256	SFW	21	Rep1	Stichococcus sp.	flask	algae_survey	CAS	flask	MEL 1034	Trebouxiophyceae	terrestrial	2.817376163	5	Plate14B
MA3_soilwash257	SFW	21	Rep4	Microthamnion sp. (1108)	flask	algae_survey	CAS	flask	MEL 1108	Trebouxiophyceae	terrestrial	2.496770669	6	Plate14B
MA3_soilwash258	SFW	21	Rep7	Klebsormidium sp. (1121)	flask	algae_survey	CAS	flask	MEL 1121	Klebsormidiophyceae	terrestrial	3.391077801	7	Plate14B
MA3_soilwash259	SFW	21	Rep1	Cosmarium crenatum	flask	algae_survey	CAS	flask	MEL 1125	Zygnematophyceae	terrestrial	3.508415461	9	Plate14B
MA3_soilwash260	SFW	21	Rep4	Spirogloea muscicola	flask	algae_survey	CAS	flask	MEL 1126	Zygnematophyceae	terrestrial	2.419258939	10	Plate14B
MA3_soilwash261	SFW	21	Rep2	Chlamydomonas sp. (1030)	flask	algae_survey	CAS	flask	MEL 1030	Chlorophyceae	terrestrial	4.819936417	1	Plate14B
MA3_soilwash262	SFW	21	Rep5	Coccomxya sp.	flask	algae_survey	CAS	flask	MEL 1031	Trebouxiophyceae	terrestrial	2.174589745	2	Plate14B
MA3_soilwash263	SFW	21	Rep8	Chlorosarcina cf.	flask	algae_survey	CAS	flask	MEL 1032	Chlorophyceae	terrestrial	2.793607029	3	Plate14B
MA3_soilwash264	SFW	21	Rep2	Stichococcus sp.	flask	algae_survey	CAS	flask	MEL 1034	Trebouxiophyceae	terrestrial	2.817376163	5	Plate14B
MA3_soilwash265	SFW	21	Rep5	Microthamnion sp. (1108)	flask	algae_survey	CAS	flask	MEL 1108	Trebouxiophyceae	terrestrial	2.496770669	6	Plate14B
MA3_soilwash266	SFW	21	Rep8	Klebsormidium sp. (1121)	flask	algae_survey	CAS	flask	MEL 1121	Klebsormidiophyceae	terrestrial	3.391077801	7	Plate14B
MA3_soilwash267	SFW	21	Rep2	Cosmarium crenatum	flask	algae_survey	CAS	flask	MEL 1125	Zygnematophyceae	terrestrial	3.508415461	9	Plate14B
MA3_soilwash268	SFW	21	Rep5	Spirogloea muscicola	flask	algae_survey	CAS	flask	MEL 1126	Zygnematophyceae	terrestrial	2.419258939	10	Plate14B
MA3_soilwash269	SFW	21	Rep3	Chlamydomonas sp. (1030)	flask	algae_survey	CAS	flask	MEL 1030	Chlorophyceae	terrestrial	4.819936417	1	Plate14B
MA3_soilwash270	SFW	21	Rep6	Coccomxya sp.	flask	algae_survey	CAS	flask	MEL 1031	Trebouxiophyceae	terrestrial	2.174589745	2	Plate14B
MA3_soilwash271	SFW	21	Rep9	Chlorosarcina cf.	flask	algae_survey	CAS	flask	MEL 1032	Chlorophyceae	terrestrial	2.793607029	3	Plate14B
MA3_soilwash272	SFW	21	Rep3	Stichococcus sp.	flask	algae_survey	CAS	flask	MEL 1034	Trebouxiophyceae	terrestrial	2.817376163	5	Plate14B
MA3_soilwash273	SFW	21	Rep6	Microthamnion sp. (1108)	flask	algae_survey	CAS	flask	MEL 1108	Trebouxiophyceae	terrestrial	2.496770669	6	Plate14B
MA3_soilwash274	SFW	21	Rep9	Klebsormidium sp. (1121)	flask	algae_survey	CAS	flask	MEL 1121	Klebsormidiophyceae	terrestrial	3.391077801	7	Plate14B
MA3_soilwash276	SFW	21	Rep6	Spirogloea muscicola	flask	algae_survey	CAS	flask	MEL 1126	Zygnematophyceae	terrestrial	2.419258939	10	Plate14B
MA3_soilwash277	SFW	21	Rep4	Chlamydomonas sp. (1030)	flask	algae_survey	CAS	flask	MEL 1030	Chlorophyceae	terrestrial	4.819936417	1	Plate14B
MA3_soilwash278	SFW	21	Rep7	Coccomxya sp.	flask	algae_survey	CAS	flask	MEL 1031	Trebouxiophyceae	terrestrial	2.174589745	2	Plate14B
MA3_soilwash279	SFW	21	Rep1	Pleurastrum sp.	flask	algae_survey	CAS	flask	MEL 1033	Chlorophyceae	terrestrial	2.830214819	4	Plate14B
MA3_soilwash280	SFW	21	Rep4	Stichococcus sp.	flask	algae_survey	CAS	flask	MEL 1034	Trebouxiophyceae	terrestrial	2.817376163	5	Plate14B
MA3_soilwash281	SFW	21	Rep7	Microthamnion sp. (1108)	flask	algae_survey	CAS	flask	MEL 1108	Trebouxiophyceae	terrestrial	2.496770669	6	Plate14B
MA3_soilwash282	SFW	21	Rep1	Oocystis sp.	flask	algae_survey	CAS	flask	MEL 1123	Trebouxiophyceae	terrestrial	2.569892604	8	Plate14B
MA3_soilwash283	SFW	21	Rep4	Cosmarium crenatum	flask	algae_survey	CAS	flask	MEL 1125	Zygnematophyceae	terrestrial	3.508415461	9	Plate14B
MA3_soilwash284	SFW	21	Rep7	Spirogloea muscicola	flask	algae_survey	CAS	flask	MEL 1126	Zygnematophyceae	terrestrial	2.419258939	10	Plate14B
MA3_soilwash285	SFW	21	Rep5	Chlamydomonas sp. (1030)	flask	algae_survey	CAS	flask	MEL 1030	Chlorophyceae	terrestrial	4.819936417	1	Plate15
MA3_soilwash286	SFW	21	Rep8	Coccomxya sp.	flask	algae_survey	CAS	flask	MEL 1031	Trebouxiophyceae	terrestrial	2.174589745	2	Plate15
MA3_soilwash287	SFW	21	Rep2	Pleurastrum sp.	flask	algae_survey	CAS	flask	MEL 1033	Chlorophyceae	terrestrial	2.830214819	4	Plate15
MA3_soilwash288	SFW	21	Rep5	Stichococcus sp.	flask	algae_survey	CAS	flask	MEL 1034	Trebouxiophyceae	terrestrial	2.817376163	5	Plate15
MA3_soilwash289	SFW	21	Rep8	Microthamnion sp. (1108)	flask	algae_survey	CAS	flask	MEL 1108	Trebouxiophyceae	terrestrial	2.496770669	6	Plate15
MA3_soilwash290	SFW	21	Rep2	Oocystis sp.	flask	algae_survey	CAS	flask	MEL 1123	Trebouxiophyceae	terrestrial	2.569892604	8	Plate15
MA3_soilwash291	SFW	21	Rep5	Cosmarium crenatum	flask	algae_survey	CAS	flask	MEL 1125	Zygnematophyceae	terrestrial	3.508415461	9	Plate15
MA3_soilwash292	SFW	21	Rep8	Spirogloea muscicola	flask	algae_survey	CAS	flask	MEL 1126	Zygnematophyceae	terrestrial	2.419258939	10	Plate15
MA3_soilwash293	SFW	21	Rep6	Chlamydomonas sp. (1030)	flask	algae_survey	CAS	flask	MEL 1030	Chlorophyceae	terrestrial	4.819936417	1	Plate15
MA3_soilwash294	SFW	21	Rep9	Coccomxya sp.	flask	algae_survey	CAS	flask	MEL 1031	Trebouxiophyceae	terrestrial	2.174589745	2	Plate15
MA3_soilwash295	SFW	21	Rep3	Pleurastrum sp.	flask	algae_survey	CAS	flask	MEL 1033	Chlorophyceae	terrestrial	2.830214819	4	Plate15
MA3_soilwash296	SFW	21	Rep6	Stichococcus sp.	flask	algae_survey	CAS	flask	MEL 1034	Trebouxiophyceae	terrestrial	2.817376163	5	Plate15
MA3_soilwash297	SFW	21	Rep9	Microthamnion sp. (1108)	flask	algae_survey	CAS	flask	MEL 1108	Trebouxiophyceae	terrestrial	2.496770669	6	Plate15
MA3_soilwash298	SFW	21	Rep3	Oocystis sp.	flask	algae_survey	CAS	flask	MEL 1123	Trebouxiophyceae	terrestrial	2.569892604	8	Plate15
MA3_soilwash299	SFW	21	Rep6	Cosmarium crenatum	flask	algae_survey	CAS	flask	MEL 1125	Zygnematophyceae	terrestrial	3.508415461	9	Plate15
MA3_soilwash300	SFW	21	Rep9	Spirogloea muscicola	flask	algae_survey	CAS	flask	MEL 1126	Zygnematophyceae	terrestrial	2.419258939	10	Plate15
MA3_soilwash301	SFW	21	Rep7	Chlamydomonas sp. (1030)	flask	algae_survey	CAS	flask	MEL 1030	Chlorophyceae	terrestrial	4.819936417	1	Plate15
MA3_soilwash302	SFW	21	Rep1	Chlorosarcina cf.	flask	algae_survey	CAS	flask	MEL 1032	Chlorophyceae	terrestrial	2.793607029	3	Plate15
MA3_soilwash303	SFW	21	Rep4	Pleurastrum sp.	flask	algae_survey	CAS	flask	MEL 1033	Chlorophyceae	terrestrial	2.830214819	4	Plate15
MA3_soilwash304	SFW	21	Rep7	Stichococcus sp.	flask	algae_survey	CAS	flask	MEL 1034	Trebouxiophyceae	terrestrial	2.817376163	5	Plate15
MA3_soilwash305	SFW	21	Rep1	Klebsormidium sp. (1121)	flask	algae_survey	CAS	flask	MEL 1121	Klebsormidiophyceae	terrestrial	3.391077801	7	Plate15
MA3_soilwash306	SFW	21	Rep4	Oocystis sp.	flask	algae_survey	CAS	flask	MEL 1123	Trebouxiophyceae	terrestrial	2.569892604	8	Plate15
MA3_soilwash307	SFW	21	Rep7	Cosmarium crenatum	flask	algae_survey	CAS	flask	MEL 1125	Zygnematophyceae	terrestrial	3.508415461	9	Plate15
MA3_soilwash308	SFW	21	Rep1	Actinotaenium globosum	flask	algae_survey	CAS	flask	MEL 1127	Zygnematophyceae	terrestrial	2.394375681	11	Plate15
MA3_soilwash309	SFW	21	Rep8	Chlamydomonas sp. (1030)	flask	algae_survey	CAS	flask	MEL 1030	Chlorophyceae	terrestrial	4.819936417	1	Plate15
MA3_soilwash310	SFW	21	Rep2	Chlorosarcina cf.	flask	algae_survey	CAS	flask	MEL 1032	Chlorophyceae	terrestrial	2.793607029	3	Plate15
MA3_soilwash311	SFW	21	Rep5	Pleurastrum sp.	flask	algae_survey	CAS	flask	MEL 1033	Chlorophyceae	terrestrial	2.830214819	4	Plate15
MA3_soilwash312	SFW	21	Rep8	Stichococcus sp.	flask	algae_survey	CAS	flask	MEL 1034	Trebouxiophyceae	terrestrial	2.817376163	5	Plate15
MA3_soilwash313	SFW	21	Rep2	Klebsormidium sp. (1121)	flask	algae_survey	CAS	flask	MEL 1121	Klebsormidiophyceae	terrestrial	3.391077801	7	Plate15
MA3_soilwash314	SFW	21	Rep5	Oocystis sp.	flask	algae_survey	CAS	flask	MEL 1123	Trebouxiophyceae	terrestrial	2.569892604	8	Plate15
MA3_soilwash315	SFW	21	Rep8	Cosmarium crenatum	flask	algae_survey	CAS	flask	MEL 1125	Zygnematophyceae	terrestrial	3.508415461	9	Plate15
MA3_soilwash316	SFW	21	Rep2	Actinotaenium globosum	flask	algae_survey	CAS	flask	MEL 1127	Zygnematophyceae	terrestrial	2.394375681	11	Plate15
MA3_soilwash317	SFW	21	Rep9	Chlamydomonas sp. (1030)	flask	algae_survey	CAS	flask	MEL 1030	Chlorophyceae	terrestrial	4.819936417	1	Plate16
MA3_soilwash318	SFW	21	Rep3	Chlorosarcina cf.	flask	algae_survey	CAS	flask	MEL 1032	Chlorophyceae	terrestrial	2.793607029	3	Plate16
MA3_soilwash319	SFW	21	Rep6	Pleurastrum sp.	flask	algae_survey	CAS	flask	MEL 1033	Chlorophyceae	terrestrial	2.830214819	4	Plate16
MA3_soilwash320	SFW	21	Rep9	Stichococcus sp.	flask	algae_survey	CAS	flask	MEL 1034	Trebouxiophyceae	terrestrial	2.817376163	5	Plate16
MA3_soilwash321	SFW	21	Rep3	Klebsormidium sp. (1121)	flask	algae_survey	CAS	flask	MEL 1121	Klebsormidiophyceae	terrestrial	3.391077801	7	Plate16
MA3_soilwash322	SFW	21	Rep6	Oocystis sp.	flask	algae_survey	CAS	flask	MEL 1123	Trebouxiophyceae	terrestrial	2.569892604	8	Plate16
MA3_soilwash323	SFW	21	Rep9	Cosmarium crenatum	flask	algae_survey	CAS	flask	MEL 1125	Zygnematophyceae	terrestrial	3.508415461	9	Plate16
MA3_soilwash324	SFW	21	Rep3	Actinotaenium globosum	flask	algae_survey	CAS	flask	MEL 1127	Zygnematophyceae	terrestrial	2.394375681	11	Plate16
MA3_soilwash325	SFW	21	Rep1	Coccomxya sp.	flask	algae_survey	CAS	flask	MEL 1031	Trebouxiophyceae	terrestrial	2.174589745	2	Plate16
MA3_soilwash326	SFW	21	Rep4	Chlorosarcina cf.	flask	algae_survey	CAS	flask	MEL 1032	Chlorophyceae	terrestrial	2.793607029	3	Plate16
MA3_soilwash327	SFW	21	Rep7	Pleurastrum sp.	flask	algae_survey	CAS	flask	MEL 1033	Chlorophyceae	terrestrial	2.830214819	4	Plate16
MA3_soilwash328	SFW	21	Rep1	Microthamnion sp. (1108)	flask	algae_survey	CAS	flask	MEL 1108	Trebouxiophyceae	terrestrial	2.496770669	6	Plate16
MA3_soilwash329	SFW	21	Rep4	Klebsormidium sp. (1121)	flask	algae_survey	CAS	flask	MEL 1121	Klebsormidiophyceae	terrestrial	3.391077801	7	Plate16
MA3_soilwash330	SFW	21	Rep7	Oocystis sp.	flask	algae_survey	CAS	flask	MEL 1123	Trebouxiophyceae	terrestrial	2.569892604	8	Plate16
MA3_soilwash331	SFW	21	Rep1	Spirogloea muscicola	flask	algae_survey	CAS	flask	MEL 1126	Zygnematophyceae	terrestrial	2.419258939	10	Plate16
MA3_soilwash332	SFW	21	Rep4	Actinotaenium globosum	flask	algae_survey	CAS	flask	MEL 1127	Zygnematophyceae	terrestrial	2.394375681	11	Plate16
MA3_soilwash333	SFW	21	Rep2	Coccomxya sp.	flask	algae_survey	CAS	flask	MEL 1031	Trebouxiophyceae	terrestrial	2.174589745	2	Plate16
MA3_soilwash334	SFW	21	Rep5	Chlorosarcina cf.	flask	algae_survey	CAS	flask	MEL 1032	Chlorophyceae	terrestrial	2.793607029	3	Plate16
MA3_soilwash335	SFW	21	Rep8	Pleurastrum sp.	flask	algae_survey	CAS	flask	MEL 1033	Chlorophyceae	terrestrial	2.830214819	4	Plate16
MA3_soilwash336	SFW	21	Rep2	Microthamnion sp. (1108)	flask	algae_survey	CAS	flask	MEL 1108	Trebouxiophyceae	terrestrial	2.496770669	6	Plate16
MA3_soilwash337	SFW	21	Rep5	Klebsormidium sp. (1121)	flask	algae_survey	CAS	flask	MEL 1121	Klebsormidiophyceae	terrestrial	3.391077801	7	Plate16
MA3_soilwash338	SFW	21	Rep8	Oocystis sp.	flask	algae_survey	CAS	flask	MEL 1123	Trebouxiophyceae	terrestrial	2.569892604	8	Plate16
MA3_soilwash339	SFW	21	Rep2	Spirogloea muscicola	flask	algae_survey	CAS	flask	MEL 1126	Zygnematophyceae	terrestrial	2.419258939	10	Plate16
MA3_soilwash340	SFW	21	Rep5	Actinotaenium globosum	flask	algae_survey	CAS	flask	MEL 1127	Zygnematophyceae	terrestrial	2.394375681	11	Plate16
MA3_soilwash341	SFW	21	Rep3	Coccomxya sp.	flask	algae_survey	CAS	flask	MEL 1031	Trebouxiophyceae	terrestrial	2.174589745	2	Plate16
MA3_soilwash342	SFW	21	Rep6	Chlorosarcina cf.	flask	algae_survey	CAS	flask	MEL 1032	Chlorophyceae	terrestrial	2.793607029	3	Plate16
MA3_soilwash343	SFW	21	Rep9	Pleurastrum sp.	flask	algae_survey	CAS	flask	MEL 1033	Chlorophyceae	terrestrial	2.830214819	4	Plate16
MA3_soilwash344	SFW	21	Rep3	Microthamnion sp. (1108)	flask	algae_survey	CAS	flask	MEL 1108	Trebouxiophyceae	terrestrial	2.496770669	6	Plate16
MA3_soilwash345	SFW	21	Rep6	Klebsormidium sp. (1121)	flask	algae_survey	CAS	flask	MEL 1121	Klebsormidiophyceae	terrestrial	3.391077801	7	Plate16
MA3_soilwash346	SFW	21	Rep9	Oocystis sp.	flask	algae_survey	CAS	flask	MEL 1123	Trebouxiophyceae	terrestrial	2.569892604	8	Plate16
MA3_soilwash347	SFW	21	Rep3	Spirogloea muscicola	flask	algae_survey	CAS	flask	MEL 1126	Zygnematophyceae	terrestrial	2.419258939	10	Plate16
MA3_soilwash348	SFW	21	Rep6	Actinotaenium globosum	flask	algae_survey	CAS	flask	MEL 1127	Zygnematophyceae	terrestrial	2.394375681	11	Plate16
MA3_soilwash349	SFW	21	Rep7	Actinotaenium globosum	flask	algae_survey	CAS	flask	MEL 1127	Zygnematophyceae	terrestrial	2.394375681	11	Plate17
MA3_soilwash350	SFW	21	Rep1	Cylindrocystis sp.	flask	algae_survey	CAS	flask	MEL 1134	Zygnematophyceae	terrestrial	2.899202105	13	Plate17
MA3_soilwash351	SFW	21	Rep4	Chloromonas sp.	flask	algae_survey	CAS	flask	MEL 1147	Chlorophyceae	terrestrial	4.759304933	14	Plate17
MA3_soilwash352	SFW	21	Rep7	Chlamydomonas sp. (0911)	flask	algae_survey	CAS	flask	MEL 0911	Chlorophyceae	aquatic	4.174718223	15	Plate17
MA3_soilwash353	SFW	21	Rep1	Scourfieldia caeca	flask	algae_survey	CAS	flask	M0560/1	Pedinophyceae	aquatic	3.939619065	17	Plate17
MA3_soilwash354	SFW	21	Rep4	Fritschiella tuberosa	flask	algae_survey	CAS	flask	SAG 112.80	Chlorophyceae	aquatic	4.194025185	18	Plate17
MA3_soilwash355	TP	21	Rep7	Chlamydomonas reinhardtii	flask	algae_survey	CAS	flask	RGOCC1690	Chlorophyceae	terrestrial	2.477955924	19	Plate17
MA3_soilwash356	SFW	21	Rep1	Chlamydomonas reinhardtii	flask	algae_survey	CAS	flask	RGOCC1690	Chlorophyceae	terrestrial	7.353498372	21	Plate17
MA3_soilwash357	SFW	21	Rep8	Actinotaenium globosum	flask	algae_survey	CAS	flask	MEL 1127	Zygnematophyceae	terrestrial	2.394375681	11	Plate17
MA3_soilwash358	SFW	21	Rep2	Cylindrocystis sp.	flask	algae_survey	CAS	flask	MEL 1134	Zygnematophyceae	terrestrial	2.899202105	13	Plate17
MA3_soilwash359	SFW	21	Rep5	Chloromonas sp.	flask	algae_survey	CAS	flask	MEL 1147	Chlorophyceae	terrestrial	4.759304933	14	Plate17
MA3_soilwash360	SFW	21	Rep8	Chlamydomonas sp. (0911)	flask	algae_survey	CAS	flask	MEL 0911	Chlorophyceae	aquatic	4.174718223	15	Plate17
MA3_soilwash361	SFW	21	Rep2	Scourfieldia caeca	flask	algae_survey	CAS	flask	M0560/1	Pedinophyceae	aquatic	3.939619065	17	Plate17
MA3_soilwash362	SFW	21	Rep5	Fritschiella tuberosa	flask	algae_survey	CAS	flask	SAG 112.80	Chlorophyceae	aquatic	4.194025185	18	Plate17
MA3_soilwash363	TP	21	Rep8	Chlamydomonas reinhardtii	flask	algae_survey	CAS	flask	RGOCC1690	Chlorophyceae	terrestrial	2.477955924	19	Plate17
MA3_soilwash364	SFW	21	Rep2	Chlamydomonas reinhardtii	flask	algae_survey	CAS	flask	RGOCC1690	Chlorophyceae	terrestrial	7.353498372	21	Plate17
MA3_soilwash365	SFW	21	Rep9	Actinotaenium globosum	flask	algae_survey	CAS	flask	MEL 1127	Zygnematophyceae	terrestrial	2.394375681	11	Plate17
MA3_soilwash366	SFW	21	Rep3	Cylindrocystis sp.	flask	algae_survey	CAS	flask	MEL 1134	Zygnematophyceae	terrestrial	2.899202105	13	Plate17
MA3_soilwash367	SFW	21	Rep6	Chloromonas sp.	flask	algae_survey	CAS	flask	MEL 1147	Chlorophyceae	terrestrial	4.759304933	14	Plate17
MA3_soilwash368	SFW	21	Rep9	Chlamydomonas sp. (0911)	flask	algae_survey	CAS	flask	MEL 0911	Chlorophyceae	aquatic	4.174718223	15	Plate17
MA3_soilwash369	SFW	21	Rep3	Scourfieldia caeca	flask	algae_survey	CAS	flask	M0560/1	Pedinophyceae	aquatic	3.939619065	17	Plate17
MA3_soilwash370	SFW	21	Rep6	Fritschiella tuberosa	flask	algae_survey	CAS	flask	SAG 112.80	Chlorophyceae	aquatic	4.194025185	18	Plate17
MA3_soilwash372	SFW	21	Rep3	Chlamydomonas reinhardtii	flask	algae_survey	CAS	flask	RGOCC1690	Chlorophyceae	terrestrial	7.353498372	21	Plate17
MA3_soilwash373	SFW	21	Rep1	Aphanocapsa grevillei	flask	algae_survey	CAS	flask	MEL 1129	Cyanobacteria	terrestrial	2.264760663	12	Plate17
MA3_soilwash374	SFW	21	Rep4	Cylindrocystis sp.	flask	algae_survey	CAS	flask	MEL 1134	Zygnematophyceae	terrestrial	2.899202105	13	Plate17
MA3_soilwash375	SFW	21	Rep7	Chloromonas sp.	flask	algae_survey	CAS	flask	MEL 1147	Chlorophyceae	terrestrial	4.759304933	14	Plate17
MA3_soilwash376	SFW	21	Rep1	Chlamydomonas sp. (0968)	flask	algae_survey	CAS	flask	MEL 0968	Chlorophyceae	aquatic	2.348172988	16	Plate17
MA3_soilwash377	SFW	21	Rep4	Scourfieldia caeca	flask	algae_survey	CAS	flask	M0560/1	Pedinophyceae	aquatic	3.939619065	17	Plate17
MA3_soilwash378	SFW	21	Rep7	Fritschiella tuberosa	flask	algae_survey	CAS	flask	SAG 112.80	Chlorophyceae	aquatic	4.194025185	18	Plate17
MA3_soilwash379	SFW	21	Rep1	Unplanted	flask	algae_survey	CAS	flask	Unplanted	Unplanted	Unplanted	2.314671216	20	Plate17
MA3_soilwash380	SFW	21	Rep4	Chlamydomonas reinhardtii	flask	algae_survey	CAS	flask	RGOCC1690	Chlorophyceae	terrestrial	7.353498372	21	Plate17
MA3_soilwash381	SFW	21	Rep2	Aphanocapsa grevillei	flask	algae_survey	CAS	flask	MEL 1129	Cyanobacteria	terrestrial	2.264760663	12	Plate18A
MA3_soilwash382	SFW	21	Rep5	Cylindrocystis sp.	flask	algae_survey	CAS	flask	MEL 1134	Zygnematophyceae	terrestrial	2.899202105	13	Plate18A
MA3_soilwash383	SFW	21	Rep8	Chloromonas sp.	flask	algae_survey	CAS	flask	MEL 1147	Chlorophyceae	terrestrial	4.759304933	14	Plate18A
MA3_soilwash384	SFW	21	Rep2	Chlamydomonas sp. (0968)	flask	algae_survey	CAS	flask	MEL 0968	Chlorophyceae	aquatic	2.348172988	16	Plate18A
MA3_soilwash385	SFW	21	Rep5	Scourfieldia caeca	flask	algae_survey	CAS	flask	M0560/1	Pedinophyceae	aquatic	3.939619065	17	Plate18A
MA3_soilwash386	SFW	21	Rep8	Fritschiella tuberosa	flask	algae_survey	CAS	flask	SAG 112.80	Chlorophyceae	aquatic	4.194025185	18	Plate18A
MA3_soilwash387	SFW	21	Rep2	Unplanted	flask	algae_survey	CAS	flask	Unplanted	Unplanted	Unplanted	2.314671216	20	Plate18A
MA3_soilwash388	SFW	21	Rep5	Chlamydomonas reinhardtii	flask	algae_survey	CAS	flask	RGOCC1690	Chlorophyceae	terrestrial	7.353498372	21	Plate18A
MA3_soilwash389	SFW	21	Rep3	Aphanocapsa grevillei	flask	algae_survey	CAS	flask	MEL 1129	Cyanobacteria	terrestrial	2.264760663	12	Plate18A
MA3_soilwash390	SFW	21	Rep6	Cylindrocystis sp.	flask	algae_survey	CAS	flask	MEL 1134	Zygnematophyceae	terrestrial	2.899202105	13	Plate18A
MA3_soilwash391	SFW	21	Rep9	Chloromonas sp.	flask	algae_survey	CAS	flask	MEL 1147	Chlorophyceae	terrestrial	4.759304933	14	Plate18A
MA3_soilwash392	SFW	21	Rep3	Chlamydomonas sp. (0968)	flask	algae_survey	CAS	flask	MEL 0968	Chlorophyceae	aquatic	2.348172988	16	Plate18A
MA3_soilwash393	SFW	21	Rep6	Scourfieldia caeca	flask	algae_survey	CAS	flask	M0560/1	Pedinophyceae	aquatic	3.939619065	17	Plate18A
MA3_soilwash394	SFW	21	Rep9	Fritschiella tuberosa	flask	algae_survey	CAS	flask	SAG 112.80	Chlorophyceae	aquatic	4.194025185	18	Plate18A
MA3_soilwash395	SFW	21	Rep3	Unplanted	flask	algae_survey	CAS	flask	Unplanted	Unplanted	Unplanted	2.314671216	20	Plate18A
MA3_soilwash396	SFW	21	Rep6	Chlamydomonas reinhardtii	flask	algae_survey	CAS	flask	RGOCC1690	Chlorophyceae	terrestrial	7.353498372	21	Plate18A
MA3_soilwash397	SFW	21	Rep4	Aphanocapsa grevillei	flask	algae_survey	CAS	flask	MEL 1129	Cyanobacteria	terrestrial	2.264760663	12	Plate18A
MA3_soilwash399	SFW	21	Rep1	Chlamydomonas sp. (0911)	flask	algae_survey	CAS	flask	MEL 0911	Chlorophyceae	aquatic	4.174718223	15	Plate18A
MA3_soilwash400	SFW	21	Rep4	Chlamydomonas sp. (0968)	flask	algae_survey	CAS	flask	MEL 0968	Chlorophyceae	aquatic	2.348172988	16	Plate18A
MA3_soilwash401	SFW	21	Rep7	Scourfieldia caeca	flask	algae_survey	CAS	flask	M0560/1	Pedinophyceae	aquatic	3.939619065	17	Plate18A
MA3_soilwash402	TP	21	Rep1	Chlamydomonas reinhardtii	flask	algae_survey	CAS	flask	RGOCC1690	Chlorophyceae	terrestrial	2.477955924	19	Plate18A
MA3_soilwash403	SFW	21	Rep4	Unplanted	flask	algae_survey	CAS	flask	Unplanted	Unplanted	Unplanted	2.314671216	20	Plate18A
MA3_soilwash404	SFW	21	Rep7	Chlamydomonas reinhardtii	flask	algae_survey	CAS	flask	RGOCC1690	Chlorophyceae	terrestrial	7.353498372	21	Plate18A
MA3_soilwash405	SFW	21	Rep5	Aphanocapsa grevillei	flask	algae_survey	CAS	flask	MEL 1129	Cyanobacteria	terrestrial	2.264760663	12	Plate18A
MA3_soilwash406	SFW	21	Rep8	Cylindrocystis sp.	flask	algae_survey	CAS	flask	MEL 1134	Zygnematophyceae	terrestrial	2.899202105	13	Plate18A
MA3_soilwash407	SFW	21	Rep2	Chlamydomonas sp. (0911)	flask	algae_survey	CAS	flask	MEL 0911	Chlorophyceae	aquatic	4.174718223	15	Plate18A
MA3_soilwash408	SFW	21	Rep5	Chlamydomonas sp. (0968)	flask	algae_survey	CAS	flask	MEL 0968	Chlorophyceae	aquatic	2.348172988	16	Plate18A
MA3_soilwash409	SFW	21	Rep8	Scourfieldia caeca	flask	algae_survey	CAS	flask	M0560/1	Pedinophyceae	aquatic	3.939619065	17	Plate18A
MA3_soilwash410	TP	21	Rep2	Chlamydomonas reinhardtii	flask	algae_survey	CAS	flask	RGOCC1690	Chlorophyceae	terrestrial	2.477955924	19	Plate18A
MA3_soilwash411	SFW	21	Rep5	Unplanted	flask	algae_survey	CAS	flask	Unplanted	Unplanted	Unplanted	2.314671216	20	Plate18A
MA3_soilwash412	SFW	21	Rep8	Chlamydomonas reinhardtii	flask	algae_survey	CAS	flask	RGOCC1690	Chlorophyceae	terrestrial	7.353498372	21	Plate18A
MA3_soilwash413	SFW	21	Rep6	Aphanocapsa grevillei	flask	algae_survey	CAS	flask	MEL 1129	Cyanobacteria	terrestrial	2.264760663	12	Plate18B
MA3_soilwash414	SFW	21	Rep9	Cylindrocystis sp.	flask	algae_survey	CAS	flask	MEL 1134	Zygnematophyceae	terrestrial	2.899202105	13	Plate18B
MA3_soilwash415	SFW	21	Rep3	Chlamydomonas sp. (0911)	flask	algae_survey	CAS	flask	MEL 0911	Chlorophyceae	aquatic	4.174718223	15	Plate18B
MA3_soilwash416	SFW	21	Rep6	Chlamydomonas sp. (0968)	flask	algae_survey	CAS	flask	MEL 0968	Chlorophyceae	aquatic	2.348172988	16	Plate18B
MA3_soilwash417	SFW	21	Rep9	Scourfieldia caeca	flask	algae_survey	CAS	flask	M0560/1	Pedinophyceae	aquatic	3.939619065	17	Plate18B
MA3_soilwash418	TP	21	Rep3	Chlamydomonas reinhardtii	flask	algae_survey	CAS	flask	RGOCC1690	Chlorophyceae	terrestrial	2.477955924	19	Plate18B
MA3_soilwash419	SFW	21	Rep6	Unplanted	flask	algae_survey	CAS	flask	Unplanted	Unplanted	Unplanted	2.314671216	20	Plate18B
MA3_soilwash420	SFW	21	Rep9	Chlamydomonas reinhardtii	flask	algae_survey	CAS	flask	RGOCC1690	Chlorophyceae	terrestrial	7.353498372	21	Plate18B
MA3_soilwash421	SFW	21	Rep7	Aphanocapsa grevillei	flask	algae_survey	CAS	flask	MEL 1129	Cyanobacteria	terrestrial	2.264760663	12	Plate18B
MA3_soilwash423	SFW	21	Rep4	Chlamydomonas sp. (0911)	flask	algae_survey	CAS	flask	MEL 0911	Chlorophyceae	aquatic	4.174718223	15	Plate18B
MA3_soilwash424	SFW	21	Rep7	Chlamydomonas sp. (0968)	flask	algae_survey	CAS	flask	MEL 0968	Chlorophyceae	aquatic	2.348172988	16	Plate18B
MA3_soilwash425	SFW	21	Rep1	Fritschiella tuberosa	flask	algae_survey	CAS	flask	SAG 112.80	Chlorophyceae	aquatic	4.194025185	18	Plate18B
MA3_soilwash426	TP	21	Rep4	Chlamydomonas reinhardtii	flask	algae_survey	CAS	flask	RGOCC1690	Chlorophyceae	terrestrial	2.477955924	19	Plate18B
MA3_soilwash427	SFW	21	Rep7	Unplanted	flask	algae_survey	CAS	flask	Unplanted	Unplanted	Unplanted	2.314671216	20	Plate18B
MA3_soilwash428	SFW	21	Rep8	Aphanocapsa grevillei	flask	algae_survey	CAS	flask	MEL 1129	Cyanobacteria	terrestrial	2.264760663	12	Plate18B
MA3_soilwash430	SFW	21	Rep5	Chlamydomonas sp. (0911)	flask	algae_survey	CAS	flask	MEL 0911	Chlorophyceae	aquatic	4.174718223	15	Plate18B
MA3_soilwash431	SFW	21	Rep8	Chlamydomonas sp. (0968)	flask	algae_survey	CAS	flask	MEL 0968	Chlorophyceae	aquatic	2.348172988	16	Plate18B
MA3_soilwash432	SFW	21	Rep2	Fritschiella tuberosa	flask	algae_survey	CAS	flask	SAG 112.80	Chlorophyceae	aquatic	4.194025185	18	Plate18B
MA3_soilwash433	TP	21	Rep5	Chlamydomonas reinhardtii	flask	algae_survey	CAS	flask	RGOCC1690	Chlorophyceae	terrestrial	2.477955924	19	Plate18B
MA3_soilwash434	SFW	21	Rep8	Unplanted	flask	algae_survey	CAS	flask	Unplanted	Unplanted	Unplanted	2.314671216	20	Plate18B
MA3_soilwash435	SFW	21	Rep9	Aphanocapsa grevillei	flask	algae_survey	CAS	flask	MEL 1129	Cyanobacteria	terrestrial	2.264760663	12	Plate18B
MA3_soilwash436	SFW	21	Rep3	Chloromonas sp.	flask	algae_survey	CAS	flask	MEL 1147	Chlorophyceae	terrestrial	4.759304933	14	Plate18B
MA3_soilwash437	SFW	21	Rep6	Chlamydomonas sp. (0911)	flask	algae_survey	CAS	flask	MEL 0911	Chlorophyceae	aquatic	4.174718223	15	Plate18B
MA3_soilwash438	SFW	21	Rep9	Chlamydomonas sp. (0968)	flask	algae_survey	CAS	flask	MEL 0968	Chlorophyceae	aquatic	2.348172988	16	Plate18B
MA3_soilwash439	SFW	21	Rep3	Fritschiella tuberosa	flask	algae_survey	CAS	flask	SAG 112.80	Chlorophyceae	aquatic	4.194025185	18	Plate18B
MA3_soilwash440	TP	21	Rep6	Chlamydomonas reinhardtii	flask	algae_survey	CAS	flask	RGOCC1690	Chlorophyceae	terrestrial	2.477955924	19	Plate18B
MA3_soilwash441	SFW	21	Rep9	Unplanted	flask	algae_survey	CAS	flask	Unplanted	Unplanted	Unplanted	2.314671216	20	Plate18B
MA3_soilwash443	SFW	35	Rep4	Coccomxya sp.	flask	algae_survey	CAS	flask	MEL 1031	Trebouxiophyceae	terrestrial	2.174589745	2	Plate18C
MA3_soilwash444	SFW	35	Rep7	Chlorosarcina cf.	flask	algae_survey	CAS	flask	MEL 1032	Chlorophyceae	terrestrial	2.793607029	3	Plate18C
MA3_soilwash445	SFW	35	Rep1	Stichococcus sp.	flask	algae_survey	CAS	flask	MEL 1034	Trebouxiophyceae	terrestrial	2.817376163	5	Plate18C
MA3_soilwash447	SFW	35	Rep7	Klebsormidium sp. (1121)	flask	algae_survey	CAS	flask	MEL 1121	Klebsormidiophyceae	terrestrial	3.391077801	7	Plate18C
MA3_soilwash448	SFW	35	Rep1	Cosmarium crenatum	flask	algae_survey	CAS	flask	MEL 1125	Zygnematophyceae	terrestrial	3.508415461	9	Plate18C
MA3_soilwash449	SFW	35	Rep4	Spirogloea muscicola	flask	algae_survey	CAS	flask	MEL 1126	Zygnematophyceae	terrestrial	2.419258939	10	Plate18C
MA3_soilwash451	SFW	35	Rep5	Coccomxya sp.	flask	algae_survey	CAS	flask	MEL 1031	Trebouxiophyceae	terrestrial	2.174589745	2	Plate18C
MA3_soilwash452	SFW	35	Rep8	Chlorosarcina cf.	flask	algae_survey	CAS	flask	MEL 1032	Chlorophyceae	terrestrial	2.793607029	3	Plate18C
MA3_soilwash453	SFW	35	Rep2	Stichococcus sp.	flask	algae_survey	CAS	flask	MEL 1034	Trebouxiophyceae	terrestrial	2.817376163	5	Plate18C
MA3_soilwash455	SFW	35	Rep8	Klebsormidium sp. (1121)	flask	algae_survey	CAS	flask	MEL 1121	Klebsormidiophyceae	terrestrial	3.391077801	7	Plate18C
MA3_soilwash456	SFW	35	Rep2	Cosmarium crenatum	flask	algae_survey	CAS	flask	MEL 1125	Zygnematophyceae	terrestrial	3.508415461	9	Plate18C
MA3_soilwash457	SFW	35	Rep5	Spirogloea muscicola	flask	algae_survey	CAS	flask	MEL 1126	Zygnematophyceae	terrestrial	2.419258939	10	Plate18C
MA3_soilwash458	SFW	35	Rep3	Chlamydomonas sp. (1030)	flask	algae_survey	CAS	flask	MEL 1030	Chlorophyceae	terrestrial	4.819936417	1	Plate18C
MA3_soilwash459	SFW	35	Rep6	Coccomxya sp.	flask	algae_survey	CAS	flask	MEL 1031	Trebouxiophyceae	terrestrial	2.174589745	2	Plate18C
MA3_soilwash460	SFW	35	Rep9	Chlorosarcina cf.	flask	algae_survey	CAS	flask	MEL 1032	Chlorophyceae	terrestrial	2.793607029	3	Plate18C
MA3_soilwash461	SFW	35	Rep3	Stichococcus sp.	flask	algae_survey	CAS	flask	MEL 1034	Trebouxiophyceae	terrestrial	2.817376163	5	Plate18C
MA3_soilwash462	SFW	35	Rep6	Microthamnion sp. (1108)	flask	algae_survey	CAS	flask	MEL 1108	Trebouxiophyceae	terrestrial	2.496770669	6	Plate18C
MA3_soilwash463	SFW	35	Rep9	Klebsormidium sp. (1121)	flask	algae_survey	CAS	flask	MEL 1121	Klebsormidiophyceae	terrestrial	3.391077801	7	Plate18C
MA3_soilwash465	SFW	35	Rep6	Spirogloea muscicola	flask	algae_survey	CAS	flask	MEL 1126	Zygnematophyceae	terrestrial	2.419258939	10	Plate18C
MA3_soilwash466	SFW	35	Rep4	Chlamydomonas sp. (1030)	flask	algae_survey	CAS	flask	MEL 1030	Chlorophyceae	terrestrial	4.819936417	1	Plate18C
MA3_soilwash467	SFW	35	Rep7	Coccomxya sp.	flask	algae_survey	CAS	flask	MEL 1031	Trebouxiophyceae	terrestrial	2.174589745	2	Plate18C
MA3_soilwash468	SFW	35	Rep1	Pleurastrum sp.	flask	algae_survey	CAS	flask	MEL 1033	Chlorophyceae	terrestrial	2.830214819	4	Plate18C
MA3_soilwash469	SFW	35	Rep4	Stichococcus sp.	flask	algae_survey	CAS	flask	MEL 1034	Trebouxiophyceae	terrestrial	2.817376163	5	Plate18C
MA3_soilwash470	SFW	35	Rep7	Microthamnion sp. (1108)	flask	algae_survey	CAS	flask	MEL 1108	Trebouxiophyceae	terrestrial	2.496770669	6	Plate18C
MA3_soilwash471	SFW	35	Rep1	Oocystis sp.	flask	algae_survey	CAS	flask	MEL 1123	Trebouxiophyceae	terrestrial	2.569892604	8	Plate18C
MA3_soilwash472	SFW	35	Rep4	Cosmarium crenatum	flask	algae_survey	CAS	flask	MEL 1125	Zygnematophyceae	terrestrial	3.508415461	9	Plate18C
MA3_soilwash473	SFW	35	Rep7	Spirogloea muscicola	flask	algae_survey	CAS	flask	MEL 1126	Zygnematophyceae	terrestrial	2.419258939	10	Plate18C
MA3_soilwash474	SFW	35	Rep5	Chlamydomonas sp. (1030)	flask	algae_survey	CAS	flask	MEL 1030	Chlorophyceae	terrestrial	4.819936417	1	Plate19
MA3_soilwash475	SFW	35	Rep8	Coccomxya sp.	flask	algae_survey	CAS	flask	MEL 1031	Trebouxiophyceae	terrestrial	2.174589745	2	Plate19
MA3_soilwash476	SFW	35	Rep2	Pleurastrum sp.	flask	algae_survey	CAS	flask	MEL 1033	Chlorophyceae	terrestrial	2.830214819	4	Plate19
MA3_soilwash477	SFW	35	Rep5	Stichococcus sp.	flask	algae_survey	CAS	flask	MEL 1034	Trebouxiophyceae	terrestrial	2.817376163	5	Plate19
MA3_soilwash478	SFW	35	Rep8	Microthamnion sp. (1108)	flask	algae_survey	CAS	flask	MEL 1108	Trebouxiophyceae	terrestrial	2.496770669	6	Plate19
MA3_soilwash479	SFW	35	Rep2	Oocystis sp.	flask	algae_survey	CAS	flask	MEL 1123	Trebouxiophyceae	terrestrial	2.569892604	8	Plate19
MA3_soilwash481	SFW	35	Rep8	Spirogloea muscicola	flask	algae_survey	CAS	flask	MEL 1126	Zygnematophyceae	terrestrial	2.419258939	10	Plate19
MA3_soilwash482	SFW	35	Rep6	Chlamydomonas sp. (1030)	flask	algae_survey	CAS	flask	MEL 1030	Chlorophyceae	terrestrial	4.819936417	1	Plate19
MA3_soilwash483	SFW	35	Rep9	Coccomxya sp.	flask	algae_survey	CAS	flask	MEL 1031	Trebouxiophyceae	terrestrial	2.174589745	2	Plate19
MA3_soilwash484	SFW	35	Rep3	Pleurastrum sp.	flask	algae_survey	CAS	flask	MEL 1033	Chlorophyceae	terrestrial	2.830214819	4	Plate19
MA3_soilwash485	SFW	35	Rep6	Stichococcus sp.	flask	algae_survey	CAS	flask	MEL 1034	Trebouxiophyceae	terrestrial	2.817376163	5	Plate19
MA3_soilwash486	SFW	35	Rep9	Microthamnion sp. (1108)	flask	algae_survey	CAS	flask	MEL 1108	Trebouxiophyceae	terrestrial	2.496770669	6	Plate19
MA3_soilwash487	SFW	35	Rep3	Oocystis sp.	flask	algae_survey	CAS	flask	MEL 1123	Trebouxiophyceae	terrestrial	2.569892604	8	Plate19
MA3_soilwash488	SFW	35	Rep6	Cosmarium crenatum	flask	algae_survey	CAS	flask	MEL 1125	Zygnematophyceae	terrestrial	3.508415461	9	Plate19
MA3_soilwash489	SFW	35	Rep9	Spirogloea muscicola	flask	algae_survey	CAS	flask	MEL 1126	Zygnematophyceae	terrestrial	2.419258939	10	Plate19
MA3_soilwash490	SFW	35	Rep7	Chlamydomonas sp. (1030)	flask	algae_survey	CAS	flask	MEL 1030	Chlorophyceae	terrestrial	4.819936417	1	Plate19
MA3_soilwash491	SFW	35	Rep1	Chlorosarcina cf.	flask	algae_survey	CAS	flask	MEL 1032	Chlorophyceae	terrestrial	2.793607029	3	Plate19
MA3_soilwash492	SFW	35	Rep4	Pleurastrum sp.	flask	algae_survey	CAS	flask	MEL 1033	Chlorophyceae	terrestrial	2.830214819	4	Plate19
MA3_soilwash493	SFW	35	Rep7	Stichococcus sp.	flask	algae_survey	CAS	flask	MEL 1034	Trebouxiophyceae	terrestrial	2.817376163	5	Plate19
MA3_soilwash494	SFW	35	Rep1	Klebsormidium sp. (1121)	flask	algae_survey	CAS	flask	MEL 1121	Klebsormidiophyceae	terrestrial	3.391077801	7	Plate19
MA3_soilwash495	SFW	35	Rep4	Oocystis sp.	flask	algae_survey	CAS	flask	MEL 1123	Trebouxiophyceae	terrestrial	2.569892604	8	Plate19
MA3_soilwash496	SFW	35	Rep7	Cosmarium crenatum	flask	algae_survey	CAS	flask	MEL 1125	Zygnematophyceae	terrestrial	3.508415461	9	Plate19
MA3_soilwash497	SFW	35	Rep1	Actinotaenium globosum	flask	algae_survey	CAS	flask	MEL 1127	Zygnematophyceae	terrestrial	2.394375681	11	Plate19
MA3_soilwash498	SFW	35	Rep8	Chlamydomonas sp. (1030)	flask	algae_survey	CAS	flask	MEL 1030	Chlorophyceae	terrestrial	4.819936417	1	Plate19
MA3_soilwash499	SFW	35	Rep2	Chlorosarcina cf.	flask	algae_survey	CAS	flask	MEL 1032	Chlorophyceae	terrestrial	2.793607029	3	Plate19
MA3_soilwash500	SFW	35	Rep5	Pleurastrum sp.	flask	algae_survey	CAS	flask	MEL 1033	Chlorophyceae	terrestrial	2.830214819	4	Plate19
MA3_soilwash501	SFW	35	Rep8	Stichococcus sp.	flask	algae_survey	CAS	flask	MEL 1034	Trebouxiophyceae	terrestrial	2.817376163	5	Plate19
MA3_soilwash502	SFW	35	Rep2	Klebsormidium sp. (1121)	flask	algae_survey	CAS	flask	MEL 1121	Klebsormidiophyceae	terrestrial	3.391077801	7	Plate19
MA3_soilwash503	SFW	35	Rep5	Oocystis sp.	flask	algae_survey	CAS	flask	MEL 1123	Trebouxiophyceae	terrestrial	2.569892604	8	Plate19
MA3_soilwash504	SFW	35	Rep8	Cosmarium crenatum	flask	algae_survey	CAS	flask	MEL 1125	Zygnematophyceae	terrestrial	3.508415461	9	Plate19
MA3_soilwash505	SFW	35	Rep2	Actinotaenium globosum	flask	algae_survey	CAS	flask	MEL 1127	Zygnematophyceae	terrestrial	2.394375681	11	Plate19
MA3_soilwash507	SFW	35	Rep3	Chlorosarcina cf.	flask	algae_survey	CAS	flask	MEL 1032	Chlorophyceae	terrestrial	2.793607029	3	Plate20
MA3_soilwash508	SFW	35	Rep6	Pleurastrum sp.	flask	algae_survey	CAS	flask	MEL 1033	Chlorophyceae	terrestrial	2.830214819	4	Plate20
MA3_soilwash509	SFW	35	Rep9	Stichococcus sp.	flask	algae_survey	CAS	flask	MEL 1034	Trebouxiophyceae	terrestrial	2.817376163	5	Plate20
MA3_soilwash510	SFW	35	Rep3	Klebsormidium sp. (1121)	flask	algae_survey	CAS	flask	MEL 1121	Klebsormidiophyceae	terrestrial	3.391077801	7	Plate20
MA3_soilwash511	SFW	35	Rep6	Oocystis sp.	flask	algae_survey	CAS	flask	MEL 1123	Trebouxiophyceae	terrestrial	2.569892604	8	Plate20
MA3_soilwash512	SFW	35	Rep9	Cosmarium crenatum	flask	algae_survey	CAS	flask	MEL 1125	Zygnematophyceae	terrestrial	3.508415461	9	Plate20
MA3_soilwash513	SFW	35	Rep3	Actinotaenium globosum	flask	algae_survey	CAS	flask	MEL 1127	Zygnematophyceae	terrestrial	2.394375681	11	Plate20
MA3_soilwash514	SFW	35	Rep1	Coccomxya sp.	flask	algae_survey	CAS	flask	MEL 1031	Trebouxiophyceae	terrestrial	2.174589745	2	Plate20
MA3_soilwash515	SFW	35	Rep4	Chlorosarcina cf.	flask	algae_survey	CAS	flask	MEL 1032	Chlorophyceae	terrestrial	2.793607029	3	Plate20
MA3_soilwash516	SFW	35	Rep7	Pleurastrum sp.	flask	algae_survey	CAS	flask	MEL 1033	Chlorophyceae	terrestrial	2.830214819	4	Plate20
MA3_soilwash517	SFW	35	Rep1	Microthamnion sp. (1108)	flask	algae_survey	CAS	flask	MEL 1108	Trebouxiophyceae	terrestrial	2.496770669	6	Plate20
MA3_soilwash518	SFW	35	Rep4	Klebsormidium sp. (1121)	flask	algae_survey	CAS	flask	MEL 1121	Klebsormidiophyceae	terrestrial	3.391077801	7	Plate20
MA3_soilwash519	SFW	35	Rep7	Oocystis sp.	flask	algae_survey	CAS	flask	MEL 1123	Trebouxiophyceae	terrestrial	2.569892604	8	Plate20
MA3_soilwash520	SFW	35	Rep1	Spirogloea muscicola	flask	algae_survey	CAS	flask	MEL 1126	Zygnematophyceae	terrestrial	2.419258939	10	Plate20
MA3_soilwash521	SFW	35	Rep4	Actinotaenium globosum	flask	algae_survey	CAS	flask	MEL 1127	Zygnematophyceae	terrestrial	2.394375681	11	Plate20
MA3_soilwash522	SFW	35	Rep2	Coccomxya sp.	flask	algae_survey	CAS	flask	MEL 1031	Trebouxiophyceae	terrestrial	2.174589745	2	Plate20
MA3_soilwash523	SFW	35	Rep5	Chlorosarcina cf.	flask	algae_survey	CAS	flask	MEL 1032	Chlorophyceae	terrestrial	2.793607029	3	Plate20
MA3_soilwash524	SFW	35	Rep8	Pleurastrum sp.	flask	algae_survey	CAS	flask	MEL 1033	Chlorophyceae	terrestrial	2.830214819	4	Plate20
MA3_soilwash525	SFW	35	Rep2	Microthamnion sp. (1108)	flask	algae_survey	CAS	flask	MEL 1108	Trebouxiophyceae	terrestrial	2.496770669	6	Plate20
MA3_soilwash526	SFW	35	Rep5	Klebsormidium sp. (1121)	flask	algae_survey	CAS	flask	MEL 1121	Klebsormidiophyceae	terrestrial	3.391077801	7	Plate20
MA3_soilwash527	SFW	35	Rep8	Oocystis sp.	flask	algae_survey	CAS	flask	MEL 1123	Trebouxiophyceae	terrestrial	2.569892604	8	Plate20
MA3_soilwash528	SFW	35	Rep2	Spirogloea muscicola	flask	algae_survey	CAS	flask	MEL 1126	Zygnematophyceae	terrestrial	2.419258939	10	Plate20
MA3_soilwash529	SFW	35	Rep5	Actinotaenium globosum	flask	algae_survey	CAS	flask	MEL 1127	Zygnematophyceae	terrestrial	2.394375681	11	Plate20
MA3_soilwash530	SFW	35	Rep3	Coccomxya sp.	flask	algae_survey	CAS	flask	MEL 1031	Trebouxiophyceae	terrestrial	2.174589745	2	Plate20
MA3_soilwash531	SFW	35	Rep6	Chlorosarcina cf.	flask	algae_survey	CAS	flask	MEL 1032	Chlorophyceae	terrestrial	2.793607029	3	Plate20
MA3_soilwash532	SFW	35	Rep9	Pleurastrum sp.	flask	algae_survey	CAS	flask	MEL 1033	Chlorophyceae	terrestrial	2.830214819	4	Plate20
MA3_soilwash533	SFW	35	Rep3	Microthamnion sp. (1108)	flask	algae_survey	CAS	flask	MEL 1108	Trebouxiophyceae	terrestrial	2.496770669	6	Plate20
MA3_soilwash534	SFW	35	Rep6	Klebsormidium sp. (1121)	flask	algae_survey	CAS	flask	MEL 1121	Klebsormidiophyceae	terrestrial	3.391077801	7	Plate20
MA3_soilwash535	SFW	35	Rep9	Oocystis sp.	flask	algae_survey	CAS	flask	MEL 1123	Trebouxiophyceae	terrestrial	2.569892604	8	Plate20
MA3_soilwash536	SFW	35	Rep3	Spirogloea muscicola	flask	algae_survey	CAS	flask	MEL 1126	Zygnematophyceae	terrestrial	2.419258939	10	Plate20
MA3_soilwash537	SFW	35	Rep6	Actinotaenium globosum	flask	algae_survey	CAS	flask	MEL 1127	Zygnematophyceae	terrestrial	2.394375681	11	Plate20
MA3_soilwash538	SFW	35	Rep7	Actinotaenium globosum	flask	algae_survey	CAS	flask	MEL 1127	Zygnematophyceae	terrestrial	2.394375681	11	Plate21
MA3_soilwash539	SFW	35	Rep1	Cylindrocystis sp.	flask	algae_survey	CAS	flask	MEL 1134	Zygnematophyceae	terrestrial	2.899202105	13	Plate21
MA3_soilwash540	SFW	35	Rep4	Chloromonas sp.	flask	algae_survey	CAS	flask	MEL 1147	Chlorophyceae	terrestrial	4.759304933	14	Plate21
MA3_soilwash541	SFW	35	Rep7	Chlamydomonas sp. (0911)	flask	algae_survey	CAS	flask	MEL 0911	Chlorophyceae	aquatic	4.174718223	15	Plate21
MA3_soilwash542	SFW	35	Rep1	Scourfieldia caeca	flask	algae_survey	CAS	flask	M0560/1	Pedinophyceae	aquatic	3.939619065	17	Plate21
MA3_soilwash543	SFW	35	Rep4	Fritschiella tuberosa	flask	algae_survey	CAS	flask	SAG 112.80	Chlorophyceae	aquatic	4.194025185	18	Plate21
MA3_soilwash544	TP	35	Rep7	Chlamydomonas reinhardtii	flask	algae_survey	CAS	flask	RGOCC1690	Chlorophyceae	terrestrial	2.477955924	19	Plate21
MA3_soilwash545	SFW	35	Rep1	Chlamydomonas reinhardtii	flask	algae_survey	CAS	flask	RGOCC1690	Chlorophyceae	terrestrial	7.353498372	21	Plate21
MA3_soilwash546	SFW	35	Rep8	Actinotaenium globosum	flask	algae_survey	CAS	flask	MEL 1127	Zygnematophyceae	terrestrial	2.394375681	11	Plate21
MA3_soilwash547	SFW	35	Rep2	Cylindrocystis sp.	flask	algae_survey	CAS	flask	MEL 1134	Zygnematophyceae	terrestrial	2.899202105	13	Plate21
MA3_soilwash548	SFW	35	Rep5	Chloromonas sp.	flask	algae_survey	CAS	flask	MEL 1147	Chlorophyceae	terrestrial	4.759304933	14	Plate21
MA3_soilwash549	SFW	35	Rep8	Chlamydomonas sp. (0911)	flask	algae_survey	CAS	flask	MEL 0911	Chlorophyceae	aquatic	4.174718223	15	Plate21
MA3_soilwash550	SFW	35	Rep2	Scourfieldia caeca	flask	algae_survey	CAS	flask	M0560/1	Pedinophyceae	aquatic	3.939619065	17	Plate21
MA3_soilwash551	SFW	35	Rep5	Fritschiella tuberosa	flask	algae_survey	CAS	flask	SAG 112.80	Chlorophyceae	aquatic	4.194025185	18	Plate21
MA3_soilwash552	TP	35	Rep8	Chlamydomonas reinhardtii	flask	algae_survey	CAS	flask	RGOCC1690	Chlorophyceae	terrestrial	2.477955924	19	Plate21
MA3_soilwash553	SFW	35	Rep2	Chlamydomonas reinhardtii	flask	algae_survey	CAS	flask	RGOCC1690	Chlorophyceae	terrestrial	7.353498372	21	Plate21
MA3_soilwash554	SFW	35	Rep9	Actinotaenium globosum	flask	algae_survey	CAS	flask	MEL 1127	Zygnematophyceae	terrestrial	2.394375681	11	Plate21
MA3_soilwash555	SFW	35	Rep3	Cylindrocystis sp.	flask	algae_survey	CAS	flask	MEL 1134	Zygnematophyceae	terrestrial	2.899202105	13	Plate21
MA3_soilwash556	SFW	35	Rep6	Chloromonas sp.	flask	algae_survey	CAS	flask	MEL 1147	Chlorophyceae	terrestrial	4.759304933	14	Plate21
MA3_soilwash557	SFW	35	Rep9	Chlamydomonas sp. (0911)	flask	algae_survey	CAS	flask	MEL 0911	Chlorophyceae	aquatic	4.174718223	15	Plate21
MA3_soilwash558	SFW	35	Rep3	Scourfieldia caeca	flask	algae_survey	CAS	flask	M0560/1	Pedinophyceae	aquatic	3.939619065	17	Plate21
MA3_soilwash559	SFW	35	Rep6	Fritschiella tuberosa	flask	algae_survey	CAS	flask	SAG 112.80	Chlorophyceae	aquatic	4.194025185	18	Plate21
MA3_soilwash561	SFW	35	Rep3	Chlamydomonas reinhardtii	flask	algae_survey	CAS	flask	RGOCC1690	Chlorophyceae	terrestrial	7.353498372	21	Plate21
MA3_soilwash562	SFW	35	Rep1	Aphanocapsa grevillei	flask	algae_survey	CAS	flask	MEL 1129	Cyanobacteria	terrestrial	2.264760663	12	Plate21
MA3_soilwash563	SFW	35	Rep4	Cylindrocystis sp.	flask	algae_survey	CAS	flask	MEL 1134	Zygnematophyceae	terrestrial	2.899202105	13	Plate21
MA3_soilwash564	SFW	35	Rep7	Chloromonas sp.	flask	algae_survey	CAS	flask	MEL 1147	Chlorophyceae	terrestrial	4.759304933	14	Plate21
MA3_soilwash565	SFW	35	Rep1	Chlamydomonas sp. (0968)	flask	algae_survey	CAS	flask	MEL 0968	Chlorophyceae	aquatic	2.348172988	16	Plate21
MA3_soilwash566	SFW	35	Rep4	Scourfieldia caeca	flask	algae_survey	CAS	flask	M0560/1	Pedinophyceae	aquatic	3.939619065	17	Plate21
MA3_soilwash567	SFW	35	Rep7	Fritschiella tuberosa	flask	algae_survey	CAS	flask	SAG 112.80	Chlorophyceae	aquatic	4.194025185	18	Plate21
MA3_soilwash568	SFW	35	Rep1	Unplanted	flask	algae_survey	CAS	flask	Unplanted	Unplanted	Unplanted	2.314671216	20	Plate21
MA3_soilwash569	SFW	35	Rep4	Chlamydomonas reinhardtii	flask	algae_survey	CAS	flask	RGOCC1690	Chlorophyceae	terrestrial	7.353498372	21	Plate21
MA3_soilwash570	SFW	35	Rep2	Aphanocapsa grevillei	flask	algae_survey	CAS	flask	MEL 1129	Cyanobacteria	terrestrial	2.264760663	12	Plate22
MA3_soilwash571	SFW	35	Rep5	Cylindrocystis sp.	flask	algae_survey	CAS	flask	MEL 1134	Zygnematophyceae	terrestrial	2.899202105	13	Plate22
MA3_soilwash572	SFW	35	Rep8	Chloromonas sp.	flask	algae_survey	CAS	flask	MEL 1147	Chlorophyceae	terrestrial	4.759304933	14	Plate22
MA3_soilwash573	SFW	35	Rep2	Chlamydomonas sp. (0968)	flask	algae_survey	CAS	flask	MEL 0968	Chlorophyceae	aquatic	2.348172988	16	Plate22
MA3_soilwash574	SFW	35	Rep5	Scourfieldia caeca	flask	algae_survey	CAS	flask	M0560/1	Pedinophyceae	aquatic	3.939619065	17	Plate22
MA3_soilwash575	SFW	35	Rep8	Fritschiella tuberosa	flask	algae_survey	CAS	flask	SAG 112.80	Chlorophyceae	aquatic	4.194025185	18	Plate22
MA3_soilwash576	SFW	35	Rep2	Unplanted	flask	algae_survey	CAS	flask	Unplanted	Unplanted	Unplanted	2.314671216	20	Plate22
MA3_soilwash577	SFW	35	Rep5	Chlamydomonas reinhardtii	flask	algae_survey	CAS	flask	RGOCC1690	Chlorophyceae	terrestrial	7.353498372	21	Plate22
MA3_soilwash578	SFW	35	Rep3	Aphanocapsa grevillei	flask	algae_survey	CAS	flask	MEL 1129	Cyanobacteria	terrestrial	2.264760663	12	Plate22
MA3_soilwash580	SFW	35	Rep9	Chloromonas sp.	flask	algae_survey	CAS	flask	MEL 1147	Chlorophyceae	terrestrial	4.759304933	14	Plate22
MA3_soilwash581	SFW	35	Rep3	Chlamydomonas sp. (0968)	flask	algae_survey	CAS	flask	MEL 0968	Chlorophyceae	aquatic	2.348172988	16	Plate22
MA3_soilwash582	SFW	35	Rep6	Scourfieldia caeca	flask	algae_survey	CAS	flask	M0560/1	Pedinophyceae	aquatic	3.939619065	17	Plate22
MA3_soilwash583	SFW	35	Rep9	Fritschiella tuberosa	flask	algae_survey	CAS	flask	SAG 112.80	Chlorophyceae	aquatic	4.194025185	18	Plate22
MA3_soilwash584	SFW	35	Rep3	Unplanted	flask	algae_survey	CAS	flask	Unplanted	Unplanted	Unplanted	2.314671216	20	Plate22
MA3_soilwash585	SFW	35	Rep6	Chlamydomonas reinhardtii	flask	algae_survey	CAS	flask	RGOCC1690	Chlorophyceae	terrestrial	7.353498372	21	Plate22
MA3_soilwash586	SFW	35	Rep4	Aphanocapsa grevillei	flask	algae_survey	CAS	flask	MEL 1129	Cyanobacteria	terrestrial	2.264760663	12	Plate22
MA3_soilwash587	SFW	35	Rep7	Cylindrocystis sp.	flask	algae_survey	CAS	flask	MEL 1134	Zygnematophyceae	terrestrial	2.899202105	13	Plate22
MA3_soilwash588	SFW	35	Rep1	Chlamydomonas sp. (0911)	flask	algae_survey	CAS	flask	MEL 0911	Chlorophyceae	aquatic	4.174718223	15	Plate22
MA3_soilwash589	SFW	35	Rep4	Chlamydomonas sp. (0968)	flask	algae_survey	CAS	flask	MEL 0968	Chlorophyceae	aquatic	2.348172988	16	Plate22
MA3_soilwash590	SFW	35	Rep7	Scourfieldia caeca	flask	algae_survey	CAS	flask	M0560/1	Pedinophyceae	aquatic	3.939619065	17	Plate22
MA3_soilwash591	TP	35	Rep1	Chlamydomonas reinhardtii	flask	algae_survey	CAS	flask	RGOCC1690	Chlorophyceae	terrestrial	2.477955924	19	Plate22
MA3_soilwash592	SFW	35	Rep4	Unplanted	flask	algae_survey	CAS	flask	Unplanted	Unplanted	Unplanted	2.314671216	20	Plate22
MA3_soilwash593	SFW	35	Rep7	Chlamydomonas reinhardtii	flask	algae_survey	CAS	flask	RGOCC1690	Chlorophyceae	terrestrial	7.353498372	21	Plate22
MA3_soilwash594	SFW	35	Rep5	Aphanocapsa grevillei	flask	algae_survey	CAS	flask	MEL 1129	Cyanobacteria	terrestrial	2.264760663	12	Plate22
MA3_soilwash595	SFW	35	Rep8	Cylindrocystis sp.	flask	algae_survey	CAS	flask	MEL 1134	Zygnematophyceae	terrestrial	2.899202105	13	Plate22
MA3_soilwash596	SFW	35	Rep2	Chlamydomonas sp. (0911)	flask	algae_survey	CAS	flask	MEL 0911	Chlorophyceae	aquatic	4.174718223	15	Plate22
MA3_soilwash597	SFW	35	Rep5	Chlamydomonas sp. (0968)	flask	algae_survey	CAS	flask	MEL 0968	Chlorophyceae	aquatic	2.348172988	16	Plate22
MA3_soilwash598	SFW	35	Rep8	Scourfieldia caeca	flask	algae_survey	CAS	flask	M0560/1	Pedinophyceae	aquatic	3.939619065	17	Plate22
MA3_soilwash599	TP	35	Rep2	Chlamydomonas reinhardtii	flask	algae_survey	CAS	flask	RGOCC1690	Chlorophyceae	terrestrial	2.477955924	19	Plate22
MA3_soilwash600	SFW	35	Rep5	Unplanted	flask	algae_survey	CAS	flask	Unplanted	Unplanted	Unplanted	2.314671216	20	Plate22
MA3_soilwash601	SFW	35	Rep8	Chlamydomonas reinhardtii	flask	algae_survey	CAS	flask	RGOCC1690	Chlorophyceae	terrestrial	7.353498372	21	Plate22
MA3_soilwash602	SFW	35	Rep6	Aphanocapsa grevillei	flask	algae_survey	CAS	flask	MEL 1129	Cyanobacteria	terrestrial	2.264760663	12	Plate23
MA3_soilwash603	SFW	35	Rep9	Cylindrocystis sp.	flask	algae_survey	CAS	flask	MEL 1134	Zygnematophyceae	terrestrial	2.899202105	13	Plate23
MA3_soilwash604	SFW	35	Rep3	Chlamydomonas sp. (0911)	flask	algae_survey	CAS	flask	MEL 0911	Chlorophyceae	aquatic	4.174718223	15	Plate23
MA3_soilwash605	SFW	35	Rep6	Chlamydomonas sp. (0968)	flask	algae_survey	CAS	flask	MEL 0968	Chlorophyceae	aquatic	2.348172988	16	Plate23
MA3_soilwash606	SFW	35	Rep9	Scourfieldia caeca	flask	algae_survey	CAS	flask	M0560/1	Pedinophyceae	aquatic	3.939619065	17	Plate23
MA3_soilwash607	TP	35	Rep3	Chlamydomonas reinhardtii	flask	algae_survey	CAS	flask	RGOCC1690	Chlorophyceae	terrestrial	2.477955924	19	Plate23
MA3_soilwash608	SFW	35	Rep6	Unplanted	flask	algae_survey	CAS	flask	Unplanted	Unplanted	Unplanted	2.314671216	20	Plate23
MA3_soilwash609	SFW	35	Rep9	Chlamydomonas reinhardtii	flask	algae_survey	CAS	flask	RGOCC1690	Chlorophyceae	terrestrial	7.353498372	21	Plate23
MA3_soilwash610	SFW	35	Rep7	Aphanocapsa grevillei	flask	algae_survey	CAS	flask	MEL 1129	Cyanobacteria	terrestrial	2.264760663	12	Plate23
MA3_soilwash611	SFW	35	Rep1	Chloromonas sp.	flask	algae_survey	CAS	flask	MEL 1147	Chlorophyceae	terrestrial	4.759304933	14	Plate23
MA3_soilwash612	SFW	35	Rep4	Chlamydomonas sp. (0911)	flask	algae_survey	CAS	flask	MEL 0911	Chlorophyceae	aquatic	4.174718223	15	Plate23
MA3_soilwash613	SFW	35	Rep7	Chlamydomonas sp. (0968)	flask	algae_survey	CAS	flask	MEL 0968	Chlorophyceae	aquatic	2.348172988	16	Plate23
MA3_soilwash614	SFW	35	Rep1	Fritschiella tuberosa	flask	algae_survey	CAS	flask	SAG 112.80	Chlorophyceae	aquatic	4.194025185	18	Plate23
MA3_soilwash615	TP	35	Rep4	Chlamydomonas reinhardtii	flask	algae_survey	CAS	flask	RGOCC1690	Chlorophyceae	terrestrial	2.477955924	19	Plate23
MA3_soilwash616	SFW	35	Rep7	Unplanted	flask	algae_survey	CAS	flask	Unplanted	Unplanted	Unplanted	2.314671216	20	Plate23
MA3_soilwash617	SFW	35	Rep8	Aphanocapsa grevillei	flask	algae_survey	CAS	flask	MEL 1129	Cyanobacteria	terrestrial	2.264760663	12	Plate23
MA3_soilwash618	SFW	35	Rep2	Chloromonas sp.	flask	algae_survey	CAS	flask	MEL 1147	Chlorophyceae	terrestrial	4.759304933	14	Plate23
MA3_soilwash619	SFW	35	Rep5	Chlamydomonas sp. (0911)	flask	algae_survey	CAS	flask	MEL 0911	Chlorophyceae	aquatic	4.174718223	15	Plate23
MA3_soilwash620	SFW	35	Rep8	Chlamydomonas sp. (0968)	flask	algae_survey	CAS	flask	MEL 0968	Chlorophyceae	aquatic	2.348172988	16	Plate23
MA3_soilwash621	SFW	35	Rep2	Fritschiella tuberosa	flask	algae_survey	CAS	flask	SAG 112.80	Chlorophyceae	aquatic	4.194025185	18	Plate23
MA3_soilwash622	TP	35	Rep5	Chlamydomonas reinhardtii	flask	algae_survey	CAS	flask	RGOCC1690	Chlorophyceae	terrestrial	2.477955924	19	Plate23
MA3_soilwash623	SFW	35	Rep8	Unplanted	flask	algae_survey	CAS	flask	Unplanted	Unplanted	Unplanted	2.314671216	20	Plate23
MA3_soilwash624	SFW	35	Rep9	Aphanocapsa grevillei	flask	algae_survey	CAS	flask	MEL 1129	Cyanobacteria	terrestrial	2.264760663	12	Plate23
MA3_soilwash625	SFW	35	Rep3	Chloromonas sp.	flask	algae_survey	CAS	flask	MEL 1147	Chlorophyceae	terrestrial	4.759304933	14	Plate23
MA3_soilwash626	SFW	35	Rep6	Chlamydomonas sp. (0911)	flask	algae_survey	CAS	flask	MEL 0911	Chlorophyceae	aquatic	4.174718223	15	Plate23
MA3_soilwash627	SFW	35	Rep9	Chlamydomonas sp. (0968)	flask	algae_survey	CAS	flask	MEL 0968	Chlorophyceae	aquatic	2.348172988	16	Plate23
MA3_soilwash628	SFW	35	Rep3	Fritschiella tuberosa	flask	algae_survey	CAS	flask	SAG 112.80	Chlorophyceae	aquatic	4.194025185	18	Plate23
MA3_soilwash629	TP	35	Rep6	Chlamydomonas reinhardtii	flask	algae_survey	CAS	flask	RGOCC1690	Chlorophyceae	terrestrial	2.477955924	19	Plate23
MA3_soilwash630	SFW	35	Rep9	Unplanted	flask	algae_survey	CAS	flask	Unplanted	Unplanted	Unplanted	2.314671216	20	Plate23
MA3_soilwash631	SFW	14	Rep6	Aphanocapsa grevillei	flask	algae_survey	CAS	flask	MEL 1129	Cyanobacteria	terrestrial	2.264760663	12	Plate14A
MA3_soilwash632	SFW	14	Rep9	Cylindrocystis sp.	flask	algae_survey	CAS	flask	MEL 1134	Zygnematophyceae	terrestrial	2.899202105	13	Plate14A
MA3_soilwash634	SFW	14	Rep6	Chlamydomonas sp. (0968)	flask	algae_survey	CAS	flask	MEL 0968	Chlorophyceae	aquatic	2.348172988	16	Plate14A
MA3_soilwash635	SFW	14	Rep9	Scourfieldia caeca	flask	algae_survey	CAS	flask	M0560/1	Pedinophyceae	aquatic	3.939619065	17	Plate14A
MA3_soilwash637	SFW	14	Rep6	Unplanted	flask	algae_survey	CAS	flask	Unplanted	Unplanted	Unplanted	2.314671216	20	Plate14A
MA3_soilwash639	SFW	14	Rep7	Aphanocapsa grevillei	flask	algae_survey	CAS	flask	MEL 1129	Cyanobacteria	terrestrial	2.264760663	12	Plate14A
MA3_soilwash640	SFW	14	Rep1	Chloromonas sp.	flask	algae_survey	CAS	flask	MEL 1147	Chlorophyceae	terrestrial	4.759304933	14	Plate14A
MA3_soilwash641	SFW	14	Rep4	Chlamydomonas sp. (0911)	flask	algae_survey	CAS	flask	MEL 0911	Chlorophyceae	aquatic	4.174718223	15	Plate14A
MA3_soilwash643	SFW	14	Rep1	Fritschiella tuberosa	flask	algae_survey	CAS	flask	SAG 112.80	Chlorophyceae	aquatic	4.194025185	18	Plate14A
MA3_soilwash644	TP	14	Rep4	Chlamydomonas reinhardtii	flask	algae_survey	CAS	flask	RGOCC1690	Chlorophyceae	terrestrial	2.477955924	19	Plate14A
MA3_soilwash646	SFW	14	Rep8	Aphanocapsa grevillei	flask	algae_survey	CAS	flask	MEL 1129	Cyanobacteria	terrestrial	2.264760663	12	Plate14A
MA3_soilwash647	SFW	14	Rep2	Chloromonas sp.	flask	algae_survey	CAS	flask	MEL 1147	Chlorophyceae	terrestrial	4.759304933	14	Plate14A
MA3_soilwash648	SFW	14	Rep5	Chlamydomonas sp. (0911)	flask	algae_survey	CAS	flask	MEL 0911	Chlorophyceae	aquatic	4.174718223	15	Plate14A
MA3_soilwash649	SFW	14	Rep8	Chlamydomonas sp. (0968)	flask	algae_survey	CAS	flask	MEL 0968	Chlorophyceae	aquatic	2.348172988	16	Plate14A
MA3_soilwash650	SFW	14	Rep2	Fritschiella tuberosa	flask	algae_survey	CAS	flask	SAG 112.80	Chlorophyceae	aquatic	4.194025185	18	Plate14A
MA3_soilwash651	TP	14	Rep5	Chlamydomonas reinhardtii	flask	algae_survey	CAS	flask	RGOCC1690	Chlorophyceae	terrestrial	2.477955924	19	Plate14A
MA3_soilwash653	SFW	14	Rep9	Aphanocapsa grevillei	flask	algae_survey	CAS	flask	MEL 1129	Cyanobacteria	terrestrial	2.264760663	12	Plate14A
MA3_soilwash654	SFW	14	Rep3	Chloromonas sp.	flask	algae_survey	CAS	flask	MEL 1147	Chlorophyceae	terrestrial	4.759304933	14	Plate14A
MA3_soilwash655	SFW	14	Rep6	Chlamydomonas sp. (0911)	flask	algae_survey	CAS	flask	MEL 0911	Chlorophyceae	aquatic	4.174718223	15	Plate14A
MA3_soilwash656	SFW	14	Rep9	Chlamydomonas sp. (0968)	flask	algae_survey	CAS	flask	MEL 0968	Chlorophyceae	aquatic	2.348172988	16	Plate14A
MA3_soilwash657	SFW	14	Rep3	Fritschiella tuberosa	flask	algae_survey	CAS	flask	SAG 112.80	Chlorophyceae	aquatic	4.194025185	18	Plate14A
MA3_soilwash658	TP	14	Rep6	Chlamydomonas reinhardtii	flask	algae_survey	CAS	flask	RGOCC1690	Chlorophyceae	terrestrial	2.477955924	19	Plate14A
Unplanted.Day0.Rep1.Bio1	soil	0	1	Unplanted	soil	GH	CAS	soil	Unplanted	Unplanted	Unplanted
Unplanted.Day0.Rep1.Bio2	soil	0	1	Unplanted	soil	GH	CAS	soil	Unplanted	Unplanted	Unplanted
Unplanted.Day0.Rep1.Bio3	soil	0	1	Unplanted	soil	GH	CAS	soil	Unplanted	Unplanted	Unplanted
Unplanted.Day7.Rep1.Bio1	soil	7	1	Unplanted	soil	GH	CAS	soil	Unplanted	Unplanted	Unplanted
Unplanted.Day7.Rep1.Bio2	soil	7	1	Unplanted	soil	GH	CAS	soil	Unplanted	Unplanted	Unplanted
Unplanted.Day14.Rep1.Bio1	soil	14	1	Unplanted	soil	GH	CAS	soil	Unplanted	Unplanted	Unplanted
Unplanted.Day14.Rep1.Bio2	soil	14	1	Unplanted	soil	GH	CAS	soil	Unplanted	Unplanted	Unplanted
Unplanted.Day14.Rep1.Bio3	soil	14	1	Unplanted	soil	GH	CAS	soil	Unplanted	Unplanted	Unplanted
Unplanted.Day21.Rep1.Bio1	soil	21	1	Unplanted	soil	GH	CAS	soil	Unplanted	Unplanted	Unplanted
Unplanted.Day21.Rep1.Bio2	soil	21	1	Unplanted	soil	GH	CAS	soil	Unplanted	Unplanted	Unplanted
Unplanted.Day21.Rep1.Bio3	soil	21	1	Unplanted	soil	GH	CAS	soil	Unplanted	Unplanted	Unplanted
Unplanted.Day28.Rep1.Bio1	soil	28	1	Unplanted	soil	GH	CAS	soil	Unplanted	Unplanted	Unplanted
Unplanted.Day28.Rep1.Bio2	soil	28	1	Unplanted	soil	GH	CAS	soil	Unplanted	Unplanted	Unplanted
Unplanted.Day28.Rep1.Bio3	soil	28	1	Unplanted	soil	GH	CAS	soil	Unplanted	Unplanted	Unplanted
Unplanted.Day36.Rep1.Bio1	soil	36	1	Unplanted	soil	GH	CAS	soil	Unplanted	Unplanted	Unplanted
Unplanted.Day36.Rep1.Bio2	soil	36	1	Unplanted	soil	GH	CAS	soil	Unplanted	Unplanted	Unplanted
C.Day7.Rep1.Bio1	soil	7	1	Chlamydomonas reinhardtii	phycosphere	GH	CAS	soil	RGOCC1690	Chlorophyceae	terrestrial
C.Day7.Rep2.Bio1	soil	7	2	Chlamydomonas reinhardtii	phycosphere	GH	CAS	soil	RGOCC1690	Chlorophyceae	terrestrial
C.Day7.Rep1.Bio2	soil	7	1	Chlamydomonas reinhardtii	phycosphere	GH	CAS	soil	RGOCC1690	Chlorophyceae	terrestrial
C.Day7.Rep2.Bio2	soil	7	2	Chlamydomonas reinhardtii	phycosphere	GH	CAS	soil	RGOCC1690	Chlorophyceae	terrestrial
C.Day7.Rep1.Bio3	soil	7	1	Chlamydomonas reinhardtii	phycosphere	GH	CAS	soil	RGOCC1690	Chlorophyceae	terrestrial
C.Day7.Rep2.Bio3	soil	7	2	Chlamydomonas reinhardtii	phycosphere	GH	CAS	soil	RGOCC1690	Chlorophyceae	terrestrial
C.Day14.Rep1.Bio1	soil	14	1	Chlamydomonas reinhardtii	phycosphere	GH	CAS	soil	RGOCC1690	Chlorophyceae	terrestrial
C.Day14.Rep2.Bio1	soil	14	2	Chlamydomonas reinhardtii	phycosphere	GH	CAS	soil	RGOCC1690	Chlorophyceae	terrestrial
C.Day14.Rep1.Bio2	soil	14	1	Chlamydomonas reinhardtii	phycosphere	GH	CAS	soil	RGOCC1690	Chlorophyceae	terrestrial
C.Day14.Rep2.Bio2	soil	14	2	Chlamydomonas reinhardtii	phycosphere	GH	CAS	soil	RGOCC1690	Chlorophyceae	terrestrial
C.Day14.Rep1.Bio3	soil	14	1	Chlamydomonas reinhardtii	phycosphere	GH	CAS	soil	RGOCC1690	Chlorophyceae	terrestrial
C.Day14.Rep2.Bio3	soil	14	2	Chlamydomonas reinhardtii	phycosphere	GH	CAS	soil	RGOCC1690	Chlorophyceae	terrestrial
C.Day21.Rep1.Bio1	soil	21	1	Chlamydomonas reinhardtii	phycosphere	GH	CAS	soil	RGOCC1690	Chlorophyceae	terrestrial
C.Day21.Rep2.Bio1	soil	21	2	Chlamydomonas reinhardtii	phycosphere	GH	CAS	soil	RGOCC1690	Chlorophyceae	terrestrial
C.Day21.Rep1.Bio2	soil	21	1	Chlamydomonas reinhardtii	phycosphere	GH	CAS	soil	RGOCC1690	Chlorophyceae	terrestrial
C.Day21.Rep2.Bio2	soil	21	2	Chlamydomonas reinhardtii	phycosphere	GH	CAS	soil	RGOCC1690	Chlorophyceae	terrestrial
C.Day21.Rep1.Bio3	soil	21	1	Chlamydomonas reinhardtii	phycosphere	GH	CAS	soil	RGOCC1690	Chlorophyceae	terrestrial
C.Day21.Rep2.Bio3	soil	21	2	Chlamydomonas reinhardtii	phycosphere	GH	CAS	soil	RGOCC1690	Chlorophyceae	terrestrial
C.Day28.Rep1.Bio1	soil	28	1	Chlamydomonas reinhardtii	phycosphere	GH	CAS	soil	RGOCC1690	Chlorophyceae	terrestrial
C.Day28.Rep2.Bio1	soil	28	2	Chlamydomonas reinhardtii	phycosphere	GH	CAS	soil	RGOCC1690	Chlorophyceae	terrestrial
C.Day28.Rep1.Bio2	soil	28	1	Chlamydomonas reinhardtii	phycosphere	GH	CAS	soil	RGOCC1690	Chlorophyceae	terrestrial
C.Day28.Rep2.Bio2	soil	28	2	Chlamydomonas reinhardtii	phycosphere	GH	CAS	soil	RGOCC1690	Chlorophyceae	terrestrial
C.Day28.Rep1.Bio3	soil	28	1	Chlamydomonas reinhardtii	phycosphere	GH	CAS	soil	RGOCC1690	Chlorophyceae	terrestrial
C.Day28.Rep2.Bio3	soil	28	2	Chlamydomonas reinhardtii	phycosphere	GH	CAS	soil	RGOCC1690	Chlorophyceae	terrestrial
C.Day36.Rep1.Bio1	soil	36	1	Chlamydomonas reinhardtii	phycosphere	GH	CAS	soil	RGOCC1690	Chlorophyceae	terrestrial
C.Day36.Rep2.Bio1	soil	36	2	Chlamydomonas reinhardtii	phycosphere	GH	CAS	soil	RGOCC1690	Chlorophyceae	terrestrial
C.Day36.Rep1.Bio2	soil	36	1	Chlamydomonas reinhardtii	phycosphere	GH	CAS	soil	RGOCC1690	Chlorophyceae	terrestrial
C.Day36.Rep2.Bio2	soil	36	2	Chlamydomonas reinhardtii	phycosphere	GH	CAS	soil	RGOCC1690	Chlorophyceae	terrestrial
C.Day36.Rep1.Bio3	soil	36	1	Chlamydomonas reinhardtii	phycosphere	GH	CAS	soil	RGOCC1690	Chlorophyceae	terrestrial
C.Day36.Rep2.Bio3	soil	36	2	Chlamydomonas reinhardtii	phycosphere	GH	CAS	soil	RGOCC1690	Chlorophyceae	terrestrial
At.RS.Day36.Rep1.Bio1	soil	36	1	Arabidopsis thaliana	rhizosphere	GH	CAS	soil	Col-0	Brassicaceae	terrestrial
At.RS.Day36.Rep1.Bio2	soil	36	1	Arabidopsis thaliana	rhizosphere	GH	CAS	soil	Col-0	Brassicaceae	terrestrial
At.RS.Day36.Rep2.Bio2	soil	36	2	Arabidopsis thaliana	rhizosphere	GH	CAS	soil	Col-0	Brassicaceae	terrestrial
At.RS.Day36.Rep1.Bio3	soil	36	1	Arabidopsis thaliana	rhizosphere	GH	CAS	soil	Col-0	Brassicaceae	terrestrial
At.RS.Day36.Rep2.Bio3	soil	36	2	Arabidopsis thaliana	rhizosphere	GH	CAS	soil	Col-0	Brassicaceae	terrestrial
At.RS.Day36.Rep3.Bio3	soil	36	3	Arabidopsis thaliana	rhizosphere	GH	CAS	soil	Col-0	Brassicaceae	terrestrial
At.root.Day36.Rep1.Bio1	soil	36	1	Arabidopsis thaliana	root	GH	CAS	soil	Col-0	Brassicaceae	terrestrial
At.root.Day36.Rep2.Bio1	soil	36	2	Arabidopsis thaliana	root	GH	CAS	soil	Col-0	Brassicaceae	terrestrial
At.root.Day36.Rep3.Bio1	soil	36	3	Arabidopsis thaliana	root	GH	CAS	soil	Col-0	Brassicaceae	terrestrial
At.root.Day36.Rep1.Bio2	soil	36	1	Arabidopsis thaliana	root	GH	CAS	soil	Col-0	Brassicaceae	terrestrial
At.root.Day36.Rep2.Bio2	soil	36	2	Arabidopsis thaliana	root	GH	CAS	soil	Col-0	Brassicaceae	terrestrial
At.root.Day36.Rep3.Bio2	soil	36	3	Arabidopsis thaliana	root	GH	CAS	soil	Col-0	Brassicaceae	terrestrial
At.root.Day36.Rep1.Bio3	soil	36	1	Arabidopsis thaliana	root	GH	CAS	soil	Col-0	Brassicaceae	terrestrial
At.root.Day36.Rep2.Bio3	soil	36	2	Arabidopsis thaliana	root	GH	CAS	soil	Col-0	Brassicaceae	terrestrial
At.root.Day36.Rep3.Bio3	soil	36	3	Arabidopsis thaliana	root	GH	CAS	soil	Col-0	Brassicaceae	terrestrial
At_root_Day36_Rep1_Bio1	soil	36	1	Arabidopsis thaliana	root	GH	CAS	soil	Col-0	Brassicaceae	terrestrial
At_root_Day36_Rep1_Bio2	soil	36	2	Arabidopsis thaliana	root	GH	CAS	soil	Col-0	Brassicaceae	terrestrial
At_root_Day36_Rep1_Bio3	soil	36	3	Arabidopsis thaliana	root	GH	CAS	soil	Col-0	Brassicaceae	terrestrial
At_root_Day36_Rep2_Bio1	soil	36	1	Arabidopsis thaliana	root	GH	CAS	soil	Col-0	Brassicaceae	terrestrial
At_root_Day36_Rep2_Bio2	soil	36	2	Arabidopsis thaliana	root	GH	CAS	soil	Col-0	Brassicaceae	terrestrial
At_root_Day36_Rep2_Bio3	soil	36	3	Arabidopsis thaliana	root	GH	CAS	soil	Col-0	Brassicaceae	terrestrial
At_root_Day36_Rep3_Bio1	soil	36	1	Arabidopsis thaliana	root	GH	CAS	soil	Col-0	Brassicaceae	terrestrial
At_root_Day36_Rep3_Bio2	soil	36	2	Arabidopsis thaliana	root	GH	CAS	soil	Col-0	Brassicaceae	terrestrial
At_root_Day36_Rep3_Bio3	soil	36	3	Arabidopsis thaliana	root	GH	CAS	soil	Col-0	Brassicaceae	terrestrial
At_root_Day36_Rep4_Bio1	soil	36	1	Arabidopsis thaliana	root	GH	CAS	soil	Col-0	Brassicaceae	terrestrial
At_root_Day36_Rep4_Bio2	soil	36	2	Arabidopsis thaliana	root	GH	CAS	soil	Col-0	Brassicaceae	terrestrial
At_root_Day36_Rep4_Bio3	soil	36	3	Arabidopsis thaliana	root	GH	CAS	soil	Col-0	Brassicaceae	terrestrial
At_root_Day36_Rep5_Bio1	soil	36	1	Arabidopsis thaliana	root	GH	CAS	soil	Col-0	Brassicaceae	terrestrial
At_root_Day36_Rep5_Bio2	soil	36	2	Arabidopsis thaliana	root	GH	CAS	soil	Col-0	Brassicaceae	terrestrial
At_root_Day36_Rep5_Bio3	soil	36	3	Arabidopsis thaliana	root	GH	CAS	soil	Col-0	Brassicaceae	terrestrial
At_root_Day36_Rep6_Bio1	soil	36	1	Arabidopsis thaliana	root	GH	CAS	soil	Col-0	Brassicaceae	terrestrial
At_root_Day36_Rep6_Bio2	soil	36	2	Arabidopsis thaliana	root	GH	CAS	soil	Col-0	Brassicaceae	terrestrial
At_root_Day36_Rep6_Bio3	soil	36	3	Arabidopsis thaliana	root	GH	CAS	soil	Col-0	Brassicaceae	terrestrial
At_root_Day36_Rep7_Bio1	soil	36	1	Arabidopsis thaliana	root	GH	CAS	soil	Col-0	Brassicaceae	terrestrial
At_root_Day36_Rep7_Bio2	soil	36	2	Arabidopsis thaliana	root	GH	CAS	soil	Col-0	Brassicaceae	terrestrial
At_root_Day36_Rep7_Bio3	soil	36	3	Arabidopsis thaliana	root	GH	CAS	soil	Col-0	Brassicaceae	terrestrial
At_root_Day36_Rep8_Bio1	soil	36	1	Arabidopsis thaliana	root	GH	CAS	soil	Col-0	Brassicaceae	terrestrial
At_root_Day36_Rep8_Bio2	soil	36	2	Arabidopsis thaliana	root	GH	CAS	soil	Col-0	Brassicaceae	terrestrial
At_root_Day36_Rep8_Bio3	soil	36	3	Arabidopsis thaliana	root	GH	CAS	soil	Col-0	Brassicaceae	terrestrial
At_RS_Day36_Rep1_Bio1	soil	36	1	Arabidopsis thaliana	rhizosphere	GH	CAS	soil	Col-0	Brassicaceae	terrestrial
At_RS_Day36_Rep1_Bio2	soil	36	2	Arabidopsis thaliana	rhizosphere	GH	CAS	soil	Col-0	Brassicaceae	terrestrial
At_RS_Day36_Rep1_Bio3	soil	36	3	Arabidopsis thaliana	rhizosphere	GH	CAS	soil	Col-0	Brassicaceae	terrestrial
At_RS_Day36_Rep2_Bio2	soil	36	1	Arabidopsis thaliana	rhizosphere	GH	CAS	soil	Col-0	Brassicaceae	terrestrial
At_RS_Day36_Rep2_Bio3	soil	36	2	Arabidopsis thaliana	rhizosphere	GH	CAS	soil	Col-0	Brassicaceae	terrestrial
At_RS_Day36_Rep3_Bio1	soil	36	3	Arabidopsis thaliana	rhizosphere	GH	CAS	soil	Col-0	Brassicaceae	terrestrial
At_RS_Day36_Rep3_Bio2	soil	36	1	Arabidopsis thaliana	rhizosphere	GH	CAS	soil	Col-0	Brassicaceae	terrestrial
At_RS_Day36_Rep3_Bio3	soil	36	2	Arabidopsis thaliana	rhizosphere	GH	CAS	soil	Col-0	Brassicaceae	terrestrial
At_RS_Day36_Rep4_Bio1	soil	36	3	Arabidopsis thaliana	rhizosphere	GH	CAS	soil	Col-0	Brassicaceae	terrestrial
At_RS_Day36_Rep4_Bio3	soil	36	1	Arabidopsis thaliana	rhizosphere	GH	CAS	soil	Col-0	Brassicaceae	terrestrial
At_RS_Day36_Rep5_Bio1	soil	36	2	Arabidopsis thaliana	rhizosphere	GH	CAS	soil	Col-0	Brassicaceae	terrestrial
At_RS_Day36_Rep5_Bio2	soil	36	3	Arabidopsis thaliana	rhizosphere	GH	CAS	soil	Col-0	Brassicaceae	terrestrial
At_RS_Day36_Rep5_Bio3	soil	36	1	Arabidopsis thaliana	rhizosphere	GH	CAS	soil	Col-0	Brassicaceae	terrestrial
At_RS_Day36_Rep6_Bio1	soil	36	2	Arabidopsis thaliana	rhizosphere	GH	CAS	soil	Col-0	Brassicaceae	terrestrial
At_RS_Day36_Rep6_Bio2	soil	36	3	Arabidopsis thaliana	rhizosphere	GH	CAS	soil	Col-0	Brassicaceae	terrestrial
At_RS_Day36_Rep6_Bio3	soil	36	1	Arabidopsis thaliana	rhizosphere	GH	CAS	soil	Col-0	Brassicaceae	terrestrial
At_RS_Day36_Rep7_Bio1	soil	36	2	Arabidopsis thaliana	rhizosphere	GH	CAS	soil	Col-0	Brassicaceae	terrestrial
At_RS_Day36_Rep7_Bio2	soil	36	3	Arabidopsis thaliana	rhizosphere	GH	CAS	soil	Col-0	Brassicaceae	terrestrial
At_RS_Day36_Rep7_Bio3	soil	36	1	Arabidopsis thaliana	rhizosphere	GH	CAS	soil	Col-0	Brassicaceae	terrestrial
At_RS_Day36_Rep8_Bio2	soil	36	2	Arabidopsis thaliana	rhizosphere	GH	CAS	soil	Col-0	Brassicaceae	terrestrial
At_RS_Day36_Rep8_Bio3	soil	36	3	Arabidopsis thaliana	rhizosphere	GH	CAS	soil	Col-0	Brassicaceae	terrestrial
C_Day14_Rep1_Bio1	soil	14	1	Chlamydomonas reinhardtii	phycosphere	GH	CAS	soil	RGOCC1690	Chlorophyceae	terrestrial
C_Day14_Rep1_Bio2	soil	14	2	Chlamydomonas reinhardtii	phycosphere	GH	CAS	soil	RGOCC1690	Chlorophyceae	terrestrial
C_Day14_Rep1_Bio3	soil	14	3	Chlamydomonas reinhardtii	phycosphere	GH	CAS	soil	RGOCC1690	Chlorophyceae	terrestrial
C_Day14_Rep2_Bio1	soil	14	1	Chlamydomonas reinhardtii	phycosphere	GH	CAS	soil	RGOCC1690	Chlorophyceae	terrestrial
C_Day14_Rep2_Bio2	soil	14	2	Chlamydomonas reinhardtii	phycosphere	GH	CAS	soil	RGOCC1690	Chlorophyceae	terrestrial
C_Day14_Rep2_Bio3	soil	14	3	Chlamydomonas reinhardtii	phycosphere	GH	CAS	soil	RGOCC1690	Chlorophyceae	terrestrial
C_Day21_Rep1_Bio1	soil	21	1	Chlamydomonas reinhardtii	phycosphere	GH	CAS	soil	RGOCC1690	Chlorophyceae	terrestrial
C_Day21_Rep1_Bio2	soil	21	2	Chlamydomonas reinhardtii	phycosphere	GH	CAS	soil	RGOCC1690	Chlorophyceae	terrestrial
C_Day21_Rep1_Bio3	soil	21	3	Chlamydomonas reinhardtii	phycosphere	GH	CAS	soil	RGOCC1690	Chlorophyceae	terrestrial
C_Day21_Rep2_Bio1	soil	21	1	Chlamydomonas reinhardtii	phycosphere	GH	CAS	soil	RGOCC1690	Chlorophyceae	terrestrial
C_Day21_Rep2_Bio2	soil	21	2	Chlamydomonas reinhardtii	phycosphere	GH	CAS	soil	RGOCC1690	Chlorophyceae	terrestrial
C_Day21_Rep2_Bio3	soil	21	3	Chlamydomonas reinhardtii	phycosphere	GH	CAS	soil	RGOCC1690	Chlorophyceae	terrestrial
C_Day28_Rep1_Bio1	soil	28	1	Chlamydomonas reinhardtii	phycosphere	GH	CAS	soil	RGOCC1690	Chlorophyceae	terrestrial
C_Day28_Rep1_Bio2	soil	28	2	Chlamydomonas reinhardtii	phycosphere	GH	CAS	soil	RGOCC1690	Chlorophyceae	terrestrial
C_Day28_Rep1_Bio3	soil	28	3	Chlamydomonas reinhardtii	phycosphere	GH	CAS	soil	RGOCC1690	Chlorophyceae	terrestrial
C_Day28_Rep2_Bio1	soil	28	1	Chlamydomonas reinhardtii	phycosphere	GH	CAS	soil	RGOCC1690	Chlorophyceae	terrestrial
C_Day28_Rep2_Bio2	soil	28	2	Chlamydomonas reinhardtii	phycosphere	GH	CAS	soil	RGOCC1690	Chlorophyceae	terrestrial
C_Day28_Rep2_Bio3	soil	28	3	Chlamydomonas reinhardtii	phycosphere	GH	CAS	soil	RGOCC1690	Chlorophyceae	terrestrial
C_Day36_Rep1_Bio1	soil	36	1	Chlamydomonas reinhardtii	phycosphere	GH	CAS	soil	RGOCC1690	Chlorophyceae	terrestrial
C_Day36_Rep1_Bio2	soil	36	2	Chlamydomonas reinhardtii	phycosphere	GH	CAS	soil	RGOCC1690	Chlorophyceae	terrestrial
C_Day36_Rep1_Bio3	soil	36	3	Chlamydomonas reinhardtii	phycosphere	GH	CAS	soil	RGOCC1690	Chlorophyceae	terrestrial
C_Day36_Rep2_Bio1	soil	36	1	Chlamydomonas reinhardtii	phycosphere	GH	CAS	soil	RGOCC1690	Chlorophyceae	terrestrial
C_Day36_Rep2_Bio2	soil	36	2	Chlamydomonas reinhardtii	phycosphere	GH	CAS	soil	RGOCC1690	Chlorophyceae	terrestrial
C_Day36_Rep2_Bio3	soil	36	3	Chlamydomonas reinhardtii	phycosphere	GH	CAS	soil	RGOCC1690	Chlorophyceae	terrestrial
C_Day36_Rep3_Bio1	soil	36	1	Chlamydomonas reinhardtii	phycosphere	GH	CAS	soil	RGOCC1690	Chlorophyceae	terrestrial
C_Day36_Rep3_Bio2	soil	36	2	Chlamydomonas reinhardtii	phycosphere	GH	CAS	soil	RGOCC1690	Chlorophyceae	terrestrial
C_Day36_Rep3_Bio3	soil	36	3	Chlamydomonas reinhardtii	phycosphere	GH	CAS	soil	RGOCC1690	Chlorophyceae	terrestrial
C_Day36_Rep4_Bio1	soil	36	1	Chlamydomonas reinhardtii	phycosphere	GH	CAS	soil	RGOCC1690	Chlorophyceae	terrestrial
C_Day36_Rep4_Bio2	soil	36	2	Chlamydomonas reinhardtii	phycosphere	GH	CAS	soil	RGOCC1690	Chlorophyceae	terrestrial
C_Day36_Rep4_Bio3	soil	36	3	Chlamydomonas reinhardtii	phycosphere	GH	CAS	soil	RGOCC1690	Chlorophyceae	terrestrial
C_Day36_Rep5_Bio1	soil	36	1	Chlamydomonas reinhardtii	phycosphere	GH	CAS	soil	RGOCC1690	Chlorophyceae	terrestrial
C_Day36_Rep5_Bio2	soil	36	2	Chlamydomonas reinhardtii	phycosphere	GH	CAS	soil	RGOCC1690	Chlorophyceae	terrestrial
C_Day36_Rep5_Bio3	soil	36	3	Chlamydomonas reinhardtii	phycosphere	GH	CAS	soil	RGOCC1690	Chlorophyceae	terrestrial
C_Day36_Rep6_Bio1	soil	36	1	Chlamydomonas reinhardtii	phycosphere	GH	CAS	soil	RGOCC1690	Chlorophyceae	terrestrial
C_Day36_Rep6_Bio2	soil	36	2	Chlamydomonas reinhardtii	phycosphere	GH	CAS	soil	RGOCC1690	Chlorophyceae	terrestrial
C_Day36_Rep6_Bio3	soil	36	3	Chlamydomonas reinhardtii	phycosphere	GH	CAS	soil	RGOCC1690	Chlorophyceae	terrestrial
C_Day36_Rep7_Bio1	soil	36	1	Chlamydomonas reinhardtii	phycosphere	GH	CAS	soil	RGOCC1690	Chlorophyceae	terrestrial
C_Day36_Rep7_Bio2	soil	36	2	Chlamydomonas reinhardtii	phycosphere	GH	CAS	soil	RGOCC1690	Chlorophyceae	terrestrial
C_Day36_Rep7_Bio3	soil	36	3	Chlamydomonas reinhardtii	phycosphere	GH	CAS	soil	RGOCC1690	Chlorophyceae	terrestrial
C_Day36_Rep8_Bio1	soil	36	1	Chlamydomonas reinhardtii	phycosphere	GH	CAS	soil	RGOCC1690	Chlorophyceae	terrestrial
C_Day36_Rep8_Bio2	soil	36	2	Chlamydomonas reinhardtii	phycosphere	GH	CAS	soil	RGOCC1690	Chlorophyceae	terrestrial
C_Day36_Rep8_Bio3	soil	36	3	Chlamydomonas reinhardtii	phycosphere	GH	CAS	soil	RGOCC1690	Chlorophyceae	terrestrial
C_Day7_Rep1_Bio1	soil	7	1	Chlamydomonas reinhardtii	phycosphere	GH	CAS	soil	RGOCC1690	Chlorophyceae	terrestrial
C_Day7_Rep1_Bio2	soil	7	2	Chlamydomonas reinhardtii	phycosphere	GH	CAS	soil	RGOCC1690	Chlorophyceae	terrestrial
C_Day7_Rep1_Bio3	soil	7	3	Chlamydomonas reinhardtii	phycosphere	GH	CAS	soil	RGOCC1690	Chlorophyceae	terrestrial
C_Day7_Rep2_Bio1	soil	7	1	Chlamydomonas reinhardtii	phycosphere	GH	CAS	soil	RGOCC1690	Chlorophyceae	terrestrial
C_Day7_Rep2_Bio2	soil	7	2	Chlamydomonas reinhardtii	phycosphere	GH	CAS	soil	RGOCC1690	Chlorophyceae	terrestrial
C_Day7_Rep2_Bio3	soil	7	3	Chlamydomonas reinhardtii	phycosphere	GH	CAS	soil	RGOCC1690	Chlorophyceae	terrestrial
Unplanted_Day0_Rep1_Bio1	soil	0	1	Unplanted	soil	GH	CAS	soil	Unplanted	Unplanted	Unplanted
Unplanted_Day0_Rep1_Bio2	soil	0	2	Unplanted	soil	GH	CAS	soil	Unplanted	Unplanted	Unplanted
Unplanted_Day0_Rep1_Bio3	soil	0	3	Unplanted	soil	GH	CAS	soil	Unplanted	Unplanted	Unplanted
Unplanted_Day14_Rep1_Bio1	soil	14	1	Unplanted	soil	GH	CAS	soil	Unplanted	Unplanted	Unplanted
Unplanted_Day14_Rep1_Bio2	soil	14	2	Unplanted	soil	GH	CAS	soil	Unplanted	Unplanted	Unplanted
Unplanted_Day14_Rep1_Bio3	soil	14	3	Unplanted	soil	GH	CAS	soil	Unplanted	Unplanted	Unplanted
Unplanted_Day21_Rep1_Bio1	soil	21	1	Unplanted	soil	GH	CAS	soil	Unplanted	Unplanted	Unplanted
Unplanted_Day21_Rep1_Bio2	soil	21	2	Unplanted	soil	GH	CAS	soil	Unplanted	Unplanted	Unplanted
Unplanted_Day21_Rep1_Bio3	soil	21	3	Unplanted	soil	GH	CAS	soil	Unplanted	Unplanted	Unplanted
Unplanted_Day28_Rep1_Bio1	soil	28	1	Unplanted	soil	GH	CAS	soil	Unplanted	Unplanted	Unplanted
Unplanted_Day28_Rep1_Bio2	soil	28	2	Unplanted	soil	GH	CAS	soil	Unplanted	Unplanted	Unplanted
Unplanted_Day28_Rep1_Bio3	soil	28	3	Unplanted	soil	GH	CAS	soil	Unplanted	Unplanted	Unplanted
Unplanted_Day36_Rep1_Bio1	soil	36	1	Unplanted	soil	GH	CAS	soil	Unplanted	Unplanted	Unplanted
Unplanted_Day36_Rep1_Bio2	soil	36	2	Unplanted	soil	GH	CAS	soil	Unplanted	Unplanted	Unplanted
Unplanted_Day36_Rep2_Bio1	soil	36	3	Unplanted	soil	GH	CAS	soil	Unplanted	Unplanted	Unplanted
Unplanted_Day36_Rep2_Bio2	soil	36	1	Unplanted	soil	GH	CAS	soil	Unplanted	Unplanted	Unplanted
Unplanted_Day36_Rep2_Bio3	soil	36	2	Unplanted	soil	GH	CAS	soil	Unplanted	Unplanted	Unplanted
Unplanted_Day36_Rep3_Bio1	soil	36	3	Unplanted	soil	GH	CAS	soil	Unplanted	Unplanted	Unplanted
Unplanted_Day36_Rep3_Bio3	soil	36	1	Unplanted	soil	GH	CAS	soil	Unplanted	Unplanted	Unplanted
Unplanted_Day36_Rep4_Bio1	soil	36	2	Unplanted	soil	GH	CAS	soil	Unplanted	Unplanted	Unplanted
Unplanted_Day36_Rep4_Bio2	soil	36	3	Unplanted	soil	GH	CAS	soil	Unplanted	Unplanted	Unplanted
Unplanted_Day36_Rep4_Bio3	soil	36	1	Unplanted	soil	GH	CAS	soil	Unplanted	Unplanted	Unplanted
Unplanted_Day36_Rep5_Bio1	soil	36	2	Unplanted	soil	GH	CAS	soil	Unplanted	Unplanted	Unplanted
Unplanted_Day36_Rep5_Bio2	soil	36	3	Unplanted	soil	GH	CAS	soil	Unplanted	Unplanted	Unplanted
Unplanted_Day36_Rep5_Bio3	soil	36	1	Unplanted	soil	GH	CAS	soil	Unplanted	Unplanted	Unplanted
Unplanted_Day36_Rep6_Bio2	soil	36	2	Unplanted	soil	GH	CAS	soil	Unplanted	Unplanted	Unplanted
Unplanted_Day7_Rep1_Bio1	soil	7	1	Unplanted	soil	GH	CAS	soil	Unplanted	Unplanted	Unplanted
Unplanted_Day7_Rep1_Bio2	soil	7	2	Unplanted	soil	GH	CAS	soil	Unplanted	Unplanted	Unplanted
