# Supplementary material for: Shared features and reciprocal complementation of the Chlamydomonas and Arabidopsis microbiota
Source: Nat Commun. 2022 Jan 20;13:406. doi: 10.1038/s41467-022-28055-8 (PMC8776852; doi:10.1038/s41467-022-28055-8)
Supplement: Supplementary file 9 — Source Data [file 41467_2022_28055_MOESM9_ESM.zip › source_data/fig_5/design_SC_comp_flask.txt]

SampleID	condition	treatment	community	media	bio_replicate	tech_replicate	system	timepoint
Input.Root77.Bio3.Tech1.Day0	Input_Root77	input	input	NA	Bio3	Tech1	input	Day0
Input.Root402.Bio3.Tech1.Day0	Input_Root402	input	input	NA	Bio3	Tech1	input	Day0
Input.Root123D2.Bio3.Tech1.Day0	Input_Root123D2	input	input	NA	Bio3	Tech1	input	Day0
Input.Root485.Bio3.Tech1.Day0	Input_Root485	input	input	NA	Bio3	Tech1	input	Day0
Input.Root1294.Bio3.Tech1.Day0	Input_Root1294	input	input	NA	Bio3	Tech1	input	Day0
Input.Root61.Bio3.Tech1.Day0	Input_Root61	input	input	NA	Bio3	Tech1	input	Day0
Input.Root935.Bio3.Tech1.Day0	Input_Root935	input	input	NA	Bio3	Tech1	input	Day0
Input.Root68.Bio3.Tech1.Day0	Input_Root68	input	input	NA	Bio3	Tech1	input	Day0
Input.Root480.Bio3.Tech1.Day0	Input_Root480	input	input	NA	Bio3	Tech1	input	Day0
Input.IRL.Bio3.Tech1.Day0	Input_IRL	input	input	NA	Bio3	Tech1	input	Day0
Input.ICL.Bio3.Tech1.Day0	Input_ICL	input	input	NA	Bio3	Tech1	input	Day0
Input.Full.Bio3.Tech1.Day0	Input_Full	input	input	NA	Bio3	Tech1	input	Day0
Input.Chlamy77.Bio3.Tech1.Day0	Input_Chlamy77	input	input	NA	Bio3	Tech1	input	Day0
Input.Chlamy74.Bio3.Tech1.Day0	Input_Chlamy74	input	input	NA	Bio3	Tech1	input	Day0
Input.Chlamy24.Bio3.Tech1.Day0	Input_Chlamy24	input	input	NA	Bio3	Tech1	input	Day0
Input.Chlamy107.Bio3.Tech1.Day0	Input_Chlamy107	input	input	NA	Bio3	Tech1	input	Day0
Input.Chlamy57.Bio3.Tech1.Day0	Input_Chlamy57	input	input	NA	Bio3	Tech1	input	Day0
Input.Chlamy6.Bio3.Tech1.Day0	Input_Chlamy6	input	input	NA	Bio3	Tech1	input	Day0
Input.Chlamy75.Bio3.Tech1.Day0	Input_Chlamy75	input	input	NA	Bio3	Tech1	input	Day0
Input.Chlamy8.Bio3.Tech1.Day0	Input_Chlamy8	input	input	NA	Bio3	Tech1	input	Day0
Input.Chlamy45.Bio3.Tech1.Day0	Input_Chlamy45	input	input	NA	Bio3	Tech1	input	Day0
C+IRL.Bio1.Tech1.Day7	C+IRL	IRL	C+SC	TP	Bio1	Tech1	flask	Day7
C+IRL.Bio1.Tech2.Day7	C+IRL	IRL	C+SC	TP	Bio1	Tech2	flask	Day7
C+IRL.Bio1.Tech3.Day7	C+IRL	IRL	C+SC	TP	Bio1	Tech3	flask	Day7
C+ICL.Bio1.Tech1.Day7	C+ICL	ICL	C+SC	TP	Bio1	Tech1	flask	Day7
C+ICL.Bio1.Tech2.Day7	C+ICL	ICL	C+SC	TP	Bio1	Tech2	flask	Day7
C+ICL.Bio1.Tech3.Day7	C+ICL	ICL	C+SC	TP	Bio1	Tech3	flask	Day7
C+Full.Bio1.Tech1.Day7	C+Full	Full	C+SC	TP	Bio1	Tech1	flask	Day7
C+Full.Bio1.Tech2.Day7	C+Full	Full	C+SC	TP	Bio1	Tech2	flask	Day7
C+Full.Bio1.Tech3.Day7	C+Full	Full	C+SC	TP	Bio1	Tech3	flask	Day7
Full.Bio1.Tech1.Day7	Full	Full	SC	TP	Bio1	Tech1	flask	Day7
Full.Bio1.Tech2.Day7	Full	Full	SC	TP	Bio1	Tech2	flask	Day7
Full.Bio1.Tech3.Day7	Full	Full	SC	TP	Bio1	Tech3	flask	Day7
C+IRL.Bio2.Tech1.Day7	C+IRL	IRL	C+SC	TP	Bio2	Tech1	flask	Day7
C+IRL.Bio2.Tech2.Day7	C+IRL	IRL	C+SC	TP	Bio2	Tech2	flask	Day7
C+IRL.Bio2.Tech3.Day7	C+IRL	IRL	C+SC	TP	Bio2	Tech3	flask	Day7
C+ICL.Bio2.Tech1.Day7	C+ICL	ICL	C+SC	TP	Bio2	Tech1	flask	Day7
C+ICL.Bio2.Tech2.Day7	C+ICL	ICL	C+SC	TP	Bio2	Tech2	flask	Day7
C+ICL.Bio2.Tech3.Day7	C+ICL	ICL	C+SC	TP	Bio2	Tech3	flask	Day7
C+Full.Bio2.Tech1.Day7	C+Full	Full	C+SC	TP	Bio2	Tech1	flask	Day7
C+Full.Bio2.Tech2.Day7	C+Full	Full	C+SC	TP	Bio2	Tech2	flask	Day7
C+Full.Bio2.Tech3.Day7	C+Full	Full	C+SC	TP	Bio2	Tech3	flask	Day7
Full.Bio2.Tech1.Day7	Full	Full	SC	TP	Bio2	Tech1	flask	Day7
Full.Bio2.Tech2.Day7	Full	Full	SC	TP	Bio2	Tech2	flask	Day7
Full.Bio2.Tech3.Day7	Full	Full	SC	TP	Bio2	Tech3	flask	Day7
C+IRL.Bio3.Tech1.Day7	C+IRL	IRL	C+SC	TP	Bio3	Tech1	flask	Day7
C+IRL.Bio3.Tech2.Day7	C+IRL	IRL	C+SC	TP	Bio3	Tech2	flask	Day7
C+IRL.Bio3.Tech3.Day7	C+IRL	IRL	C+SC	TP	Bio3	Tech3	flask	Day7
C+ICL.Bio3.Tech1.Day7	C+ICL	ICL	C+SC	TP	Bio3	Tech1	flask	Day7
C+ICL.Bio3.Tech2.Day7	C+ICL	ICL	C+SC	TP	Bio3	Tech2	flask	Day7
C+ICL.Bio3.Tech3.Day7	C+ICL	ICL	C+SC	TP	Bio3	Tech3	flask	Day7
C+Full.Bio3.Tech1.Day7	C+Full	Full	C+SC	TP	Bio3	Tech1	flask	Day7
C+Full.Bio3.Tech2.Day7	C+Full	Full	C+SC	TP	Bio3	Tech2	flask	Day7
C+Full.Bio3.Tech3.Day7	C+Full	Full	C+SC	TP	Bio3	Tech3	flask	Day7
Full.Bio3.Tech1.Day7	Full	Full	SC	TP	Bio3	Tech1	flask	Day7
Full.Bio3.Tech2.Day7	Full	Full	SC	TP	Bio3	Tech2	flask	Day7
Full.Bio3.Tech3.Day7	Full	Full	SC	TP	Bio3	Tech3	flask	Day7
