# Supplementary material for: Shared features and reciprocal complementation of the Chlamydomonas and Arabidopsis microbiota
Source: Nat Commun. 2022 Jan 20;13:406. doi: 10.1038/s41467-022-28055-8 (PMC8776852; doi:10.1038/s41467-022-28055-8)
Supplement: Supplementary file 9 — Source Data [file 41467_2022_28055_MOESM9_ESM.zip › source_data/fig_5/design_SC_comp_flowpot.txt]

SampleID	BarcodeSequence	LinkerPrimerSequence	ReversePrimer	condition	host	treatment	bio_replicate	compartment	fraction	experiment	system	Forward_B3ID	reverse	Forward_barcode	Reverse_barcode	RC_barcode	Description
At+IRL.Rep1.Root.COL1.2.FP	GAATACCAAGTCGACTCACTCAAT	GCACGTGCTGCAC	GGACTACHVGGGTWTCTAAT	At+IRL	At	IRL	Rep1	root	root	COL1.2	FP	B3-F-1	B3-1	ATTGAGTGAGTC	GAATACCAAGTC	GACTCACTCAAT	At+IRL.Rep1.Root.COL1.2.FP
At+Full.Rep2.Root.COL2.2.FP	GCTGTACGGATTGACTCACTCAAT	GCACGTGCTGCAC	GGACTACHVGGGTWTCTAAT	At+Full	At	Full	Rep2	root	root	COL2.2	FP	B3-F-1	B3-2	ATTGAGTGAGTC	GCTGTACGGATT	GACTCACTCAAT	At+Full.Rep2.Root.COL2.2.FP
At+Full.Rep6.Root.COL1.2.FP	CATTATGGCGTGGACTCACTCAAT	GCACGTGCTGCAC	GGACTACHVGGGTWTCTAAT	At+Full	At	Full	Rep6	root	root	COL1.2	FP	B3-F-1	B3-3	ATTGAGTGAGTC	CATTATGGCGTG	GACTCACTCAAT	At+Full.Rep6.Root.COL1.2.FP
At+Full.Rep6.Root.COL2.2.FP	TAACGTGTGTGCGACTCACTCAAT	GCACGTGCTGCAC	GGACTACHVGGGTWTCTAAT	At+Full	At	Full	Rep6	root	root	COL2.2	FP	B3-F-1	B3-4	ATTGAGTGAGTC	TAACGTGTGTGC	GACTCACTCAAT	At+Full.Rep6.Root.COL2.2.FP
At+Full.Rep2.Root.COL3.2.FP	TAATACGGATCGGACTCACTCAAT	GCACGTGCTGCAC	GGACTACHVGGGTWTCTAAT	At+Full	At	Full	Rep2	root	root	COL3.2	FP	B3-F-1	B3-5	ATTGAGTGAGTC	TAATACGGATCG	GACTCACTCAAT	At+Full.Rep2.Root.COL3.2.FP
At+IRL.Rep3.Root.COL1.2.FP	GATGTTCGCTAGGACTCACTCAAT	GCACGTGCTGCAC	GGACTACHVGGGTWTCTAAT	At+IRL	At	IRL	Rep3	root	root	COL1.2	FP	B3-F-1	B3-6	ATTGAGTGAGTC	GATGTTCGCTAG	GACTCACTCAAT	At+IRL.Rep3.Root.COL1.2.FP
At+Full.Rep4.Root.COL3.2.FPL	CAGCTCATCAGCGACTCACTCAAT	GCACGTGCTGCAC	GGACTACHVGGGTWTCTAAT	At+Full	At	Full	Rep4	root	root	COL3.2	FPL	B3-F-1	B3-7	ATTGAGTGAGTC	CAGCTCATCAGC	GACTCACTCAAT	At+Full.Rep4.Root.COL3.2.FPL
At+Full.Rep4.Root.COL2.2.FP	GTATCTGCGCGTGACTCACTCAAT	GCACGTGCTGCAC	GGACTACHVGGGTWTCTAAT	At+Full	At	Full	Rep4	root	root	COL2.2	FP	B3-F-1	B3-8	ATTGAGTGAGTC	GTATCTGCGCGT	GACTCACTCAAT	At+Full.Rep4.Root.COL2.2.FP
At+Full.Rep1.Root.COL3.2.FPL	GTGGAGTCTCATGACTCACTCAAT	GCACGTGCTGCAC	GGACTACHVGGGTWTCTAAT	At+Full	At	Full	Rep1	root	root	COL3.2	FPL	B3-F-1	B3-9	ATTGAGTGAGTC	GTGGAGTCTCAT	GACTCACTCAAT	At+Full.Rep1.Root.COL3.2.FPL
At+IRL.Rep5.Root.COL1.2.FP	CCTGCGAAGTATGACTCACTCAAT	GCACGTGCTGCAC	GGACTACHVGGGTWTCTAAT	At+IRL	At	IRL	Rep5	root	root	COL1.2	FP	B3-F-1	B3-10	ATTGAGTGAGTC	CCTGCGAAGTAT	GACTCACTCAAT	At+IRL.Rep5.Root.COL1.2.FP
At+ICL.Rep3.Root.COL1.2.FP	TGCAGTCCTCGAGACTCACTCAAT	GCACGTGCTGCAC	GGACTACHVGGGTWTCTAAT	At+ICL	At	ICL	Rep3	root	root	COL1.2	FP	B3-F-1	B3-11	ATTGAGTGAGTC	TGCAGTCCTCGA	GACTCACTCAAT	At+ICL.Rep3.Root.COL1.2.FP
At+Full.Rep1.Root.COL3.2.FP	TTGGGTACACGTGACTCACTCAAT	GCACGTGCTGCAC	GGACTACHVGGGTWTCTAAT	At+Full	At	Full	Rep1	root	root	COL3.2	FP	B3-F-1	B3-12	ATTGAGTGAGTC	TTGGGTACACGT	GACTCACTCAAT	At+Full.Rep1.Root.COL3.2.FP
At+ICL.Rep5.Root.COL1.2.FP	GTCGACAGAGGAGACTCACTCAAT	GCACGTGCTGCAC	GGACTACHVGGGTWTCTAAT	At+ICL	At	ICL	Rep5	root	root	COL1.2	FP	B3-F-1	B3-13	ATTGAGTGAGTC	GTCGACAGAGGA	GACTCACTCAAT	At+ICL.Rep5.Root.COL1.2.FP
At+ICL.Rep6.Root.COL1.2.FP	GTGTTGTCGTGCGACTCACTCAAT	GCACGTGCTGCAC	GGACTACHVGGGTWTCTAAT	At+ICL	At	ICL	Rep6	root	root	COL1.2	FP	B3-F-1	B3-14	ATTGAGTGAGTC	GTGTTGTCGTGC	GACTCACTCAAT	At+ICL.Rep6.Root.COL1.2.FP
At+IRL.Rep2.Root.COL3.2.FP	CCACAGATCGATGACTCACTCAAT	GCACGTGCTGCAC	GGACTACHVGGGTWTCTAAT	At+IRL	At	IRL	Rep2	root	root	COL3.2	FP	B3-F-1	B3-15	ATTGAGTGAGTC	CCACAGATCGAT	GACTCACTCAAT	At+IRL.Rep2.Root.COL3.2.FP
At+ICL.Rep3.Root.COL3.2.FP	TATCGACACAAGGACTCACTCAAT	GCACGTGCTGCAC	GGACTACHVGGGTWTCTAAT	At+ICL	At	ICL	Rep3	root	root	COL3.2	FP	B3-F-1	B3-16	ATTGAGTGAGTC	TATCGACACAAG	GACTCACTCAAT	At+ICL.Rep3.Root.COL3.2.FP
At+ICL.Rep1.Root.COL3.2.FP	TTGGCTCTATTCGACTCACTCAAT	GCACGTGCTGCAC	GGACTACHVGGGTWTCTAAT	At+ICL	At	ICL	Rep1	root	root	COL3.2	FP	B3-F-1	B3-17	ATTGAGTGAGTC	TTGGCTCTATTC	GACTCACTCAAT	At+ICL.Rep1.Root.COL3.2.FP
At+IRL.Rep2.Root.COL1.2.FP	GATTATCGACGAGACTCACTCAAT	GCACGTGCTGCAC	GGACTACHVGGGTWTCTAAT	At+IRL	At	IRL	Rep2	root	root	COL1.2	FP	B3-F-1	B3-18	ATTGAGTGAGTC	GATTATCGACGA	GACTCACTCAAT	At+IRL.Rep2.Root.COL1.2.FP
At+IRL.Rep6.Root.COL1.2.FP	TCATGCTCCATTGACTCACTCAAT	GCACGTGCTGCAC	GGACTACHVGGGTWTCTAAT	At+IRL	At	IRL	Rep6	root	root	COL1.2	FP	B3-F-1	B3-19	ATTGAGTGAGTC	TCATGCTCCATT	GACTCACTCAAT	At+IRL.Rep6.Root.COL1.2.FP
At+IRL.Rep4.Root.COL2.2.FP	GAGAGCAACAGAGACTCACTCAAT	GCACGTGCTGCAC	GGACTACHVGGGTWTCTAAT	At+IRL	At	IRL	Rep4	root	root	COL2.2	FP	B3-F-1	B3-20	ATTGAGTGAGTC	GAGAGCAACAGA	GACTCACTCAAT	At+IRL.Rep4.Root.COL2.2.FP
At+IRL.Rep5.Root.COL2.2.FP	GAGTGCTCTAACGACTCACTCAAT	GCACGTGCTGCAC	GGACTACHVGGGTWTCTAAT	At+IRL	At	IRL	Rep5	root	root	COL2.2	FP	B3-F-1	B3-21	ATTGAGTGAGTC	GAGTGCTCTAAC	GACTCACTCAAT	At+IRL.Rep5.Root.COL2.2.FP
At+ICL.Rep6.Root.COL3.2.FP	CGTTCAAGCTAGGACTCACTCAAT	GCACGTGCTGCAC	GGACTACHVGGGTWTCTAAT	At+ICL	At	ICL	Rep6	root	root	COL3.2	FP	B3-F-1	B3-22	ATTGAGTGAGTC	CGTTCAAGCTAG	GACTCACTCAAT	At+ICL.Rep6.Root.COL3.2.FP
At+Full.Rep5.Root.COL3.2.FPL	TTCAGGAACTAGGACTCACTCAAT	GCACGTGCTGCAC	GGACTACHVGGGTWTCTAAT	At+Full	At	Full	Rep5	root	root	COL3.2	FPL	B3-F-1	B3-23	ATTGAGTGAGTC	TTCAGGAACTAG	GACTCACTCAAT	At+Full.Rep5.Root.COL3.2.FPL
At+ICL.Rep6.Root.COL2.2.FP	GCGCTGTTTAAGGACTCACTCAAT	GCACGTGCTGCAC	GGACTACHVGGGTWTCTAAT	At+ICL	At	ICL	Rep6	root	root	COL2.2	FP	B3-F-1	B3-24	ATTGAGTGAGTC	GCGCTGTTTAAG	GACTCACTCAAT	At+ICL.Rep6.Root.COL2.2.FP
At+Full.Rep5.Root.COL3.2.FP	TCCTGAACACAGGACTCACTCAAT	GCACGTGCTGCAC	GGACTACHVGGGTWTCTAAT	At+Full	At	Full	Rep5	root	root	COL3.2	FP	B3-F-1	B3-25	ATTGAGTGAGTC	TCCTGAACACAG	GACTCACTCAAT	At+Full.Rep5.Root.COL3.2.FP
At+ICL.Rep4.Root.COL3.2.FP	CCATCCGCAACAGACTCACTCAAT	GCACGTGCTGCAC	GGACTACHVGGGTWTCTAAT	At+ICL	At	ICL	Rep4	root	root	COL3.2	FP	B3-F-1	B3-26	ATTGAGTGAGTC	CCATCCGCAACA	GACTCACTCAAT	At+ICL.Rep4.Root.COL3.2.FP
At+IRL.Rep5.Root.COL3.2.FP	CGTAGCCAACATGACTCACTCAAT	GCACGTGCTGCAC	GGACTACHVGGGTWTCTAAT	At+IRL	At	IRL	Rep5	root	root	COL3.2	FP	B3-F-1	B3-27	ATTGAGTGAGTC	CGTAGCCAACAT	GACTCACTCAAT	At+IRL.Rep5.Root.COL3.2.FP
At+ICL.Rep3.Root.COL2.2.FP	TCTCTGAACAGGGACTCACTCAAT	GCACGTGCTGCAC	GGACTACHVGGGTWTCTAAT	At+ICL	At	ICL	Rep3	root	root	COL2.2	FP	B3-F-1	B3-28	ATTGAGTGAGTC	TCTCTGAACAGG	GACTCACTCAAT	At+ICL.Rep3.Root.COL2.2.FP
At+IRL.Rep3.Root.COL3.2.FP	TCGTACCAGGATGACTCACTCAAT	GCACGTGCTGCAC	GGACTACHVGGGTWTCTAAT	At+IRL	At	IRL	Rep3	root	root	COL3.2	FP	B3-F-1	B3-29	ATTGAGTGAGTC	TCGTACCAGGAT	GACTCACTCAAT	At+IRL.Rep3.Root.COL3.2.FP
At+IRL.Rep4.Root.COL3.2.FP	ATGCGCCCGTATGACTCACTCAAT	GCACGTGCTGCAC	GGACTACHVGGGTWTCTAAT	At+IRL	At	IRL	Rep4	root	root	COL3.2	FP	B3-F-1	B3-30	ATTGAGTGAGTC	ATGCGCCCGTAT	GACTCACTCAAT	At+IRL.Rep4.Root.COL3.2.FP
At+ICL.Rep1.Root.COL1.2.FP	CTTTGCACTTTGGACTCACTCAAT	GCACGTGCTGCAC	GGACTACHVGGGTWTCTAAT	At+ICL	At	ICL	Rep1	root	root	COL1.2	FP	B3-F-1	B3-31	ATTGAGTGAGTC	CTTTGCACTTTG	GACTCACTCAAT	At+ICL.Rep1.Root.COL1.2.FP
At+Full.Rep2.Root.COL3.2.FPL	TGTTGACGATGCGACTCACTCAAT	GCACGTGCTGCAC	GGACTACHVGGGTWTCTAAT	At+Full	At	Full	Rep2	root	root	COL3.2	FPL	B3-F-1	B3-32	ATTGAGTGAGTC	TGTTGACGATGC	GACTCACTCAAT	At+Full.Rep2.Root.COL3.2.FPL
At+Full.Rep6.Root.COL3.2.FP	GACAAGAAGGTGGACTCACTCAAT	GCACGTGCTGCAC	GGACTACHVGGGTWTCTAAT	At+Full	At	Full	Rep6	root	root	COL3.2	FP	B3-F-1	B3-33	ATTGAGTGAGTC	GACAAGAAGGTG	GACTCACTCAAT	At+Full.Rep6.Root.COL3.2.FP
At+IRL.Rep1.Root.COL2.2.FP	TGATCACTCTTCGACTCACTCAAT	GCACGTGCTGCAC	GGACTACHVGGGTWTCTAAT	At+IRL	At	IRL	Rep1	root	root	COL2.2	FP	B3-F-1	B3-34	ATTGAGTGAGTC	TGATCACTCTTC	GACTCACTCAAT	At+IRL.Rep1.Root.COL2.2.FP
At+Full.Rep2.Root.COL1.2.FP	GGTTTGCACATGGACTCACTCAAT	GCACGTGCTGCAC	GGACTACHVGGGTWTCTAAT	At+Full	At	Full	Rep2	root	root	COL1.2	FP	B3-F-1	B3-35	ATTGAGTGAGTC	GGTTTGCACATG	GACTCACTCAAT	At+Full.Rep2.Root.COL1.2.FP
At+IRL.Rep3.Root.COL2.2.FP	TGTAAACAGGTCGACTCACTCAAT	GCACGTGCTGCAC	GGACTACHVGGGTWTCTAAT	At+IRL	At	IRL	Rep3	root	root	COL2.2	FP	B3-F-1	B3-36	ATTGAGTGAGTC	TGTAAACAGGTC	GACTCACTCAAT	At+IRL.Rep3.Root.COL2.2.FP
At+IRL.Rep6.Root.COL2.2.FP	GCAACGAACGAGGACTCACTCAAT	GCACGTGCTGCAC	GGACTACHVGGGTWTCTAAT	At+IRL	At	IRL	Rep6	root	root	COL2.2	FP	B3-F-1	B3-37	ATTGAGTGAGTC	GCAACGAACGAG	GACTCACTCAAT	At+IRL.Rep6.Root.COL2.2.FP
At+ICL.Rep4.Root.COL1.2.FP	TACCAGGATTGCGACTCACTCAAT	GCACGTGCTGCAC	GGACTACHVGGGTWTCTAAT	At+ICL	At	ICL	Rep4	root	root	COL1.2	FP	B3-F-1	B3-38	ATTGAGTGAGTC	TACCAGGATTGC	GACTCACTCAAT	At+ICL.Rep4.Root.COL1.2.FP
At+ICL.Rep1.Root.COL2.2.FP	TGGAGGTTCTCAGACTCACTCAAT	GCACGTGCTGCAC	GGACTACHVGGGTWTCTAAT	At+ICL	At	ICL	Rep1	root	root	COL2.2	FP	B3-F-1	B3-39	ATTGAGTGAGTC	TGGAGGTTCTCA	GACTCACTCAAT	At+ICL.Rep1.Root.COL2.2.FP
At+Full.Rep4.Root.COL3.2.FP	TTGTACTCACTCGACTCACTCAAT	GCACGTGCTGCAC	GGACTACHVGGGTWTCTAAT	At+Full	At	Full	Rep4	root	root	COL3.2	FP	B3-F-1	B3-40	ATTGAGTGAGTC	TTGTACTCACTC	GACTCACTCAAT	At+Full.Rep4.Root.COL3.2.FP
At+ICL.Rep2.Root.COL3.2.FP	GTACGTCACTGAGACTCACTCAAT	GCACGTGCTGCAC	GGACTACHVGGGTWTCTAAT	At+ICL	At	ICL	Rep2	root	root	COL3.2	FP	B3-F-1	B3-41	ATTGAGTGAGTC	GTACGTCACTGA	GACTCACTCAAT	At+ICL.Rep2.Root.COL3.2.FP
At+Full.Rep5.Root.COL1.2.FP	TATGTTGACGGCGACTCACTCAAT	GCACGTGCTGCAC	GGACTACHVGGGTWTCTAAT	At+Full	At	Full	Rep5	root	root	COL1.2	FP	B3-F-1	B3-42	ATTGAGTGAGTC	TATGTTGACGGC	GACTCACTCAAT	At+Full.Rep5.Root.COL1.2.FP
At+Full.Rep3.Root.COL1.2.FP	CAACGAACCATCGACTCACTCAAT	GCACGTGCTGCAC	GGACTACHVGGGTWTCTAAT	At+Full	At	Full	Rep3	root	root	COL1.2	FP	B3-F-1	B3-43	ATTGAGTGAGTC	CAACGAACCATC	GACTCACTCAAT	At+Full.Rep3.Root.COL1.2.FP
At+Full.Rep5.Root.COL2.2.FP	GACTATAATGGCGACTCACTCAAT	GCACGTGCTGCAC	GGACTACHVGGGTWTCTAAT	At+Full	At	Full	Rep5	root	root	COL2.2	FP	B3-F-1	B3-44	ATTGAGTGAGTC	GACTATAATGGC	GACTCACTCAAT	At+Full.Rep5.Root.COL2.2.FP
At+Full.Rep1.Root.COL2.2.FP	CATAGGCCATCAGACTCACTCAAT	GCACGTGCTGCAC	GGACTACHVGGGTWTCTAAT	At+Full	At	Full	Rep1	root	root	COL2.2	FP	B3-F-1	B3-89	ATTGAGTGAGTC	CATAGGCCATCA	GACTCACTCAAT	At+Full.Rep1.Root.COL2.2.FP
At+IRL.Rep6.Root.COL3.2.FP	GGACTATCGTTGGACTCACTCAAT	GCACGTGCTGCAC	GGACTACHVGGGTWTCTAAT	At+IRL	At	IRL	Rep6	root	root	COL3.2	FP	B3-F-1	B3-90	ATTGAGTGAGTC	GGACTATCGTTG	GACTCACTCAAT	At+IRL.Rep6.Root.COL3.2.FP
At+Full.Rep3.Root.COL2.2.FP	GCTATATCCAGGGACTCACTCAAT	GCACGTGCTGCAC	GGACTACHVGGGTWTCTAAT	At+Full	At	Full	Rep3	root	root	COL2.2	FP	B3-F-1	B3-91	ATTGAGTGAGTC	GCTATATCCAGG	GACTCACTCAAT	At+Full.Rep3.Root.COL2.2.FP
At+ICL.Rep2.Root.COL2.2.FP	CCATCTTACCATGACTCACTCAAT	GCACGTGCTGCAC	GGACTACHVGGGTWTCTAAT	At+ICL	At	ICL	Rep2	root	root	COL2.2	FP	B3-F-1	B3-92	ATTGAGTGAGTC	CCATCTTACCAT	GACTCACTCAAT	At+ICL.Rep2.Root.COL2.2.FP
Roo61.Rep1.Input.COL1.2.FP	GAATACCAAGTCTCCGTACCATAA	GCACGTGCTGCAC	GGACTACHVGGGTWTCTAAT	Roo61	input	Roo61	Rep1	input	input	COL1.2	FP	B3-F-2	B3-1	TTATGGTACGGA	GAATACCAAGTC	TCCGTACCATAA	Roo61.Rep1.Input.COL1.2.FP
Root77.Rep1.Input.COL1.2.FP	GCTGTACGGATTTCCGTACCATAA	GCACGTGCTGCAC	GGACTACHVGGGTWTCTAAT	Root77	input	Root77	Rep1	input	input	COL1.2	FP	B3-F-2	B3-2	TTATGGTACGGA	GCTGTACGGATT	TCCGTACCATAA	Root77.Rep1.Input.COL1.2.FP
Root402.Rep1.Input.COL1.2.FP	CATTATGGCGTGTCCGTACCATAA	GCACGTGCTGCAC	GGACTACHVGGGTWTCTAAT	Root402	input	Root402	Rep1	input	input	COL1.2	FP	B3-F-2	B3-3	TTATGGTACGGA	CATTATGGCGTG	TCCGTACCATAA	Root402.Rep1.Input.COL1.2.FP
Root1485.Rep1.Input.COL1.2.FP	TAACGTGTGTGCTCCGTACCATAA	GCACGTGCTGCAC	GGACTACHVGGGTWTCTAAT	Root1485	input	Root1485	Rep1	input	input	COL1.2	FP	B3-F-2	B3-4	TTATGGTACGGA	TAACGTGTGTGC	TCCGTACCATAA	Root1485.Rep1.Input.COL1.2.FP
Root68.Rep1.Input.COL1.2.FP	TAATACGGATCGTCCGTACCATAA	GCACGTGCTGCAC	GGACTACHVGGGTWTCTAAT	Root68	input	Root68	Rep1	input	input	COL1.2	FP	B3-F-2	B3-5	TTATGGTACGGA	TAATACGGATCG	TCCGTACCATAA	Root68.Rep1.Input.COL1.2.FP
Root480.Rep1.Input.COL1.2.FP	GATGTTCGCTAGTCCGTACCATAA	GCACGTGCTGCAC	GGACTACHVGGGTWTCTAAT	Root480	input	Root480	Rep1	input	input	COL1.2	FP	B3-F-2	B3-6	TTATGGTACGGA	GATGTTCGCTAG	TCCGTACCATAA	Root480.Rep1.Input.COL1.2.FP
Root935.Rep1.Input.COL1.2.FP	CAGCTCATCAGCTCCGTACCATAA	GCACGTGCTGCAC	GGACTACHVGGGTWTCTAAT	Root935	input	Root935	Rep1	input	input	COL1.2	FP	B3-F-2	B3-7	TTATGGTACGGA	CAGCTCATCAGC	TCCGTACCATAA	Root935.Rep1.Input.COL1.2.FP
Root1294.Rep1.Input.COL1.2.FP	GTATCTGCGCGTTCCGTACCATAA	GCACGTGCTGCAC	GGACTACHVGGGTWTCTAAT	Root1294	input	Root1294	Rep1	input	input	COL1.2	FP	B3-F-2	B3-8	TTATGGTACGGA	GTATCTGCGCGT	TCCGTACCATAA	Root1294.Rep1.Input.COL1.2.FP
Root123D2.Rep1.Input.COL1.2.FP	GTGGAGTCTCATTCCGTACCATAA	GCACGTGCTGCAC	GGACTACHVGGGTWTCTAAT	Root123D2	input	Root123D2	Rep1	input	input	COL1.2	FP	B3-F-2	B3-9	TTATGGTACGGA	GTGGAGTCTCAT	TCCGTACCATAA	Root123D2.Rep1.Input.COL1.2.FP
IRL.Rep1.Input.COL1.2.FP	CCTGCGAAGTATTCCGTACCATAA	GCACGTGCTGCAC	GGACTACHVGGGTWTCTAAT	IRL	input	IRL	Rep1	input	input	COL1.2	FP	B3-F-2	B3-10	TTATGGTACGGA	CCTGCGAAGTAT	TCCGTACCATAA	IRL.Rep1.Input.COL1.2.FP
ICL.Rep1.Input.COL1.2.FP	TGCAGTCCTCGATCCGTACCATAA	GCACGTGCTGCAC	GGACTACHVGGGTWTCTAAT	ICL	input	ICL	Rep1	input	input	COL1.2	FP	B3-F-2	B3-11	TTATGGTACGGA	TGCAGTCCTCGA	TCCGTACCATAA	ICL.Rep1.Input.COL1.2.FP
Full.Rep1.Input.COL1.2.FP	TTGGGTACACGTTCCGTACCATAA	GCACGTGCTGCAC	GGACTACHVGGGTWTCTAAT	Full	input	Full	Rep1	input	input	COL1.2	FP	B3-F-2	B3-12	TTATGGTACGGA	TTGGGTACACGT	TCCGTACCATAA	Full.Rep1.Input.COL1.2.FP
Chlamy77.Rep1.Input.COL1.2.FP	GTCGACAGAGGATCCGTACCATAA	GCACGTGCTGCAC	GGACTACHVGGGTWTCTAAT	Chlamy77	input	Chlamy77	Rep1	input	input	COL1.2	FP	B3-F-2	B3-13	TTATGGTACGGA	GTCGACAGAGGA	TCCGTACCATAA	Chlamy77.Rep1.Input.COL1.2.FP
Chlamy75.Rep1.Input.COL1.2.FP	GTGTTGTCGTGCTCCGTACCATAA	GCACGTGCTGCAC	GGACTACHVGGGTWTCTAAT	Chlamy75	input	Chlamy75	Rep1	input	input	COL1.2	FP	B3-F-2	B3-14	TTATGGTACGGA	GTGTTGTCGTGC	TCCGTACCATAA	Chlamy75.Rep1.Input.COL1.2.FP
Chlamy107.Rep1.Input.COL1.2.FP	CCACAGATCGATTCCGTACCATAA	GCACGTGCTGCAC	GGACTACHVGGGTWTCTAAT	Chlamy107	input	Chlamy107	Rep1	input	input	COL1.2	FP	B3-F-2	B3-15	TTATGGTACGGA	CCACAGATCGAT	TCCGTACCATAA	Chlamy107.Rep1.Input.COL1.2.FP
Chlamy74.Rep1.Input.COL1.2.FP	TATCGACACAAGTCCGTACCATAA	GCACGTGCTGCAC	GGACTACHVGGGTWTCTAAT	Chlamy74	input	Chlamy74	Rep1	input	input	COL1.2	FP	B3-F-2	B3-16	TTATGGTACGGA	TATCGACACAAG	TCCGTACCATAA	Chlamy74.Rep1.Input.COL1.2.FP
Chlamy24.Rep1.Input.COL1.2.FP	TTGGCTCTATTCTCCGTACCATAA	GCACGTGCTGCAC	GGACTACHVGGGTWTCTAAT	Chlamy24	input	Chlamy24	Rep1	input	input	COL1.2	FP	B3-F-2	B3-17	TTATGGTACGGA	TTGGCTCTATTC	TCCGTACCATAA	Chlamy24.Rep1.Input.COL1.2.FP
Chlamy45.Rep1.Input.COL1.2.FP	GATTATCGACGATCCGTACCATAA	GCACGTGCTGCAC	GGACTACHVGGGTWTCTAAT	Chlamy45	input	Chlamy45	Rep1	input	input	COL1.2	FP	B3-F-2	B3-18	TTATGGTACGGA	GATTATCGACGA	TCCGTACCATAA	Chlamy45.Rep1.Input.COL1.2.FP
Chlamy6.Rep1.Input.COL1.2.FP	TCATGCTCCATTTCCGTACCATAA	GCACGTGCTGCAC	GGACTACHVGGGTWTCTAAT	Chlamy6	input	Chlamy6	Rep1	input	input	COL1.2	FP	B3-F-2	B3-19	TTATGGTACGGA	TCATGCTCCATT	TCCGTACCATAA	Chlamy6.Rep1.Input.COL1.2.FP
Chlamy52.Rep1.Input.COL1.2.FP	GAGAGCAACAGATCCGTACCATAA	GCACGTGCTGCAC	GGACTACHVGGGTWTCTAAT	Chlamy52	input	Chlamy52	Rep1	input	input	COL1.2	FP	B3-F-2	B3-20	TTATGGTACGGA	GAGAGCAACAGA	TCCGTACCATAA	Chlamy52.Rep1.Input.COL1.2.FP
Chlamy8.Rep1.Input.COL1.2.FP	GAGTGCTCTAACTCCGTACCATAA	GCACGTGCTGCAC	GGACTACHVGGGTWTCTAAT	Chlamy8	input	Chlamy8	Rep1	input	input	COL1.2	FP	B3-F-2	B3-21	TTATGGTACGGA	GAGTGCTCTAAC	TCCGTACCATAA	Chlamy8.Rep1.Input.COL1.2.FP
Root77.Rep1.Input.COL2.2.FP	TCCTGAACACAGTCCGTACCATAA	GCACGTGCTGCAC	GGACTACHVGGGTWTCTAAT	Root77	input	Root77	Rep1	input	input	COL2.2	FP	B3-F-2	B3-25	TTATGGTACGGA	TCCTGAACACAG	TCCGTACCATAA	Root77.Rep1.Input.COL2.2.FP
Root935.Rep1.Input.COL2.2.FP	CCATCCGCAACATCCGTACCATAA	GCACGTGCTGCAC	GGACTACHVGGGTWTCTAAT	Root935	input	Root935	Rep1	input	input	COL2.2	FP	B3-F-2	B3-26	TTATGGTACGGA	CCATCCGCAACA	TCCGTACCATAA	Root935.Rep1.Input.COL2.2.FP
Root61.Rep1.Input.COL2.2.FP	CGTAGCCAACATTCCGTACCATAA	GCACGTGCTGCAC	GGACTACHVGGGTWTCTAAT	Root61	input	Root61	Rep1	input	input	COL2.2	FP	B3-F-2	B3-27	TTATGGTACGGA	CGTAGCCAACAT	TCCGTACCATAA	Root61.Rep1.Input.COL2.2.FP
Root402.Rep1.Input.COL2.2.FP	TCTCTGAACAGGTCCGTACCATAA	GCACGTGCTGCAC	GGACTACHVGGGTWTCTAAT	Root402	input	Root402	Rep1	input	input	COL2.2	FP	B3-F-2	B3-28	TTATGGTACGGA	TCTCTGAACAGG	TCCGTACCATAA	Root402.Rep1.Input.COL2.2.FP
Root68.Rep1.Input.COL2.2.FP	TCGTACCAGGATTCCGTACCATAA	GCACGTGCTGCAC	GGACTACHVGGGTWTCTAAT	Root68	input	Root68	Rep1	input	input	COL2.2	FP	B3-F-2	B3-29	TTATGGTACGGA	TCGTACCAGGAT	TCCGTACCATAA	Root68.Rep1.Input.COL2.2.FP
Root480.Rep1.Input.COL2.2.FP	ATGCGCCCGTATTCCGTACCATAA	GCACGTGCTGCAC	GGACTACHVGGGTWTCTAAT	Root480	input	Root480	Rep1	input	input	COL2.2	FP	B3-F-2	B3-30	TTATGGTACGGA	ATGCGCCCGTAT	TCCGTACCATAA	Root480.Rep1.Input.COL2.2.FP
Root1294.Rep1.Input.COL2.2.FP	CTTTGCACTTTGTCCGTACCATAA	GCACGTGCTGCAC	GGACTACHVGGGTWTCTAAT	Root1294	input	Root1294	Rep1	input	input	COL2.2	FP	B3-F-2	B3-31	TTATGGTACGGA	CTTTGCACTTTG	TCCGTACCATAA	Root1294.Rep1.Input.COL2.2.FP
Root123D2.Rep1.Input.COL2.2.FP	TGTTGACGATGCTCCGTACCATAA	GCACGTGCTGCAC	GGACTACHVGGGTWTCTAAT	Root123D2	input	Root123D2	Rep1	input	input	COL2.2	FP	B3-F-2	B3-32	TTATGGTACGGA	TGTTGACGATGC	TCCGTACCATAA	Root123D2.Rep1.Input.COL2.2.FP
Root1485.Rep1.Input.COL2.2.FP	GACAAGAAGGTGTCCGTACCATAA	GCACGTGCTGCAC	GGACTACHVGGGTWTCTAAT	Root1485	input	Root1485	Rep1	input	input	COL2.2	FP	B3-F-2	B3-33	TTATGGTACGGA	GACAAGAAGGTG	TCCGTACCATAA	Root1485.Rep1.Input.COL2.2.FP
IRL.Rep1.Input.COL2.2.FP	TGATCACTCTTCTCCGTACCATAA	GCACGTGCTGCAC	GGACTACHVGGGTWTCTAAT	IRL	input	IRL	Rep1	input	input	COL2.2	FP	B3-F-2	B3-34	TTATGGTACGGA	TGATCACTCTTC	TCCGTACCATAA	IRL.Rep1.Input.COL2.2.FP
ICL.Rep1.Input.COL2.2.FP	GGTTTGCACATGTCCGTACCATAA	GCACGTGCTGCAC	GGACTACHVGGGTWTCTAAT	ICL	input	ICL	Rep1	input	input	COL2.2	FP	B3-F-2	B3-35	TTATGGTACGGA	GGTTTGCACATG	TCCGTACCATAA	ICL.Rep1.Input.COL2.2.FP
Full.Rep1.Input.COL2.2.FP	TGTAAACAGGTCTCCGTACCATAA	GCACGTGCTGCAC	GGACTACHVGGGTWTCTAAT	Full	input	Full	Rep1	input	input	COL2.2	FP	B3-F-2	B3-36	TTATGGTACGGA	TGTAAACAGGTC	TCCGTACCATAA	Full.Rep1.Input.COL2.2.FP
Chlamy8.Rep1.Input.COL2.2.FP	GCAACGAACGAGTCCGTACCATAA	GCACGTGCTGCAC	GGACTACHVGGGTWTCTAAT	Chlamy8	input	Chlamy8	Rep1	input	input	COL2.2	FP	B3-F-2	B3-37	TTATGGTACGGA	GCAACGAACGAG	TCCGTACCATAA	Chlamy8.Rep1.Input.COL2.2.FP
Chlamy77.Rep1.Input.COL2.2.FP	TACCAGGATTGCTCCGTACCATAA	GCACGTGCTGCAC	GGACTACHVGGGTWTCTAAT	Chlamy77	input	Chlamy77	Rep1	input	input	COL2.2	FP	B3-F-2	B3-38	TTATGGTACGGA	TACCAGGATTGC	TCCGTACCATAA	Chlamy77.Rep1.Input.COL2.2.FP
Chlamy52.Rep1.Input.COL2.2.FP	TGGAGGTTCTCATCCGTACCATAA	GCACGTGCTGCAC	GGACTACHVGGGTWTCTAAT	Chlamy52	input	Chlamy52	Rep1	input	input	COL2.2	FP	B3-F-2	B3-39	TTATGGTACGGA	TGGAGGTTCTCA	TCCGTACCATAA	Chlamy52.Rep1.Input.COL2.2.FP
Chlamy107.Rep1.Input.COL2.2.FP	TTGTACTCACTCTCCGTACCATAA	GCACGTGCTGCAC	GGACTACHVGGGTWTCTAAT	Chlamy107	input	Chlamy107	Rep1	input	input	COL2.2	FP	B3-F-2	B3-40	TTATGGTACGGA	TTGTACTCACTC	TCCGTACCATAA	Chlamy107.Rep1.Input.COL2.2.FP
Chlamy75.Rep1.Input.COL2.2.FP	GTACGTCACTGATCCGTACCATAA	GCACGTGCTGCAC	GGACTACHVGGGTWTCTAAT	Chlamy75	input	Chlamy75	Rep1	input	input	COL2.2	FP	B3-F-2	B3-41	TTATGGTACGGA	GTACGTCACTGA	TCCGTACCATAA	Chlamy75.Rep1.Input.COL2.2.FP
Chlamy74.Rep1.Input.COL2.2.FP	TATGTTGACGGCTCCGTACCATAA	GCACGTGCTGCAC	GGACTACHVGGGTWTCTAAT	Chlamy74	input	Chlamy74	Rep1	input	input	COL2.2	FP	B3-F-2	B3-42	TTATGGTACGGA	TATGTTGACGGC	TCCGTACCATAA	Chlamy74.Rep1.Input.COL2.2.FP
Chlamy6.Rep1.Input.COL2.2.FP	CAACGAACCATCTCCGTACCATAA	GCACGTGCTGCAC	GGACTACHVGGGTWTCTAAT	Chlamy6	input	Chlamy6	Rep1	input	input	COL2.2	FP	B3-F-2	B3-43	TTATGGTACGGA	CAACGAACCATC	TCCGTACCATAA	Chlamy6.Rep1.Input.COL2.2.FP
Chlamy24.Rep1.Input.COL2.2.FP	GACTATAATGGCTCCGTACCATAA	GCACGTGCTGCAC	GGACTACHVGGGTWTCTAAT	Chlamy24	input	Chlamy24	Rep1	input	input	COL2.2	FP	B3-F-2	B3-44	TTATGGTACGGA	GACTATAATGGC	TCCGTACCATAA	Chlamy24.Rep1.Input.COL2.2.FP
Chlamy45.Rep1.Input.COL2.2.FP	CATAGGCCATCATCCGTACCATAA	GCACGTGCTGCAC	GGACTACHVGGGTWTCTAAT	Chlamy45	input	Chlamy45	Rep1	input	input	COL2.2	FP	B3-F-2	B3-89	TTATGGTACGGA	CATAGGCCATCA	TCCGTACCATAA	Chlamy45.Rep1.Input.COL2.2.FP
At+ICL.Rep2.Root.COL1.2.FP	CGCAATGAGGGATCCGTACCATAA	GCACGTGCTGCAC	GGACTACHVGGGTWTCTAAT	At+ICL	At	ICL	Rep2	root	root	COL1.2	FP	B3-F-2	B3-45	TTATGGTACGGA	CGCAATGAGGGA	TCCGTACCATAA	At+ICL.Rep2.Root.COL1.2.FP
At+ICL.Rep5.Root.COL3.2.FP	CACCGCTCACAATCCGTACCATAA	GCACGTGCTGCAC	GGACTACHVGGGTWTCTAAT	At+ICL	At	ICL	Rep5	root	root	COL1.2	FP	B3-F-2	B3-46	TTATGGTACGGA	CACCGCTCACAA	TCCGTACCATAA	At+ICL.Rep5.Root.COL1.2.FP
At+ICL.Rep4.Root.COL2.2.FP	GGAGTCTCTTGCTCCGTACCATAA	GCACGTGCTGCAC	GGACTACHVGGGTWTCTAAT	At+ICL	At	ICL	Rep4	root	root	COL2.2	FP	B3-F-2	B3-47	TTATGGTACGGA	GGAGTCTCTTGC	TCCGTACCATAA	At+ICL.Rep4.Root.COL2.2.FP
At+Full.Rep3.Root.COL3.2.FPL	GGCTTACTTGGATCCGTACCATAA	GCACGTGCTGCAC	GGACTACHVGGGTWTCTAAT	At+Full	At	Full	Rep3	root	root	COL3.2	FPL	B3-F-2	B3-48	TTATGGTACGGA	GGCTTACTTGGA	TCCGTACCATAA	At+Full.Rep3.Root.COL3.2.FPL
At+Full.Rep6.Root.COL3.2.FPL	CTGAACAGTTGCTCCGTACCATAA	GCACGTGCTGCAC	GGACTACHVGGGTWTCTAAT	At+Full	At	Full	Rep6	root	root	COL3.2	FPL	B3-F-2	B3-49	TTATGGTACGGA	CTGAACAGTTGC	TCCGTACCATAA	At+Full.Rep6.Root.COL3.2.FPL
At+IRL.Rep1.Root.COL3.2.FP	TGCGCAAAGGAGTCCGTACCATAA	GCACGTGCTGCAC	GGACTACHVGGGTWTCTAAT	At+IRL	At	IRL	Rep1	root	root	COL3.2	FP	B3-F-2	B3-50	TTATGGTACGGA	TGCGCAAAGGAG	TCCGTACCATAA	At+IRL.Rep1.Root.COL3.2.FP
At+Full.Rep3.Root.COL3.2.FP	CAGGAACCAGGATCCGTACCATAA	GCACGTGCTGCAC	GGACTACHVGGGTWTCTAAT	At+Full	At	Full	Rep3	root	root	COL3.2	FP	B3-F-2	B3-51	TTATGGTACGGA	CAGGAACCAGGA	TCCGTACCATAA	At+Full.Rep3.Root.COL3.2.FP
At+Full.Rep1.Root.COL1.2.FP	TACTCCAGGCTGTCCGTACCATAA	GCACGTGCTGCAC	GGACTACHVGGGTWTCTAAT	At+Full	At	Full	Rep1	root	root	COL1.2	FP	B3-F-2	B3-52	TTATGGTACGGA	TACTCCAGGCTG	TCCGTACCATAA	At+Full.Rep1.Root.COL1.2.FP
At+Full .Rep4.Root.COL1.2.FP	TTCGGCATAGTGTCCGTACCATAA	GCACGTGCTGCAC	GGACTACHVGGGTWTCTAAT	At+Full	At	Full	Rep4	root	root	COL1.2	FP	B3-F-2	B3-53	TTATGGTACGGA	TTCGGCATAGTG	TCCGTACCATAA	At+Full .Rep4.Root.COL1.2.FP
At+IRL.Rep2.Root.COL2.2.FP	TGGTGGAGTTTCTCCGTACCATAA	GCACGTGCTGCAC	GGACTACHVGGGTWTCTAAT	At+IRL	At	IRL	Rep2	root	root	COL2.2	FP	B3-F-2	B3-54	TTATGGTACGGA	TGGTGGAGTTTC	TCCGTACCATAA	At+IRL.Rep2.Root.COL2.2.FP
At+ICL.Rep5.Root.COL2.2.FP	TATGACGTACGATCCGTACCATAA	GCACGTGCTGCAC	GGACTACHVGGGTWTCTAAT	At+ICL	At	ICL	Rep5	root	root	COL2.2	FP	B3-F-2	B3-55	TTATGGTACGGA	TATGACGTACGA	TCCGTACCATAA	At+ICL.Rep5.Root.COL2.2.FP
At+IRL.Rep4.Root.COL1.2.FP	GGTCCACCTAACTCCGTACCATAA	GCACGTGCTGCAC	GGACTACHVGGGTWTCTAAT	At+IRL	At	IRL	Rep4	root	root	COL1.2	FP	B3-F-2	B3-56	TTATGGTACGGA	GGTCCACCTAAC	TCCGTACCATAA	At+IRL.Rep4.Root.COL1.2.FP
C+Full.Rep1.cells.COL12.FP	CCTGCGAAGTATCAGATTAACCAG	GCACGTGCTGCAC	GGACTACHVGGGTWTCTAAT	C+Full	Cr	Full	Rep1	phycosphere	cells	COL1.2	FP	B3-F-3	B3-10	CAGATTAACCAG	CCTGCGAAGTAT	CAGATTAACCAG	C+Full.Rep1.cells.COL12.FP
C+Full.Rep2.cells.COL12.FP	CGTTCAAGCTAGCAGATTAACCAG	GCACGTGCTGCAC	GGACTACHVGGGTWTCTAAT	C+Full	Cr	Full	Rep2	phycosphere	cells	COL1.2	FP	B3-F-3	B3-22	CAGATTAACCAG	CGTTCAAGCTAG	CAGATTAACCAG	C+Full.Rep2.cells.COL12.FP
C+Full.Rep3.cells.COL12.FP	TGATCACTCTTCCAGATTAACCAG	GCACGTGCTGCAC	GGACTACHVGGGTWTCTAAT	C+Full	Cr	Full	Rep3	phycosphere	cells	COL1.2	FP	B3-F-3	B3-34	CAGATTAACCAG	TGATCACTCTTC	CAGATTAACCAG	C+Full.Rep3.cells.COL12.FP
C+Full.Rep4.cells.COL12.FP	GGACTATCGTTGCAGATTAACCAG	GCACGTGCTGCAC	GGACTACHVGGGTWTCTAAT	C+Full	Cr	Full	Rep4	phycosphere	cells	COL1.2	FP	B3-F-3	B3-90	CAGATTAACCAG	GGACTATCGTTG	CAGATTAACCAG	C+Full.Rep4.cells.COL12.FP
C+Full.Rep5.cells.COL12.FP	TTCGGCATAGTGCAGATTAACCAG	GCACGTGCTGCAC	GGACTACHVGGGTWTCTAAT	C+Full	Cr	Full	Rep5	phycosphere	cells	COL1.2	FP	B3-F-3	B3-53	CAGATTAACCAG	TTCGGCATAGTG	CAGATTAACCAG	C+Full.Rep5.cells.COL12.FP
C+Full.Rep6.cells.COL12.FP	GAGGGACGCAATCAGATTAACCAG	GCACGTGCTGCAC	GGACTACHVGGGTWTCTAAT	C+Full	Cr	Full	Rep6	phycosphere	cells	COL1.2	FP	B3-F-3	B3-65	CAGATTAACCAG	GAGGGACGCAAT	CAGATTAACCAG	C+Full.Rep6.cells.COL12.FP
C+Full.Rep1.cells.COL22.FP	GTGGAGTCTCATCAGATTAACCAG	GCACGTGCTGCAC	GGACTACHVGGGTWTCTAAT	C+Full	Cr	Full	Rep1	phycosphere	cells	COL2.2	FP	B3-F-3	B3-9	CAGATTAACCAG	GTGGAGTCTCAT	CAGATTAACCAG	C+Full.Rep1.cells.COL22.FP
C+Full.Rep2.cells.COL22.FP	GAGTGCTCTAACCAGATTAACCAG	GCACGTGCTGCAC	GGACTACHVGGGTWTCTAAT	C+Full	Cr	Full	Rep2	phycosphere	cells	COL2.2	FP	B3-F-3	B3-21	CAGATTAACCAG	GAGTGCTCTAAC	CAGATTAACCAG	C+Full.Rep2.cells.COL22.FP
C+Full.Rep3.cells.COL22.FP	GACAAGAAGGTGCAGATTAACCAG	GCACGTGCTGCAC	GGACTACHVGGGTWTCTAAT	C+Full	Cr	Full	Rep3	phycosphere	cells	COL2.2	FP	B3-F-3	B3-33	CAGATTAACCAG	GACAAGAAGGTG	CAGATTAACCAG	C+Full.Rep3.cells.COL22.FP
C+Full.Rep4.cells.COL22.FP	CATAGGCCATCACAGATTAACCAG	GCACGTGCTGCAC	GGACTACHVGGGTWTCTAAT	C+Full	Cr	Full	Rep4	phycosphere	cells	COL2.2	FP	B3-F-3	B3-89	CAGATTAACCAG	CATAGGCCATCA	CAGATTAACCAG	C+Full.Rep4.cells.COL22.FP
C+Full.Rep5.cells.COL22.FP	GTATCTGCGCGTCAGATTAACCAG	GCACGTGCTGCAC	GGACTACHVGGGTWTCTAAT	C+Full	Cr	Full	Rep5	phycosphere	cells	COL2.2	FP	B3-F-3	B3-8	CAGATTAACCAG	GTATCTGCGCGT	CAGATTAACCAG	C+Full.Rep5.cells.COL22.FP
C+Full.Rep6.cells.COL22.FP	GAGAGCAACAGACAGATTAACCAG	GCACGTGCTGCAC	GGACTACHVGGGTWTCTAAT	C+Full	Cr	Full	Rep6	phycosphere	cells	COL2.2	FP	B3-F-3	B3-20	CAGATTAACCAG	GAGAGCAACAGA	CAGATTAACCAG	C+Full.Rep6.cells.COL22.FP
C+Full.Rep1.cells.COL32.FP	GAATACCAAGTCCAGATTAACCAG	GCACGTGCTGCAC	GGACTACHVGGGTWTCTAAT	C+Full	Cr	Full	Rep1	phycosphere	cells	COL3.2	FP	B3-F-3	B3-1	CAGATTAACCAG	GAATACCAAGTC	CAGATTAACCAG	C+Full.Rep1.cells.COL32.FP
C+Full.Rep1.soil.COL32.FP	GATGTTCGCTAGCAGATTAACCAG	GCACGTGCTGCAC	GGACTACHVGGGTWTCTAAT	C+Full	Cr	Full	Rep1	phycosphere	soil	COL3.2	FP	B3-F-3	B3-6	CAGATTAACCAG	GATGTTCGCTAG	CAGATTAACCAG	C+Full.Rep1.soil.COL32.FP
C+Full.Rep1.soil.COL32.FPL	CTTTGCACTTTGCAGATTAACCAG	GCACGTGCTGCAC	GGACTACHVGGGTWTCTAAT	C+Full	Cr	Full	Rep1	phycosphere	soil	COL3.2	FPL	B3-F-3	B3-31	CAGATTAACCAG	CTTTGCACTTTG	CAGATTAACCAG	C+Full.Rep1.soil.COL32.FPL
C+Full.Rep2.cells.COL32.FP	GTCGACAGAGGACAGATTAACCAG	GCACGTGCTGCAC	GGACTACHVGGGTWTCTAAT	C+Full	Cr	Full	Rep2	phycosphere	cells	COL3.2	FP	B3-F-3	B3-13	CAGATTAACCAG	GTCGACAGAGGA	CAGATTAACCAG	C+Full.Rep2.cells.COL32.FP
C+Full.Rep2.soil.COL32.FP	GATTATCGACGACAGATTAACCAG	GCACGTGCTGCAC	GGACTACHVGGGTWTCTAAT	C+Full	Cr	Full	Rep2	phycosphere	soil	COL3.2	FP	B3-F-3	B3-18	CAGATTAACCAG	GATTATCGACGA	CAGATTAACCAG	C+Full.Rep2.soil.COL32.FP
C+Full.Rep2.soil.COL32.FPL	CAACGAACCATCCAGATTAACCAG	GCACGTGCTGCAC	GGACTACHVGGGTWTCTAAT	C+Full	Cr	Full	Rep2	phycosphere	soil	COL3.2	FPL	B3-F-3	B3-43	CAGATTAACCAG	CAACGAACCATC	CAGATTAACCAG	C+Full.Rep2.soil.COL32.FPL
C+Full.Rep3.cells.COL32.FP	TCCTGAACACAGCAGATTAACCAG	GCACGTGCTGCAC	GGACTACHVGGGTWTCTAAT	C+Full	Cr	Full	Rep3	phycosphere	cells	COL3.2	FP	B3-F-3	B3-25	CAGATTAACCAG	TCCTGAACACAG	CAGATTAACCAG	C+Full.Rep3.cells.COL32.FP
C+Full.Rep3.soil.COL32.FP	ATGCGCCCGTATCAGATTAACCAG	GCACGTGCTGCAC	GGACTACHVGGGTWTCTAAT	C+Full	Cr	Full	Rep3	phycosphere	soil	COL3.2	FP	B3-F-3	B3-30	CAGATTAACCAG	ATGCGCCCGTAT	CAGATTAACCAG	C+Full.Rep3.soil.COL32.FP
C+Full.Rep3.soil.COL32.FPL	CAGGAACCAGGACAGATTAACCAG	GCACGTGCTGCAC	GGACTACHVGGGTWTCTAAT	C+Full	Cr	Full	Rep3	phycosphere	soil	COL3.2	FPL	B3-F-3	B3-51	CAGATTAACCAG	CAGGAACCAGGA	CAGATTAACCAG	C+Full.Rep3.soil.COL32.FPL
C+Full.Rep4.cells.COL32.FP	GCAACGAACGAGCAGATTAACCAG	GCACGTGCTGCAC	GGACTACHVGGGTWTCTAAT	C+Full	Cr	Full	Rep4	phycosphere	cells	COL3.2	FP	B3-F-3	B3-37	CAGATTAACCAG	GCAACGAACGAG	CAGATTAACCAG	C+Full.Rep4.cells.COL32.FP
C+Full.Rep4.soil.COL32.FP	TATGTTGACGGCCAGATTAACCAG	GCACGTGCTGCAC	GGACTACHVGGGTWTCTAAT	C+Full	Cr	Full	Rep4	phycosphere	soil	COL3.2	FP	B3-F-3	B3-42	CAGATTAACCAG	TATGTTGACGGC	CAGATTAACCAG	C+Full.Rep4.soil.COL32.FP
C+Full.Rep4.soil.COL32.FPL	CTCCGCTATAGGCAGATTAACCAG	GCACGTGCTGCAC	GGACTACHVGGGTWTCTAAT	C+Full	Cr	Full	Rep4	phycosphere	soil	COL3.2	FPL	B3-F-3	B3-63	CAGATTAACCAG	CTCCGCTATAGG	CAGATTAACCAG	C+Full.Rep4.soil.COL32.FPL
C+Full.Rep5.cells.COL32.FP	TACCAGGATTGCCAGATTAACCAG	GCACGTGCTGCAC	GGACTACHVGGGTWTCTAAT	C+Full	Cr	Full	Rep5	phycosphere	cells	COL3.2	FP	B3-F-3	B3-38	CAGATTAACCAG	TACCAGGATTGC	CAGATTAACCAG	C+Full.Rep5.cells.COL32.FP
C+Full.Rep5.soil.COL32.FP	TGCGCAAAGGAGCAGATTAACCAG	GCACGTGCTGCAC	GGACTACHVGGGTWTCTAAT	C+Full	Cr	Full	Rep5	phycosphere	soil	COL3.2	FP	B3-F-3	B3-50	CAGATTAACCAG	TGCGCAAAGGAG	CAGATTAACCAG	C+Full.Rep5.soil.COL32.FP
C+Full.Rep5.soil.COL32.FPL	TACGACTCTGGCCAGATTAACCAG	GCACGTGCTGCAC	GGACTACHVGGGTWTCTAAT	C+Full	Cr	Full	Rep5	phycosphere	soil	COL3.2	FPL	B3-F-3	B3-75	CAGATTAACCAG	TACGACTCTGGC	CAGATTAACCAG	C+Full.Rep5.soil.COL32.FPL
C+Full.Rep6.cells.COL32.FP	CCATCCGCAACACAGATTAACCAG	GCACGTGCTGCAC	GGACTACHVGGGTWTCTAAT	C+Full	Cr	Full	Rep6	phycosphere	cells	COL3.2	FP	B3-F-3	B3-26	CAGATTAACCAG	CCATCCGCAACA	CAGATTAACCAG	C+Full.Rep6.cells.COL32.FP
C+Full.Rep6.soil.COL32.FP	GTTCGAGTGAATCAGATTAACCAG	GCACGTGCTGCAC	GGACTACHVGGGTWTCTAAT	C+Full	Cr	Full	Rep6	phycosphere	soil	COL3.2	FP	B3-F-3	B3-62	CAGATTAACCAG	GTTCGAGTGAAT	CAGATTAACCAG	C+Full.Rep6.soil.COL32.FP
C+Full.Rep6.soil.COL32.FPL	GATTGAACGCTACAGATTAACCAG	GCACGTGCTGCAC	GGACTACHVGGGTWTCTAAT	C+Full	Cr	Full	Rep6	phycosphere	soil	COL3.2	FPL	B3-F-3	B3-87	CAGATTAACCAG	GATTGAACGCTA	CAGATTAACCAG	C+Full.Rep6.soil.COL32.FPL
C+Full.Rep1.soil.COL12.FP	TAACGTGTGTGCCAGATTAACCAG	GCACGTGCTGCAC	GGACTACHVGGGTWTCTAAT	C+Full	Cr	Full	Rep1	phycosphere	soil	COL1.2	FP	B3-F-3	B3-4	CAGATTAACCAG	TAACGTGTGTGC	CAGATTAACCAG	C+Full.Rep1.soil.COL12.FP
C+Full.Rep1.soil.COL22.FP	TGCAGTCCTCGACAGATTAACCAG	GCACGTGCTGCAC	GGACTACHVGGGTWTCTAAT	C+Full	Cr	Full	Rep1	phycosphere	soil	COL2.2	FP	B3-F-3	B3-11	CAGATTAACCAG	TGCAGTCCTCGA	CAGATTAACCAG	C+Full.Rep1.soil.COL22.FP
C+Full.Rep2.soil.COL12.FP	TATCGACACAAGCAGATTAACCAG	GCACGTGCTGCAC	GGACTACHVGGGTWTCTAAT	C+Full	Cr	Full	Rep2	phycosphere	soil	COL1.2	FP	B3-F-3	B3-16	CAGATTAACCAG	TATCGACACAAG	CAGATTAACCAG	C+Full.Rep2.soil.COL12.FP
C+Full.Rep2.soil.COL22.FP	TTCAGGAACTAGCAGATTAACCAG	GCACGTGCTGCAC	GGACTACHVGGGTWTCTAAT	C+Full	Cr	Full	Rep2	phycosphere	soil	COL2.2	FP	B3-F-3	B3-23	CAGATTAACCAG	TTCAGGAACTAG	CAGATTAACCAG	C+Full.Rep2.soil.COL22.FP
C+Full.Rep3.soil.COL12.FP	TCTCTGAACAGGCAGATTAACCAG	GCACGTGCTGCAC	GGACTACHVGGGTWTCTAAT	C+Full	Cr	Full	Rep3	phycosphere	soil	COL1.2	FP	B3-F-3	B3-28	CAGATTAACCAG	TCTCTGAACAGG	CAGATTAACCAG	C+Full.Rep3.soil.COL12.FP
C+Full.Rep3.soil.COL22.FP	GGTTTGCACATGCAGATTAACCAG	GCACGTGCTGCAC	GGACTACHVGGGTWTCTAAT	C+Full	Cr	Full	Rep3	phycosphere	soil	COL2.2	FP	B3-F-3	B3-35	CAGATTAACCAG	GGTTTGCACATG	CAGATTAACCAG	C+Full.Rep3.soil.COL22.FP
C+Full.Rep4.soil.COL12.FP	TTGTACTCACTCCAGATTAACCAG	GCACGTGCTGCAC	GGACTACHVGGGTWTCTAAT	C+Full	Cr	Full	Rep4	phycosphere	soil	COL1.2	FP	B3-F-3	B3-40	CAGATTAACCAG	TTGTACTCACTC	CAGATTAACCAG	C+Full.Rep4.soil.COL12.FP
C+Full.Rep4.soil.COL22.FP	GCTATATCCAGGCAGATTAACCAG	GCACGTGCTGCAC	GGACTACHVGGGTWTCTAAT	C+Full	Cr	Full	Rep4	phycosphere	soil	COL2.2	FP	B3-F-3	B3-91	CAGATTAACCAG	GCTATATCCAGG	CAGATTAACCAG	C+Full.Rep4.soil.COL22.FP
C+Full.Rep5.soil.COL12.FP	GGCTTACTTGGACAGATTAACCAG	GCACGTGCTGCAC	GGACTACHVGGGTWTCTAAT	C+Full	Cr	Full	Rep5	phycosphere	soil	COL1.2	FP	B3-F-3	B3-48	CAGATTAACCAG	GGCTTACTTGGA	CAGATTAACCAG	C+Full.Rep5.soil.COL12.FP
C+Full.Rep5.soil.COL22.FP	TATGACGTACGACAGATTAACCAG	GCACGTGCTGCAC	GGACTACHVGGGTWTCTAAT	C+Full	Cr	Full	Rep5	phycosphere	soil	COL2.2	FP	B3-F-3	B3-55	CAGATTAACCAG	TATGACGTACGA	CAGATTAACCAG	C+Full.Rep5.soil.COL22.FP
C+Full.Rep6.soil.COL12.FP	TTACGAAGTTGGCAGATTAACCAG	GCACGTGCTGCAC	GGACTACHVGGGTWTCTAAT	C+Full	Cr	Full	Rep6	phycosphere	soil	COL1.2	FP	B3-F-3	B3-60	CAGATTAACCAG	TTACGAAGTTGG	CAGATTAACCAG	C+Full.Rep6.soil.COL12.FP
C+Full.Rep6.soil.COL22.FP	TCACAGACAATGCAGATTAACCAG	GCACGTGCTGCAC	GGACTACHVGGGTWTCTAAT	C+Full	Cr	Full	Rep6	phycosphere	soil	COL2.2	FP	B3-F-3	B3-68	CAGATTAACCAG	TCACAGACAATG	CAGATTAACCAG	C+Full.Rep6.soil.COL22.FP
C+ICL.Rep1.soil.COL22.FP	TACTCCAGGCTGCAGATTAACCAG	GCACGTGCTGCAC	GGACTACHVGGGTWTCTAAT	C+ICL	Cr	ICL	Rep1	phycosphere	soil	COL2.2	FP	B3-F-3	B3-52	CAGATTAACCAG	TACTCCAGGCTG	CAGATTAACCAG	C+ICL.Rep1.soil.COL22.FP
C+ICL.Rep2.soil.COL22.FP	CACAGCGTCCTACAGATTAACCAG	GCACGTGCTGCAC	GGACTACHVGGGTWTCTAAT	C+ICL	Cr	ICL	Rep2	phycosphere	soil	COL2.2	FP	B3-F-3	B3-64	CAGATTAACCAG	CACAGCGTCCTA	CAGATTAACCAG	C+ICL.Rep2.soil.COL22.FP
C+ICL.Rep3.soil.COL22.FP	GAGACTATATGCCAGATTAACCAG	GCACGTGCTGCAC	GGACTACHVGGGTWTCTAAT	C+ICL	Cr	ICL	Rep3	phycosphere	soil	COL2.2	FP	B3-F-3	B3-76	CAGATTAACCAG	GAGACTATATGC	CAGATTAACCAG	C+ICL.Rep3.soil.COL22.FP
C+ICL.Rep4.soil.COL22.FP	CCAGCTGGACTTCAGATTAACCAG	GCACGTGCTGCAC	GGACTACHVGGGTWTCTAAT	C+ICL	Cr	ICL	Rep4	phycosphere	soil	COL2.2	FP	B3-F-3	B3-88	CAGATTAACCAG	CCAGCTGGACTT	CAGATTAACCAG	C+ICL.Rep4.soil.COL22.FP
C+ICL.Rep5.soil.COL22.FP	GGTGGCATGGAACAGATTAACCAG	GCACGTGCTGCAC	GGACTACHVGGGTWTCTAAT	C+ICL	Cr	ICL	Rep5	phycosphere	soil	COL2.2	FP	B3-F-3	B3-83	CAGATTAACCAG	GGTGGCATGGAA	CAGATTAACCAG	C+ICL.Rep5.soil.COL22.FP
C+ICL.Rep6.soil.COL22.FP	TCGAGAGTTTGCCAGATTAACCAG	GCACGTGCTGCAC	GGACTACHVGGGTWTCTAAT	C+ICL	Cr	ICL	Rep6	phycosphere	soil	COL2.2	FP	B3-F-3	B3-71	CAGATTAACCAG	TCGAGAGTTTGC	CAGATTAACCAG	C+ICL.Rep6.soil.COL22.FP
C+ICL.Rep4.soil.COL32.FP	CAAGAGCGGATGCAGATTAACCAG	GCACGTGCTGCAC	GGACTACHVGGGTWTCTAAT	C+ICL	Cr	ICL	Rep4	phycosphere	soil	COL3.2	FP	B3-F-3	B3-67	CAGATTAACCAG	CAAGAGCGGATG	CAGATTAACCAG	C+ICL.Rep4.soil.COL32.FP
C+ICL.Rep5.soil.COL32.FP	CAGCTCATCAGCCAGATTAACCAG	GCACGTGCTGCAC	GGACTACHVGGGTWTCTAAT	C+ICL	Cr	ICL	Rep5	phycosphere	soil	COL3.2	FP	B3-F-3	B3-7	CAGATTAACCAG	CAGCTCATCAGC	CAGATTAACCAG	C+ICL.Rep5.soil.COL32.FP
C+ICL.Rep6.soil.COL32.FP	TCATGCTCCATTCAGATTAACCAG	GCACGTGCTGCAC	GGACTACHVGGGTWTCTAAT	C+ICL	Cr	ICL	Rep6	phycosphere	soil	COL3.2	FP	B3-F-3	B3-19	CAGATTAACCAG	TCATGCTCCATT	CAGATTAACCAG	C+ICL.Rep6.soil.COL32.FP
C+ICL.Rep1.soil.COL32.FP	CGCTAATCGTGACAGATTAACCAG	GCACGTGCTGCAC	GGACTACHVGGGTWTCTAAT	C+ICL	Cr	ICL	Rep1	phycosphere	soil	COL3.2	FP	B3-F-3	B3-61	CAGATTAACCAG	CGCTAATCGTGA	CAGATTAACCAG	C+ICL.Rep1.soil.COL32.FP
C+ICL.Rep2.soil.COL32.FP	GGCCTCACTGATCAGATTAACCAG	GCACGTGCTGCAC	GGACTACHVGGGTWTCTAAT	C+ICL	Cr	ICL	Rep2	phycosphere	soil	COL3.2	FP	B3-F-3	B3-73	CAGATTAACCAG	GGCCTCACTGAT	CAGATTAACCAG	C+ICL.Rep2.soil.COL32.FP
C+ICL.Rep3.soil.COL32.FP	CTCTAACCTCTACAGATTAACCAG	GCACGTGCTGCAC	GGACTACHVGGGTWTCTAAT	C+ICL	Cr	ICL	Rep3	phycosphere	soil	COL3.2	FP	B3-F-3	B3-85	CAGATTAACCAG	CTCTAACCTCTA	CAGATTAACCAG	C+ICL.Rep3.soil.COL32.FP
C+IRL.Rep1.soil.COL22.FP	TGTTGTTGGGAACAGATTAACCAG	GCACGTGCTGCAC	GGACTACHVGGGTWTCTAAT	C+IRL	Cr	IRL	Rep1	phycosphere	soil	COL2.2	FP	B3-F-3	B3-72	CAGATTAACCAG	TGTTGTTGGGAA	CAGATTAACCAG	C+IRL.Rep1.soil.COL22.FP
C+IRL.Rep2.soil.COL22.FP	GTCATTGGGCTACAGATTAACCAG	GCACGTGCTGCAC	GGACTACHVGGGTWTCTAAT	C+IRL	Cr	IRL	Rep2	phycosphere	soil	COL2.2	FP	B3-F-3	B3-84	CAGATTAACCAG	GTCATTGGGCTA	CAGATTAACCAG	C+IRL.Rep2.soil.COL22.FP
C+IRL.Rep1.soil.COL32.FP	CACTTCTTTGTGCAGATTAACCAG	GCACGTGCTGCAC	GGACTACHVGGGTWTCTAAT	C+IRL	Cr	IRL	Rep1	phycosphere	soil	COL3.2	FP	B3-F-3	B3-74	CAGATTAACCAG	CACTTCTTTGTG	CAGATTAACCAG	C+IRL.Rep1.soil.COL32.FP
C+IRL.Rep2.soil.COL32.FP	CCTTACCTCCTCCAGATTAACCAG	GCACGTGCTGCAC	GGACTACHVGGGTWTCTAAT	C+IRL	Cr	IRL	Rep2	phycosphere	soil	COL3.2	FP	B3-F-3	B3-86	CAGATTAACCAG	CCTTACCTCCTC	CAGATTAACCAG	C+IRL.Rep2.soil.COL32.FP
C+IRL.Rep3.soil.COL32.FP	GGATTCGTGTCCCAGATTAACCAG	GCACGTGCTGCAC	GGACTACHVGGGTWTCTAAT	C+IRL	Cr	IRL	Rep3	phycosphere	soil	COL3.2	FP	B3-F-3	B3-81	CAGATTAACCAG	GGATTCGTGTCC	CAGATTAACCAG	C+IRL.Rep3.soil.COL32.FP
C+IRL.Rep3.soil.COL22.FP	CGCGGTTACTAACAGATTAACCAG	GCACGTGCTGCAC	GGACTACHVGGGTWTCTAAT	C+IRL	Cr	IRL	Rep3	phycosphere	soil	COL2.2	FP	B3-F-3	B3-82	CAGATTAACCAG	CGCGGTTACTAA	CAGATTAACCAG	C+IRL.Rep3.soil.COL22.FP
C+IRL.Rep4.soil.COL32.FP	TAAAGCGAGGAGCAGATTAACCAG	GCACGTGCTGCAC	GGACTACHVGGGTWTCTAAT	C+IRL	Cr	IRL	Rep4	phycosphere	soil	COL3.2	FP	B3-F-3	B3-69	CAGATTAACCAG	TAAAGCGAGGAG	CAGATTAACCAG	C+IRL.Rep4.soil.COL32.FP
C+IRL.Rep4.soil.COL22.FP	CGCTGGCTTTAGCAGATTAACCAG	GCACGTGCTGCAC	GGACTACHVGGGTWTCTAAT	C+IRL	Cr	IRL	Rep4	phycosphere	soil	COL2.2	FP	B3-F-3	B3-70	CAGATTAACCAG	CGCTGGCTTTAG	CAGATTAACCAG	C+IRL.Rep4.soil.COL22.FP
C+IRL.Rep5.soil.COL32.FP	CATGAGACTGTACAGATTAACCAG	GCACGTGCTGCAC	GGACTACHVGGGTWTCTAAT	C+IRL	Cr	IRL	Rep5	phycosphere	soil	COL3.2	FP	B3-F-3	B3-57	CAGATTAACCAG	CATGAGACTGTA	CAGATTAACCAG	C+IRL.Rep5.soil.COL32.FP
C+IRL.Rep5.soil.COL22.FP	GGTCATCACGATCAGATTAACCAG	GCACGTGCTGCAC	GGACTACHVGGGTWTCTAAT	C+IRL	Cr	IRL	Rep5	phycosphere	soil	COL2.2	FP	B3-F-3	B3-58	CAGATTAACCAG	GGTCATCACGAT	CAGATTAACCAG	C+IRL.Rep5.soil.COL22.FP
C+IRL.Rep6.soil.COL32.FP	CGCAATGAGGGACAGATTAACCAG	GCACGTGCTGCAC	GGACTACHVGGGTWTCTAAT	C+IRL	Cr	IRL	Rep6	phycosphere	soil	COL3.2	FP	B3-F-3	B3-45	CAGATTAACCAG	CGCAATGAGGGA	CAGATTAACCAG	C+IRL.Rep6.soil.COL32.FP
C+IRL.Rep6.soil.COL22.FP	CACCGCTCACAACAGATTAACCAG	GCACGTGCTGCAC	GGACTACHVGGGTWTCTAAT	C+IRL	Cr	IRL	Rep6	phycosphere	soil	COL2.2	FP	B3-F-3	B3-46	CAGATTAACCAG	CACCGCTCACAA	CAGATTAACCAG	C+IRL.Rep6.soil.COL22.FP
empty.Rep1.empty.empty.empty	CTATAGACACGACAGATTAACCAG	GCACGTGCTGCAC	GGACTACHVGGGTWTCTAAT	empty	empty	empty	Rep1	empty	empty	empty	empty	B3-F-3	B3-79	CAGATTAACCAG	CTATAGACACGA	CAGATTAACCAG	empty.Rep1.empty.empty.empty
empty.Rep2.empty.empty.empty	CCTTTGGCTGAGCAGATTAACCAG	GCACGTGCTGCAC	GGACTACHVGGGTWTCTAAT	empty	empty	empty	Rep2	empty	empty	empty	empty	B3-F-3	B3-80	CAGATTAACCAG	CCTTTGGCTGAG	CAGATTAACCAG	empty.Rep2.empty.empty.empty
empty.Rep3.empty.empty.empty	GTGTGGCAGAAGCAGATTAACCAG	GCACGTGCTGCAC	GGACTACHVGGGTWTCTAAT	empty	empty	empty	Rep3	empty	empty	empty	empty	B3-F-3	B3-95	CAGATTAACCAG	GTGTGGCAGAAG	CAGATTAACCAG	empty.Rep3.empty.empty.empty
empty.Rep4.empty.empty.empty	CCTCATGCTATTCAGATTAACCAG	GCACGTGCTGCAC	GGACTACHVGGGTWTCTAAT	empty	empty	empty	Rep4	empty	empty	empty	empty	B3-F-3	B3-96	CAGATTAACCAG	CCTCATGCTATT	CAGATTAACCAG	empty.Rep4.empty.empty.empty
Full.Rep1.cells.COL12.FP	CTCTCGGCGTAACAGATTAACCAG	GCACGTGCTGCAC	GGACTACHVGGGTWTCTAAT	Full	soil	Full	Rep1	soil	cells	COL1.2	FP	B3-F-3	B3-77	CAGATTAACCAG	CTCTCGGCGTAA	CAGATTAACCAG	Full.Rep1.cells.COL12.FP
Full.Rep2.cells.COL12.FP	CCTTGGAATCGCCAGATTAACCAG	GCACGTGCTGCAC	GGACTACHVGGGTWTCTAAT	Full	soil	Full	Rep2	soil	cells	COL1.2	FP	B3-F-3	B3-93	CAGATTAACCAG	CCTTGGAATCGC	CAGATTAACCAG	Full.Rep2.cells.COL12.FP
Full.Rep1.cells.COL22.FP	TGTTGACGATGCCAGATTAACCAG	GCACGTGCTGCAC	GGACTACHVGGGTWTCTAAT	Full	soil	Full	Rep1	soil	cells	COL2.2	FP	B3-F-3	B3-32	CAGATTAACCAG	TGTTGACGATGC	CAGATTAACCAG	Full.Rep1.cells.COL22.FP
Full.Rep2.cells.COL22.FP	GACTATAATGGCCAGATTAACCAG	GCACGTGCTGCAC	GGACTACHVGGGTWTCTAAT	Full	soil	Full	Rep2	soil	cells	COL2.2	FP	B3-F-3	B3-44	CAGATTAACCAG	GACTATAATGGC	CAGATTAACCAG	Full.Rep2.cells.COL22.FP
Full.Rep1.cells.COL32.FP	GTGTTGTCGTGCCAGATTAACCAG	GCACGTGCTGCAC	GGACTACHVGGGTWTCTAAT	Full	soil	Full	Rep1	soil	cells	COL3.2	FP	B3-F-3	B3-14	CAGATTAACCAG	GTGTTGTCGTGC	CAGATTAACCAG	Full.Rep1.cells.COL32.FP
Full.Rep2.cells.COL32.FP	GCTGTACGGATTCAGATTAACCAG	GCACGTGCTGCAC	GGACTACHVGGGTWTCTAAT	Full	soil	Full	Rep2	soil	cells	COL3.2	FP	B3-F-3	B3-2	CAGATTAACCAG	GCTGTACGGATT	CAGATTAACCAG	Full.Rep2.cells.COL32.FP
Full_MS.Rep1.soil.COL32.FP	TAATACGGATCGCAGATTAACCAG	GCACGTGCTGCAC	GGACTACHVGGGTWTCTAAT	Full_MS	soil	Full	Rep1	soil	soil	COL3.2	FP	B3-F-3	B3-5	CAGATTAACCAG	TAATACGGATCG	CAGATTAACCAG	Full_MS.Rep1.soil.COL32.FP
Full_MS.Rep1.soil.COL22.FP	GTCTGGATTGAACAGATTAACCAG	GCACGTGCTGCAC	GGACTACHVGGGTWTCTAAT	Full_MS	soil	Full	Rep1	soil	soil	COL2.2	FP	B3-F-3	B3-66	CAGATTAACCAG	GTCTGGATTGAA	CAGATTAACCAG	Full_MS.Rep1.soil.COL22.FP
Full_MS.Rep2.soil.COL32.FP	TTGGCTCTATTCCAGATTAACCAG	GCACGTGCTGCAC	GGACTACHVGGGTWTCTAAT	Full_MS	soil	Full	Rep2	soil	soil	COL3.2	FP	B3-F-3	B3-17	CAGATTAACCAG	TTGGCTCTATTC	CAGATTAACCAG	Full_MS.Rep2.soil.COL32.FP
Full_MS.Rep2.soil.COL22.FP	CGACAACTTGTGCAGATTAACCAG	GCACGTGCTGCAC	GGACTACHVGGGTWTCTAAT	Full_MS	soil	Full	Rep2	soil	soil	COL2.2	FP	B3-F-3	B3-78	CAGATTAACCAG	CGACAACTTGTG	CAGATTAACCAG	Full_MS.Rep2.soil.COL22.FP
Full_MS.Rep3.soil.COL32.FP	TCGTACCAGGATCAGATTAACCAG	GCACGTGCTGCAC	GGACTACHVGGGTWTCTAAT	Full_MS	soil	Full	Rep3	soil	soil	COL3.2	FP	B3-F-3	B3-29	CAGATTAACCAG	TCGTACCAGGAT	CAGATTAACCAG	Full_MS.Rep3.soil.COL32.FP
Full_MS.Rep3.soil.COL22.FP	GGAACACATGTTCAGATTAACCAG	GCACGTGCTGCAC	GGACTACHVGGGTWTCTAAT	Full_MS	soil	Full	Rep3	soil	soil	COL2.2	FP	B3-F-3	B3-94	CAGATTAACCAG	GGAACACATGTT	CAGATTAACCAG	Full_MS.Rep3.soil.COL22.FP
Full_MS.Rep4.soil.COL12.FP	CGTAGCCAACATCAGATTAACCAG	GCACGTGCTGCAC	GGACTACHVGGGTWTCTAAT	Full_MS	soil	Full	Rep4	soil	soil	COL1.2	FP	B3-F-3	B3-27	CAGATTAACCAG	CGTAGCCAACAT	CAGATTAACCAG	Full_MS.Rep4.soil.COL12.FP
Full_MS.Rep5.soil.COL12.FP	CCACAGATCGATCAGATTAACCAG	GCACGTGCTGCAC	GGACTACHVGGGTWTCTAAT	Full_MS	soil	Full	Rep5	soil	soil	COL1.2	FP	B3-F-3	B3-15	CAGATTAACCAG	CCACAGATCGAT	CAGATTAACCAG	Full_MS.Rep5.soil.COL12.FP
Full_MS.Rep6.soil.COL12.FP	CATTATGGCGTGCAGATTAACCAG	GCACGTGCTGCAC	GGACTACHVGGGTWTCTAAT	Full_MS	soil	Full	Rep6	soil	soil	COL1.2	FP	B3-F-3	B3-3	CAGATTAACCAG	CATTATGGCGTG	CAGATTAACCAG	Full_MS.Rep6.soil.COL12.FP
Full_TP.Rep1.soil.COL32.FP	TTGGGTACACGTCAGATTAACCAG	GCACGTGCTGCAC	GGACTACHVGGGTWTCTAAT	Full_TP	soil	Full	Rep1	soil	soil	COL3.2	FP	B3-F-3	B3-12	CAGATTAACCAG	TTGGGTACACGT	CAGATTAACCAG	Full_TP.Rep1.soil.COL32.FP
Full_TP.Rep2.soil.COL32.FP	GCGCTGTTTAAGCAGATTAACCAG	GCACGTGCTGCAC	GGACTACHVGGGTWTCTAAT	Full_TP	soil	Full	Rep2	soil	soil	COL3.2	FP	B3-F-3	B3-24	CAGATTAACCAG	GCGCTGTTTAAG	CAGATTAACCAG	Full_TP.Rep2.soil.COL32.FP
Full_TP.Rep3.soil.COL32.FP	TGTAAACAGGTCCAGATTAACCAG	GCACGTGCTGCAC	GGACTACHVGGGTWTCTAAT	Full_TP	soil	Full	Rep3	soil	soil	COL3.2	FP	B3-F-3	B3-36	CAGATTAACCAG	TGTAAACAGGTC	CAGATTAACCAG	Full_TP.Rep3.soil.COL32.FP
Full_TP.Rep1.soil.COL32.FPL	GTACGTCACTGACAGATTAACCAG	GCACGTGCTGCAC	GGACTACHVGGGTWTCTAAT	Full_TP	soil	Full	Rep1	soil	soil	COL3.2	FPL	B3-F-3	B3-41	CAGATTAACCAG	GTACGTCACTGA	CAGATTAACCAG	Full_TP.Rep1.soil.COL32.FPL
Full_TP.Rep1.soil.COL22.FP	CCATCTTACCATCAGATTAACCAG	GCACGTGCTGCAC	GGACTACHVGGGTWTCTAAT	Full_TP	soil	Full	Rep1	soil	soil	COL2.2	FP	B3-F-3	B3-92	CAGATTAACCAG	CCATCTTACCAT	CAGATTAACCAG	Full_TP.Rep1.soil.COL22.FP
Full_TP.Rep1.soil.COL12.FP	TGCTCGATGTGCCAGATTAACCAG	GCACGTGCTGCAC	GGACTACHVGGGTWTCTAAT	Full_TP	soil	Full	Rep1	soil	soil	COL1.2	FP	B3-F-3	B3-59	CAGATTAACCAG	TGCTCGATGTGC	CAGATTAACCAG	Full_TP.Rep1.soil.COL12.FP
Full_TP.Rep2.soil.COL12.FP	GGAGTCTCTTGCCAGATTAACCAG	GCACGTGCTGCAC	GGACTACHVGGGTWTCTAAT	Full_TP	soil	Full	Rep2	soil	soil	COL1.2	FP	B3-F-3	B3-47	CAGATTAACCAG	GGAGTCTCTTGC	CAGATTAACCAG	Full_TP.Rep2.soil.COL12.FP
Full_TP.Rep2.soil.COL32.FPL	CTGAACAGTTGCCAGATTAACCAG	GCACGTGCTGCAC	GGACTACHVGGGTWTCTAAT	Full_TP	soil	Full	Rep2	soil	soil	COL3.2	FPL	B3-F-3	B3-49	CAGATTAACCAG	CTGAACAGTTGC	CAGATTAACCAG	Full_TP.Rep2.soil.COL32.FPL
Full_TP.Rep2.soil.COL22.FP	GGTCCACCTAACCAGATTAACCAG	GCACGTGCTGCAC	GGACTACHVGGGTWTCTAAT	Full_TP	soil	Full	Rep2	soil	soil	COL2.2	FP	B3-F-3	B3-56	CAGATTAACCAG	GGTCCACCTAAC	CAGATTAACCAG	Full_TP.Rep2.soil.COL22.FP
Full_TP.Rep3.soil.COL22.FP	TGGAGGTTCTCACAGATTAACCAG	GCACGTGCTGCAC	GGACTACHVGGGTWTCTAAT	Full_TP	soil	Full	Rep3	soil	soil	COL2.2	FP	B3-F-3	B3-39	CAGATTAACCAG	TGGAGGTTCTCA	CAGATTAACCAG	Full_TP.Rep3.soil.COL22.FP
Full_TP.Rep3.soil.COL12.FP	TGGTGGAGTTTCCAGATTAACCAG	GCACGTGCTGCAC	GGACTACHVGGGTWTCTAAT	Full_TP	soil	Full	Rep3	soil	soil	COL1.2	FP	B3-F-3	B3-54	CAGATTAACCAG	TGGTGGAGTTTC	CAGATTAACCAG	Full_TP.Rep3.soil.COL12.FP
