# Supplementary material for: Shared features and reciprocal complementation of the Chlamydomonas and Arabidopsis microbiota
Source: Nat Commun. 2022 Jan 20;13:406. doi: 10.1038/s41467-022-28055-8 (PMC8776852; doi:10.1038/s41467-022-28055-8)
Supplement: Supplementary file 9 — Source Data [file 41467_2022_28055_MOESM9_ESM.zip › source_data/fig_5/asv_table_SC_comp_flowpot.txt]

At+IRL.Rep1.Root.COL1.2.FP	At+Full.Rep2.Root.COL2.2.FP	At+Full.Rep6.Root.COL1.2.FP	At+Full.Rep6.Root.COL2.2.FP	At+Full.Rep2.Root.COL3.2.FP	At+IRL.Rep3.Root.COL1.2.FP	At+Full.Rep4.Root.COL3.2.FPL	At+Full.Rep4.Root.COL2.2.FP	At+ICL.Rep3.Root.COL1.2.FP	At+Full.Rep1.Root.COL3.2.FP	At+ICL.Rep5.Root.COL1.2.FP	At+ICL.Rep6.Root.COL1.2.FP	At+IRL.Rep2.Root.COL3.2.FP	At+ICL.Rep3.Root.COL3.2.FP	At+ICL.Rep1.Root.COL3.2.FP	At+IRL.Rep2.Root.COL1.2.FP	At+IRL.Rep6.Root.COL1.2.FP	At+IRL.Rep4.Root.COL2.2.FP	At+IRL.Rep5.Root.COL2.2.FP	At+ICL.Rep6.Root.COL3.2.FP	At+Full.Rep5.Root.COL3.2.FPL	At+ICL.Rep6.Root.COL2.2.FP	At+Full.Rep5.Root.COL3.2.FP	At+ICL.Rep4.Root.COL3.2.FP	At+IRL.Rep5.Root.COL3.2.FP	At+ICL.Rep3.Root.COL2.2.FP	At+IRL.Rep3.Root.COL3.2.FP	At+IRL.Rep4.Root.COL3.2.FP	At+ICL.Rep1.Root.COL1.2.FP	At+Full.Rep2.Root.COL3.2.FPL	At+Full.Rep6.Root.COL3.2.FP	At+IRL.Rep1.Root.COL2.2.FP	At+Full.Rep2.Root.COL1.2.FP	At+IRL.Rep3.Root.COL2.2.FP	At+IRL.Rep6.Root.COL2.2.FP	At+ICL.Rep4.Root.COL1.2.FP	At+ICL.Rep1.Root.COL2.2.FP	At+Full.Rep4.Root.COL3.2.FP	At+ICL.Rep2.Root.COL3.2.FP	At+Full.Rep5.Root.COL1.2.FP	At+Full.Rep3.Root.COL1.2.FP	At+Full.Rep5.Root.COL2.2.FP	At+Full.Rep1.Root.COL2.2.FP	At+IRL.Rep6.Root.COL3.2.FP	At+Full.Rep3.Root.COL2.2.FP	At+ICL.Rep2.Root.COL2.2.FP	Root77.Rep1.Input.COL1.2.FP	Root402.Rep1.Input.COL1.2.FP	Root68.Rep1.Input.COL1.2.FP	Root480.Rep1.Input.COL1.2.FP
Chlamy107	0	338	492	638	282	0	132	213	457	389	1423	592	11	986	1525	0	0	299	75	1462	399	804	787	809	8	1687	8	262	1047	666	1649	218	1040	265	168	573	525	1864	1461	999	1217	1829	322	1	472	650	0	0	15
Chlamy24	0	27	93	71	55	0	14	15	44	127	250	114	104	145	267	0	0	92	36	265	73	105	335	159	157	114	28	104	167	97	334	4	110	69	81	136	55	366	200	77	89	150	61	181	59	73	0	0	0
Chlamy45	23	223	409	345	331	31	131	170	71	285	636	443	0	545	725	52	58	76	51	1001	254	1216	995	783	10	2147	10	69	391	487	2066	98	360	79	89	268	352	820	1117	241	305	1617	383	7	416	859	0	6	513
Chlamy52	0	0	0	0	0	0	0	0	0	3	0	0	0	0	0	0	0	2	0	8	0	0	2	1	0	1	0	0	1	0	0	0	0	0	0	0	0	0	0	0	0	0	1	0	0	0	0	0	0
Chlamy6	0	10	0	7	0	0	3	0	19	8	131	29	0	23	145	0	0	1	0	101	3	51	11	17	0	32	0	10	79	9	16	0	5	0	0	21	74	21	28	4	3	8	4	0	0	21	0	0	0
Chlamy74	0	531	683	930	652	0	367	223	445	765	1410	1396	0	1449	1482	0	5	112	12	3014	973	986	1460	448	0	871	1	100	910	523	1362	56	751	282	19	746	537	1223	620	421	544	1495	329	0	322	748	3	0	0
Chlamy75	6	34	19	31	17	3	7	7	16	38	134	77	24	104	198	23	25	2	2	258	35	99	142	41	26	82	5	33	81	20	75	8	34	0	0	39	77	130	59	20	24	91	11	18	15	61	0	0	0
Chlamy77	0	455	378	405	266	0	219	323	233	305	378	478	0	249	497	0	0	311	371	669	480	428	965	359	0	433	0	54	230	377	1105	641	596	140	68	239	220	561	423	445	467	1119	272	0	332	384	0	0	3
Chlamy8	0	29	32	20	40	0	27	9	43	47	145	107	13	123	167	1	0	25	16	167	80	86	88	75	14	125	2	23	102	38	78	27	61	24	19	59	57	58	128	30	33	59	26	9	27	104	0	0	0
Chlamydomonas_miseq	0	0	0	0	0	0	0	0	0	0	0	0	0	0	0	0	0	5	1	0	0	0	0	0	0	0	1	0	0	2	0	3	7	0	0	0	0	0	0	0	0	0	0	0	0	1	0	0	0
Root123D2	88	112	147	95	93	82	108	41	96	126	221	84	104	150	296	200	223	223	174	440	166	93	264	149	181	91	39	168	116	178	247	204	188	240	131	54	116	178	157	93	118	233	97	91	92	149	0	0	0
Root1294	10	4	0	10	6	9	10	6	0	8	0	4	16	0	0	23	18	25	19	0	21	9	23	0	36	11	12	21	5	17	25	33	7	16	13	6	2	27	0	4	8	24	3	20	8	0	3	0	0
Root402	195	339	322	234	379	197	185	165	44	437	0	3	546	0	0	259	416	802	483	0	354	229	725	0	637	15	147	557	61	374	906	635	513	605	514	3	109	741	0	276	306	981	478	791	361	0	108	5385	0
Root480	530	731	477	828	676	340	1077	362	338	736	1799	512	1186	1755	0	835	708	1505	1091	1930	2699	571	763	47	1133	1495	623	1019	995	1349	1613	953	652	1142	744	641	1172	1274	1356	256	266	1273	471	1609	398	455	0	0	0
Root61	0	0	0	0	0	0	0	0	0	0	0	0	0	0	0	0	0	0	2	0	4	1	2	0	1	0	0	0	0	0	0	0	0	0	3	0	2	0	0	0	0	0	0	0	0	0	151	0	0
Root68	264	272	127	159	221	351	173	130	0	142	0	0	661	0	4	426	520	675	746	0	278	6	225	0	1043	0	305	491	0	255	666	694	238	995	623	11	0	288	0	172	201	755	179	1180	149	0	0	0	41059
Root77	42	53	60	45	59	31	73	22	0	78	0	11	120	0	0	112	146	155	115	0	148	11	198	0	119	5	36	68	14	106	135	133	77	148	95	7	15	116	0	48	58	171	47	105	40	26	33753	0	0
Root935	525	441	724	849	594	497	78	225	167	781	1	309	1136	0	0	1198	1196	1953	929	0	91	833	1675	0	2051	156	422	1061	1	394	3595	2257	1610	3045	1913	43	0	2210	0	971	1307	3078	1059	3345	665	1069	0	0	4
[truncated: 141 more columns]
