# Supplementary material for: Shared features and reciprocal complementation of the Chlamydomonas and Arabidopsis microbiota
Source: Nat Commun. 2022 Jan 20;13:406. doi: 10.1038/s41467-022-28055-8 (PMC8776852; doi:10.1038/s41467-022-28055-8)
Supplement: Supplementary file 9 — Source Data [file 41467_2022_28055_MOESM9_ESM.zip › source_data/fig_5/asv_table_SC_comp_flask.txt]

Input.Root77.Bio3.Tech1.Day0	Input.Root402.Bio3.Tech1.Day0	Input.Root123D2.Bio3.Tech1.Day0	Input.Root485.Bio3.Tech1.Day0	Input.Root1294.Bio3.Tech1.Day0	Input.Root61.Bio3.Tech1.Day0	Input.Root935.Bio3.Tech1.Day0	Input.Root68.Bio3.Tech1.Day0	Input.Root480.Bio3.Tech1.Day0	Input.IRL.Bio3.Tech1.Day0	Input.ICL.Bio3.Tech1.Day0	Input.Full.Bio3.Tech1.Day0	Input.Chlamy107.Bio3.Tech1.Day0	Input.Chlamy57.Bio3.Tech1.Day0	Input.Chlamy6.Bio3.Tech1.Day0	Input.Chlamy75.Bio3.Tech1.Day0	Input.Chlamy8.Bio3.Tech1.Day0	Input.Chlamy45.Bio3.Tech1.Day0	C+IRL.Bio1.Tech1.Day7	C+IRL.Bio1.Tech2.Day7	C+IRL.Bio1.Tech3.Day7	C+ICL.Bio1.Tech1.Day7	C+ICL.Bio1.Tech2.Day7	C+ICL.Bio1.Tech3.Day7	C+Full.Bio1.Tech1.Day7	C+Full.Bio1.Tech2.Day7	C+Full.Bio1.Tech3.Day7	Full.Bio1.Tech1.Day7	Full.Bio1.Tech2.Day7	Full.Bio1.Tech3.Day7	C+IRL.Bio2.Tech1.Day7	C+IRL.Bio2.Tech2.Day7	C+IRL.Bio2.Tech3.Day7	C+ICL.Bio2.Tech1.Day7	C+ICL.Bio2.Tech2.Day7	C+ICL.Bio2.Tech3.Day7	C+Full.Bio2.Tech1.Day7	C+Full.Bio2.Tech2.Day7	C+Full.Bio2.Tech3.Day7	Full.Bio2.Tech1.Day7	Full.Bio2.Tech2.Day7	Full.Bio2.Tech3.Day7	C+IRL.Bio3.Tech1.Day7	C+IRL.Bio3.Tech2.Day7	C+IRL.Bio3.Tech3.Day7	C+ICL.Bio3.Tech1.Day7	C+ICL.Bio3.Tech2.Day7	C+ICL.Bio3.Tech3.Day7	C+Full.Bio3.Tech1.Day7	C+Full.Bio3.Tech2.Day7
Chlamy107	0	0	245	19	0	383	5	0	3	0	3559	1473	4	0	0	8286	432	0	43	86	20	1531	1764	1616	733	710	650	1449	1455	808	17	31	37	1542	1628	1592	806	747	681	903	596	756	35	28	93	2177	1706	1938	731
Chlamy24	0	2	417	144	2	325	0	7	0	0	2058	933	0	3	14470	0	215	0	17	39	4	1391	1446	1184	636	685	566	2032	1159	656	0	21	16	650	508	505	295	312	223	545	330	456	157	156	134	1032	1519	1639	1231
Chlamy45	0	3	1428	88	10	1025	0	1	30	0	3879	2151	13	22	7	6	492	17350	915	1075	975	1905	1100	1259	934	798	1099	1108	642	431	96	135	79	2320	1851	1265	790	659	701	450	212	542	180	230	416	1710	2438	2262	2771
Chlamy52	0	0	0	0	0	0	0	0	0	0	0	0	0	0	0	0	1579	0	0	0	0	6	2	2	0	0	1	0	0	0	0	3	0	0	7	0	9	9	2	0	0	0	0	0	0	3	6	5	5
Chlamy6	0	0	0	0	0	9	0	0	0	0	413	162	0	0	0	0	0	0	0	0	0	591	644	717	273	279	234	1931	978	1137	0	0	0	867	799	899	274	251	217	948	615	641	0	1	0	562	765	629	206
Chlamy74	0	0	63	5	0	72	0	0	2	0	5286	2878	2	21879	0	12	217	0	17	72	4	2225	2484	2258	1202	1628	1467	5421	3760	2986	11	7	8	2112	1717	2190	1047	962	911	2065	1725	1845	497	155	143	2992	2377	2580	2226
Chlamy75	22	0	482	635	3	1297	23	3	18	3	2218	1054	10	5	12	5	741	15	752	1958	2138	7138	6084	5710	4478	5060	4732	3201	1868	741	62	226	37	6770	6807	6646	4560	4151	3982	1673	816	1154	5246	4774	3263	6112	8862	7128	6088
Chlamy77	26	6	10719	8155	69	6007	32	3	128	84	2789	985	18461	152	28	13	5360	58	1403	2483	451	1472	2886	1073	401	1020	1207	1688	1838	301	601	1452	870	1428	869	1187	450	807	2591	761	419	1196	477	1593	1279	1968	720	2287	601
Chlamy8	3	6	2499	208	0	2305	0	0	27	0	482	97	24	0	4	0	1144	19	271	354	77	2242	2189	1948	1341	1676	1779	2805	1583	1647	177	225	165	3205	1542	1511	1499	1506	1615	2458	1432	1964	152	289	269	1691	1285	1485	1446
Chlamydomonas_miseq	0	0	13	1	0	10	0	0	0	0	0	0	0	0	0	2	25	0	5579	5304	8223	6447	6698	6890	4818	5591	6917	16	12	0	7148	5920	6875	9839	5110	4264	5940	5603	4783	0	0	0	9802	6906	3476	6376	1218	1611	3615
Root123D2	0	0	272	22	0	149	0	0	0	1638	0	677	0	0	8475	0	22	0	552	512	604	0	11	0	290	333	308	1383	869	697	868	697	649	2	2	3	284	277	272	445	256	344	866	915	917	4	0	13	355
Root1294	0	0	78	0	25603	58	0	0	3	1877	0	793	5	0	0	0	479	0	922	928	906	7	20	4	316	335	369	857	582	332	1740	1579	1607	8	6	25	399	375	454	589	425	519	1015	968	1159	60	6	37	304
Root402	0	4237	16	0	0	17	0	0	0	553	0	305	0	0	0	0	22	0	2737	2725	3329	8	6	2	736	1118	875	1795	595	1452	1231	1902	1547	0	0	5	482	699	356	659	406	572	4328	2497	2743	10	17	18	2575
Root480	1	0	231	0	0	254	0	0	17090	1594	0	757	0	2	0	0	559	0	609	490	352	27	42	17	250	621	309	1446	690	472	775	688	904	45	5	183	353	320	572	621	365	518	947	1002	1960	909	47	165	261
Root61	557	0	0	0	0	4887	1	0	0	0	0	4	0	0	0	0	35	0	4	0	2	0	2	0	3	0	0	1	0	0	5	0	0	0	0	0	0	2	0	0	0	1	0	0	0	0	0	0	0
Root68	0	0	1525	69	5	1840	35	9334	54	3679	6	1546	26	13	17	0	2503	12	2576	2869	2814	116	304	104	1221	1508	1200	11798	5907	8392	5604	3833	4995	238	70	93	2484	2592	2374	7296	4954	6105	3382	2853	3508	432	89	292	985
Root77	16855	0	25	9	0	53	0	0	0	898	2	281	0	0	0	0	87	0	1335	1125	1940	0	20	0	151	205	162	540	432	217	2066	2277	1616	0	0	35	155	128	241	338	169	304	547	455	244	17	0	22	80
Root935	0	0	30	0	0	20	8323	0	0	79	0	38	0	0	0	0	0	0	569	231	227	0	12	2	24	30	18	278	138	49	300	129	33	0	0	0	9	0	8	143	70	142	73	137	38	0	0	0	0
[truncated: 5 more columns]
