# Supplementary material for: Shared features and reciprocal complementation of the Chlamydomonas and Arabidopsis microbiota
Source: Nat Commun. 2022 Jan 20;13:406. doi: 10.1038/s41467-022-28055-8 (PMC8776852; doi:10.1038/s41467-022-28055-8)
Supplement: Supplementary file 9 — Source Data [file 41467_2022_28055_MOESM9_ESM.zip › source_data/supplementary_fig_6/AtSPHERE_LjSPHERE_CrSPHERE_concatenated_hmm_alignments.newick]

(LjRoot294:0.00020,(LjRoot260:0.00073,LjRoot161:0.00031)0.516:0.00031,(LjRoot69:0.00021,((((LjRoot139:0.0,LjRoot127:0.0):0.00042,(((((Chlamy200:0.0,Chlamy207:0.0,Chlamy201:0.0,Chlamy12:0.0,Chlamy198:0.0,Chlamy202:0.0,Chlamy173:0.0,Chlamy194:0.0,Chlamy81:0.0,Chlamy209:0.0,Chlamy208:0.0,Chlamy196:0.0,Chlamy178:0.0,Chlamy6:0.0,Chlamy206:0.0,Chlamy177:0.0):0.05277,((LjRoot288:0.06703,(((((LjRoot106:0.0,LjRoot144:0.0,LjRoot96:0.0,LjRoot133:0.0,LjRoot105:0.0):0.00098,(LjRoot74:0.0,LjRoot67:0.0):0.00153)1.000:0.02522,(LjRoot141:0.01356,((Root70:0.00528,(LjRoot135:0.0,LjRoot198:0.0,LjRoot134:0.0):0.01426)1.000:0.00949,(Root402:0.00053,(((((LjRoot112A:0.00014,(LjRoot120:0.0,LjRoot121:0.0,LjRoot72:0.0,LjRoot76:0.0,LjRoot191:0.0,LjRoot148:0.0,LjRoot75:0.0,LjRoot124:0.0,LjRoot140:0.0):0.00014)0.877:0.00013,LjRoot115A:0.00014)0.926:0.00041,(LjRoot86:0.0,LjRoot181:0.0,LjRoot87:0.0):0.00076)0.883:0.00022,Root568:0.00120)0.000:0.00014,(LjRoot185A:0.00016,((LjRoot93:0.0,LjRoot188:0.0,LjRoot189:0.0,LjRoot187:0.0,LjRoot94:0.0):0.00173,((LjRoot166:0.0,LjRoot79:0.0):0.00012,(LjRoot109:0.0,LjRoot200:0.0,LjRoot199:0.0,LjRoot158:0.0,LjRoot107:0.0,LjRoot201:0.0):0.00014)0.852:0.00013)0.993:0.00162)0.968:0.00048)0.842:0.00014)0.846:0.00038)0.984:0.00578)0.941:0.01838)0.998:0.01372,((LjRoot66:0.00189,(((LjRoot118:0.0,LjRoot180:0.0,LjRoot176:0.0):0.00014,LjRoot119:0.00015)0.927:0.00035,(Root217:0.00033,(Root219:0.00013,(LjRoot95:0.0,LjRoot102:0.0,LjRoot103:0.0):0.00012)1.000:0.00370)0.910:0.00031)0.992:0.00236)1.000:0.03288,(LjRoot192:0.02782,((LjRoot138:0.00696,LjRoot129:0.00062)1.000:0.02202,(((Chlamy54:0.0,Chlamy29:0.0,Chlamy50:0.0,Chlamy28:0.0,Chlamy34:0.0,Chlamy30:0.0,Chlamy51:0.0,Chlamy31:0.0,Chlamy58:0.0,Chlamy46:0.0,Chlamy48:0.0,Chlamy47:0.0,Chlamy55:0.0,Chlamy53:0.0,Chlamy32:0.0):0.00184,(Root267:0.00012,Root275:0.00043)0.978:0.00090)1.000:0.01255,((LjRoot20:0.0,LjRoot37:0.0,LjRoot38:0.0):0.01606,((LjRoot194:0.0,LjRoot65:0.0):0.01600,(LjRoot88:0.00046,(LjRoot117:0.00014,(LjRoot100:0.00459,LjRoot164:0.00013)0.000:0.00014)0.939:0.00051)1.000:0.01715)1.000:0.01858)0.930:0.00746)0.999:0.01328)1.000:0.01285)0.992:0.00922)0.969:0.01044)1.000:0.06444,(((LjRoot41:0.0,LjRoot40:0.0):0.00014,(LjRoot26:0.0,LjRoot39:0.0):0.00442)1.000:0.09682,((LjRoot131:0.01644,LjRoot306:0.02399)1.000:0.08247,(Root209:0.11914,(((((((Root335:0.00869,((Root133:0.0,Root1485:0.0):0.00016,LjRoot282:0.00038)1.000:0.00930)1.000:0.03606,(LjRoot122:0.01787,((Chlamy79:0.0,Chlamy154:0.0,Chlamy152:0.0,Chlamy144:0.0,Chlamy78:0.0,Chlamy156:0.0,Chlamy139:0.0,Chlamy151:0.0,Chlamy153:0.0,Chlamy77:0.0):0.00375,Chlamy149:0.00071)1.000:0.01431)1.000:0.03618)1.000:0.03459,((Root1480D1:0.00621,((Root336D2:0.0,Root198D2:0.0):0.00321,(LjRoot287:0.00045,(LjRoot196:0.00046,(LjRoot70:0.0,LjRoot91:0.0):0.00023)0.645:0.00015)1.000:0.00967)0.707:0.00524)1.000:0.06001,((LjRoot289:0.01540,(Root418:0.01253,Root351:0.00525)1.000:0.01412)1.000:0.03210,((LjRoot275:0.0,LjRoot280:0.0,LjRoot271:0.0,LjRoot270:0.0,LjRoot272:0.0,LjRoot269:0.0,LjRoot276:0.0):0.01456,LjRoot183:0.02147)1.000:0.03193)1.000:0.02250)1.000:0.02368)1.000:0.05607,((LjRoot33:0.0,LjRoot32:0.0,LjRoot36:0.0,LjRoot25:0.0,LjRoot35:0.0):0.07647,(Root189:0.00449,LjRoot295:0.00798)1.000:0.06703)0.945:0.02040)1.000:0.09571,((((Chlamy182:0.0,Chlamy43:0.0):0.00014,(Chlamy128:0.0,Chlamy126:0.0,Chlamy127:0.0):0.00032)1.000:0.00629,(Chlamy112:0.00162,(Chlamy25:0.01148,((((Chlamy89:0.0,Chlamy88:0.0,Chlamy119:0.0):0.00379,Chlamy76:0.00383)1.000:0.01032,(((Chlamy17:0.00428,Chlamy99:0.00957)0.992:0.00330,Chlamy111:0.01529)1.000:0.00902,(Chlamy187:0.00037,(Chlamy188:0.01313,LjRoot296:0.00536)0.889:0.00149)0.191:0.00038)0.869:0.00441)0.998:0.00749,((Chlamy98:0.00057,((Chlamy101:0.00775,Chlamy100:0.00206)1.000:0.00760,(Chlamy18:0.00542,((Chlamy62:0.0,Chlamy56:0.0,Chlamy95:0.0,Chlamy110:0.0,Chlamy210:0.0,Chlamy21:0.0,Chlamy57:0.0,Chlamy20:0.0,Chlamy104:0.0,Chlamy38:0.0,Chlamy35:0.0,Chlamy36:0.0,Chlamy190:0.0,Chlamy19:0.0,Chlamy68:0.0,Chlamy114:0.0,Chlamy105:0.0,Chlamy66:0.0,Chlamy67:0.0,Chlamy96:0.0,Chlamy65:0.0,Chlamy109:0.0,Chlamy84:0.0,Chlamy92:0.0,Chlamy37:0.0,Chlamy63:0.0):0.00014,Chlamy183:0.00013)1.000:0.00574)0.998:0.00579)1.000:0.01050)1.000:0.00533,Chlamy16:0.00323)1.000:0.01187)1.000:0.01768)1.000:0.02062)0.755:0.00781)1.000:0.11137,(LjRoot230:0.04702,((LjRoot29:0.03331,(LjRoot34:0.00207,LjRoot31:0.00048)0.995:0.00378)1.000:0.07428,(LjRoot223:0.02231,((LjRoot267:0.0,LjRoot22:0.0):0.00013,LjRoot241:0.00014)1.000:0.03384)0.610:0.01144)0.911:0.01639)1.000:0.10231)1.000:0.04117)1.000:0.04169,((Root83:0.01603,(Root565:0.00765,(Root170:0.00117,LjRoot1:0.00014)1.000:0.00468)0.977:0.01062)1.000:0.20699,(((((((((Chlamy147:0.0,Chlamy146:0.0,Chlamy49:0.0,Chlamy75:0.0):0.00154,Root1497:0.00029)1.000:0.04251,(LjRoot89:0.00073,(Root154:0.00014,Root214:0.00014)0.883:0.00026)1.000:0.04592)1.000:0.12412,Root672:0.19151)1.000:0.04120,((Root710:0.04613,((Root720:0.0,Root50:0.0):0.00014,Root1294:0.00012)1.000:0.06166)1.000:0.11019,(LjRoot227:0.08211,(Root241:0.01014,(LjRoot226:0.0,LjRoot262:0.0):0.01955)1.000:0.08582)1.000:0.05704)0.999:0.03171)0.984:0.04064,(Chlamy180:0.00014,((Chlamy7:0.0,Chlamy171:0.0,Chlamy155:0.0,Chlamy199:0.0):0.00014,Chlamy164:0.00014)0.711:0.00014)1.000:0.16114)1.000:0.21033,((LjRoot259:0.18295,(((Chlamy140:0.02680,((Chlamy159:0.0,Chlamy157:0.0,Chlamy80:0.0,Chlamy150:0.0,Chlamy167:0.0,Chlamy142:0.0,Chlamy74:0.0,Chlamy169:0.0,Chlamy145:0.0,Chlamy133:0.0,Chlamy138:0.0):0.00844,LjRoot17:0.02303)0.000:0.01327)1.000:0.05437,(Root1279:0.03680,((Root1423:0.03202,(Root608:0.00013,LjRoot284:0.00460)1.000:0.00888)1.000:0.04431,(LjRoot202:0.02825,LjRoot256:0.01356)1.000:0.03141)0.997:0.02038)1.000:0.04141)1.000:0.11041,(((Root343:0.01860,(Root342:0.00016,LjRoot299:0.00889)0.000:0.00957)1.000:0.05007,(Root655:0.03878,((((Root1472:0.01109,Root656:0.02641)1.000:0.01130,((LjRoot285:0.0,LjRoot300:0.0):0.00476,LjRoot291:0.00643)0.996:0.00884)0.632:0.00618,(Root487D2Y:0.00164,Root1455:0.02548)1.000:0.02279)1.000:0.02730,LjRoot266:0.02729)0.336:0.01071)1.000:0.05860)1.000:0.06733,(((LjRoot101:0.0,LjRoot97:0.0):0.02004,((Root77:0.0,Root1290:0.0,Root1277:0.0):0.01321,(Root700:0.00303,LjRoot167:0.00532)1.000:0.06810)0.786:0.02326)1.000:0.06480,(LjRoot219:0.05118,(LjRoot301:0.03529,LjRoot225:0.04499)0.992:0.01810)1.000:0.06230)1.000:0.06171)1.000:0.06305)0.811:0.03649)1.000:0.20272,(((((Root670:0.00011,LjRoot253:0.00014)1.000:0.01674,(LjRoot145:0.00328,((LjRoot142:0.0,LjRoot52:0.0):0.00014,LjRoot4:0.01196)1.000:0.00451)1.000:0.00963)1.000:0.02914,((LjRoot261:0.04440,(LjRoot237:0.01390,(Root483D1:0.02257,LjRoot90:0.01515)0.999:0.01013)1.000:0.02426)1.000:0.02914,(Root381:0.04240,((Chlamy179:0.0,Chlamy8:0.0,Chlamy172:0.0,Chlamy181:0.0,Chlamy11:0.0,Chlamy42:0.0,Chlamy9:0.0,Chlamy161:0.0,Chlamy86:0.0):0.03883,(LjRoot233:0.00319,LjRoot9:0.00347)1.000:0.03109)0.999:0.01379)0.920:0.01038)1.000:0.01899)1.000:0.17319,(Root1462:0.15966,(Root123D2:0.07336,((LjRoot229:0.01123,LjRoot243:0.02052)1.000:0.05553,(LjRoot293:0.05990,(LjRoot220:0.02463,LjRoot297:0.02579)1.000:0.03457)0.994:0.02339)0.442:0.02467)1.000:0.08563)1.000:0.08490)1.000:0.06154,(((LjRoot254:0.09892,(((((LjRoot104:0.00793,(LjRoot239:0.01038,LjRoot240:0.01710)0.998:0.00761)1.000:0.05016,(Root274:0.0,Root1240:0.0):0.08361)0.878:0.01219,(Root149:0.05176,(Root564:0.03868,(LjRoot221:0.00981,(Root491:0.01993,(Root651:0.00031,LjRoot11:0.00014)1.000:0.00496)1.000:0.00720)1.000:0.03227)1.000:0.03004)0.916:0.01237)1.000:0.01891,((LjRoot251:0.09692,((Root1203:0.01698,(Root1220:0.01720,(Root708:0.04727,LjRoot258:0.01409)0.964:0.00814)0.953:0.00937)1.000:0.01704,(LjRoot248:0.03173,(LjRoot224:0.00047,LjRoot245:0.00011)1.000:0.04685)0.998:0.01112)0.981:0.01191)1.000:0.02808,LjRoot30:0.05801)0.842:0.01260)0.981:0.01165,((LjRoot46:0.0,LjRoot2:0.0,LjRoot50:0.0,LjRoot51:0.0):0.06360,((((Root127:0.0,Root31:0.0):0.00011,((Root1252:0.0,Root258:0.0,Root231:0.0):0.00014,(Root142:0.00014,LjRoot257:0.00011)0.836:0.00011)0.850:0.00011)1.000:0.01537,(Root278:0.01676,(LjRoot10:0.00062,((Root1298:0.0,Root74:0.0,Root1312:0.0,Root954:0.0):0.00011,(Root423:0.00013,Root558:0.00014)0.977:0.00051)1.000:0.00359)1.000:0.01041)1.000:0.00944)1.000:0.03875,((Root268:0.0,Root1212:0.0):0.03387,((((LjRoot255:0.0,LjRoot265:0.0):0.00431,LjRoot235:0.00643)1.000:0.00585,((LjRoot274:0.0,LjRoot273:0.0):0.00431,LjRoot238:0.00591)0.990:0.00308)1.000:0.01554,(Root482:0.04357,(Root483D2:0.02172,(LjRoot98:0.00021,((Root73:0.0,Root1334:0.0):0.00011,Root1204:0.00014)0.759:0.00014)1.000:0.01660)0.824:0.00987)0.748:0.00766)1.000:0.03296)1.000:0.02338)0.999:0.01399)0.998:0.01594)1.000:0.03278)1.000:0.07113,(((Root100:0.02435,LjRoot7:0.04465)1.000:0.02946,((((LjNodule210:0.0,LjNodule209:0.0,LjNodule212:0.0,LjNodule211:0.0,LjNodule213:0.0,LjNodule215:0.0,LjNodule218:0.0,LjNodule214:0.0,LjNodule217:0.0):0.00642,LjRoot234:0.00279)1.000:0.01278,(LjRoot228:0.01041,(Root172:0.01649,(LjRoot246:0.00676,(Root695:0.00032,Root102:0.00041)1.000:0.00730)1.000:0.00676)0.999:0.00696)0.962:0.00753)1.000:0.03206,((Root554:0.0,Root1471:0.0):0.04715,(Root157:0.02399,Root552:0.03439)1.000:0.02679)0.701:0.00927)1.000:0.02384)1.000:0.07764,(LjRoot231:0.07525,LjRoot244:0.10140)1.000:0.04679)1.000:0.04102)1.000:0.09549,((LjRoot222:0.01364,(Root105:0.00144,(Root413D1:0.00016,LjRoot16:0.00109)1.000:0.00947)1.000:0.02010)1.000:0.08659,((LjRoot177:0.01254,(Root436:0.00551,Root635:0.00728)1.000:0.01179)1.000:0.03368,(Root685:0.00892,(LjRoot184:0.01352,LjRoot3:0.01159)0.121:0.00669)1.000:0.05246)1.000:0.05907)1.000:0.18698)0.986:0.03645)1.000:0.09431)0.998:0.07536)1.000:0.31591,(((Chlamy82:0.0,Chlamy122:0.0,Chlamy103:0.0,Chlamy131:0.0,Chlamy193:0.0,Chlamy189:0.0,Chlamy116:0.0,Chlamy129:0.0,Chlamy59:0.0,Chlamy45:0.0,Chlamy64:0.0,Chlamy118:0.0,Chlamy124:0.0,Chlamy97:0.0,Chlamy120:0.0,Chlamy60:0.0,Chlamy166:0.0,Chlamy94:0.0,Chlamy148:0.0,Chlamy137:0.0,Chlamy117:0.0):0.30670,(Root901:0.01335,((Root186:0.01418,(LjRoot82:0.02198,(Root420:0.01129,LjRoot149:0.01804)1.000:0.02133)0.970:0.00958)0.821:0.00683,Root935:0.01938)0.974:0.01683)1.000:0.27013)1.000:0.70561,(((Root136:0.14558,(Root135:0.08458,(Soil538:0.07004,(Root265:0.01674,LjRoot80:0.01277)1.000:0.04367)0.609:0.02673)1.000:0.09028)1.000:0.15053,((((Root107:0.0,Root187:0.0):0.11993,((Root369:0.02823,(Root264:0.02483,Root1310:0.02227)1.000:0.01916)1.000:0.03180,(((Root55:0.0,Root1319:0.0):0.02627,(Root63:0.0,Root1295:0.0):0.02953)1.000:0.02725,((LjRoot303:0.0,LjRoot307:0.0,LjRoot304:0.0):0.04514,(Root431:0.01479,(Root66D1:0.0,Root1304:0.0):0.01749)1.000:0.03509)0.839:0.01126)1.000:0.02319)1.000:0.06957)1.000:0.13534,((Root456:0.13656,(((Root181:0.00027,(Soil810:0.00132,Root85:0.02835)1.000:0.03861)0.994:0.00507,(Soil811:0.00652,(LjRoot49:0.0,LjRoot27:0.0):0.01190)0.592:0.00485)1.000:0.12386,(Soil728:0.16623,(((Soil803:0.03596,Soil802:0.00063)1.000:0.05039,(Soil748:0.02756,(Root563:0.03597,Root101:0.00041)1.000:0.03658)0.994:0.01922)1.000:0.05508,(Soil756:0.09798,(Soil729:0.05736,(LjRoot47:0.0,LjRoot48:0.0,LjRoot24:0.0):0.03176)1.000:0.06457)1.000:0.03335)0.495:0.02211)0.811:0.02621)1.000:0.06335)1.000:0.04770,(((Root918:0.00015,Root22:0.00125)1.000:0.11174,(Root485:0.01834,(Root137:0.00872,Root930:0.00859)1.000:0.01638)1.000:0.10939)1.000:0.09918,((Chlamy134:0.20395,(Soil782:0.11345,((Chlamy115:0.0,Chlamy113:0.0,Chlamy23:0.0,Chlamy70:0.0):0.04465,(Soil763:0.04010,(((Soil736:0.00580,LjRoot283:0.00501)1.000:0.02877,((LjRoot13:0.03040,(Soil761:0.00516,Soil764:0.00775)1.000:0.03283)0.992:0.02301,Soil762:0.05545)0.851:0.01552)0.866:0.01095,(LjRoot14:0.01408,(LjRoot57:0.00023,LjRoot78:0.00015)1.000:0.01205)1.000:0.01624)0.863:0.01241)0.999:0.02211)1.000:0.07307)1.000:0.05133)1.000:0.07389,((Root53:0.08524,(((Root553:0.01612,(Root280D1:0.01370,((LjRoot186:0.0,LjRoot185B:0.0):0.00031,LjRoot44:0.00014)1.000:0.01309)1.000:0.01272)0.999:0.01355,((Chlamy52:0.00094,LjRoot249:0.00067)1.000:0.02458,((LjRoot42:0.0,LjRoot12:0.0):0.00850,(Root322:0.00049,Root1433D1:0.00018)1.000:0.00916)1.000:0.02080)0.990:0.00955)1.000:0.07528,((LjRoot45:0.0,LjRoot19:0.0):0.07973,((Root180:0.03927,Root166:0.03573)1.000:0.02834,(Root61:0.06213,((Chlamy174:0.0,Chlamy175:0.0,Chlamy162:0.0):0.00014,Chlamy205:0.00014)1.000:0.06263)0.982:0.01893)1.000:0.02341)0.989:0.01827)0.516:0.01875)1.000:0.06677,((Root332:0.00652,Soil809:0.01010)1.000:0.12805,((Root227:0.07827,Root112D2:0.07652)1.000:0.03310,((Soil535:0.04236,(Root81:0.01118,(Root1464:0.00349,LjRoot8:0.00427)1.000:0.01306)1.000:0.02790)1.000:0.05550,((Root1293:0.0,Root60:0.0):0.07195,Root4:0.08491)0.986:0.02105)1.000:0.02405)1.000:0.03237)0.046:0.02388)1.000:0.18379)1.000:0.05192)1.000:0.03150)1.000:0.04633)0.712:0.02765,((Root495:0.09726,(Root472D3:0.05536,(Root236:0.00630,Root344:0.00967)1.000:0.05323)1.000:0.05616)1.000:0.11401,(((Root682:0.00014,Root614:0.00012)1.000:0.05071,(Root190:0.03930,(Root240:0.0,Root79:0.0):0.04851)0.315:0.02318)1.000:0.07680,((Root224:0.0,Root1257:0.0):0.09248,(((Soil805:0.02743,Soil777:0.02737)1.000:0.05767,(Root122:0.03245,Soil774:0.03379)1.000:0.06359)1.000:0.03703,(Soil797:0.06383,(Root140:0.00574,(Root151:0.00072,Soil796:0.00022)0.760:0.00200)1.000:0.05289)1.000:0.06505)0.997:0.02164)0.331:0.02272)1.000:0.09176)1.000:0.08513)1.000:0.07126)1.000:0.45245,((((LjRoot153:0.00096,(Soil766:0.00434,(Soil750:0.00066,(LjRoot55:0.00014,LjRoot56:0.00014)0.840:0.00014)0.915:0.00055)0.625:0.00094)1.000:0.01514,(Soil787:0.00617,(Soil724D2:0.00039,Root444D2:0.00014)1.000:0.00416)0.999:0.01194)1.000:0.11336,(Root52:0.11652,Soil522:0.11135)0.561:0.03431)1.000:0.16130,((Chlamy176:0.00141,(Root131:0.02600,Root11:0.00014)1.000:0.00401)1.000:0.12965,((((LjRoot5:0.0,LjRoot53:0.0):0.13538,(Soil768D1:0.01171,((Chlamy136:0.0,Chlamy135:0.0):0.00651,(Soil745:0.00101,LjRoot15:0.00148)1.000:0.00831)0.090:0.00560)1.000:0.12343)1.000:0.03418,(Root147:0.00059,(Soil531:0.00015,Root239:0.00066)0.769:0.00010)1.000:0.10214)0.518:0.01708,Root920:0.12657)0.999:0.03611)1.000:0.14914)1.000:0.28134)1.000:0.10931)1.000:0.19122)1.000:0.23181,(((LjRoot18:0.04172,(Soil773:0.03311,((Root627:0.00135,Root480:0.00136)1.000:0.04520,(Soil772:0.02725,(Root179:0.00023,Root561:0.00105)1.000:0.02848)0.998:0.01652)1.000:0.03447)0.086:0.01553)1.000:0.15876,(((Root494:0.01039,LjRoot298:0.01476)1.000:0.07341,(Root690:0.05049,((Root559:0.00014,(Root667:0.00256,(Root76:0.0,Root96:0.0):0.00024)0.828:0.00114)1.000:0.02207,(Root604:0.00173,(Root916:0.00025,Root983:0.00012)0.996:0.00252)1.000:0.01348)1.000:0.02924)1.000:0.03447)1.000:0.04092,(((Chlamy71:0.0,Chlamy130:0.0,Chlamy91:0.0,Chlamy93:0.0,Chlamy24:0.0,Chlamy39:0.0):0.04162,(Chlamy211:0.0,Chlamy123:0.0,Chlamy192:0.0):0.06183)1.000:0.05687,(LjRoot247:0.08539,((Root630:0.00722,LjRoot125:0.00368)0.996:0.00757,((LjRoot143:0.00522,(((LjRoot174A:0.0,LjRoot168:0.0):0.00014,LjRoot155:0.00084)1.000:0.00071,((LjRoot63:0.0,LjRoot60:0.0,LjRoot68:0.0,LjRoot73:0.0,LjRoot157:0.0,LjRoot193:0.0,LjRoot156:0.0,LjRoot77:0.0,LjRoot165:0.0,LjRoot173:0.0):0.00014,(LjRoot146:0.00014,LjRoot197:0.00013)0.670:0.00015)0.609:0.00015)1.000:0.00922)0.010:0.00158,(LjRoot21:0.00406,Root65:0.01173)0.671:0.00241)0.998:0.00623)1.000:0.04932)1.000:0.02884)0.998:0.02552)1.000:0.11332)1.000:0.21660,((Chlamy44:0.00072,Chlamy26:0.00128)1.000:0.32344,(Root1280:0.40327,((LjRoot232:0.00075,LjRoot92:0.00021)1.000:0.03792,(LjRoot71:0.04463,(LjRoot152:0.06521,(((((Chlamy107:0.0,Chlamy108:0.0):0.00275,Chlamy90:0.00454)1.000:0.02048,((((Root71:0.0,Root68:0.0):0.00609,LjRoot264:0.00359)0.972:0.00305,(LjRoot263:0.00694,(Root329:0.00251,((LjRoot278:0.0,LjRoot277:0.0):0.00024,LjRoot279:0.00013)0.995:0.00132)1.000:0.00851)1.000:0.00511)0.597:0.00111,(LjRoot281:0.01208,(Root562:0.00249,(Chlamy125:0.00013,Chlamy165:0.00013)1.000:0.00394)1.000:0.01153)0.993:0.00681)0.986:0.00465)0.999:0.00713,(LjRoot162:0.01440,(LjRoot268:0.02458,(Root9:0.00631,Root569:0.00304)1.000:0.01555)0.951:0.00791)1.000:0.01026)0.974:0.00442,(Root401:0.00253,(LjRoot113:0.00014,((LjRoot137:0.00014,(LjRoot81:0.0,LjRoot182:0.0,LjRoot286:0.0,LjRoot59:0.0,LjRoot112B:0.0,LjRoot147:0.0,LjRoot114:0.0,LjRoot111:0.0,LjRoot250:0.0,LjRoot252:0.0,LjRoot115B:0.0,LjRoot159:0.0,LjRoot110:0.0,LjRoot54:0.0,LjRoot154:0.0,LjRoot163:0.0,LjRoot195:0.0,LjRoot151:0.0):0.00014)0.000:0.00014,((LjRoot136:0.00014,(LjRoot6:0.0,LjRoot43:0.0):0.00013)0.000:0.00014,LjRoot123:0.00014)0.000:0.00014)0.000:0.00015)0.998:0.00253)1.000:0.01127)1.000:0.02864)1.000:0.02864)1.000:0.03792)1.000:0.19162)0.985:0.05716)1.000:0.08994)1.000:0.07546)1.000:0.23674)0.931:0.04803)1.000:0.14214,(Root1272:0.09890,(((Root405:0.0,Root662:0.0):0.01379,(Root1444:0.02945,(Root1237:0.01287,Root1217:0.01293)1.000:0.01430)0.253:0.01102)1.000:0.09254,(Root404:0.10461,(((Root1238:0.0,Root29:0.0):0.00014,Root16D2:0.00014)1.000:0.06690,(Root1221:0.04190,LjRoot28:0.04165)1.000:0.04955)0.921:0.02148)1.000:0.02948)0.542:0.02087)1.000:0.04744)1.000:0.06777)0.968:0.02066)1.000:0.02685)0.260:0.01489)1.000:0.04453)1.000:0.02774,(LjRoot305:0.03360,((LjRoot290:0.0,LjRoot61:0.0):0.00079,(((LjRoot83:0.0,LjRoot84:0.0,LjRoot85:0.0):0.01090,((LjRoot179:0.01426,LjRoot175:0.01626)1.000:0.04082,(LjRoot178:0.00012,LjRoot174B:0.00012)1.000:0.00917)0.987:0.00535)0.871:0.00372,LjRoot130:0.00587)1.000:0.00957)0.999:0.01545)0.995:0.02102)0.851:0.01259)1.000:0.02579,Root318D1:0.01948)0.024:0.00543,(Chlamy13:0.01468,(Root473:0.03970,(Root411:0.00897,Root434:0.01046)1.000:0.01055)1.000:0.01297)1.000:0.01057)1.000:0.02016,(((LjRoot150:0.0,LjRoot203:0.0):0.00018,LjRoot236:0.00025)0.971:0.00082,(LjRoot302:0.00015,(LjRoot126:0.00011,(LjRoot62:0.00062,LjRoot171:0.00062)0.896:0.00021)1.000:0.00129)0.825:0.00015)0.801:0.00016)1.000:0.01661)0.880:0.00021,LjRoot99:0.00032)0.786:0.00010,(LjRoot172:0.0,LjRoot170:0.0,LjRoot160:0.0):0.00016)0.991:0.00063)0.900:0.00033);
