# Supplementary material for: Shared features and reciprocal complementation of the Chlamydomonas and Arabidopsis microbiota
Source: Nat Commun. 2022 Jan 20;13:406. doi: 10.1038/s41467-022-28055-8 (PMC8776852; doi:10.1038/s41467-022-28055-8)
Supplement: Supplementary file 9 — Source Data [file 41467_2022_28055_MOESM9_ESM.zip › source_data/supplementary_fig_6/AtSPHERE_LjSPHERE_CrSPHERE_concatenated_hmm_alignments.aln]

>Root695
---------------------------------------------------------------maqtqtf----------
--------------------------------------------------------------------------------
----------------------------NGRR-RVR------------------------------------------KF
FGKIP-E-------------------VAEM-PNLIEVQKASYDQ-FLMVaepkg-------------grpdeGLQAVFKS
VFPISDFS--------GS-SMLEFVK-------------YEFE--G----------------------------------
-------------------------P------KFDV-DECRQRDLTYAAPLKVTLRLIVFDIDed-tgAK----SIK-DI
K--------EQ---------------------------------------------------------------------
----D-VYMGDMPLMTLNGTFIVNGTERVIVSQMHRSPGVFFDHDKG--KSHSs--gKLLFAARVI--PYRGSWLDI--E
FDSK--D----V-------VHARI-------DR---RRKIPVTSLLMA-----------L--------------------
---------------------------------------------------GM--------------DG-EEILS-----
TFYNKITykragdhwripfnverfrglkavgdlvdadtgevvveagkkitarqaralgekglka----------------
-------------------------------------------ikatdedllgnylaedivnygtgeifleagdeidekt
lkvllgtgedeikvldidhvN----------------------VGAY-IRNT------L-N---V---------------
----------D------KNE-------SRQ---------------D--------ALFDIY--------------------
-----------------------RVM--RPG-EPPTLE-----T-AEAMFNSL---------------------------
FFDS-ERYDLSAVGRVKMNMR----------------------LELKAE----DT-------------------------
--------------------------------------------------------------------------------
--------------------------------------------------------------------------------
---------------------------VRVL------------------------R------------------------
--------------------------------------------------------------------------------
-------------------------K-DD-------ILAVVRTL-----------VELRD---G------------KG--
-----------------E-----------------------------------------------------------I--
DDIDNLGNRRVRSVGELMENQYRVGLLRMERAIKERM----------S-S--IEI-------------------------
-------DTV-MPQDLIN-AKPAAAAVREFFGSSQLSQFMDQTNPLSEITHKRRLSALGPGGLTRERAG--------FEV
RDVHPTHYGRICPIETPEGPNIGLINSLATFARVNKYGFIESPYRKIV--------------D---G-------------
---------------------------------------------------------------------------K----
------L---T---NDVV------------------------------------------YLSAMEEAKHHVAQ--ANAE
LDKN-G-G-FV----------DEFVICR-S--------A-------------------gEVM-MA----------PRENV
DLMDVSPKQMVSVAAALIPFLENDDANRALMGSNMQRQAVPLVRAEAPFVGTGMEPI-VARDSGAAIG--ARRGG---IV
DQVDATRIVIR-------------------A--TED-lDp------gkSGV-------------------------DIYR
LMKFQRSNQNTCI--NQRPLVRM---------------------------------------------------------
-----------GDRVN--------KGDIIADGPSTELGDLALGRNVLVAFMPWNGYNYEDSILLSERIVADDVFTSIHIE
EFEVMARDTKL--G-PEEITRDIPN-VSEEALKNLD-EAGIVYIGAEV------QPGDILVGKITPKGESPMTPEEKLLR
AIFGEKAS-DVRDTSMRMPPGTF-GTVVEVRVF-N-----R---Hgvekderamaiereeierlakdrddeqaildrnvy
arlsdvl---vgkeaiagpkgfkkgstlskdtldeyprsqwwqfaveneklqsElealrgqyddskk-------------
----------------------------aleqrfmdkvekvQRGD--E-MPPGVMKMVKVFVAVKRKMQPGDKMAGRHGN
KGVVSRIVPVEDMPFLEDGTHADIVLNPLGVPSRMNVGQILETHLGWACAGM----------------------------
--------------------------------------------------------------------------------
------------------------------------------------------------GKKigelidaykvagdikpl
rktlesfipa--------------------------------ndrnepvreyddesivrlseqmrrgvsIATPVFD---G
AHE-AD---------INIMLEQA---------------------------------------------------------
--------------------------------------------------------------------------------
-----------Glh-----------------tsG-------------QSQLYDGRTGEPFDRKVTMGYIYMLKLHHLVDD
KIHARSIGPYSLVTQQPLGGKAQFGGQRFGEMEVWALEAYGAAYTLQEMLTVKSDDVAGRTKVYEAIVRGDDTFEAGIPE
---------------SFNVLVKEMRSLGL------NVELE--------N-------------------------------
--------------------------------------------------------------------------------
-------------------------T--------------------klddnpirlpdaae--------------------
--------------------------------------------------------------------------------
-----------mnqvrkadpnnk---------------------------------------------------------
--------------------------------------------------------------------------------
-------------------------------------TVSENRKARFSYEVL-DTVE--AGLVLTGTEVKSLRQ-GQANI
QDS-YASV-E-GG----EIWLINSYLP-----EYLQ-A-NR-FN-HEPRRRRKLLLNKREMAKLSQS-VDR-EGMTLVPL
KIYFNDQG-R-AKLLLAVGRGKKLHDKR--ESEKQ----RDWSREKGRLLK-E---------------------------
--------------rg-----------------------------M----------------ALK-KFNPVT-PSTRQLV
IVDR-SGL-Y-----K---------------G------KP-VKGLTEG-L--TKSGGRN-NHGRITARFIG-GGHKRSYR
IIDF-KRR--K-FDVV----GTVERIEYDPNRTAFIALIKY---DD-----G-E-----L-----S--YIIAPQRLAPGD
KV--V--S------GE----S--V-------DVKPGNAMPLASMPVGTIVHNIELKPGKGAQVARSAGGYGQLVGR--D-
-QGMAILRLNSGEQRVVHGSCMATVGAVSNPDHGNINDGKAGRTVW--RGKR---PHNRGVTMNPVDHPHGGGEGRT-S-
-GGRH-PVSPWGKPTKGKKTRS-N--K--ATDK--FILR-S------RHQ-rks--------------------------
--------------------------------------------------------------------------------
--------------------------------------------------------------------------------
------------------------------M-------------------N----G------QN-IRIR--LKAFDHRVL
DASTKEIV----STAKRTGAN-VRGPIPLPTRIEKFTVNRSPHVDKKSREQFEMRTHKRLLDIV---DPTPQTVDALMKL
D-L---AAGVDVEIK---L-------------------------------------------------------------
--------------------------------------------------------------------------------
---------------------------------------------mtpM-------------------------------
--------------------------------A-----RYVFITGGVVSSLGKGIAAAALGALLQARGYRARI-------
--------------------------KKLDPYLNVDPGTMSPYQHGEVFVTDDGAETDLDLGHYERFTG-RSANQQDNIT
TGRIYKNIIERERRGD-YLGATVQVIPHVTDEIKNFVLN-------GN-------------------DD---------YD
FVLCEIGGTVGDIEAMPFLEAIRQLGNDL-PR---NNAVYVHLTLMPYIPT-AGELKTKPTQHSVKELRGIGIAPDILLV
R-AD-RAIPKEERRKLSL-FCNVRESAVIQALDVP-HIYDVPMAY-HKEGLDSEVLAAFGI--D----------------
----------------------pA-P---------KP-R--MEP------WQAVSNRI--HN-P--EGE-----------
---VTIAVVGKYTGLKDAYKSLIEALSHGGLANHVKVKLDWIE---SEIF-----EK----E----------Dp--tP--
---WL------EKVHGILVPGGFGE-RGSEGKILAAKFARERKVPYFGICFGMQMACIEAARSLAGIEH-ASSTEF---G
PT----E----EPVVGLMT--Ewlkg----------------------nmlekRRE------------------------
---------------T----GDLG-G---------------T------MRLGAYQ-AELAKGSK-IAEIY-G---D----
TQISERHRHRYEVN-V-DYKERLE-DC-G---------LVFAGMS--P-----DG-VLPETVEY--P-----D------H
PWFIGVQYHPELKSRPLDPHPLFASFIEAA-------VEQS----rlv--------------------------------
--------------------------------------------------------------------------------
--------------------------------------M--------------A-----HKKAGGSSRNGRDSHSKRLGV
KKFGGEAVIPGNIIIRQRGTTWHPGVNVGMGTDHTLFALETGAVTF--N---KK-A-NG--RTYVS-VNP----------
--------------------------------------------------------------------------------
------------------------------------------itkaae--------------------------------
----------------------------------makaqttkpkaeskqskaqntp------------------------
------------------------------------------RLKQVYN------ETIRKALQEQFGYDNEMQVPRIDKI
VLNMGVG-E-ATAD-SKKPSIAAEDLAMIAGQKAVVTRARNSIAGFKVREKMPIGAKVTLRKERMYEFLDRLVNIALPRV
RDFRGLNP-KSFDGRGNYAMGIKEHIVFPEI--NY---DKVD-QVWGMDVIVCTTAKTDDEARALLKAFNFPF-------
--------R-Q--------------------------------------------------------------------M
-----------------------------------A-RIAGVNIPTNKRVVIALQYIHGIGKKFAQEIVDKV---G----
------IPA----------------ERRVNQLTDAEVLQIRETIDR--D-YQ---------------VEGDLRREVSMNI
KRLMDLGCYRGLRHRR-SLPVRGQRTHTNARTRK-----GP--AK-SIA--------GKK----K---------------
--------------------------------------------------------------------------------
--------------------------------------------------mr----------------------------
--------------------------------------------------------------------------------
--------------------------------------------------------------------------------
-------------------F-----PP--------A--F----LNE-IRDRVPISSV---VGQR-V-AW-D-RK-K-T--
---NaprgdYWACCPF--H-----G-E---KSPSFHCE-DK----K--GR------YH----------------------
--------------------------------------------------------------------------------
--------------------------------------------------------------------------------
--------------------------------------------------------------------------------
-----------------------------------------------------CFG-CSVSGDHFKFLTEL-----DGM-
SFPEAVEKIADMA-G----VP-M-------PV---------Rd---------------aqEE------------------
--------------------------------------------------------------------------------
----RREK--------ERAS-------------L-------TD-V--MEMATSFFQ-E--RL-------QG-PE-----G
AKAR--------------------A----------Y-L-R-DRGL-----------T----PA-TQQSFR----LGF-AP
---D----S---R---NAL-----------------KEHLA-ARG-V-PKADI-E-------ACG-LVRHG-DDi-----
-----------pVSY-D------------------------------------------WF-R--DRIMFPIPDSRGKII
AF--GGRALQpd-------------------alA-KYMNSPDTEL--------------FHKGNVLYNF-----AR-AR-
K----ALA----------K-----------------------G--G-----------TVIAVEGYMDVIALA-----QA-
---GFEN-----V-------VA--------PL---GTALTENQ-------LELLWR-----M-A-PE-------------
-------PMLCFDGDKAGLKAAWR-AA-----------dMA---LPSV-QAG----------------------RSA---
RFALL--PEG---------------------KDPDDLV-KA---E-G--SD-AF--------------------------
---RAV-LAD-A--RP-----LVDLLW-M------------------------RET----------A--GGVF--D-TP-
--------ERR----AELE--------------KTLRELTSR---I---RD-ES-LR-YH-----YQQE-M---------
------------RER----------VlSFf------gSQRSa--------------rQgrqdggrpgergqgkaaapggq
fa------------------------------------------------------------------------------
----------------ksgggriaiteslgqsalvkrggegM----------------------SVREAT----IIV---
---------A------LIN----H-P------------------------------A-----------------------
---------------Li------------------------deNF-A--H------IEFLDLA---NSD-----------
-----------L-RRLHAAILDAMAH--DMandr--------qaviaT--------------------------------
--------Veragcaeiweravgl--------------------------------------------------------
--------------------------------------------------irrmrqwpaletaalE---DARDAFSQAL-
-H---------------------------------------------------------------------LQ---RSAR
T--------LHKELK-----------QA------E-------------------------------------AALA----
--------------------------------------------------------------------------------
-tdptdenyrhlieiqaqfqdvqatealiegfgvssgragra--------------------------------------
--------------------------------------------------------------------------------
--------------------------------------------------------------------------------
--------------------------------------------------------------------------------
--------------------------------------------------------------------------------
--------------------------------------------------------------------------------
--------------------------------------------------------------------------------
--------------------------------------------------------------------------------
--------------------------------------------------------------------------------
--------------------------------------------------------------------------------
--------------------------------------------------------------------------------
--------------------------------------------------------------------------------
--------------------------------------------------------------------------------
--------------------------------------------------------------------------------
--------------------------------------------------------------------------------
--------------------------------------------------------------------------------
--------------------------------------------------------------------------------
--------------------------------------------------------------------------------
--------------------------------------------------------------------------------
--------------------------------------------------------------------------------
--------------------------------------------------------------------------------
--------------------------------------------------------------------------------
--------------------------------------------------------------------------------
--------------------------------------------------------------------------------
--------------------------------------------------------------------------------
--------------------------------------------------------------------------------
-----------------------------------------md-------------------------------------
--------------------------------------------------------------IL-R------QL--EA--
EQA-------Aki--eakRK-LPEFQPGDTVRVMVRVTE-G----TRT---------------RVQAYEGVVIARA--G-
-AGFQENFTVRKI-SYG--EGVERVF---------PVYSPMVEGVEIVRRG-KVRRAKLYYLRD--------RRGKSA-R
--ISENTgvrarkl------------------------------------------------------------------
----------ndeerdalN-------aekarieaekvaaaealaaekaaqdaaekkaaaeaaeaakaaeaatae------
--------------------------------------------------------------------------------
--------------------------------------------------------------------------------
--------------------------------------------------------------------------------
--------------------------------------------------------------------------------
--------------------------------------------------------------------------------
--------------------------------------------------------------------------------
--------------------------------------------------------------------------------
--------------------------------------------------------------------------------
-------maa----------------------------------------------------------------------
--F---------------------K----------------------------TLD---DI--------gN--IS-GKRV
LVRVDLNVPV---AD-----G----K--VTDATRIERIAPTIAELS-GKGAK-VILLAHFGRP---------K---DGP-
-------------S--AE---FSLEP-IA-RAT-AEVL------GR-P-----VGF----A--S-D--C----V-G-D-I
-AG-SAI-AA--M---NKGDVVLLENTRFY---------K-AEE-----------------------K-----N------
----D----P----AFT-EKLAA--NG-D--------I-FVNDAFSAAHRAHSSTEGLAHL---L----P---A----FA
GRTMQAELEAL-E-KGL-GKPV--R-------PVVAIVGGAKVSTKIDLLMNLVK--KV----D--ALVIGGGMANTFLA
A-RGTDVGKSLC---E--H----------DLA--TTAKQIM---------------------------------------
--------IEAAEA----GC-A-------I-ILPVDGVVA-----R--------EF-----KA------G-----A--AC
------ETV--AIS------D---VP-----A-----DG-----MILDV-GAKTVMTIGEWIDR--------AATLVWNG
PLGAFE-IAPFDHATVAAAK-HAAAR-Tka-gkL----VSVAGGGDTVAALNHAG--VAD-DFTYVSTAGGAFLEWMEGK
PLP-------------------------------------------------GVD-----VL------------------
--------------------------------------------------------------------------------
--------------------------------------------------------------------------------
--------------------------------------------------------------------------------
--------------------------------------------------------------------K-----------
-------------------------------r------------------------------------------------
------------------------------------------------------------------------msge----
----------------------------------------------------------------------------YDDL
K---RRMDGAIAAFKHDLASLRTG-RASSNLLDA--IQVQ-AYG-TSMPINQVANVSVPEPRMISVSVW--D-KSMVGAV
DRAIRE-S-NLGFNPI-VDGTNLRIPLPELNEQRRKELVKISHTYAENARVAARHVRRDGMDFLKKAEKD-GD--I-SED
D---QRKRSDQVQKLTDETISTIDHLLSDKEAEIM-QV------------------------------------------
--------------------------------------------------------------------------------
--------------------------------------------------------------------------------
--------------------------------------------------------------------------------
--------------M-----------------------------------------------------------------
-----T-RS----IW---------------------------KGPFIDGYLLKKVDKVREGG-----RNE-VIKMWSRRS
TILPQFVGFTFGVYNGQKHVPVSVNE-DMVGHKFGEFAPTRTYYG-H--G----AD-------KK-A--------krk--
--------------------------------------------------------------------------------
-----------------------M-R---------------------SGVIAKKVGMTRIY-N-DAGEHVPVTVLLMENC
QVVAQRTQE-K--------------NGYT-AVQLGV-------GL-A-----K--V--------KN--------------
T----------------S-------------KAMRGHF-------------------A--T-AS----VE-PKAKVAEFR
-------VSA----dN-M----IDV---GAEIT-V-E-HFVPGQKVDVTGTTIGKGFQGVIKRHHMGG-GRATHGNSVSH
----RTHGS-T--GQ--RQD---PGKVFKGKHMAGHMGDTRVTTQNVEIVSTDADRGLILIRGA-VPGSK-GAWI-LVRD
---AAKvaLPANaP-----Kpaa---------------------------------------------------------
---------iravA--------------aesgakneapategae------------------------------------
--------------------------M-L-QPKR--TKFRKQFK---GR--I-HGTA-KG-GTNLDFGGFGLKAL--EP-
-NRVTAREIEA--ARRAITREMKRAGRVWIRIFPDVPVTSKPTEVRMGKGKGAVDYWAARVKPGRIMFEIDG--V-NEET
AREALRLGAAKLSVKTRFVQRI------------------------------------------------ae--------
--------------------------------------------------------------------------------
-------------M------------------------------------------------------------------
---IQMQTNLDVADNSGARRVMCIKVL------------G----G-----------S----KR-KYASVGDIIVVSIKEA
IP-------RGR-VKKGDVMKAVVVRTAKDIRRPDGSVIRFDKNAAVLVDNK-------------------------K--
EPIGTRIFG----PVPRELR--A-K-NHMKIISLAPEVL-----------------------------------------
-----------------------------------------M-----------D--------------------------
--------------L--KIT-TLG-G---K---DAG--------------------------------------------
--------------------------------------------------------------------------------
-------------------------------------------------------K-VELSDEIF-----G-L----D--
PREDILQRVVRWQLAKKQQG-----THKAKGRAEIART-GA---KMYKQKGTGRARHHSARAPQFRGGGKAHGPV-VR--
SHEHELPKKVRALGLKHALSAKA-------K-SASI-------IIID---ELK--L------T--EA--K--TKALIANF
--AT-----L-------------gL-------------tN------------------ALLI--G---------------
-GAElD---KNFKLAATN-----IPNI---------------D-VLPIQGINVYDILRRGTL----VLSKAAVEAL----
--------------------------------------------------------------------------------
-----------------EE-------------------------------------------------------------
--------------------------------------------------------------------------------
--------------------------------------------------------------------------------
----rfk-------------------------------------------------------------------------
--------------------------------------------------------------------------------
-----------M---------------------A---KI--------------AKRV-SKTREGI-D--P-NKA--YALG
DALKLLKDRS---S--------VKFDETIEVAMNLGVDPRHADQMVRGVVNLPNGT-GRSVRVAVFA-RGDKADE-ARAA
GADIV------G-AEDLVDIVQK-G--TID-FDRCIATPDMMPLV---G-RLGKVLGPRGMMPNPKVGTVTT---DVAAA
VKASKGGAVEFRVEKAGIIHAGVGKVSFEVKALEENIRAFADAVTKAKPA-GAKG-NYVKKVSVTSTMGPGLKL-DVA--
--------------------------------------------------------------------------------
--------TL-------------tas------------------------------------------------------
--------------------------------------------------------------------------------
------------------------------------------ml------------------------------------
--------------------------------------------------------------------------------
-------------------LAEEAGLDLVEIS----------PNAVP---PVVKILDL-GKLKYANQKKA---AEARKNQ
K--VIEIKEIKM--RPNIDSHDYETKMKAVRRFF-E-E-GDKVKLTLRFRGREMAHME-LGMQLL---NKVR-EEVA-T-
---I--AKVEA-EP-KLE-GRQMMMVL----SP-----------------------------------------------
--------------------------------------------------------------------------------
--------------------------------------------------------------------------------
-------------------------------------------------r------------------------------
--------------------------------------------------------------------------------
--------------------------------------------------------------------------------
---------------------------------------------------------------------M----------
---------------------T-------T-FSQ---K---------------------------PADV--V-KKWILID
AEGL-VVGRLATVIANHLRGKHKPTFTPHVDDGDNVIVINADKVVFTG-----------K-K---FTDKVYYWH-TG--H
PGGIKERTARQLLeGR--FPERVVEKAVERMVP-R-GP-LGRRQM-KNLRVY-AGAE-H-PHVAQ---QP-VVL---D--
--vaklnaknkkva--------------------------------------------------------M---------
---------------------------A-KK-IA---GQLKLQ-VKAGSATPSPPIGPALGQRGI-NIMEFCKAFNAQTQ
EM--eK---GS-PVPVVITYYQDKSFTFVMKTAPVSYFLKK-AANL----TS----------GSK--EPGK--VKAG-TV
SREKVREIATAKMKDLNANDVEAAMRMVEGSARSMGLEVV----------------------------------------
---------------------g------------------M-------------------------GQKVNPIGLRLG--
I-NR-----TWDSRWFA-N-TG----EYGKLLHEDIKIRKYL-----EK---------------EL-----------KQ-
AA--ISKVVIER-----PH-K--KCRVTIHAARPG---LIIGKKGADIEKLRK--------------KLMEMT-------
--K-S---E-THLNIVEVRKPEIDATLVAQSIAQQLERRIAFRRAMKRAVQSAMRL-G-AEGIRINCAGRLGG-AEIARM
EWYREGRVPLHTLRADVDYGTAEAHTAYGICGVKVWVF-----------------------------KGEI---------
----------------------------LEHDPM----------------------------------------------
--------------------------------------------------------------------------------
---------------------------------ASER-------------------------------------------
--------rasesdaahggggdrergrrrena------------------------------------------------
-----------------------------------mvvsanr--------------------------------------
-------------LE--LLQIA---DAVAR---------EKSIDKSIVIAAMADAIQKAAR--------S-RY-------
---------gQ-----------------ETN-IRAD-------------------------------------I----NP
NT-GE-----MKLQRLMEV--V---------EK---VDD-----yA---------------------TQ--IAIS-----
-SA------------------------------------------------------------R-ER-------------
---------NPD---AQL-GD-----------------FIAEQL------------------------P-PMD----FG-
------RIAAQSAKQ---VI--VQKVREAE-RDRQYDEYKDRIGEIVNGTVK-----RVEYG----NVIVD--L------
-G-R------G----------EAIIR----------RDELIPREN---YKYG------DRVR--------AYVY-DV---
-RR--------------E--------------qR--G-------------PQ----IFLSRTHPQFMAKLFTMEVPEIYD
GIIEIKAVARDP-------GSRAKIAVIS--RDS---SI---DPVGACVGMRGSRVQAVVGEL--------------Q--
-------GEKIDIIPWSPSAASFIVNAL---QP---AEVAKVVLDE--------------------D----A--------
-------E---R---------------IEVVV-PDD--Q-LSLAIGRRGQNVRLASQL-------TGW-----DIDIL--
T-----EA-----------------------EEserrqke----------------------------------------
------------------------------fversslfMEAL------------------DV----------DEMVGQVL
ASEGFTSVEEVAYVD---------------------------------SG-EIA-SI-DGF-DED-TASEI---------
----------------------------------------------------------------------QTRAReylek
ieaehdd----------------------------krkalgvsdelrE--------IPGI-TT-aMMvtLGEDGVKTIED
FAGYAAdD------------------------------------------------------------------------
--------------------------------------------------------------------------------
-------------------------------------------ltgwkerkdgetkvfpgvlanhgvaradaeqmvlaar
lkagwitedelaaeevsadeavga--------------------------------------------------------
--------------------------------------------------------------------------------
---------------------------maqerrdggrgrdreerdd----------------------------------
-------------------------------------------------------------------------------G
MVDKLVHINRVAKVVKGGRRFGFAALVVVGD-QKGRVGFGHGKAREVPEAIRKATESAKRDMIFVP-------LR---SG
----RTLHHDV-EGRWGAGRVLLRAAKQGTGIIAGG-PMRAVFETLGMHDVVAKSMG-SS-NPY-NMVRATFDALKSQMH
PKD-VAAAR----------------G-I------------------KYSTLQ----------------------------
---------arrgtavaaee------------------------------------------------------------
--------maelsslaelgaatgntntqpaapvhvqkldks---------------------------------------
--------------------------------------------------------------------------------
--------------GRAYATGKRKNAIARVWV-KP-G--SG-KIIV-----ND-KE--FAT---YF-ARPVLQMI--LNQ
PI-IAS-NRAG-QYDIIATVVGGGLSGQAGAVRHGISKALTYYE-P------------T-LRAVLKKG----GFLTRDSR
VVERKKYGKAKARRSFQF-----------SKR------------------------------------------------
--------------------------------------------------------------------------------
--------------------------------------------------------------------------------
------madl----------------------------------------------------------------------
--------------------------------------------------------------------------------
--------------------------------------------------------------------------------
-------------------A------------K-----I---VDDLSKLTVLEAAELSKLLEEKWGVS--------AAA-
P-----VA-----------VAAAGGAAAAAAPAEEKTEFDVVL-TE-A-G-AQKINVIKEVRA-I-T--GL----GLKEA
KDLVE-AA--P-KP---V-KEG-VSKADADKFKAQLEAAGA--KVEL--K------------------------------
--------------------------------------------------------------------------------
-----------------------------------------------------------------malpd----------
-----------------------------------------------------------------------------FS-
-MRQLLEAGIHFGHQTHRWNPKMAPYIYGAR--N----------NIHIIDLSQTVPLLHQALKQVSDTVA-----KG--G
RVLFVGTK-RQASDIVADAAQRSAQYYVNSRWLGGMLTNWKTISNSIQRLRKLDEMLA-GE----AQ-GL-TKKERLNLD
REREKLDKALGGIKDM-GSTPD---LMFVIDT-NKEAIAILEAKRLGIPVVAIIDSNCDPDKIDFPIPGNDDAARAIQLY
CDLIAKAAIDGIA--------------------------------RQ---------------------------------
--------------------------------------------------------------------------------
------------------------qgalgvdigasveapiepaldpapapaseapea-----------------------
--------------------------------------------------------------------------------
------------------------------------------------M--------------------SRI--GKKPVS
L-PQGV-TATV-NG-QTVTAKGPKG-ELKFVV-ND-E--VLVKM--EGS--EI-------AV----QPRDQ---------
-----------------TK------TAR-SKWGMSRTQIVNILQGVKDGFEKKLEITGVGYRAALQ--G-KNL-QLALGF
SHDVVYETPQGITITV-PKP--------TEIT-----------VAGIDKQQVGQVAAEIREYRGPEPYK----GKGVRYA
GEKIVRKEG-K-K------------K------------------------------------------------------
--------------------------------------------------------------------------------
-----------------------------------------------M-----------------AKE---AAR------
----------------------------------------------------------vRR--RER--KNISSGVAHVNS
TFNNTMITITDAQGNSIAWSSAGAQG-FKGSRK-STPFAAQMAAEDVAKKAQ-E-HGMRMLEVEV--------CG-PGSG
RESALRALQAA-G-FTITSIRDVTPIPHNGCRPRK--K------RR--V-------------------------------
--------------------------------------------------------------------------------
----M----------------------------SISA--AQVKELRDLTGAGMMDCKAALTETNGNMEEAVDWLRKKGIS
KADKK-AGRTA-AEG-LIGVD----N----GVRE--------AAV---VEVNSETDFVARNAAFQEIVANVAKVALAy--
------------gTTDA-vAAAKy---pgS-dK--SVADTIKDAV-GTI---GENMGFRRSAKLTv----pHGAVATYVH
NAvadglGKL-G---VLVAI-ET-tG--NEHAan----afgRQV------------------------------------
-----------------------------------------------------------AMHVAAT--NP----------
--------------------------------MALT--------------------------------------------
-AEQIDPAAVEREKAI-----------------------------------------------FSDQA-------RQS--
---------------------------------------------G----------K--P--------------------
--------------------------------------E---AIIE-KMVEGRL-RKFY-------EEV-V-------LL
KQAF------V---L--NP--D-I--TVEKALKD-AEKDIGAP-AKITAYLRFA--L-G---------E--GIEK-EET-
-DFAAEVAAAVK--------------------------------------------------------------------
------------k------------M------------ARVKRG--VTSHAKHK-KVLKAAKGFYGRRKNTIRIAKQAVE
KSMQYAYRDRKNRKRSFRALWIQRINAATH--EHGLTYGRFIDGLNKSGI------EIDRKILSDMAIHEPQAFAALVAK
AKVA---------------------L---E--------------------------------------------------
--------------------------------------------------------------------------------
--------------------------------ylknttpnafesava-------
>Root1203
--------------------------------------------------------------maqtlsfn----------
--------------------------------------------------------------------------------
-----------------------------GRR-RVR------------------------------------------KF
FGKIP-E-------------------VAEM-PNLIEVQKASYDQ-FLMVeepkg-------------grpdeGLQAVFKS
VFPITDFS--------GA-SMLEFVS-------------YEFE--P----------------------------------
-------------------------P------KFDV-DECRQRDLTYAAPLKVTLRLIVFDIDed-tgAK----SIK-DI
K--------EQ---------------------------------------------------------------------
----S-VYMGDMPLMTNNGTFIVNGTERVIVSQMHRSPGVFFDHDKG--KSHSs--gKLLFAARVI--PYRGSWLDI--E
FDAK--D----I-------VYARI-------DR---RRKLPVTSLLMA-----------L--------------------
---------------------------------------------------GM--------------DG-EEILS-----
TFYTKSNyardgkgwripftpetlkgaktitdmvdadtgevvveggkkltprllrtlsdkglka----------------
-------------------------------------------lkatdedlygnflaedivnystgeiyleagdeidekt
lpiilangfdeipvlgidhiN----------------------VGAY-IRNT------L-N---A---------------
----------D------KNE-------NRQ---------------D--------ALFDIY--------------------
-----------------------RVM--RPG-EPPTME-----S-AEAMFNSL---------------------------
FFDA-ERYDLSAVGRVKMNMR----------------------LDLDV----EDT-------------------------
--------------------------------------------------------------------------------
--------------------------------------------------------------------------------
---------------------------VRIL------------------------R------------------------
--------------------------------------------------------------------------------
-------------------------K-DD-------ILAVVKML-----------VELRD---G------------KG--
-----------------E-----------------------------------------------------------I--
DDIDNLGNRRVRSVGELMENQYRLGLLRMERAIKERM----------S-S--IEI-------------------------
-------DTV-MPQDLIN-AKPAAAAVREFFGSSQLSQFMDQVNPLSEITHKRRLSALGPGGLTRERAG--------FEV
RDVHPTHYGRICPIETPEGPNIGLINSLATFARVNKYGFIESPYRRIV--------------D---G-------------
---------------------------------------------------------------------------K----
------V---T---SDVL------------------------------------------YLSAMEEAKYYVAQ--ANAE
LDKE-G-S-FV----------DEFVVCR-H--------A-------------------gEVM-LA----------PRDSM
NLMDVSPKQVVSVAAALIPFLENDDANRALMGSNMQRQAVPLLRAEAPFVGTGMEPV-VARDSGAAIG--ARRGG---VV
DQVDATRIVIR-------------------A--TED-lEa------gkSGV-------------------------DIYR
LQKFQRSNQNTCV--NQRPLVTV---------------------------------------------------------
-----------GDEVN--------RGDILADGPSTDLGDLALGRNALVAFMPWNGYNYEDSILLSERIVADDVFTSIHIE
EFEVMARDTKL--G-PEEITRDIPN-VSEEALKNLD-EAGIVYIGAEV------QPGDILVGKITPKGESPMTPEEKLLR
AIFGEKAS-DVRDTSMRMPPGTY-GTIVEVRVF-N-----R---Hgvekderamaiereeierlakdrddeqaildrnvy
grlvdml---rgqvaiagpkgfkkgtelanavvseyprsqwwmfavedekvqsElealrgqydesks-------------
----------------------------rleqrfmdkvekvQRGD--E-MPPGVMKMVKVFVAVKRKIQPGDKMAGRHGN
KGVVSRIVPVEDMPFLEDGTHVDVVLNPLGVPSRMNVGQILETHLGWACAGM----------------------------
--------------------------------------------------------------------------------
------------------------------------------------------------GRQigelieaykangniepl
rktigdvvgd--------------------------------gpkaeqvkdfdddsvlrladqwkrgvsIATPVFD---G
AHE-GD---------VNDMLALA---------------------------------------------------------
--------------------------------------------------------------------------------
-----------Glk-----------------esG-------------QSTLYDGRTGEQFDRQVTVGYIYMLKLNHLVDD
KIHARSIGPYSLVTQQPLGGKAQFGGQRFGEMEVWALEAYGAAYTLQEMLTVKSDDVAGRTKVYEAIVRGDDTFEAGIPE
---------------SFNVLVKEMRSLGL------SVELE--------N-------------------------------
--------------------------------------------------------------------------------
-------------------------SKLD-----------------eqqagqlpdaae----------------------
--------------------------------------------------------------------------------
-----------mapkgsqrvikk---------------------------------------------------------
--------------------------------------------------------------------------------
-------------------------------------VVAENRKARYNYEII-DTYE--AGLVLMGTEVKSLRE-GKANI
AES-YASD-E-GG----EIWLINSYLP-----EYLQ-A-NR-FN-HEPRRRRKLLLSGREINRLRAG-INR-EGMTLIPL
KIYFNDRG-R-AKMELALAKGKKLHDKR--QSEKE----RDWNRQKSRLLK-D---------------------------
--------------ng-----------------------------M----------------ALK-TFNPTT-PSQRQLV
IVDR-SSL-Y-----K---------------G------KP-VKALTEG-L--TKSGGRN-NLGRITARFIG-GGHKRTYR
LVDF-KRR--K-FDVD----GTVERIEYDPNRTAFIALISY---AD-----G-E-----K-----A--YIIAPQRLAAGD
KV--I--A------SE----K-aV-------DVKPGNTMPLQFIPVGSIIHNVEMKPGKGGQIARSAGSYAQLVGR--D-
-QGMAILRLNSGEQRLVHGSCLASIGAVSNPDHANINDGKAGRTVW--RGKR---PHNRGVVMNPVDHPHGGGEGRT-S-
-GGRH-PVTPWGKPTKGKRTRS-N--K--STDK--MIMR-S------RHQ-rkk--------------------------
--------------------------------------------------------------------------------
--------------------------------------------------------------------------------
------------------------------M-------------------N----G------QN-IRIR--LKAFDHRIL
DASTREIV----STAKRTGAS-VRGPVPLPTRIEKFTVNRSPHIDKKSREQFEMRTHKRLLDIV---DPTPQTVDALMKL
D-L---AAGVDVEIK---L-------------------------------------------------------------
--------------------------------------------------------------------------------
------------------------------------------------M-------------------------------
--------------------------------A-----RYVFITGGVVSSLGKGIAAAALGALLQSRGYRVRL-------
--------------------------RKLDPYLNVDPGTMSPTQHGEVFVTDDGAETDLDLGHYERFTG-RSATKTDNIT
TGRIYKNIIDKERRGD-YLGATVQVIPHVTNEIKDFVVE-------GN-------------------DD---------YD
FVICEIGGTVGDIEAMPFMEAIRQLGNDL-PR---GAAIYVHLTLMPYIPA-AGELKTKPTQHSVKELQALGIHPDILLV
R-AD-REIPEAERRKLSL-FCNVRPSAVIQALDVA-NIYDVPIAY-HKEGLDNEVLAAFGI--E----------------
----------------------pA-P---------KP-R--LDQ------WEEVCNRI--RT-P--EGE-----------
---VTIAIVGKYTGLKDAYKSLIEALHHGGIANRVKVNLEWIE---SEVF-----EK----E----------Dp--aP--
---YL------EKVHGILVPGGFGE-RGSEGKIHAARFARERKVPYFGICFGMQMAVIEAARNLAGVEN-ASSTEF---G
-S---TK----EPVVGLMT--Ewvkg----------------------nelqkRNA------------------------
---------------A----GDLG-G---------------T------MRLGAYK-AALKKGTK-ISDIY-G---S----
TDISERHRHRYEVN-V-DYKDRLE-NC-G---------LVFSGMS--P-----DG-VLPETVEY--P-----D------H
PWFIGVQYHPELKSRPLDPHPLFASFIEAA-------TEQS----rlv--------------------------------
--------------------------------------------------------------------------------
--------------------------------------M--------------A-----HKKAGGSSRNGRDSESKRLGV
KKFGGEAVISGNIILRQRGTQWHPGSNVGLGKDHTIFALTAGNVNY--R---TK-A-NG--RVYVS-VMP-K--------
--------------------------------------------------------------------------------
------------------------------------------aeaae---------------------------------
------------------------------------------------madakyep------------------------
------------------------------------------RLKKEYV------ERIRAAMQEKFSFANEMQIPKLDKI
VINMGVG-E-ATAD-SKKPSVAAADLAAIAGQKPVITRARNSIAGFKLREDMPIGAKVTLRGARMYEFLDRLINIALPRV
RDFRGLNP-KSFDGRGNFAMGIKEHIVFPEI--NY---DKVD-QMWGMDIIVCTTATKDDEARALLTEFNFPF-------
--------R-Q--------------------------------------------------------------------M
-----------------------------------A-RIAGVNIPTAKRVVIALTYIHGIGSKFAQEIVEKV---G----
------IPA----------------DRRVNQLTDAEVLQIRETIDR--D-YQ---------------VEGDLRRETSMNI
KRLMDLGCYRGLRHRR-GLPVRGQRTHTNARTRK-----GP--AK-AIA--------GKK----K---------------
--------------------------------------------------------------------------------
--------------------------------------------------mr----------------------------
--------------------------------------------------------------------------------
--------------------------------------------------------------------------------
-------------------F-----SN--------S--F----LDE-IRDRVPISDV---VGRR-V-SW-D-KR-K-T--
---NvsradYWACCPF--H-----G-E---KSPSFHCE-DR----K--GR------YH----------------------
--------------------------------------------------------------------------------
--------------------------------------------------------------------------------
--------------------------------------------------------------------------------
-----------------------------------------------------CFG-CGVTGDHFRFLTEL-----EGL-
SFPEAVQQIADMA-G----IA-M-------PI---------Ad---------------pvME------------------
--------------------------------------------------------------------------------
----KREK--------ERTS-------------L-------LD-V--MELATQFFQ-D--QL-------QTA-N-----G
ARAR--------------------A----------Y-L-R-DRGL-----------T----GR-TIETFR----LGF-AT
---D----S---R---NAL-----------------KEFLA-GKG-V-PKEQI-E-------ACG-LVVHG-PEv-----
-----------pVSY-D------------------------------------------RF-R--DRIMFPILSSREKVI
AF--GGRAMSpd-------------------apA-KYLNSNETEL--------------FHKGNVLYNF-----TR-AR-
R----AAQ----------G-----------------------A--Ng--------dgTIIAVEGYMDVIALH-----QA-
---GIEN-----A-------VA--------PL---GTALTENQ-------LELLWR-----M-T-PQ-------------
-------PVLCFDGDGAGIRAANR-AA-----------dLA---LPHI-KPG----------------------RTV---
RFALL--PDG---------------------KDPDDLV-RN---E-G--RA-PF--------------------------
---DKV-MSQ-A--KP-----LAEMIW-G------------------------REI----------N--AGQF--E-TP-
--------EAK----AELE--------------ARLKQLVAV---I---AD-EN-VR-RH-----YQQD-M---------
------------RDR----------L-NGf------fQPQFqn------------rtNerrnfergggqnkgrpndgqrg
a-------------------------------------------------------------------------------
------------------rvsgsgisdrlarsglvrghqelP----------------------ALRESV----LAL---
---------T------VVN----H-P------------------------------A-----------------------
---------------Lm------------------------qdEY-D--E------IASIDYD---SRE-----------
-----------L-QRLWSGMLGAAAA-vAAq---------------hLtre---------------hliE----------
-------RLeelgfggliqsleqqi-------------------------------------------------------
------------------------------------------------rnarlwiateeaamedaR--EGYRQALAFHK-
--------------------------------------------------------------------------------
--------------------------------------------------------------------------------
--------------------------------------------------------------------------------
-rakalrwhkielereiaeateagngevidqlmralqevhfeglrlenqeaivdgfgvlsgrvkkaanh-----------
--------------------------------------------------------------------------------
--------------------------------------------------------------------------------
--------------------------------------------------------------------------------
--------------------------------------------------------------------------------
--------------------------------------------------------------------------------
--------------------------------------------------------------------------------
--------------------------------------------------------------------------------
--------------------------------------------------------------------------------
--------------------------------------------------------------------------------
--------------------------------------------------------------------------------
--------------------------------------------------------------------------------
--------------------------------------------------------------------------------
--------------------------------------------------------------------------------
--------------------------------------------------------------------------------
--------------------------------------------------------------------------------
--------------------------------------------------------------------------------
--------------------------------------------------------------------------------
--------------------------------------------------------------------------------
--------------------------------------------------------------------------------
--------------------------------------------------------------------------------
--------------------------------------------------------------------------------
--------------------------------------------------------------------------------
--------------------------------------------------------------------------------
--------------------------------------------------------------------------------
--------------------------------------------------------------------------------
--------------------------------------------------------------------------------
--------------------M-------------------------------------N---II-Q------QL--EA--
EQV-------Aki--eakRT-LPEFSPGDTVRVNVKVTE-G----TRT---------------RVQAYEGVCIARS--G-
-GGLQENFTVRKI-SYG--EGVERVF---------PVYSPMIESVDVVRRG-KVRRAKLYYLRD--------RRGKSA-R
--IVEDTgvrark-------------------------------------------------------------------
-----------lndaeraA-------iaeekarleaekvaaaqalaaekaaqeaaeakaaaeaaaaaaaepaae------
--------------------------------------------------------------------------------
--------------------------------------------------------------------------------
--------------------------------------------------------------------------------
--------------------------------------------------------------------------------
--------------------------------------------------------------------------------
--------------------------------------------------------------------------------
--------------------------------------------------------------------------------
--------------------------------------------------------------------------------
------mpsf----------------------------------------------------------------------
------------------------K----------------------------TLD---DL--------nD--IA-GKRV
LVRVDLNVPV---KD-----G----K--VTDVTRIERVAPTILELS-QKGAK-VILLAHFGRP---------K---DGP-
-------------S--PD---LSLSL-IA-PSV-EEVL------DH-P-----VQT----A--S-D--A----I-G-N-A
-AT-AAI-AA--M---KNGDILLLENTRFH---------K-GEE-----------------------K-----N------
----D----P----EFV-KALAA--NG-D--------I-YVNDAFSAAHRAHASTEGLAHH---L----P---A----HA
GRTMQAELEAL-E-KGL-GNPT--R-------PVVAIVGGAKVSTKIDLLMNLVK--KV----D--ALVIGGGMANTFLA
A-RGTNVGKSLC---E--H----------DLA--DTARQIM---------------------------------------
--------IEAATA----GC-A-------I-VLPEDGVIA-----R--------EF-----KA------G-----A--AN
------ETV--AID------A---IP-----S-----DA-----MVLDV-GPKSVEAIKAWIGR--------ANTLVWNG
PLGAFE-IEPFDTATVAAAK-YAAER-Tra-gkL----TSVAGGGDTVSALNHAG--VAD-DFSYVSTAGGAFLEWMEGK
VLP-------------------------------------------------GVA-----VL------------------
--------------------------------------------------------------------------------
--------------------------------------------------------------------------------
--------------------------------------------------------------------------------
--------------------------------------------------------------------N-----------
-------------------------------aak----------------------------------------------
----------------------------------------------------------------------msegid----
----------------------------------------------------------------------------IKEL
K---RRMDGAISSFKSDIASLRTG-RASANILDP--VTVE-AYG-SRVPLNQVANITVPEPRMLSVSVW--D-KSMVSAT
ERAIRE-S-SLGLNPI-IDGQNLRIPLPELNEERRKSLVKVAHDYAEKSKVAIRHVRRDGMDGLKKAEKD-GV--I-GQD
V---SRAQSDRVQKMTDETISEIDRLLGDKEKEIM-QV------------------------------------------
--------------------------------------------------------------------------------
--------------------------------------------------------------------------------
--------------------------------------------------------------------------------
--------------M-----------------------------------------------------------------
-----A-RS----VW---------------------------KGPFVDGYLLKKAEKVREGG-----RAE-VIKIWSRRS
TILPQFVGLTFGVYNGSKHIPVNVNE-DMVGHKFGEFSPTRTYYG-H--G----AD-------KK-A--------krk--
--------------------------------------------------------------------------------
-----------------------M-R---------------------SGVIAQKVGMTRVY-N-DAGEHVPVTVLRMEGC
QVVAQRTVE-K--------------NGYA-AVQLGA-------GT-A-----K--V--------KN--------------
T----------------S-------------KAMRGNF-------------------A--I-AN----VE-PKAKLAEFR
-------VTE-----D-N---lLDV---GTEIK-A-G-HFAAGQLVDVTGTTIGKGFAGAMKRHGFGG-LRATHGVSVSH
----RSHGS-T--GS--RQD---PGKVFKNKKMAGHMGQTRVTTQNLEVVSTDEDRGLILIKGA-VPGSK-GAWI-IVRD
---AVK--S-----------------------------------------------------------------------
----------------------------aak-------------------------------------------------
--------------------------M-L-QPKR--TKYRKQFK---GR--I-KGVA-KG-GSDLAFGEFGLKAQ--EP-
-NRVNAREIEA--ARRAITRYMKRAGRVWIRVFPDVPVTAKPTEVRMGKGKGSVEYWACKVKPGRMMFEIDG--V-SEEI
AREALRLGSAKLSVKTRFVQRI------------------------------------------------ae--------
--------------------------------------------------------------------------------
-------------M------------------------------------------------------------------
---IQMQTNLDVADNSGARRVMCIKVL------------G----G-----------S----KR-KYASIGDIIVVSIKEA
IP-------RGR-VKKGDVMKAVVVRTAKEIRRVDGSVIRFDTNAAVLIDNK-------------------------K--
EPIGTRIFG----PVPRELR--A-K-NHMKIISLAPEVL-----------------------------------------
-----------------------------------------M-----------E--------------------------
--------------F--NVK-TLE-G---K---DAG--------------------------------------------
--------------------------------------------------------------------------------
-------------------------------------------------------K-VSLSDAIF-----G-L----E--
PREDILARVIRWQLAKKQQG-----THKAKGRAEVWRT-GA---KMYKQKGTGRARHHSARAPQFRGGGKAHGPV-VR--
SHEHDLPKKVRALGLRLALSAKL-------K-SDDV-------IIID---NLV--A------A--EA--K--TKALASVF
--ET-----L-------------gL-------------tN------------------ALFI--G---------------
-GAElD---GNFKLAAKN-----IPNI---------------D-VLPIQGINVYDIVRRGKL----VLSKAAVEAL----
--------------------------------------------------------------------------------
-----------------EE-------------------------------------------------------------
--------------------------------------------------------------------------------
--------------------------------------------------------------------------------
----rfk-------------------------------------------------------------------------
--------------------------------------------------------------------------------
----------m---------------------------A--------------GKRT-KKINEGV-D--P-TKL--YDLN
LAIGMVKERA---V--------AKFDETIEVAMNLGVDPRHADQMVRGVVNLPNGT-GRDVRVAVFA-RGAKADE-AKAA
GADIV------G-AEELVEIVQG-G--KID-FDRCIATPDMMPLV---G-RLGKVLGPRGMMPNPKVGTVTM---DVAGA
VKASKGGAVEFRVEKAGIVHAGIGKASFDAKALEENIKAFADAVIKAKPA-GAKG-NYVKRVAISSTMGPGVKI-DPS--
--------------------------------------------------------------------------------
--------SV-------------saa------------------------------------------------------
--------------------------------------------------------------------------------
--------------------------------------------------------------------------------
--------------------------------------------------------------------------------
-------------------MAEEAGLDLVEIS----------PNAEP---PVCKILDL-GKLKYANQKKA---AEARKKQ
K--IVEVKEIKM--RPNIDTHDYEVKMKAMGRFF-E-E-GDKVKVTLKFRGREMAHQE-LGMKLL---QQVK-ADTL-E-
---F--AKVEA-EP-KLE-GRQMMMVL----AP----------------K------------------------------
--------------------------------------------------------------------------------
--------------------------------------------------------------------------------
--------------------------------------------------------------------------------
--------------------------------------------------------------------------------
--------------------------------------------------------------------------------
---------------------------------------------------------------------M----------
---------------------A-------T-FSQ---K---------------------------PAEV--E-KKWVIID
AEGL-VVGRLASVIAMRLRGKHKATFTPHVDDGDNVIVINADKVVFTG-----------K-K---YSDKVYYWH-TG--Y
AGGIKERTARQIMeGR--FPERVLEKAVERMVP-R-GP-LGRRQM-KNLRVY-AGSN-H-PHEAQ---QP-VAL---D--
--vaklnkknvrsa--------------------------------------------------------M---------
---------------------------A-KK-VA---GQLKLQ-VKAGSANPSPPIGPALGQRGV-NIMEFCKAFNAATQ
EL--eK---GM-PIPVVITYYQDKSFTFIMKQPPVSYFIKK-EAKI----QS----------GSK--TPGK-gAAVG-KL
TKAQVKAIAEAKMKDLNAANIEGAMAMIEGSARAMGLEVV----------------------------------------
---------------------g------------------M-------------------------GQKINPIGFRLG--
I-NR-----TWDSRWFA-D-NA----EYGQLLHEDLKMRKFV-----MS---------------EL-----------KQ-
AG--ISKVVIER-----PH-K--KCRVTIHSARPG---LIIGKKGADIDKLRK--------------KLSDMT-------
--N-S---E-THLNIVEVRKPEVDAVLVAQSIAQQLERRVAFRRAMKRAVQSAMRL-G-AEGIKITCAGRLGG-AEIART
EWYREGRVPLHTLRADIDYGTAEAETAFGICGIKVWIF-----------------------------KGEI---------
----------------------------LEHDPM----------------------------------------------
--------------------------------------------------------------------------------
---------------------------------AS---------------------------------------------
--------erralegdaqgpasrdrdrrrdna------------------------------------------------
-----------------------------------mavsanr--------------------------------------
-------------LE--LLQIA---DAVAR---------EKVIDREIVLAAMADAIQKAAR--------S-RY-------
----------G----------------tESN-IRAD-------------------------------------I----NP
KT-GE-----IRLQRLLEV--V---------EK---AED-----yS---------------------TQ--IPLE-----
-LA------------------------------------------------------------R-DR-------------
---------NPD---AAL-GD-----------------FIADPL------------------------P-PMD----FG-
------RIAAQSAKQ---VI--VQKVREAE-RDRQFDEFKDRVGEIVNGTVK-----RVEYG----NVIVD--L------
-G-R------G----------EGIIR----------RDEMIPREN---VRYG------DRVR--------AYVY-DV---
-RR--------------E--------------qR--G-------------PQ----IFLSRTHPQFMVKLFTMEVPEIYD
GIIQVKSVARDP-------GSRAKIAVIS--NDS---SI---DPVGACVGMRGSRVQAVVGEL--------------Q--
-------GEKIDIIPWSQDPATFVVNAL---QP---AEVAKVVLDE--------------------D----A--------
-------E---R---------------IEVVV-PDE--Q-LSLAIGRRGQNVRLASQL-------TGW-----DIDIM--
T-----EA-----------------------EEserrqke----------------------------------------
------------------------------fnertnlfMDSL------------------DV----------DEMVGQVL
ASEGFAAVEELAYVD---------------------------------LD-EIA-SI-DGF-DEE-TAQEI---------
----------------------------------------------------------------------QQRAReyler
leaemdd----------------------------krkalgvedelrQ--------IDGM-TA-qMMvaLGEDGIKTIED
FAGCAAdDlv---gwS----------------------------------------------------------------
--------------------------------------------------------------------------------
-------------------------------------------erkngetkkfeglfskfdvsrveaeqmvvqarlavgw
iteedlakeaeaeeapeaeqev----------------------------------------------------------
--------------------------------------------------------------------------------
---------------------------maqerrgsrddrqnreerd----------------------------------
------------------------------------------------------------------------------SE
FVDKLVAINRVAKVVKGGRRFGFAALVVVGD-QKGRVGFGHGKAREVPEAIRKATEAAKRELIFVP-------LR---DG
----RTLHHDV-HGRHGAGKVLLRSAKVGTGIIAGG-PMRAVFETLGVHDVVAKSTG-SS-NPY-NMVRATFDALKHQVH
PKD-IAAQR----------------G-I------------------KYATLQ----------------------------
---------arraasgnasee-----------------------------------------------------------
-------------madlsslkdlgtsseaaapvhvrkvdsl---------------------------------------
--------------------------------------------------------------------------------
--------------GRSYATGKRKNAVARVWV-KP-G--SG-KIVV-----NG-KE--FTE---YF-ARPVLQMI--LRQ
PI-VAA-ARDG-QFDIIATVAGGGLSGQAGAVRHGVSKALTYFE-P------------G-LRPVLKKG----GFLTRDSR
VVERKKYGKAKARRSFQF-----------SKR------------------------------------------------
--------------------------------------------------------------------------------
--------------------------------------------------------------------------------
------madl----------------------------------------------------------------------
--------------------------------------------------------------------------------
--------------------------------------------------------------------------------
-------------------A------------K-----I---VDDLSTLTVLEAAELSKLLEEKWGVS--------AAA-
P-----VA-----------VAAAAGGGAAAVVEEEKTEFDVIL-VD-A-G-ANKINVIKEVRA-I-T--GL----GLKEA
KDLVE-GA--P-KA---V-KEA-VSKAEAADIKKKLEDAGA--KADV--K------------------------------
--------------------------------------------------------------------------------
-----------------------------------------------------------------malpd----------
-----------------------------------------------------------------------------FS-
-MRQLLEAGVHFGHQTHRWNPKMKPYIFGDR--N----------NIHIIDLAQTVPLLSRALQVVSDTVA-----RG--G
RVLFVGTK-RQASELIADSAKRSAQYYVNSRWLGGMMTNWKTISNSIQRLRKLDEILN-GD----AQ-GF-TKKERLNLE
REREKLDKALGGIKDM-GGTPD---LMFIIDT-NKEKIAIDEAKRLGIPVVAIIDSNCDPDLIDYPIPGNDDASRAIALY
CDLIARAAIDGIA--------------------------------RQ--QS-----------------------------
--------------------------------------------------------------------------------
------------------------ssgrdlgasieapaepaldetga---------------------------------
--------------------------------------------------------------------------------
------------------------------------------------M--------------------SRI--GKKPVQ
I-PAGI-TATV-EG-QKVTAKGPKG-ELFFVA-ND-E--VGVTL--ENN--AV-------VV----TPLTQ---------
-----------------SK------DAR-SKWGMSRTMIENIFTGVKDGYERKLEINGVGYRATLQ--G-KNL-QLALGF
SHDVIYEPPQGITIAV-PKP--------TEIV-----------VTGINKQQVGQVAAEIREYRGPEPYK----GKGVKYA
GERIVRKEG-K-K------------K------------------------------------------------------
--------------------------------------------------------------------------------
-----------------------------------------------M-----------------AKE---AVR------
----------------------------------------------------------vRR--RER--KNISSGVAHVNS
TFNNTMITITDAQGNAIAWSSAGAKG-FKGSRK-STPFAAQIAAEDCAKKAQ-E-HGMKSLEVEV--------CG-PGSG
RESALRALQAA-G-FMITSIRDVTPIPHNGCRPRK--K------RR--V-------------------------------
--------------------------------------------------------------------------------
----M---------------------------tEITA--ALVKELREKSGAGMMDCKKALVENNGDIEAAIDWLRAKGIS
KADKK-SGRTA-AEG-LIAIA----G----AGHK--------AVV---VELNSETDFVARNDAFQDLVRGIANVALAt--
-----------dgTVEA-iSAATy---paS-gK--PVSDTIKDAI-ATI---GENMTLRRAAKLEv----eHGVVATYIH
NAagdgiGKL-G---VLVAL-KS-vG--DKAVlt----sigRQV------------------------------------
-----------------------------------------------------------AMHIAAT--NP----------
--------------------------------LAIR--------------------------------------------
-AEEVDAGVAERERNV-----------------------------------------------FIEQA-------RES--
---------------------------------------------G----------K--P--------------------
--------------------------------------E---AIIE-KMVDGRM-RKFF-------EEV-A-------LL
SQAF------V---I--NP--D-L--TVGAAIKE-AEKEAGAP-IEVTGMARLL--L-G---------E--GVEK-EET-
-DFAAEVAAVA---------------------------------------------------------------------
------------kg-----------M------------ARVKRG--VTSHAKHK-KVLKQAKGFYGRRKNTIRTAKAAVD
RSKQYAYRDRKVNKRNFRALWIQRINAAVR--EFGLTYGRFIDGLNKAGI------EVDRKVLSDMAIHEPEAFGALVAA
SKKA-lE------------------Y--LK---D----------------------------------------------
--------------------------------------------------------------------------------
--------------------------------agtknefeaavn----------
>Root720
------------------mdrdelekdfkgfqnagsavpispdphfsswddsresgcgplkggkkfltrg----------
--------------------------------------------KIRMat------------------------------
-----------------------qaVPATAKK-RIR------------------------------------------KV
FGNIH-E-------------------VVQM-PNLIEVQRESYEQ-FLRSrpad---------------gyvsGLEKTLRS
VFPIRDFA--------GT-AELDFVQ-------------YELE--D----------------------------------
-------------------------P------KYDT-DECRQRGMTYAAPMRVTLRLIVFEVDpd-tdTR----SVL-DI
K--------EQ---------------------------------------------------------------------
----D-VYMGDMPLMTENGTFLINGTERVIVSQMHRSPGVLFDHDRG--KTHAs--gKYLFAARVI--PYRGSWLDF--E
FDAK--D----I-------VNVRI-------DR---KRKLPVTSLLRA-----------Lgdavldvtpekgk-------
--------------------------------------fevgdivaisgvnR----------------------------
------Acrvkavsgslvtiedptgaiipggtiqtaegekmgrvarirlqgmsgeeilnyfyrtqrfvrgengwkvpfva
enwrgqkpafdvvnadtgeivfpagtkispraankagkdgletlliptdqiygrysahdlidestgriyieagdevspen
lealdkagfdhvdlldidhvS----------------------TGPW-IRNT------L-K---A---------------
----------D------KVE-------DRD---------------H--------ALSEIY--------------------
-----------------------RVM--RPG-EPPTKE-----T-AEALFAGL---------------------------
FFDA-ERYDLSAVGRVKLNMR----------------------LELDAE----DT-------------------------
--------------------------------------------------------------------------------
--------------------------------------------------------------------------------
---------------------------VTTL------------------------R------------------------
--------------------------------------------------------------------------------
-------------------------A-ED-------ILAVVKTL-----------VDLKD---G------------KG--
-----------------E-----------------------------------------------------------I--
DDIDNLGNRRVRSVGELLENQYRVGLLRMERAVKERM----------S-S--VDV-------------------------
-------STA-MPNDLIN-AKPAVAAVREFFGSSQLSQFMDQTNPLSEVTHKRRVSALGPGGLTRERAG--------FEV
RDVHPTHYGRICPIETPEGPNIGLINSLASFSRVNKYGFIETPYRKII--------------E---H-------------
---------------------------------------------------------------------------K----
------V---T---NDVV------------------------------------------YLSAMEEAKHTIAQ--ANAE
LDAE-G-R-FV----------EDLVSAR-E--------A-------------------gEFL-MA----------PRDHI
TLMDVSPKQLVSVAASLIPFLENDDANRALMGSNMQRQAVPLVRAEAPFVGTGMEET-VARDSGAAIG--ARRSG---IV
DQVDATRIVIR-------------------A--TGS-vDa------gkSGV-------------------------DIYT
LMKFQRSNQSTCI--NQRPLVKV---------------------------------------------------------
-----------GEFVN--------AGDIIADGPSTEFGELALGRNVLVAFMPWNGYNYEDSILISERIVKDDVFTSIHID
EFEVMARDTKL--G-PEDITRDIPN-VGEEALRNLD-EAGIVYIGAEV------EPGDILCGKITPKGESPMTPEEKLLR
AIFGEKAS-DVRDTSLRLPPGVS-GTVVDVRVF-N-----R---Hgidkderamaiereeidrltkdrederailnrany
arlke--------mllgqvataapkgikkgseidealleeverrewwkfavqdDarqadleavkaqyde-----------
-------------------------avglivkkfedrveklQRGD--E-LPPGVLKMVKVFVAVKRKLQPGDKMAGRHGN
KGVISRILPQEDMPFLEDGTPVDIVLNPLGVPSRMNVGQIFETHLGWAARGL----------------------------
--------------------------------------------------------------------------------
------------------------------------------------------------GKQvthaleawreanpdaqg
atpptavierlkt--------------------------vygkeyhadidgrstdqivemagllkngvpMATPVFD---G
ARE-AD---------VAEMLRRA---------------------------------------------------------
--------------------------------------------------------------------------------
-----------Gld-----------------esG-------------QVELFDGRTGDQFDRKVTVGYIYMLKLHHLVDD
KIHARSIGPYSLVTQQPLGGKAQFGGQRFGEMEVWALQAYGAAYTLQEMLTVKSDDVVGRTKVYEAIVKGDDTFEAGIPE
---------------SFNVLVKEMRSLGL------NVELS--------S-------------------------------
--------------------------------------------------------------------------------
-------------------------IET------------------tddedgiaeaae----------------------
--------------------------------------------------------------------------------
----------marprpvefekkk---------------------------------------------------------
--------------------------------------------------------------------------------
-------------------------------------VVAENRRARYDYFLE-QFFE--AGIALTGTEVKSLRF-GEGSI
AES-YAEL-K-DD----QVWLINSNVP-----EFSH-G-NR-FN-HEPKRARKLLLHGREIDKMRNA-VSR-EGMTLIPL
SIYFNSHG-R-AKVELALAKGKKLHDKR--DTEKA----RDWKREQQRLLR-D---------------------------
--------------rg-----------------------------M----------------ALK-HYNPTS-PARRGLI
LVDK-SSL-H-----K---------------G------KP-VKALTEG-K--RKSGGRN-NQGHATARGIA-GGHKQKYR
IIDF-KRR--K-WDQP----ATVEHLEYDPNRSAFIALVKY---ED-----G-E-----L-----A--YIIAPQRLTTGD
VV--V--A------AK----K--T-------DTKPGNAMEIGQAPVGTIVHNVEMKPGKGGQIARAAGTYVQIVGR--D-
-KGMVMVRLNSGEQRYIRSDCMCTVGAVSNPDNANQNLAKAGRNRW--LGKR---PLTRGVAKNPVDHPHGGGEGRT-S-
-GGRH-PVTPWGKPTKGARTRH-N--K--ATDK--FIIR-S------RHA-kkkr-------------------------
--------------------------------------------------------------------------------
--------------------------------------------------------------------------------
------------------------------M-------------------E----T------QN-IRIR--LKAFDHRVL
DQATGDIA----DTARRTGAL-IRGPIPLPTRIEKFTVNRGPHIDKKSREQFEVRTYKRLLDIV---QPTPQTVDALMKL
D-L---AAGVDVEIK---L--a----------------------------------------------------------
--------------------------------------------------------------------------------
------------------------------------------------M-------------------------------
--------------------------------A-----RFIFITGGVVSSLGKGLMAASLAALLQARGYKVRI-------
--------------------------RKFDPYLNVDPGTMSPYQHGEVYVTDDGAETDLDLGHYERFTG-VPGRQSDNIT
SGRIYQTIIQKERRGD-YLGATVQVIPHVTDAIKEFARA--------D---------------T---DG---------LD
FVLCEIGGTVGDIESLPFMEAIRQLRNDL-GR---GNSIFVHLTLVPYIAA-AGELKTKPTQHSVRDLTSLGIQPDVLVC
R-CD-RPLPEGERAKIAL-FCNVAKEAVIPALDAS-TIYGVPLQY-HEEGLDEAVLSAFGI--E----------------
-----------------------A-G--------dEP-D--LTR------WTEIMDRL--EN-P--EGE-----------
---VTIGVVGKYVGLLDAYKSLHEALVHGGIANRVKVHIRWID---AELF-----EQ----E----------EggiaA--
---QL------EPMHAILVPGGFGE-RGSEGKIAAVRFARERKVPYFGICLGMQMACIEGARNTADIAA-ASTTEF---G
PT---D-----EPVVGMIT--Ewmse----------------------aglqkRES------------------------
---------------G----GDLG-G---------------T------MRLGAYD-AKLSGNSH-AASIY-G---A----
TDISERHRHRYEVN-V-HYRAPLE-RG-G---------LVFSGMS--P-----DG-ELPEVVER--P-----D------H
PWFVGVQFHPELKSKPFDPHPLFASFIAAA-------VQQS----rlv--------------------------------
--------------------------------------------------------------------------------
--------------------------------------M--------------A-----HKKAGGSSRNGRDSAGRRLGV
KKFGGEVVIGGNIIIRQRGTKVYPGRNVGIGKDHTLFALTEGRVAF--H---SG-K-LG--RKYVS-VD-----------
--------------------------------------------------------------------------------
------------------------------------------alaeaae-------------------------------
-------------------------------------------------madaytp------------------------
------------------------------------------RFRKLYD------DTIVKAMTEKFGYKNHMEVPRITKI
VLNMGVG-E-ATQD-KKKVEQAALEMTKIAGQKAVITKAKKSIAQFKLREGMPIGAKVTLRRERMYEFLDRFVTIALPRV
RDFRGLNP-KSFDGRGNYATGLKEQLIFPEI--SY---DSVD-KIRGMDVIVATTAKTDDEARELLRLFGFPF-------
-----------pvenedqkqaa-----------------------------------------mgrhanrpveqenstv-
-----------------------------------A-RIAGVNIPTNKRVEIALTYIHGIGPAKAKEITTKL---G----
------IEP----------------QRRVQDLSDQEVLQIREAIDA--G-YT---------------VEGDLRRQVAMNI
KRLMDLACYRGLRHRK-GLPVRGQRTHTNARTRK-----GK--AK-PIA--------GKK----K---------------
--------------------------------------------------------------------------------
--------------------------------------------------ms----------------------------
--------------------------------------------------------------------------------
--------------------------------------------------------------------------------
-------------------L-----SP--------Q--F----LDE-LRTRVTLSTL---IGKS-V-KL-T-KA-G-R--
---E-----FKACCPF--H-----N-E---KSPSFYVN-DD----K--GF------YH----------------------
--------------------------------------------------------------------------------
--------------------------------------------------------------------------------
--------------------------------------------------------------------------------
-----------------------------------------------------CFG-CGAHGDAIRFLTEA-----KGL-
PFIDAVKELAQSA-G----ME-V-------PA---------Pd---------------arSA------------------
--------------------------------------------------------------------------------
----QRNE--------HHAG-------------L-------HE-V--MAAAATWFQ-E--QL-------GGI-E-----G
AQAR--------------------A----------Y-L-Q-KRGI-----------G----DQ-LARDFG----IGF-AP
---D----S---R---GKL-----------------KAAL---KG-F-GEAKL-I-------ETG-LLILV-ED------
-----------kEPY-D------------------------------------------RF-R--GRLMIPIRDQRGRVI
AF--GGRILDq--------------------geP-KYLNSPDTPL--------------FDKGRTLFNI-----GR-AG-
P----AAR----------K-----------------------T--D-----------RVIAVEGYMDVIALA-----KA-
---GIDE-----A-------VA--------PL---GTALTEMQ-------LERLWR-----M-G-EV-------------
-------PILCFDGDKAGQKAAVR-AA-----------qRA---LPMV-APG----------------------RTL---
RFALL--PGG---------------------QDPDDLV-KS---G-G--VR-AV--------------------------
---EQV-LGE-A--IS-----LDELLW-R------------------------AEH----------E--AQPL--S-TP-
--------EAR----AGLR--------------KRLGDLAAS---I---QD-RD-VR-EL-----YQAE-F---------
------------RRR----------F-DE-----------Lfgsp-------qrrpfErtfqpfqprqqrrpgqpwk---
--------------------------------------------------------------------------------
---------------------peplppsraahavnrsgvnpM------------------------VIRA----VMA---
---------G------LLR----F-P------------------------------V-----------------------
---------------Lf------------------------ssHM-E--A------IGQLELG---DER-----------
-----------L-ERLRAEAFDAGFS-gAAlek----------esleT--------------------------------
--------Ilvdaglgavieelkat-------------------------------------------------------
-------------------------------------------------nalafsflrgnadpdrA----VRDLSAAIEA
MA------------------------------------------------------------------------------
--------------------------------------------------------------------------------
--------------------------------------------------------------------------------
-arplldaalkeaterlgmatddagleeqrrlltareaadraltdlalgedgega-------------------------
--------------------------------------------------------------------------------
--------------------------------------------------------------------------------
--------------------------------------------------------------------------------
--------------------------------------------------------------------------------
--------------------------------------------------------------------------------
--------------------------------------------------------------------------------
--------------------------------------------------------------------------------
--------------------------------------------------------------------------------
--------------------------------------------------------------------------------
--------------------------------------------------------------------------------
--------------------------------------------------------------------------------
--------------------------------------------------------------------------------
--------------------------------------------------------------------------------
--------------------------------------------------------------------------------
--------------------------------------------------------------------------------
--------------------------------------------------------------------------------
--------------------------------------------------------------------------------
--------------------------------------------------------------------------------
--------------------------------------------------------------------------------
--------------------------------------------------------------------------------
--------------------------------------------------------------------------------
--------------------------------------------------------------------------------
--------------------------------------------------------------------------------
--------------------------------------------------------------------------------
--------------------------------------------------------------------------------
--------------------------------------------------------------------------------
--------------------M-------------------------------------N---LI-Q------QL--EA--
EQI-------Akf--kesKK-IPEFRPGDTLRVGVKVVE-G----ERT---------------RVQAYEGVCIARA--N-
-KGMGSSFTVRKI-SFG--EGVERVF---------PLYSPNIESIDVVRKG-VVRRAKLYYLRG--------RRGKSA-R
--IAERR-------------------------------------------------------------------------
------------------D-------nkpaaeakea--------------------------------------------
--------------------------------------------------------------------------------
--------------------------------------------------------------------------------
--------------------------------------------------------------------------------
--------------------------------------------------------------------------------
--------------------------------------------------------------------------------
--------------------------------------------------------------------------------
--------------------------------------------------------------------------------
--------------------------------------------------------------------------------
-------maf----------------------------------------------------------------------
------------------------R----------------------------TLD---DI--------gD--VR-GKRV
LVREDLNVPMD--GA----------T--VTDDTRLRSAAPTVAELA-DKGAI-VLVLAHFGRP---------K---GER-
-------------N--PD---MSLAL-VT-AAF-RSVL------GR-D-----VRF----V--G-D--C----C-G-E-E
-AE-AAV-AQ--L---QPGDIALLENTRFH---------K-GEE-----------------------K-----N------
----D----P----ALA-QAMAK--LG-D--------L-YVNDAFSAAHRAHASTEGLAHL---L----P---A----YA
GRSMQAELEAL-E-KAL-GKPE--H-------PVAAVVGGAKVSTKLDVLKHLVA--RV----D--HLIIGGGMANTFLA
A-RGVDVGKSLC---E--H----------DLK--ATVLEIL---------------------------------------
--------DAADKA----EC-I-------V-HLPYDVVVA-----K--------EF-----RA------N-----P--PT
------RTV--NVH------E---VA-----A-----DE-----MILDV-GPAAVEALGDALKT--------CRTLVWNG
PLGAFE-TPPFDTATVALAR-TAAAL-Tkg-gsL----VSVAGGGDTVAALNHAG--VAG-DFSFVSTAGGAFLEWMEGR
ELP-------------------------------------------------GVK-----AL------------------
--------------------------------------------------------------------------------
--------------------------------------------------------------------------------
--------------------------------------------------------------------------------
--------------------------------------------------------------------E-----------
-------------------------------a------------------------------------------------
-----------------------------------------------------------------------mpayd----
----------------------------------------------------------------------------KADL
E---RRMHGAVEALKSDLVGLRTG-RASVNLLDP--VTVE-IYG-AHMPLNQAATVTAPEPRMLSVQVW--D-RSNVGPV
DKAIRS-A-GLGLNPI-VDGQTLRIPIPDLTEERRKELAKLASQYAEKARVAARNVRRDGMDSLKTDEKK-GE--I-SED
D---RKRRETEVQKLTDSTISEIDAAAAAKEKEIL---gk----------------------------------------
--------------------------------------------------------------------------------
--------------------------------------------------------------------------------
--------------------------------------------------------------------------------
--------------M-----------------------------------------------------------------
-----A-RS----VW---------------------------KGPFVDLHLLRKAEGAQDSG-----ART-PIKTWSRRS
TILPQFVGLTFSVYNGRKFVPVAVNE-DMVGHKLGEFAPTRYFPG-H--A----DK-------K-----------gkr--
--------------------------------------------------------------------------------
-----------------------M-R---------------------TGVIAKKMGMTRLF-Q-EDGRHVPVTVLALENV
QVVARREQG-R--------------DGYV-AVQLGA-------GS-A-----K--P--------KN--------------
L----------------T-------------KPERGHF-------------------G--K-AE----VE-PKAFLAEFR
-------VSE-----D-G---lLDV---GAELS-A-D-HYVAGQFVDIQGSTQGKGFQGGMKRWGFGG-LRATHGVSVSH
----RSLGS-T--GQ--RQD---PGKVFKNKKMAGHMGDKNRTQQNLEIVQTDAERGLLFVKGS-VPGSK-GGWL-LVKD
---SVKiaAPKDaP-----Fpaglk-------------------------------------------------------
-------saansnN--------------apaetpaedtaapeategqeg-------------------------------
--------------------------M-L-QPKR--TKFRKAHK---GR--I-HGNA-PG-GASLNFGAFGLKAL--EP-
-DRITARQIEA--ARRAITRHIKRQGRLWIRIFPDVPVSSKPAEVRMGSGKGSPEFWAARVKPGRILFELDG--V-PGPL
ARVAFERAMEKLPIKTKVVARF------------------------------------------------gesiyeek--
--------------------------------------------------------------------------------
-------------M------------------------------------------------------------------
---IQMQTNLDVADNSGAKRVQCIKVL------------G----G-----------S----KR-RFATVGDVIVVSIKEA
AP-------RGK-VKKGDVHRAVIVRTAKDIHRPDGSTIRFDGNAAVLINKN-------------------------SG-
EPIGTRIFG----PVVRELR--A-K-NHMKIISLAPEVL-----------------------------------------
-----------------------------------------M-----------K--------------------------
--------------V--KVQ-TLD-A---K---ASG--------------------------------------------
--------------------------------------------------------------------------------
-------------------------------------------------------D-IELNDEIF-----A-V----E--
PRADILHRVVTWQLEKRRGT-----ARGARERSDVART-GK---KFGRQKGGGTARHGDRRAPNFIGGGKAHGPR-VR--
DFNPSLNKKVRALGLKMALSSKA-------K-DGKL-------VVLD---TLT--V------A--DA--K--TKVLLAQI
--GK-----L-------------gFg------------nT------------------TLVI--D---------------
-GDMvD---NGFALASSN-----IPKL---------------N-VMPAVGANVYDILKHETL----VLTRAAVEKL----
--------------------------------------------------------------------------------
-----------------EA-------------------------------------------------------------
--------------------------------------------------------------------------------
--------------------------------------------------------------------------------
----rfng------------------------------------------------------------------------
--------------------------------------------------------------------------------
-----------M---------------------A---KL--------------SKKQ-KNQATSV-D--R-DKL--YDID
AAIALAKTNA---T--------SKFDETIEVALNLGVDPRHADQMVRGVVTLPKGT-GKDVRVGVFA-RGAKADE-AKAA
GAEVV------G-AEDLLETIQG-G--TVD-FDRCIATPDMMGLV---G-RLGKILGPKGLMPNPKLGTVTM---NVAEA
VKAAKGGQVEFRVEKAGIIHSGIGKASFPAEDLRANFDAFVDAIVKAKPT-GAKG-KYLKKAAVSSTMGPGVKI-DVA--
--------------------------------------------------------------------------------
--------D--------------vaga-----------------------------------------------------
--------------------------------------------------------------------------------
-------------------------------mmrrplgqppmpl------------------------------------
----------------------------------------------NGPRYNEFI--Q-SPKVRVIDEEGE--NL-----
---------GVMYTREAMEQAQSVGLDLVEVS----------PNADP---PVCKFLDV-GKFKYEAQKKA---NLARKSQ
K--TQEIKEIKM--RPNIDDHDYETKMKKIHEFI-D-E-GDKVKVTLRFRGRELAHGQ-LGMQVL---QRVQ-ADMV-E-
---T--AKVEQ-FP-RME-GRQMLMVI----AP----------------K------------------------------
--------------------------------------------------------------------------------
--------------------------------------------------------------------------------
--------------------------------------------------------------------------------
--------------------------------------------------------------------------------
--------------------------------------------------------------------------------
---------------------------------------------------------------mkalmk-----------
---------------------T-------T-KVA---T---------------------------PHTV--E-KKWHIVD
AEGL-VVGRAASIIANILRGKHKPSYTPFIDCGDNVIIINAEKVRFTG-----------K-K---LSQKVYYRH-TG--Y
AGGIKEAHADKILeGR--FPERVLEKAIERMIP-R-GP-LGRQQM-RNLRIF-KGAE-H-PHAAQ---NP-EVL---D--
--iasmnrknkvga--------------------------------------------------------M---------
---------------------------A-KK-IT---GYIKLQ-VPAGKANPSPPIGPALGQRGV-NIMDFCKAFNAQTG
DQ--eV---GT-PLPTVITVYADRSFSFVTKTPPASYLIKK-AVGL----KS----------GSK--EPGK--VVAA-KI
KRSQLTQIAETKMKDLNANDIEAATRIIEGSARAMGLEVV----------------------------------------
---------------------eg-----------------M-------------------------GQKSNPIGMRLQ--
I-NR-----TWDSRWYA-D-GA----DYGRLLLEDLKIRKHI-----MK---------------AI-----------PQ-
AA--ISKVVIER-----PA-K--LCRISVYAARPG---VIIGKKGADIEKLRR--------------ALGKMT-------
--S-S---D-VSLNIVEIRKPEIDSKLVAQGVADQLERRIAFRRAMKRAVQSALRL-G-AEGIRITCAGRLGG-AEIART
EWYREGRVPLHTLRANVDYAEAEAHTAYGVCGIKVWIF-----------------------------KGEI---------
----------------------------LGHDP-----------------------------------------------
--------------------------------------------------------------------------------
--------------------------------------------------------------------------------
--------laqdrlmmeaqtsgvrpar-----------------------------------------------------
----------------------------------mataisan-------------------R------------------
-------------AE--LLAIA---DAVAR---------EKLIDREIVIEAMEDAIQRAAR--------A-RY-------
----------G----------------aEND-IRAK-------------------------------------I----DG
KT-GD-----MRLWRVVEV--V---------EA---VDD-----yF---------------------KQ--VSVA-----
-DA------------------------------------------------------------Q-KL-------------
---------QKD---AAI-GD-----------------FIVDPL------------------------P-PIE----FG-
------RIAAQAAKQ---VI--FQKVRDAE-RERQYEEFKDRANEIITGVVK-----RVEFG----HVVVD--L------
-G-R------A----------EGVIR----------RDQQIPREV---VRVG------DRVR--------SLIL-SV---
-RR--------------E--------------nR--G-------------PQ----IFLSRAHPEFMKKLFAQEVPEIYD
GIIEIKAAARDP-------GSRAKIGVIS--HDG---SI---DPVGACVGMKGSRVQAVVQEM--------------Q--
-------GEKIDIIPWSPDTATFVVNAL---QP---AQVSRVVIDE--------------------E----E--------
-------E---R---------------IEVVV-PDD--Q-LSLAIGRRGQNVRLASQL-------TGK-----AIDIL--
T-----EA-----------------------DAsekrqke----------------------------------------
------------------------------flqnselfQNEL------------------DV----------DETLAQLL
VAEGFGALEEVAYVE---------------------------------LD-ELA-SI-EGF-DEE-LGAEL---------
----------------------------------------------------------------------QSRAQealer
reqaare----------------------------errslgvedalaE--------LPYL-TE-aMLvtLGKAGIKTLDD
LADLATdEl----iqK----------------------------------------------------------------
--------------------------------------------------------------------------------
-------------------------------------------kraeqrrrqgsdrperggdreenkggvlaeyglsedq
gneiimaarahwftdea---------------------------------------------------------------
-----------------------------------------------------------------madeteiqaaapaea
tpgaegqgerrgrggrgrgggndrgggrgrdgrgrrddrkgneeqg----------------------------------
------------------------------------------------------------------------------EE
LIEKLVHINRVSKTVKGGKRFGFAALVVVGD-GKGRAGFGHGKAREVPEAISKATAAAKKAMVRVP-------LR---EG
----RTLHHDG-NGHFGAGRVTVRTAPPGTGIIAGG-PMRAIFESLGVHDVVTKSVG-TS-NPY-NMIRATFEALKDQTS
PKS-VSQRR----------------G-K------------------KIADLL----------------------------
---------grggasapvaeaeaaaite------------------------------msdnrqslsdlasltgaapapv
papaatageapaaaeaeaeapaytapvlpttplreqeidaq---------------------------------------
--------------------------------------------------------------------------------
--------------GRAYATGRRKDAVARVWL-KP-G--TG-KVTV-----NG-RD--QEV---YF-ARPTLRLV--INQ
PF-SVS-EREG-QYDVIATVKGGGLSGQAGAVKHGISQALTKYE-P------------I-LRAPVKAA----GFLTRDSR
AVERKKYGKAKARRSFQF-----------SKR------------------------------------------------
--------------------------------------------------------------------------------
--------------------------------------------------------------------------------
------madl----------------------------------------------------------------------
--------------------------------------------------------------------------------
--------------------------------------------------------------------------------
-------------------N------------K-----L---VDDLSALTVLEAAELSKLLEEKWGVS--------AAA-
A-----VA-----------VAAPAGAGAGAPAAEEKTEFDVIL-TG-D-G-GKKINVIKEVRA-I-T--GL----GLTEA
KTLVE-SA--P-KA---V-KEG-INKDEAEKIKKQLEEAGA--TVEL--K------------------------------
--------------------------------------------------------------------------------
------------------------------------------------------------------maap----------
----------------------------------------------------------------------------TVS-
-MQALLDAGAHFGHQTHRWNPKMKPYLFGDR--N----------GIHIIDLSQTVPLMARALDFISQTVQ-----HG--G
KVLFVGTK-RQAQEPIAEAARRSGQHYVNHRWLGGMLTNWKTISMSIKRFKALEEQLS-GD----TH-GL-TKKEVLQLT
RERDKFELSLGGIRDM-GGIPD---VMFVIDA-NKEELAIKEANTLGIPVVAILDSNVSPDGIAFPVPANDDAARAIRLY
CEVVAEAATRGIQ--------------------------------G----------------------------------
--------------------------------------------------------------------------------
------------------------grqargedlgaaieapseeala----------------------------------
--------------------------------------------------------------------------------
------------------------------------------------M--------------------SRI--GKKPVA
V-PAGV-TAAI-EG-KTLSVKGPKG-TLSISL-AD-E--VTYAI--EDS--AI-------SV----QPANE---------
-----------------TK------RAR-SFWGMQRTLVQNLITGVTEGYTKTLQITGVGYRANVQ--G-KNL-KLQLGY
SHDVDFVIPEGITIAT-PDQ--------TTVQ-----------ISGIDKQKVGQVAAEIRRWRKPEPYK----GKGIKYA
GEYIFRKEG-K-K------------K------------------------------------------------------
--------------------------------------------------------------------------------
-----------------------------------------------M-----------------ARE---PQR------
----------------------------------------------------------iRR--RER--KNITAGVAHVNA
SFNNTMITITDAQGNAIAWSSAGMMG-FKGSRK-STPYAAQVAAEDAGKKAA-E-HGVRTLEVEV--------KG-PGSG
RESALRALQAV-G-FHITSIRDVTPIPHNGVRPSK--R------RR--V-------------------------------
--------------------------------------------------------------------------------
----M---------------------------aEITA--AAVKELREKSGAGMMDCKKALTENNGDMEAAVDWLRTKGLA
TAAKK-SSRTA-AEG-LVGVTV--------EGTR--------GAA---VEVNSETDFVAKNDQFQDFVRTVTKLALTa--
-----------gaDVAA--LAGAg---ypG-gG--TVSEKLTSNV-ATI---GENQTLRRAKVVEv----sKGTVVPYVH
NAaapglGKI-G---VLVAL-EG-dA-pVA-Eme----avgKQI------------------------------------
-----------------------------------------------------------AMHIAAA--FP----------
--------------------------------QALT--------------------------------------------
-EDGLDPAVIERERAI-----------------------------------------------AAEKA-------AES--
---------------------------------------------G----------K--P--------------------
--------------------------------------A---EIIE-KMVQGAV-AKFR-------KEN-A-------LL
SQVF------V---I--DN--K-T--PIAQVVAN-AAKAAGGS-IALKDYVRFQ--L-G---------E--GIEK-EAS-
-DFAAEVAAAVK--------------------------------------------------------------------
------------g------------M------------ARVKRG--TTTNAKHK-RILGAAKGYYGRRKNTIRIARQAVE
KAGQYAYRDRKVKKRSFRALWIQRINAAVR--VEGLTYGVFMHGLKLAGV------ELDRKVLADLAMHEGEAFKGIIAQ
AKAA---------------------L------------------------------------------------------
--------------------------------------------------------------------------------
--------------------------------pegariaa--------------
>Chlamy82
----------------------------------------------------------------msktks----------
--------------------------------------------------------------------------------
----------------------------TTQG-NPR------------------------------------------IN
FSSAK-G-------------------KIIT-PDFLDIQIESFRE-FFQLdtlpe-------------arkteALYKTFQE
NFPITDSR--------NQ-FVLEFLD-------------YLVD--S----------------------------------
-------------------------P------RYSI-DECVERGLTYSVPLKARLKLYCTDPE------H----EDF-QT
V--------VQ---------------------------------------------------------------------
----D-VYLGPVPYMTPSGSFIINGAERVIVTQLHRSPGVFFGQTYH--ANGT----K-LYYSRII--PFKGSWMEF--T
TDIN--S----V-------MYAYI-------DR---KKKLPLTTLLRA-----------I--------------------
---------------------------------------------------GY-------------eSD-KDILQ-----
IFDLAEEvkvskaalkkvegrtlaarvlntwfedfvdedtgevv------------------------------------
--------------------------------------------------------------sierneiildretileke
hldlildagvksilihkensN----------------------EFSI-IQNT------L-Q---K---------------
----------D------PTN-------SEK---------------E--------AVEYIY--------------------
-----------------------RQL--RNA-DPPDEE-----T-ARGIIEKL---------------------------
FFSE-QRYSLGEVGRYRLNKK----------------------LSLN--I--PTT-------------------------
--------------------------------------------------------------------------------
--------------------------------------------------------------------------------
---------------------------TEVL------------------------T------------------------
--------------------------------------------------------------------------------
-------------------------K-ED-------IIAIVRHL-----------IELVN---S------------KT--
-----------------D-----------------------------------------------------------V--
DDIDHLSNRRIKTVGEQLAGQFGVGLSRIARTIKERM----------N-V--RDN-------------------------
-------EIF-TPLDLVN-AKTLTSVINSFFGTNQLSQFMDQTNPLSEITHKRRLSALGPGGLSRERAG--------FEV
RDVHHTHYGRICPIETPEGPNIGLISSLGIYAKINRLGFIETPYRKVE--------------D---S-------------
---------------------------------------------------------------------------K----
------I---Nl-nADPI------------------------------------------YLNAEDEEDKVIAQ--ANVE
LNDS-G-E-FL----------TDRIIARlD--------G--------------------DYP-VV----------EPAQV
NLIDVAPNQISGISASLIPFLEHDDANRALMGSNMMRQAVPLLKPQAPIVGTGLEQQ-VAKDSRILIN--AEGTG---TV
EYVDADKITIK-------------------Y--ERS--Ededl-vqfeSAT-------------------------KTYN
LTKFRKTNQSTTI--TLRPNVRV---------------------------------------------------------
-----------GDVVE--------KGQVLCDGYATEKGELALGRNLVVAFMPWKGYNFEDAIVINEKVVREDWFTSIHVD
EYSLEVRDTKL--G-MEELTADIPN-VSEEATKDLD-ENGMIRIGAEV------KPGDIMIGKITPKGESDPTPEEKLLR
AIFGDKAG-DVKDASLKADSSLR-GVVINKKLF-S-----R---Nikdkkkrteeklkleeientykakfdelrntliek
lntlvsgktsqgvqndldeeiigkgvkfthklltsvedyvnvsgsdwtvdadkNelikqlihnykikf------------
---------------------------ndiqgvknrekfaiSIGD--E-LPAGIMKLAKVYIAKKRKLNVGDKMAGRHGN
KGIVSRIVREEDMPFLEDGTPVDIVLNPLGVPSRMNIGQIYETVLGWAGQKL----------------------------
--------------------------------------------------------------------------------
------------------------------------------------------------GMK-----------------
---------------------------------------------------------------------FATPIFD---G
ATL-DQ---------ITEYTEKA---------------------------------------------------------
--------------------------------------------------------------------------------
-----------Glp-----------------kfG-------------NTHLYDGGTGERFTQPATVGIIYMLKLGHMVDD
KMHARSIGPYSLITQQPLGGKAQFGGQRFGEMEVWALEAFGASNILREILTVKSDDVIGRAKTYEAIAKGESMPEPGIPE
---------------SFNVLLHELQGLGL------DVRLE----------------------------------------
--------------------------------------------------------------------------------
----------------------------------------------e---------------------------------
--------------------------------------------------------------------------------
----------------mmkiekt---------------------------------------------------------
--------------------------------------------------------------------------------
-------------------------------------VSILNRRARFEYEIL-EEYE--AGMVLTGTEIKSLRS-SKASI
TES-FCQF-I-DG----ELYIINMMID-----EYKL-G-TF-YN-HKTKRERKLLLHKKELQKLEKK-LKD-AGNTIIPL
KLYITDRG-K-AKVLIALGRGKKLFDKR--ESIKD----RENKRNLDRILK-K---------------------------
--------------s------------------------------M----------------SVR-KLKPIT-PGQRFRV
VNNF-EEI-T-----T---------------N------KP-EKSLTVG-I--KKSGGRN-QTGKMTMRYTG-GGHKKKYR
IIDF-KRN--K-ANVE----ATVKSVEYDPNRTAFIALLEY---AD-----G-E-----K-----R--YIIAPNGIKVDQ
KV--V--S------GE----S--V-------EPNVGNAMKLKNIPLGTVISCVEMKPGQGAILARSAGSSAQLTSR--D-
-GKYAIIKLPSGESRMILTECMAMIGSVSNSDHQLTVSGKAGRSRW--LGRR---PRTRPVVMNPVDHPMGGGEGRS-S-
--GGH-PRSRNGMPAKGYKTRKKN--K--VSNR--YIVS-K------RK-------------------------------
--------------------------------------------------------------------------------
--------------------------------------------------------------------------------
-------m-----------------------------------------------S------QR-IRIK--LKSYDYNLV
DKSAEKIV----KTVKATGAV-VNGPIPLPTNKRIFTVLRSPHVNKKAREQFQLSAHKRLMDIY---SSSSKTVDALMKL
E-L---PSGVDVEIK---V-------------------------------------------------------------
--------------------------------------------------------------------------------
-------------------------------------------mskkn--------------------------------
--------------------------------T-----KYIFVTGGVTSSLGKGIVSASLGLLLKSRGFNVTI-------
--------------------------QKLDPYINIDPGTLNPYEHGECYVTEDGAETDLDLGHYERYLD-APTSQNNNVT
TGKIYQTVIEKERKGD-FLGKTVQVIPHITNEIKRRIKI------LSK---------------Q----N---------YD
IIITEIGGTVGDIESLPYIETVRQLKWEL-GE---SNSMVIHLTLLPYLAS-SGELKTKPSQHSVRQLMESGIMADVLVC
R-TE-HKIPKDQRAKLAQ-FCNVALENVIECKDLE-TIYEVPMYL-QKQNFDDVVLKELDL--K----------------
-----------------------S-D--------kTA-D--LKD------WKNFLKKF--QN-P--KKK-----------
---VEIALVGKYVSLQDSYISIAEAFKHAGADLETEVKVRWVY---SGDI-----TE----En--------iK----D--
---VL------KGVNGILVAPGFGD-RGIEGKVLTAKYARENKIPMLGICLGMQIMTIEFARNVLGHTK-ANSVEF---D
TA---TP----DPVISLME--E-------------------------------QKN------------------------
---------------V----IDKG-G---------------T------MRLGAWK-CALKSGSK-LFDVY-G---S----
KNISERHRHRYEFN-S-EYLQEFE-KN-G---------FLATGTN--P-----ET-GLVEALEL--P-----G------H
PFYVGVQYHPEYKSTVATPHPLFRAFIKAC-------ET------sk---------------------------------
--------------------------------------------------------------------------------
--------------------------------------M--------------A-----HKKGVGSSKNGRESHSKRLGV
KIFGGQAAIAGNIIVRQRGTQHHPGDNVGIGKDHTLFALIDGKVVF--R---KK-A-NN--RSFVS-VE-----------
--------------------------------------------------------------------------------
------------------------------------------ana-----------------------------------
--------------------------------------------------mefiar------------------------
-------------------------------------------PKKAYK------EQIVPAMMEEFGYKSIMQVPRLEKI
VVSQGLG-D-ATAD-KKIIDYAVEELTNITGQKAVGTISKKDEAAFKLRKGMPVGARVTLRAHRMYEFLDRLTSSALPRI
RDFSGIKA-DGFDGRGNYNLGITEQIIFPEI--VI---DKVK-KIQGMDITFVTTAKTDKEAKALLTHFGLPF-------
--------K--kn------------------------------------------------------------------M
-----------------------------------A-RIAGIDLPKNKRGVIGLTYIYGVGRSTSSEILKAA---G----
------ISE----------------DKKVNEWNDDELAAIRTYISD--N-VK---------------VEGELRSEVQLNI
KRLMDIGCQRGIRHRL-GLPLRGQRTKNNSRTRK-----GK--RK-TVA--------NKK----K-----ask-------
--------------------------------------------------------------------------------
--------------------------------------------------------------------------------
---M----------------------------------------------------------------------------
--------------------------------------------------------------------------------
-------------------I-----SK--------Q--T----IDK-IFSTIRVEEI---VGEY-V-QL-K-RA-G-S--
---N-----FKGLSPF--H-----E-E---KSPSFVVS-PS----K--QI------WK----------------------
--------------------------------------------------------------------------------
--------------------------------------------------------------------------------
--------------------------------------------------------------------------------
-----------------------------------------------------DFS-TGKGGTAISFLMEI-----ENF-
TYPEALRHAAKKY-G----IE-I-------EE---------Dlre-----------iseeAK------------------
--------------------------------------------------------------------------------
----HAQT--------EKDL-------------L-------YK-I--HEVANNYFQ-E--IL-------WDAED----gR
SIGL--------------------A----------Y-F-K-EREL-----------R----DD-IIKKFQ----LGY-SP
---E----K---K---NAF-----------------TAYAE-EKG-Y-SKEIL-E-------KSG-LSIFP-ENa-----
-----------pAGI-D------------------------------------------RF-R--ERVIFPIHSFSGRVL
GF--GARILKsn------------------vktA-KYLNSPETEI--------------YHKSNVLYGL-----NQ-SK-
Q----AIS----------R-----------------------K--N-----------TCLLVEGYMDVISLH-----MS-
---GIEN-----V-------VA--------SS---GTSLTTEQ-------IKLIKR-----L-T-EN-------------
-------VTILFDGDNAGIKASFR-SI------------DM---LLT---EG----------------------MNI---
RVLLF--PDG---------------------DDPDSFA-RK---H-P--QD-YV--------------------------
---EKY-IENeA--MD-----FIDFKA-E------------------------ILL----------K--DAGT--D--P-
--------IKK----AEAI--------------RNIVKSVSF---V---QN-AL-KR-EV-----YLKE-V---------
------------SNK----------F-GL-------sEQSLfne---------ldvqKqitqnqthhvqqqqkesapp--
--------------------------------------------------------------------------------
--------------------kmeivpldkekedpflydvlfM-------------------------ENK----LVD---
---------H------MLM----F-G------------------------------Di----------------------
--------------vL---------------------------KR-T--T------DNNEEYQ---ITV-----------
-----------I-EEILHHFEEEQYI---Flvken-------eiiinQ--------------------------------
--------Vregiqkeelrsgnffvsfmdedittkvv-------------------------------------------
-------------------------------------daliplddlenwasrniyppnygdkvadQ----VRGDVLLHKY
RY---------------------------------------------------------------------ID---YLIK
E--------TAKELD-----------------------------------------------------------------
--------------------------------------------------------------------------------
-qysdndetkyydlikkitllkqasirlsaiieyspikgiyggrnr----------------------------------
--------------------------------------------------------------------------------
--------------------------------------------------------------------------------
--------------------------------------------------------------------------------
--------------------------------------------------------------------------------
--------------------------------------------------------------------------------
--------------------------------------------------------------------------------
--------------------------------------------------------------------------------
--------------------------------------------------------------------------------
--------------------------------------------------------------------------------
--------------------------------------------------------------------------------
--------------------------------------------------------------------------------
--------------------------------------------------------------------------------
--------------------------------------------------------------------------------
--------------------------------------------------------------------------------
--------------------------------------------------------------------------------
--------------------------------------------------------------------------------
--------------------------------------------------------------------------------
--------------------------------------------------------------------------------
--------------------------------------------------------------------------------
--------------------------------------------------------------------------------
--------------------------------------------------------------------------------
--------------------------------------------------------------------------------
--------------------------------------------------------------------------------
--------------------------------------------------------------------------------
--------------------------------------------------------------------------------
-----------------------------------------md-------------------------------------
--------------------------------------------------------------LL-K------YV--QD--
KYI-------T------kKE-FPEFKAGDTITVYYEIKE-G----QKT---------------RTQFFKGTVIQLR--G-
-AGSTKTFTIRKM-SGD--VGVERVF---------PINLPALQKIEVDRRG-RVRRARIYYFRD--------LRGKKA-R
--IKDAA-------------------------------------------------------------------------
--------------------------ykkk--------------------------------------------------
--------------------------------------------------------------------------------
--------------------------------------------------------------------------------
--------------------------------------------------------------------------------
--------------------------------------------------------------------------------
--------------------------------------------------------------------------------
--------------------------------------------------------------------------------
--------------------------------------------------------------------------------
--------------------------------------------------------------------------------
--------------------------------------------------------------------------------
--M---------------------K----------------------------TIN---DF---------N--FK-DKKA
LVRVDFNVPQD--DQ-----L----Q--VTDNTRIVAVKPTVEKIL-NDGGS-VILITHLGRP---------K---GEV-
-------------K--DE---FSLKH-II-GEI-SNVL------GQ-E-----VKF----V--D-E--S----I-G-E-K
-AE-KAA-SE--L---KPGEILLLENVRFH---------N-EEE-----------------------K-----G------
----D----E----GFA-EQLSK--LG-D--------A-YVNDAFGTAHRAHASTAVIAKF---F----PS-tK----FF
GLLMANELKAI-D-KVL-KSGE--R-------PVTAILGGSKVSTKITIIENILP--AV----D--NLIIGGGMAFTFIK
A-LGGKIGNSLV---E--E----------DKL--PLALEIL---------------------------------------
--------GKAKEH----NV-K-------V-YLPSDAIIA-----E--------SF-----SN------D-----A--ER
------KEA--DIY------S---IP-----E-----GW-----MGLDA-GHKSRDQFNDVLLN--------SRTILWNG
PIGVFE-MSNFAGGTVALGD-SISEA-Tk--lgA----FSLVGGGDSVAFVKQFG--YGE-KVSYVSTGGGAMLESLEGL
ELP-------------------------------------------------GVA-----AI------------------
--------------------------------------------------------------------------------
--------------------------------------------------------------------------------
--------------------------------------------------------------------------------
--------------------------------------------------------------------N-----------
-------------------------------n------------------------------------------------
----------------------------------------------------------------------meeldl----
------------------------------------------------------------------I---------LESV
K---QDMDAAVKHLDHAFQRIRAG-RASTAMVQD--VMVE-YYG-APTPINQVANVSVPDAMTISIQPW--D-RTAINAI
EKAIIN-S-NLGFAPS-NNGENIILNVPPLTEERRKELAKQAKIEAENTKVTVRNARQDGLKELKKLEG------V-SED
V---VKGVEEEIQGFTDKYVKLCDEHLKTKEAEIM-KV------------------------------------------
--------------------------------------------------------------------------------
--------------------------------------------------------------------------------
--------------------------------------------------------------------------------
--------------M-----------------------------------------------------------------
-----A-RS----LK---------------------------KGPFIHHTLDKKVQANIESG-----KKT-VIKTWSRAS
MISPDFVGQTIAVHNGKSFIPVYVTE-NMVGHKLGEFSPTRSFRG-H--G----GN-------KN----------kgsr-
--------------------------------------------------------------------------------
-------------------------M---------------------SGIIGKKIGMTSLF-N-EEGKNIPCTVIQAGPC
SVLQVRTLE-K--------------DGYK-AVQLGF-------DD-K-----S--E--------KN--------------
V----------------G-------------KALAGHF-------------------K--K-AG----SA-PKAKLVEFY
-------REF----vD-E----VKV---GEEVK-V-D-LFIEGEYVDVTGTSKGKGFQGVVKRHGFGGvMQATHGQHNRL
----RAPGS-I--GA--GSD---PSRVFKGMRMAGRMGGEQVTVQNLQVLKVDQEQNLLVVKGA-VPGAK-NSYV-IIRK
--------------------------------------------------------------------------------
----------------------------wn--------------------------------------------------
--------------------------M-L-QPKR--TKFRRVHK---MK--M-KGIA-QR-GNQLAYGTFGIKAT--EG-
-AWITARQIEA--ARIAATRYMKREGQLWIKIFPDKPITKKPAEVRMGKGKGAVEYWVAVVKPGKIMFEVGG--V-PYEV
AKEALRLAAQKLPVVTKFIVAN------------------------------------------------dfvkpl----
--------------------------------------------------------------------------------
-------------M------------------------------------------------------------------
---LQTESRLKVADNTGAKEVLVIRVL------------G----G-----------T----RR-RYASVGDKIVVTIKDS
TP-------SGN-AKKGQVSKAVVVRTKKAVRRKDGSYIKFDDNACVLLNAA--------------------------G-
EMRGTRVFG----PVARELR--D-K-EYMKIISLAPEVL-----------------------------------------
-----------------------------------------M-----------E--------------------------
--------------L--VVL-NTS-G---K---ETG--------------------------------------------
--------------------------------------------------------------------------------
------------------------------------------------------rK-VTLDETVF-----G-I----E--
PNQHAVYLEVKQYLAAQRQG-----THKSKERSEITAS-TK---KLKKQKGSGSARYGDIKSPTFRGGGRVFGPK-PR--
DYRFKLNKALKRLAKKSVLSQKM-------R-DNSI-------RVLE---DMS--L------S--AP--R--TKDFITVL
--NA-----L-------------aLn-----------dkK------------------ALFI--L---------------
-PEA-N---KNVYLSSRN-----LPKA---------------K-VMNFNEVSSYDLVNAGEV----VFFEGAVEKF----
--------------------------------------------------------------------------------
-----------------QE-------------------------------------------------------------
--------------------------------------------------------------------------------
--------------------------------------------------------------------------------
----nlkk------------------------------------------------------------------------
--------------------------------------------------------------------------------
-----------M---------------------A---KL--------------TKKQ-KEALSKV-E--K-GRI--YNLE
EGSALVKEVN---T--------TKFDASVDIAVRLGVDPRKANQMVRGVVSLPHGT-GKDVKVLALV-TPDKEAE-AKEA
GADYV------G-LDEYLQKIKD-G--WTD-VDVIVTMPAVMGKL---G-PLGRVLGPRGLMPNPKSGTVTM---EIGKA
VTEVKAGKIDFKVDKYGIIHAGIGKVSFDAAKIKENAQELIQTLVKMKPT-AAKG-TYVKSIYLSSTMSPGIAI-DTK--
--------------------------------------------------------------------------------
--------S--------------vn-------------------------------------------------------
--------------------------------------------------------------------------------
-------------------------------------------m------------------------------------
------------------------------------------------------------RELRLVGDNVE--P------
---------GIYPIDKARQIAADQELDLVVIS----------DKAEP---FIARILEY-KKFLYEQKKKQ---KELKAKQ
V--KVVVKEIRF--GPQTDDHDYEFKKKHAEKFL-E-E-GSKLKTYVFFKGRSIIFKD-QGEILL---LKLA-QELE-H-
---V--GKVDQ-LP-KLE-GKRMIMMM----SP----------------K--KP--------------------------
--------------------------------------------------------------------------------
--------------------------------------------------------------------------------
-------------------------------------------------ak-----------------------------
--------------------------------------------------------------------------------
--------------------------------------------------------------------------------
---------------------------------------------------------------mntlsy-----------
---------------------K-------T-VSA---N---------------------------KATA--N-KEWVVVD
AEGQ-PLGRLASTVAKILRGKHKTNFTPHVDCGDNVIVLNAGKITLSG-----------N-K---WADKTYIWH-TG--Y
PGGQKSMTAAELQ-KK--DSLKVLEKSVKGMLP-K-NK-LGSAIL-KNLYLY-EGTE-H-KHEAQ---QP-KTI---N--
--vnefk---------------------------------------------------------------M---------
---------------------------A-KK-VF---KMVKLQ-VKGGAANPSPPVGPALGSAGV-NIMEFCKQFNGRTQ
DK---P---GQ-VLPVVITVYEDKSFEFVIKTPPAAIQLMD-AAKI----KG----------GSG--EPNR--NKVG-SV
SWDQVKKIAEDKMADLNCFTMDSALSMVAGTARSMGLKVT----------------------------------------
---------------------gtkpana------------M-------------------------GQKTNPIGNRLG--
I-IR-----GWDSNWFG-G-N-----DYGDRIAEDYKIRRYL-----EA---------------RL-----------SK-
GG--ISKIYIER-----TL-K--LVTVTITTARPG---LIIGKGGQEVDKLKE--------------ELKKLT-------
--G-K---D-IQINIFEIKRPELDAVLVADSISKQIENRISYRRAVKMAMASTMRM-G-AEGIKVQISGRLNG-AEMARS
ESFKDGRIPLSTFRADIDYHWAEAHTTYGRLGVKVWIM-----------------------------KGEV---------
----------------------------YGKREL----------------------------------------------
--------------------------------------------------------------------------------
--------------------------------------------------------------------------------
--------splvgqqkkggqsgdrnrggdrdnrrprknnnnnnnnn----------------------------------
-------------------------------------mdnia--------------------------------------
-----------------LIESF---GDFKD---------EKGISKIDLMAIIEDSLKTLLR--------K-RF-------
----------D-----------------SDDhFDVI-------------------------------------V----NP
DK-GD-----FQIFLNKTI--V---------EDe-mSED-----dD---------------------LE--IEIS-----
-EA------------------------------------------------------------K-KI-------------
---------DPT---FEV-GE-----------------DFTMEI------------------------P-VAQ----LG-
------RRNILTLKQ---IL--ATKLQEHN-NAMLYEQFRDKIGEIVVGEIH-----HIRHKH---VILLD--D------
-E-E------N----------EFILP----------KENQIPSDF---FKKG------ENIR--------AIVE-TV---
-DF--------------K--------------gS--K-------------PQ----IIISRTAPKFLEKLLELEIPEIQD
GTIILKKAVRIP-------GEKAKIAVDA--YDD---RI---DPVGACVGVKGSRIHGVVREL--------------R--
-------NENIDVIQWSKNPEILVKRAL---GN---VTINKIEINE--------------------D----T--------
-------N---Y---------------ALVYT-PVE--E-ISKVIGKQGQNIRLASWL-------TGY-----EIDVY--
R-----EA-----------------------SEddd--------------------------------------------
----------------------------------velrEFND------------------DI----------EQWILDEF
RKVGLTTAKSVLDKE---------------------------------TE-SLL-NM-VDL-EEE-TIEEV---------
----------------------------------------------------------------------K---------
--------------------------------------------------------------------------------
--------------------------------------------------------------------------------
--------------------------------------------------------------------------------
-------------------------------------------rilreefed----------------------------
--------------------------------------------------------------------------------
--------------------------------------------------------------------------------
-------------------------------mlgldniervkpggl----------------------------------
-------------------------------------------------------------------------------E
LKDRLVAVNRVTKVTKGGRAFGFSAIVVVGN-EEGVIGFGLGKSKEVASAIAKAVEDAKKNLVKVP-------VM---N-
----HTIPHQT-TARYGGADIFLRPASHGTGLIAGG-AVRAVLESAGIHDILSKSKG-SS-NPH-NVVKATFKALLDIRR
PEE-IARMR----------------G-V------------------SLSKVF----------------------------
---------ng---------------------------------------------------------------------
--------------------------------------msi---------------------------------------
--------------------------------------------------------------------------------
----------------VHKIGRRKTSVARVYV-RP-G--SG-IITV-----NG-KD--AAT---YF-STDVMVYK--LNQ
PF-ILS-ETVG-QYDVTVNVFGGGNTGQAEAIRLGISRALCEIN-A------------E-FRLALKPA----GLLTRDAR
MVERKKPGQKKARKRFQF-----------SKR------------------------------------------------
--------------------------------------------------------------------------------
--------------------------------------------------------------------------------
------msdl----------------------------------------------------------------------
--------------------------------------------------------------------------------
--------------------------------------------------------------------------------
-------------------K------------N-----L---AETLVNLTVKDVNELATILKDEYGIE--------PAA-
A----aVV-----------VAAG-----GGEAAEEKTEFDVIL-KS-A-G-ASKLAIVKLVKD-L-T--GA----GLKEA
KDIVD-GA--P-AA---I-KQG-VSKDEAEALKKQLEEAGA--EVEL--K------------------------------
--------------------------------------------------------------------------------
--------------------------------------------------------------------ma----------
----------------------------------------------------------------------------KAN-
-VKDLLEAGVHFGHMTRKWNPNMAPYIFMEK--N----------GIHIVDLHKTAVKLDEACSALEKLTS-----AG--K
KVLFVATK-KQAKEVVAKHASELNMPYITERWPGGMLTNFVTIRKAVKKMNSIDKMKK-DG--T-FE-TL-SKKERLQVD
RQRANLEKNLGSISDM-VRLPS---AVFVVDI-LREHIAVTEAKKLGIPVFGIVDTNSDPRKVDFVIPGNDDASKSIDMI
LSVVSESIKEGQS--------------------------------QR--KADKEKSK-----------------------
--------------------------------------------------------------------------------
------------------------eegekvsadtdadfdae---------------------------------------
--------------------------------------------------------------------------------
------------------------------------------------M--------------------SRI--GKAIIT
I-PAGV-TVTE-NN-GVVTVKGAKG-ELSQEL-TA-G--ITLEQ--KDG--EL-------NV----NRPSD---------
-----------------SK------QHK-ALHGLYRALIANMIVGVSEGFEKKLELVGVGYRASHT--G-QKL-ELALGF
SHGIVLELPGEVKVDT-LTEkg----knPIIT-----------LASHDKQLLGMVTAKIRSFRKPEPYK----GKGVRFV
GEIVRRKAG-K-S-------------a-----------------------------------------------------
--------------------------------------------------------------------------------
-----------------------------------------------M-----------------AKQ---SKV------
----------------------------------------------------------vKK--RKV--KVEAIGEAHIQA
SFNNIIISLTNKSGEVISWASAGKMG-FRGSKK-NTPFAAQMAAENCSNVAH-E-AGLRRVKVYV--------KG-PGAG
RESAIRTIHNS-G-IEVSEIVDVTPMPHNGCRPPK--R------RR--V-------------------------------
-----------------------msytpv---------------------------------------------------
------------------------------------A--ADVAKLRNQTGAGMMDCKKALVEAEGDFEKAVDILRKKGQK
VAANR-ADRES-AEG-AVIARVN--E----DNTL--------GVV---ISLNCETDFVAKNEAFIELAYELAEMAIFa--
------------aTKEE-lLATD-----fH-gM--TVAEKLIEQT-GVI---GEKIEIGSFERIQ------GDFLGAYIH
AG-----NKI-A---AITSL-SA--K-vDGADe------aaKAV------------------------------------
-----------------------------------------------------------SMQVAAM--NP----------
--------------------------------IALD--------------------------------------------
-ETRVSQETIDKELEI-----------------------------------------------ERHKL-------TEE--
---------------------------------------------G----------K--P--------------------
--------------------------------------A---NIID-NILKGKM-QRFY-------KDN-T-------LV
HQDF------I---K--DG--S-I--SVADYVKS-VN----GD-LKVTGFVRVS--L-----------------------
--------------------------------------------------------------------------------
------------v------------M------------PRSVNA--VASRARRK-KIFKQAKGFFGRRKNVWTVAKNAVE
KAMQYAYRGRKEKKRNFRALWITRINAGTR--EHGMSYSQFMGALKKNNI------ELNRKVLADLAMNHPEAFKAVVDQ
VK------------------------------------------------------------------------------
--------------------------------------------------------------------------------
------------------------------------------------------
>Root920
--------------------------------------------------------------mtgqlvqy----------
--------------------------------------------------------------------------------
------------------------------GRhRQR------------------------------------------RS
YARIS-E-------------------VLEL-PNLIEIQTSSYQW-FLDE-----------------------GLREMFQD
ISPIEDFT--------GN-LSLEFID-------------YSLG--D----------------------------------
-------------------------P------KYPV-AESKERDVTYSAPLRVKVRL-----I-----NK----ETG-EV
K--------DQ---------------------------------------------------------------------
----D-VFMGDFPIMTDTGTFIINGAERVIVSQLVRSPSVYFSGKVD--KNGK----K-GFTATVI--PNRGAWLEY--E
TDAK--D----V-------VYVRI-------DR---TRKLPVTVLLRA-----------L--------------------
---------------------------------------------------GF-------------sSD-QEILD-----
LIGE----------------------------------------------------------------------------
--------------------------------------------------------------------------------
--------------------------------------------NEY-LRNT------L-E---K---------------
----------D------NTE-------NAD---------------K--------ALLEIY--------------------
-----------------------ERL--RPG-EPPTVE-----N-AKSLLDSR---------------------------
FFDP-KRYDLANVGRYKINKK----------------------LHIKNRL-fN-Qklaetlvdpetgeilaekgqildrr
vldkvlpylengigfrk---------------------------------------------------------------
-----------------------------------------------------------------lypnggvvedevelq
sikiyaptdqegeqvinvignayveeaVKNI------------------------T------------------------
--------------------------------------------------------------------------------
-------------------------P-SD-------IIASISYF-----------FNLLH---G------------VG--
-----------------D-----------------------------------------------------------T--
DDIDHLGNRRLRSVGELLQNQFRIGLSRMERVVRERM----------S-I--QDT-------------------------
-------NTI-TPQQLIN-IRPVIASIKEFFGSSQLSQFMDQTNPLAELTHKRRLSALGPGGLTRERAG--------MEV
RDVHYSHYGRMCPIETPEGPNIGLINSLSSFAKVNRFGFIETPYRRVD--------------Pe-tG-------------
---------------------------------------------------------------------------K----
------V---T---PRID------------------------------------------YLTADEEDNYVVAQ--ANAQ
LADD-G-S-FI----------DDNIIARfR--------G--------------------ENT-VV----------PRNRV
DYMDVSPKQVVSAATACIPFLENDDSNRALMGANMQRQAVPLMQPESPIVGTGMEYV-SGKDSGAAVI--CRYPG---VV
ERVEAKNIWVR-------------------R--YED-vDgq-----qvKGN------------------------lDKYS
LLKFVRSNQGTCY--NQRPIVSV---------------------------------------------------------
-----------GDEVV--------KGEILADGPSMEKGELALGRNVMVGFMTWDGYNYEDAIIMSERLVKDDVYTSIHIE
EYESEARDTKL--G-PEEITRDIPN-VGEDALRNLD-ERGIIRIGAEV------KDGDLLVGKVTPKGVTELTAEERLLH
AIFGEKAR-EVRDTSLRVPHGGG-GIIHDVKVF-N-----R---E-----------------------------------
-----------------------------------------------------D--------------------------
-------------------------------------------GD--E-LPPGVNQLVRVYIVQKRKISEGDKMAGRHGN
KGVISKILPEEDMPYLPDGTPIDIMLNPLGVPSRMNIGQVLELHMGMAARYL----------------------------
--------------------------------------------------------------------------------
------------------------------------------------------------GIH-----------------
---------------------------------------------------------------------IASPVFD---G
ARE-ED---------VWETLEEAgm-------------------------------------------------------
--------------------------------------------------------------------------------
---------srD---------------------A-------------KTVLYDGRTGEPFDNRVSVGIMYMIKLAHMVDD
KLHARSTGPYSLVTQQPLGGKAQFGGQRFGEMEVWALEAYGAAYTLQEILTVKSDDVVGRVKTYEAIVKGDNVPEPGVPE
---------------SFKVLIKELQSLGM------DVKIL--------S-------------------------------
--------------------------------------------------------------------------------
-------------------------GDEE-E---------------iemrdleddeetkkadglalsndedaadlapvdl
erdavtke------------------------------------------------------------------------
----------------mpkgegk---------------------------------------------------------
--------------------------------------------------------------------------------
-------------------------------------VVSQNKKANHDYFIE-ETYE--AGLVLQGTEIKSIRA-GKVNL
KDS-FAKI-E-RG----EVFLHNMHVS-----PYEQ-G-NR-YN-HDPLRTRKLLLHRKQISKLIGA-TKE-EGYSLVPL
KLYLK-NG-F-AKVLIGIGKGKKKYDKR--EDLKK----KDAKREIERAFR-D--------------------RQK----
--------------qf-----------------------------M----------------AIK-KYKPTS-NGRRGMT
TSDF-AEI-T-----T---------------D------KP-EKSLLAP-L--HKKGGRN-NQGRLTVRHQG-GGHKRQYR
IIDF-KRD--K-DGIP----GRVATIEYDPNRSANIALVNY---AD-----G-E-----K-----R--YILAPKGIQVGT
EV--T--S------GP----E--A-------DIKPGNALPLINIPVGTVVHNIELKPGKGGQLVRSAGTSAQVLGK--E-
-GKYVLVRLNSGEVRMILSACRATIGQVGNEQHELINIGKAGRSRW--KGVR---PTVRGSVMNPNDHPHGGGEGRA-P-
-IGRKsPMSPWGKPTLGFKTRKKT--N--KSDK--FIVR-R------RKN-k----------------------------
--------------------------------------------------------------------------------
--------------------------------------------------------------------------------
------------------------------M-------------------A----K------QK-IRIR--LKAYDHRIL
DQSAEKIV----ETAKRSGAS-VSGPIPLPTEKSVYTILRAVHKYKDSREQFEMRTHKRLIDIV---NPTPQTVDALMRL
D-L---PSGVDIEIK---L-------------------------------------------------------------
--------------------------------------------------------------------------------
------------------------------------------------M-------------------------------
--------------------------------T-----KYIFVTGGVVSSLGKGITAASLGRLLKNRGMDVTI-------
--------------------------QKFDPYINVDPGTMSPYQHGEVFVTDDGAETDLDLGHYERFID-INLNKYSNVT
TGKIYSTVLKKERRGD-YLGGTVQVIPHITNEIKDRVYR------AGK---------------E---TG---------AD
VVITEIGGTVGDIESLPFLEAIRQMKSDI-GR---ENVMYIHCTLVPYIRA-AGELKTKPTQHSVKELRSLGIQPNVIVV
R-TE-MPMTQDMKDKIAL-FCDIDTKAVIECQDAD-TLYSIPLDL-QKQGLDKLVCEHMKL--D----------------
-----------------------C-Q---------DA-D--MTE------WTALVDKV--QN-L--SKQ-----------
---VTIGLVGKYVELQDAYISVVESLRHAGYAFDADVQIKWIN---AEEV-----TA----E----------Ni--aD--
---FV------QDVDGIIVPGGFGD-RGVEGKIIATQYARENKVPFFGICLGMQVASIEYARNVLGLKG-AHSAEI---D
PE---TA----FPIIDLLP--E-------------------------------QKD------------------------
---------------V----DDLG-G---------------T------LRLGLYP-CKLNEDSK-AFAAY-N---D----
EVVYERHRHRYEFN-N-EYRQQME-AA-G---------FVFSGTS--P-----DG-RLVEIIEL--K-----D------H
PWFLASQFHPEFVSRPTRPQPLFRDFVGAS-------LQASE---sk---------------------------------
--------------------------------------------------------------------------------
-------------------mlrldlqf-----------F--------------A-----SKKGVGSTKNGRDSESKRLGA
KRADGQFVTGGSILYRQRGTKIYPGENVGRGGDDTLFAKIDGTVKF--E---RF-G-RD--RKKVS-VYP-A--------
--------------------------------------------------------------------------------
------------------------------------------aq------------------------------------
------------------------------------------------------mn------------------------
------------------------------------------RLKEKYV------KEITPALVSKFEYTSVMQVPKIEKI
VINMGVG-D-AVQN-AKAIDTAVEELTFIAGQKPVVTRAKKSIAGFRLREGMPIGAKVTLRGERMYDFLDKLISVSLPRV
RDFRGISK-KSFDGRGNYTLGIKEQLIFPEI--DY---DKVT-KVRGMDIVIVTTANTDEEARELLTQVGMPF-------
--------Q--k-------------------------------------------------------------------M
-----------------------------------A-RIAGVDIPRDKRVVISLTYVFGIGRTTAQQVLKEA---G----
------VSE----------------DTRVRDLTEDELGKIRDIID---K-LK---------------VEGDLRREVSLNI
KRLIEIGSYRGIRHRR-GLPVRGQNTKNNARTRK-----GP--RR-TVA--------NKK----K---------------
--------------------------------------------------------------------------------
------------------------------------------------mskr----------------------------
--------------------------------------------------------------------------------
--------------------------------------------------------------------------------
-------------------I-----PD--------E--L----LEQ-IQKNADIVEV---IGEY-V-QL-R-KQ-G-R--
---N-----YFGLCPF--H-----G-E---NTPSFSVS-AD----K--QI------FH----------------------
--------------------------------------------------------------------------------
--------------------------------------------------------------------------------
--------------------------------------------------------------------------------
-----------------------------------------------------CFG-CGAGGNVFSFLRQM-----EGY-
SFIEAVSHVADKY-H----ID-L-------PD---------Qvana----------qmssSQ------------------
--------------------------------------------------------------------------------
----QEDT--------ADHK-------------M-------IE-A--HELLKKFYH-H--LL-------VNTKE-----G
QNAL--------------------D----------Y-L-R-SRGF-----------T----DE-TIAKFE----IGY-AL
---D----S---W---DFV-----------------TKFLE-KRG-F-DPVMM-E-------KAG-LLIQR-ENg-----
-----------tGFF-D------------------------------------------RF-R--DRVMFPIHDHHGTVI
AF--SGRSLGd--------------------qqP-KYMNSPETPL--------------FHKSKLLYHF-----HD-AR-
M----HIR----------K-----------------------R--E-----------RAVLFEGFADVISAV-----TS-
---GVGE-----S-------VA--------TM---GTSLTEEH-------VKLLRR-----N-V-EE-------------
-------IILCYDSDTAGYEATMK-AS------------DL---LGK---RG----------------------CKV---
RVAMI--PDG---------------------LDPDDYI-RK---Y-G--GE-KF--------------------------
---RND-IIDaS--VT-----LMTFKM-N------------------------FFR----------R--GKNL--S-DE-
--------GDR----LTYM--------------KQVLREISR---L---NG-SL-EQ-EI-----YMKQ-L---------
------------AGE----------F-SI-------sLDSLkeql--------elfeKqqrqetkstqeengle------
--------------------------------------------------------------------------------
------------------------krrahlstqvrrkrlrpA---------------------yENAERM----LLA---
---------H------MLK----S-D------------------------------Dv----------------------
--------------iR---------------------------KV-L--D------RVGIEFN---IDS-----------
-----------H-RALATYIYALYEE-gKEptp-----------qhlMnr-----------------ieD----------
--------Dvmnqlltdi--------------------------------------------------------------
-------------------------------------------------------lmiqvgdelsE--AELSDYVKKVLN
HR---------------------------------------------------------------------NL---SMIK
E----------KELE-----------RA-----eA-------------------------------------ERQ-----
--------------------------------------------------------------------------------
-kdffkaatlakeiiqlnrslk----------------------------------------------------------
--------------------------------------------------------------------------------
--------------------------------------------------------------------------------
--------------------------------------------------------------------------------
--------------------------------------------------------------------------------
--------------------------------------------------------------------------------
--------------------------------------------------------------------------------
--------------------------------------------------------------------------------
--------------------------------------------------------------------------------
--------------------------------------------------------------------------------
--------------------------------------------------------------------------------
--------------------------------------------------------------------------------
--------------------------------------------------------------------------------
--------------------------------------------------------------------------------
--------------------------------------------------------------------------------
--------------------------------------------------------------------------------
--------------------------------------------------------------------------------
--------------------------------------------------------------------------------
--------------------------------------------------------------------------------
--------------------------------------------------------------------------------
--------------------------------------------------------------------------------
--------------------------------------------------------------------------------
--------------------------------------------------------------------------------
--------------------------------------------------------------------------------
--------------------------------------------------------------------------------
--------------------------------------------------------------------------------
--------------------------------------------------------------------------------
--------------------M-------------------------------------QH--LI-E------EI--TK--
EQL-------R-------TD-LPAFRPGDTLRVHVKVVE-G----TRE---------------RIQIFEGVVIKRR--G-
-GGISETFTVRKI-SYG--VGVERTF---------PVHTPKIAKIEVVRHG-KVRRAKLYYLRE--------LRGKAA-R
--IKEI--------------------------------------------------------------------------
--------------------------rr----------------------------------------------------
--------------------------------------------------------------------------------
--------------------------------------------------------------------------------
--------------------------------------------------------------------------------
--------------------------------------------------------------------------------
--------------------------------------------------------------------------------
--------------------------------------------------------------------------------
--------------------------------------------------------------------------------
--------------------------------------------------------------------------------
-------mnk----------------------------------------------------------------------
------------------------K----------------------------SVK---DI---------D--VK-GKVV
FCRVDFNVPM---KD-----G----E--VTDDTRIRAALPTIEYLT-GQGAK-VLLASHLGRP---------K---GQV-
-------------T--EE---LRLTP-VA-KRL-QELL------GK-E-----VKK----A--D-E--A----Y-G-D-N
-VK-KQI-SD--L---KEGDVLVLENVRFY---------P-GEE-----------------------K-----N------
----D----P----ELS-KAFAD--LA-D--------V-YVNDAFGAAHRAHASTAGIAAY---L----P---A----VS
GFLMQKELEVL-G-KAI-SNPD--R-------PFTAIIGGAKVKDKIGVIESLLD--KV----D--NLIIGGGLAYTFVK
A-LGHEVGKSLL---E--E----------DKV--DLAKSFM---------------------------------------
--------DRAKEK----GV-N-------F-LIPTDVLVA-----D--------DF-----SN------D-----A--NT
------SIV--PIS------E---IP-----S-----DL-----EALDI-GTETREKYADVIKN--------SKLVVWNG
PMGVFE-IDAFAKGTKAIAE-ALAEA-K----dT----YSVIGGGDSAAAVEKFG--LAD-QMSHISTGGGASLEFMEGK
ELP-------------------------------------------------GVT-----AL------------------
--------------------------------------------------------------------------------
--------------------------------------------------------------------------------
--------------------------------------------------------------------------------
--------------------------------------------------------------------N-----------
-------------------------------dk-----------------------------------------------
----------------------------------------------------------------------------M---
---------------------------------------------------------------SKEV---------LNQT
K---EKMEKAVQAYGRELATVRAG-RANASLLDK--VTVD-YYG-AQTPLNQIASITVPEARMLIITPY--D-KTAIGDI
EKAIQK-S-DLGITPT-SDGNVIRIAIPALTEERRKELVKVVKKYSEEAKVAVRNVRRDANDDLKKLEKN-GE--I-TED
E---LRSSTEDVQKLTDEYVAKIDDVTKDKEKEIM-EV------------------------------------------
--------------------------------------------------------------------------------
--------------------------------------------------------------------------------
--------------------------------------------------------------------------------
--------------M-----------------------------------------------------------------
-----A-RS----LK---------------------------KGPFVDDHLMAKVEKLNETD-----KKQ-VVKTWSRRS
TIFPQFIGHTIAVYDGRKHVPVFISE-DMVGHKLGEFAPSRTYKG-H--A----SD------dKK-T--------rr---
--------------------------------------------------------------------------------
-----------------------M-T---------------------KGILGRKIGMTQVF-A-ENGDLIPVTVVEAAAN
VVLQKKTVD-T--------------DGYE-AIQIGF-------DD-K-----R--E--------KL--------------
S----------------N-------------KPEKGHV-------------------A--K-AE----TA-PKRFVKELR
-------GAE----lD-A----YEV---GQEVK-V-D-IFANGDIVDVTGTSKGKGFQGAIKRHGQSR-GPMTHGS-RYH
----RRPGS-M--G---PVD---PNRVFKGKLLPGRMGGEQITVQNLEIVKVDAERNLLLIKGN-VPGAK-KSLV-TVKS
---AVK--------------------------------------------------------------------------
----------------------------sk--------------------------------------------------
--------------------------M-L-LPKR--VKYRREHR---GK--M-RGRA-KG-GTEVHFGEYGIQAL--EA-
-SWITNRQIEA--ARIAMTRYMKRGGKVWIKIFPSKPYTAKPLEVRMGSGKGAPEGWVAVVKPGKVLFEISG--V-SEEV
AREALRLASHKLPIKTKFVKRE-------------------------------------E----------iggesnes--
--------------------------------------------------------------------------------
-------------M------------------------------------------------------------------
---IQQETRLKVADNSGAREVLTIKVL------------G----G-----------S----GR-KTANIGDVIVCTVKQA
TP-------GGV-VKKGEVVKAVIVRTKSGARRNDGSYISFDENACVIIRDD-------------------------K--
SPRGTRIFG----PVARELR--E-N-NYMKIVSLAPEVL-----------------------------------------
-----------------------------------------M----------pK--------------------------
--------------V--ALY-NQN-G---S---TNG--------------------------------------------
--------------------------------------------------------------------------------
-------------------------------------------------------E-IELNASVF-----G-I----E--
PNESVVFDAILMQRASLRQG-----THKVKTRSEVRGG-GR---KPWRQKGTGRARQGSIRSPQWRGGGIVFGPT-PR--
SYSYKLPKKVRRLAIKSVLSSKV-------I-DNNI-------IVLE---DLT--L------D--AV--K--TKEFAGIL
--KG-----L-------------sVe------------kK------------------ALIV--T---------------
-ADA-N---ETVALSARN-----IPGV---------------T-VVEANGINVLDVVNHDKL----LITKAAVEKV----
--------------------------------------------------------------------------------
-----------------EE-------------------------------------------------------------
--------------------------------------------------------------------------------
--------------------------------------------------------------------------------
----gla-------------------------------------------------------------------------
--------------------------------------------------------------------------------
-----------M---------------------A---KK--------------GKKY-VEAAKLI-D--R-TKA--YDVA
EAVSLTKKAN---T--------AKFDATVEVAFRLGVDPRKNDQQIRGAVVLPNGT-GKTQRVLVFA-KGEKAKE-AEAA
GADYV------G-DSDYITKIQQ-G--WFE-FDVIVATPDMMGEV---G-KIGRVLGPKGLMPNPKTGTVTF---EVEKA
INEIKAGKVEYRVDKAGNIHAPIGKVSFEDEKLVENFATIYDTILKAKPA-AAKG-VYVKNVSVTSTMGPGVKV-DPS--
--------------------------------------------------------------------------------
--------SF-------------sak------------------------------------------------------
--------------------------------------------------------------------------------
--------------------------------------------------------------------------------
----------------------------------------------------------------MIGQNGD--QL-----
---------GIKTRQEALEIAAKANLDLVLVA----------ANAKP---PVCRIMDY-GKFRFEQQKKE---KEARKNQ
K--IISLKEVRL--SPTIDEHDFNTKLRNAIKFL-E-K-GDKVKASIRFKGRAITHKE-IGQRVL---DRFS-EACA-E-
---V--ATVET-KP-KMD-GRSMFLML----AP----------------K--VE--------------------------
--------------------------------------------------------------------------------
--------------------------------------------------------------------------------
-------------------------------------------------k------------------------------
--------------------------------------------------------------------------------
--------------------------------------------------------------------------------
-------------------------------------------------------------------mr-----------
---------------------T-------T-PMA---N---------------------------ASTI--E-RKWLVVD
AAGK-TLGRLSTEVASLLRGKHKPTYTPHVDTGDHVIIINAEKIELTG-----------K-K---LTDKIYYRH-TM--H
PGGLKQRTALEMR-TN--YPEKMLELAIKGMLP-K-GP-LGRQMF-KKLNVY-RGSE-H-PHQAQ---QP-EVY---E--
--lrg-----------------------------------------------------------------M---------
---------------------------A-KK-VV---KVVKLQ-IPAGKANPAPPVGPALGQAGV-NIMGFCKEFNARTA
DQ---A---GL-IIPVEISVFEDRSFTFITKTPPAAVLLKK-AAGI----ES----------GSG--EPNR--NKVA-TV
KRDKVREIAETKMPDLNAASVESAMRMVEGTARSMGIVIE----------------------------------------
---------------------d------------------M-------------------------GQKVNPVGLRIG--
V-IR-----DWESKWFA-G--K----DYADFLHEDLKIREFI-----SK---------------RL-----------SD-
AS--VSKVEIER-----AA-N--RVNITIHTAKPG---MVIGKGGSEVEALRK--------------ALNSLT-------
--G-K---R-VHINILEIKRADLDAQLVAENIARQLENRISFRRAQKQTIQRTMRA-G-AQGIKTMVSGRLGG-ADIARS
EYYSEGTVPLHTLRADIDYATAEADTTYGKLGVKVWIY-----------------------------RGEV---------
----------------------------LPTKKN----------------------------------------------
--------------------------------------------------------------------------------
---------------------------------T----------------------------------------------
--------aeggk-------------------------------------------------------------------
----------------------------------------ms--------------------------------------
-------------SE--LLDAL---TVLEK---------EKGISKEIIIEAIEAALISAYK--------R-NF-------
----------N-----------------QAQnVRVD-------------------------------------L----NR
ET-GT-----IRVFARKDV--V---------DE---VYD-----sR---------------------LE--ISVD-----
-DA------------------------------------------------------------A-NI-------------
---------NPN---YMV-GD-----------------VVEIEV------------------------T-PKD----FG-
------RIAAQTAKQ---VV--TQRVREAE-RGVIYTEFIDREEDIMTGIVQ-----RIDSK----FIYVS--L------
-G-K------I----------EALLP----------VNEQMPNEE---YKPH------DRIK--------VFIT-KV---
-EK--------------T--------------tK--G-------------PQ----IYVSRTHPGLLKRLFEIEVPEIYD
GTVELKSVAREA-------GDRSKISVRT--DDP---DV---DPVGSCVGPKGQRVQAIVNEL--------------K--
-------GEKIDIVHWSNDPVEFVANAL---SP---SKVLDVIVNE--------------------E----D--------
-------K---A---------------TTVIV-PDY--Q-LSLAIGKRGQNARLAAKL-------TSW-----KIDIK--
S-----ET-----------------------DA-----------------------------------------------
--------------------------------------RE----------------------------------------
--------------------------------------------------------------------------------
--------------------------------------------------------------------------------
--------------------------------------------------------------------------------
--------------------------------------------------------------------------------
--------------------------------------------------------------------------------
-------------------------------------------lgifprtedseslfleaepvaeesde-----------
--------------------------------------------------------------------------------
--------------------------------------------------------------------------------
-------------------------------------msridpskl----------------------------------
-------------------------------------------------------------------------------E
LEERLVTVNRVAKVVKGGRRFRFAALVVVGD-KNGHVGFGTGKAQEVPEAIRKAVEDAKKNLIEVP-------MV---G-
----TTIPHEI-IGRFGAGNVLLKPASEGTGVIAGG-PVRAVLELAGLADILSKSLG-SN-TPI-NMIRATLQGLSELKR
AED-VAKLR----------------G-K------------------SVEDLL----------------------------
---------g----------------------------------------------------------------------
--------------------------------------maq---------------------------------------
--------------------------------------------------------------------------------
--------------VQYYGTGRRKSSVARVRL-VP-G--EG-RIVV-----NN-RE--ITE---YI-PFAALIED--VKQ
PL-NIT-ETAN-SYDVLVNVHGGGFSGQAGAIRHGISRALLEVD-P------------E-YRTPLKRA----GLLTRDSR
MKERKKYGLKGARRAPQF-----------SKR------------------------------------------------
--------------------------------------------------------------------------------
--------------------------------------------------------------------------------
----------------------------------------------------------M---------A-----------
--------------------------------------------------------------------------------
--------------------------------------------------------------------------------
-------------LNI---E------------E-----I---IASVKEATVLELNDLVKAIEEEFGVT--------AAA-
P-----VA-----------VAAG--G---GAAAEEKTDFDLVL-AG-A-G-DQKIKVIKVVRE-I-T--GL----GLKEA
KELVD-NT--P-KP---L-KEG-IAKEEAEELKAKLEEVGA--SVEV--K------------------------------
--------------------------------------------------------------------------------
---------------------------------------------------------------------m----------
--------------------------------S-------------------------------------------VIS-
-MKQLLEAGVHFGHQTRRWNPKMKRYIFTER--N----------GIYIIDLQKTVKKVEEAYNFTKNLAA-----DG--G
KILFVGTK-KQAQDSVKEEAIRSGMFYVNQRWLGGTLTNFETIQKRIKRLKDIEKMQE-NG--T-FE-VL-PKKEVVQLK
KELERLEKFLGGIKDM-KSLPD---ALFIIDP-RKERIAVAEARKLNIPIIGIVDTNCDPDEIDVVIPANDDAIRAVKLL
TAKMADAILESKQ--------------------------------GE--EEAV---------------------------
--------------------------------------------------------------------------------
------------------------veettetettta--------------------------------------------
--------------------------------------------------------------------------------
------------------------------------------------M--------------------SRI--GKKLIE
I-PSGV-TVTN-ND-NTVTVKGPKG-ELTRAF-HP-D--MEIKI--EDN--VL-------TV----SRPSE---------
-----------------NK------EHR-ALHGTTRSLIANMVEGVSKGFERGLELIGVGYRAAKS--G-NKL-VLNVGY
SHPVEIVPEAGVEIEV-PSQ--------TKVI-----------IKGIDKERVGALASNIRAVRAPEPYK----GKGIRYE
GEFVRRKEG-K-T-------------gk----------------------------------------------------
--------------------------------------------------------------------------------
------------------------------------------maaar-------------------KQ---NTR------
-----------------------------------------------------------KR--RVK--KNIEAGIAHIRS
TFNNTIVTITDVHGNAISWSSAGALG-FRGSRK-STPFAAQMAAETAAKGSI-E-HGLKTLEVTV--------KG-PGSG
REAAIRALQAA-G-LEVTAIRDVTPVPHNGCRPPK--R------RR--V-------------------------------
--------------------------------------------------------------------------------
----M----------------------------AITA--QLVKELRQKTGAGMMDCKKALTETDGDIEKAIDLLREKGIA
KAAKK-ADRIA-AEG-LTLIK----T----DGNT--------GVI---LEVNSETDFVAKNEGFQALLNELADHLLAak-
-----------paTLEE-aHASKm----eN-gS--TVEEHITSAI-AKI---GEKITLRRFSVITk---edNAAFGSYLH
MG-----GRI-G---VLAVL-NG-tT--DEEL--------aRDI------------------------------------
-----------------------------------------------------------AMHVAAV--NP----------
--------------------------------KYIS--------------------------------------------
-RDQVSEEEANREREV-----------------------------------------------LTQQA-------LQE--
---------------------------------------------G----------K--P--------------------
--------------------------------------E---NIVA-KMVEGRL-NKFF-------EEI-C-------LL
DQAF------V---K--NP--D-E--KVKQVVAA-KN-------ATVQTYVRYE--V-G---------E--GIEK-RQD-
-NFAEEVMSQVK--------------------------------------------------------------------
------------k------------M------------PRVKGG--TVSRQRRK-KVLKLAKGYFGSKHRLYKVANQQVM
KSGNYAFRDRRQKKRDFRKLWITRINAAAR--MNGLSYSRLMHGLKLSGI------EVNRKMLADLAVNDLSAFNQLADA
AKAQ----------------------------------------------------------------------------
--------------------------------------------------------------------------------
--------------------------------ldk-------------------
>Root431
------------------------------------------------------maasrnastntnngas----------
--------------------------------------------------------------------------------
------------------------------TA-PLR------------------------------------------IS
FAKIK-E-------------------PLEV-PNLLALQTESFDW-LLGNaawkarveaa--lesgqdvptksGLEEIFEE
ISPIEDFS--------GS-MSLTFRD-------------HRFE--P----------------------------------
-------------------------P------KNSI-DECKDRDFTYGAPLFVTAEF-----T-----NN----ETG-EI
K--------SQ---------------------------------------------------------------------
----T-VFMGDFPLMTNKGTFVINGTERVVVSQLVRSPGVYFDSSID--KTSD----KDIFSAKII--PSRGAWLEM--E
IDKR--D----L-------VGVRI-------DR---KRKQSVTVLLKA-----------L--------------------
---------------------------------------------------GW--------------TT-EQILQ-----
EFGE----------------------------------------------------------------------------
--------------------------------------------------------------------------------
--------------------------------------------YES-MRAT------L-E---K---------------
----------D------HTQ-------GQD---------------D--------ALLDIY--------------------
-----------------------RKL--RPG-EPPTRE-----A-AQTLLENL---------------------------
YFNP-KRYDLAKVGRYKVNKK----------------------LGADEPL----D-------------------------
--------------------------------------------------------------------------------
--------------------------------------------------------------------------------
---------------------------AGVL------------------------T------------------------
--------------------------------------------------------------------------------
-------------------------T-DD-------VIATIKYL-----------VKLHA---G------------ET--
-----------------Etvgeng-----------------------------------------------neivveT--
DDIDHFGNRRLRNVGELIQNQVRTGLARMERVVRERM----------T-T--QDV-------------------------
-------EAI-TPQTLIN-IRPVVASIKEFFGTSQLSQFMDQNNPLSGLTHKRRLSALGPGGLSRERAG--------FEV
RDVHPSHYGRMCPIETPEGPNIGLIGSLASYGRVNAFGFIETPYRKVV--------------D---G-------------
---------------------------------------------------------------------------Q----
------V---T---DEVD------------------------------------------YVTADEEDRFVIAQ--ANAA
LNDD-M-R-LT----------ENRVLVR-K--------Rg------------------gEVD-YV----------LPSEV
DYMDVSPRQMVSVATAMIPFLEHDDANRALMGANMMRQAVPLIKSEAPLVGTGMEYR-CATDAGDVLK--AEKDG---VV
QELSADYVTVA-------------------N--DD-------------GTY-------------------------ITYR
LHKFSRSNQGTSV--NQKVVVDE---------------------------------------------------------
-----------GDRVI--------EGQVLADGPATEDGEMALGKNLLVAFMPWEGHNYEDAIILSQRLVQDDVLSSIHIE
EHEVDARDTKL--G-PEEITRDIPN-VSEEVLADLD-ERGIIRIGAEV------VAGDILVGKVTPKGETELTPEERLLR
AIFGEKAR-EVRDTSLKVPHGEI-GKIIGVRVF-D-----R---E-----------------------------------
-----------------------------------------------------E--------------------------
-------------------------------------------GD--E-LPPGVNQLVRVYVAQKRKITDGDKLAGRHGN
KGVISKILPIEDMPFLEDGTPVDIILNPLGVPSRMNPGQVLEIHLGWLASR-----------------------------
--------------------------------------------------------------------------------
------------------------------------------------------------GWDvsgladewaqrl-----
--------------------------------------------------------qaigadqvapgtnVATPVFD---G
ARE-DE---------LAGLLNHTipnrdg---------------------------------------------------
--------------------------------------------------------------------------------
-----ermvlpT---------------------G-------------KARLFDGRSGEPFPDPISVGYMYILKLHHLVDD
KLHARSTGPYSMITQQPLGGKAQFGGQRFGEMEVWALEAYGAAYALQELLTIKSDDVTGRVKVYEAIVKGENIPEPGIPE
---------------SFKVLIKEMQSLCL------NVEVL--------S-------------------------------
--------------------------------------------------------------------------------
-------------------------SD-------------------gmsiemrdtdedvfraaeelgidlsrrepssvee
v------------------------------------------------------------------------------m
akglvnvqgkpakknqdkaperk---------------------------------------------------------
--------------------------------------------------------------------------------
-------------------------------------IIAQNKKARHDYHIV-DTYE--CGVVLMGTEVKSLRM-GRASL
VDG-FVQI-D-NH----EAWLHNIHVP-----EYMQ-G-SW-TN-HSAKRKRKLLLHREEIDKLESK-SQE-TGHTIVPL
ALYFL-NG-R-VKVEIALAKGKKEYDKR--QTLRE----QQDTRETNRAIA-A--------------------AKR-R--
--------------eraakia------------------------M----------------GIR-KYKPTT-PGRRGSS
VADF-VEI-T-----R---------------S------TP-EKSLVRP-L--HSKGGRN-NTGRITVRHQG-GGHKRAYR
VIDF-RRH-dK-DGVP----AKVAHIEYDPNRTARIALLHY---VD-----G-E-----K-----R--YIIAPKGLTQGD
RV--E--N------GP----G--A-------DIKPGNNLALRNIPVGTTIHAIEIRPGGGAKFARSAGASVQLLAK--E-
-GTMAHLRMPSGEIRLVDARCRATIGEVGNAEQSNINWGKAGRKRW--LGVR---PTVRGVAMNPVDHPHGGGEGKT-S-
-GGRH-PVSPWGQKEG--RTRSPK--K--ASSK--YIVR-R------RKT-nkkr-------------------------
--------------------------------------------------------------------------------
--------------------------------------------------------------------------------
------------------------------M-------------------A----G------QK-IRIR--LKAYDHEVI
DSSAKKIV----ETVTRTGAS-VAGPVPLPTEKNVYCVIKSPHKYKDSREHFEMRTHKRLIDIL---DPTPKTVDSLMRL
D-L---PAGVDIEIK---L-------------------------------------------------------------
--------------------------------------------------------------------------------
-----------------------------------------mppnttt--------------------------------
--------------------------------T-----KHIFVTGGVASSLGKGLTASSLGALLKARGLRVTM-------
--------------------------QKLDPYLNVDPGTMNPFQHGEVFVTNDGAETDLDIGHYERFLD-VDLDGSANVT
TGQVYSQVIAKERRGE-YLGDTVQVIPHITNEIKSRIRR------MAT---------------D----D---------VD
VVITEVGGTVGDIESLPFLETVRQVRHEV-GR---DNVFVVHISLLPYIGP-SGELKTKPTQHSVAALRNIGIQPDAIVL
R-AD-REVPTAIKRKISL-MCDVDEAAVVAAIDAK-SIYDIPKVL-HTEGLDAYVVRKLDL--P----------------
-----------------------F-R---------DV-D--WST------WDDLLDRV--HN-P--DHE-----------
---VTVALVGKYIDLPDAYLSITEAMRAGGFANKARVKVKWVT---SDDC-----KTp-agA----------K----K--
---QL------GDVDAILIPGGFGD-RGVNGKIGAIQYARENKVPLLGICLGLQCIVIEAARNLADIPD-ANSTEF---D
PA---TA----HPVVSTME--E-------------------------------QLA------------------------
---------------YvegaGDLG-G---------------T------MRLGLYP-AKLAEGSI-VREVY-D--DQ----
PYVDERHRHRYEVN-N-SYRAELEkKA-G---------LVFSGTS--P-----DN-KLVEYVEY--P-----Re----iH
PYLVATQAHPELRSRPTRPHPLFAGLVKAA-------VERK----tgkpvk-----------------------------
--------------------------------------------------------------------------------
--------------------------------------M--------------A-----HKKGASSTRNGRDSNAQRLGV
KRFGGQVVSAGEILVRQRGTHFHPGSGVGRGGDDTLFALLPGSVQF--G---T--H-RG--RKVVN-IVP----------
--------------------------------------------------------------------------------
------------------------------------------va------------------------------------
--------------------------------------------------matttp------------------------
------------------------------------------RLKTKYR------EEIAGKLREEFSYENVMQVPGLVKI
VVNMGVG-D-AARD-SKLIDGAIRDLTTITGQKPAVTKARKSIAQFKLREGQPIGAHVTLRGDRMWEFLDRTLSLALPRI
RDFRGLSP-KQFDGRGNYTFGLTEQVMFHEI--DQ---DKID-RVRGMDITVVTTATNDAEGRALLRHLGFPF-------
--------K--ea------------------------------------------------------------------M
-----------------------------------A-RVSGVDIPREKRVVVALTYVFGIGRTRSEEILAAT---G----
------VNE----------------STRVRDLAEEDLVKIREYVDA--N-LQ---------------TEGDLRREIAADI
RRKVEIGCYQGLRHRR-GLPVRGQRTSTNARTRK-----GP--RR-AIA--------GKK----K-----pgkk------
--------------------------------------------------------------------------------
------------------------------------------------magr----------------------------
--------------------------------------------------------------------------------
--------------------------------------------------------------------------------
-------------------I-----ND--------D--D----VKA-VRDAVPIDAV---VSEY-L-QL-R-NA-GgG--
---N-----LKGLCPF--H-----D-E---KSPSFQVS-PS----K--GL------FH----------------------
--------------------------------------------------------------------------------
--------------------------------------------------------------------------------
--------------------------------------------------------------------------------
-----------------------------------------------------CFG-CQEGGDTLAFVMKI-----DHL-
SFSETVERLAAKA-G----IT-L-------RY---------Eeg-------------gynPG------------------
--------------------------------------------------------------------------------
----HQRG--------ERIR-------------L-------VE-A--HKVATQFYI-D--QL-------DS-PE-----A
EIGR--------------------K----------F-L-A-ERGF-----------D----QA-AAAHFG----VGY-SP
---A----G---W---DHL-----------------TRFLR-GKG-F-SDKEL-I-------LSG-LSQDG-RR------
------------GPI-D------------------------------------------RF-R--GRLMWPIRDVGGDVV
GF--GARKLRdd------------------dngP-KYLNTPETPI--------------YKKSQVLYGV-----DL-AK-
K----DIA----------K-----------------------V--S-----------RAVVVEGYTDVMACH-----LA-
---GVTT-----A-------IA--------TC---GTAFGGDH-------IKILRRl---lM---DNgs-----------
-----arVIFTFDGDAAGQKAALR-AF------------ED---DQKF---A----------------------AET---
YIAIA--PDG---------------------MDPCELR-LA---K-G--DQ-AV--------------------------
---VEL-VQP-R--TP-----LFEFAL-R------------------------QIV----------K--RYDL--E-TP-
--------AGR----AAAL--------------DEAAPVVAR---I---KN-IG-AQ-HE-----VAVQ-L---------
------------AGM----------L-GI-------lDTQFvvk----------rvaQlarwardrggkgpaqpapqr--
--------------------------------------------------------------------------------
--------------------gydtpapaaaasgpalnlrspA----------------------HRTERE----LLK---
---------L------ALQ----R-P------------------------------E-----------------------
---------------Lv-------------------------sPA-F-dA------YGIDEFT---APP-----------
-----------Y-AAVRQCVQDAGGA--TGap------------adyLda-----------------vrE----------
--------Aapndgvralvte-----------------------------------------------------------
-----------------------------------------------------lavetifaknvdE--AYAGDQLVTVRL
RA---------------------------------------------------------------------VD---RRIR
D--------VQGTLA-----------RLg----aN---------------------------------------------
--------------------------------------------------------------------------------
-gdpeqlaavqnelwvltqygqslrnngaaal------------------------------------------------
--------------------------------------------------------------------------------
--------------------------------------------------------------------------------
--------------------------------------------------------------------------------
--------------------------------------------------------------------------------
--------------------------------------------------------------------------------
--------------------------------------------------------------------------------
--------------------------------------------------------------------------------
--------------------------------------------------------------------------------
--------------------------------------------------------------------------------
--------------------------------------------------------------------------------
--------------------------------------------------------------------------------
--------------------------------------------------------------------------------
--------------------------------------------------------------------------------
--------------------------------------------------------------------------------
--------------------------------------------------------------------------------
--------------------------------------------------------------------------------
--------------------------------------------------------------------------------
--------------------------------------------------------------------------------
--------------------------------------------------------------------------------
--------------------------------------------------------------------------------
--------------------------------------------------------------------------------
--------------------------------------------------------------------------------
--------------------------------------------------------------------------------
--------------------------------------------------------------------------------
--------------------------------------------------------------------------------
------------------------------------------m-------------------------------------
----------------------------------------------------------AS--LL-D------QV--NA--
GSI-------R-------SD-LPAFRAGDTVNVHVRVIE-G----NRS---------------RIQQFKGVVIRRQ--G-
-AGVSETFTVRKV-SFS--VGVERTF---------PVNSPIFEKIELVTRG-DVRRAKLYYLRE--------LRGKAA-K
--IKEKR-------------------------------------------------------------------------
--------------------------dr----------------------------------------------------
--------------------------------------------------------------------------------
--------------------------------------------------------------------------------
--------------------------------------------------------------------------------
--------------------------------------------------------------------------------
--------------------------------------------------------------------------------
--------------------------------------------------------------------------------
--------------------------------------------------------------------------------
--------------------------------------------------------------------------------
--------------------------------------------------------------------------------
--M---------------------K----------------------------TID---ELl------aeG--VS-GKRV
FVRADLNVPLD--GT----------T--ITDDGRIRAVVPTVKALA-DAGAR-VVVASHLGRP---------K---GAP-
-------------D--PA---FSLAP-AA-ARL-GELL------GA-E-----VAF----A--T-D--T----V-G-E-S
-AT-ATV-AG--L---ADGRVAVIENLRFN---------A-GET-----------------------S-----K------
----D----DaergAFA-DRLAA--LA-D--------V-YVGDGFGAVHRKHASVYDLPAR---L----PH-------AA
GYLIATEVGVL-R-KLT-DDVR--R-------PYVVALGGAKVSDKLGVIDHLLE--KA----D--RILIGGGMAYTFLK
A-QGHEVGISLL---Q--E----------DQV--PAVQDYL---------------------------------------
--------KRAEER----GV-E-------F-VLPVDVLVS-----A--------EFpdlktKA------P-----A--HP
------TTV--AAN------A---IP-----A-----NE-----EGLDI-GPETRKLYASKLAD--------AATVFWNG
PMGVFE-HPDYAEGTKAVAQ-ALVDS-P-----A----FTVVGGGDSAAAVRILG-fDEK-AFGHISTGGGASLEYLEGK
TLP-------------------------------------------------GLA-----AL------------------
--------------------------------------------------------------------------------
--------------------------------------------------------------------------------
--------------------------------------------------------------------------------
--------------------------------------------------------------------E-----------
-------------------------------d------------------------------------------------
----------------------------------------------------------------------------M---
---------------------------------------------------------------IEET---------LLEA
E---EKMEKAVVVAKEDFAAIRTG-RAHPAMFNK--IVAD-YYG-AITPINQLASFSVPEPRMAVVTPF--D-KSALRNI
EQAIRD-S-DLGVNPS-NDGNIIRVVFPELTEERRREYIKVAKGKAEDSKISIRAVRRKAKESIDKLVKD-GE--V-GED
D---GRRAEKELDDTTAKYVAQVDELLKHKEAELL-EV------------------------------------------
--------------------------------------------------------------------------------
--------------------------------------------------------------------------------
--------------------------------------------------------------------------------
--------------M-----------------------------------------------------------------
-----P-RS----LK---------------------------KGPFVDGHLVKKVDAQNEAG-----TKN-VIKTWSRRS
MIIPAMLGHTIAVHNGKTHIPVFVTE-SMVGHKLGEFSPTRTFRG-H--V----KD------dRK----------skrr-
---------------------------------makn-------------------------------------------
-------------------------I---------------------KGILGEKLGMTQVW-D-ENNRVVPVTVVKAGPN
VVTQVRTND-V--------------DGYE-SVQIAF-------GE-I-----D--P--------RK--------------
V----------------N-------------KPLKGHF-------------------A--K-AD----VT-PRRHLVELR
-------TAD----aS-E----YTL---GQEIT-A-E-LFEAGVKVDVTGKSKGKGFAGVMKRHNFRG-GKASHGAHRVH
----RKPGS-I--GG--CAT---PGRVFKGMKMAGRMGNERVTTQNLTVHAVDAEKGLLLIKGA-VPGPN-GGLV-LVRT
---AAK--------------------------------------------------------------------------
----------------------------gv--------------------------------------------------
--------------------------M-L-IPRR--VKHRKQHH---PK--R-SGMS-KG-GTQVAFGEYGIQAL--TP-
-AYVTNRQIEA--ARIAMTRHIKRGGKVWINIYPDRPLTKKPAETRMGSGKGSPEWWIANVKPGRVMFELSY--P-NEKI
AREALTRAAHKLPMKCKIVKRE-------------------------------------A----------gel-------
--------------------------------------------------------------------------------
-------------M------------------------------------------------------------------
---IQQESRLRVADNTGAKEILCIRVL------------G----G-----------S----GR-RYAGIGDVIVATVKDA
IP-------GGN-VKKGDVVKAVIVRTVKERRRQDGSYIRFDENAAVILKND--------------------------G-
DPRGTRIFG----PVGRELR--E-K-KFMKIISLAPEVL-----------------------------------------
-----------------------------------------M----------sT--------------------------
--------------I--DIL-SPA-G---D---KAG--------------------------------------------
--------------------------------------------------------------------------------
-------------------------------------------------------T-VELPAEIF-----G-A----K--
VSVPLIHQVVVAQLAAARQG-----THKTKTRGEVRGG-GK---KPYRQKGTGRARQGSTRAPQFAGGGVVHGPQ-PR--
DYSQRTPKKMKVAALRGALSDRA-------N-HSRI-------HVVT---GVV--E------G--DI--S--TKAAKTLF
--GK-----I--------------Se-----------rkN------------------LLLV--V---------------
-ERS-D---EAAWLSARN-----LPQV---------------H-ILEPGQLNTYDVIVSDDV----VFTQAALESF----
--------------------------------------------------------------------------------
--------------------------------------------------------------------------------
--------------------------------------------------------------------------------
--------------------------------------------------------------------------------
----vsgpqtaetegsda--------------------------------------------------------------
--------------------------------------------------------------------------------
-----------M-------------------------KR--------------SKAL-RAADAKI-D--R-ERN--YAPL
EAVRLAKDTA---A--------TKFDGTVEVAFRLGVDPRKADQMVRGTVNLPHGT-GKTARVLVFA-TGDRAEA-AIAA
GADIV------G-SDELIDEISK-GnrLNE-FDAVVATPDLMGKV---G-RLGRVLGPRGLMPNPKVGTVTP---DVAKA
VNDIKGGKIEFRVDKHSNLHFIIGKVSFDETKLVENYAAALDEILRLKPS-AAKG-RYIKKATLTTTMGPGIPL-DSN--
--------------------------------------------------------------------------------
--------RT-------------rnllveedpaav---------------------------------------------
--------------------------------------------------------------------------------
--------------------------------------------------------------------------------
--------------------------------------------------------------MRLVGPSGE--QV-----
---------GIVPLAKALELAQEYDLDLVEVA----------ANARP---PVCKLMDY-GKFKYESAMKA---REARKNQ
A--HTVIKEMKL--RPKIDPHDYDTKKGHVVRFL-K-Q-GDKVKITIMFRGREQSRPE-LGFRLL---QRLA-SDVE-E-
---L--GFIES-NP-KQD-GRNMIMVL----GPh-------------kkK--TEAMAEAREA------------------
--------------------------------------------------------------------------------
------------------------------------------Q----------AARKAER--------------------
-------------------------------------------------qgvaadeafdeveatdapveaaeatdapvae
apadapvenpea--------------------------------------------------------------------
--------------------------------------------------------------------------------
---------------------------------------------------------------------M----------
---------------------R-------T-YSP---K---------------------------PGDV--T-RQWHIID
AQDI-VLGRLATTAANLLRGKHKPVYAPHMDMGDFVIIINADKVHLSG-----------N-K---KTQKLAYRH-SG--F
PGGLRSVRYDELL-EK--NPEKAVEKAIKGMIP-K-NT-LGRQML-SKLKVY-AGPN-H-PHAAQ---QP-VAF---E--
I-tqvaq-----------------------------------------------------------mppk----------
---------------------------K-KK-VT---GLIKLQ-INAGAANPAPPVGPALGQHGV-NIMEFCKAYNAATE
SQ---R---GM-VVPVEITVYEDRTFTFITKTPPAAKLILK-AAGV----DK----------GSG--EPHK--TKVA-KL
TAAQVREIATVKLPDLNANDLDAASKIIAGTARSMGITVE----------------------------------------
---------------------g------------------M-------------------------GQKVNPHGFRLG--
I-TT-----DFKSRWYA-D-K-----LYKDYVKEDVAIRRMM-----TS---------------GM-----------ER-
AG--ISKVEIER-----TR-D--RVRVDIHTARPG---IVIGRRGAEADRIRG--------------DLEKLT-------
--G-K---Q-VQLNILEVKNPEMDAQLVAQAVAEQLSSRVSFRRAMRKSMQGTMKA-G-AKGIKIQCGGRLGG-AEMSRS
EFYREGRVPLHTLRANVDYGFFEAKTTFGRIGVKVWIY-----------------------------KGDV---------
----------------------------KNIAE-----------------------------------------------
--------------------------------------------------------------------------------
--------------------------------------------------------------------------------
--------vraenaaaragnrpargagagdrpagrggrggerggrgrkpqqqsapaaeapkadapaaaaapaestgtea-
--------------------------------------mdid--------------------------------------
------------------VKLL---KGLAN---------EKEISFDLLVEAIESALLIAYH--------R-TP-------
----------D-----------------ARRhARVE-------------------------------------L----NR
QT-GH-----VTVWAKEDP--S---------E-----------------------------------------LE-----
--------------------------------------------------------------------------------
-----------------E-GQ-----------------EP-KDF------------------------DDTPS---dFG-
------RIAASTARQ---VI--QQRLRDAE-NDVTFGEYARREGDVVAGVVQ-----QGKDPK---NVLVR--L------
-D-D------K---------lEAILP----------VQEQVPGED---YSHG------LRLR--------TYVV-RV---
-AR--------------G--------------vR--G-------------PS----VTLSRTHPSLVKKLFALEVPEIAD
GSVEISAIAREA-------GHRTKIAVRS--TRS---GL---NAKGACIGPMGSRVRNVMAEL--------------L--
-------GEKIDIVDWSDDPAEMVANAL---SP---ARVSRVEIVD--------------------MA---A--------
-------R---S---------------ARVTV-PDY--Q-LSLAIGKEGQNARLAARL-------TGW-----RIDIR--
P-----DT-----------------------E------------------------------------------------
--------------------------------------------------------------------------------
--------------------------------------------------------------------------------
--------------------------------------------------------------------------------
--------------------------------------------------------------------------------
--------------------------------------------------------------------------------
--------------------------------------------------------------------------------
-------------------------------------------ptgpqd-------------------------------
--------------------------------------------------------------------------------
--------------------------------------------------------------------------------
---------------magpqrrgsgagggerrdrkgrdggaaaekt----------------------------------
-------------------------------------------------------------------------------A
YVERVVAINRVAKVVKGGRRFSFTALVVVGD-GDGTVGVGYGKAKEVPAAIAKGVEEAKKNFFKVP-------RI---Q-
----GTIPHPI-QGEKAAGVVLLKPASPGTGVIAGG-PVRAVLECAGVHDILSKSLG-SD-NAI-NIVHATVEALKGLQR
PEE-IAARR----------------G-L------------------PLEDVA----------------------------
---------paallraragaga-------------------------------------------------------mae
ttpetpvdefegveeyttetelvegeytseslasrfgdpqp---------------------------------------
--------------------------------------------------------------------------------
----------------AAGLGRRKNAIARVRI-VP-G--TG-KWKI-----NG-RT--LED---YF-PNKVHQQE--VNE
PF-KVL-ELDN-RYDVIARIAGGGVSGQAGALRLGVARALNEAD-V------------EnNRPALKKA----GFLSRDDR
AVERKKAGLKKARKAPQY-----------SKR------------------------------------------------
--------------------------------------------------------------------------------
--------------------------------------------------------------------------------
----------------------------------------------------------M---------A-----------
--------------------------------------------------------------------------------
--------------------------------------------------------------------------------
------------KLSQ---D------------D-----L---LAQFEEMTLIELSEFVKAFEDKFDVT--------AAA-
A-----VA-----------VAGPGAPVAGAEAVEEQDEFDVIL-EG-A-G-DKKIQVIKVVRE-L-T--SL----GLKEA
KDLVD-GT--P-KA---V-LEK-VAKEAAEKAAESLKAAGA--TVTV--K------------------------------
--------------------------------------------------------------------------------
---------------------------------------------------------------------m----------
--------------------------------A-------------------------------------------VVT-
-MRELLESGVHFGHQTRRWNPKMRRFIFTER--N----------GIYIIDLLQSLSYIDRAYEFVKETVA-----HG--G
SIMFVGTK-KQAQEAIAEQATRVGMPYVNQRWLGGMLTNFSTVYKRLQRLKELEQIDF-ED--V-AAsGL-TKKELLVLS
REKAKLEKTLGGIREM-SKVPS---AVWIVDT-KKEHIAVGEARKLKIPVVAILDTNCDPDEVDYKIPGNDDAIRSVTLL
TRVIADAVAEGLI--------------------------------AR---------------------------------
--------------------------------------------------------------------------------
------------------------sgaatgdskpgekaageplaewerdllegekkaddaevqtsaetekvadaeaadaa
evvaeaevvaeapatdaeqa------------------------------------------------------------
------------------------------------------------M--------------------SRI--GKLPIQ
V-PAGV-DVTI-DG-RTVTVKGSKG-TLSHTV-AA-P--IEIVK-gEDG--VL-------NV----NRPND---------
-----------------ER------QNK-ALHGLSRTLVANMITGVTQGYVKALEISGVGYRVAAK--G-SNL-EFQLGY
SHPILVEAPEGISFKV-ESP--------TKFS-----------VEGIDKQKVGEVAANIRKLRKPDPYK----AKGVKYA
GEVIRRKVG-K-A-------------gk----------------------------------------------------
--------------------------------------------------------------------------------
-------------------------------------mppkgrqgaa------------------------KKV------
-----------------------------------------------------------RR--KEK--KNVAHGHAHIKS
TFNNTIVSITDPSGNVISWASAGHVG-FKGSRK-STPFAAQMAAESAARRAQ-E-HGMRKVDVFV--------KG-PGSG
RETAIRSLQAT-G-LEVGSIQDVTPTPHNGCRPPK--R------RR--V-------------------------------
--------------------------------------------------------------------------------
----M---------------------------aNYTA--ADVKKLRELTGAGMMDCKKALDEADGNVDKAVEALRIKGQK
GVAKR-EGRSA-ENG-AVVSLIA--D----DNTS--------GVL---VELKCETDFVAKGDKFQAVANQLAAHVAAta-
-----------paDIAA-lLASEi----eA-gK--TVQAFVDEAN-ANL---GEKIVLDRFAQYA------DGFVFAYMH
RTmpdlpPQI-G---VLVEF-DK--A--DAAV--------aKGV------------------------------------
-----------------------------------------------------------AQHIAAF--AP----------
--------------------------------KYLT--------------------------------------------
-REDVPAEVVETERRV-----------------------------------------------AEETT-------RAE--
---------------------------------------------G----------K--P--------------------
--------------------------------------E---AALP-KIVEGRV-NGFF-------KDA-T-------LL
GQPY------A---L--DN--K-K--SVQQVLDE-AG-------VTLKRFTRIK--V-G---------------------
--------------------------------------------------------------------------------
------------i------------M------------ARVKRA--VNAHKKRR-AILEAASGYRGQRSRLYRKAKEQVT
HSLVYNYNDRKKRKGDFRQLWIQRINAAAR--LNGMTYNRLIQGLKAANI------EVDRKILAELAVNDANAFAALVEV
AQKA---------------------L--PA---DVNAPKAA---------------------------------------
--------------------------------------------------------------------------------
--------------------------------a---------------------
>Chlamy89
-------------------------------------------------------------------may----------
--------------------------------------------------------------------------------
--------------------------SFTEKK-RIR------------------------------------------KS
FAKRA-T-------------------VHQV-PFLLATQIESYTQ-FLQAdtppa-------------rrkteGLQAAFNA
IFPISSHN--------GL-ARMEFVS-------------YHLS--N----------------------------------
-------------------------P------PFDV-KECQQRGLTFHSALRAKVRLIINDRE-----NP---gKVK-EV
K--------EQ---------------------------------------------------------------------
----E-VYMGEIPLMTSTGSFVINGTERVIVSQLHRSPGVFFEHDKG--KTHSs--gKLLFSARII--PYRGSWLDF--E
FDPK--D----I-------LYFRV-------DR---RRKMPVTILLKS-----------I--------------------
---------------------------------------------------GL--------------TP-EQILA-----
HFFVFDNftlqaegaqlefvperlrgevarfdiadkngrvvvekdkrinakhirdldsagtkl-----------------
-------------------------------------------isvpedyllgrvlakniidpdtgevianandeltetl
lenlreagvkqiqtlytndlD----------------------QGPY-MSQT------L-R---V---------------
----------D------ETA-------DQT---------------A--------ARIAIY--------------------
-----------------------RMM--RPG-EPPTEE-----A-VEALFQRL---------------------------
FYSE-ESYDLSRVGRMKVNSR----------------------LGRPS----GEG-------------------------
--------------------------------------------------------------------------------
--------------------------------------------------------------------------------
---------------------------AMVL------------------------Q------------------------
--------------------------------------------------------------------------------
-------------------------D-ED-------ILETIKIL-----------VNLRN---G------------KG--
-----------------E-----------------------------------------------------------V--
DDIDHLGNRRVRCVGELAENQFRAGLSRVERAVKERL----------G-Q--AET-------------------------
-------ENL-MPHDLIN-SKPISSAIREFFGSSQLSQFMDQTNPLSEITHKRRVSALGPGGLTRERAG--------FEV
RDVHPTHYGRVCPIETPEGPNIGLINSLALYARLNEYGFLETPYRKVV--------------D---S-------------
---------------------------------------------------------------------------K----
------L---T---DQVD------------------------------------------YLSAIEEGKYVVAQ--ANAT
VDAD-G-N-LT----------DELVSSR-E--------Gs-----------------erETR-MV----------TPDRV
QYIDVAPSQIVSAAASLVPFLEHDDANRALMGANMQRQAVPCLRPDKPLVGTGIERT-VAVDSGTAVQ--AMRGG---VV
DYVDAMRIVIR-------------------V--NDD--Eav----ageVGV-------------------------DIYN
LIKYTRSNQNTNI--NQRPMVKV---------------------------------------------------------
-----------GDHVA--------RGDVIADGASTDLGELALGQNMLVAFMPWNGYNFEDSILISERVVAEDRYTSIHIE
ELSVVARDTKL--G-PEEITRDISN-LAEAQLARLD-ESGITYIGAEV------EAGDVLVGKVTPKGETQLTPEEKLLR
AIFGEKAS-DVKDTSLRVPSGMS-GIVIDVQVF-T-----R---Egvtrdkraqsiiddelkryrldlndqlrivegdaf
qrlerll---vdktvnggpkklakgakitkeyladidryhwfdirpadeelaaQleavkeaieqkrh-------------
----------------------------efdlafeekrkklTQGD--E-LPPGVIKMVKVYLAVKRRLQPGDKMAGRHGN
KGVVSKIVPIEDMPYMADGTPADIVLNPLGVPSRMNVGQILETHLGWAARGL----------------------------
--------------------------------------------------------------------------------
------------------------------------------------------------GQRigdmlkaqakaqelrtl
lsqiynes-----------------------------------gkpedldslsdaevlelasnlkkgvpFATPVFD---G
AHE-DE---------IRRMLDLAypddvar--------------------------------------------------
--------------------------------------------------------------------------------
----ekgltasK---------------------Q-------------QVTLFDGRTGEAFERPVTLGVMHMLKLHHLVDD
KMHARSTGPYSLVTQQPLGGKAQFGGQRFGEMEVWALEAYGASYVLQEMLTVKSDDVNGRTKVYENIVKGEHSIDAGMPE
---------------SFNVLVKEIRSLGI------DIDL-----------------------------------------
--------------------------------------------------------------------------------
----------------------------------------------dry-------------------------------
--------------------------------------------------------------------------------
--------------------------------------------------------------------------------
-----------------------------------------------------M--------------------------
-------------------------------------TIADNKKAFFDYFIE-ERYE--AGIVLEGWEVKAIRA-GRVQI
KEG-YVVV-R-DA----EMFLIGAHIS-----PLQSaS-TH-IK-PDPVRTRKLLLKADEIKKLIGK-VEQ-RGYTLVPL
NLHYT-RG-R-VKCEIGLAKGKKQFDKR--ETEKQ----RDWQREKARIMK-G---------------------------
--------------dakd---------------------------M----------------ALV-KTKPTS-PGRRSMV
KVVN-KDL-H-----K---------------G------TP-YAPLLEK-Q--FQKSGRN-NNGHITTRHKG-GGHKHHYR
VVDF-KRN-dK-DGIP----ARVERLEYDPNRSANIALVVF---AD-----G-E-----R-----R--YIIATKGMVAGQ
QL--L--N------GS----E--A-------PIKAGNNLPIRNIPVGTTINNVEMLPGKGAQIARAAGGSAVLLAR--E-
-GLYAQVRLRSGEVRRVHIECRATVGEVGNEEHSLRVIGKAGATRW--RGIR---PTVRGVVMNPVDHPHGGGEGKT-A-
-AGRD-PVSPWGTPTKGYRTRS-N--K--RTDS--MIVQ-K------RHK-r----------------------------
--------------------------------------------------------------------------------
--------------------------------------------------------------------------------
------------------------------M-------------------Q----N------QK-IRIR--LKAFDYRLI
DQSAAEIV----DTAKRTGAI-VKGPVPLPTRIQRFDILRSPHVNKTSRDQFEIRTHQRLMDIV---DPTDKTVDALMKL
D-L---PAGVDVEIK---V-------------------------------------------------------------
--------------------------------------------------------------------------------
------------------------------------------------M-------------------------------
--------------------------------T-----KFVFVTGGVVSSLGKGIAAASLAAILESRGLKVTL-------
--------------------------LKLDPYINVDPGTMSPFQHGEVFVTEDGAETDLDLGHYERFVS-AKMRKSNNFT
TGQIYESVIRKERRGE-YLGKTVQVIPHITNEIQAFVEK------GAAa------------shD---GK---------AD
VALVEIGGTVGDIESLPFLEAARQMSLRM-GR---NHCAFVHLTLVPFIAS-AGELKTKPTQHSVQKLREIGISPTALLC
R-AD-RPIPDDERAKISL-FANIPQDAVISVWDAD-SIYKIPQML-NEQGLDRLICEELRL--D----------------
-----------------------P-K---------PA-D--LSM------WQKLVNAQ--EN-P--EHE-----------
---ITIGMVGKYVDLTESYKSLIEALRHAGMHTATRVNIEYID---SEEL-----ES----G----------H---lE--
---VL------APLDAILVPGGFGK-RGTEGKIRAIQYARENKIPYLGICLGMQLAVIEFARHLAGMAD-ANSTEF---N
LE---TE----HPVVALIT--Ewvdre---------------------gkveqRSA------------------------
---------------D----SDLG-G---------------T------MRLGAQR-VPVKEGTK-AAAIY-G--------
AEVNERHRHRYEVN-N-HYVPTLE-KA-G---------MVISART--P-----TE-NLPEMMEL--P-----Es----mH
PWFVGVQFHPEFTSTPRDGHPLFKAYVEAA-------LASQQ---rkga-------------------------------
--------------------------------------------------------------------------------
--------------------------------------M--------------A-----QKKGGGSTRNGRDSESKRLGV
KVFGGQAINAGGIIIRQRGTRVHAGDNVGVGKDHTLFALVDGHVQF--A--vKG-P-AK--KQQVS-VVP----------
--------------------------------------------------------------------------------
------------------------------------------aa------------------------------------
-----------------------------------------------------maa------------------------
------------------------------------------RLQEFYK------EQVVPKLIEQFGYKSVMEVPRITKI
TLNMGLG-E-AIND-KKIIENAVGDLTKIAGQKPVVTKAKKAIAGFKIRQGYPIGAMVTLRGERMFEFLDRFVTVALPRV
RDFRGVSG-RSFDGRGNYNIGVKEQIIFPEI--EY---DKID-ALRGLNISITTTAKNDEEAKALLGAFKFPF-------
--------R--n-------------------------------------------------------------------M
-----------------------------------A-RIAGVNIPNHKHTEIGLTAIYGVGRSRARKICEAT---G----
------VPF----------------DKKVKDLTDADLEKLRDEV-G--K-VT---------------VEGDLRRETTMNI
KRLMDLGCYRGMRHRK-GLPMRGQRTRTNARTRK-----GP--RKaGVA--------LKK--------------------
--------------------------------------------------------------------------------
------------------------------------------mgrpslrtvs--------------------------R-
---V----------------------------------------------------------------------------
--------------------------------------------------------------------------------
-------------------I-----PQ--------S--F----IQD-LLNRVDIVDV---VGKY-V-QL-K-KG-G-A--
---N-----FMGLCPF--H-----N-E---KSPSFTVS-PT----K--QF------YH----------------------
--------------------------------------------------------------------------------
--------------------------------------------------------------------------------
--------------------------------------------------------------------------------
-----------------------------------------------------CFG-CGAHGSAIGFLMEF-----SGQ-
SYPEAVRELAQSV-G----MA-V-------PE---------Erdrl----------ppgqRA------------------
--------------------------------------------------------------------------------
----EQQA--------RSVA-------------L-------SD-A--MTRATDFYR-R--QL-------RGAP-------
-QAI--------------------Q----------Y-L-K-GRGL-----------T----GE-IAGQFG----LGY-AP
---D----D---W---QGL-----------------EAVFGsYRDdH-VAAPL-V-------EAG-LLIES-DKrda---
--------dgkpRRY-D------------------------------------------RF-R--GRIMFPIRNTKGAVI
GF--GGRVMGq--------------------gkP-KYLNSPETPL--------------FSKGTELYGL-----FE-AR-
H----AIR----------E-----------------------T--G-----------YVLVVEGYMDVVALA-----QL-
---GFAN-----A-------VA--------TL---GTACTPVH-------VQKLLR-----Q-T-DA-------------
-------VVFSFDGDSAGRRAARR-AL-----------eAC---LPHV-ADN----------------------KTI---
RFLFL--PAE---------------------HDPDSYV-RE---E-G--TE-AF--------------------------
---AAQ-VRN-A--MP-----LSRFLL-Q------------------------SVT----------E--ELDL--R-QP-
--------EGR----ARAQ--------------YEAKPLLQA---M---PA-GG-LR-LQ-----IVRE-L---------
------------ADA----------T-GT-------tPAEIeai----------cglRsdparvgrf-------------
--------------------------------------------------------------------------------
-------------------------------aqprprarrqA---------------------pTGLEQR----VIQ---
---------L------LMC----Y-P------------------------------Alsa--------------------
------------rldE---------------------------------Dar-allLDGESAD---SEV-----------
-----------L-AHLVNACDGVQGE--VNfaaf--------sehlaQ--------------------------------
--------Spyaevyaaart------------------------------------------------------------
-----------------------------------------------------avlreeieeapaT--QEFDAAITKLLA
EP---------------------------------------------------------------------LR---RELD
G--------LQAKVI-----------AG----------------------------------------------------
--------------------------------------------------------------------------------
-tadeaakqrmrwlvgeihrrrqlg-------------------------------------------------------
--------------------------------------------------------------------------------
--------------------------------------------------------------------------------
--------------------------------------------------------------------------------
--------------------------------------------------------------------------------
--------------------------------------------------------------------------------
--------------------------------------------------------------------------------
--------------------------------------------------------------------------------
--------------------------------------------------------------------------------
--------------------------------------------------------------------------------
--------------------------------------------------------------------------------
--------------------------------------------------------------------------------
--------------------------------------------------------------------------------
--------------------------------------------------------------------------------
--------------------------------------------------------------------------------
--------------------------------------------------------------------------------
--------------------------------------------------------------------------------
--------------------------------------------------------------------------------
--------------------------------------------------------------------------------
--------------------------------------------------------------------------------
--------------------------------------------------------------------------------
--------------------------------------------------------------------------------
--------------------------------------------------------------------------------
--------------------------------------------------------------------------------
--------------------------------------------------------------------------------
--------------------------------------------------------------------------------
--------------------------------------------------------------------------------
--------------------M-------------------------------------N---LI-E------QI--EK--
EEI-------Arl--tanKT-IPAFAPGDTVVVSVNVVE-G----NRK---------------RVQAYEGVVIAKR--N-
-RGLNSSFIVRKI-SSG--EGVERTF---------QLYSPLIAGIEVKRRG-DVRRAKLYYLRQ--------RSGKSA-R
--IKEKL-------------------------------------------------------------------------
------------------V-------skaaaaakaae-------------------------------------------
--------------------------------------------------------------------------------
--------------------------------------------------------------------------------
--------------------------------------------------------------------------------
--------------------------------------------------------------------------------
--------------------------------------------------------------------------------
--------------------------------------------------------------------------------
--------------------------------------------------------------------------------
--------------------------------------------------------------------------------
-mtsvlrlsd----------------------------------------------------------------------
-----------------------------------------------------LIS---QG---------K--LS-GKRV
FIRADLNVPQD--DA-----G----N--ITEDTRIRASVPAIEACL-AAGAA-VMVTSHLGRP---------T--eGEF-
-------------K--PE---DSLAP-IA-ARL-SELL------GK-P-----VKL----V--Q-N--W----V-D-G--
--------VE--V---APGQVVLLENCRVN---------K-GEK-----------------------K-----N------
----S----D----ELA-QKMAR--LC-D--------V-YVNDAFGTAHRAEATTHGIAKF---A----PV--A----CA
GPLLAAEIDAL-G-KAL-GQPA--R-------PLVAIVAGSKVSTKLTILKSLAD--KV----D--NLVVGGGIANTFML
A-AGLKIGKSLA---E--A----------DLV--GDAKAII---------------------------------------
--------DIMAKR----GA-S-------V-PIPVDVVCA-----K--------EF-----SA------T-----A--TA
------TVK--DVK------D---VA-----D-----DD-----MILDI-GPRTAAMLADQLKA--------AGTIVWNG
PVGVFE-FDQFGNGTKVLAE-AIADS-K-----A----FSIAGGGDTLAAIAKYG--IAD-RVGYISTGGGAFLEFLEGK
TLP-------------------------------------------------AFE-----VL------------------
--------------------------------------------------------------------------------
--------------------------------------------------------------------------------
--------------------------------------------------------------------------------
--------------------------------------------------------------------E-----------
-----QR------------------------aag----------------------------------------------
------------------------------------------------------------------------msva----
-----------------------------------------------------------------DT---------KKSA
E---QKMQKSIEAFKADLAKIRTG-RAHTGLLDH--VQVD-YYG-SMVPISQVAAIGLADARTITVQPW--E-KKMVGAV
EKAIRD-C-DLGLNPA-TMGEVIRVPMPALTEERRKELTKVVKSEAEGAKVAVRNLRRDANEQFKKLVKD-KT--I-SED
D---ERRGQDEVQKLTDKYVAEIDKMVADKEKEIM-TV------------------------------------------
--------------------------------------------------------------------------------
--------------------------------------------------------------------------------
--------------------------------------------------------------------------------
--------------M-----------------------------------------------------------------
-----T-RS----AK---------------------------KGPFCDAHLLKKVEVATSGK-----DKK-PIKTWSRRS
TILPEFIGLTIAVHNGRQHVPVYVTE-NMVGHKLGEFAITRTFKG-H--A----AD-------KK-A--------kr---
------------------------------------m-------------------------------------------
-------------------------S---------------------LGLVGRKVGMTRIF-T-DDGEAIPVTVVEVGDN
RVTQIKTDE-T--------------DGYT-AVQVTF-------GA-R-----R--A--------SR--------------
V----------------T-------------KPLAGHL-------------------A--K-AG----VE-AGEIIREFR
-------IDAa--kaA-E----LQA---GGSLS-V-D-LFEVGQKIDVQGVTIGKGYAGTIKRYHFAS-GRATHGNSRSH
----NVPGS-I--GM--AQD---PGRVFPGKRMTGHLGDVTRTVQNLEIAKIDAERKLLLVKGA-IPGSK-NGKV-IVTP
---AVK--AK----------------------------------------------------------------------
----------------------------aka-------------------------------------------------
--------------------------M-L-QPKR--RKYRKEQK---GR--N-TGKA-TR-GNAVSFGEFGLKAM--GR-
-GRLTARQIES--ARRAMTRHIKRGGRIWIRIFPDKPISKKPAEVRMGNGKGNPEYYVAEIQPGKMLYEMDG--V-SEDL
AREAFRLAAAKLPIATNFVVRQ------------------------------------------------vgt-------
--------------------------------------------------------------------------------
-------------M------------------------------------------------------------------
---IQTESRLEVADNTGAREVLCIKVL------------G----G-----------S----KR-RYASVGDIIKVTVKDA
AP-------RGR-VKKGDIYNAVVVRTAKGVRRADGSLIKFDGNAAVLLNNK-------------------------L--
EPIGTRIFG----PVTRELR--T-E-RFMKIVSLAPEVL-----------------------------------------
-----------------------------------------M-----------E--------------------------
--------------L--KLL-QDN-G---Q---VGA--------------------------------------------
--------------------------------------------------------------------------------
-------------------------------------------------------G-VAASPEVF-----G-R----D--
YNEALVHQIVVAYQANARSG-----NRKQKDREEVKHT-TK---KPWRQKGTGRARAGMSSSPLWRGGGRIFPNS-PE-e
NFSQKVNKKMFRAGMRSIYSQLA-------R-EGRI-------NVVD---GFT--V------D--AP--K--TKLLADKF
--KA-----M-------------gL-------------dS------------------VLII--T---------------
-DSL-D---ENLYLASRN-----LPHV---------------A-VVEPRQADPLSLVHYKKV----LVTKAAVAQI----
--------------------------------------------------------------------------------
-----------------EE-------------------------------------------------------------
--------------------------------------------------------------------------------
--------------------------------------------------------------------------------
----llk-------------------------------------------------------------------------
--------------------------------------------------------------------------------
-----------M---------------------A---KV--------------SKRV-AANKAKI-E--R-TKF--YPID
EALGLVKGCA---S--------AKFDESIDVAVQLGIDAKKSDQVVRGSVVLPAGT-GKSVRVAVFA-QGDKAEA-AKAA
GADIV------G-MEDLAEQVKA-G--NLN-FDVVIASPDTMRIV---G-TLGQILGPRGLMPNPKVGTVTP---DVAQA
VKNAKAGQVQFRVDKAGIIHATIGRRSFEDAALKSNLSALLDALVKAKPA-TSKG-VYLRKVAVSSTMGVGVRV-DQA--
--------------------------------------------------------------------------------
--------T--------------laa------------------------------------------------------
--------------------------------------------------------------------------------
-------------------------------------------m------------------------------------
--------------------------------------------------------------------------------
---------------DALRLAEDKDLDLVEIA----------PNAVP---PVARIMDY-GKFKYEEAKRA---HEAKLKQ
K--IIQVKEVKF--RPGTDDGDYNVKLRNLKRFL-E-D-GDKTKITLRFRGREMAHQE-IGARML---ERLK-ADLE-E-
---I--GQVEQ-MP-KME-GRQMVMVL----AP----------------K--KK--------------------------
--------------------------------------------------------------------------------
--------------------------------------------------------------------------------
-------------------------------------------------k------------------------------
--------------------------------------------------------------------------------
--------------------------------------------------------------------------------
---------------------------------------------------------------------M----------
---------------------K-------T-FSA---K---------------------------PHEV--K-RDWYVID
ATDK-VLGRVASEVARRLRGKHKPEFTPHVDTGDYIIIVNAAKLRVTG-----------T-K---ETDKKYYRH-SG--Y
PGGIYETTFGKMQ-QR--FPGRALEKAVKGMLP-K-GP-LGYAMI-KKLKVY-AEAE-H-PHEAQ---QP-KAL---E--
--i-------------------------------------------------------------------M---------
---------------------------A-KK-II---GFIKLQ-IPAGKANPSPPVGPALGQRGL-NIMEFCKAFNAQTQ
GM--eP---GL-PVPVVITAFADKSFTFVMKSPPATVLIKK-AAGI----AK----------GSP--KPHT--DKVG-KI
TRAQAEEIAKAKNADLTAADLDAAVRTIAGSARSMGITVE----------------------------------------
---------------------gl-----------------M-------------------------GQKIHPTGFRLA--
V-SR-----NWASRWYA-S-NT----KFAGMLKEDIEVRDFL-----KK---------------KL-----------KN-
AS--VGRVVIER-----PA-R--NARITIYSSRPG---VVIGKKGEDIELLKA--------------ELQRRM-------
--G-V---P-VHVNIEEIRKPETDAQLIADSITQQLERRIMFRRAMKRAMQNAMRL-G-AQGIKIMSAGRLNG-IEIART
EWYREGRVPLHTLRADIDYGFSEAETTYGIIGVKVWVY-----------------------------KGDH---------
----------------------------LGRNDA----------------------------------------------
--------------------------------------------------------------------------------
--------------------------------------------------------------------------------
--------pvveepqddrrrrpgrpegrrregegrpggnrrggagagrraapgadaksge--------------------
----------------------------------------ms--------------------------------------
-------------RE--VLLLV---DALAR---------EKNVDKDVVFGALEAALASATK--------K-RF-------
----------E-----------------EDVdIRVA-------------------------------------I----DR
ES-GE-----HETFRRWLV--V--------pDEl-gLQE-----pD---------------------KQ--ILLF-----
-EA------------------------------------------------------------R-EE-------------
---------NPS---IEL-GD-----------------YIEQQI------------------------E-SVE----FG-
------RIGAQAAKQ---VI--LQRIRDAE-REQILNDYLDRGEKIMTGTVK-----RADKK----GLIVE--S------
-G-R------V----------EALLA----------RDQIIPKEN---LRTG------DRVR--------AYIL-NV---
-DR--------------A--------------aR--G-------------PQ----IELSRTAPDFLIKLFENEVPEMEQ
GLLEIKAAARDP-------GVRAKIAVVA--HDK---RI---DPIGTCVGVRGTRVTAVRNEI--------------G--
-------GEAVDIVLWSEDPAQFVIGAL---AP---AQVQSIVVDE--------------------E----K--------
-------H---S---------------MDVVV-DEE--N-LAVAIGRSGQNVRLASEL-------TGW-----QINIM--
T-----QE-----------------------ESaqkqaee----------------------------------------
------------------------------sdvvrklfMSKL------------------DV----------DEEVADIL
IEEGFSTLEEVAYVP---------------------------------IS-EMM-EI-EAF-DED-TVNEL---------
----------------------------------------------------------------------RNRARdallt
melare------------------------------ekveevsqdlrS--------LDGL-NP-eLIgkLAEGDIHTRDD
LAELAVdE------------------------------------------------------------------------
--------------------------------------------------------------------------------
-------------------------------------------lvemtgvseeeakslimkarehwfn------------
--------------------------------------------------------------------------------
--------------------------------------------------------------------------------
--------------------------------makmqakvqqderd----------------------------------
------------------------------------------------------------------------------DG
LREKMISVNRVTKVVKGGRILGFAALTVVGD-GDGRIGMGKGKAKEVPVAVQKAMDEARRKMVKVS-------LK---N-
----GTLQHEV-VGKHGAAKVLMMPAKEGTGVIAGG-PMRAIFEVMGVTNVVTKSHG-ST-NPY-NMVRATLDGLQKMST
PGE-IAAKR----------------G-K------------------SVEDIL----------------------------
---------g----------------------------------------------------------------------
------------------------------------mignw---------------------------------------
--------------------------------------------------------------------------------
----------------NYGTGRRKSAVARVFI-KS-G--KG-DIVV-----NG-KP--IKE---YF-ARETSLMI--VRQ
PL-ELT-AHAE-TFDIKVNVTGGGETGQAGAVRHGITRALIDYD-A------------T-LKSALSKA----GYVTRDAR
EVERKKVGFHKARRRKQF-----------SKR------------------------------------------------
--------------------------------------------------------------------------------
--------------------------------------------------------------------------------
----------------------------------------------------------M---------A-----------
--------------------------------------------------------------------------------
--------------------------------------------------------------------------------
-------------ITK---D------------D-----I---LEAVGAMSVMELNDLVKAFEEKFGVS--------AAA-
M-----AV------------AAA-PGAAGAAAAEEQTEFNVIL-AE-V-G-ANKVGVIKAVRE-I-T--GL----GLKEA
KDLVD-GA--P-KA---V-KEG-VDKAAAAEAKKKLEDAGA--KVDV--K------------------------------
--------------------------------------------------------------------------------
--------------------------------------------------------------------------------
--------------------------------M-------------------------------------------SVT-
-MREMLEAGCHFGHQTRFWNPKMAPFIFGHR--N----------KIHIINLEKTLPMFQDAMKYVRQLAA-----NR--G
TILFVGTK-RQSREILAEEAGRAGMPYVDARWLGGMLTNFKTVKISIKRLKDMEAAKE-AG--A-LE-TM-SKKEALMFE
REMMKLEKSIGGIKDM-GGVPD---AIFVVDV-GYHKIAVTEANKLGIPVIGVVDTNHSPEGIDYVIPGNDDSSKAVALY
VRGVADAILEGRA--------------------------------NA-vQ------------------------------
--------------------------------------------------------------------------------
------------------------evveaargddefvevqeg--------------------------------------
--------------------------------------------------------------------------------
------------------------------------------------M--------------------SRV--GKAPIA
L-PKGA-EVNV-AA-GVLSVKGPLG-TLSQPI-HS-L--VKVNV--END--TL-------TF----APADE---------
-----------------SR------EAN-ALQGTMRALAANMVKGVTTGFERKLNLVGVGYRAQLQ--G-TAL-KLQLGF
SHDVIHEMPEGVKAET-PTQ--------TEIL-----------IKGADKQKVGQVAAEVRAYRPPEPYK----GKGVRYS
DERVILKET-K-K------------K------------------------------------------------------
--------------------------------------------------------------------------------
---------------------------------------makgpnna------------------------ARA------
-----------------------------------------------------------RK--KVK--KNVADGIAHVHA
SFNNTIITITDRQGNALSWATAGGQG-FKGSRK-STPFAAQVAAENAGRVAQ-D-QGIKNLEVRI--------KG-PGPG
RESAVRALNAL-G-IKIAIIEDVTPIPHNGCRPPK--R------RR--I-------------------------------
--------------------------------------------------------------------------------
----M---------------------------aAITA--SMVAELRAKTDAPMMECKKALTEADGDLNKAEELLRVKLGN
KASKA-ASRVT-AEG-VVASFI--------DGTT--------GVL---VELNCETDFVSKNDDFLAFSAKVAELIARqn-
-----------paDVAA-lSALE-----iD-gV--SVEATRTALI-GKI---GENLTIRRFVRYA-----nGGKLVSYLH
G------TRI-G---VMVEF-DG--D--EAAA---------KDV------------------------------------
-----------------------------------------------------------AMHVAAM--KP----------
--------------------------------VSLS--------------------------------------------
-SDQVPADLIAKERSI-----------------------------------------------AEQKA-------AES--
---------------------------------------------G----------K--P--------------------
--------------------------------------A---EIAA-KMVEGSV-QKYL-------KEV-S-------LF
NQPF------V---K--ND--K-Q--TVEQMLKA-AN-------TTVKGFTLYV--V-G---------E--GIEK-KQD-
-DFAAEVAAQVAA-------------------------------------------------------------------
------------aqkg---------M------------PRVKRG--VTARARHK-KVIDAAKGYRGRRNNVYRIAKQAVM
RAGQYAYRDRRNKKRVFRALWIARINAATR--EHGMTYSVFMNGLKKASI------ELDRKVLSDMAIHDKPAFAAIVNQ
VKAT----------------------------------------------------------------------------
--------------------------------------------------------------------------------
--------------------------------va--------------------
>Root495
---------------------------------------------------------maasrtaaapkqn----------
--------------------------------------------------------------------------------
---------------------------IAQNA-PRR------------------------------------------IS
FAKIN-E-------------------PLEV-PELLALQTDSFDW-LIGSeawktrvetal-aagrtdvstksGLEEIFEE
ISPIEDFS--------ET-MSLSFRD-------------HRFE--P----------------------------------
-------------------------P------KYTV-EDCKDRDVTYAAPLFVTAEF-----M-----NN----ETG-EI
K--------SQ---------------------------------------------------------------------
----T-VFMGEFPLMTDKGTFIINGTERVVVSQLVRSPGVYFERQAD--KTSD----KDIFTARVI--PSRGAWLEF--E
IDKR--D----L-------VGVRL-------DR---KRKQSVTVLLKA-----------L--------------------
---------------------------------------------------GW--------------TE-AQILE-----
EFGQ----------------------------------------------------------------------------
--------------------------------------------------------------------------------
--------------------------------------------YES-IRLT------L-E---K---------------
----------D------NTQ-------TQD---------------E--------ALLDIY--------------------
-----------------------RKL--RPG-EPPSRE-----A-AQTLLDNY---------------------------
YFNT-KRYDTAKVGRYKINKK----------------------LGQTE----AFD-------------------------
--------------------------------------------------------------------------------
--------------------------------------------------------------------------------
---------------------------QQTL------------------------T------------------------
--------------------------------------------------------------------------------
-------------------------I-DD-------VVATIRYV-----------VALHA---G------------ET--
-----------------Eletpa------------------------------------------------gavvveA--
DDIDHFGNRRMRTVGELIQNQLRTGLARMERVVRERM----------T-T--QDV-------------------------
-------EAI-TPQTLIN-IRPVVAALKEFFGTSQLSQFMDQNNPLAGLTHKRRLSALGPGGLSRERAG--------YEV
RDVHPSHYGRMCPIETPEGPNIGLIGSLASYGRINSFGFVETPYRKVV--------------D---G-------------
---------------------------------------------------------------------------L----
------V---S---DQID------------------------------------------YLTATDEDRYIIAQ--ANSP
LTEE-G-E-FV----------DDAVLVR-Q--------Rg------------------gEAE-LR----------PASEV
DYMDVSPRQMVSVATALIPFLEHDDANRALMGSNMQRQAVPLIRNDAPLVGTGMEFR-AAVDAGDVTV--AKKAG---VV
KEVSADSVEIA-------------------E--DE-------------GTY-------------------------TTYR
LQKFRRSNQGTCT--NQRPLVAN---------------------------------------------------------
-----------GQRVE--------VGTPLADGPCTDEGEMALGTNLLVAFMPWQGHNYEDAIILSQRVVQDDLLTSIHIE
EHEVDARDTKL--G-PEEITRDIPN-VSDEALADLD-ERGIIRIGAEV------GNGDILVGKVTPKGETELTPEERLLR
AIFGEKAR-EVRDTSLKVPHGES-GTVIGVRVF-D-----S---A-----------------------------------
--------------------------------------------------------------------------------
------------------------------------------DGD--E-LSPGVNQLVRVYVAQKRKISDGDKLAGRHGN
KGVISKILPVEDMPFLEDGTPVDIVLNPLGVPGRMNVGQVLETHLGWIASR-----------------------------
--------------------------------------------------------------------------------
------------------------------------------------------------GWKvpdgvkeewaerl----
--------------------------------------------------------rsigadeapvnsnIATPVFD---G
ARE-DE---------ISGLLASTlpnrdg---------------------------------------------------
--------------------------------------------------------------------------------
-----nrmvghD---------------------G-------------KAMLLDGRTGEQFPEPISVGYMYLLKLHHLVDD
KIHARSTGPYSMITQQPLGGKAQFGGQRFGEMEVWALEAYGAAYALQELLTIKSDDILGRVKVYEAIVKGENVPEPGIPE
---------------SFKVLVKEMQSLCL------NVEVL--------S-------------------------------
--------------------------------------------------------------------------------
-------------------------SDGS-----------------tvemrdaeddvfraaeelgidlsrrepssveev-
--------------------------------------------------------------------------------
---------------mpretgrk---------------------------------------------------------
--------------------------------------------------------------------------------
-------------------------------------VIAQNKKARHDYHIE-DTFE--AGLVLVGTEVKSLRA-GRASL
VDG-FGEI-E-NG----EAWLLQVHIP-----GYSQ-G-SW-TN-HESRRRRKMLLNRHEIDKIEHK-VQA-KGLTLIPL
SLYFS-DG-N-AKVEIALARGKKQYDKR--HAIAE----RQFKADAQREIG-R---------------------------
--------------rlkgir-------------------------M----------------AIR-KYKPTT-PGRRGSS
VADF-AEI-T-----R---------------T------TP-EKSLVEP-L--PKKGGRN-NQGRITTRHQG-GGHKRAYR
IIDF-RRA-dK-DGIP----AKVAHIEYDPNRTARIALLHY---AD-----G-E-----K-----R--YIIAPEGLKQGM
TV--E--S------GV----G--A-------DIKPGNNLPLRNIPVGTTIHGIELRPGGGAKMGRSAGVKTQLVAK--E-
-GTRAQLRLPSGEMRYVDVRCRASIGEVGNAEQSNINWGKAGRNRW--KGKR---PTVRGVAMNPIDHPHGGGEGKT-S-
-GGRH-PVSPWGKPEG--RTRK-R--K--ASDQ--MIVR-R------RK--sgr--------------------------
--------------------------------------------------------------------------------
--------------------------------------------------------------------------------
------------------------------M-------------------A----G------QK-IRIR--LKAYDHEVI
DTSARKIV----DTVTRTGAS-VAGPVPLPTEKNVYCVIRSPHKYKDSREHFEMRTHKRLIDII---DPTPKTVDSLMRL
D-L---PAGVDIEIK---L-------------------------------------------------------------
--------------------------------------------------------------------------------
------------------------------------------mavspv--------------------------------
--------------------------------T-----KHVFVTGGVASSLGKGLTASSLGRLLKSRGLRVTM-------
--------------------------QKLDPYLNVDPGTMNPFQHGEVFVTDDGAETDLDIGHYERFLD-EVLVGRANVT
TGQVYSDVIARERRGD-YLGDTVQVIPHITNEIKDRMLS------MGG---------------P----G---------VD
VVIHEIGGTVGDIESQPFLESARQVRHEI-GR---GHVFFLHVSLVPFIGP-SGELKTKPTQHSVAALRSIGIQPDAIVC
R-SD-RAIPASVKNKISL-MCDVDPEAVVTASDAP-SIYDIPKVL-HSEGLDAYVVRRLDL--P----------------
-----------------------F-R---------DV-D--WTE------WDDLLRRV--HQ-P--DDE-----------
---VTIALVGKYIDLPDAYLSVAEALRAGGFARSTKVHLRWVP---SDDC-----AT----Es-------gaA----Q--
---HL------GDVDGICVPGGFGI-RGIEGKVGALQYARTRGIPVLGLCLGLQCMVIEYARHESGIDG-ASSTEF---D
PS---TP----APVIATMA--E-------------------------------QQA------------------------
---------------FvegaGDLG-G---------------T------MRLGLWE-AALTPGSI-VAELY-G---S----
DKVEERHRHRYEVN-N-AYRAQIE-AA-G---------LVFSGTS--P-----DG-TLVEFVEL--P-----Re----vH
PFYVATQAHPELRSRPTRPHPLFVGLVKAA-------LQRQR---etrlpvdspvdavdtsata----------------
--------------------------------------------------------------------------------
--------------------------------------M--------------A-----HKKGAASTKNGRDSNSQRLGV
KRFGGQVVSAGEIIVRQRGTHFHPGTNVGRGGDDTLFALSPGAVEF--G---T--R-RG--RKVVN-IVP-A--------
--------------------------------------------------------------------------------
------------------------------------------aq------------------------------------
------------------------------------------------msdvstap------------------------
------------------------------------------RLKARYQ------DEIAPALREQFEYANVMQVPGLTKI
VVNMGVG-E-AARD-GKLIEGALRDLTAITGQKPQVTKARKSIAQFKLREGMPIGAHVTLRGDRMWEFLDRLLTLALPRI
RDFRGLSP-RQFDGRGNYTFGLTEQVMFHEI--DQ---DKID-RSRGMDITVVTTATNDDEGRALLKLLGFPY-------
--------K--en------------------------------------------------------------------M
-----------------------------------A-RLVGVDLPRDKRIEIALTYIFGVGRTRAQETLAAT---G----
------IDP----------------NLRVHELDDTQLVALRDHIEG--N-FQ---------------VEGDLRREVTADI
RRKMEIGSYQGRRHRA-HLPVRGQRTKTNARTRK-----GP--KR-TVA--------GKK----K---------------
--------------------------------------------------------------------------------
------------------------------------------------magl----------------------------
--------------------------------------------------------------------------------
--------------------------------------------------------------------------------
-------------------I-----KD--------E--D----IQL-VRERVRIDEV---VEQY-V-TL-R-NA-GgG--
---S-----RKGLCPF--H-----D-E---KTPSFNVS-PS----R--GT------YH----------------------
--------------------------------------------------------------------------------
--------------------------------------------------------------------------------
--------------------------------------------------------------------------------
-----------------------------------------------------CFG-CGEGGDAIKFLQQI-----EGL-
TFVESVERLAAKY-G----LQ-L-------RY---------Desv-----------qqrgPR------------------
--------------------------------------------------------------------------------
----RDPQ--------QRQR-------------L-------LE-A--HRLAAEFYS-T--VL-------QSSPD-----G
QAGR--------------------Q----------F-V-T-DRGF-----------D----QS-AAGTFG----MGF-AP
---R----G---G---EEL-----------------VAHLK-GKG-F-TDEEL-T-------VGG-LASRG-QR------
------------GLY-D------------------------------------------RF-R--GRLMWPIREMTGEVI
GF--GARRMFddd-----------------rieA-KYLNTSETPI--------------YKKSQVLYGI-----DM-AR-
R----QIS----------S-----------------------S--S-----------QAVVVEGYTDVMACH-----QA-
---GVRT-----A-------VA--------TC---GTAFGEEH-------ARILRRi---lL-D-HDaf-----------
----rgeVIFTFDGDEAGQRAAMK-AF------------EG---DQQF-T------------------------AQT---
YVAVE--PRG---------------------MDPCDLR-LA---D-G--DA-AV--------------------------
---REL-VAS-R--IP-----LYRFVL-E------------------------NTL----------T--KYDL--D-RG-
--------DQR----IDAV--------------RESVGLATA---I---RD-KS-KT-EE-----FLRE-I---------
------------ATR----------V-GV-------dVDQVre------------ehRrhkpatkpqritparada----
--------------------------------------------------------------------------------
----------------------aaaaapapapepfvsfgapQ----------------------FAPERE----ALK---
---------A------IAQ----Y-P------------------------------H-----------------------
---------------La------------------------kaHL-D--D------VHENDFT---HPV-----------
-----------G-REVWKHLVAHGLP--DRadssf------vpsvadT--------------------------------
--------Lpsddlrrvlmi------------------------------------------------------------
-----------------------------------------------------asseplssteggA-pAVVGSVIAHLQL
LT---------------------------------------------------------------------SG---RRVA
E--------IKSKLQ-----------RTn---piD-------------------------------------EAETynr-
-----------------------------------lfgELIALEQ-----------------------------------
-qhralrdraigi-------------------------------------------------------------------
--------------------------------------------------------------------------------
--------------------------------------------------------------------------------
--------------------------------------------------------------------------------
--------------------------------------------------------------------------------
--------------------------------------------------------------------------------
--------------------------------------------------------------------------------
--------------------------------------------------------------------------------
--------------------------------------------------------------------------------
--------------------------------------------------------------------------------
--------------------------------------------------------------------------------
--------------------------------------------------------------------------------
--------------------------------------------------------------------------------
--------------------------------------------------------------------------------
--------------------------------------------------------------------------------
--------------------------------------------------------------------------------
--------------------------------------------------------------------------------
--------------------------------------------------------------------------------
--------------------------------------------------------------------------------
--------------------------------------------------------------------------------
--------------------------------------------------------------------------------
--------------------------------------------------------------------------------
--------------------------------------------------------------------------------
--------------------------------------------------------------------------------
--------------------------------------------------------------------------------
--------------------------------------------------------------------------------
------------------------------------------m-------------------------------------
----------------------------------------------------------TN--VV-D------QI--AA--
ESR-------R-------DD-IPEFRAGDTLEVHVKVVE-G----NRS---------------RVQVFKGVCLKVQ--G-
-SGIGRTFTVRKV-SFG--VGVERTF---------PIHTPVIEKIEVAVRG-DVRRGKLYYLRN--------LRGKAA-K
--IKEKR-------------------------------------------------------------------------
--------------------------ed----------------------------------------------------
--------------------------------------------------------------------------------
--------------------------------------------------------------------------------
--------------------------------------------------------------------------------
--------------------------------------------------------------------------------
--------------------------------------------------------------------------------
--------------------------------------------------------------------------------
--------------------------------------------------------------------------------
--------------------------------------------------------------------------------
--------------------------------------------------------------------------------
--M---------------------K----------------------------TID---DLtte---lggD--LR-GKRV
LVRSDLNVPLD--GT----------T--ITDDGRVRASVPTIKRLA-DAGAR-VLVTAHLGRP---------K---GTP-
-------------D--PA---FSLAP-VA-QRL-GELL------GT-P-----VLF----A--N-D--T----V-G-T-E
-AK-HIT-AA--L---TDGQVAVLENVRFN---------A-GET-----------------------S-----K------
----D----DaergAFA-DELAA--LA-D--------A-FVSDGFGVVHRKQASVYDVAER---L----P---A----AV
GGLVQTEVEVL-K-RLT-DTPE--R-------PYVVVLGGSKVSDKLGVIDNLID--KA----D--SLLIGGGMVFTFLA
A-QGHGVGSSLL---E--A----------DQL--DIARRYV---------------------------------------
--------EQAAEK----GV-D-------L-VLPTDIVVA-----P--------AF-----SA------D-----A--PA
------TVV--AAD------A---IP-----D-----DQ-----MGLDI-GPDSAAHFASIVSA--------AKTVFWNG
PMGVFE-FEAFSGGTRAVAK-ALTEV-D-----G----LSVVGGGDSAAAVRQLG-fTDD-QFGHISTGGGASLEYLEGK
TLP-------------------------------------------------GLA-----IL------------------
--------------------------------------------------------------------------------
--------------------------------------------------------------------------------
--------------------------------------------------------------------------------
--------------------------------------------------------------------E-----------
-----EQ------------------------spedpa-------------------------------------------
----------------------------------------------------------------------------M---
---------------------------------------------------------------IDQN---------LRDA
D---QKMEKAVEHTREEFAAIRTG-RAHPAMFAQ--ITAD-YYG-TPTPLQQLAGFQVPEPRTVIIQPY--D-IGAKAAI
EKAIRD-S-DLGVNPS-DDGKVLRVSLPELTEERRKEYIKLARSKAEEGRVAVRGVRRNTKQALDKAEKD-SE--I-SQD
D---NTGAEKRLDGLTKKHVDQIDELLKNKEAELL-EV------------------------------------------
--------------------------------------------------------------------------------
--------------------------------------------------------------------------------
--------------------------------------------------------------------------------
--------------M-----------------------------------------------------------------
-----P-RS----LK---------------------------KGPFVDGHLEKKVDAQNAAE-----THT-VIKTWSRRS
MILPSFIGHTIAVHDGRKHVPVFVTD-AMVGHKLGEFAPTRTFRG-H--E----KD------dRK-A--------krr--
--------------------------------mstvt-------------------------------------------
---------------------NAT-T---------------------RGLLGRKLGMTQVW-D-ADGKIVPVTVLAAGTN
VVTQIRTRE-T--------------DGYS-AVQIGF-------GE-I-----E--G--------RK--------------
V----------------N-------------KPQTGHF-------------------A--K-AG----TT-PRRHVVEIR
-------TEA----vA-D----FTL---GQEIS-P-D-IFAAGDIVDVTATSKGKGFAGVMKRHGFAG-VGASHGAHRNH
----RKPGS-I--GG--CAT---PGRVFKGLRMAGHMGAETVTTQNVRVHAVDLDKGVILVKGA-VPGPK-GALV-VVRS
---ASK--------------------------------------------------------------------------
----------------------------kga-------------------------------------------------
--------------------------M-L-MPRR--VKYRKQHH---PN--R-RGMA-KG-GTTLAFGDFGLQAV--EG-
-HYVTNRQIES--ARIAMTRHMKRGGKVWINIYPDRPLTKKPAETRMGSGKGSPEWWVANVKPGRVMFELSG--V-TEEV
AREAMRLAIHKLPMKARFISRE-------------------------------------T----------eggi------
--------------------------------------------------------------------------------
-------------M------------------------------------------------------------------
---IQQESRLKIADNTGAKEILCIRVL------------G----G-----------S----GR-RYAGIGDTIVATVKDA
IP-------GGN-VKKGDVVKAVVVRTVKERRRPDGSYIKFDENAAVILKAD--------------------------G-
DPRGTRIFG----PVGRELR--D-K-KFMRIISLAPEVL------------------------mvkti------------
--------------------------------------------------------------------------------
--------------------------------------------------------------------------------
--------------------------------------------------------------------------------
-------------------------------------------------------D-AALPVDIF-----D-V----Q--
TNIPLIHQVVTAQLAAARQG-----THDTKSRGEVRGG-GK---KPYRQKGTGRARQGSIRAPQYNGGGVVHGPT-PR--
SYDQRTPKKMKAAALRGALSDRA-------R-TGRL-------HVVD---TLV--G------S--AP--S--TRTAIESL
--AQ-----V--------------Tt-----------rrR------------------ILVV--I---------------
-DRG-D---DNTVKSLRN-----IPEL---------------V-LLTFDQLNTYDVVKADDV----VFTQAAFDAF----
--------------------------------------------------------------------------------
-----------------VA-------------------------------------------------------------
--------------------------------------------------------------------------------
--------------------------------------------------------------------------------
----arsaegtatvalskavteadeapakaakkapaakkapakkaaapkaekaeaapveaapaaeapkatatqpygpgsk
aplksgnapkgheikgnedsmkfhtpdspwydqtvaevwfdteesaqaagfekagega----------------------
-----------M---------------------A---KH--------------SKAY-RAVAEKI-D--K-NSL--YTPL
QAATLAKESG---S--------KNYDSTVDVSVRLGVDPRKADQMVRGTVNLPHGT-GKTSRVLVFA-TGANADA-AREA
GADFV------G-SDDLVEKINE-G--WLD-FDAVVATPDMMGKV---G-RLGRVLGPRNLMPNPKTGTVTT---DVAKA
VGDIKGGKIEFRVDRHANLQFVIGKASFGAEQLAENYGAAIDEIQRLKPA-SSKG-RYVRKITVSTTNGPGVPV-DPS--
--------------------------------------------------------------------------------
--------RT-------------rnyanddea------------------------------------------------
--------------------------------------------------------------------------------
--------------------------------------------------------------------------------
--------------------------------------------------------------------------------
-----------MRIEDALRLAAESDLDLVEVA----------PTARP---PVCRLMDY-GKFKYEAAQKA---RESRRNQ
T--NTVIKEMKL--RPKIDGHDYATKKGHVVRFL-K-A-GDKVKITIMFRGREQHRPE-LGYRLL---ERLA-EDVA-D-
---L--GVVEA-RP-RQD-GRNMTMVI----AP---------------lK--KKSEAQAEVK------------------
--------------------------------------------------------------------------------
------------------------------------------A----------EKAKATAE-KTAE-RE-----------
-------------------------------------------------aneaadkahreaananqtatpkkprrrsenl
dpdmea--------------------------------------------------------------------------
--------------------------------------------------------------------------------
---------------------------------------------------------------------M----------
---------------------P-------T-YSP---K---------------------------PADI--T-RQWHVID
AEDV-VLGRLSVQAATLLRGKHKATFAPHVDGGDFVVIVNAEKVALSG-----------N-K---RTDKLAYRH-SG--Y
PGGLKSIAYGDLL-DK--DARKAIEKSVRGMLP-K-NR-LGDALI-KKLKVY-SGPE-H-PHAAQ---NP-QPF---E--
I-tqisq------------------------------------------------------------mpp----------
---------------------------K-KK-VA---AVVKVQ-LQAGAANPAPPVGTALGPHGV-NIMEFCKAYNAATE
AM---R---GN-VIPVEITIYEDRSFTFITKTPPAAELIKK-AAGL----SK----------GSA--TPHT--DKVG-KI
TADQVREIATTKLPDLNANDIDSASKIVAGTARSMGITVE----------------------------------------
---------------------g------------------M-------------------------GQKINPHGFRLG--
I-ST-----DHKSRWYA-D-K-----LYSSYVGEDVKIRKLL-----TK---------------GM-----------DR-
AG--ISRVEIER-----TR-D--RVRVDIHTARPG---IVIGRRGAEADRIRG--------------DLEKLT-------
--G-K---Q-VQLNILEVKQPEMDAQLVAQGVAEQLSGRVQFRRAMRKAMQTTMRS-G-AKGIRIQCSGRLGG-AEMSRS
EFYREGRVPLHTLRADVDYGFYEAKTTFGRIGVKVWIY-----------------------------KGEV---------
----------------------------AGTRAE----------------------------------------------
--------------------------------------------------------------------------------
---------------------------------REAE-------------------------------------------
--------aakraaapgarrpqrggrdgarrpardaapaaeqatapaaeapaeavaaaapaeggen--------------
---------------------------------------mdi--------------------------------------
-----------------DMSAL---KALER---------EKDISLDVVVEAIETALLSAYH--------K-TA-------
----------D----------------aHSN-ARVE-------------------------------------L----DR
RS-GH-----VTVWAKERL--EdpapapaptA-------------De-------------------dGD---LLP-----
-DA------------------------------------------------------------DvAA-------------
---------APV---PRP-AP-----------------RFSEEF------------------------DDTPE---dFG-
------RFAATIARQ---LI--MQRLRDAE-DEQKFGEFSGKVGDIVSGIIQ-----QSGRPG---DVMLD--L------
-G-R------I----------EALLP----------AAERVADEK---YAHG------ERLK--------AYVY-EV---
-EK--------------G--------------mR--G-------------PR----VKVSRTHPGLVRLLFALEAPEIAD
GSVEIAAIAREA-------GHRSKIAVRA--TVP---GV---NAKGACIGPMGSRVRNVMHEL--------------H--
-------GEKIDIVDFAEDPAEFIGHAL---SP---AQVKSVTVVD--------------------AT---A--------
-------R---A---------------ARVVV-PDF--Q-LSLAIGKEGQNARLAAKL-------TGW-----RIDIR--
S-----DT-----------------------ET-----------------------------------------------
--------------------------------------------------------------------------------
--------------------------------------------------------------------------------
--------------------------------------------------------------------------------
--------------------------------------------------------------------------------
--------------------------------------------------------------------------------
--------------------------------------------------------------------------------
-------------------------------------------appsptsgvdsstsptg--------------------
--------------------------------------------------------------------------------
--------------------------------------------------------------------------------
----------------------msgqqrrgggdrrggrgndrggdk----------------------------------
------------------------------------------------------------------------------SN
YIEKVVTINRVAKVVKGGRRFSFTALVIVGD-GDGQVGVGYGKAKEVPTAIAKGVEEAKKSFFRVP-------RI---Q-
----GTIPHPV-TGEKAAGVVFLRPASPGTGVIAGG-PVRAVLEAAGIHDVLSKSLG-SS-NAI-NIVHATVEALRSLES
PEA-VAARR----------------G-L------------------RVEDIAP---------------------------
---------aamlkaaaegikeaqnataeagv---------------------------------------mtnqipeks
stvadttenadfetnaegvaytsesspsadaplapatiapg---------------------------------------
--------------------------------------------------------------------------------
-----------------AATGRRKEAIARVRI-VP-G--TG-QWVV-----NG-KP--LEE---YL-PNKLHQQI--AKE
GL-EAL-GLTD-RFDVVARVTGGGMTGQAGALRLGVARSLNAID-E------------EtNRPVLKKA----GLLTRDSR
IKERKKAGLKKARKAPQY-----------SKR------------------------------------------------
--------------------------------------------------------------------------------
--------------------------------------------------------------------------------
----------------------------------------------------------M---------A-----------
--------------------------------------------------------------------------------
--------------------------------------------------------------------------------
------------KLST---D------------E-----L---LDAFKELTLIELSEFVKAFEETFEVT--------AAA-
P-----VAv-----aA---AGAPAAGGDAGADAAEQDEFDVVL-EA-A-G-DKKIQVIKEVRG-L-T--SL----GLKEA
KDLVE-GA--P-KP---V-LEK-VNKETAEKAKESLEAAGA--TITL--K------------------------------
--------------------------------------------------------------------------------
---------------------------------------------------------------------m----------
--------------------------------A-------------------------------------------VVT-
-MRQLLESGVHFGHQTRRWNPKMKRFIFTER--N----------GIYIIDLQQSLAYIDAGYDFVKNTVA-----RG--G
TVLFIGTK-RQAQEPIEEQAKRVGMPYINQRWLGGMLTNFQTMAQRLQRMKELEEIDF-DD--V-AGsGR-TKKELLQMR
REYDKLSRTLGGIRDM-TRTPS---AVWIVDT-KKEHLAVDEAKKLGIPIVAILDTNCDPDDVDFPIPGNDDAIRSVSLL
TRVVADAVAEGLI--------------------------------AR---------------------------------
--------------------------------------------------------------------------------
------------------------ggaktgeeaagaelgtdeplpewerellekpaetpaaeatetpaaeateapaaeat
eapateapaaesteapaae-------------------------------------------------------------
------------------------------------------------M--------------------SRI--GKLPVA
V-PSGV-EVTI-EG-QDVSVKGPKG-QLSHTV-AE-P--ITVER-gEDG--VL-------EV----KRPDE---------
-----------------ER------RSK-ALHGLSRTLINNMVIGVTEGYEKKLEIVGVGYRVLAK--GpNAI-ELNLGF
SHPVPFDAPEGITFAV-ESA--------TKFA-----------VIGIDKQKVGEVAANIRKIRKPEPYK----GKGVRYA
GERVLRKAG-K-A-------------gk----------------------------------------------------
--------------------------------------------------------------------------------
---------------------------------------mppktaga------------------------KKV------
-----------------------------------------------------------RR--KEK--KNVVQGEAHIKS
TFNNTHVTITDPSGAVIAWASGGTVG-FKGSRK-STPFAAGMAAEAAGRQAQ-E-HGMKKVDVFV--------KG-PGSG
RETAIRSLSAV-G-LEVGTISDVTPSPHNGCRPPK--H------RR---l------------------------------
--------------------------------------------------------------------------------
----M----------------------------AITA--ADVKKLRDATGAGMMDAKKALTEADGDFEKAIEGLRISGAA
KAAKRgAEREA-SSG-LVASS------------G--------NAI---VELNSETDFVAKNDQFIELAERLAAAADAsk-
-----------peSAEA-fAQSTl----eD-gK--TVEQTIADLA-VVI---GEKLQLGRVAAFD------G-QVATYLH
RRasdlpPAV-G---VLVEF-TG-dA--VDAA---------RGA------------------------------------
-----------------------------------------------------------AMQVAAM--RP----------
--------------------------------RFLT--------------------------------------------
-REEVPAELVAKEREI-----------------------------------------------AEATA-------REE--
---------------------------------------------G----------K--P--------------------
--------------------------------------E---QAIA-KITEGRL-NGFF-------KDV-V-------LL
EQSS------V---Q--DS--K-K--TVKAVLDA-AG-------VEIKRFAHIE--I-G---------------------
--------------------------------------------------------------------------------
------------a------------M------------ARVKRS--VNAKKKRR-ETLEKASGYRGQRSRLYRKAKEQVI
HSHVYNYRDRKARKGDFRKLWIQRINAAAR--AEGLTYNRFIQGLKAAGV------EVDRKILAELAVNEPAAFSALVQV
AKDS---------------------L--PA---DVNAPKDD---------------------------------------
--------------------------------------------------------------------------------
--------------------------------ava-------------------
>Root322
----------------------------------------------------------maaarnaststt----------
--------------------------------------------------------------------------------
---------------------------TKNGRgASR------------------------------------------LS
FAKIS-D-------------------TLTV-PDLLALQTESFGW-LVGNdawkarvaeak-kqgrtdvnensGLGEIFEE
ISPIEDLG--------ET-MQLSFTN-------------PYLE--P----------------------------------
-------------------------E------KYSI-EECKERGKTYAAPLYVEAEF-----M-----NH----LTG-EI
K--------TQ---------------------------------------------------------------------
----T-VFMGDFPLQTDKGTFIINGSERVVVSQLVRSPGVYFDKTPD--KTSD----KDIVSARVI--PSRGAWLEF--E
IDKR--D----Q-------VGVRV-------DR---KRKQSVTVFLKA-----------L--------------------
---------------------------------------------------GM--------------TS-EEILA-----
EFAG----------------------------------------------------------------------------
--------------------------------------------------------------------------------
--------------------------------------------YTS-IEET------L-A---K---------------
----------D------TIV-------TKE---------------D--------ALRDIY--------------------
-----------------------RKL--RPG-EQVAAE-----A-ARALLDNF---------------------------
YFNP-KRYDLAKVGRYKINHK----------------------LGLDQPL----N-------------------------
--------------------------------------------------------------------------------
--------------------------------------------------------------------------------
---------------------------SSVL------------------------T------------------------
--------------------------------------------------------------------------------
-------------------------V-ED-------IVATIKYL-----------VRLHA---G------------TE--
-----------------Etftgirgg-------------------------------------------kkaeirlaT--
DDIDNFGNRRIRAVGELIQNQVRTGLSRMERVVRERM----------T-T--QDI-------------------------
-------EAI-TPQTLIN-VRPVVAAIKEFFGTSQLSQFMDQNNPLAGLTNKRRLSALGPGGLSRDRAG--------VEV
RDVHPSHYGRMCPIETPEGPNIGLIGALATFARINSFGFIETPYRKVE--------------G---G-------------
---------------------------------------------------------------------------V----
------V---T---DQID------------------------------------------YLTASEEVDFNIAQ--ANAP
LDAK-G-R-FI----------ESHVLARpK--------Gg-----------------sgEVD-MF----------LPEDI
GYIDVSPRQMVSVATSLVPFLEHDDAQRALMGANMQRQAVPLLRSDSPLVGTGMEGY-TAIDAGDVIT--AEKAG---VV
SEVSADRVVVM-------------------L--DE-------------GGT-------------------------QEYH
LRKFDRSNQGTSY--NQKVVVNA---------------------------------------------------------
-----------GERVE--------VGEVIADGPATENGELALGKNLLVAFMTWEGYNFEDAIILSQDLVKDDTLSSIHIE
EYEVDARDTKL--G-KEEITRDLPN-VSPELLKDLD-ERGIIRIGAEV------RPGDILVGKVTPKGETELSAEERLLR
AIFNEKSR-EVRDTSLKVPHGEQ-GTIIAVKEF-N-----A---E-----------------------------------
-----------------------------------------------------D--------------------------
------------------------------------------GDD--E-LGSGVNRRVVVYIAQKRKITEGDKLAGRHGN
KGVIAKILPIEDMPFMADGTPVDIVLNPLGIPGRMNFGQVLETHLGWIAKQ-----------------------------
--------------------------------------------------------------------------------
------------------------------------------------------------GWKvegtpewasrl------
---------------------------------------------------------peqafeaapgtkVATPVFD---G
ASE-EE---------IAGLLDATiptrdg---------------------------------------------------
--------------------------------------------------------------------------------
-----vrlidsT---------------------G-------------KAQMFDGRSGEPFPAPISVGYMYILKLHHLVDD
KIHARSTGPYSMITQQPLGGKAQFGGQRFGEMEVWALEAYGAAYALQELLTIKSDDILGRVKVYEAIVKGENIQEPGIPE
---------------SFKVLMKEMQSLCL------NVEVL--------S-------------------------------
--------------------------------------------------------------------------------
-------------------------A--------------------dgtlvnlrdtddeafraaeelginissrfeaasi
dei-----------------------------------------------------------------------------
---------------mprergek---------------------------------------------------------
--------------------------------------------------------------------------------
-------------------------------------VIATNRRARHDYTIE-KSYE--AGMVLTGTEVKSLRQ-GRANL
SDG-YAFV-K-GN----EVFLDSVHIP-----EYSQ-G-HW-TN-HSAKRIRKLLLHREEIAKIAHA-VSA-GGYTLIPL
KLYFS-DG-R-AKVEIALAKGKREYDKR--QTLRE----RQDTREADRAMR-L--------------------RNR----
--------------vge----------------------------M----------------AIR-KYKPTT-PGRRGSS
VADF-AEI-T-----R---------------S------TP-EKSLLRP-L--SKTGGRN-NQGRITTRHIG-GGHKRQYR
VIDF-RRN-dK-DGVN----AKVAHIEYDPNRTARIALLHY---FD-----G-E-----K-----R--YILAPAKLKQGD
IV--E--S------GA----G--A-------DIKPGNNLPLKNIPTGTVIHAIELRPGGGAKMARSAGASVRLVAK--D-
-GPYAQLRLPSGEIRNVDARCRATIGEVGNAEQSNINWGKAGRMRW--KGVR---PTVRGVAMNPVDHPHGGGEGKT-S-
-GGRH-PVSPWGQAEG--RTRHAN--K--ESDK--YIVR-R------RN--agkkrk-----------------------
--------------------------------------------------------------------------------
--------------------------------------------------------------------------------
------------------------------M-------------------A----G------QK-IRIR--LKSYDHEVI
DTSARKIV----DTVTRAGAT-VVGPVPLPTEKNVVCVIRSPHKYKDSREHFEMRTHKRLIDIV---DPTPKAVDSLMRL
D-L---PADVNIEIK---L-------------------------------------------------------------
--------------------------------------------------------------------------------
-----------------------------------mmnsssagpkndt--------------------------------
--------------------------------T-----KHIFVTGGVVSSLGKGLTAASLGNLLTARGLRVVM-------
--------------------------QKLDPYLNVDPGTMNPFQHGEVFVTDDGAETDLDIGHYERFLD-INLSEAANVT
TGQIYSQVIARERRGE-YLGDTVQVIPHITDEIKRRMRL------QAS---------------E--ePR---------PD
VIITEVGGTVGDIESQPFLESARQLRHEL-GR---DSVFFVHVSLVPFMGA-SGEQKTKPTQHSVAALRQVGIQPDALVL
R-SD-RPVSVSNRNKIAL-MCDVDVEGVINTVDLP-SIYDIPSTL-NDQGLDSYIVRRLGL--D----------------
-----------------------Q-Ka-------aDV-D--WTR------WNKVLHAV--HN-P--KHE-----------
---VTIGLVGKYIDLPDAYLSVTEALKAGGFAQETKVNIRWIP---SDLC-----ETp-egA----------Q----E--
---QL------AELDGICVPGGFGI-RGIEGKLGALKFAREQGIPTLGLCLGLQCMVIEYARDVAGIVG-ASSSEF---D
PD---TA----EPVIATMA--E-------------------------------QVD------------------------
---------------Il-dgGDLG-G---------------T------MRLGLYQ-AALAEGSL-ARDLY-G---A----
PEASERHRHRYEVN-N-AYRDRLS-AA-G---------LVFSGLN--P-----EL-DLVEYVEL--P-----Rd----vH
PYYIATQAHPELRSRPTAPHPLFRGLVGAA-------IERHR---aselfdvsadd------------------------
--------------------------------------------------------------------------------
--------------------------------------M--------------A-----HKKGASSTRNGRDSNAQRLGV
KRFGGQQVLAGEIIVRQRGTHFHPGVNVGRGGDDTLFALAAGAVQF--G---A--K-GG--RKVVN-IVA----------
--------------------------------------------------------------------------------
------------------------------------------aae-----------------------------------
------------------------------------------mastdaavagkiqp------------------------
------------------------------------------RLKAKYN------AEIKKAMQEEFGYANVMQIPGLVKV
VVNTGVG-E-AARD-SKVIDGAVEDLTKITGQKPIVTKARKSIAQFKLREGQAIGAHVTLRGDRAWEFVDRLVSLALPRI
RDFRGLSA-KQFDGNGNYTFGLQEQSVFHEI--DQ---DKID-RVRGFDITVVTTAKTDDEGRALLRHLGFPF-------
--------R--sedaqa--------------------------------------------------------------M
-----------------------------------A-RLAGVDIPRDKRVVIALTYIYGVGRTRSVEILKAT---E----
------IDE----------------SIRVKDLSDDQLIALRDHIEG--N-YK---------------VEGDLRREVAADI
RRKVEIGSYEGIRHRR-GLPVRGQRTKTNARTRK-----GP--KR-TVA--------GKK----K-----ar--------
--------------------------------------------------------------------------------
------------------------------------------------mpri----------------------------
--------------------------------------------------------------------------------
--------------------------------------------------------------------------------
-------------------------LQ--------A--D----VDE-VKARTNIADI---IGER-V-AL-R-SA-GvG--
---S-----LKGLCPF--H-----D-E---KSPSFHVR-QQ----V--GY------YH----------------------
--------------------------------------------------------------------------------
--------------------------------------------------------------------------------
--------------------------------------------------------------------------------
-----------------------------------------------------CFG-CGESGDVYSFLREM-----DHV-
SFTEAVERLAGRI-G----YT-L-------HY---------Ed---------------ggAA------------------
--------------------------------------------------------------------------------
----PETS--------GRSR-------------L-------YA-A--NTAAAEFFR-A--QL-------LT-PD-----A
EAGR--------------------R----------F-L-G-ERGF-----------D----AG-AAAHFG----VGF-AP
---R----G---W---DGM-----------------LKALT-AQG-F-TREEL-S-------NAG-LVSTG-QR------
------------GVY-D------------------------------------------RF-R--GRLVWPIRDVSGQTI
GF--GARKLFdd------------------dqgP-KYLNTPETPI--------------YKKAQVLYGL-----DL-AK-
R----DIA----------R-----------------------G--Dp---------rRVVVVEGYTDVMACH-----LA-
---GLTT-----A-------IA--------TC---GTAFGTEH-------IKVLRRv---mG---DDna-----------
----sgeVVFTFDGDEAGQKAALR-AF------------TE---D--D-RFN----------------------AQT---
FVAVA--PDG---------------------MDPCDLR-LQ---R-G--DA-AV--------------------------
---RGL-MDA-K--QP-----MFEFAI-D------------------------RKL----------G--GFDL--S-TV-
--------EGR----VGAL--------------RAAAPIVAE---I---RD-QL-LR-PG-----YERV-L---------
------------ARR----------L-GM-------dPTEVrs-----------eveRaargastpqqvrreapltd---
--------------------------------------------------------------------------------
---------------------avtgapvvapvtlsslprspD----------------------VAVERD----ALM---
---------G------ALQ----Y-G------------------------------Hq----------------------
-------------vdQ---------------------------AL-L-nR------ALEAPFR---TPG-----------
-----------L-DAVREAVAAAPDR--TRagwv--------teavnS--------------------------------
--------Vrepyrslagel------------------------------------------------------------
-----------------------------------------------------lmtpfpardeerA-vATVADLTRRLVL
RQ---------------------------------------------------------------------LE---REKQ
E--------LLGAVQ-----------R-----------------------------------------------------
--------------------------------------------------------------------------------
-vpadsdggralrmrlrdidaerqrfaes---------------------------------------------------
--------------------------------------------------------------------------------
--------------------------------------------------------------------------------
--------------------------------------------------------------------------------
--------------------------------------------------------------------------------
--------------------------------------------------------------------------------
--------------------------------------------------------------------------------
--------------------------------------------------------------------------------
--------------------------------------------------------------------------------
--------------------------------------------------------------------------------
--------------------------------------------------------------------------------
--------------------------------------------------------------------------------
--------------------------------------------------------------------------------
--------------------------------------------------------------------------------
--------------------------------------------------------------------------------
--------------------------------------------------------------------------------
--------------------------------------------------------------------------------
--------------------------------------------------------------------------------
--------------------------------------------------------------------------------
--------------------------------------------------------------------------------
--------------------------------------------------------------------------------
--------------------------------------------------------------------------------
--------------------------------------------------------------------------------
--------------------------------------------------------------------------------
--------------------------------------------------------------------------------
--------------------------------------------------------------------------------
------------------------------------------m-------------------------------------
----------------------------------------------------------Q---IL-D------AV--DA--
ASL-------R-------SD-IPDFFPGDTVKVHVNITE-G----SRS---------------RIQVFQGVVIGRQ--G-
-DSVRETFTVRKI-SFQ--VGVERTF---------PVHSPVIDHIEVVTRG-DVRRAKLYYLRQ--------LRGKKA-K
--IKEKR-------------------------------------------------------------------------
--------------------------dr----------------------------------------------------
--------------------------------------------------------------------------------
--------------------------------------------------------------------------------
--------------------------------------------------------------------------------
--------------------------------------------------------------------------------
--------------------------------------------------------------------------------
--------------------------------------------------------------------------------
--------------------------------------------------------------------------------
--------------------------------------------------------------------------------
-------mtl----------------------------------------------------------------------
------------------------R----------------------------TLD---TL--------gS--LE-GKRV
IVRCDLNVPL---RD-----G----I--ITDDGRVRASLPTLNALI-NAGAR-VVVCSHLGRP---------D---GAP-
-------------D--PQ---YSLEP-VA-QRL-SELL------GA-P-----VAF----A--R-D--T----V-G-E-S
-AQ-EAV-AS--L---EDGGVVVIENLRFN---------A-GET-----------------------S-----K------
----D----DatraAFA-AELAT--LG-D--------V-LVSDGFGVVHRKQASVYELAEL---L----PS-------AA
GLLIAAELDVL-D-RLT-ENPE--R-------PYAVVLGGSKVSDKLGVISHLLP--RV----D--RILVGGGMLFTFLK
A-QGHAVASSLL---E--E----------DQL--ETVRGYI---------------------------------------
--------AEAAER----GV-E-------L-VLPTDVVVA-----A--------SF-----GA------D-----A--AH
------EVA--AAD------A---IE-----S-----TPfgasgIGLDI-GPATAERFAEVIRE--------SKTVFWNG
PMGVFE-FPAFAAGTKTVAQ-ALTEV-D-----G----LSVVGGGDSAAAVRQLG-fADD-QFGHISTGGGASLEFLEGK
KLP-------------------------------------------------GLE-----VL------------------
--------------------------------------------------------------------------------
--------------------------------------------------------------------------------
--------------------------------------------------------------------------------
--------------------------------------------------------------------------------
-------------------------------gwa----------------------------------------------
----------------------------------------------------------------------------M---
---------------------------------------------------------------IADV---------LAET
T---TRMNRAVEAAKEDFSTVRTG-RANPQMFQK--VLVD-YYG-TPTPIAQLASLANQEARTLIITPY--D-KSALKAI
EQAIRDmP-NLGANPT-NDGNLVRVTMPELTAERRKEYVKLVKTKAEDAKVHVRGIRRKAKDELDALKS---E--L-GED
E---IARGEKELDVLTRQHVDLIDDALKRKEAELL-EV------------------------------------------
--------------------------------------------------------------------------------
--------------------------------------------------------------------------------
--------------------------------------------------------------------------------
--------------M-----------------------------------------------------------------
-----P-RS----LK---------------------------KGPFVDDHLLRKVVVQNEAG-----TKN-VIKTWSRRS
MIIPAMLGHTIAVHDGRKHIPVFVSE-TMVGHKLGEFAPTRTFRG-H--E----KD------dKK----------grrr-
--------------------------------madin-------------------------------------------
---------------------SKV-S---------------------KGMLGTKLGMTQVW-N-ESGKLVPVTVIELAPN
VVTQVRTPE-K--------------DGYN-AVQIAY-------GQ-I-----D--P--------RK--------------
V----------------N-------------KPLTAHF-------------------E--A-AG----VT-PRRHVTEIR
-------TAD----aG-D----YTL---GQELT-V-DgTFEAGQLVDVVGTSKGKGFAGVMKRHNFKG-VSASHGSHRNH
----RKPGS-I--GA--SST---PSRVFKGMRMAGRMGGERVTVLNLTVHAIDIEKGLMLVKGA-VPGAR-GRIV-YVRN
---AVK--------------------------------------------------------------------------
----------------------------ga--------------------------------------------------
--------------------------M-L-IPRK--VKFRKQHH---PG--R-SGQA-TG-GTKVSFGEYGIQAL--TP-
-AYVTNRQIES--ARIAMTRHIKRGGKVWINIYPDRPLTKKPAETRMGSGKGSPEWWVANVKPGRVLFEVAG--V-DEEL
AREALTRAIHKLPLKARIIKRE-------------------------------------E----------gda-------
--------------------------------------------------------------------------------
-------------M------------------------------------------------------------------
---IQQESRLKVADNTGAKELLTIRVL------------G----G-----------S----KR-RYAGLGDTIVATVKDA
IP-------GGN-VKKGDVVKAVIVRTKKEVRRPDGSYIKFDENAAVILKND--------------------------G-
EPRGTRIFG----PVGRELR--D-K-KFMKIVSLAPEVI-----------------------madstl------------
-----------------------------------------------------A--------------------------
--------------L--DVL-KAD-G---K---KAG--------------------------------------------
--------------------------------------------------------------------------------
-------------------------------------------------------S-IELPAALF-----D-A----K--
TNIPLIHQVVVAQLAAARQG-----THSTKRRGEVSGA-GR---KPFKQKGTGNARQGSIRAPHMTGGGIVHGPK-PR--
DYSQRTPKKMIAAALLGALSDRF-------R-GDRI-------HAIE---SFG--I-----dG--TP--S--TKTAVNFL
--TN-----V--------------Vs-----------skN------------------VLVV--I---------------
-ERN-D---DVTLKSIRN-----LSNL---------------H-VLTFDQLNAYDVLVSDDI----VFTQAALEGF----
--------------------------------------------------------------------------------
--------------------------------------------------------------------------------
--------------------------------------------------------------------------------
--------------------------------------------------------------------------------
----iasksganqevsa---------------------------------------------------------------
--------------------------------------------------------------------------------
-----------M---------------------A---TK--------------SKAY-KAAAEKI-E--A-DRF--YTPT
EAVALAKETG---S--------SKFDSTVEVALKLAVDPRKADQMVRGTVILPHGT-GKTARVIVFA-TGPAAEA-AIAA
GADEV------G-GAELIQKVAD-G--WTN-FDAAVSTPELMGQV---G-RLGKVLGPRGLMPNPKTGTVTP---NPAKA
VEEIKGGKIEFRVDKHANVHFVVGKASFTAEQLNENIGAALEEIVRLKPS-SSKG-RYIQKGAVSTTFGPGIPL-DVN--
--------------------------------------------------------------------------------
--------S--------------i--------------------------------------------------------
--------------------------------------------------------------------------------
--------------------------------------------------------------------------------
--------------------------------------------------------------------------------
-------------------------------------------------------MDY-GKFKYEAAQKE---KEARRNQ
A--NTILKEVRF--RLKIEAHDYTTKLKRAEGFL-K-A-GDKVKAMILFRGREQSRPE-QGVRLL---RKFA-EDVA-E-
---F--GTVES-NP-TID-GRNMVMVV----AP---------------lK--SKSEAKQEQN------------------
--------------------------------------------------------------------------------
------------------------------------------Av--------rDAQRADKKQAAR---------------
-------------------------------------------------daksdspaaaaaapae---------------
--------------------------------------------------------------------------------
--------------------------------------------------------------------------------
-------------------------------------------------------------------mt-----------
---------------------R-------T-YTP---K---------------------------AGEV--Q-RDWVVID
ATDV-VLGRLASHAATLLRGKHKPTFANHIDSGDFVIIVNAEKVALTG-----------Q-K---LQKKMAYRH-SG--Y
PGGLKSVTYAELL-EK--NPVRAVEKAIRGMLP-K-NS-IGRQQL-SKLKVY-VGAE-H-PHAAQ---QP-TPY------
--tldqvaq-------------------------------------------------------------M---------
-------------------------ApK-KK-VT---GLIKLQ-INAGAANPAPPIGPALGQHGV-NIMEFCKAYNAATE
SQ---R---GN-VIPVEITVYEDRSFTFVLKTPPAAELIKK-AAGV----PK----------GSA--TPHT--VKVA-KI
TKDQVRQIAETKQADLNANDIEAAISIIAGTARSMGITVE----------------------------------------
---------------------g------------------M-------------------------GQKVNPYGFRLG--
I-TT-----DHVSRWFS-D-STkpgqRYADYVAEDIKIRNLL-----KT---------------QL-----------DR-
AG--VSNIEIER-----TR-D--RVRVDIHTARPG---IVIGRRGAEAERIRG--------------DLEKLS-------
--G-K---Q-IQLNILEVKNPEADAQLVAQGIAEQLSARVAFRRAMRKGLQGAQRA-G-AKGIRIQVSGRLGG-AEMSRS
EFYREGRVPLHTLRANIDYGFYEAKTTFGRIGVKVWIY-----------------------------KGDL---------
----------------------------TAKELA----------------------------------------------
--------------------------------------------------------------------------------
---------------------------------REQ--------------------------------------------
--------anapkarrddrggdrrraprneapvaegasa-----------------------------------------
--------------------------------------mdie--------------------------------------
------------------LSLL---RGIEK---------EKAIPFEELVAIIEQAILTAYS--------K-HVa------
---------aDg--------------vtPEG-VRVD-------------------------------------L----DR
KT-GH-----VAVLQ---V--V---------KD-----------------------------------------------
--------------------------------------------------------------------------------
----------------EE-GA-----------------IIGEED------------------------A-TPD---dFG-
------RIAAFAAKQ---VI--SQRLRDIA-DDVVLGDFKDKEGDIVAGVIQ-----QGPNPR---MIHVD--L------
-G-A------V----------EAILP----------PEEQVPGEE---YTHG------SRLR--------VYVT-SV---
-AK--------------G--------------lK--G-------------PQ----ITVSRTHPGLVRKLFALEVPEIAA
GLVEIVALAREA-------GHRTKIAVKA--NDS---SI---NAKGACIGEMGRRVRAVTEEL--------------A--
-------GEKIDIVDYDADLPTFVAHAL---SP---AKVTSSFVLD--------------------AG---T--------
-------K---A---------------VRALV-PDY--Q-LSLAIGKEGQNARLAAKL-------TGA-----KIDIQ--
P-----DS------------------------------------------------------------------------
--------------------------------------------------------------------------------
--------------------------------------------------------------------------------
--------------------------------------------------------------------------------
--------------------------------------------------------------------------------
--------------------------------------------------------------------------------
--------------------------------------------------------------------------------
-------------------------------------------vld----------------------------------
--------------------------------------------------------------------------------
---------------------------------------------------------------------msdnkenevte
aaaatsetaagttqaepardsrdgrrggrdrnqgggrdrnsrdrgd----------------------------------
------------------------------------------------------------------------------NQ
FLERVVTINRVSKVVKGGRRFSFTALVVVGD-GNGLVGVGYGKAREVPLAISKGVEEAKRNFFRVP-------RV---G-
----STIPHPV-QGEAAAGVVLLRPAAAGTGVIAGG-PVRAVLECAGIHDVLSKSLG-SS-NTI-NIVHATVTALKQLEE
PRA-VAARR----------------G-L------------------EFDQVAP---------------------------
---------arlvraeaeaiaaqkvga-----------------------------------------------------
-----madiqdttetpqnfststpetdvveaaprpvlsvpg---------------------------------------
--------------------------------------------------------------------------------
-----------------AAVGRRKQAIARVRI-VP-G--SG-TITV-----NG-RT--IED---YF-PNKLHQQL--IND
PF-TVL-NLAG-AYDVIARISGGGPSGQAGALRLGIARSLNGID-E------------EnNRPTLKKA----GFLSRDAR
VKERKKAGLKKARKAPQY-----------SKR------------------------------------------------
--------------------------------------------------------------------------------
--------------------------------------------------------------------------------
----------------------------------------------------------M---------A-----------
--------------------------------------------------------------------------------
--------------------------------------------------------------------------------
------------KLST---E------------E-----L---LEQFAGLTLIELNEFVKAFEEKFEVT--------AAA-
P-----VA-----------VAGAAGGAGAAEAEEEKDSFDVIL-EA-A-G-DKKIQVIKTVRE-L-T--SL----GLGEA
KAVVD-GA--P-KA---V-LEG-ANKETAEKAKAALEEAGA--TVTL--K------------------------------
--------------------------------------------------------------------------------
---------------------------------------------------------------------m----------
--------------------------------A-------------------------------------------VVT-
-IRQLLDSGVHFGHQTRRWNPKVKRFILTER--S----------GIHIIDLQQSLGYIDKAYDFVKETVA-----HG--G
TILFVGTK-KQAQEILAEQATRVGQPFVNQRWLGGLLTNFQTISKRLARMKELEELDY-ET--P-ANsGF-TKKELLLKK
RELDKLHKSLGGIRNL-TKTPS---AIWVVDA-KREHLAIDEAKKLGIPVIGILDTNADPDDFQYPIPGNDDAIRSVSLL
TRIIADAAAEGLQ--------------------------------QK--HN-----------------------------
--------------------------------------------------------------------------------
------------------------petgdaepladwekelletpaqevqesadaaevvtaddaaavvetpaadetaadea
gaeahdeaiaaasgeetaevaaaeaadak---------------------------------------------------
------------------------------------------------M--------------------SRI--GRLPID
V-PAGV-TVSV-DG-REVAVKGPKG-ELTLTV-AS-P--IEVAV--EEN--QV-------LV----SRPDD---------
-----------------ER------ESR-SLHGLTRTLINNNIIGVTQGYTKGLEVVGTGYRVQQK--G-NSV-EFALGF
SHPVLIDPPAGITLTV-EGT--------TKLT-----------VSGIDKQAVGEAAANIRKIRKPEPYK----GKGVRYA
GENVRRKAG-K-S-------------gk----------------------------------------------------
--------------------------------------------------------------------------------
---------------------------------------maapkaaa------------------------RKP------
-----------------------------------------------------------RR--KEK--KNIALGQAHIKS
TFNNTIVSITDPSGAVIAWASSGGVG-FKGSRK-STPYAAGMAAESAARQAA-E-HGVKKVDVLV--------KG-PGSG
RETAIRSLQAA-G-LEVGSIQDVTPQAHNGCRPPK--R------RR--V-------------------------------
--------------------------------------------------------------------------------
----M---------------------------aNFTI--ADLKALREQLGTGMVDTKKALEEADGDVAKATEILRLKGAK
GNAKR-ADRST-SEG-LIVAR----E----QDGA--------VTL---IELACETDFVAKNERFIALADKVADAAAAvk-
-----------adSVDA-aLAAT-----aG-dK--SVEQVISEEA-AII---GEKVELRRVRTIT------GDKVEVYLH
RTskdlpPQI-G---VVVAY-SG--D-dAETA---------RSI------------------------------------
-----------------------------------------------------------AQHISFA--NP----------
--------------------------------SYLS--------------------------------------------
-REDVPADAVEKEREI-----------------------------------------------VTEIS-------RNE--
---------------------------------------------G----------K--P--------------------
--------------------------------------E---AALP-KIVEGRV-SAFI-------KQV-A-------LL
EQDY------A---K--DN--K-L--SVAQVAKD-AG-------ITVTDFARFK--V-G---------------------
--------------------------------------------------------------------------------
------------a------------M------------ARVKRA--VNAHKKRR-VILERASGYRGQRSRLYRKAKEQVI
HSLVYSYRDRRKRKGDFRRLWIQRINAAAR--QNGMTYNRFIQGLGLAGV------TVDRRMLADLAVNDAATFTTLVET
AKKA---------------------L--PS---DVNAPKS----------------------------------------
--------------------------------------------------------------------------------
--------------------------------aa--------------------
>Chlamy200
---------------------------------------------------------------maqtsty----------
--------------------------------------------------------------------------------
--------------------------SYTERK-RIR------------------------------------------KN
FGSRD-S-------------------VVEI-PYLLQMQKDAYTA-FLQAgiapk-------------qrtieGLQAAFTA
AFPIVSHN--------GF-VEMKFLE-------------YNLA--K----------------------------------
-------------------------P------AFDV-RECQTRGLTFASAVRAKVQLIIYDREsstsqSK----VVK-EV
K--------EQ---------------------------------------------------------------------
----E-VYMGEVPLMTDKGSFIINGTERVIVSQLHRSPGVFFEHDKG--KTHSs--gKLLFSARVI--PYRGSWLDF--E
FDPK--D----M-------LYFRV-------DR---RRKMPVTILLKA-----------I--------------------
---------------------------------------------------GL--------------NP-ESILA-----
NFFVNDNfrlmdsgaqmefvaerlrgevarfditdkagkvvvakdkritarhtreleqsntth-----------------
-------------------------------------------isvpedflvgrvvarnivdadsgeilakandelteal
lkklrtagvqdiqviytnelD----------------------QGAY-ISQT------L-R---I---------------
----------D------ETV-------DEF---------------A--------ARVAIY--------------------
-----------------------RMM--RPG-EPPTED-----A-VQALFQRL---------------------------
FYNP-DTYDLSRVGRMKFNAK----------------------IGREE----STG-------------------------
--------------------------------------------------------------------------------
--------------------------------------------------------------------------------
---------------------------PMVL------------------------S------------------------
--------------------------------------------------------------------------------
-------------------------N-ED-------ILAVVKIL-----------VDLRN---G------------NG--
-----------------E-----------------------------------------------------------V--
DDIDHLGNRRVRCVGELAENQYRTGLARIEKAVKERL----------G-Q--AEQ-------------------------
-------EPL-MPHDLIN-SKPISAALKEFFGASQLSQFMDQTNPLAEITHKRRVSALGPGGLTRERAG--------FEV
RDVHVTHYGRVCPIETPEGPNIGLINSLALYARLNEYGFIETPYRRVV--------------D---A-------------
---------------------------------------------------------------------------K----
------V---T---DQID------------------------------------------YLSAIEEGKYVIAQ--ANAA
LDKE-G-R-LT----------GDLVSAR-E--------Q-------------------gEST-LL----------SAERV
QYMDVSPAQIVSVAASLVPFLEHDDANRALMGANMSRQAVPVLRPEKPMVGTGIERV-AAVDSGTVVT--ATRGG---VV
DYVDATRIVVR-------------------V--NDA--Eav----ageVGV-------------------------DIYN
LIKYQRSNQNTNI--HQRPIVQR---------------------------------------------------------
-----------GDLLA--------KGDVIADGASTDLGEIAIGQNMLIAFMPWNGYNFEDSILISERVVAEDRYTSIHIE
ELVVMARDTKL--G-AEEITRDIPN-LAEQQLNRLD-ESGIIYVGAEV------QPGDTLVGKVTPKGETTLTPEEKLLR
AIFGEKAS-DVKDTSLRVSQGSQ-GTVIDVQVF-T-----R---Egitrdkraqqiiddelkrfrldlndqlriveadaf
driekll----tgkaanggpnklakgtkldkaylssiekfhwfdirpaddevaTqlesiknsleqtr-------------
---------------------------hsfdlafeekrkklTQGD--E-LPAGVLKMVKVYLAVKRRLQPGDKMAGRHGN
KGVVSKIVPVEDMPHMADGTPCDVCLNPLGVPSRMNVGQVLEVHLGWAGKGI----------------------------
--------------------------------------------------------------------------------
------------------------------------------------------------GQRigdmlqaetkvaelraf
mdqlynga-----------------------------------grkedlaqlsdtdvlnmaknltdgatFATPVFD---G
ATE-EE---------IRGMLKLAypddiak--------------------------------------------------
--------------------------------------------------------------------------------
----vkgltdtR---------------------T-------------QAYLYDGRTGDQFERPVTVGYMHFLKLHHLVDD
KMHARSTGPYSLVTQQPLGGKAQFGGQRFGEMEVWALEAYGAAYVLQEMLTVKSDDVQGRTKVYESIVKGEHSIEAGMPE
---------------SFNVLVKEIRSLGL------DIELE----------------------------------------
--------------------------------------------------------------------------------
----------------------------------------------rs--------------------------------
--------------------------------------------------------------------------------
--------------matkkqdts---------------------------------------------------------
--------------------------------------------------SSNA--------------------------
-------------------------------------RIADNKKAAYNYFFE-ERFE--AGLVLEGWEVKSLRE-GKVQL
TDG-YVVI-R-DG----EMFIVGLQIN-----PLRSaS-TH-TT-PDSIRTKKLLLHKEQIRRLTGK-IEQ-KGYTLVPI
NLHWK-AG-K-VKCEVALAKGKAEHDKR--DVIKD----REGKREVERAMK-S--------------------R------
--------------tr-----------------------------M----------------AVI-KMKPTS-PGQRGAV
KISR-DHL-F-----K---------------G------AP-HAALLEP-Q--FQKAGRN-NNGHITTRHKG-GGHKHHYR
VVDF-VRN--K-DGIP----AKVERIEYDPNRTAHIALVCY---AD-----G-E-----R-----R--YIIAPRGLEAGA
TL--L--S------GS----E--A-------PIRAGNTLPIRNIPVGSTIHCIELQPGKGAQIARSAGTSATLLAR--E-
-GVYAQVRMRSGEVRRVHVECRATIGEVANEEHSLRRLGKAGVKRH--MGIR---PTVRGVVMNPVDHPHGGGEGKT-G-
-EGRH-PVDPWGNLTKGYRTRN-N--K--RTQV--FIVS-R------RK--k----------------------------
--------------------------------------------------------------------------------
--------------------------------------------------------------------------------
------ma------------------------------------------T----K------QK-IRIR--LKAFDYKLI
DQSAAEIV----DTAKRTGAI-VKGPVPLPTRMKRFDILRSPHVNKTSRDQFEIRTHQRLMDIV---DPTDKTVDALMKL
D-L---PAGVDVEIK---L--q----------------------------------------------------------
--------------------------------------------------------------------------------
------------------------------------------------M-------------------------------
--------------------------------T-----KFVFVTGGVVSSLGKGIASASLAAILESRGLKVTL-------
--------------------------IKLDPYINVDPGTMSPFQHGEVFVTDDGAETDLDLGHYERFIN-TRMRKANNFT
TGQIYKSVLEKERRGD-YLGKTVQVIPHITNEIQEYIKR------GAGi------------gtA---HE---------VD
VAIVEIGGTVGDIESLPFLEAVRQMSLRN-GP---NNSAFVHLSYVPWIAA-AGELKTKPTQHTAKELRAIGIQADVLLC
R-AD-RPIPDDERAKISL-FSNVPEWGVISMWDVD-TIYKVPRML-HEQGLDGLICDKLRI--N----------------
-----------------------T-P---------PA-K--LKR------WDDLVYEV--EH-P--QRE-----------
---VQIAMVGKYVDLSDSYKSLNEALRHAGMKNHARVKIDYID---SETL-----TP----Q----------E---vP--
---RL------AKYDAILVPGGFGA-RGVEGKISAAKFARESKVPYLGICLGMQVATIEYARNVAGLKN-ANSTEF---D
PA---TP----YPVIALIT--Ewkdnd---------------------gtvktRDE------------------------
---------------K----SDLG-G---------------T------MRLGAQS-SDVSPDTL-AQTIY-G--------
DVVTERHRHRYEAN-V-NYLDDLR-QA-G---------LVISALT--Q-----RE-HLTEIVEL--P-----Qd----vH
PWYMGVQFHPEFKSTPWSGHPLFNAFIKAA-------LDHQ----gsdkkplkava------------------------
--------------------------------------------------------------------------------
--------------------------------------M--------------A-----QKKGGGSTRNGRDSKPKMLGV
KAFGGELISAGSIIVRQRGTQFHPGDNVGLGKDHTLFALVDGHVSF--G--yKG-A-LN--KHTVN-VTP----------
--------------------------------------------------------------------------------
------------------------------------------a-------------------------------------
------------------------------------------------------ma------------------------
------------------------------------------RLQQIYR------EKIAKDLTEKFGYKSPMQVPRITKI
TLNMGVG-E-AVAD-KKVLDNAVGDLTKIAGQKPVVTKSKKAIAGFKIREMQPIGCMVTLRGVQMYEFLDRFVTVALPRV
RDFRGISG-RAFDGRGNYNIGVKEQIIFPEI--EY---DKVD-ALRGLNISITTTAKTDEEAKALLAGFRFPF-------
--------K--n-------------------------------------------------------------------M
-----------------------------------A-RIAGINIPPHKHAEIGLTAIFGIGRTRARQICEAS---G----
------IDY----------------SKKIKDLTDADLEKIRDQI-A--L-FT---------------IEGDLRRETTMNI
KRLMDIGCYRGFRHRR-GLPMRGQRTRTNARTRK-----GP--RK-AAQ--------SLK----------k---------
--------------------------------------------------------------------------------
--------------------------------------------------mt----------------------------
--------------------------------------------------------------------------------
--------------------------------------------------------------------------------
-------------------I-----PP--------S--F----IQE-LIARADVVEI---VGRY-V-PL-K-KA-G-A--
---N-----FMGLCPF--H-----G-E---KSPSFSVS-PT----K--QF------YH----------------------
--------------------------------------------------------------------------------
--------------------------------------------------------------------------------
--------------------------------------------------------------------------------
-----------------------------------------------------CFG-CGVHGNAIGFLMEH-----AGM-
GFVEAVHDLAGQY-G----LQ-V-------PE---------Ddasp---------eerarAA------------------
--------------------------------------------------------------------------------
----GQRQ--------KQAT-------------L-------SE-V--LEKAGEAYR-K--QL-------RQSP-------
-GAI--------------------D----------Y-L-K-GRGV-----------S----GE-IARQFG----IGY-AP
---A----G---W---RTL-----------------ASVFP-SY----DDPLL-A-------ESG-LVIVG-EEdpaag-
-------agqaaKRY-D------------------------------------------RF-R--DRVMFPIRNVKGECI
GF--GGRVLGd--------------------ekP-KYLNSPETPV--------------FSKGRELYGL-----YE-AR-
A----AFR----------D-----------------------R--G-----------YALVTEGYMDVVALA-----QL-
---GFPN-----A-------VA--------TL---GTACTTEH-------VQKLFR-----F-T-DA-------------
-------VVFSFDGDAAGRRAARK-AL-----------dGA---LPYA-TDV----------------------RSV---
KFLFL--PAE---------------------HDPDSFI-RE---F-G--AE-AF--------------------------
---ARF-VQE-A--TP-----LSRFMI-E------------------------AAR----------E--GCDL--G-SA-
--------EGR----AHMA--------------SNARPLWGA---M---PE-GA-LK-RQ-----LLAE-I---------
------------AEH----------V-QL-------gAAEL---------------------------------------
--------------------------------------------------------------------------------
--------------------------------------------------------------------------------
--------------------------------------------------------------------------------
--------------------------------------------------------------------------------
--------------------------------------------------------------------------------
--------------------------------------------------------------------------------
--------------------------------------------------------------------------------
--------------------------------------------------------------------------------
--------------------------------------------------------------------------------
--------------------------------------------------------------------------------
-eslwgktaapsrgrgpagpsggfsssspppsyddmplddappgfyeasaprsfergdfkgkgkwqrgkrgapdadryse
prtpgksrvrppgrpdvaarlllsnmhewealshelhgllcdlpgdhgqlftwldgqfhehgvqpwaalregmrgqpfea
lavramtdpgggpadeagtphadgaadaarelrsvldfmlddflkarqseaiaavgsdpqaleryralevrrialrnrlk
asgtds--------------------------------------------------------------------------
--------------------------------------------------------------------------------
--------------------------------------------------------------------------------
--------------------------------------------------------------------------------
--------------------------------------------------------------------------------
--------------------------------------------------------------------------------
--------------------------------------------------------------------------------
--------------------------------------------------------------------------------
--------------------------------------------------------------------------------
--------------------------------------------------------------------------------
--------------------------------------------------------------------------------
--------------------------------------------------------------------------------
--------------------------------------------------------------------------------
--------------------------------------------------------------------------------
--------------------------------------------------------------------------------
--------------------------------------------------------------------------------
--------------------------------------------------------------------------------
--------------------------------------------------------------------------------
--------------------------------------------------------------------------------
--------------------------------------------------------------------------------
--------------------------------------------------------------------------------
--------------------------------------------------------------------------------
--------------------------------------------------------------------------------
--------------------------------------------------------------------------------
--------------------M-------------------------------------N---LI-E------TL--EQ--
EEI-------Ar----lgKK-IPDFMPGDTVIVSVNVVE-G----TRK---------------RVQAYEGVVIAKR--N-
-RGLNSGFIVRKI-SSG--EGVERTF---------QTYSPLIAGIEVKRRG-DVRRAKLYYLRE--------RSGRSA-R
--IKEKL-------------------------------------------------------------------------
--------------------------pgrktttaaaaq------------------------------------------
--------------------------------------------------------------------------------
--------------------------------------------------------------------------------
--------------------------------------------------------------------------------
--------------------------------------------------------------------------------
--------------------------------------------------------------------------------
--------------------------------------------------------------------------------
--------------------------------------------------------------------------------
-----------------------------------------------------------------------------mnv
irftdlcaqg----------------------------------------------------------------------
----------------------------------------------------------------------K--VA-GQRV
FIRADLNVPQD--DA-----G----R--ITEDTRVRASVPCIRQAL-DAGAA-VMVTSHLGRP---------T--eGAF-
-------------K--PE---DSLAP-VA-VRL-AELL------GC-E-----VPL----V--A-D--W----V-D-G--
--------VD--V---QPGQVVLLENCRVN---------K-GEK-----------------------K-----N------
----D----E----TLA-KKMAA--LC-D--------I-YVNDAFGTAHRAEATTYGIAQF---A----KI--A----SA
GPLLAAEIDAI-T-KAL-AQPA--R-------PLVAIVAGSKVSTKLTILKALAE--KV----D--QLIVGGGIANTFML
A-SGLSIGKSLA---E--P----------DLL--DQAKAVI---------------------------------------
--------EAMRAR----GA-A-------V-PIPVDVVTA-----K--------TF-----AA------D-----A--PA
------TVK--AAD------A---VD-----A-----DD-----LILDI-GPKTAEMLAAQLRE--------AGTIVWNG
PVGVFE-FEAFSHGTEAIAR-AIAAS-K-----A----FSIAGGGDTLAAIAKYG--IEG-DVGYISTGGGAFLEILEGK
TLP-------------------------------------------------AFE-----IL------------------
--------------------------------------------------------------------------------
--------------------------------------------------------------------------------
--------------------------------------------------------------------------------
--------------------------------------------------------------------S-----------
-----KR------------------------aag----------------------------------------------
-------------------------------------------------------------------------mti----
----------------------------------------------------------------ADI---------RSAT
D---AKMNQSIAAFQSNLTKIRTG-RANTALLDS--IHVE-YYG-SAVPLSQVANVSVLDSRTISVQPW--E-KGMGAKI
EKAIRE-S-DLGLNPA-SMGDLIRVPLPAMSEERRKEMTKLVRNEGESAKIATRNLRRDANEAVKKLVKD-KL--A-SED
D---QKRAEADIQKVTDRHIADIDRLVAAKEAEIM-AV------------------------------------------
--------------------------------------------------------------------------------
--------------------------------------------------------------------------------
--------------------------------------------------------------------------------
--------------M-----------------------------------------------------------------
-----T-RS----LK---------------------------KGPFVDHHLVAKADKAVTTK-----DKK-PIKTWSRRS
MVLPEFIGLTIAVHNGKQHVPVYITD-QMVGHKLGEFALTRTFKG-H--P----AD-------KK-V--------qkk--
--------------------------------mslsn-------------------------------------------
-------------------------S---------------------LGLLGRKVGMMRLF-T-DDGDAVPVTVVDVSNN
RVTQIKSEE-T--------------DGYV-ALQVAF-------GS-R-----K--A--------SR--------------
V----------------T-------------KPEAGHL-------------------A--K-AG----VE-AGEIIQEFR
-------VTA----dT-Ag--qHKA---GGVIA-AaS-VFAVGQKVDVQGTSIGKGFAGTIKRHNMRS-QRASHGNSRSH
----NVPGS-I--GM--AQD---PGRVFPGKRMTGHLGDVTVTTQNLDVFRIDEARQLLLIKGA-IPGSK-GGFV-TVRP
---AIK-aK-----------------------------------------------------------------------
----------------------------pqaaegak--------------------------------------------
--------------------------M-L-QPAR--RKFRKEQK---GR--N-TGVA-TR-GNSVAFGDFGLKCT--DR-
-GRLTARQLEA--ARRAISRHVKRGGRIWIRVFPDKPISHKPAEVRMGNGKGNPEYYVAEIQPGKIVFEIVG--V-PEEL
AREAFRLAAAKLPLRTTFVARQ------------------------------------------------lga-------
--------------------------------------------------------------------------------
-------------M------------------------------------------------------------------
---IQTESRLEVADNTGAKSVLCIKVL------------G----G-----------S----KR-RYASVGDVIKVSIKEA
AP-------RGR-VKKGEIYSAVVVRTAKGIRRADGSLVKFDGNAAVLLNAK-------------------------L--
EPIGTRIFG----PVTRELR--T-E-KFMKIVSLAPEVL-----------------------------------------
-----------------------------------------M-----------E--------------------------
--------------L--ELL-NEQ-G---Q---AAS--------------------------------------------
--------------------------------------------------------------------------------
-------------------------------------------------------K-FDVPETVF-----G-R----D--
YNEDLVHQIVVAFQANARQG-----TRAQKDREQVHHS-TK---KPFKQKGTGRARAGMTSSPLWRGGGRIFPNM-PD-e
NFTQKINKKMYRAGMAAILSQLA-------R-EGRL-------AVVD---SIK--V------D--SP--K--TKPLADKF
--KA-----M-------------nL-------------aS------------------VLVI--A---------------
-EEV-D---ENLYLASRN-----LVNV---------------L-VVEPRYADPVSLVHYKKV----IVTKGAVDKL----
--------------------------------------------------------------------------------
-----------------KE-------------------------------------------------------------
--------------------------------------------------------------------------------
--------------------------------------------------------------------------------
----mfa-------------------------------------------------------------------------
--------------------------------------------------------------------------------
-----------M---------------------S---KI--------------TKKQ-KALAGKV-D--S-NKL--YALA
DAIGLVKEAA---T--------AKFDESIDVAVQLGIDAKKSDQVVRGAVVLPNGT-GKTKRVAVFA-QGAKAEE-AKAA
GADIV------G-MDDLAAMVKA-G--DMP-FDVVIAAPDAMRVV---G-TLGQILGPRGLMPNPKVGTVTP---DVAQA
VRNAKAGQVQFRVDKAGIIHGTIGRRSFDTDKLQGNLAALVDALVKAKPA-TSKG-VYLRKVAVSSTMGLGVRV-DTQ--
--------------------------------------------------------------------------------
--------TI-------------asa------------------------------------------------------
--------------------------------------------------------------------------------
-------------------------------------------m------------------------------------
-----------------------------------------------------------APEVRLIGPENE--PL-----
---------GVVSITEALRLAGEQDVDLVEVV----------AAANP---PVCRLIEY-GKFKYHEQKKA---AEAKSKQ
K--VIEVKEIKF--RPGTDDGDYNIKMRNIKRFL-E-D-GDKCKITLRFRGREITHQE-LGLALL---QRIR-DELG-D-
---L--IMVEQ-FP-KLE-GRQMIMMI----APg--------------rK---KAGGAAK--------------------
--------------------------------------------------------------------------------
--------------------------------------------------------------------------------
-------------------------------------------------paaeaaaapatalsagf--------------
--------------------------------------------------------------------------------
--------------------------------------------------------------------------------
-------------------------------------------------------------------mt-----------
---------------------K-------T-FSA---K---------------------------PADV--T-HEWFVID
ATDK-VLGRVASEVALRLRGKHKAIYTPHVDTGDFIVIINASQLRVTG-----------A-K---SIDKVYYRH-SG--Y
PGGISATNFRDMQ-NK--FPGRALEKAVKGMLP-K-GP-LGYAMI-KKLKVY-GGAE-H-PHTAQ---QP-KVL---E--
I-aglstnaqreaak-------------------------------------------------------M---------
---------------------------A-KK-IV---GFIKLQ-VPAGKANPSPPIGPALGQRGL-NIMEFCKAFNAQTQ
GV--eP---GL-PLPVVITAFADKSFTFIIKTPPAVTLIKK-AIKL----DK----------GSA--TPHT--AKVG-KI
TREQLEEIAKAKMKDLTAADLDAAVRTIAGSARSMGVTVE----------------------------------------
---------------------gv-----------------M-------------------------GQKIHPTGFRLA--
V-SR-----NWSSRWYA-S-NK----DFAGMLAEDIKVREYL-----KK---------------KL-----------KN-
AS--VSRVLIER-----PA-K--NARITIYSARPG---VVIGKKGEDIENLKR--------------ELGKQL-------
--G-V---P-VAVNIEEVRKPEIDAQLIADSITQQLEKRIMFRRAMKRAMQNAMRL-G-ALGIKIMSSGRLNG-IEIARC
EWYREGRVPLHTLRADIDYGTSEAKTTYGVIGVKVWVY-----------------------------KGDT---------
----------------------------LGRND-----------------------------------------------
--------------------------------------------------------------------------------
--------------------------------------------------------------------------------
--------lpavetprpdderrprgprrdgrpggdrpgsdrrgpssgpragargpiggntapadgsdkpaeatggagdsk
pavkrvrkaapaaaadgakte-------------------mn--------------------------------------
-------------RE--MLMLV---DAISR---------EKNVERDVVFGAVESALAQATK--------K-LY-------
---------pG-----------------EVD-IRVA-------------------------------------V----DR
DS-GD-----YETFRRWHV--V--------pDEa-gLQL-----pE---------------------QE--ILLF-----
-EA------------------------------------------------------------K-EE-------------
---------MPD---IEV-DE-----------------YIEESV------------------------D-SVP----IG-
------RIGAMAAKQ---VI--LQKIRDAE-REMLLNDFMSRGDKIFVGTVK-----RLDKG----DIIVE--A------
-G-R------V----------EGRLR----------RSEMIAKEN---LRNG------DRVR--------AMIM-EV---
-DL--------------T--------------lR--G-------------AP----IILSRSAPEFMIELFRQEVPEIEQ
GLLEIKSCARDP-------GSRAKIAVLS--HDK---RV---DPIGTCVGVRGTRVNAVTNEL--------------A--
-------GERVDIVLWSEDPAQFVIGAL---AP---ANVSSIVVDE--------------------E----K--------
-------H---A---------------MDVVV-DEE--N-LAIAIGRGGQNVRLASDL-------TGW-----KINIM--
D-----AN-----------------------ESaqklale----------------------------------------
------------------------------tdssrklfMEKL------------------DV----------DEEIADIL
INEGFTSLEEVAYVP---------------------------------IS-ELL-EI-ESF-DED-TINEL---------
----------------------------------------------------------------------RSRAKdallt
meiake------------------------------esaegvsqnlrD--------LEGL-DA-eLIpkLAEAGVHTRDD
LADLAVdEl-----tE----------------------------------------------------------------
--------------------------------------------------------------------------------
-------------------------------------------itghsaddakalilkarehwfagqe------------
--------------------------------------------------------------------------------
--------------------------------------------------------------------------------
--------------------------------makiqartqnegpe----------------------------------
------------------------------------------------------------------------------DG
LREKMIAINRVTKVVKGGRILGFAALTVVGD-GDGKVGMGKGKSKEVPAAVQKAMEEARRNLFKIS-------IK---N-
----GTLHHRV-TGHHGAASVVMIPAPKGTGIIAGG-PMRAVFEVLGITDIVAKSHG-SS-NPY-NMVRATLDGLKNSTT
ASQ-VAAKR----------------G-L------------------TVEDIF----------------------------
---------a----------------------------------------------------------------------
------------------------------------migew---------------------------------------
--------------------------------------------------------------------------------
----------------NNGTGRRKSSVARVFI-KK-G--TG-KITV-----NG-KD--IQA---YF-GRETSIMI--AKQ
PL-FLT-NNVE-TFDIMINVNGGGESGQAGAARHGITRALIDYD-A------------T-LKPVLSQA----GFVTRDAR
EVERKKVGLHSARRRKQF-----------SKR------------------------------------------------
--------------------------------------------------------------------------------
--------------------------------------------------------------------------------
----------------------------------------------------------M---------A-----------
--------------------------------------------------------------------------------
--------------------------------------------------------------------------------
-------------FDK---D------------A-----F---LTALDSMTVLELNDLVKAIEEKFGVS--------AAA-
M-----SA-----------P--AAGGGAAAAVVEEKTEFNVML-ME-A-G-ANKVSAIKAVRE-I-T--GL----GLKEA
KDLVE-AA--P-KA---V-KEG-LSKADAEAAKKKLEDAGA--KVEL--K------------------------------
--------------------------------------------------------------------------------
---------------------------------------------------------------------m----------
----------------------------------------------------------------------------STT-
-MREMLEAGVHFGHQTRFWNPKMAPFIFGHR--N----------KIHIINLEKSLPMFQDAMKYAKQLTA-----NR--G
TILMVGTK-RQAREIVAEEARRAGVPFVDTRWLGGMLTNFKTVKTSIKRLKEMKAQQE-AG----LD-AL-SKKEQLTFS
REIEKLEKDIGGIQDM-TALPD---AIFVIDV-GFHKIAVAEAKKLGIPLIGVVDSNHSPEGIDYVIPGNDDSSKAVVLY
ARGIADAIIEGRN--------------------------------NA-gN------------------------------
--------------------------------------------------------------------------------
------------------------dvvkavaegaagddfveveegasa--------------------------------
--------------------------------------------------------------------------------
------------------------------------------------M--------------------SRV--GKMPVA
I-PAGV-DVSI-KE-DQISVKGTGG-TLNLHR-NP-L--VKVVN--NDG--KL-------SF----EPANE---------
-----------------SR------EAN-AMSGTLRQLVNNMVVGVTKGFEKKLNLVGVGYKAAAQ--G-AKL-NLQVGY
SHPVNIDMPQGITVTT-PTA--------TEVV-----------IKGADRQRVGQIAAEIRAVRPPEPYK----GKGIRYS
DEKIVIKET-K-K------------K------------------------------------------------------
--------------------------------------------------------------------------------
--------------------------------------makapanna--------------------------Aq-----
---------------------------------------------------------rvRK--KVR--KNVADGIAHVHA
SFNNTIITITDRQGNALSWASSGGQG-FKGSRK-STPFAAQVASEVAGRAAV-E-QGIKNLDVEI--------KG-PGPG
RESSVRALAAL-G-IRINSIADVTPVPHNGCRPQK--R------RR--I-------------------------------
--------------------------------------------------------------------------------
----M---------------------------aAITA--SMVGELRAKTDAPMMECKKALTEAEGNMDKAEELLRIKLGN
KAGKA-SGRIT-AEG-VVTAFV--------DGDA--------GAM---IEINCETDFVTKNDSFLALANAAAMLVAKhnp
---------adlaAL----GALPye--qdGfgP--TLEDVRKGLI-GKI---GENMSFRRFKRFA-----gNGKVASYLH
G------TRI-G---VMVEF-EG--D--DTSA---------KDV------------------------------------
-----------------------------------------------------------AMHIAAM--KP----------
--------------------------------VAIS--------------------------------------------
-AADVPADLIAKERAV-----------------------------------------------AAGKA-------EEDrk
vae-------------------------------------aagkpT----------Q--P--------------------
--------------------------------------A---DIVA-KRVEGGV-QKYL-------KEV-S-------LH
NQPF------V---K--ND--K-Q--TVEAMLKA-NS-------TTIKGFTLYV--V-G---------E--GIEK-KVD-
-DFAAEVAAQVAA-------------------------------------------------------------------
------------akaaa--------M------------PRVKRG--VTARARHK-KVLALAKGFRGRRGNVFRVAKQAVM
KAGQYAYRDRRTKKRVFRQLWIARINAASR--ELGMTYSQFANGIRKAGI------EIDRKVLADIAVHDKAAFAGIVEQ
VRAK----------------------------------------------------------------------------
--------------------------------------------------------------------------------
--------------------------------laa-------------------
>Root1294
------------------mdrdelekdfkgfqnagsavpispdphfsswddsresgcgplkggkkfltrg----------
--------------------------------------------KIRMat------------------------------
-----------------------qaVPATAKK-RIR------------------------------------------KV
FGNIH-E-------------------VVQM-PNLIEVQRESYEQ-FLRSrpad---------------gyvsGLEKTLRS
VFPIRDFA--------GT-AELDFVQ-------------YELE--D----------------------------------
-------------------------P------KYDT-DECRQRGMTYAAPMRVTLRLIVFEVDpd-tdTR----SVL-DI
K--------EQ---------------------------------------------------------------------
----D-VYMGDMPLMTENGTFLINGTERVIVSQMHRSPGVLFDHDRG--KTHAs--gKYLFAARVI--PYRGSWLDF--E
FDAK--D----I-------VNVRI-------DR---KRKLPVTSLLRA-----------Lgdavldvtpekgk-------
--------------------------------------fevgdivaisgvnR----------------------------
------Acrvkavsgslvtiedptgaiipggtiqtaegekmgrvarirlqgmsgeeilnyfyrtqrfvrgengwkvpfva
enwrgqkpafdvvnadtgeivfpagtkispraankagkdgletlliptdqiygrysahdlidestgriyieagdevspen
lealdkagfdhvdlldidhvS----------------------TGPW-IRNT------L-K---A---------------
----------D------KVE-------DRD---------------H--------ALSEIY--------------------
-----------------------RVM--RPG-EPPTKE-----T-AEALFAGL---------------------------
FFDA-ERYDLSAVGRVKLNMR----------------------LELDAE----DT-------------------------
--------------------------------------------------------------------------------
--------------------------------------------------------------------------------
---------------------------VTTL------------------------R------------------------
--------------------------------------------------------------------------------
-------------------------A-ED-------ILAVVKTL-----------VDLKD---G------------KG--
-----------------E-----------------------------------------------------------I--
DDIDNLGNRRVRSVGELLENQYRVGLLRMERAVKERM----------S-S--VDV-------------------------
-------STA-MPNDLIN-AKPAVAAVREFFGSSQLSQFMDQTNPLSEVTHKRRVSALGPGGLTRERAG--------FEV
RDVHPTHYGRICPIETPEGPNIGLINSLASFSRVNKYGFIETPYRKII--------------E---H-------------
---------------------------------------------------------------------------K----
------V---T---NDVV------------------------------------------YLSAMEEAKHTIAQ--ANAE
LDAE-G-R-FV----------EDLVSAR-E--------A-------------------gEFL-MA----------PRDHI
TLMDVSPKQLVSVAASLIPFLENDDANRALMGSNMQRQAVPLVRAEAPFVGTGMEET-VARDSGAAIG--ARRSG---IV
DQVDATRIVIR-------------------A--TGS-vDa------gkSGV-------------------------DIYT
LMKFQRSNQSTCI--NQRPLVKV---------------------------------------------------------
-----------GEFVN--------AGDIIADGPSTEFGELALGRNVLVAFMPWNGYNYEDSILISERIVKDDVFTSIHID
EFEVMARDTKL--G-PEDITRDIPN-VGEEALRNLD-EAGIVYIGAEV------EPGDILCGKITPKGESPMTPEEKLLR
AIFGEKAS-DVRDTSLRLPPGVS-GTVVDVRVF-N-----R---Hgidkderamaiereeidrltkdrederailnrany
arlke--------mllgqvataapkgikkgseidealleeverrewwkfavqdDarqadleavkaqyde-----------
-------------------------avglivkkfedrveklQRGD--E-LPPGVLKMVKVFVAVKRKLQPGDKMAGRHGN
KGVISRILPQEDMPFLEDGTPVDIVLNPLGVPSRMNVGQIFETHLGWAARGL----------------------------
--------------------------------------------------------------------------------
------------------------------------------------------------GKQvthaleawreanpdaqg
atpptavierlkt--------------------------vygkeyhadidgrstdqivemagllkngvpMATPVFD---G
ARE-AD---------VAEMLRRA---------------------------------------------------------
--------------------------------------------------------------------------------
-----------Gld-----------------esG-------------QVELFDGRTGDQFDRKVTVGYIYMLKLHHLVDD
KIHARSIGPYSLVTQQPLGGKAQFGGQRFGEMEVWALQAYGAAYTLQEMLTVKSDDVVGRTKVYEAIVKGDDTFEAGIPE
---------------SFNVLVKEMRSLGL------NVELS--------S-------------------------------
--------------------------------------------------------------------------------
-------------------------IET------------------tddedgiaeaae----------------------
--------------------------------------------------------------------------------
----------marprpvefekkk---------------------------------------------------------
--------------------------------------------------------------------------------
-------------------------------------VVAENRRARYDYFLE-QFFE--AGIALTGTEVKSLRF-GEGSI
AES-YAEL-K-DD----QVWLINSNVP-----EFSH-G-NR-FN-HEPKRARKLLLHGREIDKMRNA-VSR-EGMTLIPL
SIYFNSHG-R-AKVELALAKGKKLHDKR--DTEKA----RDWKREQQRLLR-D---------------------------
--------------rg-----------------------------M----------------ALK-HYNPTS-PARRGLI
LVDK-SSL-H-----K---------------G------KP-VKALTEG-K--RKSGGRN-NQGHATARGIA-GGHKQKYR
IIDF-KRR--K-WDQP----ATVEHLEYDPNRSAFIALVKY---ED-----G-E-----L-----A--YIIAPQRLTTGD
VV--V--A------AK----K--T-------DTKPGNAMEIGQAPVGTIVHNVEMKPGKGGQIARAAGTYVQIVGR--D-
-KGMVMVRLNSGEQRYIRSDCMCTVGAVSNPDNANQNLAKAGRNRW--LGKR---PLTRGVAKNPVDHPHGGGEGRT-S-
-GGRH-PVTPWGKPTKGARTRH-N--K--ATDK--FIIR-S------RHA-kkkr-------------------------
--------------------------------------------------------------------------------
--------------------------------------------------------------------------------
------------------------------M-------------------E----T------QN-IRIR--LKAFDHRVL
DQATGDIA----DTARRTGAL-IRGPIPLPTRIEKFTVNRGPHIDKKSREQFEVRTYKRLLDIV---QPTPQTVDALMKL
D-L---AAGVDVEIK---L--a----------------------------------------------------------
--------------------------------------------------------------------------------
------------------------------------------------M-------------------------------
--------------------------------A-----RFIFITGGVVSSLGKGLMAASLAALLQARGYKVRI-------
--------------------------RKFDPYLNVDPGTMSPYQHGEVYVTDDGAETDLDLGHYERFTG-VPGRQSDNIT
SGRIYQTIIQKERRGD-YLGATVQVIPHVTDAIKEFARA--------D---------------T---DG---------LD
FVLCEIGGTVGDIESLPFMEAIRQLRNDL-GR---GNSIFVHLTLVPYIAA-AGELKTKPTQHSVRDLTSLGIQPDVLVC
R-CD-RPLPEGERAKIAL-FCNVAKEAVIPALDAS-TIYGVPLQY-HEEGLDEAVLSAFGI--E----------------
-----------------------A-G--------dEP-D--LTR------WTEIMDRL--EN-P--EGE-----------
---VTIGVVGKYVGLLDAYKSLHEALVHGGIANRVKVHIRWID---AELF-----EQ----E----------EggiaA--
---QL------EPMHAILVPGGFGE-RGSEGKIAAVRFARERKVPYFGICLGMQMACIEGARNTADIAA-ASTTEF---G
PT---D-----EPVVGMIT--Ewmse----------------------aglqkRES------------------------
---------------G----GDLG-G---------------T------MRLGAYD-AKLSGNSH-AASIY-G---A----
TDISERHRHRYEVN-V-HYRAPLE-RG-G---------LVFSGMS--P-----DG-ELPEVVER--P-----D------H
PWFVGVQFHPELKSKPFDPHPLFASFIAAA-------VQQS----rlv--------------------------------
--------------------------------------------------------------------------------
--------------------------------------M--------------A-----HKKAGGSSRNGRDSAGRRLGV
KKFGGEVVIGGNIIIRQRGTKVYPGRNVGIGKDHTLFALTEGRVAF--H---SG-K-LG--RKYVS-VD-----------
--------------------------------------------------------------------------------
------------------------------------------alaeaae-------------------------------
-------------------------------------------------madaytp------------------------
------------------------------------------RFRKLYD------DTIVKAMTEKFGYKNHMEVPRITKI
VLNMGVG-E-ATQD-KKKVEQAALEMTKIAGQKAVITKAKKSIAQFKLREGMPIGAKVTLRRERMYEFLDRFVTIALPRV
RDFRGLNP-KSFDGRGNYATGLKEQLIFPEI--SY---DSVD-KIRGMDVIVATTAKTDDEARELLRLFGFPF-------
-----------pvenedqkqaa-----------------------------------------mgrhanrpveqenstv-
-----------------------------------A-RIAGVNIPTNKRVEIALTYIHGIGPAKAKEITTKL---G----
------IEP----------------QRRVQDLSDQEVLQIREAIDA--G-YT---------------VEGDLRRQVAMNI
KRLMDLACYRGLRHRK-GLPVRGQRTHTNARTRK-----GK--AK-PIA--------GKK----K---------------
--------------------------------------------------------------------------------
----------------------------------------------mrrmpx----------------------------
--------------------------------------------------------------------------------
--------------------------------------------------------------------------------
------------------------------------------------------------IGKS-V-KL-T-KA-G-R--
---E-----FKACCPF--H-----N-E---KSPSFYVN-DD----K--GF------YH----------------------
--------------------------------------------------------------------------------
--------------------------------------------------------------------------------
--------------------------------------------------------------------------------
-----------------------------------------------------CFG-CGAHGDAIRFLTEA-----KGL-
PFIDAVKELAQSA-G----ME-V-------PA---------Pd---------------arSA------------------
--------------------------------------------------------------------------------
----QRNE--------HHAG-------------L-------HE-V--MAAAATWFQ-E--QL-------GGI-E-----G
AQAR--------------------A----------Y-L-Q-KRGI-----------G----DQ-LARDFG----IGF-AP
---D----S---R---GKL-----------------KAAL---KG-F-GEAKL-I-------ETG-LLILV-ED------
-----------kEPY-D------------------------------------------RF-R--GRLMIPIRDQRGRVI
AF--GGRILDq--------------------geP-KYLNSPDTPL--------------FDKGRTLFNI-----GR-AG-
P----AAR----------K-----------------------T--D-----------RVIAVEGYMDVIALA-----KA-
---GIDE-----A-------VA--------PL---GTALTEMQ-------LERLWR-----M-G-EV-------------
-------PILCFDGDKAGQKAAVR-AA-----------qRA---LPMV-APG----------------------RTL---
RFALL--PGG---------------------QDPDDLV-KS---G-G--VR-AV--------------------------
---EQV-LGE-A--IS-----LDELLW-R------------------------AEH----------E--AQPL--S-TP-
--------EAR----AGLR--------------KRLGDLAAS---I---QD-RD-VR-EL-----YQAE-F---------
------------RRR----------F-DE-----------Lfgsp-------qrrpfErtfqpfqprqqrrpgqpwk---
--------------------------------------------------------------------------------
---------------------peplppsraahavnrsgvnpM------------------------VIRA----VMA---
---------G------LLR----F-P------------------------------V-----------------------
---------------Lf------------------------ssHM-E--A------IGQLELG---DER-----------
-----------L-ERLRAEAFDAGFS-gAAlek----------esleT--------------------------------
--------Ilvdaglgavieelkat-------------------------------------------------------
-------------------------------------------------nalafsflrgnadpdrA----VRDLSAAIEA
MA------------------------------------------------------------------------------
--------------------------------------------------------------------------------
--------------------------------------------------------------------------------
-arplldaalkeaterlgmatddagleeqrrlltareaadraltdlalgedgega-------------------------
--------------------------------------------------------------------------------
--------------------------------------------------------------------------------
--------------------------------------------------------------------------------
--------------------------------------------------------------------------------
--------------------------------------------------------------------------------
--------------------------------------------------------------------------------
--------------------------------------------------------------------------------
--------------------------------------------------------------------------------
--------------------------------------------------------------------------------
--------------------------------------------------------------------------------
--------------------------------------------------------------------------------
--------------------------------------------------------------------------------
--------------------------------------------------------------------------------
--------------------------------------------------------------------------------
--------------------------------------------------------------------------------
--------------------------------------------------------------------------------
--------------------------------------------------------------------------------
--------------------------------------------------------------------------------
--------------------------------------------------------------------------------
--------------------------------------------------------------------------------
--------------------------------------------------------------------------------
--------------------------------------------------------------------------------
--------------------------------------------------------------------------------
--------------------------------------------------------------------------------
--------------------------------------------------------------------------------
--------------------------------------------------------------------------------
--------------------M-------------------------------------N---LI-Q------QL--EA--
EQI-------Akf--kesKK-IPEFRPGDTLRVGVKVVE-G----ERT---------------RVQAYEGVCIARA--N-
-KGMGSSFTVRKI-SFG--EGVERVF---------PLYSPNIESIDVVRKG-VVRRAKLYYLRG--------RRGKSA-R
--IAERR-------------------------------------------------------------------------
------------------D-------nkpaaeakea--------------------------------------------
--------------------------------------------------------------------------------
--------------------------------------------------------------------------------
--------------------------------------------------------------------------------
--------------------------------------------------------------------------------
--------------------------------------------------------------------------------
--------------------------------------------------------------------------------
--------------------------------------------------------------------------------
--------------------------------------------------------------------------------
-------maf----------------------------------------------------------------------
------------------------R----------------------------TLD---DI--------gD--VR-GKRV
LVREDLNVPMD--GA----------T--VTDDTRLRSAAPTVAELA-DKGAI-VLVLAHFGRP---------K---GER-
-------------N--PD---MSLAL-VT-AAF-RSVL------GR-D-----VRF----V--G-D--C----C-G-E-E
-AE-AAV-AQ--L---QPGDIALLENTRFH---------K-GEE-----------------------K-----N------
----D----P----ALA-QAMAK--LG-D--------L-YVNDAFSAAHRAHASTEGLAHL---L----P---A----YA
GRSMQAELEAL-E-KAL-GKPE--H-------PVAAVVGGAKVSTKLDVLKHLVA--RV----D--HLIIGGGMANTFLA
A-RGVDVGKSLC---E--H----------DLK--ATVLEIL---------------------------------------
--------DAADKA----EC-I-------V-HLPYDVVVA-----K--------EF-----RA------N-----P--PT
------RTV--NVH------E---VA-----A-----DE-----MILDV-GPAAVEALGDALKT--------CRTLVWNG
PLGAFE-TPPFDTATVALAR-TAAAL-Tkg-gsL----VSVAGGGDTVAALNHAG--VAG-DFSFVSTAGGAFLEWMEGR
ELP-------------------------------------------------GVK-----AL------------------
--------------------------------------------------------------------------------
--------------------------------------------------------------------------------
--------------------------------------------------------------------------------
--------------------------------------------------------------------E-----------
-------------------------------a------------------------------------------------
--------------------------------------------------------------------------------
--------------------------------------------------------------------------------
--------------------------------------------------------------------------------
--------------------------------------------------------------------------------
--------------------------------------------------------------------------------
--------------------------------------------------------------------------------
--------------------------------------------------------------------------------
--------------------------------------------------------------------------------
--------------M-----------------------------------------------------------------
-----A-RS----VW---------------------------KGPFVDLHLLRKAEGAQDSG-----ART-PIKTWSRRS
TILPQFVGLTFSVYNGRKFVPVAVNE-DMVGHKLGEFAPTRYFPG-H--A----DK-------K-----------gkr--
--------------------------------------------------------------------------------
-----------------------M-R---------------------TGVIAKKMGMTRLF-Q-EDGRHVPVTVLALENV
QVVARREQG-R--------------DGYV-AVQLGA-------GS-A-----K--P--------KN--------------
L----------------T-------------KPERGHF-------------------G--K-AE----VE-PKAFLAEFR
-------VSE-----D-G---lLDV---GAELS-A-D-HYVAGQFVDIQGSTQGKGFQGGMKRWGFGG-LRATHGVSVSH
----RSLGS-T--GQ--RQD---PGKVFKNKKMAGHMGDKNRTQQNLEIVQTDAERGLLFVKGS-VPGSK-GGWL-LVKD
---SVKiaAPKDaP-----Fpaglk-------------------------------------------------------
-------saansnN--------------apaetpaedtaapeategqeg-------------------------------
--------------------------M-L-QPKR--TKFRKAHK---GR--I-HGNA-PG-GASLNFGAFGLKAL--EP-
-DRITARQIEA--ARRAITRHIKRQGRLWIRIFPDVPVSSKPAEVRMGSGKGSPEFWAARVKPGRILFELDG--V-PGPL
ARVAFERAMEKLPIKTKVVARF------------------------------------------------gesiyeek--
--------------------------------------------------------------------------------
-------------M------------------------------------------------------------------
---IQMQTNLDVADNSGAKRVQCIKVL------------G----G-----------S----KR-RFATVGDVIVVSIKEA
AP-------RGK-VKKGDVHRAVIVRTAKDIHRPDGSTIRFDGNAAVLINKN-------------------------SG-
EPIGTRIFG----PVVRELR--A-K-NHMKIISLAPEVL-----------------------------------------
-----------------------------------------M-----------K--------------------------
--------------V--KVQ-TLD-A---K---ASG--------------------------------------------
--------------------------------------------------------------------------------
-------------------------------------------------------D-IELNDEIF-----A-V----E--
PRADILHRVVTWQLEKRRGT-----ARGARERSDVART-GK---KFGRQKGGGTARHGDRRAPNFIGGGKAHGPR-VR--
DFNPSLNKKVRALGLKMALSSKA-------K-DGKL-------VVLD---TLT--V------A--DA--K--TKVLLAQI
--GK-----L-------------gFg------------nT------------------TLVI--D---------------
-GDMvD---NGFALASSN-----IPKL---------------N-VMPAVGANVYDILKHETL----VLTRAAVEKL----
--------------------------------------------------------------------------------
-----------------EA-------------------------------------------------------------
--------------------------------------------------------------------------------
--------------------------------------------------------------------------------
----rfng------------------------------------------------------------------------
--------------------------------------------------------------------------------
-----------M---------------------A---KL--------------SKKQ-KNQATSV-D--R-DKL--YDID
AAIALAKTNA---T--------SKFDETIEVALNLGVDPRHADQMVRGVVTLPKGT-GKDVRVGVFA-RGAKADE-AKAA
GAEVV------G-AEDLLETIQG-G--TVD-FDRCIATPDMMGLV---G-RLGKILGPKGLMPNPKLGTVTM---NVAEA
VKAAKGGQVEFRVEKAGIIHSGIGKASFPAEDLRANFDAFVDAIVKAKPT-GAKG-KYLKKAAVSSTMGPGVKI-DVA--
--------------------------------------------------------------------------------
--------D--------------vaga-----------------------------------------------------
--------------------------------------------------------------------------------
-------------------------------mmrrplgqppmpl------------------------------------
----------------------------------------------NGPRYNEFI--Q-SPKVRVIDEEGE--NL-----
---------GVMYTREAMEQAQSVGLDLVEVS----------PNADP---PVCKFLDV-GKFKYEAQKKA---NLARKSQ
K--TQEIKEIKM--RPNIDDHDYETKMKKIHEFI-D-E-GDKVKVTLRFRGRELAHGQ-LGMQVL---QRVQ-ADMV-E-
---T--AKVEQ-FP-RME-GRQMLMVI----AP----------------K------------------------------
--------------------------------------------------------------------------------
--------------------------------------------------------------------------------
--------------------------------------------------------------------------------
--------------------------------------------------------------------------------
--------------------------------------------------------------------------------
---------------------------------------------------------------mkalmk-----------
---------------------T-------T-KVA---T---------------------------PHTV--E-KKWHIVD
AEGL-VVGRAASIIANILRGKHKPSYTPFIDCGDNVIIINAEKVRFTG-----------K-K---LSQKVYYRH-TG--Y
AGGIKEAHADKILeGR--FPERVLEKAIERMIP-R-GP-LGRQQM-RNLRIF-KGAE-H-PHAAQ---NP-EVL---D--
--iasmnrknkvga--------------------------------------------------------M---------
---------------------------A-KK-IT---GYIKLQ-VPAGKANPSPPIGPALGQRGV-NIMDFCKAFNAQTG
DQ--eV---GT-PLPTVITVYADRSFSFVTKTPPASYLIKK-AVGL----KS----------GSK--EPGK--VVAA-KI
KRSQLTQIAETKMKDLNANDIEAATRIIEGSARAMGLEVV----------------------------------------
---------------------eg-----------------M-------------------------GQKSNPIGMRLQ--
I-NR-----TWDSRWYA-D-GA----DYGRLLLEDLKIRKHI-----MK---------------AI-----------PQ-
AA--ISKVVIER-----PA-K--LCRISVYAARPG---VIIGKKGADIEKLRR--------------ALGKMT-------
--S-S---D-VSLNIVEIRKPEIDSKLVAQGVADQLERRIAFRRAMKRAVQSALRL-G-AEGIRITCAGRLGG-AEIART
EWYREGRVPLHTLRANVDYAEAEAHTAYGVCGIKVWIF-----------------------------KGEI---------
----------------------------LGHDP-----------------------------------------------
--------------------------------------------------------------------------------
--------------------------------------------------------------------------------
--------laqdrlmmeaqtsgvrpar-----------------------------------------------------
----------------------------------mataisan-------------------R------------------
-------------AE--LLAIA---DAVAR---------EKLIDREIVIEAMEDAIQRAAR--------A-RY-------
----------G----------------aEND-IRAK-------------------------------------I----DG
KT-GD-----MRLWRVVEV--V---------EA---VDD-----yF---------------------KQ--VSVA-----
-DA------------------------------------------------------------Q-KL-------------
---------QKD---AAI-GD-----------------FIVDPL------------------------P-PIE----FG-
------RIAAQAAKQ---VI--FQKVRDAE-RERQYEEFKDRANEIITGVVK-----RVEFG----HVVVD--L------
-G-R------A----------EGVIR----------RDQQIPREV---VRVG------DRVR--------SLIL-SV---
-RR--------------E--------------nR--G-------------PQ----IFLSRAHPEFMKKLFAQEVPEIYD
GIIEIKAAARDP-------GSRAKIGVIS--HDG---SI---DPVGACVGMKGSRVQAVVQEM--------------Q--
-------GEKIDIIPWSPDTATFVVNAL---QP---AQVSRVVIDE--------------------E----E--------
-------E---R---------------IEVVV-PDD--Q-LSLAIGRRGQNVRLASQL-------TGK-----AIDIL--
T-----EA-----------------------DAsekrqke----------------------------------------
------------------------------flqnselfQNEL------------------DV----------DETLAQLL
VAEGFGALEEVAYVE---------------------------------LD-ELA-SI-EGF-DEE-LGAEL---------
----------------------------------------------------------------------QSRAQealer
reqaare----------------------------errslgvedalaE--------LPYL-TE-aMLvtLGKAGIKTLDD
LADLATdEl----iqK----------------------------------------------------------------
--------------------------------------------------------------------------------
-------------------------------------------kraeqrrrqgsdrperggdreenkggvlaeyglsedq
gneiimaarahwftdea---------------------------------------------------------------
-----------------------------------------------------------------madeteiqaaapaea
tpgaegqgerrgrggrgrgggndrgggrgrdgrgrrddrkgneeqg----------------------------------
------------------------------------------------------------------------------EE
LIEKLVHINRVSKTVKGGKRFGFAALVVVGD-GKGRAGFGHGKAREVPEAISKATAAAKKAMVRVP-------LR---EG
----RTLHHDG-NGHFGAGRVTVRTAPPGTGIIAGG-PMRAIFESLGVHDVVTKSVG-TS-NPY-NMIRATFEALKDQTS
PKS-VSQRR----------------G-K------------------KIADLL----------------------------
---------grggasapvaeaeaaaite------------------------------msdnrqslsdlasltgaapapv
papaatageapaaaeaeaeapaytapvlpttplreqeidaq---------------------------------------
--------------------------------------------------------------------------------
--------------GRAYATGRRKDAVARVWL-KP-G--TG-KVTV-----NG-RD--QEV---YF-ARPTLRLV--INQ
PF-SVS-EREG-QYDVIATVKGGGLSGQAGAVKHGISQALTKYE-P------------I-LRAPVKAA----GFLTRDSR
AVERKKYGKAKARRSFQF-----------SKR------------------------------------------------
--------------------------------------------------------------------------------
--------------------------------------------------------------------------------
------madl----------------------------------------------------------------------
--------------------------------------------------------------------------------
--------------------------------------------------------------------------------
-------------------N------------K-----L---VDDLSALTVLEAAELSKLLEEKWGVS--------AAA-
A-----VA-----------VAAPAGAGAGAPAAEEKTEFDVIL-TG-D-G-GKKINVIKEVRA-I-T--GL----GLTEA
KTLVE-SA--P-KA---V-KEG-INKDEAEKIKKQLEEAGA--TVEL--K------------------------------
--------------------------------------------------------------------------------
------------------------------------------------------------------maap----------
----------------------------------------------------------------------------TVS-
-MQALLDAGAHFGHQTHRWNPKMKPYLFGDR--N----------GIHIIDLSQTVPLMARALDFISQTVQ-----HG--G
KVLFVGTK-RQAQEPIAEAARRSGQHYVNHRWLGGMLTNWKTISMSIKRFKALEEQLS-GD----TH-GL-TKKEVLQLT
RERDKFELSLGGIRDM-GGIPD---VMFVIDA-NKEELAIKEANTLGIPVVAILDSNVSPDGIAFPVPANDDAARAIRLY
CEVVAEAATRGIQ--------------------------------G----------------------------------
--------------------------------------------------------------------------------
------------------------grqargedlgaaieapseeala----------------------------------
--------------------------------------------------------------------------------
------------------------------------------------M--------------------SRI--GKKPVA
V-PAGV-TAAI-EG-KTLSVKGPKG-TLSISL-AD-E--VTYAI--EDS--AI-------SV----QPANE---------
-----------------TK------RAR-SFWGMQRTLVQNLITGVTEGYTKTLQITGVGYRANVQ--G-KNL-KLQLGY
SHDVDFVIPEGITIAT-PDQ--------TTVQ-----------ISGIDKQKVGQVAAEIRRWRKPEPYK----GKGIKYA
GEYIFRKEG-K-K------------K------------------------------------------------------
--------------------------------------------------------------------------------
-----------------------------------------------M-----------------ARE---PQR------
----------------------------------------------------------iRR--RER--KNITAGVAHVNA
SFNNTMITITDAQGNAIAWSSAGMMG-FKGSRK-STPYAAQVAAEDAGKKAA-E-HGVRTLEVEV--------KG-PGSG
RESALRALQAV-G-FHITSIRDVTPIPHNGVRPSK--R------RR--V-------------------------------
--------------------------------------------------------------------------------
----M---------------------------aEITA--AAVKELREKSGAGMMDCKKALTENNGDMEAAVDWLRTKGLA
TAAKK-SSRTA-AEG-LVGVTV--------EGTR--------GAA---VEVNSETDFVAKNDQFQDFVRTVTKLALTa--
-----------gaDVAA--LAGAg---ypG-gG--TVSEKLTSNV-ATI---GENQTLRRAKVVEv----sKGTVVPYVH
NAaapglGKI-G---VLVAL-EG-dA-pVA-Eme----avgKQI------------------------------------
-----------------------------------------------------------AMHIAAA--FP----------
--------------------------------QALT--------------------------------------------
-EDGLDPAVIERERAI-----------------------------------------------AAEKA-------AES--
---------------------------------------------G----------K--P--------------------
--------------------------------------A---EIIE-KMVQGAV-AKFR-------KEN-A-------LL
SQVF------V---I--DN--K-T--PIAQVVAN-AAKAAGGS-IALKDYVRFQ--L-G---------E--GIEK-EAS-
-DFAAEVAAAVK--------------------------------------------------------------------
------------g------------M------------ARVKRG--TTTNAKHK-RILGAAKGYYGRRKNTIRIARQAVE
KAGQYAYRDRKVKKRSFRALWIQRINAAVR--VEGLTYGVFMHGLKLAGV------ELDRKVLADLAMHEGEAFKGIIAQ
AKAA---------------------L------------------------------------------------------
--------------------------------------------------------------------------------
--------------------------------pegariaa--------------
>Root267
-------------------------------------------------------------------may----------
--------------------------------------------------------------------------------
--------------------------SYTERK-RIR------------------------------------------KS
FGTRD-S-------------------VLEV-PYLLQMQKDAYTA-FLQAdkapq-------------krtieGLQAAFDA
AFPIVSHN--------GF-VEMKFIE-------------YNLA--K----------------------------------
-------------------------P------AFDV-RECQTRGLTFASAVRAKVQLIIYDREsstsqSK----VVK-EV
K--------EQ---------------------------------------------------------------------
----E-VYMGEVPLMTDKGSFIINGTERVIVSQLHRSPGVFFEHDKG--KTHSs--gKLLFSARII--PYRGSWLDF--E
FDPK--D----I-------LYFRV-------DR---RRKMPVTILLKA-----------I--------------------
---------------------------------------------------GL--------------NP-ESILA-----
NFFVNDNfrlmdsgaqmefvserlrgevarfditdksgkvvvakdkrvtarhtreleqsgtth-----------------
-------------------------------------------isvpedfligrvvarnivdadtgeiiakandelteal
lkklrsagvqdvqciytnelD----------------------QGAY-MSQT------L-R---I---------------
----------D------ETV-------DEF---------------A--------ARVAIY--------------------
-----------------------RMM--RPG-EPPTED-----A-VQALFQRL---------------------------
FYNP-DTYDLSRVGRMKFNAK----------------------IGRDE----STG-------------------------
--------------------------------------------------------------------------------
--------------------------------------------------------------------------------
---------------------------PMVL------------------------S------------------------
--------------------------------------------------------------------------------
-------------------------N-ED-------ILAVVKIL-----------VDLRN---G------------NG--
-----------------E-----------------------------------------------------------V--
DDIDHLGNRRVRCVGELAENQYRTGLARIEKAVKERL----------G-Q--AEQ-------------------------
-------EPL-MPHDLIN-SKPISAALKEFFGASQLSQFMDQTNPLAEITHKRRVSALGPGGLTRERAG--------FEV
RDVHVTHYGRVCPIETPEGPNIGLINSLALYARLNEYGFIETPYRRVV--------------D---S-------------
---------------------------------------------------------------------------K----
------V---T---MDID------------------------------------------YLSAIEEGKYVIAQ--ANAV
LDKD-G-R-LT----------GELVSAR-E--------K-------------------gESI-LC----------GADRV
QYMDVSPAQIVSVAASLVPFLEHDDANRALMGANMSRQAVPVLRPEKPLVGTGIERV-AAVDSGTVVT--ATRGG---IV
DYVDATRIVVR-------------------V--NDA--Eal----ageVGV-------------------------DIYN
LIKYQRSNQNTNI--HQRPIVQK---------------------------------------------------------
-----------GDMLV--------KGDVIADGASTDFGEIAIGQNMLIAFMPWNGYNFEDSILISERVVAEDRYTSIHIE
ELVVMARDTKL--G-AEEITRDIPN-LSEQQLNRLD-ESGIIYVGAEV------QPGDTLVGKVTPKGETTLTPEEKLLR
AIFGEKAS-DVKDTSLRVDQGSQ-GTVIDVQVF-T-----R---Egiqrdkraqqiiddelkrfrldlndqlriveadaf
driekl-----lngrvanggpqklakgtkidkaylasvekfhwfdirpaedevAtqlesiknaleqtr------------
---------------------------hsfdlafeekrkklTQGD--E-LPAGVLKMVKVYLAVKRRLQPGDKMAGRHGN
KGVVSKIVPVEDMPYMADGTPADIVLNPLGVPSRMNIGQVLEVHLGWAGKGI----------------------------
--------------------------------------------------------------------------------
------------------------------------------------------------GQRigdmlqqqakaselrtf
leevynsr-----------------------------------grkedlsqlsdedlmamaanlttgvpYATPVFD---G
ASE-EE---------IKDMLKIAypddiae--------------------------------------------------
--------------------------------------------------------------------------------
----rkgltptR---------------------T-------------QAYLFDGRTGERFERPTTIGYMHYLKLHHLVDD
KMHARSTGPYSLVTQQPLGGKAQFGGQRFGEMEVWALEAYGAAYVLQEMLTVKSDDVVGRTKVYESIVKGEHAIEAGMPE
---------------SFNVLVKEIRSLGL------DIELE----------------------------------------
--------------------------------------------------------------------------------
----------------------------------------------rs--------------------------------
--------------------------------------------------------------------------------
--------------makkpdpts---------------------------------------------------------
--------------------------------------------------------------------------------
-------------------------------------RIADNKKAAFNYFFE-ERHE--AGMVLHGWEVKALRE-GKVQL
TDG-YVLI-R-DG----ELYLLGCLIH-----ALKTaS-TH-VN-PESARTKKLLLKKDDIKHLIVK-VEQ-KGYTLVPL
NLHWK-NG-F-VKCEIALAKGKAEHDKR--DTIKD----REGKREVERAMK-S--------------------RN-----
--------------r------------------------------M----------------AVI-KMKPTS-PGQRAVV
KVTR-DHL-Y-----K---------------G------EA-YAPLLEP-Q--FQKAGRN-NNGHITTRHKG-GGHKHHYR
VVDF-KRN--K-DGIP----AKVERIEYDPNRTAHIALVCY---AD-----G-E-----R-----R--YIIAPRNLEVGA
TL--L--S------GS----E--A-------PIRAGNTLPIRNIPVGSTIHCIELKPGAGAQIARSAGASATLLAR--E-
-GVYAQVRMRSGEVRKIHIECRATIGEVANEEHSLRQLGKAGVKRW--MGIR---PTVRGVAMNPVDHPHGGGEGRT-G-
-EGRH-AVDPWGNLTKGYRTRN-N--K--RTQI--MIVS-R------RK--k----------------------------
--------------------------------------------------------------------------------
--------------------------------------------------------------------------------
------------------------------M-------------------S----K------QK-IRIR--LKAFDYKLI
DQSAAEIV----DTAKRTGAI-VKGPVPLPTRMKRFDILRSPHVNKTSRDQLEIRTHQRLMDIV---DPTDKTVDALMKL
D-L---PAGVDVEIK---L--q----------------------------------------------------------
--------------------------------------------------------------------------------
------------------------------------------------M-------------------------------
--------------------------------T-----KFVFVTGGVVSSLGKGIASASLAAILESRGLKVTL-------
--------------------------IKLDPYINVDPGTMSPFQHGEVFVTDDGAETDLDLGHYERFIE-TRMKKTNNFT
TGKIYQSVLEKERRGD-YLGKTVQVIPHVTNEIQEFIKR------GAGi------------gtP---DA---------VD
VAIVEIGGTVGDIESLPFLEAVRQMSLRM-GP---NNAAFVHLTYLPWIAA-AGELKTKPTQHTVQKLREIGIQADALLC
R-AD-RRIPEEERAKISL-FTNVPEWGVISMWDVD-TIYKVPRML-HEQGLDGLICDKLRL--N----------------
-----------------------T-P---------PT-S--LKR------WDDLVHET--EH-P--QGE-----------
---VTIAMVGKYVDLSDSYKSVNEALRHAGMRNHVRVKIDHVD---SETI-----DS----A----------Ea--vA--
---KL------AKYDAILVPGGFGQ-RGVEGKIATAQFARERKVPYLGICLGMQVATIEYARHVAGLAN-ANSTEF---D
PA---TP----HPVIALIT--Ewkdad---------------------gtikkRDE------------------------
---------------N----SDLG-G---------------T------MRLGAQS-SDVSANTL-AHSIY-G--------
DVVTERHRHRYEAN-V-NYLDQLR-KA-G---------LVISALT--Q-----RE-ELTEIVEL--P-----Qn----vH
PWFIGVQFHPEFKSTPWNGHPLFNAFIKAA-------VEHQKQ--aaka-------------------------------
--------------------------------------------------------------------------------
--------------------------------------M--------------A-----QKKGGGSTRNGRDSKPKMLGV
KAFGGELISAGSIIVRQRGTRFHPGNNVGVGKDHTLFALVDGHVSF--G--tKG-A-LS--KSTVN-VTP----------
--------------------------------------------------------------------------------
------------------------------------------a-------------------------------------
------------------------------------------------------ma------------------------
------------------------------------------RLQEIYR------DKVAPELIKQFGYTSPMQVPRLTKI
TLNMGVS-E-AVSD-KKVMDNAVADLTKIAGQKPVVTKAKKAIAGFKIREGQAIGCMVTLRGVQMYEFLDRFVTVALPRV
RDFRGISG-RAFDGRGNYNIGVKEQIIFPEI--EY---DKVD-ALRGLNISITTTAQTDEEAKALLAGFRFPF-------
--------K--n-------------------------------------------------------------------M
-----------------------------------A-RIAGINIPPHKHAEIGLTAIFGIGRTRARKICEAT---G----
------IAY----------------SKKIKDLTDGDLEKIREQI-E--Q-FT---------------IEGDLRRETTMNI
KRLMDIGCYRGFRHRR-GLPMRGQRTRTNARTRK-----GP--RK-GAA--------ALK----------k---------
--------------------------------------------------------------------------------
--------------------------------------------------mt----------------------------
--------------------------------------------------------------------------------
--------------------------------------------------------------------------------
-------------------I-----PQ--------S--F----IQE-LLARVDVVDI---VGRY-V-QL-K-KG-G-A--
---N-----FMGLCPF--H-----G-E---KSPSFSVS-PA----K--QF------YH----------------------
--------------------------------------------------------------------------------
--------------------------------------------------------------------------------
--------------------------------------------------------------------------------
-----------------------------------------------------CFG-CGKNGNAISFLMEH-----AGM-
GFVEAVQDLAQQV-G----LQ-V-------PD---------Ddisp---------qekerAA------------------
--------------------------------------------------------------------------------
----AARQ--------KQAT-------------L-------TD-V--LEKAGDAYR-R--QL-------RES--------
QRAI--------------------A----------Y-F-K-GRGV-----------S----GA-VAKRYG----LGY-AP
---E----G---W---RSL-----------------ASVFP-H---Y-DDPLL-E-------ESG-LVIVG-EDg-----
----------qdKRY-D------------------------------------------RF-R--DRVMFPIRNVKGECI
GF--GGRVLGd--------------------dkP-KYLNSPETPV--------------FHKGRELYGL-----FE-AR-
T----PIR----------E-----------------------H--G-----------YALVTEGYMDVVALA-----QL-
---GFPN-----A-------VA--------TL---GTACTPEH-------VQKLLR-----F-T-ES-------------
-------VVFSFDGDAAGRRAARK-AL-----------dGA---LPHA-TDT----------------------RSI---
KFLFL--PAE---------------------HDPDSFI-RE---H-G--TD-AF--------------------------
---ARH-VSE-A--VP-----LSRFLV-E------------------------SAS----------D--GCDL--A-TA-
--------EGR----AHMA--------------SNARPLWSA---L---PD-GI-LK-RQ-----VLGE-L---------
------------ADL----------T-QL-------kAQDLad-----------lwgQatareaprssysghtsagsapa
rqapaaydheppswdappdagtwppqgepgggyd------------------------------ggyqggyggggngsgg
hgssygnkppfrkggdwksnwkkrdkdapwppqprlprtptA-----------------------SRTDH----AAR---
---------L------LLS----H-M------------------------------Afleelth----------------
-------ddhatlcaL--------------------------------------------------QPP-----------
-----------H-GPLFGWLEAQFHE--HGpla-----------wavLreslrehecealavkvmtgshAQte-------
---gdLQEL-----------------------------------------------------------------------
-----------------------------------------------------------------R--TELRDLLSRMQI
ED---------------------------------------------------------------------IE---EQQK
L--------LMLQAA-----------------------------------------------------------------
--------------------------------------------------------------------------------
-tdptaleryraleqkrrvllgvavkaa----------------------------------------------------
--------------------------------------------------------------------------------
--------------------------------------------------------------------------------
--------------------------------------------------------------------------------
--------------------------------------------------------------------------------
--------------------------------------------------------------------------------
--------------------------------------------------------------------------------
--------------------------------------------------------------------------------
--------------------------------------------------------------------------------
--------------------------------------------------------------------------------
--------------------------------------------------------------------------------
--------------------------------------------------------------------------------
--------------------------------------------------------------------------------
--------------------------------------------------------------------------------
--------------------------------------------------------------------------------
--------------------------------------------------------------------------------
--------------------------------------------------------------------------------
--------------------------------------------------------------------------------
--------------------------------------------------------------------------------
--------------------------------------------------------------------------------
--------------------------------------------------------------------------------
--------------------------------------------------------------------------------
--------------------------------------------------------------------------------
--------------------------------------------------------------------------------
--------------------------------------------------------------------------------
--------------------------------------------------------------------------------
--------------------------------------------------------------------------------
--------------------M-------------------------------------N---LI-Q------TL--EA--
EEI-------Ar----lnKT-IPEFAPGDTVIVSVNVVE-G----TRK---------------RVQAYEGVVIAKR--N-
-RGLNSGFTVRKI-SSG--EGVERTF---------QTYSPLIASIEVKRRG-DVRRAKLYYLRD--------RSGKSA-R
--IKEKL-------------------------------------------------------------------------
------------------P-------arankvaaataa------------------------------------------
--------------------------------------------------------------------------------
--------------------------------------------------------------------------------
--------------------------------------------------------------------------------
--------------------------------------------------------------------------------
--------------------------------------------------------------------------------
--------------------------------------------------------------------------------
--------------------------------------------------------------------------------
-----------------------------------------------------------------------------mni
lrfsdlcaqg----------------------------------------------------------------------
----------------------------------------------------------------------K--AQ-GQRV
FIRADLNVPQD--DA-----G----R--ITEDTRIRASIPCIRLAL-DAGAA-VMVTSHLGRP---------T--eGEF-
-------------K--PE---DSLAP-VA-KRL-AELL------GR-E-----VPL----V--S-N--W----V-D-G--
--------VT--V---APGQVVLLENCRLN---------V-GEK-----------------------K-----N------
----K----E----DLA-RKLAA--LC-D--------I-FVNDAFGTAHRAEGTTYGIAQF---A----PI--A----CA
GPLLSAEIDAL-T-KAL-AHPQ--R-------PLAAIVAGSKVSTKLTILKSLAD--KV----D--QLIVGGGIANTFML
A-AGLPIGKSLA---E--P----------DLL--DEARAVI---------------------------------------
--------AAMKAR----GA-E-------V-PIPTDVVTA-----K--------AF-----AA------D-----A--PA
------TVK--AAT------E---VA-----E-----DD-----LILDI-GPETAARLATQLKS--------AGTIVWNG
PVGVFE-FAAFENGTREIAK-AIAES-P-----A----FSIAGGGDTLAAIAKYG--IEK-QVGYISTGGGAFLEVLEGR
TLP-------------------------------------------------AFE-----IL------------------
--------------------------------------------------------------------------------
--------------------------------------------------------------------------------
--------------------------------------------------------------------------------
--------------------------------------------------------------------E-----------
-----K-------------------------rfvtia-------------------------------------------
-------------------------------------------------------------------------mti----
----------------------------------------------------------------ADI---------KKNA
E---TKMDQSISAFKNNLQKIRTG-RANPALLDT--VQVE-YYG-SLVPLSQVANVALIDSRTISVQPW--E-KGMGAKI
EKAIRE-S-DLGLNPA-SMGDLIRVPMPAMSEERRKEMTKLARNEGESAKIAVRNLRRDANESVKKLVKD-KL--A-SED
D---QKRAETDVQKVTDKHIAEIDALVAAKEQEIM-AV------------------------------------------
--------------------------------------------------------------------------------
--------------------------------------------------------------------------------
--------------------------------------------------------------------------------
--------------M-----------------------------------------------------------------
-----T-RS----LK---------------------------KGPFVDHHLLAKVEKAVATK-----DKK-PVKTWSRRS
MVLPEFIGLTIAVHNGKQHVPVYVTD-QMVGHKLGEFALTRTFKG-H--P----AD-------KK-A--------kk---
--------------------------------mslsn-------------------------------------------
-------------------------S---------------------LGLLGRKVGMMRLF-T-DDGDAVPVTVVDVSNN
RVTQIKTQE-N--------------DGYV-ALQVTF-------GS-R-----K--A--------SR--------------
V----------------T-------------KPEAGHL-------------------A--K-AG----VE-AGEIIQEFR
-------VTAd--taA-Q----YQA---GASVA-VtS-VFSVGQKVDVQGTSIGKGYAGTIKRHNMKS-QRASHGNSRSH
----NVPGS-I--GM--AQD---PGRVFPGKRMTGHLGDVTKTTQNLDVIRIDEARQLILIKGA-IPGSK-GGFV-TVRP
---AVK-aK-----------------------------------------------------------------------
----------------------------pskgan----------------------------------------------
--------------------------M-L-QPAR--RKYRKEQK---GR--N-TGVA-TR-GASVAFGDFGLKCT--DR-
-GRLTARQIEA--ARRAISRHVKRGGRIWIRVFPDKPISTKPAEVRMGNGKGNPEYYVAEIQPGKIVFEIVG--V-PEEL
AREAFRLAAAKLPLRTTFVSR-------------------------------------------------liga------
--------------------------------------------------------------------------------
-------------M------------------------------------------------------------------
---IQTESRLEVADNTGAKSVLCIKVL------------G----G-----------S----KR-RYASVGDIIKVSIKEA
AP-------RGR-VKKGEVYSAVVVRTAKGIRRGDGSLVKFDGNAAVLLNAK-------------------------L--
EPIGTRIFG----PVTRELR--T-E-KFMKIVSLAPEVL-----------------------------------------
-----------------------------------------M-----------Q--------------------------
--------------L--ELL-NDQ-G---Q---GAS--------------------------------------------
--------------------------------------------------------------------------------
-------------------------------------------------------K-LDVPETVF-----G-R----E--
YNEDLVHQIVVAYQANARQG-----TRAQKDREQVRHS-TK---KPFKQKGTGNARAGMTSSPLWRGGGRIFPNM-PD-e
NFTQKINKKMYRAGMSAILSQLA-------R-EGRL-------AVVD---SLK--L------D--SP--K--TKVLADKF
--KA-----M-------------nL-------------qS------------------VMVI--A---------------
-EEV-D---ENLYLASRN-----LVNV---------------L-VVEPRYADPVSLVRFKKV----LVTKGAIDKL----
--------------------------------------------------------------------------------
-----------------KE-------------------------------------------------------------
--------------------------------------------------------------------------------
--------------------------------------------------------------------------------
----mfa-------------------------------------------------------------------------
--------------------------------------------------------------------------------
-----------M---------------------A---KL--------------TKKQ-KAQQGKV-D--S-TKL--YAFA
DAVVLVKEAA---T--------AKFDESIDVAVQLGIDAKKSDQVVRGAVVLPNGT-GKTTRVAVFA-QGAKAEE-AKAA
GADIV------G-MDDLAAMVKA-G--DMP-FDVVIAAPDAMRVV---G-TLGQILGPRGLMPNPKVGTVTP---DVATA
VKNAKAGQVQFRVDKAGIVHSTIGRRSFDNDKLQGNLAALIEALNKAKPA-TSKG-LYLRKVAVSSTMGLGVRV-DTQ--
--------------------------------------------------------------------------------
--------TI-------------aaa------------------------------------------------------
--------------------------------------------------------------------------------
-------------------------------------------m------------------------------------
-----------------------------------------------------------APEVRLSGPENE--PL-----
---------GVVSLMEALRMAGELDVDLVEIA----------ATANP---PVCRLMDY-GKFKYQEQKRA---AEAKAKQ
T--VIEIKEVKF--RPGTDDGDYNIKMRNIRRFL-A-D-GDKCKITLRFRGREITHQE-LGLALL---NRIR-DELA-D-
---S--IIIEQ-FP-KLE-GRQMIMMI----AP---------------gK--KK-PAAAKQA------------------
--------------------------------------------------------------------------------
--------------------------------------------------------------------------------
-------------------------------------------------aegapatgtaa--------------------
--------------------------------------------------------------------------------
--------------------------------------------------------------------------------
-------------------------------------------------------------------mt-----------
---------------------T-------T-FSA---K---------------------------PAEV--V-HEWFVID
ATDK-VLGRVASEVALRLRGKHKAIYTPHVDTGDFIVIINAAQLKVTG-----------T-K---SLDKVYYRH-SG--Y
PGGITATNFRDMQ-AK--HPGRALEKAVKGMLP-K-GP-LGYAMI-KKLKVY-GGAE-H-PHTAQ---QP-KVL---E--
--i-------------------------------------------------------------------M---------
---------------------------A-KK-IV---GFIKLQ-VPAGKANPSPPIGPALGQRGL-NIMEFCKAFNAQTQ
GV--eP---GL-PLPVVITAFADKSFTFIIKTPPATTLIKK-AIKL----EK----------GSS--NPLK--TKVG-KI
TREQLEEIAKTKMKDMNAANVDAAVRTLAGSARSMGVTVE----------------------------------------
---------------------gl-----------------M-------------------------GQKIHPTGFRLA--
V-SR-----NWSSRWYA-S-NR----DFAGMLAEDIKVREYL-----KA---------------KL-----------KN-
AA--VSRILIER-----PA-K--NARITIYSARPG---VVIGKKGEDIENLKK--------------ELAARL-------
--G-V---P-VAVNIEEVRKPEIDAKLIADSITQQLEKRIMFRRAMKRAMQNAMRL-G-AQGIKIMSSGRLNG-IEIARC
EWYREGRVPLHTLRADIDYGTSEAKTTYGVIGVKVWVY-----------------------------KGDT---------
----------------------------LGRND-----------------------------------------------
--------------------------------------------------------------------------------
--------------------------------------------------------------------------------
--------lpavetprpdeerrprgprrdgrpggdrpgagrgprrpvggntapadgsdkpveaggadntavkrvrkvaap
ataadgkge-------------------------------mn--------------------------------------
-------------RE--LLMLV---EAISR---------EKNVERDVVLGAVESALAQATK--------K-LY-------
----------Q----------------gEVD-IRVS-------------------------------------V----DR
DS-GN-----YETFRRWLV--V--------pDDa-gLQN-----pE---------------------AE--ELLM-----
-DA------------------------------------------------------------K-DR-------------
---------IAD---IEV-GE-----------------YIEEGV------------------------E-SVP----IG-
------RIGAMAAKQ---VI--LQKIRDAE-REMLLNDFMSRGERIFTGTVK-----RMDKG----DIIVE--S------
-G-R------V----------EGRLR----------RGEMIPKEN---LRSG------DRVR--------AMIM-EV---
-DL--------------T--------------lR--G-------------AP----IILSRSAPEFMIELFRQEVPEIEQ
GLLEIKSCARDS-------GSRAKIAVLS--HDK---RV---DPIGTCVGVRGTRVNAVTNEL--------------A--
-------GERVDIVLWSEDPAQFVIGAL---AP---ANVSSIVVDE--------------------E----K--------
-------H---A---------------MDVVV-DEE--N-LAIAIGRGGQNVRLASDL-------TGW-----KINIM--
D-----AA-----------------------ESaqkqane----------------------------------------
------------------------------tdtarklfMEKL------------------DV----------DEEIADIL
ISEGFNSLEEVAYVP---------------------------------LQ-EML-EI-ESF-DED-TVNEL---------
----------------------------------------------------------------------RARAKdallt
meiare------------------------------esveevsqdlrD--------LEGL-TPelIA-kLAEGGVHTRDD
LADLAIdE------------------------------------------------------------------------
--------------------------------------------------------------------------------
-------------------------------------------ltdltgqseedakalimkarehwfagqe---------
--------------------------------------------------------------------------------
--------------------------------------------------------------------------------
--------------------------------makfqpkvqtegqd----------------------------------
------------------------------------------------------------------------------DG
LREKMIAVNRVTKVVKGGRILGFAALTVVGD-GDGRVGMGKGKSKEVPAAVQKAMEECRRNLVKVS-------LK---S-
----GTIHHSV-KGHHGAASVELHPAPKGTGIIAGG-PMRAVFEVVGITDIVAKSHG-SS-NPY-NMVRATFDALVNSTT
PSN-VAAKR----------------G-K------------------TVEDIF----------------------------
---------a----------------------------------------------------------------------
------------------------------------migew---------------------------------------
--------------------------------------------------------------------------------
----------------NNGTGRRKSSVARVFL-KK-G--SG-KITV-----NG-KD--IQS---YF-GRETSIMI--AKQ
PL-ALT-NHVE-TFDIQINVHGGGESGQAGAARHGITRALIDYD-A------------S-LKPVLSQA----GFVTRDAR
EVERKKVGLHSARRAKQF-----------SKR------------------------------------------------
--------------------------------------------------------------------------------
--------------------------------------------------------------------------------
----------------------------------------------------------M---------A-----------
--------------------------------------------------------------------------------
--------------------------------------------------------------------------------
-------------FDK---D------------A-----F---LTALDSMTVLELNDLVKAIEEKFGVS--------AAA-
M-----AA-----------PAAA--GGGAAAAAEEKTEFNVVL-TE-A-G-ANKVSVIKAVRE-I-T--GL----GLKEA
KDLVD-GA--P-KN---V-KEG-IAKADAEAAVKKLVEAGA--KAEL--K------------------------------
--------------------------------------------------------------------------------
--------------------------------------------------------------------------------
--------------------------------M-------------------------------------------SVT-
-MREMLEAGVHFGHQTRFWNPKMAPYIFGHR--N----------KIHIINLEKSLPLFQEAQKFAKQLAA-----NR--G
TILMVGTK-RQAREILSTEALRAGVPFVDQRWLGGMLTNFKTVKTSIKRLKDMKAQQE-AG----LD-SL-SKKEQLTFS
REIEKLEKDIGGIQDM-TALPD---AIFVIDV-GFHKIAVAEAKKLGIPLIGVVDTNHSPEGIDYVIPGNDDSAKAVTLY
ARGIADAIIEGRA--------------------------------NA-vNE-----------------------------
--------------------------------------------------------------------------------
------------------------vvkaataestdefvevqeaaa-----------------------------------
--------------------------------------------------------------------------------
------------------------------------------------M--------------------SRV--GKMPVT
I-PAGV-DVSV-KD-DQISVKGSGG-ALSLAQ-NV-L--VKVSS--NEG--KL-------SF----EPVND---------
-----------------SR------EAN-AMSGTIRQLVNNMVVGVSKGFEKKLSLVGVGYKAAAS--G-SKL-NLAVGY
SHPVNIEMPAGITVAT-PTP--------TEVV-----------VKGADRQRVGQIAAEIRAVRPPEPYK----GKGIRYA
DEKITIKET-K-K------------K------------------------------------------------------
--------------------------------------------------------------------------------
--------------------------------------makspanna--------------------------Aq-----
---------------------------------------------------------rvRK--KVR--KNVSDGIAHVHA
SFNNTIITITDRQGNALSWASSGGQG-FKGSRK-STPFAAQVASEVAGRAAI-D-QGIKNLDVEI--------KG-PGPG
RESSVRALGAL-G-IRITSISDVTPVPHNGCRPQK--R------RR--I-------------------------------
--------------------------------------------------------------------------------
----M---------------------------aAITA--SMVAELRGKTDAPMMECKKALTEADGDMAKAEELLRVKLGT
KAGKA-ASRIT-AEG-VVASYI--------DGTT--------GGL---IEVNSETDFVSKNDSFMALAKAAAELVAKhnp
---------advvALGA-lPY-Eq----dSfgP--TLEDVRKGLI-GKI---GENMSFRRFKHFGg----sGSKLASYLH
G------SRI-G---VVVEF-EG--D--EVAA---------KDV------------------------------------
-----------------------------------------------------------AMHIAAM--KP----------
--------------------------------VALT--------------------------------------------
-SADVPADLIAKERSV-----------------------------------------------AAAKA-------AEDaa
v----------------------------------------avaaG----------K--Pv-------------------
------------------------------------qsD---EIVA-KRIEGGV-QKFL-------KEV-S-------LF
NQVF------V---KaaDG--K-Q--TVEQMLKA-AN-------TTVKGFTLYV--V-G---------E--GIEK-KVD-
-DFAAEVAAQVAA-------------------------------------------------------------------
------------akaaa--------M------------PRVKRG--VTARARHK-KVLALAKGFRGRRGNVYRIAKQAVM
KAGQYAYRDRRTKKRVFRQLWIARINAAAR--ELGLTYSQFANGLKKASI------EIDRKMLADLAVHDKAAFGSIVSQ
VKAK----------------------------------------------------------------------------
--------------------------------------------------------------------------------
--------------------------------laa-------------------
>Root239
--------------------------------------------------------------mtgqlvqy----------
--------------------------------------------------------------------------------
------------------------------GRhRQR------------------------------------------RS
YARIS-E-------------------VLEL-PNLIEIQTASYQW-FLDE-----------------------GLREMFQD
ISPIDDFT--------GN-LSLEFID-------------YSLG--E----------------------------------
-------------------------P------KYSV-GESKERDVTYAAPLRVKVRL-----I-----NK----ETG-EV
K--------DQ---------------------------------------------------------------------
----D-VFMGDFPLMTETGTFVINGAERVIVSQLVRSPSVYYSGKLD--KNGK----K-GYTATVI--PNRGAWLEY--E
TDAK--D----V-------VYVRI-------DR---TRKLPVTVLLRA-----------L--------------------
---------------------------------------------------GF-------------gSD-QEIID-----
LIGD----------------------------------------------------------------------------
--------------------------------------------------------------------------------
--------------------------------------------NEY-IRNT------L-E---K---------------
----------D------NTE-------TTE---------------K--------ALLEIY--------------------
-----------------------ERL--RPG-EPPTVE-----N-AKSLLVSR---------------------------
FFDP-KRYDLANVGRYKINKK----------------------LHIKHRL-fN-Qklaetlvdpetgeiiaekgamidrr
lldrlipmleggvnfkt---------------------------------------------------------------
-----------------------------------------------------------------yspvggvveddvtlq
sikiyapndpegekiitvsgnayvteeVKNI------------------------T------------------------
--------------------------------------------------------------------------------
-------------------------P-AD-------ILASISYF-----------FNLLH---Q------------VG--
-----------------D-----------------------------------------------------------T--
DDIDHLGNRRLRSVGELLQNQFRIGLSRMERVVRERM----------S-I--QDT-------------------------
-------NTI-TPQQLIN-IRPVIAAIKEFFGSSQLSQFMDQTNPLGELTHKRRLSALGPGGLTRERAG--------FEV
RDVHYSHYGRMCPIETPEGPNIGLINSLSSYAKVNKFGFIETPYRRID--------------Pe-tG-------------
---------------------------------------------------------------------------K----
------V---T---ERID------------------------------------------YLTADEEDNYVVAQ--ANAR
LGDD-G-S-FL----------DENVVARfR--------G--------------------ENT-VI----------RRDRL
DYMDVSPKQVVSAATACIPFLENDDSNRALMGANMQRQAVPLLNPEAPIVGTGMEYV-SGKDSGAAVI--CKYPG---VV
ERVEAKQIFVR-------------------R--YEE-vDgq-----kvKGN------------------------lDQYK
LLKFVRSNQGTCY--NQRPIVSV---------------------------------------------------------
-----------GDEVV--------KGEILADGPSMEKGELALGRNVMVGFMTWDGYNYEDAIIMSERLVKDDVYTSVHIE
EYESESRDTKL--G-PEEITRDIPN-VGEDALRNLD-ERGIIRIGAEV------KDGDLLVGKVTPKGVTELTAEERLLH
AIFGEKAR-EVRDTSLRVPHGGG-GIILDVKVF-N-----R---E-----------------------------------
-----------------------------------------------------D--------------------------
-------------------------------------------GD--E-LPPGVNQLVRVYIVQKRKISEGDKMAGRHGN
KGVISRILPEEDMPYLPDGTPIDIMLNPLGVPSRMNIGQVLELHLGMAARKL----------------------------
--------------------------------------------------------------------------------
------------------------------------------------------------GIH-----------------
---------------------------------------------------------------------VASPVFD---G
ARE-ED---------VWATIEEAgm-------------------------------------------------------
--------------------------------------------------------------------------------
---------srD---------------------A-------------KTVLYDGRTGEPFDNRVSVGIMYMIKLAHMVDD
KLHARSTGPYSLVTQQPLGGKAQFGGQRFGEMEVWALEAYGAAYTLQEILTVKSDDVVGRVKTYEAIVKGENIPEPGIPE
---------------SFKVLIKELQSLGM------DVKML--------S-------------------------------
--------------------------------------------------------------------------------
-------------------------ADEQ-E---------------idimdseedheqptesiiadneeslsegqkdpvt
ke------------------------------------------------------------------------------
----------------mpkgegk---------------------------------------------------------
--------------------------------------------------------------------------------
-------------------------------------LIAQNKKARHDFFIE-ETYE--TGIVLQGTEIKSIRN-GRVNL
KDS-FARV-Q-NG----EVFLHNMHVS-----PYEQ-G-NR-YN-HEPLRTRKLLLHKREISKLIGY-SKE-TGYSLVPL
KVYLK-NG-Y-AKVLLGLGKGKKKYDKR--EDLKR----KEAKRDIERAFR-D--------------------RQ-----
--------------km-----------------------------M----------------AIK-KYKPTS-NGRRGMS
VSDF-AEI-T-----T---------------D------KP-EKSLLAP-V--KRKGGRN-NQGKLTVRHQG-GGHKRQYR
IIDF-KRD--K-DGIP----GRVATIEYDPNRSANIALIHY---AD-----G-E-----K-----R--YILAPKNLKVGL
EV--M--S------GS----E--A-------DIKVGNALPLANIPVGTVVHNIELKPGKGGQLVRSAGTSAQVLGK--E-
-GKYVLVRLTSGEVRMILATCRATVGQVGNEQHELINIGKAGRSRW--LGIR---PTVRGSVMNPNDHPHGGGEGRA-P-
-IGRKsPMSPWGKPTLGYKTRKKK--N--KSDK--FIVR-R------RK--k----------------------------
--------------------------------------------------------------------------------
--------------------------------------------------------------------------------
------------------------------M-------------------A----K------EK-IRIR--LKAYDHRIL
DQSAEKIV----ETAKRSGAA-VSGPIPLPTEKSIYTILRAVHKYKDSREQFEMRTHKRLIDIV---NPTPQTVDSLMRL
D-L---PSGVDIEIK---L-------------------------------------------------------------
--------------------------------------------------------------------------------
------------------------------------------------M-------------------------------
--------------------------------T-----KYIFVTGGVVSSLGKGITAASLGRLLKNRGLNVTI-------
--------------------------QKFDPYINVDPGTMSPYQHGEVFVTDDGAETDLDLGHYERFID-INLNRYSNVT
TGKVYSTVLKKERRGD-YLGGTVQVIPHITNEIKERVFR------AGK---------------E---TN---------AD
VVITEIGGTVGDIESLPFLEAIRQIKSDI-GR---DNVMYIHCTLVPYLKA-AGEMKTKPTQHSVKELRSLGIQPNVIVV
R-TE-MPISEDMKDKLAL-FCDIDPKAVIECADAE-TLYEIPLSL-QEQHLDQITCDHLKL--D----------------
-----------------------C-K---------EA-E--MTE------WKALVEKV--KG-L--SNT-----------
---TKIALVGKYVELQDAYISVVEAMKHAGYAFDADVNIKWVN---SEFV-----TK----En--------vQ----D--
---LL------GDVDGILVPGGFGD-RGIEGKIVATQYAREQKVPFLGICLGMQLASVEFARNVLGLEG-AHSAEI---A
PE---TN----YPIIDLLP--E-------------------------------QKD------------------------
---------------V----EDLG-G---------------T------LRLGLYP-CKLSEDTL-AYEAY-Q---D----
EVVYERHRHRYEFN-N-EYRQQME-EK-G---------FIFSGTS--P-----DG-RLIEIVEL--K-----D------H
PWFLASQFHPEFTSRPTRPQPLFREFIRAS-------MESG----qnk--------------------------------
--------------------------------------------------------------------------------
------------------mlvrldlqf-----------F--------------A-----SKKGVGSTKNGRDSISKRLGA
KRADGQFVSGGSILYRQRGTKIYPGANVGRGGDDTLFAQIDGIVKF--E---RF-G-RD--RKKVS-VYP----------
--------------------------------------------------------------------------------
------------------------------------------vaqea---------------------------------
------------------------------------------------------mn------------------------
------------------------------------------RLKEKFT------KEITPALVSKFNYESVMQVPKIDKI
VINMGIG-D-AVSN-SKALDNAVEELAEITGQKPVVTRAKKSIAGFRLREGMPIGAKVTLRGERMYEFFDKLVSVSLPRV
RDFRGVSK-KAFDGRGNYTLGVKEQLIFPEI--DY---DKVT-KVRGMDIVIVTTANTDEEARELLTQFGMPF-------
--------Q--k-------------------------------------------------------------------M
-----------------------------------A-RIAGVDIPRDKRVVISLTYIFGIGRPTAEKVLAEA---G----
------VSE----------------DTRVRDLTEEELGKIRDIL-D--S-YK---------------VEGDLRREVSLNI
KRLIEIGSYRGIRHRR-SLPVRGQNSKNNARTRK-----GP--RR-TVA--------NKK----K---------------
--------------------------------------------------------------------------------
------------------------------------------------manr----------------------------
--------------------------------------------------------------------------------
--------------------------------------------------------------------------------
-------------------I-----PD--------E--V----IDR-IRHSVDIVDV---ISDY-V-QL-K-KQ-G-R--
---N-----YFGLCPF--H-----G-E---STPSFSVS-PD----K--QI------YH----------------------
--------------------------------------------------------------------------------
--------------------------------------------------------------------------------
--------------------------------------------------------------------------------
-----------------------------------------------------CFG-CGAGGNSFSFIMEL-----EGL-
SFTEAAQQLAEKG-D----IP-F-------EH---------Eih--------------phEE------------------
--------------------------------------------------------------------------------
----DNQK--------PSNK-------------M-------IE-A--HELLKKFYH-H--LL-------VNTKE-----G
QDAY--------------------D----------Y-L-I-NRGF-----------S----RE-IIDEFE----IGF-AL
---D----S---W---EFV-----------------SKFLT-KRG-F-NPQEM-E-------HAG-LIIKR-NQd-----
-----------eTYF-D------------------------------------------RF-R--DRIMFPIADLQGKTI
AF--SGRLLKei------------------kgqP-KYLNSPETSI--------------FNKSRTLYNF-----HR-AK-
K----HIR----------K-----------------------N--Q-----------QVILFEGFADVISAV-----KA-
---GCPN-----A-------IA--------TM---GTALTEEQ-------AKIIRR-----N-V-ES-------------
-------VIICYDADSAGIEAAHK-AT------------AI---LTNV---G----------------------CTV---
KIAVM--PDG---------------------YDPDDYI-KE---Y-G--AE-KF--------------------------
---QND-VINsS--LT-----FMAFQM-R------------------------YLR----------R--KRNL--Q-NE-
--------SER----MQYI--------------EDVLKEISL---L---TK-AV-ER-DH-----YLRQ-L---------
------------AQE----------F-SI-------sLDALke-----------qqyQvyrtekkkkdndspn-------
--------------------------------------------------------------------------------
-------------------------rnninrqpvvkrsllpA---------------------yQNAERF----LIA---
---------H------MLK----D-K------------------------------D-----------------------
---------------Va-------------------------fRI-Q--D------RLQGQFN---VEE-----------
-----------H-RALVLYLYAYYEE-gHEpnps--------gfierLp-------------------eS----------
--------Slsslasela--------------------------------------------------------------
--------------------------------------------------------mmsindelsE--QALNDYIQTILI
YP---------------------------------------------------------------------QR---VAIE
K--------KEAEKQ-----------EA------E-------------------------------------R-------
--------------------------------------------------------------------------------
-qkdylkaatiameilqlkktlk---------------------------------------------------------
--------------------------------------------------------------------------------
--------------------------------------------------------------------------------
--------------------------------------------------------------------------------
--------------------------------------------------------------------------------
--------------------------------------------------------------------------------
--------------------------------------------------------------------------------
--------------------------------------------------------------------------------
--------------------------------------------------------------------------------
--------------------------------------------------------------------------------
--------------------------------------------------------------------------------
--------------------------------------------------------------------------------
--------------------------------------------------------------------------------
--------------------------------------------------------------------------------
--------------------------------------------------------------------------------
--------------------------------------------------------------------------------
--------------------------------------------------------------------------------
--------------------------------------------------------------------------------
--------------------------------------------------------------------------------
--------------------------------------------------------------------------------
--------------------------------------------------------------------------------
--------------------------------------------------------------------------------
--------------------------------------------------------------------------------
--------------------------------------------------------------------------------
--------------------------------------------------------------------------------
--------------------------------------------------------------------------------
--------------------------------------------------------------------------------
--------------------M-------------------------------------QK--LI-E------EI--TK--
EQL-------K-------TD-LPTFRPGDTVRVHVNIVE-G----TRE---------------RVQVFEGVVIKRR--G-
-GGISETFTVRKI-SYG--VGVERTF---------PLHTPKIAKIEVMRRG-KVRRAKLYYLRE--------LRGKAA-R
--IKE---------------------------------------------------------------------------
--------------------------ir----------------------------------------------------
--------------------------------------------------------------------------------
--------------------------------------------------------------------------------
--------------------------------------------------------------------------------
--------------------------------------------------------------------------------
--------------------------------------------------------------------------------
--------------------------------------------------------------------------------
--------------------------------------------------------------------------------
--------------------------------------------------------------------------------
-------mnk----------------------------------------------------------------------
------------------------K----------------------------TLK---DI---------D--VK-GKRV
FCRVDFNVPM---KD-----G----K--VTDETRIRAAIPTIQYLV-EQGAK-VILASHLGRP---------K---GEV-
-------------V--EE---LRLNA-VA-ERL-QALL------GK-D-----VAK----A--D-E--A----F-G-E-E
-VK-KTI-DG--M---SEGDVLVLENVRFY---------P-GEE-----------------------K-----N------
----D----P----ELA-KAFAE--LA-D--------V-YVNDAFGAAHRAHASTEGIAQH---I----P---A----VA
GFLMEKELDVL-S-KAL-SNPE--R-------PFTAIVGGAKVKDKIGVIDHLLD--KV----D--NLIIGGGLSYTFIK
A-LGHEVGKSLL---E--E----------DKI--ELAKSFM---------------------------------------
--------EKAKKN----GV-N-------F-YMPVDVVVA-----D--------DF-----SN------D-----A--NI
------QVV--SIE------D---IP-----S-----DW-----EGLDA-GPKTREIYADVIKN--------SKLVIWNG
PMGVFE-LDAFANGTKAVAE-ALAEA-T----dT----YSVIGGGDSAAAVEKFN--LAD-KMSHISTGGGASLEFMEGK
ELP-------------------------------------------------GVV-----AL------------------
--------------------------------------------------------------------------------
--------------------------------------------------------------------------------
--------------------------------------------------------------------------------
--------------------------------------------------------------------N-----------
-------------------------------dk-----------------------------------------------
----------------------------------------------------------------------------M---
---------------------------------------------------------------PKQV---------LQNA
K---ERMEKAIQSFSRELASIRAG-RASASLLDR--VTVE-YYG-APTPINQLAQVSVPEARMLVIQPY--D-KSQIGEV
EKAILK-S-DLGLTPT-SDGTIIRLSIPALTEERRRELVKMVKKYAEEAKVAVRNVRRDANDDFKKLEKK-GE--I-TED
D---LRGYSDDIQKLTDDHIVKVDKVAKDKEEEIM-AV------------------------------------------
--------------------------------------------------------------------------------
--------------------------------------------------------------------------------
--------------------------------------------------------------------------------
--------------M-----------------------------------------------------------------
-----G-RS----LK---------------------------KGPFVDDHLINKIEKLNETD-----SKQ-VVKTWSRRS
TIFPQFIGHTIAVYDGRKHVPVYVTE-DMVGHKLGEFAPSRTYKG-H--A----SD------dKK-T--------rr---
--------------------------------------------------------------------------------
-----------------------M-A---------------------KGILGRKIGMTQVF-A-ENGDLIPVTVIEASAN
VVLQVKNAE-T--------------DGYE-AIQLGF-------ED-I-----R--E--------KL--------------
S----------------N-------------KPAKGHA-------------------T--K-AN----TA-PKRFIRELR
-------GVD----aS-A----YEV---GQEVK-V-D-IFAEGDVIDVTGISKGKGFQGAIKRHGQSR-GPMSHGS-RYH
----RRPGS-M--G---PVA---PNRVFKGKLLPGRMGGERITVQNLSIVKVDAERNLLLVKGN-VPGAR-KSLV-TVKS
---AVK--------------------------------------------------------------------------
----------------------------sk--------------------------------------------------
--------------------------M-L-LPKR--VKYRREHR---GK--M-RGRA-KG-GTEVHFGEFGLQAT--EA-
-SWITNRQIEA--ARIAMTRYMKRGGKVWIKIFPSKPYTAKPLEVRMGSGKGAPEGWVAVVKPGKVMFEISG--V-SEEV
AREALRLAAHKLPVKCKFVKRE-------------------------------------E----------iggdsnes--
--------------------------------------------------------------------------------
-------------M------------------------------------------------------------------
---IQQESRLKVADNSGAREVLTIKVL------------G----G-----------S----GR-KTANIGDVIVCTVKQA
TP-------GGV-VKKGDVVKAVVVRTKSGVRRTDGSYIRFDENACVIIRDD-------------------------K--
GPRGTRIFG----PVARELR--D-N-NFMKIVSLAPEVI-----------------------------------------
-----------------------------------------M----------pK--------------------------
--------------V--ALF-NQN-G---E---NVG--------------------------------------------
--------------------------------------------------------------------------------
-------------------------------------------------------E-IELQDAVF-----G-I----E--
PNNKVLFDAIVMQRASQRQG-----TSKVKNRSEVRGG-GR---KPWRQKGTGRARQGSIRSPQWRGGGVVFGPV-PR--
SYSYKLPKKVRRLAIKSALSTKV-------Q-DNSI-------VVLE---ALS--F------D--AP--K--TKEMVAVL
--KN-----L-------------tVe------------rK------------------ALVV--T---------------
-ADL-N---ENVALSARN-----IPGV---------------T-VVAANGLSVLDVMNHDKL----VITKDAVEKV----
--------------------------------------------------------------------------------
-----------------EE-------------------------------------------------------------
--------------------------------------------------------------------------------
--------------------------------------------------------------------------------
----vla-------------------------------------------------------------------------
--------------------------------------------------------------------------------
-----------M---------------------A---KK--------------GKKY-VEAAKLV-D--R-TQT--YSVQ
EAIELVKKTN---T--------TKFDATVEVAFRLGVDPKKADQQIRGAVVLPNGT-GKTQRVLVFA-KGEKAKE-AEAA
GADYV------G-DADYINKIQQ-G--WFE-FDVIVATPDMMGEV---G-KLGRVLGPKGLMPNPKTGTVTF---DVQKA
VNEIKAGKVEYRVDKAGNIHVPIGKVSFEESKLVENFTTIFETMVKAKPA-AAKG-TYMKNVAVTSTMGPGIKV-DTA--
--------------------------------------------------------------------------------
--------S--------------fsa------------------------------------------------------
--------------------------------------------------------------------------------
-------------------------------------------m------------------------------------
--------------------------------------------------VNEGI--R-AREVRLIDQNGE--QL-----
---------GIKSKNEALEIASRVNLDLVMVA----------ANAKP---PVCRIMDY-GKFRYEQQRKE---REARKNQ
K--VVNLKEVRL--SPTIDEHDFNTKLRNARKFL-E-K-GDKVKASIRFKGRAITHKG-IGQKVL---ERFS-QACE-D-
---V--SSVES-AP-KME-GRSMFLVL----AP----------------K--NE--------------------------
--------------------------------------------------------------------------------
--------------------------------------------------------------------------------
-------------------------------------------------k------------------------------
--------------------------------------------------------------------------------
--------------------------------------------------------------------------------
-------------------------------------------------------------------mr-----------
---------------------T-------T-FMA---K---------------------------ANEV--E-RKWYVVD
AEGK-TLGRLASEVASILRGKHKPTFTPHVDTGDHVILINASKIELTG-----------K-K---LTDKIYYRH-SM--H
PGGLKQRTALEMR-TN--YSEKMLELGIKGMLP-K-GS-LGRQMF-KKLHVY-AGET-H-PHEAQ---KP-EVY---E--
--lrg-----------------------------------------------------------------M---------
---------------------------A-KK-VI---KLVKLQ-IPAGKANPAPPVGPALGQAGV-NIMGFCKEFNARTA
DQ---A---GL-IIPVEITVFEDRSFTFITKTPPAAVLLKK-AAGI----ES----------GSG--EPNR--NKVA-TV
KRDKVREIAETKMPDLNAASVESAMRMVEGTARSMGIVVE----------------------------------------
---------------------d------------------M-------------------------GQKVNPVGLRVG--
V-IR-----DWESRWFA-G--K----DYADLLHEDLKVREYI-----AK---------------RL-----------ND-
AA--VSKVEIER-----AA-N--RLNVTIHTAKPG---MVIGKGGTEVESLRK--------------ALNQLT-------
--G-K---R-VHINILEIKRADLDAKLVAENIARQLENRVSFRRAQKQAIQRSMRA-G-AQGIKTMVSGRLGG-ADIARS
EYYSEGTVPLHTLRADIDYAHAEADTTYGKLGVKVWIY-----------------------------RGEV---------
----------------------------LPTKKK----------------------------------------------
--------------------------------------------------------------------------------
---------------------------------TE---------------------------------------------
--------eggk--------------------------------------------------------------------
----------------------------------------ms--------------------------------------
-------------SE--LFDAL---VILEK---------EKGISKDVIIEAIEAALISAYK--------R-NF-------
----------N-----------------QAQnVRVD-------------------------------------L----NL
ER-GS-----MRVFARKDV--V---------DE---VYD-----pR---------------------LE--ISVE-----
-EA------------------------------------------------------------Q-TI-------------
---------NPN---FQL-DD-----------------VVEIEV------------------------T-PKD----FG-
------RIAAQTAKQ---VV--TQRVREAE-RGVIYSEFSDREEDIMTGIVQ-----RQDSR----FIYVS--L------
-G-K------I----------EALLP----------QSEQMPNEQ---YKPH------DRIK--------VYIT-KV---
-EK--------------T--------------tK--G-------------PQ----IYVSRTHPGLLKRLFEKEVPEIYD
GTVELKSVAREA-------GDRSKISVHS--EYT---EV---DPVGSCVGPKGQRVQAVVNEL--------------K--
-------GEKIDIVRWSNDPVEFVANAL---SP---SKVVDVIVDE--------------------N----E--------
-------K---A---------------TTVIV-PDY--Q-LSLAIGKRGQNARLAAKL-------TGW-----KIDIK--
S-----QS-----------------------EA-----------------------------------------------
--------------------------------------EQEG------------------MV----------VKNSDDML
VSQ-----------------------------------------------------------------------------
--------------------------------------------------------------------------------
--------------------------------------------------------------------------------
--------------------------------------------------------------------------------
--------------------------------------------------------------------------------
-------------------------------------------hafdsdedme---------------------------
--------------------------------------------------------------------------------
--------------------------------------------------------------------------------
-------------------------------------mrridpnkl----------------------------------
-------------------------------------------------------------------------------E
LEERVVTVNRVAKVVKGGRRFRFAALVVVGD-KNGHVGFGTGKAQEVPDAIRKAIEDAKKNLITVP-------MV---G-
----TTIPHEI-LGQFGAGQIFLKPASEGTGVIAGG-PVRAVLELGGVSDILSKSLG-SN-TPI-NMVRATLNGLANLKR
AED-VAKLR----------------G-K------------------TVEELL----------------------------
---------g----------------------------------------------------------------------
--------------------------------------maq---------------------------------------
--------------------------------------------------------------------------------
--------------VQYYGTGRRKSSVARVRL-VP-G--NG-RVTI-----NG-RE--IEE---YI-PFAALREV--VKQ
PL-ALT-ETVG-NYDVFVNVNGGGYAGQAGAIRHGISRALLEAD-P------------E-YRGTLKRA----GLLTRDAR
AKERKKYGLKGARRAPQF-----------SKR------------------------------------------------
--------------------------------------------------------------------------------
--------------------------------------------------------------------------------
--------------------------------------------------------------------------------
--------------------------------------------------------------------------------
--------------------------------------------------------------------------------
-------------MTQ---E------------Q-----I---IEAVKNMTVLELNDLVKAIEEEFGVT--------AAA-
P-----VA-----------VA----GGAAGEAAAEKTEFDLVL-ES-A-G-GQKIKVIKVVRE-I-T--GL----GLKEA
KEIVD-NA--P-KA---L-KEG-ISKEEAEEAKAKLEEVGA--SVEV--K------------------------------
--------------------------------------------------------------------------------
---------------------------------------------------------------------m----------
--------------------------------S-------------------------------------------VIS-
-MKQLLEAGVHFGHQTRRWNPKMKKYIFTER--N----------GIYIIDLQKTVKKVEEAYKFVKELAA-----DG--G
TVLFVGTK-KQAQDSVKEEAARAGMYFVNQRWLGGTLTNFSTIQKRIKRLKDIEKMQE-DG--T-FE-VL-PKKEVVQLK
KELERLEKFLGGIKDM-KQLPD---ALFIIDP-RKERIAVAEAKKLHIPIVGIVDTNCDPDEIDYVIPANDDAIRAVKLL
TSKVADAILEAKQ--------------------------------GE--ETAVET-------------------------
--------------------------------------------------------------------------------
------------------------ettta---------------------------------------------------
--------------------------------------------------------------------------------
------------------------------------------------M--------------------SRV--GKKPLE
L-PAGV-TVTN-ES-NTVTVKGPKG-ELTRTF-HP-E--IEIKV--EDN--VL-------VV----NRPSD---------
-----------------NK------EHR-ALHGTTRSLLGNMVEGVTKGFERGLELVGVGYRAQKS--G-SKL-VLSVGY
SHPVEITPETGIEIEV-PSQ--------TKIV-----------IKGIDKERVGALAANIRDVRPPEPYK----GKGIRYE
GEYVRRKEG-K-T-------------akk---------------------------------------------------
--------------------------------------------------------------------------------
-----------------------------------------------M-----------------ARK--tNTR------
-----------------------------------------------------------KR--RVK--KNIEAGVAHIRS
TFNNTIVTITDVHGNAIAWSSAGALG-FRGSRK-STPFAAQMAAETAAKVSM-D-NGMKTLEVTV--------KG-PGAG
REAAIRALQAA-G-LEVTAIKDVTPVPHNGCRPPK--R------RR--V-------------------------------
--------------------------------------------------------------------------------
----M----------------------------AITA--QMVKELREKTGAGMMDCKKALTETNGDMEQAIDFLREKGIA
KAAKK-SDRIA-AEG-LTY--IE--T----QGNE--------AVI---LEVNSETDFVAKNEGFQKLTKELAAHILAnkp
----------adaA-EAatQKME------N-gA--TVEEHINSAI-ATI---GEKLSLRRFAVATk---tdADAFGAYLH
AG-----GRI-G---VLTVL-SG--T-tEEAV--------aKDV------------------------------------
-----------------------------------------------------------AMHIAAI--NP----------
--------------------------------KYIS--------------------------------------------
-RDQVSAEETEREREV-----------------------------------------------LTQQA-------LNE--
---------------------------------------------G----------K--P--------------------
--------------------------------------E---KIVA-KMVEGRL-GKFF-------EDI-C-------LL
DQTF------V---K--NP--D-Q--KVRQFVES-KG-------ATVESFVRFE--V-G---------E--GIEK-RQD-
-NFAEEVMNQVK--------------------------------------------------------------------
------------k------------M------------PRVKGG--TVTRKRRK-KVLKLAKGFFGSKHRLYKVANQQVM
KSHMYAYRDRRQKKRDFRKLWITRINAAAR--MNGLSYSRLMHGLKLAGI------EVNRKMLADLAVADEKAFAELATA
AKK-----------------------------------------------------------------------------
--------------------------------------------------------------------------------
--------------------------------gldk------------------
>Chlamy136
--------------------------------------------------------------mtgqlvqy----------
--------------------------------------------------------------------------------
------------------------------GRhRQR------------------------------------------RS
YARIS-E-------------------VLDL-PNLIEIQTASYQW-FLDV-----------------------GLKEMFQD
ISPIEDFT--------GN-LSLEFID-------------YSLA--E----------------------------------
-------------------------P------KYSV-EETKERDVTYSAPLRVKVRL-----V-----NK----ETG-EV
K--------DQ---------------------------------------------------------------------
----D-VFMGDFPLMTETGTFVINGAERVIVSQLVRSPSVYYNGKMD--KNGK-----LGFSATVI--PNRGAWLEY--E
TDAK--D----V-------VYVRI-------DR---TRKLPITVLMRA-----------L--------------------
---------------------------------------------------GF-------------gTD-QEIID-----
LIGD----------------------------------------------------------------------------
--------------------------------------------------------------------------------
--------------------------------------------NEY-LRNT------L-E---K---------------
----------D------NTE-------SVE---------------K--------ALLEIY--------------------
-----------------------ERL--RPG-EPPTVD-----N-AKSLLVSR---------------------------
FFDP-KRYDLANVGRYKINKK----------------------LHIKNRLfgQ-Riaetlidpetgeiivekgtmldrrt
ldrilphieagigfkt----------------------------------------------------------------
-----------------------------------------------------------------fhpsggvveeetllq
pikvfapndaegekviniignayvtdqVKNI------------------------T------------------------
--------------------------------------------------------------------------------
-------------------------P-AD-------IISSISYF-----------FNLLH---G------------VG--
-----------------I-----------------------------------------------------------T--
DDIDHLGNRRLRSVGELLQNQFRIGLSRMERVVRERM----------S-I--QDT-------------------------
-------NTI-TPQQLIN-IRPVIASIKEFFGSSQLSQFMDQTNPLAELTHKRRLSALGPGGLTRERAG--------FEV
RDVHYSHYGRMCPIETPEGPNIGLINSLSSFAKVNPYGFIETPYRRVN--------------Pe-tG-------------
---------------------------------------------------------------------------R----
------I---T---SQID------------------------------------------YLTADEEDNYVVAQ--ANVR
LSDD-G-S-FL----------DNDVVARfR--------G--------------------ENT-VV----------PRDRV
DYMDVSPKQVVSAATACIPFLENDDSNRALMGANMQRQAVPLLQPEAPRVGTGMEYV-SAKDSGAAVI--CKHPG---IV
EHVESREVWVR-------------------R--VSE-vDgq-----qvKGN------------------------lDKYR
LLKFIRSNQGTCY--NQRPIVSV---------------------------------------------------------
-----------GDNVV--------KGEILADGPSMEKGELALGRNVLVAFMTWDGYNYEDAIIMSERLVKDDVYTSIHIE
EYESESRDTKL--G-PEEITRDIPN-VGEDALRNLD-ERGIIRVGAEV------KDGDLLVGKVTPKGVTELTAEERLLH
AIFGEKAR-EVRDTSLRVPHGGG-GIVLDVKVF-N-----R---E-----------------------------------
-----------------------------------------------------D--------------------------
-------------------------------------------GD--E-LPPGVNQLARVYIVQKRKIHEGDKMAGRHGN
KGVISRILPEEDMPYLPDGTPVDIMLNPLGVPSRMNIGQVLELHLGMAARAL----------------------------
--------------------------------------------------------------------------------
------------------------------------------------------------GIH-----------------
---------------------------------------------------------------------VASPVFD---G
ATE-ED---------VWGTIEEAgm-------------------------------------------------------
--------------------------------------------------------------------------------
---------srD---------------------A-------------KTVLYDGRSGEAFDNRVSVGVMYMIKLAHMVDD
KLHARSTGPYSLVTQQPLGGKAQFGGQRFGEMEVWALEAYGAAYTLQEILTVKSDDVVGRVKTYEAIVKGENVPEPGVPE
---------------SFKVLIKELQSLGL------DVKIL--------N-------------------------------
--------------------------------------------------------------------------------
-------------------------AEDR-E---------------iemrdledeeeanqadklsldsetkdmvasevga
pvke----------------------------------------------------------------------------
----------------mpkgsgk---------------------------------------------------------
--------------------------------------------------------------------------------
-------------------------------------QLAQNKKAYHDFFIE-QTFE--AGIVLKGTEIKAIRA-ARVNL
KDA-FAKI-E-NG----EIYLHNMHVS-----PYEQ-G-NQ-FN-HDPLRTRKLLLHKKEISKLIGE-TKE-TGYTIVPL
KMYLK-NG-F-AKVLIGLGKGKKQYDKR--DDLKK----KEAKRDIERAFR-D--------------------RQ-----
--------------km-----------------------------M----------------AIK-KYKPTS-NGRRNMT
TSDF-AEI-T-----T---------------D------KP-EKSLLAP-L--HSKGGRN-NQGKLTVRHQG-GGHKRQYR
IIDF-KRN--K-DGIP----GRVATIEYDPNRSANIALINY---VD-----G-E-----K-----R--YILAPKNLEVGL
EI--M--S------GP----E--A-------DIKVGNALPLINIPVGTVIHNIELKPGKGGQLVRSAGTSAQVLGK--E-
-GRYVLVRLNSGEVRMILATCRATIGQVGNEQHELINIGKAGRNRW--LGKR---PTVRGSVMNPNDHPHGGGEGKA-P-
-IGRKsPMSPWGKPTLGFKTRKKK--N--KSDK--FIVR-R------RK--k----------------------------
--------------------------------------------------------------------------------
--------------------------------------------------------------------------------
------------------------------M-------------------A----K------QK-IRIR--LKAYDHRIL
DQSAEKIV----ETAKRSGAA-VSGPIPLPTERSVYTILRAVHKYKDSREQFEMRTHKRLIDIV---NPTPQTVDSLMRL
D-L---PSGVDIEIK---L-------------------------------------------------------------
--------------------------------------------------------------------------------
------------------------------------------------M-------------------------------
--------------------------------T-----KYIFVTGGVVSSLGKGITAASLGRLLKNRGLNVTI-------
--------------------------QKFDPYINLDPGTMSPYQHGEVFVTDDGAETDLDLGHYERFID-INLGKHSNVT
TGKIYSTVLRKERRGD-YLGGTVQVIPHITNEIKERVFR------SGN---------------E---TN---------AD
IVITEIGGTVGDIESLPFLEAIRQIKSDI-GI---NNVMYIHCTLVPYIKA-AGEMKTKPTQHSVKELRSLGIQPNIIVA
R-TE-SPISQDMKDKIAL-FCDIDKNSVIECLDAD-TLYSIPLAL-QAQNMDQIVCDHLKL--D----------------
-----------------------C-G---------EA-D--MED------WKELVKKV--TS-L--SKK-----------
---TKIALVGKYVELQDAYLSVVEALKHAGYAFDADVEIDWVN---SEDV-----TK----E----------Nv--aE--
---LL------QGADGILVPGGFGD-RGIEGKIAATEFARTTKTPFFGICLGMQLASIEYARNVLGLPE-AHSAEI---K
ED---TP----DPIIDLLP--E-------------------------------QKD------------------------
---------------V----EDLG-G---------------T------LRLGLYP-CKLIEGTK-AFEAY-N---D----
EVVYERHRHRYEFN-N-HYRQAME-EA-G---------FVFSGTS--P-----DG-RLVEIIEL--K-----D------H
PWFVASQFHPEFTSRPNRPQPLFRDFVGMS-------LKRS----akl--------------------------------
--------------------------------------------------------------------------------
-------------------mlrlnlqf-----------F--------------A-----SKKGVGSTKNGRDSISKRLGA
KRADGQFVSGGSILYRQRGTKIYPGENVGRGGDDTLYAKVDGVVKF--E---RF-G-RD--RKKVS-VYP----------
--------------------------------------------------------------------------------
------------------------------------------vaqea---------------------------------
------------------------------------------------------ms------------------------
------------------------------------------RLKEKFR------SEITPSLMGKFNYQSVMQVPNIEKI
VINMGVG-D-AVSN-SKALDTAVEELTLITGQKPVITKAKKSIAGFRLREGMPIGAKVTLRGERMYQFLDKLVSVSLPRV
RDFRGVSK-KSFDGRGNYTLGVKEQLIFPEI--DY---DKVS-KVRGMDIVIVTTANTDEEARELLTQVGMPF-------
--------Q--k-------------------------------------------------------------------M
-----------------------------------A-RIAGVDIPRDKRIVISLTYIYGIGKQTAMKVLAEA---G----
------VSE----------------ETRVRDLTEDELNKIRDIID---K-LK---------------VEGDLRREISLNI
KRLMEIGSYRGLRHRR-GLPVRGQNTKNNARTRK-----GP--RR-TVA--------NKK----K---------------
--------------------------------------------------------------------------------
-----------------------------------------------mingr----------------------------
--------------------------------------------------------------------------------
--------------------------------------------------------------------------------
-------------------I-----ED--------E--K----INQ-IREAVDIVDL---IGEY-V-QL-K-KQ-G-R--
---N-----YFGLCPF--H-----G-E---NSPSFSVS-TE----K--QI------FH----------------------
--------------------------------------------------------------------------------
--------------------------------------------------------------------------------
--------------------------------------------------------------------------------
-----------------------------------------------------CFG-CGAGGNIFTFLMDI-----EGY-
NFVESAKVLAEKG-N----VP-L-------DV---------Emnk------------dskR-------------------
--------------------------------------------------------------------------------
------SNm-----paGSQQ-------------M-------VE-A--HDLLRKFYH-H--LL-------VNTKE-----G
QDAL--------------------E----------Y-L-L-KRGF-----------T----EE-TIEKFQ----IGY-SL
---D----S---W---DFV-----------------SKFLL-KRG-F-PAEYM-E-------QAG-LIIYR-EKd-----
-----------eSYF-D------------------------------------------RF-R--NRVMFPIMDHQGNTI
AF--SGRAMGd--------------------deP-KYLNSPETPI--------------FNKSKTLYNF-----HH-AR-
P----HIR----------K-----------------------K--E-----------QVVIFEGFVDCISAV-----RA-
---GVEN-----S-------VA--------TM---GTALTDQH-------IQLLKR-----N-T-DQ-------------
-------ILICYDSDSAGLNAANR-AV------------NM---LQDH---E----------------------FSV---
KVALM--PDK---------------------MDPDDYI-KE---F-G--EK-SF--------------------------
--vSEV-IGA-S--LT-----YMAFKM-H------------------------YLR----------R--GKNV--N-NE-
--------GDR----IQYI--------------EEVLKEISR---L---PN-AV-ER-DH-----YLRQ-L---------
------------SSE----------F-SLsl---dalEQ------------------Qqrqvffterkkgtlpqp-----
--------------------------------------------------------------------------------
------------------------aaqkkmalqyehklkpaH----------------------HNAETK----LIA---
---------H------MLK----S-R------------------------------D-----------------------
---------------Mt-------------------------fKI-Q-qL------LGQTAFH---VDE-----------
-----------H-QAIITYLYAFYED-gHEpdts--------ffltyLpdp---------------nlrR----------
--------Ivseiemm----------------------------------------------------------------
----------------------------------------------------------svneevtD--KELTDCINQVLK
YE---------------------------------------------------------------------KL---LKIK
E--------KQVE-------------------------------------------------------------------
--------------------------------------------------------------------------------
-ekdavrrsdyvtaaqiameiiklrkml----------------------------------------------------
--------------------------------------------------------------------------------
--------------------------------------------------------------------------------
--------------------------------------------------------------------------------
--------------------------------------------------------------------------------
--------------------------------------------------------------------------------
--------------------------------------------------------------------------------
--------------------------------------------------------------------------------
--------------------------------------------------------------------------------
--------------------------------------------------------------------------------
--------------------------------------------------------------------------------
--------------------------------------------------------------------------------
--------------------------------------------------------------------------------
--------------------------------------------------------------------------------
--------------------------------------------------------------------------------
--------------------------------------------------------------------------------
--------------------------------------------------------------------------------
--------------------------------------------------------------------------------
--------------------------------------------------------------------------------
--------------------------------------------------------------------------------
--------------------------------------------------------------------------------
--------------------------------------------------------------------------------
--------------------------------------------------------------------------------
--------------------------------------------------------------------------------
--------------------------------------------------------------------------------
--------------------------------------------------------------------------------
--------------------------------------------------------------------------------
--------------------M-------------------------------------QN--LI-N------EI--TK--
EQL-------R-------SD-LPSFRPGDTVRVHVKVIE-G----TRE---------------RIQLFEGVVIKRR--G-
-GGVSETFTVRKI-SYG--VGVERAF---------PVHTPKIAKLEVIRHG-KVRRAKLYYLRE--------LRGKKA-R
--IKEI--------------------------------------------------------------------------
--------------------------rr----------------------------------------------------
--------------------------------------------------------------------------------
--------------------------------------------------------------------------------
--------------------------------------------------------------------------------
--------------------------------------------------------------------------------
--------------------------------------------------------------------------------
--------------------------------------------------------------------------------
--------------------------------------------------------------------------------
--------------------------------------------------------------------------------
-------mnk----------------------------------------------------------------------
------------------------K----------------------------SIR---DI---------E--LK-GKRV
FCRVDFNVPM---QD-----G----K--ISDDTRIKAALPTISYLT-EQGAK-VILASHLGRP---------K---GQV-
-------------V--EE---LRLAP-VA-ERL-SELS------GK-D-----VQK----A--E-E--A----Y-G-D-S
-VQ-SII-DN--M---QNGEILLLENVRFY---------P-GEE-----------------------K-----N------
----D----Q----ELA-KSFAA--LA-D--------V-YVNDAFGAAHRAHASTEGIAHH---L----P---A----VA
GLLMEKELSVL-G-KAL-SNPE--R-------PFTAIIGGAKVKDKIGVIENLLE--NV----D--HLIIGGGLGYTFIK
A-QGHEIGNSLL---E--E----------DKI--ELAKSFI---------------------------------------
--------ESAKEK----GV-K-------L-HLPIDAVVT-----A--------EF-----SP------D-----A--ET
------ENV--DID------A---IP-----S-----DK-----MALDI-GPKTSELFADVIKG--------SKLVIWNG
PMGVFE-FDKFANGTRTVAE-ALAEA-K----dT----YSIVGGGDSAAAAEKFG--LAE-KMSHISTGGGASLEFMEGK
ELP-------------------------------------------------GVV-----AL------------------
--------------------------------------------------------------------------------
--------------------------------------------------------------------------------
--------------------------------------------------------------------------------
--------------------------------------------------------------------N-----------
-------------------------------dk-----------------------------------------------
----------------------------------------------------------------------------M---
---------------------------------------------------------------PKQV---------ISNA
K---TKMEKAIGAYTRELASIRAG-RANASLLDR--ISID-YYG-SPTPVNQVAGISVPEARLLVIQPY--D-KTVLGEI
EKAILK-S-DLGLNPS-NDGSIIRIAIPALTEERRKELVKVVKKEAEEAKIAVRNVRRDANDDLKKLEKN-GE--I-TED
D---LRGYADDIQKMTDGNITKIDEITKDKEKEIL-EV------------------------------------------
--------------------------------------------------------------------------------
--------------------------------------------------------------------------------
--------------------------------------------------------------------------------
--------------M-----------------------------------------------------------------
-----G-RS----LK---------------------------KGPFVDDHLLVKVEKLNEAD-----KKQ-VVKTWSRRS
TIFPQFIGHTIAVYDGRKHVPVYVTE-DMVGHKLGEFAPTRTYKG-H--A----SD------dKK-T--------rr---
--------------------------------------------------------------------------------
-----------------------M-T---------------------KGILGRKIGMTQVF-A-ENGELIPVTVIEAANN
VVLQKKTVE-T--------------DGYE-AVQVGF-------EN-K-----R--E--------KL--------------
S----------------N-------------KPEKGHV-------------------E--K-AN----TT-PKRFIREFR
-------GTD----lT-E----YEI---GQEVN-V-S-IFAEGDLVDVSGISKGKGFQGAIKRHGQSR-GPMTHGS-RYH
----RRPGS-M--G---PVA---PNRVFKGKLLPGRMGGEQITVQNLAIVKVDVERNLLLIKGN-VPGAR-KALI-KVKT
---AVK--A-----------------------------------------------------------------------
----------------------------k---------------------------------------------------
--------------------------M-L-LPKR--VKYRREHR---GK--M-RGMA-KG-GTEVHFGEFGLQAQ--EA-
-SWITNRQIEA--ARIAMTRYMKRGGKVWIKIFPSKPYTAKPLEVRMGSGKGAPEGWVAVVKPGKVLFEISG--V-SEEV
AREALRLAAHKLPIKCKFVKRE-------------------------------------E----------iggetnes--
--------------------------------------------------------------------------------
-------------M------------------------------------------------------------------
---IQQESRLKVADNSGAREVLTIKVL------------G----G-----------S----GR-KTANIGDVIVCTVKQA
TP-------GGV-VKKGEVVKAVVVRTKRGMRRPDGSYIRFDENACVIIRDD-------------------------K--
SPRGTRIFG----PVARELR--D-N-SFMKIVSLAPEVL-----------------------------------------
-----------------------------------------M----------pK--------------------------
--------------V--TLF-NQT-G---S---QVG--------------------------------------------
--------------------------------------------------------------------------------
-------------------------------------------------------D-IELNESIF-----G-I----E--
PNNHVLFEAIIMQRASLRQG-----THKVKNRSEVAGG-GR---KPWKQKGTGRARQGSIRSPQWRGGGVVFGPT-PR--
SYAYKLPKKVRRLAIKSALSAKA-------L-EENI-------LVLE---SLS--F------E--AP--K--TKEFVAVL
--NN-----L-------------sId------------tK------------------TLIV--T---------------
-DGL-D---EKVALSARN-----IPGV---------------T-VVEAVGLNVLDVVSHNKL----ILTKSAVEKV----
--------------------------------------------------------------------------------
-----------------EE-------------------------------------------------------------
--------------------------------------------------------------------------------
--------------------------------------------------------------------------------
----vla-------------------------------------------------------------------------
--------------------------------------------------------------------------------
-----------M---------------------A---KK--------------GKKY-LEAAKLV-E--V-SKA--YAVT
EAIEVAKKAN---F--------AKFDATVEVAFRLGVDPKKADQQIRGAVVLPNGT-GKTQRVLVFA-KGEKAKE-AEAA
GADYV------G-ESDFINKIQQ-G--WFE-FDVIVATPDMMGEV---G-KLGRVLGPKGLMPNPKTGTVTF---DVTKA
VNEIKAGKVEYRVDKAGNIHAPIGKVSFEDAKLVENFTTIYDTLMKVKPA-AAKG-TYMKNVSVTTTMGPGVKV-DPS--
--------------------------------------------------------------------------------
--------T--------------fnk------------------------------------------------------
--------------------------------------------------------------------------------
-------------------------------------------m------------------------------------
--------------------------------------------------VNEGI--R-AREVRLIDQNGE--QL-----
---------GIKTKFEALEIAARVNLDLVLVA----------ANAKP---PVARIMDY-GKHRFEQQKKD---KEARKNQ
K--VISLKEVRL--SPTIEEHDFNTKLRNGIKFL-E-K-GDKVKASIRFKGRAITHKE-IGQRVL---VRFS-EACK-E-
---V--ATIEQ-HP-KMD-GRSMFIIL----AP----------------K--NE--------------------------
--------------------------------------------------------------------------------
--------------------------------------------------------------------------------
-------------------------------------------------k------------------------------
--------------------------------------------------------------------------------
--------------------------------------------------------------------------------
-------------------------------------------------------------------mr-----------
---------------------T-------T-FMA---K---------------------------ANEV--E-RKWYVID
AEGK-TLGRLSTEVASILRGKHKPTFTPNIDTGDHVILINVEKIHLTG-----------K-K---LTDKIYYRH-TM--H
PGGLKTRTALEMR-TN--YPERMLELAIKGMLP-K-NS-LGRQIY-KKLHVY-AGAE-H-PHAAQ---QP-EVY---E--
--lrg-----------------------------------------------------------------M---------
---------------------------A-KK-VI---KMVKLQ-IPAGKANPAPPVGPALGQAGV-NIMGFCKEFNARTA
DQ---A---GL-IIPVEITVFEDRSFTFITKTPPAAVLLKK-VAGI----ES----------GSG--EPNR--KKVA-TV
KRDQVREIAETKMPDLNAASVEAAMRMVEGTARSMGIVIE----------------------------------------
---------------------d------------------M-------------------------GQKVNPVGLRIG--
I-IR-----DWESKWYA-D-K-----DYAVLLHEDLKVREYI-----AK---------------RL-----------SD-
AS--VSKVEIER-----AA-N--RINVSVHTAKPG---MVIGKGGTEVEALRK--------------ALNQLT-------
--G-K---R-VHINIIEIKRADLDAKLVAENIARQLENRVSFRRAQKQAIQRTMRS-G-AQGIKTQVSGRLGG-ADIARA
EHYSEGTVPLHTLRADIDYAHAEADTTYGKLGVKVWIY-----------------------------RGEV---------
----------------------------LPTKKK----------------------------------------------
--------------------------------------------------------------------------------
---------------------------------S----------------------------------------------
--------eeggk-------------------------------------------------------------------
----------------------------------------mg--------------------------------------
-------------NE--LLDAL---YILEN---------EKGISREVLIDAIEAALISAYR--------R-NF-------
----------N-----------------QAQnVRID-------------------------------------L----NL
GK-GT-----MRVFARKDV--V---------DE---VFD-----sR---------------------LE--ISVE-----
-EA------------------------------------------------------------R-AI-------------
---------DPN---YQL-ED-----------------IVEMEV------------------------T-PKD----FG-
------RIAAQTAKQ---VV--TQRVREAE-RGIIYAEFIDREEDIMTGIVQ-----RQDSR----FIYVS--L------
-G-K------I----------EALLP----------VNEQMPNEQ---YKPH------DRIK--------VFIT-KV---
-EK--------------T--------------sK--G-------------PQ----IFVSRSHPGLLKRLFEIEVPEIFD
GTVEIKSVAREA-------GDRSKISVHS--DNE---EV---DPVGSCVGQKGQRVQAIVNEL--------------K--
-------GEKIDIVKWSENPVIFVANAL---SP---SKVLEVIVKE--------------------E----E--------
-------K---A---------------TTVIV-PDY--Q-LSLAIGKRGQNARLAAKL-------TGW-----KIDIK--
S-----ET-----------------------EA-----------------------------------------------
--------------------------------------REAG------------------IY----------PVEEQEFL
LSR-----------------------------------------------------------------------------
--------------------------------------------------------------------------------
--------------------------------------------------------------------------------
--------------------------------------------------------------------------------
--------------------------------------------------------------------------------
-------------------------------------------dsvneeetdfeedne----------------------
--------------------------------------------------------------------------------
--------------------------------------------------------------------------------
-------------------------------------mrsidpnkl----------------------------------
-------------------------------------------------------------------------------E
LEERVVTVNRVAKVVKGGRRFRFTALVVVGD-KNGHVGFGTGKAQEVPDAIRKAIEDAKKNLITVP-------MV---G-
----TTIPHLV-NGRYGAGHILLKPASEGTGVIAGG-PVRAVLELGGVSDILSKSLG-TN-TPI-NMVRATIEGLKQLKR
AED-VAKLR----------------G-K------------------SVQELL----------------------------
---------g----------------------------------------------------------------------
--------------------------------------maq---------------------------------------
--------------------------------------------------------------------------------
--------------VQYYGTGRRKSSVARVRL-VP-G--EG-RIVI-----NG-RD--INE---YI-PFAALREV--VNQ
PL-VAT-ETTG-NYDVLVNVSGGGYTGQAGAIRHGIARALLQVD-P------------E-YRPSLKTA----GLLTRDPR
MKERKKYGLKGARRAPQF-----------SKR------------------------------------------------
--------------------------------------------------------------------------------
--------------------------------------------------------------------------------
--------------------------------------------------------------------------------
--------------------------------------------------------------------------------
--------------------------------------------------------------------------------
-------------MTK---D------------Q-----I---IEAVKNMTVLELNDLVKAIEEEFGVT--------AAA-
P-----VA-----------VAAA-----GGAAAEEQTEFDVIL-TS-A-G-DQKIKVIKAVRE-V-T--GL----GLKEA
KELVD-NT--P-KA---I-KEG-ATKEEAEEVKAKLEEVGA--GVEV--K------------------------------
--------------------------------------------------------------------------------
---------------------------mvyyemvlihtprdscrwccfdsfcmkmigaeekqnhlggnkm----------
--------------------------------S-------------------------------------------VIS-
-MKQLLEAGVHFGHQTRRWNPKMKKYIFTER--N----------GIYIIDLQKTVKKVEEAYNFVKELAA-----NG--G
TVLFVGTK-KQAQESVKEEAIRSGMYYVNQRWLGGTLTNFETIQKRISRLKDIEKMEA-NG--T-FE-VL-PKKEVIQLK
KEWDRLEKFLGGIKDM-KTLPD---AIFVIDP-RKERIAVAEAHKLHIPLVGIVDTNCDPDEIDVVIPANDDAIRAVKLL
TGKMADAILEAKQ--------------------------------GE--ETAT---------------------------
--------------------------------------------------------------------------------
------------------------ettta---------------------------------------------------
--------------------------------------------------------------------------------
------------------------------------------------M--------------------SRI--GKKPIE
I-PAGV-TVTV-NG-SEVTVKGPKG-ELTRSF-NP-D--LTIVV--EEN--VL-------TV----TRPSD---------
-----------------EK------AHR-SLHGTTRALISNMVEGVSTGFVKSLELIGVGYRAQKQ--G-TKL-ILNVGY
SHPVEIEPEAGVEVEV-PSN--------TKVI-----------IKGANKERVGALAANIRDVRPPEPYK----GKGIRYE
GEFVRRKEG-K-T-------------gk----------------------------------------------------
--------------------------------------------------------------------------------
-----------------------------------------------M-----------------ARK--tNTR------
-----------------------------------------------------------KR--RVK--KNIETGIAHIRS
TFNNTIVTITDSHGNAISWSSAGALG-FRGSRK-STPFAAQMAAETAAKTSI-E-HGMKTLEVTV--------KG-PGAG
REAAIRALQAA-G-LEVTAIKDVTPVPHNGCRPPK--R------RR--V-------------------------------
--------------------------------------------------------------------------------
----M----------------------------AITA--QLVKELREKTGAGMMDCKKALVQTEGDMEKAIDFLREKGIA
KAANK-GDRIA-AEG-LTSIVV--------EGNQ--------AVI---LEVNSETDFVAKNEGFQALVKELAAFLLAnkp
----------esvEVAL-eQTME------N-gA--KVADHINAAV-AKI---GEKLTLRRFQVVTk---tdNDAFGAYLH
MG-----GRI-S---VLSVL-EG-tT--DEDA--------aKGV------------------------------------
-----------------------------------------------------------SMHIAAI--NP----------
--------------------------------KYIS--------------------------------------------
-RDQVDASELDREREV-----------------------------------------------LTQQA-------LNE--
---------------------------------------------G----------K--P--------------------
--------------------------------------E---KIVA-KMVEGRI-NKFY-------EEI-C-------VN
EQAF------V---K--NP--D-Q--KVGQFVES-KG-------GKIQSFVRYE--V-G---------E--GLEK-RQE-
-NFAEEVMNQVKK-------------------------------------------------------------------
------------d------------M------------PRVKGG--TVTRKRRK-KVIKLAKGYYGAKHILFKVANQQVM
KSGNYAFRDRRQKKRDFRKLWITRINAAAR--INGLSYSRLMHGLKLAGI------EVNRKMLADLAVADEQAFAQLATA
AKQQ----------------------------------------------------------------------------
--------------------------------------------------------------------------------
--------------------------------ldk-------------------
>Chlamy179
-----------------------------------------------------------------mvnsl----------
--------------------------------------------------------------------------------
----------------------------QGRR-RVR------------------------------------------KF
FGKLK-E-------------------VAEM-PNLIEVQKASYDQ-FLMVdepkg-------------grgdeGLQSVFKS
VFPIGDFS--------GA-SLLEFVK-------------YTFE--P----------------------------------
-------------------------P------KYDV-DECRQRGMTFSAPLKVTLRLIVFDIDpd-tqAK----SVK-DI
K--------EQ---------------------------------------------------------------------
----D-VYMGDMPLMTDNGTFIVNGTERVIVSQMHRSPGVFFDHDKG--KTHSs--gKLLFAARII--PYRGSWLDI--E
FDAK--D----I-------VYARI-------DR---KRKIPVTSLLFA-----------L--------------------
---------------------------------------------------GM--------------DG-EEILS-----
RFYNHITyardakgwrvpydaermkgfkatvdlidadtgevvveagkklvartarqlaekglkf----------------
-------------------------------------------lratdedlytqyiaedlvnpetgevfaeageeiseks
lklltdagfdeipvldidhiT----------------------VGPY-IRNT------L-N---V---------------
----------D------KNS-------RRE---------------E--------ALFDIY--------------------
-----------------------RVM--RPG-EPPTLE-----T-AENMFQSL---------------------------
FFDP-ERYDLSAVGRVKMNMR----------------------LDLDAE----DT-------------------------
--------------------------------------------------------------------------------
--------------------------------------------------------------------------------
---------------------------VRIL------------------------R------------------------
--------------------------------------------------------------------------------
-------------------------K-ED-------IFAVVKAL-----------VDLRD---G------------KG--
-----------------E-----------------------------------------------------------I--
DDIDHLGNRRVRSVGELMENQYRLGLLRMERAIKERM----------S-S--VDI-------------------------
-------DTV-MPQDLIN-AKPAAAAVREFFGSSQLSQFMDQTNPLSEVTHKRRLSALGPGGLTRERAG--------FEV
RDVHLTHYGRICPIETPEGPNIGLINSLATFARVNKYGFIESPYRRIR--------------D---G-------------
---------------------------------------------------------------------------V----
------V---T---DEII------------------------------------------YLSAMEEAKYSIAQ--ANAA
MK-D-G-R-LT----------DDLIVCR-R--------A-------------------gEVI-VT----------PVDKV
DFMDVSPKQLVSVAAALIPFLENDDANRALMGSNMQRQAVPLVRADAPFVGTGMEAV-VARDSGAAIA--ARRGG---VV
DQVDATRIVIR-------------------A--SDE-mDp------tkPGV-------------------------DIYR
LQKFQRSNQSTCI--TQRPLVRV---------------------------------------------------------
-----------GDVVK--------KGDIVADGPSTEFGELALGRNVLVAFMPWNGYNFEDSILLSEKIVSEDVFTSIHIE
EFEVMARDTKL--G-PEEITRDIPN-VSEEALKNLD-EAGIVYIGAEV------AAGDILVGKITPKGESPMTPEEKLLR
AIFGEKAS-DVRDTSLRVPPGVQ-GTIVEVRVF-N-----R---Hgvdkderaqaiereeierlakdrddeqaildrntf
arlaeil----sgktglagpkgfkkdtvitregmsefprsqwwlfavgddalmTeieamrkqydesk-------------
---------------------------krleqrfldkveklQRGD--E-LPPGVMKMVKVFVAVKRKIQPGDKMAGRHGN
KGVVSRIVAAEDMPFLEDGTHADIVLNPLGVPSRMNVGQILETHLGWAAAGL----------------------------
--------------------------------------------------------------------------------
------------------------------------------------------------GKQigkaldayrkahdsaal
rasfdavy-----------------------------------edneiiasmddaelvemgqnlrrgvpMATPVFN---G
AKE-AD---------IERLLEQA---------------------------------------------------------
--------------------------------------------------------------------------------
-----------Gld-----------------rsG-------------QVTLYDGRTGEPFDRKVTVGYIYMLKLHHLVDD
KIHARSIGPYSLVTQQPLGGKAQFGGQRFGEMEVWALEAYGAAYTLQEMLTVKSDDVAGRTKVYESIVRGEDNFEAGIPE
---------------SFNVLVKEMRSLGL------NVELI--------N-------------------------------
--------------------------------------------------------------------------------
-------------------------N--------------------kprpgelppaeaae--------------------
--------------------------------------------------------------------------------
-------------mkkpdpdryk---------------------------------------------------------
--------------------------------------------------------------------------------
-------------------------------------LAADNRKARYNYEII-ETLE--AGIALQGTEIKSLRG-GKATI
GES-YAGP-M-GT----ELFLFNAHIP-----EYLE-A-NR-FN-HDVRRPRKLLLHRRQINKLMGA-IQR-EGYTVIAL
KVYFNEKG-R-AKVELGLGRGKKLHDKR--ETEKT----RDWNRDKARIMK-T---------------------------
--------------gg-----------------------------M----------------ALK-SFKPIT-PSLRQLV
IVDR-SEL-Y-----K---------------G------KP-VKALTEG-K--SSSGGRN-NLGRITVRFRG-GGHKRTLR
LIDF-KRR-gK-DGIP----ATVERIEYDPNRSAFIALIKY---SD-----G-E-----Q-----A--YILAPQRLAVGD
SV--I--S------GP----Q--V-------DIKPGNASPMSAMPIGTIVHNVELKIGKGGALARSAGNYAQIVGR--D-
-QGYVIVRLNSGEQRLISGLCYATVGAVSNPDHMNRNDGKAGRSRW--LGRR---PHNRGVSMNPVDHPHGGGEGRT-S-
-GGRH-PVTPWGLPTKGKKTRS-N--K--RTDT--FIVS-S------RH--arkkkn-----------------------
--------------------------------------------------------------------------------
--------------------------------------------------------------------------------
------------------------------M-------------------N----G------QN-IRIR--LKAFDHRIL
DASTREIV----STAKRTGAQ-VRGPIPLPTLIEKFTVNRSPHIDKKSREQFEMRTHKRVLDIV---DPTPQTVDALMKL
D-L---AAGVDVEIK---L-------------------------------------------------------------
--------------------------------------------------------------------------------
------------------------------------------------M-------------------------------
--------------------------------T-----RYVFITGGVVSSLGKGLAAAALAALLQARGHTVRL-------
--------------------------RKLDPYLNVDPGTMSPYQHGEVFVTDDGAETDLDLGHYERFTG-RPCNKGDNIT
TGRIYMDILTKERRGD-YLGATIQVVPHVTNAIKEFILT-------GN---------------E----G---------YD
FTLVEIGGTVGDIESLPFLEAIRQTNQQL-PR---GQCIFVHLTLLPYIPT-AGELKTKPTQHSVAELRSIGIQPDILLC
R-TD-REIPREERRKLAL-FCNVRETAVIEARDVA-SIYDVPLSY-HAEGLDNEVLAAFGM--D----------------
-----------------------A-E--------gEP-D--ISN------WRRISERV--KN-P--EGE-----------
---VTIAIVGKYTGMKDAYKSLIEALMHGGIANRVKVNLDWIE---SEVF-----EK----E----------Dp--aP--
---FL------DHVHGILVPGGFGH-RGAEGKIKAATFARQRKVPYFGICFGMQMAVIEAARSLAGIEN-ANSTEF---G
PT---D-----EPLVGLMT--Ewmrg----------------------neleeRAA------------------------
---------------G----GNLG-G---------------T------MRLGAYA-STLAPGSK-IAQIY-G---T----
TEISERHRHRYEVN-M-GYREKLE-AK-G---------LSFCGLS--P-----DG-LLPETVEY--P-----D------H
PWFIGVQYHPELKSRPFEPHPLFASFIEAA-------MVQ-----srlv-------------------------------
--------------------------------------------------------------------------------
--------------------------------------M--------------A-----HKKAGGSSRNGRDSESKRLGV
KKFGDQAVVPGNIIIRQRGTKWHAGANVGMGKDHTLFALTNGRVRF--I---T--K-LG--RAFVN-VVP-A--------
--------------------------------------------------------------------------------
------------------------------------------qeaae---------------------------------
---------------------------------------------maenqqaaltp------------------------
------------------------------------------RMKKHYE------DVVRPAMIAEFGYKNVMEVPTIDKI
VINMGVG-E-ATAD-RKKVDSAAGDLALIAGQKPVITKSRLAIAGFKLRENMAVGCKVTLRKTKMFEFVDRLVTIALPRV
RDFRGLNP-KSFDGRGNFALGIKEHIVFPEI--NY---DKVD-SVWGMDVIVCTTAKSDDEARALLKHFNFPF-------
--------R-Q--------------------------------------------------------------------M
-----------------------------------A-RIAGVNIPTGKRVVIGLQYIHGIGAQKAKEICEKV---G----
------IAD----------------ERRVNQLTDAEVLQIRETIDR--D-YL---------------VEGDLRREVSMNI
KRLMDLGCYRGLRHRR-SLPVRGQRTHTNARTRK-----GK--SK-PIA--------GKK----K---------------
--------------------------------------------------------------------------------
--------------------------------------------------mk----------------------------
--------------------------------------------------------------------------------
--------------------------------------------------------------------------------
-------------------F-----PP--------S--I----LEE-IKARLPVSAV---VGKR-V-RL-A-KS-G-R--
---E-----WKGLSPF--N-----A-E---KTPSFFVN-DQ----K--GS------FF----------------------
--------------------------------------------------------------------------------
--------------------------------------------------------------------------------
--------------------------------------------------------------------------------
-----------------------------------------------------DFS-SGKNGDIFKFVMET-----EGL-
SFPEAVEKLAGEA-G----VT-L-------PR---------Mt---------------qeAQ------------------
--------------------------------------------------------------------------------
----VQEE--------RRKG-------------L-------HE-V--VELAAKFFE-A--EL-------LGER------G
AQAR--------------------R----------Y-L-T-GRGL-----------E----AQ-ARSQFR----IGY-GP
---P----D---R---FAL-----------------RDHLA-GKG-V-SAELM-M-------EAG-LLIHG-DEi-----
-----------aVPY-D------------------------------------------RF-R--DRIMFPIHDSRGRVI
AF--GGRAMSse-------------------vsA-KYLNSPETPL--------------FHKGSLLFNH-----HN-AR-
K----ASH----------D-----------------------T--G-----------QVIVVEGYVDVIAMA-----LS-
---GFPQ-----T-------VA--------PL---GTALTEDQ-------LGLLWR-----M-A-DE-------------
-------PVICLDGDKAGRKAASR-AI-----------dIA---LPML-EPG----------------------KSL---
AFALL--PEG---------------------QDPDDLA-RS---G-G--RA-AV--------------------------
---AEV-LGA-A--RP-----LVDMLW-T------------------------REV----------E--AGPL--D-TP-
--------ERR----AAFE--------------RRLKEPLGQ---I---KD-ET-TR-KH-----YRRE-M---------
------------EER----------L-AQl------fA-SAap------------arQerreggfqrgrpaggrgggrfa
pqq-----------------------------------------------------------------------------
----------------ppwangllkassqltrsrimaqgrgE----------------------DAREAF----ILL---
---------A------LAS----H-P------------------------------Al----------------------
--------------iL---------------------------RC-A-dE------IAELALE---GPA-----------
-----------A-ERFRQALLDAAFE--GTldea---------alaeR--------------------------------
--------Ldqprvreasvalm----------------------------------------------------------
----------------------------------------------------avtghaerlklaqE--ADLESVFDSIRQ
AI--------------------------------------------------------------------vLH---QRAR
T--------LHSELK-----------AA------E---------------------------------------------
--------------------------------------------------------------------------------
-raladeateanfawikdvkarletiegteamsgd---------------------------------------------
--------------------------------------------------------------------------------
--------------------------------------------------------------------------------
--------------------------------------------------------------------------------
--------------------------------------------------------------------------------
--------------------------------------------------------------------------------
--------------------------------------------------------------------------------
--------------------------------------------------------------------------------
--------------------------------------------------------------------------------
--------------------------------------------------------------------------------
--------------------------------------------------------------------------------
--------------------------------------------------------------------------------
--------------------------------------------------------------------------------
--------------------------------------------------------------------------------
--------------------------------------------------------------------------------
--------------------------------------------------------------------------------
--------------------------------------------------------------------------------
--------------------------------------------------------------------------------
--------------------------------------------------------------------------------
--------------------------------------------------------------------------------
--------------------------------------------------------------------------------
--------------------------------------------------------------------------------
--------------------------------------------------------------------------------
--------------------------------------------------------------------------------
--------------------------------------------------------------------------------
--------------------------------------------------------------------------------
--------------------------------------------------------------------------------
--------------------M-------------------------------------N---II-E------QL--DK--
EQI-------Akl--segRE-IPHFQPGDTVQVNVKVKE-G----ERS---------------RVQAYEGVCIARN--G-
-GGLNEAFTVRKI-SYG--EGVERVF---------PLYSPNIDSIKVVRKG-KVRRAKLYYLRD--------RRGKSA-R
--IAERV-------------------------------------------------------------------------
--------------------------earppkgekaaak-----------------------------------------
--------------------------------------------------------------------------------
--------------------------------------------------------------------------------
--------------------------------------------------------------------------------
--------------------------------------------------------------------------------
--------------------------------------------------------------------------------
--------------------------------------------------------------------------------
--------------------------------------------------------------------------------
--------------------------------------------------------------------------------
-------mta----------------------------------------------------------------------
--F---------------------R----------------------------TLD---DA---------T--LS-GKRV
LVRVDLNVPM---EA-----G----K--VTDATRIERVLPTIRAIA-KQGGK-VILLAHFGRP---------K---GR--
-------------D--TA---NSLKP-VA-VAL-AHAL------GG-P-----VTF----V--E-D--C----V-G-E-D
-VA-KAV-TA--A---RNGDVILLENTRFH---------A-GDE-----------------------K-----N------
----D----K----DFV-AALAA--NG-D--------I-FVNDAFSAAHRAHASTEGLAHV---L----P---A----YA
GLSMQAELEAL-S-AGL-DNPA--R-------PVMAIVGGAKVSTKLDLLGNLVR--KV----D--VLVIGGGMANTFLA
A-RGLDVGKSLC---E--H----------DLV--ATAREIE---------------------------------------
--------EKAKAA----GC-Q-------I-MLPVDALVA-----R--------EF-----KA------H-----P--EH
------RVA--EVG------D---VA-----A-----DE-----MILDA-GPRSVAEVVQKLAG--------IKTLVWNG
PFGAFE-LPPFDTATVTVAK-AVAER-Vka-gqL----VAIAGGGDTVSAMNHAG--IAD-GLTYISTAGGAFLEWMEGK
PLP-------------------------------------------------GVE-----AL------------------
--------------------------------------------------------------------------------
--------------------------------------------------------------------------------
--------------------------------------------------------------------------------
--------------------------------------------------------------------R-----------
-------------------------------ka-----------------------------------------------
---------------------------------------------------------------------maqttfd----
----------------------------------------------------------------------------LADV
K---RRMAGALQSFKGDLASLRSG-RASANMLDP--IQVE-AYG-ARTPLSQLATVSVPEARLLSVQVW--D-RSMVGPV
EKAIRE-S-DLGLNPQ-TEGQVLRIRIPELNEQRRKEMVKVAHKYAEESKIAVRHVRRDAIDIIKKVEKD-GA--F-TKD
D---VTRQSDLVQKATDQHISEIDQALAAKEKEIL-SV------------------------------------------
--------------------------------------------------------------------------------
--------------------------------------------------------------------------------
--------------------------------------------------------------------------------
--------------M-----------------------------------------------------------------
-----A-RS----LW---------------------------KGPFVDGYLLKKAEVARSAS-----RSE-VIKIWSRRS
TILPQFVGLTFGVYNGHKHVPVSVSE-EMVGHKFGEFSPTRTFHG-H--A----AD-------KK-A--------krk--
--------------------------------------------------------------------------------
-----------------------M-R---------------------SGVIAQKVGMTRIF-T-DAGEHIPVTVLKLDNC
QVVAHRTIE-K--------------NGYV-AVQLGT-------GL-A-----K--V--------KN--------------
V----------------S-------------KAERGHF-------------------A--V-AK----VE-PKRKVVEFR
-------VSD-----D-A---lIPV---GAELT-A-D-HFVVGQFVDVSGTTLGKGFAGGMKRWNFGG-LRATHGVSVSH
----RSIGS-T--GG--RQD---PGKTFKNKKMPGHLGAERVTTQNLRVVQTDVERGLILVEGA-VPGHA-GGWI-HVRD
---AVKraLPKD--------------------------------------------------------------------
----------------------------aplpgkfrvnggetpapaaetveena--------------------------
--------------------------M-L-QPKR--TKFRKQFK---GR--I-SGVA-KG-GTDLNFGQFGLKAL--MP-
-ERVTARQIEA--ARRAITRAMKRAGRVWIRIFPDVPVSKKPTEVRMGKGKGAPEFWAAKVKPGRIMFELDG--V-PEDI
AREALRLGAAKLPIKTRFIQRI------------------------------------------------ae--------
--------------------------------------------------------------------------------
-------------M------------------------------------------------------------------
---IQVQTNLEVADNSGARRVMCIKVL------------G----G-----------S----KR-RYARIGDIIVVSIKEA
IP-------RGR-VKKGDVMKAVVVRTAKDVKRADGSVIRFDRNAAVLINNQ-------------------------K--
EPVGTRIFG----PVPRELR--A-K-NHMKIISLAPEVL-----------------------------------------
-----------------------------------------M-----------K--------------------------
--------------L--DIT-TLD-G---G---SAG--------------------------------------------
--------------------------------------------------------------------------------
-------------------------------------------------------S-VELSDAIF-----G-L----E--
PRADILARMVRYQLAKRRSG-----THKSKGRSEVDRT-RK---KIYKQKGTGGARHGAASAPQFRGGGKAFGPI-VR--
DHAHDLPKKVRALALRHALSAKA-------K-DGGI-------IVID---DAK--L------N--EP--K--TKLLLGHF
--SK-----L-------------dL-------------sS------------------ALVI--G---------------
-GAEiD---VNFGLAARS-----IPNV---------------D-VLPIQGINVYDILRRDKL----VLTRAAVDAL----
--------------------------------------------------------------------------------
-----------------EA-------------------------------------------------------------
--------------------------------------------------------------------------------
--------------------------------------------------------------------------------
----rfs-------------------------------------------------------------------------
--------------------------------------------------------------------------------
-----------M---------------------A---HI--------------GKRV-VKAREGI-D--R-TKL--YPLD
QAVALIKDRA---N--------AKFDETVEVAMNLGVDPRHADQMVRGVCNLPNGS-GRVLRVAVFA-RGAKAEE-AKKA
GADIV------G-AEELVDIVSK-G--TID-FDRCIATPDMMPLV---G-RLGKVLGPRGLMPNPKVGTVTM---DLVSA
VAASKGGSVEFRVEKAGIVHAAVGKVSFSAEKLAENIKAFADSVAKAKPA-GAKG-TYIQRVAISSTMGPGVKI-EPN--
--------------------------------------------------------------------------------
--------TV-------------mag------------------------------------------------------
--------------------------------------------------------------------------------
------------------------mrlkqentairrpfraaptp------------------------------------
--------------------------------------------TKDGPRANRDI--RgVRDVQLIDDQGA--NR-----
---------GVVSFFEALKIAEDAGLDLVEIA----------PNSVP---PVCKILDY-GRFRFLEQKKA---AEARKKQ
R--TIEIKEIKL--RPGIDKHDYEVKMKAMHGFF-D-E-GDKVKVTLRFRGREMAHQD-LGVKVL---ERVK-ADLV-D-
---I--AKVES-DW-QLE-GRQMVMVL----AP----------------K------------------------------
--------------------------------------------------------------------------------
--------------------------------------------------------------------------------
--------------------------------------------------------------------------------
--------------------------------------------------------------------------------
--------------------------------------------------------------------------------
---------------------------------------------------------------------M----------
---------------------K-------T-MSL---K---------------------------PADV--E-KKWVVID
ASGL-VVGRLATIVAMRLRGKHKANYTPHVDCGDNIVIVNAEKVVLTG-----------R-K---RDQKVYYHH-TG--Y
AGGIKERSAKFILeGR--FPERIVEKAVERMLP-R-GP-LFRQIL-GNLRVY-KGPE-H-PHAAQ---MP-EAL---D--
--vaalnpknarv---------------------------------------------------------M---------
---------------------------A-KK-IT---GYVKLQ-VPAGAANPSPPIGPALGQRGL-NIMEFCKAFNAKTA
QM--eK---GM-PIPVIITAYQDRSFTFEMKQPPVSYWLKK-AAGL----TS----------GSK--TPGR-gGNVG-KV
TAAQINEIAEKKMADLNCDSVESAASMITGSARSMGLEVV----------------------------------------
---------------------g------------------M-------------------------GQKINPIGLRLG--
I-NR-----TWDSRWFA-Q-KG----EYGKLLHEDMAIRASL-----MK---------------ML-----------KQ-
[truncated: 18,366,549 more chars]
