# Supplementary material for: Shared features and reciprocal complementation of the Chlamydomonas and Arabidopsis microbiota
Source: Nat Commun. 2022 Jan 20;13:406. doi: 10.1038/s41467-022-28055-8 (PMC8776852; doi:10.1038/s41467-022-28055-8)
Supplement: Supplementary file 9 — Source Data [file 41467_2022_28055_MOESM9_ESM.zip › source_data/fig_2/design_yeoh.txt]

SampleID	type	location	soiltype	host_sp_long	host_sp	phylum	clade	class	subclass	order	family	genus	rbcL_distmat_pca_PC1	rbcL_distmat_pca_PC2	host_phylo_score	chao1_1000	sobs_1000	simpson_1000	shannon_1000	PD_1000	phylogeny	soil_age_group	FDA	phosphatase	pH	biomass	moisture	C	N	Al	Ba	Ca	Cr	Cu	Fe	K	Mg	Mn	Na	Ni	P	S	Sr	Zn
R483	root	freshwaterRd	ecotone	acaciadisparrima	Acacia disparrima	eudicot	angiosperm	eudicot	rosids	fabales	fabaceae	acacia	-18.784.452	-0.8509584	-18.099.275	1.275.828.566	537.3	0.993713	8.435.233.996	55.984.045	27	3	58.9	28. Sep	04. Mar	05. Sep	09. Feb	03. Jul	0.11	413	32	471	14	03. Jan	195	72	109	13	235	19	119	671	19	6
R490	root	freshwaterRd	ecotone	acaciadisparrima	Acacia disparrima	eudicot	angiosperm	eudicot	rosids	fabales	fabaceae	acacia	-18.784.452	-0.8509584	-18.099.275	1.290.654.352	547.7	0.9948604	853.523.027	51.993.929	27	3	58.9	28. Sep	04. Mar	05. Sep	09. Feb	03. Jul	0.11	413	32	471	14	03. Jan	195	72	109	13	235	19	119	671	19	6
R492	root	freshwaterRd	ecotone	acaciadisparrima	Acacia disparrima	eudicot	angiosperm	eudicot	rosids	fabales	fabaceae	acacia	-18.784.452	-0.8509584	-18.099.275	6.480.781.942	336	0.9063686	6.391.202.392	37.047.108	27	3	58.9	28. Sep	04. Mar	05. Sep	09. Feb	03. Jul	0.11	413	32	471	14	03. Jan	195	72	109	13	235	19	119	671	19	6
R604	root	yellowsand	yellowsand	acaciadisparrima	Acacia disparrima	eudicot	angiosperm	eudicot	rosids	fabales	fabaceae	acacia	-18.784.452	-0.8509584	-18.099.275	7.993.791.741	392.9	0.9868126	7.674.206.322	37.621.338	27	1	33.5	21	04. Feb	02. Sep	08. Jul	01. Aug	0.07	3137	34	319	59	02. Aug	6818	1482	248	289	606	22	95	183	21	19
R619	root	yellowsand	yellowsand	acaciadisparrima	Acacia disparrima	eudicot	angiosperm	eudicot	rosids	fabales	fabaceae	acacia	-18.784.452	-0.8509584	-18.099.275	173.077.497	589.7	0.9959922	8.708.720.685	52.983.211	27	1	33.5	21	04. Feb	02. Sep	08. Jul	01. Aug	0.07	3137	34	319	59	02. Aug	6818	1482	248	289	606	22	95	183	21	19
R640	root	yellowsand	yellowsand	acaciadisparrima	Acacia disparrima	eudicot	angiosperm	eudicot	rosids	fabales	fabaceae	acacia	-18.784.452	-0.8509584	-18.099.275	2.426.602.267	663.2	0.995147	8.869.628.739	65.396.411	27	1	33.5	21	04. Feb	02. Sep	08. Jul	01. Aug	0.07	3137	34	319	59	02. Aug	6818	1482	248	289	606	22	95	183	21	19
R649	root	yellowsand	yellowsand	acaciadisparrima	Acacia disparrima	eudicot	angiosperm	eudicot	rosids	fabales	fabaceae	acacia	-18.784.452	-0.8509584	-18.099.275	101.636.681	493.3	0.9941356	8.319.669.367	48.378.192	27	1	33.5	21	04. Feb	02. Sep	08. Jul	01. Aug	0.07	3137	34	319	59	02. Aug	6818	1482	248	289	606	22	95	183	21	19
R663	root	ancient	ancient	acaciadisparrima	Acacia disparrima	eudicot	angiosperm	eudicot	rosids	fabales	fabaceae	acacia	-18.784.452	-0.8509584	-18.099.275	1.398.047.209	591.8	0.9960764	8.753.444.791	62.343.195	27	5	18. Feb	27. May	04. Feb	3	04. Jul	01. Apr	0.04	168	25	333	19	02. Jan	100	09. Apr	54	9	43	18	26	293	15	4
R673	root	ancient	ancient	acaciadisparrima	Acacia disparrima	eudicot	angiosperm	eudicot	rosids	fabales	fabaceae	acacia	-18.784.452	-0.8509584	-18.099.275	1.361.798.855	460.3	0.9739364	761.595.057	46.025.348	27	5	18. Feb	27. May	04. Feb	3	04. Jul	01. Apr	0.04	168	25	333	19	02. Jan	100	09. Apr	54	9	43	18	26	293	15	4
S483	soil	freshwaterRd	ecotone	acaciadisparrima	Acacia disparrima	eudicot	angiosperm	eudicot	rosids	fabales	fabaceae	acacia	-18.784.452	-0.8509584	-18.099.275	2.145.450.562	651.6	0.996638	8.925.564.915	60.892.505	27	3	58.9	28. Sep	04. Mar	05. Sep	09. Feb	03. Jul	0.11	413	32	471	14	03. Jan	195	72	109	13	235	19	119	671	19	6
S490	soil	freshwaterRd	ecotone	acaciadisparrima	Acacia disparrima	eudicot	angiosperm	eudicot	rosids	fabales	fabaceae	acacia	-18.784.452	-0.8509584	-18.099.275	1.931.511.736	591.8	0.9956658	8.676.909.768	55.505.848	27	3	58.9	28. Sep	04. Mar	05. Sep	09. Feb	03. Jul	0.11	413	32	471	14	03. Jan	195	72	109	13	235	19	119	671	19	6
S492	soil	freshwaterRd	ecotone	acaciadisparrima	Acacia disparrima	eudicot	angiosperm	eudicot	rosids	fabales	fabaceae	acacia	-18.784.452	-0.8509584	-18.099.275	2.271.606.893	647	0.9957864	8.835.502.652	57.903.147	27	3	58.9	28. Sep	04. Mar	05. Sep	09. Feb	03. Jul	0.11	413	32	471	14	03. Jan	195	72	109	13	235	19	119	671	19	6
S604	soil	yellowsand	yellowsand	acaciadisparrima	Acacia disparrima	eudicot	angiosperm	eudicot	rosids	fabales	fabaceae	acacia	-18.784.452	-0.8509584	-18.099.275	2.254.058.552	657.1	0.9963828	8.922.637.237	60.344.703	27	1	33.5	21	04. Feb	02. Sep	08. Jul	01. Aug	0.07	3137	34	319	59	02. Aug	6818	1482	248	289	606	22	95	183	21	19
S619	soil	yellowsand	yellowsand	acaciadisparrima	Acacia disparrima	eudicot	angiosperm	eudicot	rosids	fabales	fabaceae	acacia	-18.784.452	-0.8509584	-18.099.275	2.016.862.728	595.7	0.9927986	851.429.686	48.933.004	27	1	33.5	21	04. Feb	02. Sep	08. Jul	01. Aug	0.07	3137	34	319	59	02. Aug	6818	1482	248	289	606	22	95	183	21	19
S640	soil	yellowsand	yellowsand	acaciadisparrima	Acacia disparrima	eudicot	angiosperm	eudicot	rosids	fabales	fabaceae	acacia	-18.784.452	-0.8509584	-18.099.275	203.720.625	665.4	0.9965716	8.989.606.059	61.845.376	27	1	33.5	21	04. Feb	02. Sep	08. Jul	01. Aug	0.07	3137	34	319	59	02. Aug	6818	1482	248	289	606	22	95	183	21	19
S649	soil	yellowsand	yellowsand	acaciadisparrima	Acacia disparrima	eudicot	angiosperm	eudicot	rosids	fabales	fabaceae	acacia	-18.784.452	-0.8509584	-18.099.275	1.868.707.484	579.1	0.994752	8.577.837.977	52.119.175	27	1	33.5	21	04. Feb	02. Sep	08. Jul	01. Aug	0.07	3137	34	319	59	02. Aug	6818	1482	248	289	606	22	95	183	21	19
S663	soil	ancient	ancient	acaciadisparrima	Acacia disparrima	eudicot	angiosperm	eudicot	rosids	fabales	fabaceae	acacia	-18.784.452	-0.8509584	-18.099.275	2.410.843.543	675.8	0.9967458	9.007.554.836	65.247.861	27	5	18. Feb	27. May	04. Feb	3	04. Jul	01. Apr	0.04	168	25	333	19	02. Jan	100	09. Apr	54	9	43	18	26	293	15	4
S673	soil	ancient	ancient	acaciadisparrima	Acacia disparrima	eudicot	angiosperm	eudicot	rosids	fabales	fabaceae	acacia	-18.784.452	-0.8509584	-18.099.275	2.032.497.852	668.2	0.9971626	9.037.676.056	67.088.383	27	5	18. Feb	27. May	04. Feb	3	04. Jul	01. Apr	0.04	168	25	333	19	02. Jan	100	09. Apr	54	9	43	18	26	293	15	4
R479	root	freshwaterRd	ecotone	acaciaflavescens	Acacia flavescens	eudicot	angiosperm	eudicot	rosids	fabales	fabaceae	acacia	-20.318.339	-0.7291496	-20.528.971	7.079.831.791	411	0.9933084	80.211.889	41.909.903	27	3	58.9	28. Sep	04. Mar	05. Sep	09. Feb	03. Jul	0.11	413	32	471	14	03. Jan	195	72	109	13	235	19	119	671	19	6
R489	root	freshwaterRd	ecotone	acaciaflavescens	Acacia flavescens	eudicot	angiosperm	eudicot	rosids	fabales	fabaceae	acacia	-20.318.339	-0.7291496	-20.528.971	7.071.069.502	442.6	0.9950734	8.285.179.882	45.343.518	27	3	58.9	28. Sep	04. Mar	05. Sep	09. Feb	03. Jul	0.11	413	32	471	14	03. Jan	195	72	109	13	235	19	119	671	19	6
R497	root	freshwaterRd	ecotone	acaciaflavescens	Acacia flavescens	eudicot	angiosperm	eudicot	rosids	fabales	fabaceae	acacia	-20.318.339	-0.7291496	-20.528.971	1.134.965.653	477.1	0.9928304	8.151.275.308	45.048.481	27	3	58.9	28. Sep	04. Mar	05. Sep	09. Feb	03. Jul	0.11	413	32	471	14	03. Jan	195	72	109	13	235	19	119	671	19	6
R605	root	yellowsand	yellowsand	acaciaflavescens	Acacia flavescens	eudicot	angiosperm	eudicot	rosids	fabales	fabaceae	acacia	-20.318.339	-0.7291496	-20.528.971	6.580.188.902	347.2	0.9869762	7.435.109.636	31.711.744	27	1	33.5	21	04. Feb	02. Sep	08. Jul	01. Aug	0.07	3137	34	319	59	02. Aug	6818	1482	248	289	606	22	95	183	21	19
R638	root	yellowsand	yellowsand	acaciaflavescens	Acacia flavescens	eudicot	angiosperm	eudicot	rosids	fabales	fabaceae	acacia	-20.318.339	-0.7291496	-20.528.971	1.319.857.461	527.2	0.9925794	8.345.305.916	50.842.697	27	1	33.5	21	04. Feb	02. Sep	08. Jul	01. Aug	0.07	3137	34	319	59	02. Aug	6818	1482	248	289	606	22	95	183	21	19
R664	root	ancient	ancient	acaciaflavescens	Acacia flavescens	eudicot	angiosperm	eudicot	rosids	fabales	fabaceae	acacia	-20.318.339	-0.7291496	-20.528.971	7.966.325.525	381.5	0.9885644	7.581.257.177	36.988.019	27	5	18. Feb	27. May	04. Feb	3	04. Jul	01. Apr	0.04	168	25	333	19	02. Jan	100	09. Apr	54	9	43	18	26	293	15	4
R668	root	ancient	ancient	acaciaflavescens	Acacia flavescens	eudicot	angiosperm	eudicot	rosids	fabales	fabaceae	acacia	-20.318.339	-0.7291496	-20.528.971	9.667.993.697	434.2	0.9891592	782.454.981	45.066.035	27	5	18. Feb	27. May	04. Feb	3	04. Jul	01. Apr	0.04	168	25	333	19	02. Jan	100	09. Apr	54	9	43	18	26	293	15	4
R669	root	ancient	ancient	acaciaflavescens	Acacia flavescens	eudicot	angiosperm	eudicot	rosids	fabales	fabaceae	acacia	-20.318.339	-0.7291496	-20.528.971	7.093.554.173	336	0.9869032	7.341.098.531	3.510.707	27	5	18. Feb	27. May	04. Feb	3	04. Jul	01. Apr	0.04	168	25	333	19	02. Jan	100	09. Apr	54	9	43	18	26	293	15	4
S479	soil	freshwaterRd	ecotone	acaciaflavescens	Acacia flavescens	eudicot	angiosperm	eudicot	rosids	fabales	fabaceae	acacia	-20.318.339	-0.7291496	-20.528.971	2.152.433.067	633.3	0.9958036	8.804.545.206	63.504.684	27	3	58.9	28. Sep	04. Mar	05. Sep	09. Feb	03. Jul	0.11	413	32	471	14	03. Jan	195	72	109	13	235	19	119	671	19	6
S489	soil	freshwaterRd	ecotone	acaciaflavescens	Acacia flavescens	eudicot	angiosperm	eudicot	rosids	fabales	fabaceae	acacia	-20.318.339	-0.7291496	-20.528.971	1.893.345.795	640.4	0.9965512	8.898.127.416	62.276.534	27	3	58.9	28. Sep	04. Mar	05. Sep	09. Feb	03. Jul	0.11	413	32	471	14	03. Jan	195	72	109	13	235	19	119	671	19	6
S497	soil	freshwaterRd	ecotone	acaciaflavescens	Acacia flavescens	eudicot	angiosperm	eudicot	rosids	fabales	fabaceae	acacia	-20.318.339	-0.7291496	-20.528.971	1.918.310.811	547.4	0.9925158	8.329.624.777	52.850.517	27	3	58.9	28. Sep	04. Mar	05. Sep	09. Feb	03. Jul	0.11	413	32	471	14	03. Jan	195	72	109	13	235	19	119	671	19	6
S605	soil	yellowsand	yellowsand	acaciaflavescens	Acacia flavescens	eudicot	angiosperm	eudicot	rosids	fabales	fabaceae	acacia	-20.318.339	-0.7291496	-20.528.971	1.875.576.413	582.7	0.9951522	8.604.692.357	50.854.193	27	1	33.5	21	04. Feb	02. Sep	08. Jul	01. Aug	0.07	3137	34	319	59	02. Aug	6818	1482	248	289	606	22	95	183	21	19
S635	soil	yellowsand	yellowsand	acaciaflavescens	Acacia flavescens	eudicot	angiosperm	eudicot	rosids	fabales	fabaceae	acacia	-20.318.339	-0.7291496	-20.528.971	1.907.072.374	560	0.9919114	8.352.398.913	55.221.507	27	1	33.5	21	04. Feb	02. Sep	08. Jul	01. Aug	0.07	3137	34	319	59	02. Aug	6818	1482	248	289	606	22	95	183	21	19
S638	soil	yellowsand	yellowsand	acaciaflavescens	Acacia flavescens	eudicot	angiosperm	eudicot	rosids	fabales	fabaceae	acacia	-20.318.339	-0.7291496	-20.528.971	2.317.697.983	659.1	0.9963182	8.919.005.619	63.299.606	27	1	33.5	21	04. Feb	02. Sep	08. Jul	01. Aug	0.07	3137	34	319	59	02. Aug	6818	1482	248	289	606	22	95	183	21	19
S664	soil	ancient	ancient	acaciaflavescens	Acacia flavescens	eudicot	angiosperm	eudicot	rosids	fabales	fabaceae	acacia	-20.318.339	-0.7291496	-20.528.971	2.315.517.277	618.4	0.9954954	8.727.379.999	56.349.695	27	5	18. Feb	27. May	04. Feb	3	04. Jul	01. Apr	0.04	168	25	333	19	02. Jan	100	09. Apr	54	9	43	18	26	293	15	4
S668	soil	ancient	ancient	acaciaflavescens	Acacia flavescens	eudicot	angiosperm	eudicot	rosids	fabales	fabaceae	acacia	-20.318.339	-0.7291496	-20.528.971	1.805.582.227	571.8	0.9951042	8.564.930.659	53.830.558	27	5	18. Feb	27. May	04. Feb	3	04. Jul	01. Apr	0.04	168	25	333	19	02. Jan	100	09. Apr	54	9	43	18	26	293	15	4
S669	soil	ancient	ancient	acaciaflavescens	Acacia flavescens	eudicot	angiosperm	eudicot	rosids	fabales	fabaceae	acacia	-20.318.339	-0.7291496	-20.528.971	166.032.984	575.9	0.993388	8.507.130.827	56.247.767	27	5	18. Feb	27. May	04. Feb	3	04. Jul	01. Apr	0.04	168	25	333	19	02. Jan	100	09. Apr	54	9	43	18	26	293	15	4
S683	soil	ancient	ancient	acaciaflavescens	Acacia flavescens	eudicot	angiosperm	eudicot	rosids	fabales	fabaceae	acacia	-20.318.339	-0.7291496	-20.528.971	1.764.840.883	598.3	0.9957488	8.709.082.427	58.823.183	27	5	18. Feb	27. May	04. Feb	3	04. Jul	01. Apr	0.04	168	25	333	19	02. Jan	100	09. Apr	54	9	43	18	26	293	15	4
R428	root	rainforest	rainforest	agathis	Agathist robusta	gymnosperm	gymnosperm	pinophyta	pinopsida	pinales	araucariaceae	agathis	0.7248669	56.300.136	0.6332601	1.559.577.569	583.5	0.993258	8.545.508.728	62.526.913	9	2	55.7	19. Mar	04. Jun	07. Aug	07. Feb	01. May	0.08	378	43	325	11	01. May	156	77	92	25	267	26	75	392	10	5
R506	root	freshwaterRd	ecotone	agathis	Agathist robusta	gymnosperm	gymnosperm	pinophyta	pinopsida	pinales	araucariaceae	agathis	0.7248669	56.300.136	0.6332601	1.572.163.791	564.8	0.9943046	8.521.593.972	48.508.089	9	3	58.9	28. Sep	04. Mar	05. Sep	09. Feb	03. Jul	0.11	413	32	471	14	03. Jan	195	72	109	13	235	19	119	671	19	6
R741	root	blackbutt	blackbutt	agathis	Agathist robusta	gymnosperm	gymnosperm	pinophyta	pinopsida	pinales	araucariaceae	agathis	0.7248669	56.300.136	0.6332601	1.383.826.593	527.4	0.9946798	8.428.548.501	46.795.604	9	2	46.3	29. Mar	04. Jan	05. Mar	08. Feb	02. Jul	0.09	480	40	379	16	02. Jul	187	386	123	19	346	23	66	155	6	6
R769	root	bymien	rainforest	agathis	Agathist robusta	gymnosperm	gymnosperm	pinophyta	pinopsida	pinales	araucariaceae	agathis	0.7248669	56.300.136	0.6332601	1.702.382.721	472	0.9838884	7.751.938.541	49.003.719	9	2	55.7	19. Mar	04. Jun	07. Aug	07. Feb	01. May	0.08	378	43	325	11	01. May	156	77	92	25	267	26	75	392	10	5
R770	root	bymien	rainforest	agathis	Agathist robusta	gymnosperm	gymnosperm	pinophyta	pinopsida	pinales	araucariaceae	agathis	0.7248669	56.300.136	0.6332601	1.088.218.695	479.6	0.9934582	8.230.698.487	4.639.091	9	2	55.7	19. Mar	04. Jun	07. Aug	07. Feb	01. May	0.08	378	43	325	11	01. May	156	77	92	25	267	26	75	392	10	5
R777	root	bymien	rainforest	agathis	Agathist robusta	gymnosperm	gymnosperm	pinophyta	pinopsida	pinales	araucariaceae	agathis	0.7248669	56.300.136	0.6332601	1.252.464.852	502.6	0.9936036	8.282.411.991	52.319.383	9	2	55.7	19. Mar	04. Jun	07. Aug	07. Feb	01. May	0.08	378	43	325	11	01. May	156	77	92	25	267	26	75	392	10	5
S506	soil	freshwaterRd	ecotone	agathis	Agathist robusta	gymnosperm	gymnosperm	pinophyta	pinopsida	pinales	araucariaceae	agathis	0.7248669	56.300.136	0.6332601	1.855.239.805	577.4	0.9938414	8.536.474.746	51.965.958	9	3	58.9	28. Sep	04. Mar	05. Sep	09. Feb	03. Jul	0.11	413	32	471	14	03. Jan	195	72	109	13	235	19	119	671	19	6
S741	soil	blackbutt	blackbutt	agathis	Agathist robusta	gymnosperm	gymnosperm	pinophyta	pinopsida	pinales	araucariaceae	agathis	0.7248669	56.300.136	0.6332601	1.756.434.427	568.6	0.994065	8.487.248.887	49.070.974	9	2	46.3	29. Mar	04. Jan	05. Mar	08. Feb	02. Jul	0.09	480	40	379	16	02. Jul	187	386	123	19	346	23	66	155	6	6
S769	soil	bymien	rainforest	agathis	Agathist robusta	gymnosperm	gymnosperm	pinophyta	pinopsida	pinales	araucariaceae	agathis	0.7248669	56.300.136	0.6332601	1.602.144.164	560.5	0.9930682	8.463.774.738	55.628.527	9	2	55.7	19. Mar	04. Jun	07. Aug	07. Feb	01. May	0.08	378	43	325	11	01. May	156	77	92	25	267	26	75	392	10	5
S770	soil	bymien	rainforest	agathis	Agathist robusta	gymnosperm	gymnosperm	pinophyta	pinopsida	pinales	araucariaceae	agathis	0.7248669	56.300.136	0.6332601	2.454.251.674	651.3	0.9959738	8.856.380.089	63.884.837	9	2	55.7	19. Mar	04. Jun	07. Aug	07. Feb	01. May	0.08	378	43	325	11	01. May	156	77	92	25	267	26	75	392	10	5
S777	soil	bymien	rainforest	agathis	Agathist robusta	gymnosperm	gymnosperm	pinophyta	pinopsida	pinales	araucariaceae	agathis	0.7248669	56.300.136	0.6332601	2.134.980.668	653.5	0.9947696	8.841.208.241	65.877.734	9	2	55.7	19. Mar	04. Jun	07. Aug	07. Feb	01. May	0.08	378	43	325	11	01. May	156	77	92	25	267	26	75	392	10	5
R498	root	freshwaterRd	ecotone	allocasuarinalittoralis	Allocasuarina littoralis	eudicot	angiosperm	eudicot	rosids	fagales	casuarinaceae	allocasuarina	-13.494.735	0.2973059	-14.495.667	1.020.832.536	507.8	0.9945614	8.401.057.077	4.957.663	25	3	58.9	28. Sep	04. Mar	05. Sep	09. Feb	03. Jul	0.11	413	32	471	14	03. Jan	195	72	109	13	235	19	119	671	19	6
R519	root	freshwaterRd	ecotone	allocasuarinalittoralis	Allocasuarina littoralis	eudicot	angiosperm	eudicot	rosids	fagales	casuarinaceae	allocasuarina	-13.494.735	0.2973059	-14.495.667	7.401.586.904	419.8	0.9924206	7.987.470.354	40.332.573	25	3	58.9	28. Sep	04. Mar	05. Sep	09. Feb	03. Jul	0.11	413	32	471	14	03. Jan	195	72	109	13	235	19	119	671	19	6
R520	root	freshwaterRd	ecotone	allocasuarinalittoralis	Allocasuarina littoralis	eudicot	angiosperm	eudicot	rosids	fagales	casuarinaceae	allocasuarina	-13.494.735	0.2973059	-14.495.667	1.086.112.241	508.1	0.9946946	8.395.765.682	47.988.677	25	3	58.9	28. Sep	04. Mar	05. Sep	09. Feb	03. Jul	0.11	413	32	471	14	03. Jan	195	72	109	13	235	19	119	671	19	6
R631	root	yellowsand	yellowsand	allocasuarinalittoralis	Allocasuarina littoralis	eudicot	angiosperm	eudicot	rosids	fagales	casuarinaceae	allocasuarina	-13.494.735	0.2973059	-14.495.667	7.903.909.611	432.6	0.990611	7.963.085.641	40.545.121	25	1	33.5	21	04. Feb	02. Sep	08. Jul	01. Aug	0.07	3137	34	319	59	02. Aug	6818	1482	248	289	606	22	95	183	21	19
R632	root	yellowsand	yellowsand	allocasuarinalittoralis	Allocasuarina littoralis	eudicot	angiosperm	eudicot	rosids	fagales	casuarinaceae	allocasuarina	-13.494.735	0.2973059	-14.495.667	1.842.092.948	567.3	0.9943152	8.502.964.767	54.179.116	25	1	33.5	21	04. Feb	02. Sep	08. Jul	01. Aug	0.07	3137	34	319	59	02. Aug	6818	1482	248	289	606	22	95	183	21	19
R634	root	yellowsand	yellowsand	allocasuarinalittoralis	Allocasuarina littoralis	eudicot	angiosperm	eudicot	rosids	fagales	casuarinaceae	allocasuarina	-13.494.735	0.2973059	-14.495.667	1.317.922.232	561.8	0.9961568	867.615.813	52.460.411	25	1	33.5	21	04. Feb	02. Sep	08. Jul	01. Aug	0.07	3137	34	319	59	02. Aug	6818	1482	248	289	606	22	95	183	21	19
R665	root	ancient	ancient	allocasuarinalittoralis	Allocasuarina littoralis	eudicot	angiosperm	eudicot	rosids	fagales	casuarinaceae	allocasuarina	-13.494.735	0.2973059	-14.495.667	8.723.286.306	442.2	0.9895042	7.937.551.373	43.667.438	25	5	18. Feb	27. May	04. Feb	3	04. Jul	01. Apr	0.04	168	25	333	19	02. Jan	100	09. Apr	54	9	43	18	26	293	15	4
R667	root	ancient	ancient	allocasuarinalittoralis	Allocasuarina littoralis	eudicot	angiosperm	eudicot	rosids	fagales	casuarinaceae	allocasuarina	-13.494.735	0.2973059	-14.495.667	1.203.501.851	508.9	0.9901576	8.135.056.312	51.045.948	25	5	18. Feb	27. May	04. Feb	3	04. Jul	01. Apr	0.04	168	25	333	19	02. Jan	100	09. Apr	54	9	43	18	26	293	15	4
R670	root	ancient	ancient	allocasuarinalittoralis	Allocasuarina littoralis	eudicot	angiosperm	eudicot	rosids	fagales	casuarinaceae	allocasuarina	-13.494.735	0.2973059	-14.495.667	1.241.331.064	443	0.9794394	75.945.138	44.067.257	25	5	18. Feb	27. May	04. Feb	3	04. Jul	01. Apr	0.04	168	25	333	19	02. Jan	100	09. Apr	54	9	43	18	26	293	15	4
S498	soil	freshwaterRd	ecotone	allocasuarinalittoralis	Allocasuarina littoralis	eudicot	angiosperm	eudicot	rosids	fagales	casuarinaceae	allocasuarina	-13.494.735	0.2973059	-14.495.667	2.671.396.457	594	0.9905406	8.377.398.998	55.579.249	25	3	58.9	28. Sep	04. Mar	05. Sep	09. Feb	03. Jul	0.11	413	32	471	14	03. Jan	195	72	109	13	235	19	119	671	19	6
S519	soil	freshwaterRd	ecotone	allocasuarinalittoralis	Allocasuarina littoralis	eudicot	angiosperm	eudicot	rosids	fagales	casuarinaceae	allocasuarina	-13.494.735	0.2973059	-14.495.667	2.232.588.921	635.1	0.9961554	8.844.517.273	56.594.568	25	3	58.9	28. Sep	04. Mar	05. Sep	09. Feb	03. Jul	0.11	413	32	471	14	03. Jan	195	72	109	13	235	19	119	671	19	6
S520	soil	freshwaterRd	ecotone	allocasuarinalittoralis	Allocasuarina littoralis	eudicot	angiosperm	eudicot	rosids	fagales	casuarinaceae	allocasuarina	-13.494.735	0.2973059	-14.495.667	2.089.612.418	674.2	0.9970224	9.039.185.173	64.978.343	25	3	58.9	28. Sep	04. Mar	05. Sep	09. Feb	03. Jul	0.11	413	32	471	14	03. Jan	195	72	109	13	235	19	119	671	19	6
S631	soil	yellowsand	yellowsand	allocasuarinalittoralis	Allocasuarina littoralis	eudicot	angiosperm	eudicot	rosids	fagales	casuarinaceae	allocasuarina	-13.494.735	0.2973059	-14.495.667	1.570.726.259	571.2	0.9941356	8.509.347.307	5.625.019	25	1	33.5	21	04. Feb	02. Sep	08. Jul	01. Aug	0.07	3137	34	319	59	02. Aug	6818	1482	248	289	606	22	95	183	21	19
S632	soil	yellowsand	yellowsand	allocasuarinalittoralis	Allocasuarina littoralis	eudicot	angiosperm	eudicot	rosids	fagales	casuarinaceae	allocasuarina	-13.494.735	0.2973059	-14.495.667	1.655.509.864	601.7	0.9962526	8.774.524.033	52.775.451	25	1	33.5	21	04. Feb	02. Sep	08. Jul	01. Aug	0.07	3137	34	319	59	02. Aug	6818	1482	248	289	606	22	95	183	21	19
S634	soil	yellowsand	yellowsand	allocasuarinalittoralis	Allocasuarina littoralis	eudicot	angiosperm	eudicot	rosids	fagales	casuarinaceae	allocasuarina	-13.494.735	0.2973059	-14.495.667	2.419.876.975	647.4	0.9968446	8.938.516.543	61.259.774	25	1	33.5	21	04. Feb	02. Sep	08. Jul	01. Aug	0.07	3137	34	319	59	02. Aug	6818	1482	248	289	606	22	95	183	21	19
S665	soil	ancient	ancient	allocasuarinalittoralis	Allocasuarina littoralis	eudicot	angiosperm	eudicot	rosids	fagales	casuarinaceae	allocasuarina	-13.494.735	0.2973059	-14.495.667	1.814.238.215	569.9	0.9951202	855.769.195	53.281.796	25	5	18. Feb	27. May	04. Feb	3	04. Jul	01. Apr	0.04	168	25	333	19	02. Jan	100	09. Apr	54	9	43	18	26	293	15	4
S667	soil	ancient	ancient	allocasuarinalittoralis	Allocasuarina littoralis	eudicot	angiosperm	eudicot	rosids	fagales	casuarinaceae	allocasuarina	-13.494.735	0.2973059	-14.495.667	2.088.454.469	622.6	0.9935452	8.658.140.045	61.186.619	25	5	18. Feb	27. May	04. Feb	3	04. Jul	01. Apr	0.04	168	25	333	19	02. Jan	100	09. Apr	54	9	43	18	26	293	15	4
S670	soil	ancient	ancient	allocasuarinalittoralis	Allocasuarina littoralis	eudicot	angiosperm	eudicot	rosids	fagales	casuarinaceae	allocasuarina	-13.494.735	0.2973059	-14.495.667	149.644.245	538.4	0.994098	8.404.653.853	48.783.068	25	5	18. Feb	27. May	04. Feb	3	04. Jul	01. Apr	0.04	168	25	333	19	02. Jan	100	09. Apr	54	9	43	18	26	293	15	4
R607	root	yellowsand	yellowsand	austromyrtus	Austromyrtus dulcis	eudicot	angiosperm	eudicot	rosids	myrtales	myrtaceae	austromyrtus	-16.723.025	-15.801.944	-16.470.948	1.059.437.749	523.2	0.9953274	8.524.500.821	49.412.728	24	1	33.5	21	04. Feb	02. Sep	08. Jul	01. Aug	0.07	3137	34	319	59	02. Aug	6818	1482	248	289	606	22	95	183	21	19
R617	root	yellowsand	yellowsand	austromyrtus	Austromyrtus dulcis	eudicot	angiosperm	eudicot	rosids	myrtales	myrtaceae	austromyrtus	-16.723.025	-15.801.944	-16.470.948	1.745.695	589.3	0.9951598	8.652.181.555	53.870.249	24	1	33.5	21	04. Feb	02. Sep	08. Jul	01. Aug	0.07	3137	34	319	59	02. Aug	6818	1482	248	289	606	22	95	183	21	19
R633	root	yellowsand	yellowsand	austromyrtus	Austromyrtus dulcis	eudicot	angiosperm	eudicot	rosids	myrtales	myrtaceae	austromyrtus	-16.723.025	-15.801.944	-16.470.948	1.338.062.142	475.5	0.9862812	7.847.750.102	46.447.423	24	1	33.5	21	04. Feb	02. Sep	08. Jul	01. Aug	0.07	3137	34	319	59	02. Aug	6818	1482	248	289	606	22	95	183	21	19
S607	soil	yellowsand	yellowsand	austromyrtus	Austromyrtus dulcis	eudicot	angiosperm	eudicot	rosids	myrtales	myrtaceae	austromyrtus	-16.723.025	-15.801.944	-16.470.948	1.799.081.793	529.2	0.9891698	8.165.889.059	49.292.632	24	1	33.5	21	04. Feb	02. Sep	08. Jul	01. Aug	0.07	3137	34	319	59	02. Aug	6818	1482	248	289	606	22	95	183	21	19
S617	soil	yellowsand	yellowsand	austromyrtus	Austromyrtus dulcis	eudicot	angiosperm	eudicot	rosids	myrtales	myrtaceae	austromyrtus	-16.723.025	-15.801.944	-16.470.948	2.592.763.303	639.1	0.996033	882.309.213	61.028.638	24	1	33.5	21	04. Feb	02. Sep	08. Jul	01. Aug	0.07	3137	34	319	59	02. Aug	6818	1482	248	289	606	22	95	183	21	19
R499	root	freshwaterRd	ecotone	banksiaintegrifolia	Banksia integrifolia	eudicot	angiosperm	eudicot	magnoliopsida	proteales	proteaceae	banksia	-17.533.246	0.1604265	-16.671.386	167.009.169	542.6	0.9938568	8.381.698.122	49.905.101	20	3	58.9	28. Sep	04. Mar	05. Sep	09. Feb	03. Jul	0.11	413	32	471	14	03. Jan	195	72	109	13	235	19	119	671	19	6
R501	root	freshwaterRd	ecotone	banksiaintegrifolia	Banksia integrifolia	eudicot	angiosperm	eudicot	magnoliopsida	proteales	proteaceae	banksia	-17.533.246	0.1604265	-16.671.386	1.128.948.515	378.5	0.977935	7.137.480.515	3.343.834	20	3	58.9	28. Sep	04. Mar	05. Sep	09. Feb	03. Jul	0.11	413	32	471	14	03. Jan	195	72	109	13	235	19	119	671	19	6
R507	root	freshwaterRd	ecotone	banksiaintegrifolia	Banksia integrifolia	eudicot	angiosperm	eudicot	magnoliopsida	proteales	proteaceae	banksia	-17.533.246	0.1604265	-16.671.386	1.595.879.757	519.6	0.9873942	8.151.971.014	49.927.233	20	3	58.9	28. Sep	04. Mar	05. Sep	09. Feb	03. Jul	0.11	413	32	471	14	03. Jan	195	72	109	13	235	19	119	671	19	6
R610	root	yellowsand	yellowsand	banksiaintegrifolia	Banksia integrifolia	eudicot	angiosperm	eudicot	magnoliopsida	proteales	proteaceae	banksia	-17.533.246	0.1604265	-16.671.386	1.278.205.652	525.7	0.9927154	8.334.029.724	48.860.903	20	1	33.5	21	04. Feb	02. Sep	08. Jul	01. Aug	0.07	3137	34	319	59	02. Aug	6818	1482	248	289	606	22	95	183	21	19
R620	root	yellowsand	yellowsand	banksiaintegrifolia	Banksia integrifolia	eudicot	angiosperm	eudicot	magnoliopsida	proteales	proteaceae	banksia	-17.533.246	0.1604265	-16.671.386	1.364.195.872	536.6	0.9931388	8.368.107.118	5.328.299	20	1	33.5	21	04. Feb	02. Sep	08. Jul	01. Aug	0.07	3137	34	319	59	02. Aug	6818	1482	248	289	606	22	95	183	21	19
S499	soil	freshwaterRd	ecotone	banksiaintegrifolia	Banksia integrifolia	eudicot	angiosperm	eudicot	magnoliopsida	proteales	proteaceae	banksia	-17.533.246	0.1604265	-16.671.386	2.137.287.993	670.4	0.9963072	8.970.291.114	7.025.658	20	3	58.9	28. Sep	04. Mar	05. Sep	09. Feb	03. Jul	0.11	413	32	471	14	03. Jan	195	72	109	13	235	19	119	671	19	6
S501	soil	freshwaterRd	ecotone	banksiaintegrifolia	Banksia integrifolia	eudicot	angiosperm	eudicot	magnoliopsida	proteales	proteaceae	banksia	-17.533.246	0.1604265	-16.671.386	2.108.180.423	660.2	0.9963118	8.931.725.506	6.337.432	20	3	58.9	28. Sep	04. Mar	05. Sep	09. Feb	03. Jul	0.11	413	32	471	14	03. Jan	195	72	109	13	235	19	119	671	19	6
S507	soil	freshwaterRd	ecotone	banksiaintegrifolia	Banksia integrifolia	eudicot	angiosperm	eudicot	magnoliopsida	proteales	proteaceae	banksia	-17.533.246	0.1604265	-16.671.386	2.082.440.704	593.9	0.9944804	8.592.531.291	57.698.959	20	3	58.9	28. Sep	04. Mar	05. Sep	09. Feb	03. Jul	0.11	413	32	471	14	03. Jan	195	72	109	13	235	19	119	671	19	6
S610	soil	yellowsand	yellowsand	banksiaintegrifolia	Banksia integrifolia	eudicot	angiosperm	eudicot	magnoliopsida	proteales	proteaceae	banksia	-17.533.246	0.1604265	-16.671.386	2.013.096.633	648.2	0.9960628	8.888.681.627	62.448.871	20	1	33.5	21	04. Feb	02. Sep	08. Jul	01. Aug	0.07	3137	34	319	59	02. Aug	6818	1482	248	289	606	22	95	183	21	19
S620A1	soil	yellowsand	yellowsand	banksiaintegrifolia	Banksia integrifolia	eudicot	angiosperm	eudicot	magnoliopsida	proteales	proteaceae	banksia	-17.533.246	0.1604265	-16.671.386	1.907.403.435	557.8	0.9934572	8.410.862.513	55.050.262	20	1	33.5	21	04. Feb	02. Sep	08. Jul	01. Aug	0.07	3137	34	319	59	02. Aug	6818	1482	248	289	606	22	95	183	21	19
S620A2	soil	yellowsand	yellowsand	banksiaintegrifolia	Banksia integrifolia	eudicot	angiosperm	eudicot	magnoliopsida	proteales	proteaceae	banksia	-17.533.246	0.1604265	-16.671.386	1.479.539.229	526	0.9932796	8.327.360.829	48.244.598	20	1	33.5	21	04. Feb	02. Sep	08. Jul	01. Aug	0.07	3137	34	319	59	02. Aug	6818	1482	248	289	606	22	95	183	21	19
S628	soil	yellowsand	yellowsand	banksiaintegrifolia	Banksia integrifolia	eudicot	angiosperm	eudicot	magnoliopsida	proteales	proteaceae	banksia	-17.533.246	0.1604265	-16.671.386	2.040.787.021	620.6	0.9948692	8.707.313.864	58.168.578	20	1	33.5	21	04. Feb	02. Sep	08. Jul	01. Aug	0.07	3137	34	319	59	02. Aug	6818	1482	248	289	606	22	95	183	21	19
R481	root	freshwaterRd	ecotone	bracken	Pteridium esculentum	fern	fern	pteridophyta	pteridopsida	polypodiales	dennstaedtiaceae	pteridium	55.962.439	-0.9590443	54.608.565	8.571.070.836	469	0.991373	817.763.921	46.168.098	2	3	58.9	28. Sep	04. Mar	05. Sep	09. Feb	03. Jul	0.11	413	32	471	14	03. Jan	195	72	109	13	235	19	119	671	19	6
R493	root	freshwaterRd	ecotone	bracken	Pteridium esculentum	fern	fern	pteridophyta	pteridopsida	polypodiales	dennstaedtiaceae	pteridium	55.962.439	-0.9590443	54.608.565	1.167.870.403	504.3	0.9942098	8.317.672.346	48.663.253	2	3	58.9	28. Sep	04. Mar	05. Sep	09. Feb	03. Jul	0.11	413	32	471	14	03. Jan	195	72	109	13	235	19	119	671	19	6
R601	root	yellowsand	yellowsand	bracken	Pteridium esculentum	fern	fern	pteridophyta	pteridopsida	polypodiales	dennstaedtiaceae	pteridium	55.962.439	-0.9590443	54.608.565	1.281.349.431	476.2	0.9934268	8.149.243.941	45.631.302	2	1	33.5	21	04. Feb	02. Sep	08. Jul	01. Aug	0.07	3137	34	319	59	02. Aug	6818	1482	248	289	606	22	95	183	21	19
R606	root	yellowsand	yellowsand	bracken	Pteridium esculentum	fern	fern	pteridophyta	pteridopsida	polypodiales	dennstaedtiaceae	pteridium	55.962.439	-0.9590443	54.608.565	1.412.833.644	475.9	0.9915812	8.072.433.193	40.322.636	2	1	33.5	21	04. Feb	02. Sep	08. Jul	01. Aug	0.07	3137	34	319	59	02. Aug	6818	1482	248	289	606	22	95	183	21	19
R616	root	yellowsand	yellowsand	bracken	Pteridium esculentum	fern	fern	pteridophyta	pteridopsida	polypodiales	dennstaedtiaceae	pteridium	55.962.439	-0.9590443	54.608.565	1.400.654.977	535.4	0.9932866	8.377.515.234	51.095.085	2	1	33.5	21	04. Feb	02. Sep	08. Jul	01. Aug	0.07	3137	34	319	59	02. Aug	6818	1482	248	289	606	22	95	183	21	19
R682	root	ancient	ancient	bracken	Pteridium esculentum	fern	fern	pteridophyta	pteridopsida	polypodiales	dennstaedtiaceae	pteridium	55.962.439	-0.9590443	54.608.565	8.347.027.092	448.9	0.9924432	8.099.134.606	45.575.798	2	5	18. Feb	27. May	04. Feb	3	04. Jul	01. Apr	0.04	168	25	333	19	02. Jan	100	09. Apr	54	9	43	18	26	293	15	4
R693	root	ancientwoodland	ancientwoodland	bracken	Pteridium esculentum	fern	fern	pteridophyta	pteridopsida	polypodiales	dennstaedtiaceae	pteridium	55.962.439	-0.9590443	54.608.565	8.703.307.362	447.8	0.9699378	7.611.826.139	47.134.999	2	4	21. Aug	31	04. Apr	02. Sep	05. Jun	01. Jun	0.06	350	22	262	11	04. Jan	99	93	60	7	97	14	47	461	18	5
R744	root	blackbutt	blackbutt	bracken	Pteridium esculentum	fern	fern	pteridophyta	pteridopsida	polypodiales	dennstaedtiaceae	pteridium	55.962.439	-0.9590443	54.608.565	1.243.755.746	527.8	0.9930276	8.378.038.802	50.619.029	2	2	46.3	29. Mar	04. Jan	05. Mar	08. Feb	02. Jul	0.09	480	40	379	16	02. Jul	187	386	123	19	346	23	66	155	6	6
R748	root	blackbutt	blackbutt	bracken	Pteridium esculentum	fern	fern	pteridophyta	pteridopsida	polypodiales	dennstaedtiaceae	pteridium	55.962.439	-0.9590443	54.608.565	8.424.350.548	383	0.9842798	7.415.792.393	35.154.685	2	2	46.3	29. Mar	04. Jan	05. Mar	08. Feb	02. Jul	0.09	480	40	379	16	02. Jul	187	386	123	19	346	23	66	155	6	6
S481	soil	freshwaterRd	ecotone	bracken	Pteridium esculentum	fern	fern	pteridophyta	pteridopsida	polypodiales	dennstaedtiaceae	pteridium	55.962.439	-0.9590443	54.608.565	1.963.787.934	604.6	0.995015	867.918.455	5.820.687	2	3	58.9	28. Sep	04. Mar	05. Sep	09. Feb	03. Jul	0.11	413	32	471	14	03. Jan	195	72	109	13	235	19	119	671	19	6
S484	soil	freshwaterRd	ecotone	bracken	Pteridium esculentum	fern	fern	pteridophyta	pteridopsida	polypodiales	dennstaedtiaceae	pteridium	55.962.439	-0.9590443	54.608.565	2.123.880.176	671.4	0.9965422	8.989.358.468	63.065.254	2	3	58.9	28. Sep	04. Mar	05. Sep	09. Feb	03. Jul	0.11	413	32	471	14	03. Jan	195	72	109	13	235	19	119	671	19	6
S493	soil	freshwaterRd	ecotone	bracken	Pteridium esculentum	fern	fern	pteridophyta	pteridopsida	polypodiales	dennstaedtiaceae	pteridium	55.962.439	-0.9590443	54.608.565	1.998.466.093	619.8	0.9961738	8.800.118.808	55.942.669	2	3	58.9	28. Sep	04. Mar	05. Sep	09. Feb	03. Jul	0.11	413	32	471	14	03. Jan	195	72	109	13	235	19	119	671	19	6
S601	soil	yellowsand	yellowsand	bracken	Pteridium esculentum	fern	fern	pteridophyta	pteridopsida	polypodiales	dennstaedtiaceae	pteridium	55.962.439	-0.9590443	54.608.565	2.010.955.987	583.6	0.9928298	8.456.555.637	52.152.925	2	1	33.5	21	04. Feb	02. Sep	08. Jul	01. Aug	0.07	3137	34	319	59	02. Aug	6818	1482	248	289	606	22	95	183	21	19
S606	soil	yellowsand	yellowsand	bracken	Pteridium esculentum	fern	fern	pteridophyta	pteridopsida	polypodiales	dennstaedtiaceae	pteridium	55.962.439	-0.9590443	54.608.565	1.997.368.729	591.8	0.9951676	8.632.435.382	54.179.629	2	1	33.5	21	04. Feb	02. Sep	08. Jul	01. Aug	0.07	3137	34	319	59	02. Aug	6818	1482	248	289	606	22	95	183	21	19
S616	soil	yellowsand	yellowsand	bracken	Pteridium esculentum	fern	fern	pteridophyta	pteridopsida	polypodiales	dennstaedtiaceae	pteridium	55.962.439	-0.9590443	54.608.565	2.196.242.583	584.6	0.9946768	8.575.669.538	54.102.266	2	1	33.5	21	04. Feb	02. Sep	08. Jul	01. Aug	0.07	3137	34	319	59	02. Aug	6818	1482	248	289	606	22	95	183	21	19
S616S3	soil	yellowsand	yellowsand	bracken	Pteridium esculentum	fern	fern	pteridophyta	pteridopsida	polypodiales	dennstaedtiaceae	pteridium	55.962.439	-0.9590443	54.608.565	1.215.458.983	458.6	0.9877752	7.834.860.692	43.606.409	2	1	33.5	21	04. Feb	02. Sep	08. Jul	01. Aug	0.07	3137	34	319	59	02. Aug	6818	1482	248	289	606	22	95	183	21	19
S682	soil	ancient	ancient	bracken	Pteridium esculentum	fern	fern	pteridophyta	pteridopsida	polypodiales	dennstaedtiaceae	pteridium	55.962.439	-0.9590443	54.608.565	1.674.052.964	594	0.9957236	871.252.908	59.769.587	2	5	18. Feb	27. May	04. Feb	3	04. Jul	01. Apr	0.04	168	25	333	19	02. Jan	100	09. Apr	54	9	43	18	26	293	15	4
S688	soil	ancientwoodland	ancientwoodland	bracken	Pteridium esculentum	fern	fern	pteridophyta	pteridopsida	polypodiales	dennstaedtiaceae	pteridium	55.962.439	-0.9590443	54.608.565	2.424.322.187	669.4	0.996891	8.998.617.395	6.434.585	2	4	21. Aug	31	04. Apr	02. Sep	05. Jun	01. Jun	0.06	350	22	262	11	04. Jan	99	93	60	7	97	14	47	461	18	5
S693	soil	ancientwoodland	ancientwoodland	bracken	Pteridium esculentum	fern	fern	pteridophyta	pteridopsida	polypodiales	dennstaedtiaceae	pteridium	55.962.439	-0.9590443	54.608.565	2.224.570.324	664.5	0.9965652	8.968.912.976	63.716.409	2	4	21. Aug	31	04. Apr	02. Sep	05. Jun	01. Jun	0.06	350	22	262	11	04. Jan	99	93	60	7	97	14	47	461	18	5
S744	soil	blackbutt	blackbutt	bracken	Pteridium esculentum	fern	fern	pteridophyta	pteridopsida	polypodiales	dennstaedtiaceae	pteridium	55.962.439	-0.9590443	54.608.565	173.354.873	551.3	0.9921286	8.366.985.483	51.006.871	2	2	46.3	29. Mar	04. Jan	05. Mar	08. Feb	02. Jul	0.09	480	40	379	16	02. Jul	187	386	123	19	346	23	66	155	6	6
S748	soil	blackbutt	blackbutt	bracken	Pteridium esculentum	fern	fern	pteridophyta	pteridopsida	polypodiales	dennstaedtiaceae	pteridium	55.962.439	-0.9590443	54.608.565	1.618.954.514	504.4	0.9894974	8.007.395.665	48.968.012	2	2	46.3	29. Mar	04. Jan	05. Mar	08. Feb	02. Jul	0.09	480	40	379	16	02. Jul	187	386	123	19	346	23	66	155	6	6
S763	soil	blackbutt	blackbutt	bracken	Pteridium esculentum	fern	fern	pteridophyta	pteridopsida	polypodiales	dennstaedtiaceae	pteridium	55.962.439	-0.9590443	54.608.565	2.196.199.329	683.8	0.9967828	9.054.153.758	72.157.533	2	2	46.3	29. Mar	04. Jan	05. Mar	08. Feb	02. Jul	0.09	480	40	379	16	02. Jul	187	386	123	19	346	23	66	155	6	6
R451	root	rainforest	rainforest	calanthe	Calanthe triplicata	monocot	angiosperm	monocot	liliopsida	asparagales	orchidaceae	calanthe	-21.351.787	-11.721.443	-19.238.873	1.152.426.454	546.4	0.9952026	8.582.541.596	54.431.224	16	2	55.7	19. Mar	04. Jun	07. Aug	07. Feb	01. May	0.08	378	43	325	11	01. May	156	77	92	25	267	26	75	392	10	5
R452	root	rainforest	rainforest	calanthe	Calanthe triplicata	monocot	angiosperm	monocot	liliopsida	asparagales	orchidaceae	calanthe	-21.351.787	-11.721.443	-19.238.873	1.674.351.119	587.9	0.9927494	849.465.255	61.666.252	16	2	55.7	19. Mar	04. Jun	07. Aug	07. Feb	01. May	0.08	378	43	325	11	01. May	156	77	92	25	267	26	75	392	10	5
R454	root	rainforest	rainforest	calanthe	Calanthe triplicata	monocot	angiosperm	monocot	liliopsida	asparagales	orchidaceae	calanthe	-21.351.787	-11.721.443	-19.238.873	1.097.535.648	543.3	0.9932224	849.024.121	55.463.152	16	2	55.7	19. Mar	04. Jun	07. Aug	07. Feb	01. May	0.08	378	43	325	11	01. May	156	77	92	25	267	26	75	392	10	5
S451	soil	rainforest	rainforest	calanthe	Calanthe triplicata	monocot	angiosperm	monocot	liliopsida	asparagales	orchidaceae	calanthe	-21.351.787	-11.721.443	-19.238.873	253.244.593	714	0.9965084	9.112.458.269	74.594.043	16	2	55.7	19. Mar	04. Jun	07. Aug	07. Feb	01. May	0.08	378	43	325	11	01. May	156	77	92	25	267	26	75	392	10	5
S452	soil	rainforest	rainforest	calanthe	Calanthe triplicata	monocot	angiosperm	monocot	liliopsida	asparagales	orchidaceae	calanthe	-21.351.787	-11.721.443	-19.238.873	2.202.511.658	719	0.9972904	9.208.648.764	77.492.569	16	2	55.7	19. Mar	04. Jun	07. Aug	07. Feb	01. May	0.08	378	43	325	11	01. May	156	77	92	25	267	26	75	392	10	5
S454	soil	rainforest	rainforest	calanthe	Calanthe triplicata	monocot	angiosperm	monocot	liliopsida	asparagales	orchidaceae	calanthe	-21.351.787	-11.721.443	-19.238.873	2.162.910.082	671.2	0.9956006	8.958.958.072	69.137.445	16	2	55.7	19. Mar	04. Jun	07. Aug	07. Feb	01. May	0.08	378	43	325	11	01. May	156	77	92	25	267	26	75	392	10	5
R475	root	freshwaterRd	ecotone	callitris	Callitris rhomboidea	gymnosperm	gymnosperm	pinophyta	pinopsida	pinales	cupressaceae	callitris	2.347.762	45.094.142	18.809.794	8.574.428.022	410.1	0.99108	7.824.501.923	40.540.089	7	3	58.9	28. Sep	04. Mar	05. Sep	09. Feb	03. Jul	0.11	413	32	471	14	03. Jan	195	72	109	13	235	19	119	671	19	6
R478	root	freshwaterRd	ecotone	callitris	Callitris rhomboidea	gymnosperm	gymnosperm	pinophyta	pinopsida	pinales	cupressaceae	callitris	2.347.762	45.094.142	18.809.794	1.187.995.007	472.9	0.986282	789.066.227	48.703.757	7	3	58.9	28. Sep	04. Mar	05. Sep	09. Feb	03. Jul	0.11	413	32	471	14	03. Jan	195	72	109	13	235	19	119	671	19	6
R482	root	freshwaterRd	ecotone	callitris	Callitris rhomboidea	gymnosperm	gymnosperm	pinophyta	pinopsida	pinales	cupressaceae	callitris	2.347.762	45.094.142	18.809.794	1.096.551.722	500.8	0.994142	8.350.605.876	50.098.368	7	3	58.9	28. Sep	04. Mar	05. Sep	09. Feb	03. Jul	0.11	413	32	471	14	03. Jan	195	72	109	13	235	19	119	671	19	6
R694	root	ancientwoodland	ancientwoodland	callitris	Callitris rhomboidea	gymnosperm	gymnosperm	pinophyta	pinopsida	pinales	cupressaceae	callitris	2.347.762	45.094.142	18.809.794	8.909.949.334	431.8	0.9900384	7.864.303.442	41.738.783	7	4	21. Aug	31	04. Apr	02. Sep	05. Jun	01. Jun	0.06	350	22	262	11	04. Jan	99	93	60	7	97	14	47	461	18	5
R698	root	ancientwoodland	ancientwoodland	callitris	Callitris rhomboidea	gymnosperm	gymnosperm	pinophyta	pinopsida	pinales	cupressaceae	callitris	2.347.762	45.094.142	18.809.794	1.074.136.198	463.5	0.9918964	8.094.536.444	42.104.769	7	4	21. Aug	31	04. Apr	02. Sep	05. Jun	01. Jun	0.06	350	22	262	11	04. Jan	99	93	60	7	97	14	47	461	18	5
R729	root	blackbutt	blackbutt	callitris	Callitris rhomboidea	gymnosperm	gymnosperm	pinophyta	pinopsida	pinales	cupressaceae	callitris	2.347.762	45.094.142	18.809.794	1.976.773.884	552.6	0.9908812	826.883.933	54.421.961	7	2	46.3	29. Mar	04. Jan	05. Mar	08. Feb	02. Jul	0.09	480	40	379	16	02. Jul	187	386	123	19	346	23	66	155	6	6
R730	root	blackbutt	blackbutt	callitris	Callitris rhomboidea	gymnosperm	gymnosperm	pinophyta	pinopsida	pinales	cupressaceae	callitris	2.347.762	45.094.142	18.809.794	1.383.707.069	471.2	0.9925026	8.103.603.177	45.571.977	7	2	46.3	29. Mar	04. Jan	05. Mar	08. Feb	02. Jul	0.09	480	40	379	16	02. Jul	187	386	123	19	346	23	66	155	6	6
S475	soil	freshwaterRd	ecotone	callitris	Callitris rhomboidea	gymnosperm	gymnosperm	pinophyta	pinopsida	pinales	cupressaceae	callitris	2.347.762	45.094.142	18.809.794	1.313.507.503	546	0.991335	842.012.268	53.643.536	7	3	58.9	28. Sep	04. Mar	05. Sep	09. Feb	03. Jul	0.11	413	32	471	14	03. Jan	195	72	109	13	235	19	119	671	19	6
S482	soil	freshwaterRd	ecotone	callitris	Callitris rhomboidea	gymnosperm	gymnosperm	pinophyta	pinopsida	pinales	cupressaceae	callitris	2.347.762	45.094.142	18.809.794	2.237.691.721	676.6	0.996871	9.024.544.919	65.345.573	7	3	58.9	28. Sep	04. Mar	05. Sep	09. Feb	03. Jul	0.11	413	32	471	14	03. Jan	195	72	109	13	235	19	119	671	19	6
S694	soil	ancientwoodland	ancientwoodland	callitris	Callitris rhomboidea	gymnosperm	gymnosperm	pinophyta	pinopsida	pinales	cupressaceae	callitris	2.347.762	45.094.142	18.809.794	2.763.148.096	747.4	0.9977494	9.292.668.488	78.060.586	7	4	21. Aug	31	04. Apr	02. Sep	05. Jun	01. Jun	0.06	350	22	262	11	04. Jan	99	93	60	7	97	14	47	461	18	5
S700	soil	ancientwoodland	ancientwoodland	callitris	Callitris rhomboidea	gymnosperm	gymnosperm	pinophyta	pinopsida	pinales	cupressaceae	callitris	2.347.762	45.094.142	18.809.794	256.371.355	699.1	0.997173	9.099.997.302	64.952.638	7	4	21. Aug	31	04. Apr	02. Sep	05. Jun	01. Jun	0.06	350	22	262	11	04. Jan	99	93	60	7	97	14	47	461	18	5
S729	soil	blackbutt	blackbutt	callitris	Callitris rhomboidea	gymnosperm	gymnosperm	pinophyta	pinopsida	pinales	cupressaceae	callitris	2.347.762	45.094.142	18.809.794	214.834.683	641.6	0.996339	8.889.021.984	61.117.352	7	2	46.3	29. Mar	04. Jan	05. Mar	08. Feb	02. Jul	0.09	480	40	379	16	02. Jul	187	386	123	19	346	23	66	155	6	6
S730	soil	blackbutt	blackbutt	callitris	Callitris rhomboidea	gymnosperm	gymnosperm	pinophyta	pinopsida	pinales	cupressaceae	callitris	2.347.762	45.094.142	18.809.794	1.899.339.744	631.1	0.9961886	8.854.055.137	6.323.563	7	2	46.3	29. Mar	04. Jan	05. Mar	08. Feb	02. Jul	0.09	480	40	379	16	02. Jul	187	386	123	19	346	23	66	155	6	6
R627	root	yellowsand	yellowsand	daviesia	Daviesia umbellulata	eudicot	angiosperm	eudicot	rosids	fabales	fabaceae	daviesia	-13.614.992	-0.5835851	-13.586.301	1.097.604.402	459.9	0.992519	8.058.851.092	45.814.879	26	1	33.5	21	04. Feb	02. Sep	08. Jul	01. Aug	0.07	3137	34	319	59	02. Aug	6818	1482	248	289	606	22	95	183	21	19
S614	soil	yellowsand	yellowsand	daviesia	Daviesia umbellulata	eudicot	angiosperm	eudicot	rosids	fabales	fabaceae	daviesia	-13.614.992	-0.5835851	-13.586.301	2.321.239.018	604.3	0.994725	862.946.966	57.147.003	26	1	33.5	21	04. Feb	02. Sep	08. Jul	01. Aug	0.07	3137	34	319	59	02. Aug	6818	1482	248	289	606	22	95	183	21	19
S624	soil	yellowsand	yellowsand	daviesia	Daviesia umbellulata	eudicot	angiosperm	eudicot	rosids	fabales	fabaceae	daviesia	-13.614.992	-0.5835851	-13.586.301	264.072.191	672.8	0.9966006	8.971.944.822	63.657.746	26	1	33.5	21	04. Feb	02. Sep	08. Jul	01. Aug	0.07	3137	34	319	59	02. Aug	6818	1482	248	289	606	22	95	183	21	19
S627	soil	yellowsand	yellowsand	daviesia	Daviesia umbellulata	eudicot	angiosperm	eudicot	rosids	fabales	fabaceae	daviesia	-13.614.992	-0.5835851	-13.586.301	1.922.793.583	621.5	0.9959686	8.803.295.092	58.203.589	26	1	33.5	21	04. Feb	02. Sep	08. Jul	01. Aug	0.07	3137	34	319	59	02. Aug	6818	1482	248	289	606	22	95	183	21	19
1	soil	ancient	ancient	dianellacerulea	Dianella caerulea	monocot	angiosperm	monocot	liliopsida	asparagales	xanthorrhoeaceae	dianella	-16.602.318	-0.9809929	-16.342.304	185.739.892	661.4	0.997089	9.023.312.391	70.027.739	17	5	18. Feb	27. May	04. Feb	3	04. Jul	01. Apr	0.04	168	25	333	19	02. Jan	100	09. Apr	54	9	43	18	26	293	15	4
4	soil	yellowsand	yellowsand	dianellacerulea	Dianella caerulea	monocot	angiosperm	monocot	liliopsida	asparagales	xanthorrhoeaceae	dianella	-16.602.318	-0.9809929	-16.342.304	1.961.976.613	627.2	0.9962342	8.828.698.878	62.097.845	17	1	33.5	21	04. Feb	02. Sep	08. Jul	01. Aug	0.07	3137	34	319	59	02. Aug	6818	1482	248	289	606	22	95	183	21	19
6	soil	freshwaterRd	ecotone	dianellacerulea	Dianella caerulea	monocot	angiosperm	monocot	liliopsida	asparagales	xanthorrhoeaceae	dianella	-16.602.318	-0.9809929	-16.342.304	2.331.074.314	683.1	0.9968446	9.034.941.584	70.346.867	17	3	58.9	28. Sep	04. Mar	05. Sep	09. Feb	03. Jul	0.11	413	32	471	14	03. Jan	195	72	109	13	235	19	119	671	19	6
8	soil	ancient	ancient	dianellacerulea	Dianella caerulea	monocot	angiosperm	monocot	liliopsida	asparagales	xanthorrhoeaceae	dianella	-16.602.318	-0.9809929	-16.342.304	2.290.407.541	699.7	0.9969574	9.100.667.436	74.321.775	17	5	18. Feb	27. May	04. Feb	3	04. Jul	01. Apr	0.04	168	25	333	19	02. Jan	100	09. Apr	54	9	43	18	26	293	15	4
9	soil	freshwaterRd	ecotone	dianellacerulea	Dianella caerulea	monocot	angiosperm	monocot	liliopsida	asparagales	xanthorrhoeaceae	dianella	-16.602.318	-0.9809929	-16.342.304	1.698.588.061	557.6	0.99491	8.526.402.811	56.001.711	17	3	58.9	28. Sep	04. Mar	05. Sep	09. Feb	03. Jul	0.11	413	32	471	14	03. Jan	195	72	109	13	235	19	119	671	19	6
12	soil	ancient	ancient	dianellacerulea	Dianella caerulea	monocot	angiosperm	monocot	liliopsida	asparagales	xanthorrhoeaceae	dianella	-16.602.318	-0.9809929	-16.342.304	2.286.332.057	693.7	0.9970758	9.096.055.691	72.012.149	17	5	18. Feb	27. May	04. Feb	3	04. Jul	01. Apr	0.04	168	25	333	19	02. Jan	100	09. Apr	54	9	43	18	26	293	15	4
14	soil	yellowsand	yellowsand	dianellacerulea	Dianella caerulea	monocot	angiosperm	monocot	liliopsida	asparagales	xanthorrhoeaceae	dianella	-16.602.318	-0.9809929	-16.342.304	1.765.056.162	604.7	0.9964148	8.795.666.721	5.882.218	17	1	33.5	21	04. Feb	02. Sep	08. Jul	01. Aug	0.07	3137	34	319	59	02. Aug	6818	1482	248	289	606	22	95	183	21	19
16	soil	rainforest	rainforest	dianellacerulea	Dianella caerulea	monocot	angiosperm	monocot	liliopsida	asparagales	xanthorrhoeaceae	dianella	-16.602.318	-0.9809929	-16.342.304	2.497.441.163	725.5	0.9971458	9.193.026.623	79.425.831	17	2	55.7	19. Mar	04. Jun	07. Aug	07. Feb	01. May	0.08	378	43	325	11	01. May	156	77	92	25	267	26	75	392	10	5
17	soil	yellowsand	yellowsand	dianellacerulea	Dianella caerulea	monocot	angiosperm	monocot	liliopsida	asparagales	xanthorrhoeaceae	dianella	-16.602.318	-0.9809929	-16.342.304	1.662.812.736	592.7	0.9957846	872.654.351	57.162.278	17	1	33.5	21	04. Feb	02. Sep	08. Jul	01. Aug	0.07	3137	34	319	59	02. Aug	6818	1482	248	289	606	22	95	183	21	19
22	soil	rainforest	rainforest	dianellacerulea	Dianella caerulea	monocot	angiosperm	monocot	liliopsida	asparagales	xanthorrhoeaceae	dianella	-16.602.318	-0.9809929	-16.342.304	2.320.361.715	682.1	0.9967	9.016.589.827	76.331.081	17	2	55.7	19. Mar	04. Jun	07. Aug	07. Feb	01. May	0.08	378	43	325	11	01. May	156	77	92	25	267	26	75	392	10	5
23	soil	freshwaterRd	ecotone	dianellacerulea	Dianella caerulea	monocot	angiosperm	monocot	liliopsida	asparagales	xanthorrhoeaceae	dianella	-16.602.318	-0.9809929	-16.342.304	1.825.607.273	595.7	0.9957308	8.691.903.304	59.273.618	17	3	58.9	28. Sep	04. Mar	05. Sep	09. Feb	03. Jul	0.11	413	32	471	14	03. Jan	195	72	109	13	235	19	119	671	19	6
24	soil	rainforest	rainforest	dianellacerulea	Dianella caerulea	monocot	angiosperm	monocot	liliopsida	asparagales	xanthorrhoeaceae	dianella	-16.602.318	-0.9809929	-16.342.304	2.044.113.315	605.6	0.9956624	87.057.932	6.257.236	17	2	55.7	19. Mar	04. Jun	07. Aug	07. Feb	01. May	0.08	378	43	325	11	01. May	156	77	92	25	267	26	75	392	10	5
R442	root	rainforest	rainforest	dianellacerulea	Dianella caerulea	monocot	angiosperm	monocot	liliopsida	asparagales	xanthorrhoeaceae	dianella	-16.602.318	-0.9809929	-16.342.304	1.210.632.505	542.3	0.994142	8.503.836.134	56.512.573	17	2	55.7	19. Mar	04. Jun	07. Aug	07. Feb	01. May	0.08	378	43	325	11	01. May	156	77	92	25	267	26	75	392	10	5
R459	root	rainforest	rainforest	dianellacerulea	Dianella caerulea	monocot	angiosperm	monocot	liliopsida	asparagales	xanthorrhoeaceae	dianella	-16.602.318	-0.9809929	-16.342.304	1.341.951.858	564.1	0.9950094	8.616.839.342	54.540.041	17	2	55.7	19. Mar	04. Jun	07. Aug	07. Feb	01. May	0.08	378	43	325	11	01. May	156	77	92	25	267	26	75	392	10	5
R613	root	yellowsand	yellowsand	dianellacerulea	Dianella caerulea	monocot	angiosperm	monocot	liliopsida	asparagales	xanthorrhoeaceae	dianella	-16.602.318	-0.9809929	-16.342.304	1.032.828.108	494.2	0.9952614	8.402.728.856	41.470.708	17	1	33.5	21	04. Feb	02. Sep	08. Jul	01. Aug	0.07	3137	34	319	59	02. Aug	6818	1482	248	289	606	22	95	183	21	19
R656	root	yellowsand	yellowsand	dianellacerulea	Dianella caerulea	monocot	angiosperm	monocot	liliopsida	asparagales	xanthorrhoeaceae	dianella	-16.602.318	-0.9809929	-16.342.304	1.055.672.065	502.3	0.9931074	8.330.515.123	46.150.372	17	1	33.5	21	04. Feb	02. Sep	08. Jul	01. Aug	0.07	3137	34	319	59	02. Aug	6818	1482	248	289	606	22	95	183	21	19
R714	root	roadside	ancient	dianellacerulea	Dianella caerulea	monocot	angiosperm	monocot	liliopsida	asparagales	xanthorrhoeaceae	dianella	-16.602.318	-0.9809929	-16.342.304	1.065.829.922	479.1	0.9938862	826.840.335	44.177.593	17	5	18. Feb	27. May	04. Feb	3	04. Jul	01. Apr	0.04	168	25	333	19	02. Jan	100	09. Apr	54	9	43	18	26	293	15	4
R735	root	blackbutt	blackbutt	dianellacerulea	Dianella caerulea	monocot	angiosperm	monocot	liliopsida	asparagales	xanthorrhoeaceae	dianella	-16.602.318	-0.9809929	-16.342.304	120.346.326	484.3	0.990695	8.063.105.638	49.541.775	17	2	46.3	29. Mar	04. Jan	05. Mar	08. Feb	02. Jul	0.09	480	40	379	16	02. Jul	187	386	123	19	346	23	66	155	6	6
R736	root	blackbutt	blackbutt	dianellacerulea	Dianella caerulea	monocot	angiosperm	monocot	liliopsida	asparagales	xanthorrhoeaceae	dianella	-16.602.318	-0.9809929	-16.342.304	7.239.492.073	412.6	0.9838412	772.486.683	45.598.922	17	2	46.3	29. Mar	04. Jan	05. Mar	08. Feb	02. Jul	0.09	480	40	379	16	02. Jul	187	386	123	19	346	23	66	155	6	6
S472	soil	freshwaterRd	ecotone	dianellacerulea	Dianella caerulea	monocot	angiosperm	monocot	liliopsida	asparagales	xanthorrhoeaceae	dianella	-16.602.318	-0.9809929	-16.342.304	1.761.388.383	564.3	0.9938774	8.490.270.838	49.965.997	17	3	58.9	28. Sep	04. Mar	05. Sep	09. Feb	03. Jul	0.11	413	32	471	14	03. Jan	195	72	109	13	235	19	119	671	19	6
S488	soil	freshwaterRd	ecotone	dianellacerulea	Dianella caerulea	monocot	angiosperm	monocot	liliopsida	asparagales	xanthorrhoeaceae	dianella	-16.602.318	-0.9809929	-16.342.304	2.467.027.797	684.5	0.9967746	9.028.034.871	6.766.919	17	3	58.9	28. Sep	04. Mar	05. Sep	09. Feb	03. Jul	0.11	413	32	471	14	03. Jan	195	72	109	13	235	19	119	671	19	6
S687	soil	ancientwoodland	ancientwoodland	dianellacerulea	Dianella caerulea	monocot	angiosperm	monocot	liliopsida	asparagales	xanthorrhoeaceae	dianella	-16.602.318	-0.9809929	-16.342.304	2.472.255.254	704.6	0.9970972	9.120.480.222	69.542.523	17	4	21. Aug	31	04. Apr	02. Sep	05. Jun	01. Jun	0.06	350	22	262	11	04. Jan	99	93	60	7	97	14	47	461	18	5
S714	soil	roadside	ancient	dianellacerulea	Dianella caerulea	monocot	angiosperm	monocot	liliopsida	asparagales	xanthorrhoeaceae	dianella	-16.602.318	-0.9809929	-16.342.304	1.593.534.448	597.3	0.9930912	8.595.163.814	57.994.729	17	5	18. Feb	27. May	04. Feb	3	04. Jul	01. Apr	0.04	168	25	333	19	02. Jan	100	09. Apr	54	9	43	18	26	293	15	4
S719	soil	roadside	ancient	dianellacerulea	Dianella caerulea	monocot	angiosperm	monocot	liliopsida	asparagales	xanthorrhoeaceae	dianella	-16.602.318	-0.9809929	-16.342.304	2.677.702.191	713	0.9957304	9.060.569.726	7.308.135	17	5	18. Feb	27. May	04. Feb	3	04. Jul	01. Apr	0.04	168	25	333	19	02. Jan	100	09. Apr	54	9	43	18	26	293	15	4
S724	soil	roadside	ancient	dianellacerulea	Dianella caerulea	monocot	angiosperm	monocot	liliopsida	asparagales	xanthorrhoeaceae	dianella	-16.602.318	-0.9809929	-16.342.304	2.141.433.931	667.8	0.99652	8.983.243.318	69.244.972	17	5	18. Feb	27. May	04. Feb	3	04. Jul	01. Apr	0.04	168	25	333	19	02. Jan	100	09. Apr	54	9	43	18	26	293	15	4
S734	soil	blackbutt	blackbutt	dianellacerulea	Dianella caerulea	monocot	angiosperm	monocot	liliopsida	asparagales	xanthorrhoeaceae	dianella	-16.602.318	-0.9809929	-16.342.304	2.085.710.505	601.9	0.9953454	8.688.131.628	59.722.828	17	2	46.3	29. Mar	04. Jan	05. Mar	08. Feb	02. Jul	0.09	480	40	379	16	02. Jul	187	386	123	19	346	23	66	155	6	6
S735	soil	blackbutt	blackbutt	dianellacerulea	Dianella caerulea	monocot	angiosperm	monocot	liliopsida	asparagales	xanthorrhoeaceae	dianella	-16.602.318	-0.9809929	-16.342.304	2.247.697.486	644.3	0.9951358	8.834.192.191	65.279.373	17	2	46.3	29. Mar	04. Jan	05. Mar	08. Feb	02. Jul	0.09	480	40	379	16	02. Jul	187	386	123	19	346	23	66	155	6	6
S736	soil	blackbutt	blackbutt	dianellacerulea	Dianella caerulea	monocot	angiosperm	monocot	liliopsida	asparagales	xanthorrhoeaceae	dianella	-16.602.318	-0.9809929	-16.342.304	243.132.874	655.4	0.9954874	8.856.754.383	65.709.847	17	2	46.3	29. Mar	04. Jan	05. Mar	08. Feb	02. Jul	0.09	480	40	379	16	02. Jul	187	386	123	19	346	23	66	155	6	6
R455	root	rainforest	rainforest	endiandradiscolor	Endiandra discolor	magnoliid	angiosperm	basalangio	magnoliopsida	laurales	lauraceae	endiandra	-18.629.993	-0.5988687	-18.649.868	1.485.087.616	524.8	0.9940542	8.371.608.944	4.863.405	11	2	55.7	19. Mar	04. Jun	07. Aug	07. Feb	01. May	0.08	378	43	325	11	01. May	156	77	92	25	267	26	75	392	10	5
R511	root	freshwaterRd	ecotone	endiandradiscolor	Endiandra discolor	magnoliid	angiosperm	basalangio	magnoliopsida	laurales	lauraceae	endiandra	-18.629.993	-0.5988687	-18.649.868	9.650.408.225	445.6	0.9920666	8.042.359.548	40.174.417	11	3	58.9	28. Sep	04. Mar	05. Sep	09. Feb	03. Jul	0.11	413	32	471	14	03. Jan	195	72	109	13	235	19	119	671	19	6
R515	root	freshwaterRd	ecotone	endiandradiscolor	Endiandra discolor	magnoliid	angiosperm	basalangio	magnoliopsida	laurales	lauraceae	endiandra	-18.629.993	-0.5988687	-18.649.868	7.420.213.441	402.4	0.9919594	7.898.390.506	398.136	11	3	58.9	28. Sep	04. Mar	05. Sep	09. Feb	03. Jul	0.11	413	32	471	14	03. Jan	195	72	109	13	235	19	119	671	19	6
R622	root	yellowsand	yellowsand	endiandradiscolor	Endiandra discolor	magnoliid	angiosperm	basalangio	magnoliopsida	laurales	lauraceae	endiandra	-18.629.993	-0.5988687	-18.649.868	1.390.350.637	514	0.994396	8.353.182.816	47.628.305	11	1	33.5	21	04. Feb	02. Sep	08. Jul	01. Aug	0.07	3137	34	319	59	02. Aug	6818	1482	248	289	606	22	95	183	21	19
R626	root	yellowsand	yellowsand	endiandradiscolor	Endiandra discolor	magnoliid	angiosperm	basalangio	magnoliopsida	laurales	lauraceae	endiandra	-18.629.993	-0.5988687	-18.649.868	1.118.733.504	400.6	0.9819752	7.361.059.392	39.100.043	11	1	33.5	21	04. Feb	02. Sep	08. Jul	01. Aug	0.07	3137	34	319	59	02. Aug	6818	1482	248	289	606	22	95	183	21	19
R639	root	yellowsand	yellowsand	endiandradiscolor	Endiandra discolor	magnoliid	angiosperm	basalangio	magnoliopsida	laurales	lauraceae	endiandra	-18.629.993	-0.5988687	-18.649.868	1.024.926.788	418.7	0.993264	7.982.687.356	35.504.817	11	1	33.5	21	04. Feb	02. Sep	08. Jul	01. Aug	0.07	3137	34	319	59	02. Aug	6818	1482	248	289	606	22	95	183	21	19
R749	root	blackbutt	blackbutt	endiandradiscolor	Endiandra discolor	magnoliid	angiosperm	basalangio	magnoliopsida	laurales	lauraceae	endiandra	-18.629.993	-0.5988687	-18.649.868	8.356.387.706	438.1	0.9928262	8.078.416.725	39.686.425	11	2	46.3	29. Mar	04. Jan	05. Mar	08. Feb	02. Jul	0.09	480	40	379	16	02. Jul	187	386	123	19	346	23	66	155	6	6
R752	root	blackbutt	blackbutt	endiandradiscolor	Endiandra discolor	magnoliid	angiosperm	basalangio	magnoliopsida	laurales	lauraceae	endiandra	-18.629.993	-0.5988687	-18.649.868	1.066.056.433	457.4	0.9931364	8.095.053.434	45.896.038	11	2	46.3	29. Mar	04. Jan	05. Mar	08. Feb	02. Jul	0.09	480	40	379	16	02. Jul	187	386	123	19	346	23	66	155	6	6
R759	root	blackbutt	blackbutt	endiandradiscolor	Endiandra discolor	magnoliid	angiosperm	basalangio	magnoliopsida	laurales	lauraceae	endiandra	-18.629.993	-0.5988687	-18.649.868	8.921.468.571	414.5	0.9918014	7.888.357.368	41.060.392	11	2	46.3	29. Mar	04. Jan	05. Mar	08. Feb	02. Jul	0.09	480	40	379	16	02. Jul	187	386	123	19	346	23	66	155	6	6
S455	soil	rainforest	rainforest	endiandradiscolor	Endiandra discolor	magnoliid	angiosperm	basalangio	magnoliopsida	laurales	lauraceae	endiandra	-18.629.993	-0.5988687	-18.649.868	2.442.670.705	744.7	0.9975156	9.272.755.949	77.069.876	11	2	55.7	19. Mar	04. Jun	07. Aug	07. Feb	01. May	0.08	378	43	325	11	01. May	156	77	92	25	267	26	75	392	10	5
S461	soil	rainforest	rainforest	endiandradiscolor	Endiandra discolor	magnoliid	angiosperm	basalangio	magnoliopsida	laurales	lauraceae	endiandra	-18.629.993	-0.5988687	-18.649.868	2.013.785.972	676.9	0.9967346	9.033.162.964	68.164.946	11	2	55.7	19. Mar	04. Jun	07. Aug	07. Feb	01. May	0.08	378	43	325	11	01. May	156	77	92	25	267	26	75	392	10	5
S464	soil	rainforest	rainforest	endiandradiscolor	Endiandra discolor	magnoliid	angiosperm	basalangio	magnoliopsida	laurales	lauraceae	endiandra	-18.629.993	-0.5988687	-18.649.868	2.018.617.246	692.5	0.9973882	9.134.584.965	7.655.719	11	2	55.7	19. Mar	04. Jun	07. Aug	07. Feb	01. May	0.08	378	43	325	11	01. May	156	77	92	25	267	26	75	392	10	5
S509	soil	freshwaterRd	ecotone	endiandradiscolor	Endiandra discolor	magnoliid	angiosperm	basalangio	magnoliopsida	laurales	lauraceae	endiandra	-18.629.993	-0.5988687	-18.649.868	1.962.375.751	644.4	0.9944792	8.812.133.584	64.233.174	11	3	58.9	28. Sep	04. Mar	05. Sep	09. Feb	03. Jul	0.11	413	32	471	14	03. Jan	195	72	109	13	235	19	119	671	19	6
S511	soil	freshwaterRd	ecotone	endiandradiscolor	Endiandra discolor	magnoliid	angiosperm	basalangio	magnoliopsida	laurales	lauraceae	endiandra	-18.629.993	-0.5988687	-18.649.868	1.887.518.468	587.3	0.9942888	8.571.526.443	52.970.111	11	3	58.9	28. Sep	04. Mar	05. Sep	09. Feb	03. Jul	0.11	413	32	471	14	03. Jan	195	72	109	13	235	19	119	671	19	6
S515	soil	freshwaterRd	ecotone	endiandradiscolor	Endiandra discolor	magnoliid	angiosperm	basalangio	magnoliopsida	laurales	lauraceae	endiandra	-18.629.993	-0.5988687	-18.649.868	1.663.819.605	536.2	0.9934134	8.395.252.336	48.954.329	11	3	58.9	28. Sep	04. Mar	05. Sep	09. Feb	03. Jul	0.11	413	32	471	14	03. Jan	195	72	109	13	235	19	119	671	19	6
S622	soil	yellowsand	yellowsand	endiandradiscolor	Endiandra discolor	magnoliid	angiosperm	basalangio	magnoliopsida	laurales	lauraceae	endiandra	-18.629.993	-0.5988687	-18.649.868	2.288.952.696	639.2	0.9961192	8.846.025.421	58.482.013	11	1	33.5	21	04. Feb	02. Sep	08. Jul	01. Aug	0.07	3137	34	319	59	02. Aug	6818	1482	248	289	606	22	95	183	21	19
S626	soil	yellowsand	yellowsand	endiandradiscolor	Endiandra discolor	magnoliid	angiosperm	basalangio	magnoliopsida	laurales	lauraceae	endiandra	-18.629.993	-0.5988687	-18.649.868	201.252.887	635.9	0.9966206	8.888.212.121	59.795.022	11	1	33.5	21	04. Feb	02. Sep	08. Jul	01. Aug	0.07	3137	34	319	59	02. Aug	6818	1482	248	289	606	22	95	183	21	19
S639	soil	yellowsand	yellowsand	endiandradiscolor	Endiandra discolor	magnoliid	angiosperm	basalangio	magnoliopsida	laurales	lauraceae	endiandra	-18.629.993	-0.5988687	-18.649.868	2.082.216.195	600.3	0.9956664	8.698.365.679	53.224.752	11	1	33.5	21	04. Feb	02. Sep	08. Jul	01. Aug	0.07	3137	34	319	59	02. Aug	6818	1482	248	289	606	22	95	183	21	19
S749	soil	blackbutt	blackbutt	endiandradiscolor	Endiandra discolor	magnoliid	angiosperm	basalangio	magnoliopsida	laurales	lauraceae	endiandra	-18.629.993	-0.5988687	-18.649.868	2.041.157.988	580.3	0.993261	8.491.181.249	54.586.546	11	2	46.3	29. Mar	04. Jan	05. Mar	08. Feb	02. Jul	0.09	480	40	379	16	02. Jul	187	386	123	19	346	23	66	155	6	6
S752	soil	blackbutt	blackbutt	endiandradiscolor	Endiandra discolor	magnoliid	angiosperm	basalangio	magnoliopsida	laurales	lauraceae	endiandra	-18.629.993	-0.5988687	-18.649.868	2.138.719.758	635.9	0.9961814	8.838.972.725	58.055.021	11	2	46.3	29. Mar	04. Jan	05. Mar	08. Feb	02. Jul	0.09	480	40	379	16	02. Jul	187	386	123	19	346	23	66	155	6	6
S759	soil	blackbutt	blackbutt	endiandradiscolor	Endiandra discolor	magnoliid	angiosperm	basalangio	magnoliopsida	laurales	lauraceae	endiandra	-18.629.993	-0.5988687	-18.649.868	1.872.777.777	541.5	0.9901848	8.173.433.892	52.979.852	11	2	46.3	29. Mar	04. Jan	05. Mar	08. Feb	02. Jul	0.09	480	40	379	16	02. Jul	187	386	123	19	346	23	66	155	6	6
R470	root	freshwaterRd	ecotone	endiandrasieberi	Endiandra sieberi	magnoliid	angiosperm	basalangio	magnoliopsida	laurales	lauraceae	endiandra	-19.379.001	-0.524462	-19.393.461	7.363.081.598	384.7	0.9921576	7.858.681.471	34.593.906	11	3	58.9	28. Sep	04. Mar	05. Sep	09. Feb	03. Jul	0.11	413	32	471	14	03. Jan	195	72	109	13	235	19	119	671	19	6
R494	root	freshwaterRd	ecotone	endiandrasieberi	Endiandra sieberi	magnoliid	angiosperm	basalangio	magnoliopsida	laurales	lauraceae	endiandra	-19.379.001	-0.524462	-19.393.461	1.769.047.505	599.4	0.9944436	865.980.674	64.496.858	11	3	58.9	28. Sep	04. Mar	05. Sep	09. Feb	03. Jul	0.11	413	32	471	14	03. Jan	195	72	109	13	235	19	119	671	19	6
R512	root	freshwaterRd	ecotone	endiandrasieberi	Endiandra sieberi	magnoliid	angiosperm	basalangio	magnoliopsida	laurales	lauraceae	endiandra	-19.379.001	-0.524462	-19.393.461	8.188.397.491	372.1	0.986205	7.465.653.982	36.411.197	11	3	58.9	28. Sep	04. Mar	05. Sep	09. Feb	03. Jul	0.11	413	32	471	14	03. Jan	195	72	109	13	235	19	119	671	19	6
R709	root	roadside	ancient	endiandrasieberi	Endiandra sieberi	magnoliid	angiosperm	basalangio	magnoliopsida	laurales	lauraceae	endiandra	-19.379.001	-0.524462	-19.393.461	8.991.390.322	384	0.9887286	7.631.717.495	35.731.981	11	5	18. Feb	27. May	04. Feb	3	04. Jul	01. Apr	0.04	168	25	333	19	02. Jan	100	09. Apr	54	9	43	18	26	293	15	4
R716	root	roadside	ancient	endiandrasieberi	Endiandra sieberi	magnoliid	angiosperm	basalangio	magnoliopsida	laurales	lauraceae	endiandra	-19.379.001	-0.524462	-19.393.461	2.301.261.614	648.7	0.996426	8.900.575.592	64.216.146	11	5	18. Feb	27. May	04. Feb	3	04. Jul	01. Apr	0.04	168	25	333	19	02. Jan	100	09. Apr	54	9	43	18	26	293	15	4
R731	root	blackbutt	blackbutt	endiandrasieberi	Endiandra sieberi	magnoliid	angiosperm	basalangio	magnoliopsida	laurales	lauraceae	endiandra	-19.379.001	-0.524462	-19.393.461	1.375.214.718	527.3	0.9952876	8.473.224.557	50.536.583	11	2	46.3	29. Mar	04. Jan	05. Mar	08. Feb	02. Jul	0.09	480	40	379	16	02. Jul	187	386	123	19	346	23	66	155	6	6
R732	root	blackbutt	blackbutt	endiandrasieberi	Endiandra sieberi	magnoliid	angiosperm	basalangio	magnoliopsida	laurales	lauraceae	endiandra	-19.379.001	-0.524462	-19.393.461	1.208.889.113	453.4	0.9906518	7.953.434.941	44.621.513	11	2	46.3	29. Mar	04. Jan	05. Mar	08. Feb	02. Jul	0.09	480	40	379	16	02. Jul	187	386	123	19	346	23	66	155	6	6
R737	root	blackbutt	blackbutt	endiandrasieberi	Endiandra sieberi	magnoliid	angiosperm	basalangio	magnoliopsida	laurales	lauraceae	endiandra	-19.379.001	-0.524462	-19.393.461	1.375.552.613	530.3	0.9949374	845.311.307	54.594.563	11	2	46.3	29. Mar	04. Jan	05. Mar	08. Feb	02. Jul	0.09	480	40	379	16	02. Jul	187	386	123	19	346	23	66	155	6	6
S470	soil	freshwaterRd	ecotone	endiandrasieberi	Endiandra sieberi	magnoliid	angiosperm	basalangio	magnoliopsida	laurales	lauraceae	endiandra	-19.379.001	-0.524462	-19.393.461	2.093.468.065	614.4	0.9949918	8.705.447.298	57.441.204	11	3	58.9	28. Sep	04. Mar	05. Sep	09. Feb	03. Jul	0.11	413	32	471	14	03. Jan	195	72	109	13	235	19	119	671	19	6
S494	soil	freshwaterRd	ecotone	endiandrasieberi	Endiandra sieberi	magnoliid	angiosperm	basalangio	magnoliopsida	laurales	lauraceae	endiandra	-19.379.001	-0.524462	-19.393.461	197.329.344	584.9	0.9949804	859.343.193	5.199.225	11	3	58.9	28. Sep	04. Mar	05. Sep	09. Feb	03. Jul	0.11	413	32	471	14	03. Jan	195	72	109	13	235	19	119	671	19	6
S512	soil	freshwaterRd	ecotone	endiandrasieberi	Endiandra sieberi	magnoliid	angiosperm	basalangio	magnoliopsida	laurales	lauraceae	endiandra	-19.379.001	-0.524462	-19.393.461	1.807.263.774	558.1	0.9946486	8.505.483.121	49.157.352	11	3	58.9	28. Sep	04. Mar	05. Sep	09. Feb	03. Jul	0.11	413	32	471	14	03. Jan	195	72	109	13	235	19	119	671	19	6
S709	soil	roadside	ancient	endiandrasieberi	Endiandra sieberi	magnoliid	angiosperm	basalangio	magnoliopsida	laurales	lauraceae	endiandra	-19.379.001	-0.524462	-19.393.461	2.314.785.181	674.2	0.9965304	8.992.599.136	69.809.004	11	5	18. Feb	27. May	04. Feb	3	04. Jul	01. Apr	0.04	168	25	333	19	02. Jan	100	09. Apr	54	9	43	18	26	293	15	4
S710	soil	roadside	ancient	endiandrasieberi	Endiandra sieberi	magnoliid	angiosperm	basalangio	magnoliopsida	laurales	lauraceae	endiandra	-19.379.001	-0.524462	-19.393.461	2.489.498.628	673.7	0.996253	8.964.610.924	64.423.669	11	5	18. Feb	27. May	04. Feb	3	04. Jul	01. Apr	0.04	168	25	333	19	02. Jan	100	09. Apr	54	9	43	18	26	293	15	4
S716	soil	roadside	ancient	endiandrasieberi	Endiandra sieberi	magnoliid	angiosperm	basalangio	magnoliopsida	laurales	lauraceae	endiandra	-19.379.001	-0.524462	-19.393.461	1.902.105.108	678.5	0.9969388	9.070.796.662	7.187.453	11	5	18. Feb	27. May	04. Feb	3	04. Jul	01. Apr	0.04	168	25	333	19	02. Jan	100	09. Apr	54	9	43	18	26	293	15	4
S731	soil	blackbutt	blackbutt	endiandrasieberi	Endiandra sieberi	magnoliid	angiosperm	basalangio	magnoliopsida	laurales	lauraceae	endiandra	-19.379.001	-0.524462	-19.393.461	1.488.911.879	490.5	0.9893302	7.986.520.443	48.163.816	11	2	46.3	29. Mar	04. Jan	05. Mar	08. Feb	02. Jul	0.09	480	40	379	16	02. Jul	187	386	123	19	346	23	66	155	6	6
S732	soil	blackbutt	blackbutt	endiandrasieberi	Endiandra sieberi	magnoliid	angiosperm	basalangio	magnoliopsida	laurales	lauraceae	endiandra	-19.379.001	-0.524462	-19.393.461	2.632.662.978	651	0.9951354	8.814.925.701	63.997.198	11	2	46.3	29. Mar	04. Jan	05. Mar	08. Feb	02. Jul	0.09	480	40	379	16	02. Jul	187	386	123	19	346	23	66	155	6	6
S737	soil	blackbutt	blackbutt	endiandrasieberi	Endiandra sieberi	magnoliid	angiosperm	basalangio	magnoliopsida	laurales	lauraceae	endiandra	-19.379.001	-0.524462	-19.393.461	2.292.047.628	680.1	0.9953776	8.973.754.915	70.679.863	11	2	46.3	29. Mar	04. Jan	05. Mar	08. Feb	02. Jul	0.09	480	40	379	16	02. Jul	187	386	123	19	346	23	66	155	6	6
R424	root	rainforest	rainforest	eupomatia	Eupomatia laurina	magnoliid	angiosperm	basalangio	magnoliopsida	magnoliales	eupomatiaceae	eupomatia	-20.135.245	-16.753.017	-18.659.602	1.365.995.122	511.4	0.986437	8.001.086.599	50.045.688	13	2	55.7	19. Mar	04. Jun	07. Aug	07. Feb	01. May	0.08	378	43	325	11	01. May	156	77	92	25	267	26	75	392	10	5
R427	root	rainforest	rainforest	eupomatia	Eupomatia laurina	magnoliid	angiosperm	basalangio	magnoliopsida	magnoliales	eupomatiaceae	eupomatia	-20.135.245	-16.753.017	-18.659.602	1.372.141.517	542	0.9887808	8.241.534.263	54.852.557	13	2	55.7	19. Mar	04. Jun	07. Aug	07. Feb	01. May	0.08	378	43	325	11	01. May	156	77	92	25	267	26	75	392	10	5
R453	root	rainforest	rainforest	eupomatia	Eupomatia laurina	magnoliid	angiosperm	basalangio	magnoliopsida	magnoliales	eupomatiaceae	eupomatia	-20.135.245	-16.753.017	-18.659.602	1.298.976.765	457.1	0.9769268	7.508.029.906	46.909.099	13	2	55.7	19. Mar	04. Jun	07. Aug	07. Feb	01. May	0.08	378	43	325	11	01. May	156	77	92	25	267	26	75	392	10	5
S424	soil	rainforest	rainforest	eupomatia	Eupomatia laurina	magnoliid	angiosperm	basalangio	magnoliopsida	magnoliales	eupomatiaceae	eupomatia	-20.135.245	-16.753.017	-18.659.602	289.022.061	730.3	0.9960986	9.137.306.227	79.928.627	13	2	55.7	19. Mar	04. Jun	07. Aug	07. Feb	01. May	0.08	378	43	325	11	01. May	156	77	92	25	267	26	75	392	10	5
S427	soil	rainforest	rainforest	eupomatia	Eupomatia laurina	magnoliid	angiosperm	basalangio	magnoliopsida	magnoliales	eupomatiaceae	eupomatia	-20.135.245	-16.753.017	-18.659.602	3.171.313.351	777	0.997781	9.368.862.116	83.948.854	13	2	55.7	19. Mar	04. Jun	07. Aug	07. Feb	01. May	0.08	378	43	325	11	01. May	156	77	92	25	267	26	75	392	10	5
S453	soil	rainforest	rainforest	eupomatia	Eupomatia laurina	magnoliid	angiosperm	basalangio	magnoliopsida	magnoliales	eupomatiaceae	eupomatia	-20.135.245	-16.753.017	-18.659.602	2.288.817.609	737.5	0.9974906	9.266.326.379	79.585.155	13	2	55.7	19. Mar	04. Jun	07. Aug	07. Feb	01. May	0.08	378	43	325	11	01. May	156	77	92	25	267	26	75	392	10	5
R480	root	freshwaterRd	ecotone	hibbertiascandens	Hibbertia scandens	eudicot	angiosperm	eudicot	magnoliopsida	dilleniales	dilleniaceae	hibbertia	-20.302.519	-0.1790804	-20.179.884	9.041.449.062	435.4	0.9871102	7.826.749.232	39.299.943	21	3	58.9	28. Sep	04. Mar	05. Sep	09. Feb	03. Jul	0.11	413	32	471	14	03. Jan	195	72	109	13	235	19	119	671	19	6
R514	root	freshwaterRd	ecotone	hibbertiascandens	Hibbertia scandens	eudicot	angiosperm	eudicot	magnoliopsida	dilleniales	dilleniaceae	hibbertia	-20.302.519	-0.1790804	-20.179.884	5.176.374.014	313	0.975076	7.018.563.745	31.504.544	21	3	58.9	28. Sep	04. Mar	05. Sep	09. Feb	03. Jul	0.11	413	32	471	14	03. Jan	195	72	109	13	235	19	119	671	19	6
R652	root	yellowsand	yellowsand	hibbertiascandens	Hibbertia scandens	eudicot	angiosperm	eudicot	magnoliopsida	dilleniales	dilleniaceae	hibbertia	-20.302.519	-0.1790804	-20.179.884	1.028.630.539	489.6	0.9949014	8.380.117.674	47.007.087	21	1	33.5	21	04. Feb	02. Sep	08. Jul	01. Aug	0.07	3137	34	319	59	02. Aug	6818	1482	248	289	606	22	95	183	21	19
R662	root	yellowsand	yellowsand	hibbertiascandens	Hibbertia scandens	eudicot	angiosperm	eudicot	magnoliopsida	dilleniales	dilleniaceae	hibbertia	-20.302.519	-0.1790804	-20.179.884	8.214.585.809	410.1	0.9906392	7.831.957.066	38.013.472	21	1	33.5	21	04. Feb	02. Sep	08. Jul	01. Aug	0.07	3137	34	319	59	02. Aug	6818	1482	248	289	606	22	95	183	21	19
S468	soil	freshwaterRd	ecotone	hibbertiascandens	Hibbertia scandens	eudicot	angiosperm	eudicot	magnoliopsida	dilleniales	dilleniaceae	hibbertia	-20.302.519	-0.1790804	-20.179.884	2.194.276.104	571	0.9924146	8.420.649.604	54.718.134	21	3	58.9	28. Sep	04. Mar	05. Sep	09. Feb	03. Jul	0.11	413	32	471	14	03. Jan	195	72	109	13	235	19	119	671	19	6
S480	soil	freshwaterRd	ecotone	hibbertiascandens	Hibbertia scandens	eudicot	angiosperm	eudicot	magnoliopsida	dilleniales	dilleniaceae	hibbertia	-20.302.519	-0.1790804	-20.179.884	1.565.844.167	570.3	0.9948854	8.617.192.437	5.584.383	21	3	58.9	28. Sep	04. Mar	05. Sep	09. Feb	03. Jul	0.11	413	32	471	14	03. Jan	195	72	109	13	235	19	119	671	19	6
S514	soil	freshwaterRd	ecotone	hibbertiascandens	Hibbertia scandens	eudicot	angiosperm	eudicot	magnoliopsida	dilleniales	dilleniaceae	hibbertia	-20.302.519	-0.1790804	-20.179.884	1.847.795.867	605.8	0.9949894	8.688.570.814	55.588.801	21	3	58.9	28. Sep	04. Mar	05. Sep	09. Feb	03. Jul	0.11	413	32	471	14	03. Jan	195	72	109	13	235	19	119	671	19	6
S652	soil	yellowsand	yellowsand	hibbertiascandens	Hibbertia scandens	eudicot	angiosperm	eudicot	magnoliopsida	dilleniales	dilleniaceae	hibbertia	-20.302.519	-0.1790804	-20.179.884	2.030.649.451	637.5	0.9965804	8.891.106.117	59.906.701	21	1	33.5	21	04. Feb	02. Sep	08. Jul	01. Aug	0.07	3137	34	319	59	02. Aug	6818	1482	248	289	606	22	95	183	21	19
S662	soil	yellowsand	yellowsand	hibbertiascandens	Hibbertia scandens	eudicot	angiosperm	eudicot	magnoliopsida	dilleniales	dilleniaceae	hibbertia	-20.302.519	-0.1790804	-20.179.884	2.353.318.665	682.1	0.9966754	9.028.353.843	64.464.785	21	1	33.5	21	04. Feb	02. Sep	08. Jul	01. Aug	0.07	3137	34	319	59	02. Aug	6818	1482	248	289	606	22	95	183	21	19
S751	soil	blackbutt	blackbutt	hibbertiascandens	Hibbertia scandens	eudicot	angiosperm	eudicot	magnoliopsida	dilleniales	dilleniaceae	hibbertia	-20.302.519	-0.1790804	-20.179.884	2.004.885.219	647.1	0.9959878	8.879.228.511	63.288.847	21	2	46.3	29. Mar	04. Jan	05. Mar	08. Feb	02. Jul	0.09	480	40	379	16	02. Jul	187	386	123	19	346	23	66	155	6	6
R644	root	yellowsand	yellowsand	imperatacylindrica	Imperata cylindrica	monocot	angiosperm	monocot	liliopsida	poales	poaceae	imperata	0.2026726	-30.253.689	0.1622831	9.039.319.955	452.6	0.9922958	8.115.818.933	52.009.517	18	1	33.5	21	04. Feb	02. Sep	08. Jul	01. Aug	0.07	3137	34	319	59	02. Aug	6818	1482	248	289	606	22	95	183	21	19
R651	root	yellowsand	yellowsand	imperatacylindrica	Imperata cylindrica	monocot	angiosperm	monocot	liliopsida	poales	poaceae	imperata	0.2026726	-30.253.689	0.1622831	1.366.532.101	515.2	0.9937558	8.338.968.718	48.794.963	18	1	33.5	21	04. Feb	02. Sep	08. Jul	01. Aug	0.07	3137	34	319	59	02. Aug	6818	1482	248	289	606	22	95	183	21	19
R655	root	yellowsand	yellowsand	imperatacylindrica	Imperata cylindrica	monocot	angiosperm	monocot	liliopsida	poales	poaceae	imperata	0.2026726	-30.253.689	0.1622831	1.093.485.729	533.3	0.9956042	8.554.587.542	53.028.651	18	1	33.5	21	04. Feb	02. Sep	08. Jul	01. Aug	0.07	3137	34	319	59	02. Aug	6818	1482	248	289	606	22	95	183	21	19
S644	soil	yellowsand	yellowsand	imperatacylindrica	Imperata cylindrica	monocot	angiosperm	monocot	liliopsida	poales	poaceae	imperata	0.2026726	-30.253.689	0.1622831	1.992.559.567	656.5	0.995869	8.925.577.075	64.830.237	18	1	33.5	21	04. Feb	02. Sep	08. Jul	01. Aug	0.07	3137	34	319	59	02. Aug	6818	1482	248	289	606	22	95	183	21	19
S651	soil	yellowsand	yellowsand	imperatacylindrica	Imperata cylindrica	monocot	angiosperm	monocot	liliopsida	poales	poaceae	imperata	0.2026726	-30.253.689	0.1622831	3.033.742.859	693.2	0.99647	9.006.640.631	64.617.577	18	1	33.5	21	04. Feb	02. Sep	08. Jul	01. Aug	0.07	3137	34	319	59	02. Aug	6818	1482	248	289	606	22	95	183	21	19
S655	soil	yellowsand	yellowsand	imperatacylindrica	Imperata cylindrica	monocot	angiosperm	monocot	liliopsida	poales	poaceae	imperata	0.2026726	-30.253.689	0.1622831	2.126.196.459	643.2	0.9964234	8.887.706.459	59.815.284	18	1	33.5	21	04. Feb	02. Sep	08. Jul	01. Aug	0.07	3137	34	319	59	02. Aug	6818	1482	248	289	606	22	95	183	21	19
S705	soil	ancientwoodland	ancientwoodland	imperatacylindrica	Imperata cylindrica	monocot	angiosperm	monocot	liliopsida	poales	poaceae	imperata	0.2026726	-30.253.689	0.1622831	1.781.599.264	574.2	0.9923396	8.403.065.526	59.874.885	18	4	21. Aug	31	04. Apr	02. Sep	05. Jun	01. Jun	0.06	350	22	262	11	04. Jan	99	93	60	7	97	14	47	461	18	5
S706	soil	ancientwoodland	ancientwoodland	imperatacylindrica	Imperata cylindrica	monocot	angiosperm	monocot	liliopsida	poales	poaceae	imperata	0.2026726	-30.253.689	0.1622831	161.335.845	571.9	0.9954062	861.100.063	54.345.179	18	4	21. Aug	31	04. Apr	02. Sep	05. Jun	01. Jun	0.06	350	22	262	11	04. Jan	99	93	60	7	97	14	47	461	18	5
R707	root	roadside	ancient	lycopod	Lycopodium cernua	lycopod	lycopod	lycopodiophyta	lycopodiopsida	lycopodiales	lycopodiaceae	lycopodia	34.468.186	13.552.668	35.202.162	1.344.962.037	533.5	0.991798	8.313.505.594	5.181.812	1	5	18. Feb	27. May	04. Feb	3	04. Jul	01. Apr	0.04	168	25	333	19	02. Jan	100	09. Apr	54	9	43	18	26	293	15	4
R708	root	roadside	ancient	lycopod	Lycopodium cernua	lycopod	lycopod	lycopodiophyta	lycopodiopsida	lycopodiales	lycopodiaceae	lycopodia	34.468.186	13.552.668	35.202.162	199.655.272	536.1	0.9905942	8.176.323.303	53.913.766	1	5	18. Feb	27. May	04. Feb	3	04. Jul	01. Apr	0.04	168	25	333	19	02. Jan	100	09. Apr	54	9	43	18	26	293	15	4
R721	root	roadside	ancient	lycopod	Lycopodium cernua	lycopod	lycopod	lycopodiophyta	lycopodiopsida	lycopodiales	lycopodiaceae	lycopodia	34.468.186	13.552.668	35.202.162	1.645.178.885	582.6	0.9960048	8.692.802.841	63.543.114	1	5	18. Feb	27. May	04. Feb	3	04. Jul	01. Apr	0.04	168	25	333	19	02. Jan	100	09. Apr	54	9	43	18	26	293	15	4
S707	soil	roadside	ancient	lycopod	Lycopodium cernua	lycopod	lycopod	lycopodiophyta	lycopodiopsida	lycopodiales	lycopodiaceae	lycopodia	34.468.186	13.552.668	35.202.162	1.844.147.354	670.7	0.9971132	9.055.033.855	68.928.957	1	5	18. Feb	27. May	04. Feb	3	04. Jul	01. Apr	0.04	168	25	333	19	02. Jan	100	09. Apr	54	9	43	18	26	293	15	4
S708	soil	roadside	ancient	lycopod	Lycopodium cernua	lycopod	lycopod	lycopodiophyta	lycopodiopsida	lycopodiales	lycopodiaceae	lycopodia	34.468.186	13.552.668	35.202.162	212.822.171	712	0.9970736	9.168.874.075	78.784.765	1	5	18. Feb	27. May	04. Feb	3	04. Jul	01. Apr	0.04	168	25	333	19	02. Jan	100	09. Apr	54	9	43	18	26	293	15	4
S721	soil	roadside	ancient	lycopod	Lycopodium cernua	lycopod	lycopod	lycopodiophyta	lycopodiopsida	lycopodiales	lycopodiaceae	lycopodia	34.468.186	13.552.668	35.202.162	1.666.826.906	632.3	0.9966506	8.912.745.104	60.595.611	1	5	18. Feb	27. May	04. Feb	3	04. Jul	01. Apr	0.04	168	25	333	19	02. Jan	100	09. Apr	54	9	43	18	26	293	15	4
R701	root	ancientwoodland	ancientwoodland	macrozamia	Macrozamia douglasii	gymnosperm	gymnosperm	cycadophyta	cycadopsida	cycadales	zamiaceae	macrozamia	0.3153214	46.885.859	0.3223266	1.446.442.988	513.7	0.9936148	8.328.513.674	47.016.935	5	4	21. Aug	31	04. Apr	02. Sep	05. Jun	01. Jun	0.06	350	22	262	11	04. Jan	99	93	60	7	97	14	47	461	18	5
R703	root	ancientwoodland	ancientwoodland	macrozamia	Macrozamia douglasii	gymnosperm	gymnosperm	cycadophyta	cycadopsida	cycadales	zamiaceae	macrozamia	0.3153214	46.885.859	0.3223266	6.586.546.554	361.1	0.9782492	7.280.955.883	36.859.672	5	4	21. Aug	31	04. Apr	02. Sep	05. Jun	01. Jun	0.06	350	22	262	11	04. Jan	99	93	60	7	97	14	47	461	18	5
R771	root	bymien	rainforest	macrozamia	Macrozamia douglasii	gymnosperm	gymnosperm	cycadophyta	cycadopsida	cycadales	zamiaceae	macrozamia	0.3153214	46.885.859	0.3223266	1.466.202.607	537	0.9938442	8.395.274.164	5.252.543	5	2	55.7	19. Mar	04. Jun	07. Aug	07. Feb	01. May	0.08	378	43	325	11	01. May	156	77	92	25	267	26	75	392	10	5
R772	root	bymien	rainforest	macrozamia	Macrozamia douglasii	gymnosperm	gymnosperm	cycadophyta	cycadopsida	cycadales	zamiaceae	macrozamia	0.3153214	46.885.859	0.3223266	1.328.492.977	523.1	0.9928392	8.330.511.246	52.979.335	5	2	55.7	19. Mar	04. Jun	07. Aug	07. Feb	01. May	0.08	378	43	325	11	01. May	156	77	92	25	267	26	75	392	10	5
S701	soil	ancientwoodland	ancientwoodland	macrozamia	Macrozamia douglasii	gymnosperm	gymnosperm	cycadophyta	cycadopsida	cycadales	zamiaceae	macrozamia	0.3153214	46.885.859	0.3223266	1.923.093.617	571.4	0.9937984	8.483.857.022	50.934.533	5	4	21. Aug	31	04. Apr	02. Sep	05. Jun	01. Jun	0.06	350	22	262	11	04. Jan	99	93	60	7	97	14	47	461	18	5
S702	soil	ancientwoodland	ancientwoodland	macrozamia	Macrozamia douglasii	gymnosperm	gymnosperm	cycadophyta	cycadopsida	cycadales	zamiaceae	macrozamia	0.3153214	46.885.859	0.3223266	1.958.207.938	623.6	0.9960894	8.808.308.564	57.811.777	5	4	21. Aug	31	04. Apr	02. Sep	05. Jun	01. Jun	0.06	350	22	262	11	04. Jan	99	93	60	7	97	14	47	461	18	5
S703	soil	ancientwoodland	ancientwoodland	macrozamia	Macrozamia douglasii	gymnosperm	gymnosperm	cycadophyta	cycadopsida	cycadales	zamiaceae	macrozamia	0.3153214	46.885.859	0.3223266	1.941.661.463	580.6	0.9937028	8.518.438.716	51.873.275	5	4	21. Aug	31	04. Apr	02. Sep	05. Jun	01. Jun	0.06	350	22	262	11	04. Jan	99	93	60	7	97	14	47	461	18	5
S771	soil	bymien	rainforest	macrozamia	Macrozamia douglasii	gymnosperm	gymnosperm	cycadophyta	cycadopsida	cycadales	zamiaceae	macrozamia	0.3153214	46.885.859	0.3223266	2.325.642.346	647.4	0.995961	8.879.891.613	63.815.934	5	2	55.7	19. Mar	04. Jun	07. Aug	07. Feb	01. May	0.08	378	43	325	11	01. May	156	77	92	25	267	26	75	392	10	5
S773	soil	bymien	rainforest	macrozamia	Macrozamia douglasii	gymnosperm	gymnosperm	cycadophyta	cycadopsida	cycadales	zamiaceae	macrozamia	0.3153214	46.885.859	0.3223266	1.839.856.733	630.4	0.9959598	8.853.737.312	62.860.422	5	2	55.7	19. Mar	04. Jun	07. Aug	07. Feb	01. May	0.08	378	43	325	11	01. May	156	77	92	25	267	26	75	392	10	5
S774	soil	bymien	rainforest	macrozamia	Macrozamia douglasii	gymnosperm	gymnosperm	cycadophyta	cycadopsida	cycadales	zamiaceae	macrozamia	0.3153214	46.885.859	0.3223266	2.202.741.201	686.2	0.9968012	9.064.947.682	71.249.456	5	2	55.7	19. Mar	04. Jun	07. Aug	07. Feb	01. May	0.08	378	43	325	11	01. May	156	77	92	25	267	26	75	392	10	5
R767	root	bymien	rainforest	marsdeniarostrata	Marsdenia rostrata	eudicot	angiosperm	eudicot	asterids	gentianales	apocynaceae	marsdenia	-12.621.694	0.1739863	-12.713.813	1.256.202.707	518.3	0.9902726	8.172.652.678	52.273.785	23	2	55.7	19. Mar	04. Jun	07. Aug	07. Feb	01. May	0.08	378	43	325	11	01. May	156	77	92	25	267	26	75	392	10	5
S725	soil	yellowsand	yellowsand	marsdeniarostrata	Marsdenia rostrata	eudicot	angiosperm	eudicot	asterids	gentianales	apocynaceae	marsdenia	-12.621.694	0.1739863	-12.713.813	2.147.630.921	632.6	0.995572	8.813.259.663	57.850.543	23	1	33.5	21	04. Feb	02. Sep	08. Jul	01. Aug	0.07	3137	34	319	59	02. Aug	6818	1482	248	289	606	22	95	183	21	19
S726	soil	yellowsand	yellowsand	marsdeniarostrata	Marsdenia rostrata	eudicot	angiosperm	eudicot	asterids	gentianales	apocynaceae	marsdenia	-12.621.694	0.1739863	-12.713.813	2.045.666.292	622.2	0.9961102	8.802.710.359	5.900.846	23	1	33.5	21	04. Feb	02. Sep	08. Jul	01. Aug	0.07	3137	34	319	59	02. Aug	6818	1482	248	289	606	22	95	183	21	19
S767	soil	bymien	rainforest	marsdeniarostrata	Marsdenia rostrata	eudicot	angiosperm	eudicot	asterids	gentianales	apocynaceae	marsdenia	-12.621.694	0.1739863	-12.713.813	2.204.581.883	711.4	0.9961954	9.118.511.408	76.754.847	23	2	55.7	19. Mar	04. Jun	07. Aug	07. Feb	01. May	0.08	378	43	325	11	01. May	156	77	92	25	267	26	75	392	10	5
S768	soil	bymien	rainforest	marsdeniarostrata	Marsdenia rostrata	eudicot	angiosperm	eudicot	asterids	gentianales	apocynaceae	marsdenia	-12.621.694	0.1739863	-12.713.813	2.212.729.787	690.9	0.9966918	9.074.238.258	7.251.392	23	2	55.7	19. Mar	04. Jun	07. Aug	07. Feb	01. May	0.08	378	43	325	11	01. May	156	77	92	25	267	26	75	392	10	5
S775	soil	bymien	rainforest	marsdeniarostrata	Marsdenia rostrata	eudicot	angiosperm	eudicot	asterids	gentianales	apocynaceae	marsdenia	-12.621.694	0.1739863	-12.713.813	2.361.214.295	681.1	0.9946224	8.933.049.653	69.290.708	23	2	55.7	19. Mar	04. Jun	07. Aug	07. Feb	01. May	0.08	378	43	325	11	01. May	156	77	92	25	267	26	75	392	10	5
R460	root	rainforest	rainforest	microsorumpunctatum	Microsorum punctatum	fern	fern	pteridophyta	pteridopsida	polypodiales	polypodiaceae	microsorum	59.556.104	-0.9642077	55.990.387	1.745.249.626	600.7	0.9910082	8.506.140.637	6.089.214	3	2	55.7	19. Mar	04. Jun	07. Aug	07. Feb	01. May	0.08	378	43	325	11	01. May	156	77	92	25	267	26	75	392	10	5
R463	root	rainforest	rainforest	microsorumpunctatum	Microsorum punctatum	fern	fern	pteridophyta	pteridopsida	polypodiales	polypodiaceae	microsorum	59.556.104	-0.9642077	55.990.387	1.519.389.517	613.7	0.9951322	8.771.426.757	63.686.247	3	2	55.7	19. Mar	04. Jun	07. Aug	07. Feb	01. May	0.08	378	43	325	11	01. May	156	77	92	25	267	26	75	392	10	5
R465	root	rainforest	rainforest	microsorumpunctatum	Microsorum punctatum	fern	fern	pteridophyta	pteridopsida	polypodiales	polypodiaceae	microsorum	59.556.104	-0.9642077	55.990.387	2.007.159.036	680.6	0.9963824	9.032.422.735	6.897.281	3	2	55.7	19. Mar	04. Jun	07. Aug	07. Feb	01. May	0.08	378	43	325	11	01. May	156	77	92	25	267	26	75	392	10	5
S460	soil	rainforest	rainforest	microsorumpunctatum	Microsorum punctatum	fern	fern	pteridophyta	pteridopsida	polypodiales	polypodiaceae	microsorum	59.556.104	-0.9642077	55.990.387	2.165.514.279	679.5	0.9945904	8.905.064.021	66.071.866	3	2	55.7	19. Mar	04. Jun	07. Aug	07. Feb	01. May	0.08	378	43	325	11	01. May	156	77	92	25	267	26	75	392	10	5
S465	soil	rainforest	rainforest	microsorumpunctatum	Microsorum punctatum	fern	fern	pteridophyta	pteridopsida	polypodiales	polypodiaceae	microsorum	59.556.104	-0.9642077	55.990.387	1.758.397.001	663.2	0.9965746	8.992.596.505	70.950.073	3	2	55.7	19. Mar	04. Jun	07. Aug	07. Feb	01. May	0.08	378	43	325	11	01. May	156	77	92	25	267	26	75	392	10	5
R477	root	freshwaterRd	ecotone	monotoca	Monotoca sp.	eudicot	angiosperm	eudicot	asterids	ericales	ericaceae	monotoca	-0.6547412	-0.5782589	-0.723717	1.182.042.542	520.4	0.9947496	8.432.653.177	50.414.638	22	3	58.9	28. Sep	04. Mar	05. Sep	09. Feb	03. Jul	0.11	413	32	471	14	03. Jan	195	72	109	13	235	19	119	671	19	6
R486	root	freshwaterRd	ecotone	monotoca	Monotoca sp.	eudicot	angiosperm	eudicot	asterids	ericales	ericaceae	monotoca	-0.6547412	-0.5782589	-0.723717	1.529.204.233	557.3	0.9950284	8.549.820.499	52.066.084	22	3	58.9	28. Sep	04. Mar	05. Sep	09. Feb	03. Jul	0.11	413	32	471	14	03. Jan	195	72	109	13	235	19	119	671	19	6
R503	root	freshwaterRd	ecotone	monotoca	Monotoca sp.	eudicot	angiosperm	eudicot	asterids	ericales	ericaceae	monotoca	-0.6547412	-0.5782589	-0.723717	128.799.954	515.8	0.9936936	837.587.117	51.711.932	22	3	58.9	28. Sep	04. Mar	05. Sep	09. Feb	03. Jul	0.11	413	32	471	14	03. Jan	195	72	109	13	235	19	119	671	19	6
R618	root	yellowsand	yellowsand	monotoca	Monotoca sp.	eudicot	angiosperm	eudicot	asterids	ericales	ericaceae	monotoca	-0.6547412	-0.5782589	-0.723717	2.006.922.909	574.7	0.9948466	8.560.524.548	52.709.968	22	1	33.5	21	04. Feb	02. Sep	08. Jul	01. Aug	0.07	3137	34	319	59	02. Aug	6818	1482	248	289	606	22	95	183	21	19
R646	root	yellowsand	yellowsand	monotoca	Monotoca sp.	eudicot	angiosperm	eudicot	asterids	ericales	ericaceae	monotoca	-0.6547412	-0.5782589	-0.723717	1.433.456.304	558.2	0.9952202	8.560.432.553	47.760.025	22	1	33.5	21	04. Feb	02. Sep	08. Jul	01. Aug	0.07	3137	34	319	59	02. Aug	6818	1482	248	289	606	22	95	183	21	19
R674	root	ancient	ancient	monotoca	Monotoca sp.	eudicot	angiosperm	eudicot	asterids	ericales	ericaceae	monotoca	-0.6547412	-0.5782589	-0.723717	1.349.825.295	496	0.9897508	8.057.240.383	49.752.903	22	5	18. Feb	27. May	04. Feb	3	04. Jul	01. Apr	0.04	168	25	333	19	02. Jan	100	09. Apr	54	9	43	18	26	293	15	4
R677	root	ancient	ancient	monotoca	Monotoca sp.	eudicot	angiosperm	eudicot	asterids	ericales	ericaceae	monotoca	-0.6547412	-0.5782589	-0.723717	1.324.334.162	466.3	0.9907784	7.966.129.848	42.451.537	22	5	18. Feb	27. May	04. Feb	3	04. Jul	01. Apr	0.04	168	25	333	19	02. Jan	100	09. Apr	54	9	43	18	26	293	15	4
R684	root	ancient	ancient	monotoca	Monotoca sp.	eudicot	angiosperm	eudicot	asterids	ericales	ericaceae	monotoca	-0.6547412	-0.5782589	-0.723717	1.134.714.741	408.8	0.9573674	7.176.008.642	3.992.517	22	5	18. Feb	27. May	04. Feb	3	04. Jul	01. Apr	0.04	168	25	333	19	02. Jan	100	09. Apr	54	9	43	18	26	293	15	4
R689	root	ancientwoodland	ancientwoodland	monotoca	Monotoca sp.	eudicot	angiosperm	eudicot	asterids	ericales	ericaceae	monotoca	-0.6547412	-0.5782589	-0.723717	104.914.861	483.1	0.994338	8.300.751.849	44.806.753	22	4	21. Aug	31	04. Apr	02. Sep	05. Jun	01. Jun	0.06	350	22	262	11	04. Jan	99	93	60	7	97	14	47	461	18	5
R743	root	blackbutt	blackbutt	monotoca	Monotoca sp.	eudicot	angiosperm	eudicot	asterids	ericales	ericaceae	monotoca	-0.6547412	-0.5782589	-0.723717	9.181.422.327	441.8	0.9921306	8.014.735.751	42.513.216	22	2	46.3	29. Mar	04. Jan	05. Mar	08. Feb	02. Jul	0.09	480	40	379	16	02. Jul	187	386	123	19	346	23	66	155	6	6
R750	root	blackbutt	blackbutt	monotoca	Monotoca sp.	eudicot	angiosperm	eudicot	asterids	ericales	ericaceae	monotoca	-0.6547412	-0.5782589	-0.723717	1.144.141.117	495	0.9925444	8.189.442.006	42.573.878	22	2	46.3	29. Mar	04. Jan	05. Mar	08. Feb	02. Jul	0.09	480	40	379	16	02. Jul	187	386	123	19	346	23	66	155	6	6
R757	root	blackbutt	blackbutt	monotoca	Monotoca sp.	eudicot	angiosperm	eudicot	asterids	ericales	ericaceae	monotoca	-0.6547412	-0.5782589	-0.723717	1.306.205.353	510.7	0.9936836	8.304.464.594	47.485.292	22	2	46.3	29. Mar	04. Jan	05. Mar	08. Feb	02. Jul	0.09	480	40	379	16	02. Jul	187	386	123	19	346	23	66	155	6	6
S477	soil	freshwaterRd	ecotone	monotoca	Monotoca sp.	eudicot	angiosperm	eudicot	asterids	ericales	ericaceae	monotoca	-0.6547412	-0.5782589	-0.723717	1.670.237.856	582	0.9937966	8.566.866.144	5.043.011	22	3	58.9	28. Sep	04. Mar	05. Sep	09. Feb	03. Jul	0.11	413	32	471	14	03. Jan	195	72	109	13	235	19	119	671	19	6
S486	soil	freshwaterRd	ecotone	monotoca	Monotoca sp.	eudicot	angiosperm	eudicot	asterids	ericales	ericaceae	monotoca	-0.6547412	-0.5782589	-0.723717	2.027.365.299	663.8	0.9968	8.994.648.512	61.871.594	22	3	58.9	28. Sep	04. Mar	05. Sep	09. Feb	03. Jul	0.11	413	32	471	14	03. Jan	195	72	109	13	235	19	119	671	19	6
S503	soil	freshwaterRd	ecotone	monotoca	Monotoca sp.	eudicot	angiosperm	eudicot	asterids	ericales	ericaceae	monotoca	-0.6547412	-0.5782589	-0.723717	2.351.118.389	665.8	0.9968498	8.988.560.961	62.661.404	22	3	58.9	28. Sep	04. Mar	05. Sep	09. Feb	03. Jul	0.11	413	32	471	14	03. Jan	195	72	109	13	235	19	119	671	19	6
S603	soil	yellowsand	yellowsand	monotoca	Monotoca sp.	eudicot	angiosperm	eudicot	asterids	ericales	ericaceae	monotoca	-0.6547412	-0.5782589	-0.723717	1.970.630.058	621.1	0.9959728	8.793.636.209	57.873.246	22	1	33.5	21	04. Feb	02. Sep	08. Jul	01. Aug	0.07	3137	34	319	59	02. Aug	6818	1482	248	289	606	22	95	183	21	19
S618	soil	yellowsand	yellowsand	monotoca	Monotoca sp.	eudicot	angiosperm	eudicot	asterids	ericales	ericaceae	monotoca	-0.6547412	-0.5782589	-0.723717	2.128.081.615	660.7	0.9968386	8.980.747.536	60.128.803	22	1	33.5	21	04. Feb	02. Sep	08. Jul	01. Aug	0.07	3137	34	319	59	02. Aug	6818	1482	248	289	606	22	95	183	21	19
S646	soil	yellowsand	yellowsand	monotoca	Monotoca sp.	eudicot	angiosperm	eudicot	asterids	ericales	ericaceae	monotoca	-0.6547412	-0.5782589	-0.723717	1.672.076.969	604.4	0.9963452	8.793.348.752	5.446.386	22	1	33.5	21	04. Feb	02. Sep	08. Jul	01. Aug	0.07	3137	34	319	59	02. Aug	6818	1482	248	289	606	22	95	183	21	19
S674	soil	ancient	ancient	monotoca	Monotoca sp.	eudicot	angiosperm	eudicot	asterids	ericales	ericaceae	monotoca	-0.6547412	-0.5782589	-0.723717	2.201.097.115	720.9	0.9973682	920.995.739	7.201.295	22	5	18. Feb	27. May	04. Feb	3	04. Jul	01. Apr	0.04	168	25	333	19	02. Jan	100	09. Apr	54	9	43	18	26	293	15	4
S677	soil	ancient	ancient	monotoca	Monotoca sp.	eudicot	angiosperm	eudicot	asterids	ericales	ericaceae	monotoca	-0.6547412	-0.5782589	-0.723717	2.177.209.962	615.6	0.9959122	8.758.140.206	57.862.087	22	5	18. Feb	27. May	04. Feb	3	04. Jul	01. Apr	0.04	168	25	333	19	02. Jan	100	09. Apr	54	9	43	18	26	293	15	4
S684	soil	ancient	ancient	monotoca	Monotoca sp.	eudicot	angiosperm	eudicot	asterids	ericales	ericaceae	monotoca	-0.6547412	-0.5782589	-0.723717	2.056.463.838	622.6	0.9959582	8.785.359.581	59.457.869	22	5	18. Feb	27. May	04. Feb	3	04. Jul	01. Apr	0.04	168	25	333	19	02. Jan	100	09. Apr	54	9	43	18	26	293	15	4
S689	soil	ancientwoodland	ancientwoodland	monotoca	Monotoca sp.	eudicot	angiosperm	eudicot	asterids	ericales	ericaceae	monotoca	-0.6547412	-0.5782589	-0.723717	2.494.213.765	679.9	0.9969032	9.028.193.111	66.165.163	22	4	21. Aug	31	04. Apr	02. Sep	05. Jun	01. Jun	0.06	350	22	262	11	04. Jan	99	93	60	7	97	14	47	461	18	5
S743	soil	blackbutt	blackbutt	monotoca	Monotoca sp.	eudicot	angiosperm	eudicot	asterids	ericales	ericaceae	monotoca	-0.6547412	-0.5782589	-0.723717	2.020.152.444	647.6	0.9941154	8.777.524.771	65.422.794	22	2	46.3	29. Mar	04. Jan	05. Mar	08. Feb	02. Jul	0.09	480	40	379	16	02. Jul	187	386	123	19	346	23	66	155	6	6
S750	soil	blackbutt	blackbutt	monotoca	Monotoca sp.	eudicot	angiosperm	eudicot	asterids	ericales	ericaceae	monotoca	-0.6547412	-0.5782589	-0.723717	2.228.992.442	678.7	0.9971606	9.065.598.232	64.997.406	22	2	46.3	29. Mar	04. Jan	05. Mar	08. Feb	02. Jul	0.09	480	40	379	16	02. Jul	187	386	123	19	346	23	66	155	6	6
S757	soil	blackbutt	blackbutt	monotoca	Monotoca sp.	eudicot	angiosperm	eudicot	asterids	ericales	ericaceae	monotoca	-0.6547412	-0.5782589	-0.723717	2.435.940.876	657.3	0.9961016	8.895.398.393	58.507.813	22	2	46.3	29. Mar	04. Jan	05. Mar	08. Feb	02. Jul	0.09	480	40	379	16	02. Jul	187	386	123	19	346	23	66	155	6	6
R518	root	freshwaterRd	ecotone	pinuselliottii	Pinus elliottii	gymnosperm	gymnosperm	pinophyta	pinopsida	pinales	pinaceae	pinus	12.099.753	55.008.711	1.145.297	1.312.341.566	554.9	0.995115	8.572.432.597	4.840.109	6	3	58.9	28. Sep	04. Mar	05. Sep	09. Feb	03. Jul	0.11	413	32	471	14	03. Jan	195	72	109	13	235	19	119	671	19	6
S491	soil	freshwaterRd	ecotone	pinuselliottii	Pinus elliottii	gymnosperm	gymnosperm	pinophyta	pinopsida	pinales	pinaceae	pinus	12.099.753	55.008.711	1.145.297	1.122.984.444	474.5	0.993238	8.159.740.453	41.451.444	6	3	58.9	28. Sep	04. Mar	05. Sep	09. Feb	03. Jul	0.11	413	32	471	14	03. Jan	195	72	109	13	235	19	119	671	19	6
S495	soil	freshwaterRd	ecotone	pinuselliottii	Pinus elliottii	gymnosperm	gymnosperm	pinophyta	pinopsida	pinales	pinaceae	pinus	12.099.753	55.008.711	1.145.297	1.735.045.085	609	0.9962044	8.784.115.691	55.684.223	6	3	58.9	28. Sep	04. Mar	05. Sep	09. Feb	03. Jul	0.11	413	32	471	14	03. Jan	195	72	109	13	235	19	119	671	19	6
S518	soil	freshwaterRd	ecotone	pinuselliottii	Pinus elliottii	gymnosperm	gymnosperm	pinophyta	pinopsida	pinales	pinaceae	pinus	12.099.753	55.008.711	1.145.297	2.137.460.161	650.4	0.9965986	8.919.246.311	58.296.504	6	3	58.9	28. Sep	04. Mar	05. Sep	09. Feb	03. Jul	0.11	413	32	471	14	03. Jan	195	72	109	13	235	19	119	671	19	6
R420	root	rainforest	rainforest	pipercaninum	Piper caninum	magnoliid	angiosperm	basalangio	magnoliopsida	piperales	piperaceae	piper	-13.543.258	0.1655205	-11.393.955	174.020.188	643.7	0.994526	884.853.117	65.212.888	10	2	55.7	19. Mar	04. Jun	07. Aug	07. Feb	01. May	0.08	378	43	325	11	01. May	156	77	92	25	267	26	75	392	10	5
R423	root	rainforest	rainforest	pipercaninum	Piper caninum	magnoliid	angiosperm	basalangio	magnoliopsida	piperales	piperaceae	piper	-13.543.258	0.1655205	-11.393.955	1.021.737.956	465.7	0.9856976	7.932.113.702	44.521.422	10	2	55.7	19. Mar	04. Jun	07. Aug	07. Feb	01. May	0.08	378	43	325	11	01. May	156	77	92	25	267	26	75	392	10	5
R447	root	rainforest	rainforest	pipercaninum	Piper caninum	magnoliid	angiosperm	basalangio	magnoliopsida	piperales	piperaceae	piper	-13.543.258	0.1655205	-11.393.955	1.084.857.079	538.1	0.9944342	8.511.316.873	5.625.509	10	2	55.7	19. Mar	04. Jun	07. Aug	07. Feb	01. May	0.08	378	43	325	11	01. May	156	77	92	25	267	26	75	392	10	5
R476	root	freshwaterRd	ecotone	pipercaninum	Piper caninum	magnoliid	angiosperm	basalangio	magnoliopsida	piperales	piperaceae	piper	-13.543.258	0.1655205	-11.393.955	9.019.615.251	498.7	0.994607	8.444.044.514	5.013.128	10	3	58.9	28. Sep	04. Mar	05. Sep	09. Feb	03. Jul	0.11	413	32	471	14	03. Jan	195	72	109	13	235	19	119	671	19	6
R504	root	freshwaterRd	ecotone	pipercaninum	Piper caninum	magnoliid	angiosperm	basalangio	magnoliopsida	piperales	piperaceae	piper	-13.543.258	0.1655205	-11.393.955	1.049.519.634	517	0.992732	8.389.543.758	52.966.548	10	3	58.9	28. Sep	04. Mar	05. Sep	09. Feb	03. Jul	0.11	413	32	471	14	03. Jan	195	72	109	13	235	19	119	671	19	6
R648	root	yellowsand	yellowsand	pipercaninum	Piper caninum	magnoliid	angiosperm	basalangio	magnoliopsida	piperales	piperaceae	piper	-13.543.258	0.1655205	-11.393.955	196.112.099	643.7	0.9963284	8.906.651.687	5.986.692	10	1	33.5	21	04. Feb	02. Sep	08. Jul	01. Aug	0.07	3137	34	319	59	02. Aug	6818	1482	248	289	606	22	95	183	21	19
R654	root	yellowsand	yellowsand	pipercaninum	Piper caninum	magnoliid	angiosperm	basalangio	magnoliopsida	piperales	piperaceae	piper	-13.543.258	0.1655205	-11.393.955	1.467.112.741	561.6	0.992884	8.474.990.624	51.507.136	10	1	33.5	21	04. Feb	02. Sep	08. Jul	01. Aug	0.07	3137	34	319	59	02. Aug	6818	1482	248	289	606	22	95	183	21	19
R659	root	yellowsand	yellowsand	pipercaninum	Piper caninum	magnoliid	angiosperm	basalangio	magnoliopsida	piperales	piperaceae	piper	-13.543.258	0.1655205	-11.393.955	1.206.421.245	530.8	0.993537	8.456.035.075	48.846.193	10	1	33.5	21	04. Feb	02. Sep	08. Jul	01. Aug	0.07	3137	34	319	59	02. Aug	6818	1482	248	289	606	22	95	183	21	19
R762	root	blackbutt	blackbutt	pipercaninum	Piper caninum	magnoliid	angiosperm	basalangio	magnoliopsida	piperales	piperaceae	piper	-13.543.258	0.1655205	-11.393.955	1.058.893.135	515	0.9928954	8.377.167.016	51.078.114	10	2	46.3	29. Mar	04. Jan	05. Mar	08. Feb	02. Jul	0.09	480	40	379	16	02. Jul	187	386	123	19	346	23	66	155	6	6
R763	root	blackbutt	blackbutt	pipercaninum	Piper caninum	magnoliid	angiosperm	basalangio	magnoliopsida	piperales	piperaceae	piper	-13.543.258	0.1655205	-11.393.955	9.379.280.808	537.5	0.9962324	8.667.163.834	575.254	10	2	46.3	29. Mar	04. Jan	05. Mar	08. Feb	02. Jul	0.09	480	40	379	16	02. Jul	187	386	123	19	346	23	66	155	6	6
R765	root	blackbutt	blackbutt	pipercaninum	Piper caninum	magnoliid	angiosperm	basalangio	magnoliopsida	piperales	piperaceae	piper	-13.543.258	0.1655205	-11.393.955	1.809.716.246	625.4	0.9950296	8.788.732.752	63.702.029	10	2	46.3	29. Mar	04. Jan	05. Mar	08. Feb	02. Jul	0.09	480	40	379	16	02. Jul	187	386	123	19	346	23	66	155	6	6
S420	soil	rainforest	rainforest	pipercaninum	Piper caninum	magnoliid	angiosperm	basalangio	magnoliopsida	piperales	piperaceae	piper	-13.543.258	0.1655205	-11.393.955	1.916.484.525	678	0.9969988	9.072.882.199	70.604.788	10	2	55.7	19. Mar	04. Jun	07. Aug	07. Feb	01. May	0.08	378	43	325	11	01. May	156	77	92	25	267	26	75	392	10	5
S423	soil	rainforest	rainforest	pipercaninum	Piper caninum	magnoliid	angiosperm	basalangio	magnoliopsida	piperales	piperaceae	piper	-13.543.258	0.1655205	-11.393.955	2.499.339.596	678.6	0.996164	8.979.892.655	67.924.551	10	2	55.7	19. Mar	04. Jun	07. Aug	07. Feb	01. May	0.08	378	43	325	11	01. May	156	77	92	25	267	26	75	392	10	5
S447	soil	rainforest	rainforest	pipercaninum	Piper caninum	magnoliid	angiosperm	basalangio	magnoliopsida	piperales	piperaceae	piper	-13.543.258	0.1655205	-11.393.955	2.524.864.983	733.6	0.9969544	920.356.642	80.459.923	10	2	55.7	19. Mar	04. Jun	07. Aug	07. Feb	01. May	0.08	378	43	325	11	01. May	156	77	92	25	267	26	75	392	10	5
S476	soil	freshwaterRd	ecotone	pipercaninum	Piper caninum	magnoliid	angiosperm	basalangio	magnoliopsida	piperales	piperaceae	piper	-13.543.258	0.1655205	-11.393.955	2.723.028.751	731.5	0.9970706	9.202.271.547	75.576.249	10	3	58.9	28. Sep	04. Mar	05. Sep	09. Feb	03. Jul	0.11	413	32	471	14	03. Jan	195	72	109	13	235	19	119	671	19	6
S504	soil	freshwaterRd	ecotone	pipercaninum	Piper caninum	magnoliid	angiosperm	basalangio	magnoliopsida	piperales	piperaceae	piper	-13.543.258	0.1655205	-11.393.955	2.108.212.527	700.7	0.9963124	9.087.972.023	7.325.154	10	3	58.9	28. Sep	04. Mar	05. Sep	09. Feb	03. Jul	0.11	413	32	471	14	03. Jan	195	72	109	13	235	19	119	671	19	6
S513	soil	freshwaterRd	ecotone	pipercaninum	Piper caninum	magnoliid	angiosperm	basalangio	magnoliopsida	piperales	piperaceae	piper	-13.543.258	0.1655205	-11.393.955	220.972.718	640.5	0.9954472	8.813.674.809	63.351.141	10	3	58.9	28. Sep	04. Mar	05. Sep	09. Feb	03. Jul	0.11	413	32	471	14	03. Jan	195	72	109	13	235	19	119	671	19	6
S654	soil	yellowsand	yellowsand	pipercaninum	Piper caninum	magnoliid	angiosperm	basalangio	magnoliopsida	piperales	piperaceae	piper	-13.543.258	0.1655205	-11.393.955	1.925.623.035	637.8	0.9965502	8.894.313.067	61.794.791	10	1	33.5	21	04. Feb	02. Sep	08. Jul	01. Aug	0.07	3137	34	319	59	02. Aug	6818	1482	248	289	606	22	95	183	21	19
S659	soil	yellowsand	yellowsand	pipercaninum	Piper caninum	magnoliid	angiosperm	basalangio	magnoliopsida	piperales	piperaceae	piper	-13.543.258	0.1655205	-11.393.955	1.957.002.255	658.8	0.9970846	9.007.985.685	59.569.675	10	1	33.5	21	04. Feb	02. Sep	08. Jul	01. Aug	0.07	3137	34	319	59	02. Aug	6818	1482	248	289	606	22	95	183	21	19
S762	soil	blackbutt	blackbutt	pipercaninum	Piper caninum	magnoliid	angiosperm	basalangio	magnoliopsida	piperales	piperaceae	piper	-13.543.258	0.1655205	-11.393.955	2.352.956.067	681.8	0.9965146	9.030.047.136	68.648.394	10	2	46.3	29. Mar	04. Jan	05. Mar	08. Feb	02. Jul	0.09	480	40	379	16	02. Jul	187	386	123	19	346	23	66	155	6	6
S764	soil	blackbutt	blackbutt	pipercaninum	Piper caninum	magnoliid	angiosperm	basalangio	magnoliopsida	piperales	piperaceae	piper	-13.543.258	0.1655205	-11.393.955	2.057.709.449	584.1	0.9931414	8.488.149.457	52.331.073	10	2	46.3	29. Mar	04. Jan	05. Mar	08. Feb	02. Jul	0.09	480	40	379	16	02. Jul	187	386	123	19	346	23	66	155	6	6
S765	soil	blackbutt	blackbutt	pipercaninum	Piper caninum	magnoliid	angiosperm	basalangio	magnoliopsida	piperales	piperaceae	piper	-13.543.258	0.1655205	-11.393.955	1.868.971.783	593.8	0.9923932	8.543.984.368	61.705.877	10	2	46.3	29. Mar	04. Jan	05. Mar	08. Feb	02. Jul	0.09	480	40	379	16	02. Jul	187	386	123	19	346	23	66	155	6	6
R433	root	rainforest	rainforest	podocarpus	Podocarpus elatus	gymnosperm	gymnosperm	pinophyta	pinopsida	pinales	podocarpaceae	podocarpus	19.592.672	58.674.795	19.747.218	2.360.311.052	658.4	0.996482	8.931.490.541	61.228.199	8	2	55.7	19. Mar	04. Jun	07. Aug	07. Feb	01. May	0.08	378	43	325	11	01. May	156	77	92	25	267	26	75	392	10	5
R437	root	rainforest	rainforest	podocarpus	Podocarpus elatus	gymnosperm	gymnosperm	pinophyta	pinopsida	pinales	podocarpaceae	podocarpus	19.592.672	58.674.795	19.747.218	1.852.219.437	509.6	0.9766084	783.049.926	50.785.202	8	2	55.7	19. Mar	04. Jun	07. Aug	07. Feb	01. May	0.08	378	43	325	11	01. May	156	77	92	25	267	26	75	392	10	5
R776	root	bymien	rainforest	podocarpus	Podocarpus elatus	gymnosperm	gymnosperm	pinophyta	pinopsida	pinales	podocarpaceae	podocarpus	19.592.672	58.674.795	19.747.218	1.732.271.358	524.5	0.9900986	8.153.740.319	54.948.296	8	2	55.7	19. Mar	04. Jun	07. Aug	07. Feb	01. May	0.08	378	43	325	11	01. May	156	77	92	25	267	26	75	392	10	5
S433	soil	rainforest	rainforest	podocarpus	Podocarpus elatus	gymnosperm	gymnosperm	pinophyta	pinopsida	pinales	podocarpaceae	podocarpus	19.592.672	58.674.795	19.747.218	2.398.781.333	737.9	0.9976078	9.272.973.429	79.089.182	8	2	55.7	19. Mar	04. Jun	07. Aug	07. Feb	01. May	0.08	378	43	325	11	01. May	156	77	92	25	267	26	75	392	10	5
S436	soil	rainforest	rainforest	podocarpus	Podocarpus elatus	gymnosperm	gymnosperm	pinophyta	pinopsida	pinales	podocarpaceae	podocarpus	19.592.672	58.674.795	19.747.218	292.177.527	741.1	0.9972832	9.225.704.141	80.507.662	8	2	55.7	19. Mar	04. Jun	07. Aug	07. Feb	01. May	0.08	378	43	325	11	01. May	156	77	92	25	267	26	75	392	10	5
S776	soil	bymien	rainforest	podocarpus	Podocarpus elatus	gymnosperm	gymnosperm	pinophyta	pinopsida	pinales	podocarpaceae	podocarpus	19.592.672	58.674.795	19.747.218	1.946.688.754	636.6	0.995349	8.799.618.268	66.783.834	8	2	55.7	19. Mar	04. Jun	07. Aug	07. Feb	01. May	0.08	378	43	325	11	01. May	156	77	92	25	267	26	75	392	10	5
R456	root	rainforest	rainforest	polyalthia	Polyalthia nitidissima	magnoliid	angiosperm	basalangio	magnoliopsida	magnoliales	annonaceae	polyalthia	-19.000.092	-0.6013775	-19.228.859	8.012.690.464	450.9	0.9930244	814.145.609	52.319.028	14	2	55.7	19. Mar	04. Jun	07. Aug	07. Feb	01. May	0.08	378	43	325	11	01. May	156	77	92	25	267	26	75	392	10	5
R457	root	rainforest	rainforest	polyalthia	Polyalthia nitidissima	magnoliid	angiosperm	basalangio	magnoliopsida	magnoliales	annonaceae	polyalthia	-19.000.092	-0.6013775	-19.228.859	8.820.285.054	433.4	0.988983	7.913.860.268	39.672.263	14	2	55.7	19. Mar	04. Jun	07. Aug	07. Feb	01. May	0.08	378	43	325	11	01. May	156	77	92	25	267	26	75	392	10	5
R505	root	freshwaterRd	ecotone	polyalthia	Polyalthia nitidissima	magnoliid	angiosperm	basalangio	magnoliopsida	magnoliales	annonaceae	polyalthia	-19.000.092	-0.6013775	-19.228.859	9.180.640.019	494.4	0.9946384	8.418.083.362	46.271.579	14	3	58.9	28. Sep	04. Mar	05. Sep	09. Feb	03. Jul	0.11	413	32	471	14	03. Jan	195	72	109	13	235	19	119	671	19	6
S456	soil	rainforest	rainforest	polyalthia	Polyalthia nitidissima	magnoliid	angiosperm	basalangio	magnoliopsida	magnoliales	annonaceae	polyalthia	-19.000.092	-0.6013775	-19.228.859	2.271.462.733	668.7	0.9954788	8.938.082.694	6.739.866	14	2	55.7	19. Mar	04. Jun	07. Aug	07. Feb	01. May	0.08	378	43	325	11	01. May	156	77	92	25	267	26	75	392	10	5
S457	soil	rainforest	rainforest	polyalthia	Polyalthia nitidissima	magnoliid	angiosperm	basalangio	magnoliopsida	magnoliales	annonaceae	polyalthia	-19.000.092	-0.6013775	-19.228.859	2.678.846.059	688.4	0.9959398	8.984.187.194	68.798.173	14	2	55.7	19. Mar	04. Jun	07. Aug	07. Feb	01. May	0.08	378	43	325	11	01. May	156	77	92	25	267	26	75	392	10	5
S474	soil	freshwaterRd	ecotone	polyalthia	Polyalthia nitidissima	magnoliid	angiosperm	basalangio	magnoliopsida	magnoliales	annonaceae	polyalthia	-19.000.092	-0.6013775	-19.228.859	1.746.476.573	618.6	0.9951386	8.761.306.287	58.710.696	14	3	58.9	28. Sep	04. Mar	05. Sep	09. Feb	03. Jul	0.11	413	32	471	14	03. Jan	195	72	109	13	235	19	119	671	19	6
S505	soil	freshwaterRd	ecotone	polyalthia	Polyalthia nitidissima	magnoliid	angiosperm	basalangio	magnoliopsida	magnoliales	annonaceae	polyalthia	-19.000.092	-0.6013775	-19.228.859	2.534.718.993	700	0.9964374	9.061.693.974	72.809.454	14	3	58.9	28. Sep	04. Mar	05. Sep	09. Feb	03. Jul	0.11	413	32	471	14	03. Jan	195	72	109	13	235	19	119	671	19	6
S742	soil	blackbutt	blackbutt	polyalthia	Polyalthia nitidissima	magnoliid	angiosperm	basalangio	magnoliopsida	magnoliales	annonaceae	polyalthia	-19.000.092	-0.6013775	-19.228.859	1.855.435.623	489.4	0.9882524	7.874.027.916	47.341.655	14	2	46.3	29. Mar	04. Jan	05. Mar	08. Feb	02. Jul	0.09	480	40	379	16	02. Jul	187	386	123	19	346	23	66	155	6	6
S760	soil	blackbutt	blackbutt	polyalthia	Polyalthia nitidissima	magnoliid	angiosperm	basalangio	magnoliopsida	magnoliales	annonaceae	polyalthia	-19.000.092	-0.6013775	-19.228.859	2.241.242.239	682.8	0.995268	8.971.906.414	72.115.458	14	2	46.3	29. Mar	04. Jan	05. Mar	08. Feb	02. Jul	0.09	480	40	379	16	02. Jul	187	386	123	19	346	23	66	155	6	6
S761	soil	blackbutt	blackbutt	polyalthia	Polyalthia nitidissima	magnoliid	angiosperm	basalangio	magnoliopsida	magnoliales	annonaceae	polyalthia	-19.000.092	-0.6013775	-19.228.859	2.462.437.915	697.4	0.996879	9.085.237.829	71.224.725	14	2	46.3	29. Mar	04. Jan	05. Mar	08. Feb	02. Jul	0.09	480	40	379	16	02. Jul	187	386	123	19	346	23	66	155	6	6
R641	root	yellowsand	yellowsand	schizaeabifida	Schizaea bifida	fern	fern	pteridophyta	polypodiopsida	schizaeales	schizaeaceae	schizaea	48.403.228	-37.419.573	51.011.993	115.095.796	435.1	0.9907592	7.894.441.161	38.411.751	4	1	33.5	21	04. Feb	02. Sep	08. Jul	01. Aug	0.07	3137	34	319	59	02. Aug	6818	1482	248	289	606	22	95	183	21	19
R643	root	yellowsand	yellowsand	schizaeabifida	Schizaea bifida	fern	fern	pteridophyta	polypodiopsida	schizaeales	schizaeaceae	schizaea	48.403.228	-37.419.573	51.011.993	1.335.927.023	451.1	0.9886434	7.845.315.548	4.149.295	4	1	33.5	21	04. Feb	02. Sep	08. Jul	01. Aug	0.07	3137	34	319	59	02. Aug	6818	1482	248	289	606	22	95	183	21	19
S612	soil	yellowsand	yellowsand	schizaeabifida	Schizaea bifida	fern	fern	pteridophyta	polypodiopsida	schizaeales	schizaeaceae	schizaea	48.403.228	-37.419.573	51.011.993	1.870.477.348	601.4	0.994855	8.674.663.922	55.314.568	4	1	33.5	21	04. Feb	02. Sep	08. Jul	01. Aug	0.07	3137	34	319	59	02. Aug	6818	1482	248	289	606	22	95	183	21	19
S641	soil	yellowsand	yellowsand	schizaeabifida	Schizaea bifida	fern	fern	pteridophyta	polypodiopsida	schizaeales	schizaeaceae	schizaea	48.403.228	-37.419.573	51.011.993	1.927.171.681	595.6	0.9945906	8.615.019.997	54.387.444	4	1	33.5	21	04. Feb	02. Sep	08. Jul	01. Aug	0.07	3137	34	319	59	02. Aug	6818	1482	248	289	606	22	95	183	21	19
S643	soil	yellowsand	yellowsand	schizaeabifida	Schizaea bifida	fern	fern	pteridophyta	polypodiopsida	schizaeales	schizaeaceae	schizaea	48.403.228	-37.419.573	51.011.993	2.633.273.143	670.5	0.996334	894.597.546	62.644.631	4	1	33.5	21	04. Feb	02. Sep	08. Jul	01. Aug	0.07	3137	34	319	59	02. Aug	6818	1482	248	289	606	22	95	183	21	19
2	soil	rainforest	rainforest	schizaeadichotoma	Schizaea dichotoma	fern	fern	pteridophyta	polypodiopsida	schizaeales	schizaeaceae	schizaea	60.193.802	-47.789.854	61.042.319	2.272.299.004	703.5	0.9969794	9.120.419.199	7.844.201	4	2	55.7	19. Mar	04. Jun	07. Aug	07. Feb	01. May	0.08	378	43	325	11	01. May	156	77	92	25	267	26	75	392	10	5
3	soil	rainforest	rainforest	schizaeadichotoma	Schizaea dichotoma	fern	fern	pteridophyta	polypodiopsida	schizaeales	schizaeaceae	schizaea	60.193.802	-47.789.854	61.042.319	2.136.519.679	677.1	0.995729	8.959.106.081	76.824.691	4	2	55.7	19. Mar	04. Jun	07. Aug	07. Feb	01. May	0.08	378	43	325	11	01. May	156	77	92	25	267	26	75	392	10	5
5	soil	ancient	ancient	schizaeadichotoma	Schizaea dichotoma	fern	fern	pteridophyta	polypodiopsida	schizaeales	schizaeaceae	schizaea	60.193.802	-47.789.854	61.042.319	1.726.355.142	589.3	0.9955638	8.667.000.706	58.688.976	4	5	18. Feb	27. May	04. Feb	3	04. Jul	01. Apr	0.04	168	25	333	19	02. Jan	100	09. Apr	54	9	43	18	26	293	15	4
7	soil	ancient	ancient	schizaeadichotoma	Schizaea dichotoma	fern	fern	pteridophyta	polypodiopsida	schizaeales	schizaeaceae	schizaea	60.193.802	-47.789.854	61.042.319	1.999.947.372	651.7	0.996825	8.953.602.245	69.365.307	4	5	18. Feb	27. May	04. Feb	3	04. Jul	01. Apr	0.04	168	25	333	19	02. Jan	100	09. Apr	54	9	43	18	26	293	15	4
10	soil	yellowsand	yellowsand	schizaeadichotoma	Schizaea dichotoma	fern	fern	pteridophyta	polypodiopsida	schizaeales	schizaeaceae	schizaea	60.193.802	-47.789.854	61.042.319	1.697.529.747	586.2	0.9954706	8.656.065.221	59.454.292	4	1	33.5	21	04. Feb	02. Sep	08. Jul	01. Aug	0.07	3137	34	319	59	02. Aug	6818	1482	248	289	606	22	95	183	21	19
11	soil	rainforest	rainforest	schizaeadichotoma	Schizaea dichotoma	fern	fern	pteridophyta	polypodiopsida	schizaeales	schizaeaceae	schizaea	60.193.802	-47.789.854	61.042.319	2.457.037.164	686.5	0.996265	9.008.085.683	73.143.198	4	2	55.7	19. Mar	04. Jun	07. Aug	07. Feb	01. May	0.08	378	43	325	11	01. May	156	77	92	25	267	26	75	392	10	5
13	soil	yellowsand	yellowsand	schizaeadichotoma	Schizaea dichotoma	fern	fern	pteridophyta	polypodiopsida	schizaeales	schizaeaceae	schizaea	60.193.802	-47.789.854	61.042.319	2.531.900.406	708.3	0.9975064	9.164.939.377	75.278.859	4	1	33.5	21	04. Feb	02. Sep	08. Jul	01. Aug	0.07	3137	34	319	59	02. Aug	6818	1482	248	289	606	22	95	183	21	19
15	soil	ancient	ancient	schizaeadichotoma	Schizaea dichotoma	fern	fern	pteridophyta	polypodiopsida	schizaeales	schizaeaceae	schizaea	60.193.802	-47.789.854	61.042.319	2.021.622.791	641.6	0.99614	8.867.415.464	68.546.378	4	5	18. Feb	27. May	04. Feb	3	04. Jul	01. Apr	0.04	168	25	333	19	02. Jan	100	09. Apr	54	9	43	18	26	293	15	4
18	soil	freshwaterRd	ecotone	schizaeadichotoma	Schizaea dichotoma	fern	fern	pteridophyta	polypodiopsida	schizaeales	schizaeaceae	schizaea	60.193.802	-47.789.854	61.042.319	255.770.258	680.6	0.9966388	8.999.138.579	68.156.339	4	3	58.9	28. Sep	04. Mar	05. Sep	09. Feb	03. Jul	0.11	413	32	471	14	03. Jan	195	72	109	13	235	19	119	671	19	6
19	soil	freshwaterRd	ecotone	schizaeadichotoma	Schizaea dichotoma	fern	fern	pteridophyta	polypodiopsida	schizaeales	schizaeaceae	schizaea	60.193.802	-47.789.854	61.042.319	1.620.883.685	600.6	0.9964692	8.797.332.421	58.960.701	4	3	58.9	28. Sep	04. Mar	05. Sep	09. Feb	03. Jul	0.11	413	32	471	14	03. Jan	195	72	109	13	235	19	119	671	19	6
20	soil	yellowsand	yellowsand	schizaeadichotoma	Schizaea dichotoma	fern	fern	pteridophyta	polypodiopsida	schizaeales	schizaeaceae	schizaea	60.193.802	-47.789.854	61.042.319	2.578.168.249	713.9	0.9974456	9.174.239.195	72.154.808	4	1	33.5	21	04. Feb	02. Sep	08. Jul	01. Aug	0.07	3137	34	319	59	02. Aug	6818	1482	248	289	606	22	95	183	21	19
21	soil	freshwaterRd	ecotone	schizaeadichotoma	Schizaea dichotoma	fern	fern	pteridophyta	polypodiopsida	schizaeales	schizaeaceae	schizaea	60.193.802	-47.789.854	61.042.319	2.034.531.756	600.6	0.9957568	8.714.929.062	5.967.863	4	3	58.9	28. Sep	04. Mar	05. Sep	09. Feb	03. Jul	0.11	413	32	471	14	03. Jan	195	72	109	13	235	19	119	671	19	6
R434	root	rainforest	rainforest	schizaeadichotoma	Schizaea dichotoma	fern	fern	pteridophyta	polypodiopsida	schizaeales	schizaeaceae	schizaea	60.193.802	-47.789.854	61.042.319	1.623.619.045	584.2	0.9941906	861.202.806	59.526.128	4	2	55.7	19. Mar	04. Jun	07. Aug	07. Feb	01. May	0.08	378	43	325	11	01. May	156	77	92	25	267	26	75	392	10	5
R435	root	rainforest	rainforest	schizaeadichotoma	Schizaea dichotoma	fern	fern	pteridophyta	polypodiopsida	schizaeales	schizaeaceae	schizaea	60.193.802	-47.789.854	61.042.319	1.515.660.037	560.8	0.99449	8.524.463.714	56.618.777	4	2	55.7	19. Mar	04. Jun	07. Aug	07. Feb	01. May	0.08	378	43	325	11	01. May	156	77	92	25	267	26	75	392	10	5
R438	root	rainforest	rainforest	schizaeadichotoma	Schizaea dichotoma	fern	fern	pteridophyta	polypodiopsida	schizaeales	schizaeaceae	schizaea	60.193.802	-47.789.854	61.042.319	9.542.399.969	489.8	0.9948202	8.351.921.775	46.937.195	4	2	55.7	19. Mar	04. Jun	07. Aug	07. Feb	01. May	0.08	378	43	325	11	01. May	156	77	92	25	267	26	75	392	10	5
R467	root	freshwaterRd	ecotone	schizaeadichotoma	Schizaea dichotoma	fern	fern	pteridophyta	polypodiopsida	schizaeales	schizaeaceae	schizaea	60.193.802	-47.789.854	61.042.319	6.926.686.276	410.3	0.9926004	7.974.976.016	36.253.423	4	3	58.9	28. Sep	04. Mar	05. Sep	09. Feb	03. Jul	0.11	413	32	471	14	03. Jan	195	72	109	13	235	19	119	671	19	6
R496	root	freshwaterRd	ecotone	schizaeadichotoma	Schizaea dichotoma	fern	fern	pteridophyta	polypodiopsida	schizaeales	schizaeaceae	schizaea	60.193.802	-47.789.854	61.042.319	1.300.193.192	563.6	0.9962244	8.688.224.099	52.962.527	4	3	58.9	28. Sep	04. Mar	05. Sep	09. Feb	03. Jul	0.11	413	32	471	14	03. Jan	195	72	109	13	235	19	119	671	19	6
R500	root	freshwaterRd	ecotone	schizaeadichotoma	Schizaea dichotoma	fern	fern	pteridophyta	polypodiopsida	schizaeales	schizaeaceae	schizaea	60.193.802	-47.789.854	61.042.319	1.102.740.521	510	0.9949078	8.428.324.712	46.855.692	4	3	58.9	28. Sep	04. Mar	05. Sep	09. Feb	03. Jul	0.11	413	32	471	14	03. Jan	195	72	109	13	235	19	119	671	19	6
R621	root	yellowsand	yellowsand	schizaeadichotoma	Schizaea dichotoma	fern	fern	pteridophyta	polypodiopsida	schizaeales	schizaeaceae	schizaea	60.193.802	-47.789.854	61.042.319	8.854.805.639	388.6	0.9895184	769.793.549	34.222.757	4	1	33.5	21	04. Feb	02. Sep	08. Jul	01. Aug	0.07	3137	34	319	59	02. Aug	6818	1482	248	289	606	22	95	183	21	19
R625	root	yellowsand	yellowsand	schizaeadichotoma	Schizaea dichotoma	fern	fern	pteridophyta	polypodiopsida	schizaeales	schizaeaceae	schizaea	60.193.802	-47.789.854	61.042.319	1.468.491.703	500.3	0.9934172	8.241.100.429	44.691.048	4	1	33.5	21	04. Feb	02. Sep	08. Jul	01. Aug	0.07	3137	34	319	59	02. Aug	6818	1482	248	289	606	22	95	183	21	19
R642	root	yellowsand	yellowsand	schizaeadichotoma	Schizaea dichotoma	fern	fern	pteridophyta	polypodiopsida	schizaeales	schizaeaceae	schizaea	60.193.802	-47.789.854	61.042.319	1.242.081.076	489.1	0.9931312	8.232.024.108	45.200.314	4	1	33.5	21	04. Feb	02. Sep	08. Jul	01. Aug	0.07	3137	34	319	59	02. Aug	6818	1482	248	289	606	22	95	183	21	19
R678	root	ancient	ancient	schizaeadichotoma	Schizaea dichotoma	fern	fern	pteridophyta	polypodiopsida	schizaeales	schizaeaceae	schizaea	60.193.802	-47.789.854	61.042.319	1.047.407.631	465	0.9882504	7.965.150.125	50.270.816	4	5	18. Feb	27. May	04. Feb	3	04. Jul	01. Apr	0.04	168	25	333	19	02. Jan	100	09. Apr	54	9	43	18	26	293	15	4
R680	root	ancient	ancient	schizaeadichotoma	Schizaea dichotoma	fern	fern	pteridophyta	polypodiopsida	schizaeales	schizaeaceae	schizaea	60.193.802	-47.789.854	61.042.319	904.437.375	408.7	0.991183	7.804.355.228	3.976.302	4	5	18. Feb	27. May	04. Feb	3	04. Jul	01. Apr	0.04	168	25	333	19	02. Jan	100	09. Apr	54	9	43	18	26	293	15	4
R681	root	ancient	ancient	schizaeadichotoma	Schizaea dichotoma	fern	fern	pteridophyta	polypodiopsida	schizaeales	schizaeaceae	schizaea	60.193.802	-47.789.854	61.042.319	1.539.484.828	558.5	0.9944444	8.514.547.355	55.997.329	4	5	18. Feb	27. May	04. Feb	3	04. Jul	01. Apr	0.04	168	25	333	19	02. Jan	100	09. Apr	54	9	43	18	26	293	15	4
R713	root	roadside	ancient	schizaeadichotoma	Schizaea dichotoma	fern	fern	pteridophyta	polypodiopsida	schizaeales	schizaeaceae	schizaea	60.193.802	-47.789.854	61.042.319	1.136.223.648	564.7	0.9944086	8.639.756.382	64.987.674	4	5	18. Feb	27. May	04. Feb	3	04. Jul	01. Apr	0.04	168	25	333	19	02. Jan	100	09. Apr	54	9	43	18	26	293	15	4
S621	soil	yellowsand	yellowsand	schizaeadichotoma	Schizaea dichotoma	fern	fern	pteridophyta	polypodiopsida	schizaeales	schizaeaceae	schizaea	60.193.802	-47.789.854	61.042.319	1.699.581.154	592.3	0.9955118	8.689.264.916	57.986.609	4	1	33.5	21	04. Feb	02. Sep	08. Jul	01. Aug	0.07	3137	34	319	59	02. Aug	6818	1482	248	289	606	22	95	183	21	19
S713	soil	roadside	ancient	schizaeadichotoma	Schizaea dichotoma	fern	fern	pteridophyta	polypodiopsida	schizaeales	schizaeaceae	schizaea	60.193.802	-47.789.854	61.042.319	2.106.472.555	679.4	0.9961292	8.997.913.908	70.125.788	4	5	18. Feb	27. May	04. Feb	3	04. Jul	01. Apr	0.04	168	25	333	19	02. Jan	100	09. Apr	54	9	43	18	26	293	15	4
R422	root	rainforest	rainforest	smilaxaustralis	Smilax australis	monocot	angiosperm	monocot	liliopsida	liliales	smilacaceae	smilax	-18.659.751	-0.7525147	-17.809.961	1.593.110.406	479.3	0.9829468	7.789.427.937	44.600.121	15	2	55.7	19. Mar	04. Jun	07. Aug	07. Feb	01. May	0.08	378	43	325	11	01. May	156	77	92	25	267	26	75	392	10	5
R439	root	rainforest	rainforest	smilaxaustralis	Smilax australis	monocot	angiosperm	monocot	liliopsida	liliales	smilacaceae	smilax	-18.659.751	-0.7525147	-17.809.961	1.196.081.721	490.5	0.9926062	8.222.150.074	47.339.881	15	2	55.7	19. Mar	04. Jun	07. Aug	07. Feb	01. May	0.08	378	43	325	11	01. May	156	77	92	25	267	26	75	392	10	5
R440	root	rainforest	rainforest	smilaxaustralis	Smilax australis	monocot	angiosperm	monocot	liliopsida	liliales	smilacaceae	smilax	-18.659.751	-0.7525147	-17.809.961	1.506.000.809	584.8	0.99618	8.729.576.151	56.377.899	15	2	55.7	19. Mar	04. Jun	07. Aug	07. Feb	01. May	0.08	378	43	325	11	01. May	156	77	92	25	267	26	75	392	10	5
R473	root	freshwaterRd	ecotone	smilaxaustralis	Smilax australis	monocot	angiosperm	monocot	liliopsida	liliales	smilacaceae	smilax	-18.659.751	-0.7525147	-17.809.961	1.234.657.116	468.6	0.9914534	8.012.492.457	45.695.883	15	3	58.9	28. Sep	04. Mar	05. Sep	09. Feb	03. Jul	0.11	413	32	471	14	03. Jan	195	72	109	13	235	19	119	671	19	6
R508	root	freshwaterRd	ecotone	smilaxaustralis	Smilax australis	monocot	angiosperm	monocot	liliopsida	liliales	smilacaceae	smilax	-18.659.751	-0.7525147	-17.809.961	7.367.001.134	336.1	0.9710372	6.838.064.968	3.182.464	15	3	58.9	28. Sep	04. Mar	05. Sep	09. Feb	03. Jul	0.11	413	32	471	14	03. Jan	195	72	109	13	235	19	119	671	19	6
R517	root	freshwaterRd	ecotone	smilaxaustralis	Smilax australis	monocot	angiosperm	monocot	liliopsida	liliales	smilacaceae	smilax	-18.659.751	-0.7525147	-17.809.961	8.306.790.331	394	0.985188	7.559.199.799	36.001.967	15	3	58.9	28. Sep	04. Mar	05. Sep	09. Feb	03. Jul	0.11	413	32	471	14	03. Jan	195	72	109	13	235	19	119	671	19	6
R645	root	yellowsand	yellowsand	smilaxaustralis	Smilax australis	monocot	angiosperm	monocot	liliopsida	liliales	smilacaceae	smilax	-18.659.751	-0.7525147	-17.809.961	1.418.111.481	527.7	0.9948214	84.459.091	47.977.654	15	1	33.5	21	04. Feb	02. Sep	08. Jul	01. Aug	0.07	3137	34	319	59	02. Aug	6818	1482	248	289	606	22	95	183	21	19
R658	root	yellowsand	yellowsand	smilaxaustralis	Smilax australis	monocot	angiosperm	monocot	liliopsida	liliales	smilacaceae	smilax	-18.659.751	-0.7525147	-17.809.961	9.765.213.514	500	0.9935204	8.351.056.081	50.083.071	15	1	33.5	21	04. Feb	02. Sep	08. Jul	01. Aug	0.07	3137	34	319	59	02. Aug	6818	1482	248	289	606	22	95	183	21	19
R728	root	yellowsand	yellowsand	smilaxaustralis	Smilax australis	monocot	angiosperm	monocot	liliopsida	liliales	smilacaceae	smilax	-18.659.751	-0.7525147	-17.809.961	1.375.857.729	517.8	0.9895292	8.208.529.883	48.345.646	15	1	33.5	21	04. Feb	02. Sep	08. Jul	01. Aug	0.07	3137	34	319	59	02. Aug	6818	1482	248	289	606	22	95	183	21	19
R746	root	blackbutt	blackbutt	smilaxaustralis	Smilax australis	monocot	angiosperm	monocot	liliopsida	liliales	smilacaceae	smilax	-18.659.751	-0.7525147	-17.809.961	8.108.906.557	442	0.9927616	8.080.155.713	43.446.413	15	2	46.3	29. Mar	04. Jan	05. Mar	08. Feb	02. Jul	0.09	480	40	379	16	02. Jul	187	386	123	19	346	23	66	155	6	6
R758	root	blackbutt	blackbutt	smilaxaustralis	Smilax australis	monocot	angiosperm	monocot	liliopsida	liliales	smilacaceae	smilax	-18.659.751	-0.7525147	-17.809.961	1.047.811.477	488.2	0.9939804	8.297.334.783	48.118.259	15	2	46.3	29. Mar	04. Jan	05. Mar	08. Feb	02. Jul	0.09	480	40	379	16	02. Jul	187	386	123	19	346	23	66	155	6	6
S422	soil	rainforest	rainforest	smilaxaustralis	Smilax australis	monocot	angiosperm	monocot	liliopsida	liliales	smilacaceae	smilax	-18.659.751	-0.7525147	-17.809.961	2.048.804.851	702.6	0.9973896	9.160.879.578	74.999.475	15	2	55.7	19. Mar	04. Jun	07. Aug	07. Feb	01. May	0.08	378	43	325	11	01. May	156	77	92	25	267	26	75	392	10	5
S439	soil	rainforest	rainforest	smilaxaustralis	Smilax australis	monocot	angiosperm	monocot	liliopsida	liliales	smilacaceae	smilax	-18.659.751	-0.7525147	-17.809.961	2.498.089.488	633.4	0.9958956	8.806.267.917	58.412.039	15	2	55.7	19. Mar	04. Jun	07. Aug	07. Feb	01. May	0.08	378	43	325	11	01. May	156	77	92	25	267	26	75	392	10	5
S440	soil	rainforest	rainforest	smilaxaustralis	Smilax australis	monocot	angiosperm	monocot	liliopsida	liliales	smilacaceae	smilax	-18.659.751	-0.7525147	-17.809.961	2.155.405.426	665.2	0.9968716	8.998.195.048	64.644.286	15	2	55.7	19. Mar	04. Jun	07. Aug	07. Feb	01. May	0.08	378	43	325	11	01. May	156	77	92	25	267	26	75	392	10	5
S473	soil	freshwaterRd	ecotone	smilaxaustralis	Smilax australis	monocot	angiosperm	monocot	liliopsida	liliales	smilacaceae	smilax	-18.659.751	-0.7525147	-17.809.961	2.231.563.643	637.5	0.9960138	8.835.145.069	60.634.332	15	3	58.9	28. Sep	04. Mar	05. Sep	09. Feb	03. Jul	0.11	413	32	471	14	03. Jan	195	72	109	13	235	19	119	671	19	6
S508	soil	freshwaterRd	ecotone	smilaxaustralis	Smilax australis	monocot	angiosperm	monocot	liliopsida	liliales	smilacaceae	smilax	-18.659.751	-0.7525147	-17.809.961	1.480.991.501	494.4	0.9936804	8.252.322.993	43.558.247	15	3	58.9	28. Sep	04. Mar	05. Sep	09. Feb	03. Jul	0.11	413	32	471	14	03. Jan	195	72	109	13	235	19	119	671	19	6
S517	soil	freshwaterRd	ecotone	smilaxaustralis	Smilax australis	monocot	angiosperm	monocot	liliopsida	liliales	smilacaceae	smilax	-18.659.751	-0.7525147	-17.809.961	2.135.449.057	644.2	0.9964336	8.899.333.473	60.458.066	15	3	58.9	28. Sep	04. Mar	05. Sep	09. Feb	03. Jul	0.11	413	32	471	14	03. Jan	195	72	109	13	235	19	119	671	19	6
S645	soil	yellowsand	yellowsand	smilaxaustralis	Smilax australis	monocot	angiosperm	monocot	liliopsida	liliales	smilacaceae	smilax	-18.659.751	-0.7525147	-17.809.961	1.897.939.855	620.4	0.9951672	8.730.757.096	58.125.101	15	1	33.5	21	04. Feb	02. Sep	08. Jul	01. Aug	0.07	3137	34	319	59	02. Aug	6818	1482	248	289	606	22	95	183	21	19
S658	soil	yellowsand	yellowsand	smilaxaustralis	Smilax australis	monocot	angiosperm	monocot	liliopsida	liliales	smilacaceae	smilax	-18.659.751	-0.7525147	-17.809.961	2.809.732.868	647.8	0.9956076	8.822.536.335	60.872.558	15	1	33.5	21	04. Feb	02. Sep	08. Jul	01. Aug	0.07	3137	34	319	59	02. Aug	6818	1482	248	289	606	22	95	183	21	19
S728	soil	yellowsand	yellowsand	smilaxaustralis	Smilax australis	monocot	angiosperm	monocot	liliopsida	liliales	smilacaceae	smilax	-18.659.751	-0.7525147	-17.809.961	2.033.081.367	664.1	0.9963464	8.968.139.425	60.791.947	15	1	33.5	21	04. Feb	02. Sep	08. Jul	01. Aug	0.07	3137	34	319	59	02. Aug	6818	1482	248	289	606	22	95	183	21	19
S746	soil	blackbutt	blackbutt	smilaxaustralis	Smilax australis	monocot	angiosperm	monocot	liliopsida	liliales	smilacaceae	smilax	-18.659.751	-0.7525147	-17.809.961	2.152.825.731	610.2	0.9954504	8.704.638.495	5.397.201	15	2	46.3	29. Mar	04. Jan	05. Mar	08. Feb	02. Jul	0.09	480	40	379	16	02. Jul	187	386	123	19	346	23	66	155	6	6
S758	soil	blackbutt	blackbutt	smilaxaustralis	Smilax australis	monocot	angiosperm	monocot	liliopsida	liliales	smilacaceae	smilax	-18.659.751	-0.7525147	-17.809.961	1.871.596.914	564.3	0.9927886	8.396.534.937	53.324.789	15	2	46.3	29. Mar	04. Jan	05. Mar	08. Feb	02. Jul	0.09	480	40	379	16	02. Jul	187	386	123	19	346	23	66	155	6	6
R418	root	rainforest	rainforest	smilaxglyciphylla	Smilax glyciphylla	monocot	angiosperm	monocot	liliopsida	liliales	smilacaceae	smilax	-19.634.428	-0.7994224	-19.314.658	1.331.289.518	458.6	0.9896156	7.932.924.587	44.510.338	15	2	55.7	19. Mar	04. Jun	07. Aug	07. Feb	01. May	0.08	378	43	325	11	01. May	156	77	92	25	267	26	75	392	10	5
R430	root	rainforest	rainforest	smilaxglyciphylla	Smilax glyciphylla	monocot	angiosperm	monocot	liliopsida	liliales	smilacaceae	smilax	-19.634.428	-0.7994224	-19.314.658	1.517.788.265	508.2	0.9932764	8.282.351.722	47.966.692	15	2	55.7	19. Mar	04. Jun	07. Aug	07. Feb	01. May	0.08	378	43	325	11	01. May	156	77	92	25	267	26	75	392	10	5
R466	root	freshwaterRd	ecotone	smilaxglyciphylla	Smilax glyciphylla	monocot	angiosperm	monocot	liliopsida	liliales	smilacaceae	smilax	-19.634.428	-0.7994224	-19.314.658	9.513.272.868	382.6	0.988021	7.525.882.387	36.870.087	15	3	58.9	28. Sep	04. Mar	05. Sep	09. Feb	03. Jul	0.11	413	32	471	14	03. Jan	195	72	109	13	235	19	119	671	19	6
R502	root	freshwaterRd	ecotone	smilaxglyciphylla	Smilax glyciphylla	monocot	angiosperm	monocot	liliopsida	liliales	smilacaceae	smilax	-19.634.428	-0.7994224	-19.314.658	1.247.205.093	454.4	0.9862052	7.828.090.781	42.214.554	15	3	58.9	28. Sep	04. Mar	05. Sep	09. Feb	03. Jul	0.11	413	32	471	14	03. Jan	195	72	109	13	235	19	119	671	19	6
R522	root	freshwaterRd	ecotone	smilaxglyciphylla	Smilax glyciphylla	monocot	angiosperm	monocot	liliopsida	liliales	smilacaceae	smilax	-19.634.428	-0.7994224	-19.314.658	1.244.206.407	462.3	0.9917186	8.005.255.716	43.454.033	15	3	58.9	28. Sep	04. Mar	05. Sep	09. Feb	03. Jul	0.11	413	32	471	14	03. Jan	195	72	109	13	235	19	119	671	19	6
R623	root	yellowsand	yellowsand	smilaxglyciphylla	Smilax glyciphylla	monocot	angiosperm	monocot	liliopsida	liliales	smilacaceae	smilax	-19.634.428	-0.7994224	-19.314.658	826.427.858	403.6	0.9835608	757.258.534	40.316.452	15	1	33.5	21	04. Feb	02. Sep	08. Jul	01. Aug	0.07	3137	34	319	59	02. Aug	6818	1482	248	289	606	22	95	183	21	19
R630	root	yellowsand	yellowsand	smilaxglyciphylla	Smilax glyciphylla	monocot	angiosperm	monocot	liliopsida	liliales	smilacaceae	smilax	-19.634.428	-0.7994224	-19.314.658	1.585.686.413	544.5	0.99452	8.452.007.003	46.977.162	15	1	33.5	21	04. Feb	02. Sep	08. Jul	01. Aug	0.07	3137	34	319	59	02. Aug	6818	1482	248	289	606	22	95	183	21	19
R661	root	yellowsand	yellowsand	smilaxglyciphylla	Smilax glyciphylla	monocot	angiosperm	monocot	liliopsida	liliales	smilacaceae	smilax	-19.634.428	-0.7994224	-19.314.658	1.529.485.289	516.6	0.9932246	8.296.662.885	48.046.376	15	1	33.5	21	04. Feb	02. Sep	08. Jul	01. Aug	0.07	3137	34	319	59	02. Aug	6818	1482	248	289	606	22	95	183	21	19
R711	root	roadside	ancient	smilaxglyciphylla	Smilax glyciphylla	monocot	angiosperm	monocot	liliopsida	liliales	smilacaceae	smilax	-19.634.428	-0.7994224	-19.314.658	7.188.557.625	401.4	0.9867386	7.651.498.755	42.375.359	15	5	18. Feb	27. May	04. Feb	3	04. Jul	01. Apr	0.04	168	25	333	19	02. Jan	100	09. Apr	54	9	43	18	26	293	15	4
R712	root	roadside	ancient	smilaxglyciphylla	Smilax glyciphylla	monocot	angiosperm	monocot	liliopsida	liliales	smilacaceae	smilax	-19.634.428	-0.7994224	-19.314.658	9.004.884.114	496.7	0.993614	8.355.527.786	5.424.699	15	5	18. Feb	27. May	04. Feb	3	04. Jul	01. Apr	0.04	168	25	333	19	02. Jan	100	09. Apr	54	9	43	18	26	293	15	4
R722	root	roadside	ancient	smilaxglyciphylla	Smilax glyciphylla	monocot	angiosperm	monocot	liliopsida	liliales	smilacaceae	smilax	-19.634.428	-0.7994224	-19.314.658	1.199.078.482	398.5	0.9663382	715.814.418	39.445.653	15	5	18. Feb	27. May	04. Feb	3	04. Jul	01. Apr	0.04	168	25	333	19	02. Jan	100	09. Apr	54	9	43	18	26	293	15	4
R738	root	blackbutt	blackbutt	smilaxglyciphylla	Smilax glyciphylla	monocot	angiosperm	monocot	liliopsida	liliales	smilacaceae	smilax	-19.634.428	-0.7994224	-19.314.658	1.647.088.269	492.7	0.990239	7.986.063.524	48.901.081	15	2	46.3	29. Mar	04. Jan	05. Mar	08. Feb	02. Jul	0.09	480	40	379	16	02. Jul	187	386	123	19	346	23	66	155	6	6
R754	root	blackbutt	blackbutt	smilaxglyciphylla	Smilax glyciphylla	monocot	angiosperm	monocot	liliopsida	liliales	smilacaceae	smilax	-19.634.428	-0.7994224	-19.314.658	1.235.148.375	472.4	0.989374	7.907.263.595	49.262.282	15	2	46.3	29. Mar	04. Jan	05. Mar	08. Feb	02. Jul	0.09	480	40	379	16	02. Jul	187	386	123	19	346	23	66	155	6	6
R755	root	blackbutt	blackbutt	smilaxglyciphylla	Smilax glyciphylla	monocot	angiosperm	monocot	liliopsida	liliales	smilacaceae	smilax	-19.634.428	-0.7994224	-19.314.658	1.163.598.786	468.5	0.9901156	7.983.987.591	46.946.548	15	2	46.3	29. Mar	04. Jan	05. Mar	08. Feb	02. Jul	0.09	480	40	379	16	02. Jul	187	386	123	19	346	23	66	155	6	6
S418	soil	rainforest	rainforest	smilaxglyciphylla	Smilax glyciphylla	monocot	angiosperm	monocot	liliopsida	liliales	smilacaceae	smilax	-19.634.428	-0.7994224	-19.314.658	2.684.537.535	683	0.9959054	8.956.611.117	67.070.671	15	2	55.7	19. Mar	04. Jun	07. Aug	07. Feb	01. May	0.08	378	43	325	11	01. May	156	77	92	25	267	26	75	392	10	5
S430	soil	rainforest	rainforest	smilaxglyciphylla	Smilax glyciphylla	monocot	angiosperm	monocot	liliopsida	liliales	smilacaceae	smilax	-19.634.428	-0.7994224	-19.314.658	2.427.584.687	656	0.9964488	8.923.621.484	64.571.367	15	2	55.7	19. Mar	04. Jun	07. Aug	07. Feb	01. May	0.08	378	43	325	11	01. May	156	77	92	25	267	26	75	392	10	5
S466	soil	freshwaterRd	ecotone	smilaxglyciphylla	Smilax glyciphylla	monocot	angiosperm	monocot	liliopsida	liliales	smilacaceae	smilax	-19.634.428	-0.7994224	-19.314.658	2.723.844.035	737.2	0.9973986	9.232.348.153	73.008.918	15	3	58.9	28. Sep	04. Mar	05. Sep	09. Feb	03. Jul	0.11	413	32	471	14	03. Jan	195	72	109	13	235	19	119	671	19	6
S502	soil	freshwaterRd	ecotone	smilaxglyciphylla	Smilax glyciphylla	monocot	angiosperm	monocot	liliopsida	liliales	smilacaceae	smilax	-19.634.428	-0.7994224	-19.314.658	191.892.701	579.2	0.9948602	8.569.140.309	50.514.114	15	3	58.9	28. Sep	04. Mar	05. Sep	09. Feb	03. Jul	0.11	413	32	471	14	03. Jan	195	72	109	13	235	19	119	671	19	6
S522	soil	freshwaterRd	ecotone	smilaxglyciphylla	Smilax glyciphylla	monocot	angiosperm	monocot	liliopsida	liliales	smilacaceae	smilax	-19.634.428	-0.7994224	-19.314.658	242.447.319	701	0.9971426	9.113.548.822	67.411.551	15	3	58.9	28. Sep	04. Mar	05. Sep	09. Feb	03. Jul	0.11	413	32	471	14	03. Jan	195	72	109	13	235	19	119	671	19	6
S623	soil	yellowsand	yellowsand	smilaxglyciphylla	Smilax glyciphylla	monocot	angiosperm	monocot	liliopsida	liliales	smilacaceae	smilax	-19.634.428	-0.7994224	-19.314.658	1.391.697.649	584.1	0.9955718	8.713.207.847	54.615.906	15	1	33.5	21	04. Feb	02. Sep	08. Jul	01. Aug	0.07	3137	34	319	59	02. Aug	6818	1482	248	289	606	22	95	183	21	19
S630	soil	yellowsand	yellowsand	smilaxglyciphylla	Smilax glyciphylla	monocot	angiosperm	monocot	liliopsida	liliales	smilacaceae	smilax	-19.634.428	-0.7994224	-19.314.658	2.077.382.046	620.4	0.9953728	8.737.297.838	58.550.144	15	1	33.5	21	04. Feb	02. Sep	08. Jul	01. Aug	0.07	3137	34	319	59	02. Aug	6818	1482	248	289	606	22	95	183	21	19
S661	soil	yellowsand	yellowsand	smilaxglyciphylla	Smilax glyciphylla	monocot	angiosperm	monocot	liliopsida	liliales	smilacaceae	smilax	-19.634.428	-0.7994224	-19.314.658	193.465.352	577.2	0.9936086	8.502.001.845	52.919.856	15	1	33.5	21	04. Feb	02. Sep	08. Jul	01. Aug	0.07	3137	34	319	59	02. Aug	6818	1482	248	289	606	22	95	183	21	19
S711	soil	roadside	ancient	smilaxglyciphylla	Smilax glyciphylla	monocot	angiosperm	monocot	liliopsida	liliales	smilacaceae	smilax	-19.634.428	-0.7994224	-19.314.658	2.071.313.209	609.4	0.9953096	8.691.552.958	63.452.177	15	5	18. Feb	27. May	04. Feb	3	04. Jul	01. Apr	0.04	168	25	333	19	02. Jan	100	09. Apr	54	9	43	18	26	293	15	4
S722	soil	roadside	ancient	smilaxglyciphylla	Smilax glyciphylla	monocot	angiosperm	monocot	liliopsida	liliales	smilacaceae	smilax	-19.634.428	-0.7994224	-19.314.658	2.397.467.187	699.1	0.9973216	9.129.150.738	68.628.355	15	5	18. Feb	27. May	04. Feb	3	04. Jul	01. Apr	0.04	168	25	333	19	02. Jan	100	09. Apr	54	9	43	18	26	293	15	4
S738	soil	blackbutt	blackbutt	smilaxglyciphylla	Smilax glyciphylla	monocot	angiosperm	monocot	liliopsida	liliales	smilacaceae	smilax	-19.634.428	-0.7994224	-19.314.658	1.837.523.836	593	0.9936658	857.110.443	56.561.783	15	2	46.3	29. Mar	04. Jan	05. Mar	08. Feb	02. Jul	0.09	480	40	379	16	02. Jul	187	386	123	19	346	23	66	155	6	6
S754	soil	blackbutt	blackbutt	smilaxglyciphylla	Smilax glyciphylla	monocot	angiosperm	monocot	liliopsida	liliales	smilacaceae	smilax	-19.634.428	-0.7994224	-19.314.658	2.644.285.401	635.6	0.9940324	8.687.304.762	65.094.494	15	2	46.3	29. Mar	04. Jan	05. Mar	08. Feb	02. Jul	0.09	480	40	379	16	02. Jul	187	386	123	19	346	23	66	155	6	6
S755	soil	blackbutt	blackbutt	smilaxglyciphylla	Smilax glyciphylla	monocot	angiosperm	monocot	liliopsida	liliales	smilacaceae	smilax	-19.634.428	-0.7994224	-19.314.658	2.285.940.507	657	0.9966576	8.954.611.969	61.032.547	15	2	46.3	29. Mar	04. Jan	05. Mar	08. Feb	02. Jul	0.09	480	40	379	16	02. Jul	187	386	123	19	346	23	66	155	6	6
R448	root	rainforest	rainforest	tasmanniainsipida	Tasmannia insipida	magnoliid	angiosperm	basalangio	magnoliopsida	canellales	winteraceae	tasmannia	-2.208.088	-0.2630282	-21.758.355	1.245.204.246	454.9	0.9911342	798.901.155	46.031.503	12	2	55.7	19. Mar	04. Jun	07. Aug	07. Feb	01. May	0.08	378	43	325	11	01. May	156	77	92	25	267	26	75	392	10	5
R449	root	rainforest	rainforest	tasmanniainsipida	Tasmannia insipida	magnoliid	angiosperm	basalangio	magnoliopsida	canellales	winteraceae	tasmannia	-2.208.088	-0.2630282	-21.758.355	8.312.333.431	411.8	0.987473	7.718.331.358	43.683.339	12	2	55.7	19. Mar	04. Jun	07. Aug	07. Feb	01. May	0.08	378	43	325	11	01. May	156	77	92	25	267	26	75	392	10	5
S449	soil	rainforest	rainforest	tasmanniainsipida	Tasmannia insipida	magnoliid	angiosperm	basalangio	magnoliopsida	canellales	winteraceae	tasmannia	-2.208.088	-0.2630282	-21.758.355	1.795.683.075	669.6	0.9961778	8.998.344.179	73.298.499	12	2	55.7	19. Mar	04. Jun	07. Aug	07. Feb	01. May	0.08	378	43	325	11	01. May	156	77	92	25	267	26	75	392	10	5
S450	soil	rainforest	rainforest	tasmanniainsipida	Tasmannia insipida	magnoliid	angiosperm	basalangio	magnoliopsida	canellales	winteraceae	tasmannia	-2.208.088	-0.2630282	-21.758.355	2.177.082.863	728.7	0.9970322	9.218.809.901	7.929.327	12	2	55.7	19. Mar	04. Jun	07. Aug	07. Feb	01. May	0.08	378	43	325	11	01. May	156	77	92	25	267	26	75	392	10	5
R602	root	yellowsand	yellowsand	themeda	Themeda triandra	monocot	angiosperm	monocot	liliopsida	poales	poaceae	themeda	0.2774752	-30.099.675	0.2729204	1.411.463.441	562.4	0.9946204	8.561.245.635	52.872.887	19	1	33.5	21	04. Feb	02. Sep	08. Jul	01. Aug	0.07	3137	34	319	59	02. Aug	6818	1482	248	289	606	22	95	183	21	19
R611	root	yellowsand	yellowsand	themeda	Themeda triandra	monocot	angiosperm	monocot	liliopsida	poales	poaceae	themeda	0.2774752	-30.099.675	0.2729204	1.221.744.806	544.9	0.9932518	846.439.298	55.237.482	19	1	33.5	21	04. Feb	02. Sep	08. Jul	01. Aug	0.07	3137	34	319	59	02. Aug	6818	1482	248	289	606	22	95	183	21	19
R628	root	yellowsand	yellowsand	themeda	Themeda triandra	monocot	angiosperm	monocot	liliopsida	poales	poaceae	themeda	0.2774752	-30.099.675	0.2729204	1.298.078.374	504.7	0.9919822	8.240.097.083	45.964.552	19	1	33.5	21	04. Feb	02. Sep	08. Jul	01. Aug	0.07	3137	34	319	59	02. Aug	6818	1482	248	289	606	22	95	183	21	19
R686	root	ancientwoodland	ancientwoodland	themeda	Themeda triandra	monocot	angiosperm	monocot	liliopsida	poales	poaceae	themeda	0.2774752	-30.099.675	0.2729204	1.066.425.611	494.9	0.9935452	8.267.976.014	50.581.114	19	4	21. Aug	31	04. Apr	02. Sep	05. Jun	01. Jun	0.06	350	22	262	11	04. Jan	99	93	60	7	97	14	47	461	18	5
R692	root	ancientwoodland	ancientwoodland	themeda	Themeda triandra	monocot	angiosperm	monocot	liliopsida	poales	poaceae	themeda	0.2774752	-30.099.675	0.2729204	1.312.159.241	502.9	0.993307	8.233.381.091	52.876.651	19	4	21. Aug	31	04. Apr	02. Sep	05. Jun	01. Jun	0.06	350	22	262	11	04. Jan	99	93	60	7	97	14	47	461	18	5
R718	root	roadside	ancient	themeda	Themeda triandra	monocot	angiosperm	monocot	liliopsida	poales	poaceae	themeda	0.2774752	-30.099.675	0.2729204	9.517.702.406	498	0.9934556	8.315.238.078	50.795.108	19	5	18. Feb	27. May	04. Feb	3	04. Jul	01. Apr	0.04	168	25	333	19	02. Jan	100	09. Apr	54	9	43	18	26	293	15	4
S602	soil	yellowsand	yellowsand	themeda	Themeda triandra	monocot	angiosperm	monocot	liliopsida	poales	poaceae	themeda	0.2774752	-30.099.675	0.2729204	2.074.371.799	665.1	0.9966842	8.989.152.252	63.390.833	19	1	33.5	21	04. Feb	02. Sep	08. Jul	01. Aug	0.07	3137	34	319	59	02. Aug	6818	1482	248	289	606	22	95	183	21	19
S611	soil	yellowsand	yellowsand	themeda	Themeda triandra	monocot	angiosperm	monocot	liliopsida	poales	poaceae	themeda	0.2774752	-30.099.675	0.2729204	2.093.212.812	612.9	0.9945372	8.673.905.292	58.841.926	19	1	33.5	21	04. Feb	02. Sep	08. Jul	01. Aug	0.07	3137	34	319	59	02. Aug	6818	1482	248	289	606	22	95	183	21	19
S691	soil	ancientwoodland	ancientwoodland	themeda	Themeda triandra	monocot	angiosperm	monocot	liliopsida	poales	poaceae	themeda	0.2774752	-30.099.675	0.2729204	2.234.545.051	671.8	0.9964102	8.987.515.948	6.970.849	19	4	21. Aug	31	04. Apr	02. Sep	05. Jun	01. Jun	0.06	350	22	262	11	04. Jan	99	93	60	7	97	14	47	461	18	5
S692	soil	ancientwoodland	ancientwoodland	themeda	Themeda triandra	monocot	angiosperm	monocot	liliopsida	poales	poaceae	themeda	0.2774752	-30.099.675	0.2729204	1.854.619.103	653.1	0.996723	8.974.754.882	65.223.996	19	4	21. Aug	31	04. Apr	02. Sep	05. Jun	01. Jun	0.06	350	22	262	11	04. Jan	99	93	60	7	97	14	47	461	18	5
S715	soil	roadside	ancient	themeda	Themeda triandra	monocot	angiosperm	monocot	liliopsida	poales	poaceae	themeda	0.2774752	-30.099.675	0.2729204	2.624.616.719	697.6	0.996833	907.032.176	67.708.375	19	5	18. Feb	27. May	04. Feb	3	04. Jul	01. Apr	0.04	168	25	333	19	02. Jan	100	09. Apr	54	9	43	18	26	293	15	4
S717	soil	roadside	ancient	themeda	Themeda triandra	monocot	angiosperm	monocot	liliopsida	poales	poaceae	themeda	0.2774752	-30.099.675	0.2729204	2.493.004.281	608.6	0.991838	84.894.111	60.768.208	19	5	18. Feb	27. May	04. Feb	3	04. Jul	01. Apr	0.04	168	25	333	19	02. Jan	100	09. Apr	54	9	43	18	26	293	15	4
