# Supplementary material for: Shared features and reciprocal complementation of the Chlamydomonas and Arabidopsis microbiota
Source: Nat Commun. 2022 Jan 20;13:406. doi: 10.1038/s41467-022-28055-8 (PMC8776852; doi:10.1038/s41467-022-28055-8)
Supplement: Supplementary file 9 — Source Data [file 41467_2022_28055_MOESM9_ESM.zip › source_data/fig_2/taxonomy_yeoh.txt]

ID	kingdom	phylum	class	order	family	genus
ASV_1	Bacteria	Cyanobacteria	Cyanobacteriia	Chloroplast
ASV_2	Bacteria	Cyanobacteria	Cyanobacteriia	Chloroplast
ASV_3	Bacteria	Cyanobacteria	Cyanobacteriia	Chloroplast
ASV_4	Bacteria	Cyanobacteria	Cyanobacteriia	Chloroplast
ASV_5	Bacteria	Cyanobacteria	Cyanobacteriia	Chloroplast
ASV_6	Bacteria	Cyanobacteria	Cyanobacteriia	Chloroplast
ASV_7	Bacteria	Cyanobacteria	Cyanobacteriia	Chloroplast
ASV_8	Bacteria	Cyanobacteria	Cyanobacteriia	Chloroplast
ASV_9	Bacteria	Cyanobacteria	Cyanobacteriia	Chloroplast
ASV_10	Bacteria	Cyanobacteria	Cyanobacteriia	Chloroplast
ASV_11	Bacteria	Cyanobacteria	Cyanobacteriia	Chloroplast
ASV_12	Bacteria	Cyanobacteria	Cyanobacteriia	Chloroplast
ASV_13	Bacteria	Cyanobacteria	Cyanobacteriia	Chloroplast
ASV_14	Bacteria	Cyanobacteria	Cyanobacteriia	Chloroplast
ASV_15	Bacteria	Cyanobacteria	Cyanobacteriia	Chloroplast
ASV_16	Bacteria	Cyanobacteria	Cyanobacteriia	Chloroplast
ASV_17	Bacteria	Cyanobacteria	Cyanobacteriia	Chloroplast
ASV_18	Bacteria	Cyanobacteria	Cyanobacteriia	Chloroplast
ASV_19	Bacteria	Cyanobacteria	Cyanobacteriia	Chloroplast
ASV_20	Bacteria	Cyanobacteria	Cyanobacteriia	Chloroplast
ASV_21	Bacteria	Cyanobacteria	Cyanobacteriia	Chloroplast
ASV_22	Bacteria	Cyanobacteria	Cyanobacteriia	Chloroplast
ASV_23	Bacteria	Cyanobacteria	Cyanobacteriia	Chloroplast
ASV_24	Bacteria	Cyanobacteria	Cyanobacteriia	Chloroplast
ASV_25	Bacteria	Cyanobacteria	Cyanobacteriia	Chloroplast
ASV_26	Bacteria	Cyanobacteria	Cyanobacteriia	Chloroplast
ASV_27	Bacteria	Cyanobacteria	Cyanobacteriia	Chloroplast
ASV_28	Bacteria	Cyanobacteria	Cyanobacteriia	Chloroplast
ASV_29	Bacteria	Cyanobacteria	Cyanobacteriia	Chloroplast
ASV_30	Bacteria	Cyanobacteria	Cyanobacteriia	Chloroplast
ASV_31	Bacteria	Cyanobacteria	Cyanobacteriia	Chloroplast
ASV_32	Bacteria	Cyanobacteria	Cyanobacteriia	Chloroplast
ASV_33	Bacteria	Proteobacteria	Gammaproteobacteria	Gammaproteobacteria_Incertae_Sedis	Unknown_Family	Acidibacter
ASV_34	Bacteria	Acidobacteriota	Acidobacteriae	Acidobacteriales	Acidobacteriaceae_(Subgroup_1)	Acidipila
ASV_35	Bacteria	Actinobacteriota	Thermoleophilia	Solirubrobacterales	Solirubrobacteraceae	Solirubrobacter
ASV_36	Bacteria	Cyanobacteria	Cyanobacteriia	Chloroplast
ASV_37	Bacteria	Cyanobacteria	Cyanobacteriia	Chloroplast
ASV_38	Bacteria	Cyanobacteria	Cyanobacteriia	Chloroplast
ASV_39	Bacteria	Cyanobacteria	Cyanobacteriia	Chloroplast
ASV_40	Bacteria	Cyanobacteria	Cyanobacteriia	Chloroplast
ASV_41	Bacteria	Cyanobacteria	Cyanobacteriia	Chloroplast
ASV_42	Bacteria	Proteobacteria	Alphaproteobacteria	Rhizobiales	Xanthobacteraceae	Afipia
ASV_43	Bacteria	Cyanobacteria	Cyanobacteriia	Chloroplast
ASV_44	Bacteria	Cyanobacteria	Cyanobacteriia	Chloroplast
ASV_45	Bacteria	Acidobacteriota	Acidobacteriae	Acidobacteriales	Acidobacteriaceae_(Subgroup_1)	Acidipila
ASV_46	Bacteria	Cyanobacteria	Cyanobacteriia	Chloroplast
ASV_47	Bacteria	Cyanobacteria	Cyanobacteriia	Chloroplast
ASV_48	Bacteria	Cyanobacteria	Cyanobacteriia	Chloroplast
ASV_49	Bacteria	Proteobacteria	Alphaproteobacteria	Rhizobiales	Xanthobacteraceae	Bradyrhizobium
ASV_50	Bacteria	Cyanobacteria	Cyanobacteriia	Chloroplast
ASV_51	Bacteria	Cyanobacteria	Cyanobacteriia	Chloroplast
ASV_52	Bacteria	Acidobacteriota	Acidobacteriae	Acidobacteriales	Acidobacteriaceae_(Subgroup_1)	Acidipila
ASV_53	Bacteria	Cyanobacteria	Cyanobacteriia	Chloroplast
ASV_54	Bacteria	Cyanobacteria	Cyanobacteriia	Chloroplast
ASV_55	Bacteria	Cyanobacteria	Cyanobacteriia	Chloroplast
ASV_56	Bacteria	Proteobacteria	Alphaproteobacteria	Rhizobiales	Xanthobacteraceae	Afipia
ASV_57	Bacteria	Cyanobacteria	Cyanobacteriia	Chloroplast
ASV_58	Bacteria	Acidobacteriota	Acidobacteriae	Acidobacteriales	Acidobacteriaceae_(Subgroup_1)	Acidipila
ASV_59	Bacteria	Actinobacteriota	Actinobacteria	Corynebacteriales	Mycobacteriaceae	Mycobacterium
ASV_60	Bacteria	Proteobacteria	Alphaproteobacteria	Rhizobiales	Xanthobacteraceae	Bradyrhizobium
ASV_61	Bacteria	Cyanobacteria	Cyanobacteriia	Chloroplast
ASV_62	Bacteria	Cyanobacteria	Cyanobacteriia	Chloroplast
ASV_63	Bacteria	Acidobacteriota	Acidobacteriae	Subgroup_2
ASV_64	Bacteria	Proteobacteria	Alphaproteobacteria	Rhizobiales	Xanthobacteraceae	Bradyrhizobium
ASV_65	Bacteria	Proteobacteria	Alphaproteobacteria	Rhizobiales	Xanthobacteraceae	Bradyrhizobium
ASV_66	Bacteria	Cyanobacteria	Cyanobacteriia	Chloroplast
ASV_67	Bacteria	Cyanobacteria	Cyanobacteriia	Chloroplast
ASV_68	Bacteria	Cyanobacteria	Cyanobacteriia	Chloroplast
ASV_69	Bacteria	Cyanobacteria	Cyanobacteriia	Chloroplast
ASV_70	Bacteria	Proteobacteria	Gammaproteobacteria	WD260
ASV_71	Bacteria	Acidobacteriota	Acidobacteriae	Acidobacteriales	Acidobacteriaceae_(Subgroup_1)	Acidipila
ASV_72	Bacteria	Cyanobacteria	Cyanobacteriia	Chloroplast
ASV_73	Bacteria	Proteobacteria	Alphaproteobacteria	Rhizobiales	Xanthobacteraceae
ASV_74	Bacteria	Proteobacteria	Alphaproteobacteria	Rhizobiales	Xanthobacteraceae	Bradyrhizobium
ASV_75	Bacteria	Cyanobacteria	Cyanobacteriia	Chloroplast
ASV_76	Bacteria	Cyanobacteria	Cyanobacteriia	Chloroplast
ASV_77	Bacteria	Proteobacteria	Alphaproteobacteria	Rhizobiales	Xanthobacteraceae	Afipia
ASV_78	Bacteria	Proteobacteria	Alphaproteobacteria	Rhizobiales	Xanthobacteraceae	Bradyrhizobium
ASV_79	Bacteria	Actinobacteriota	Actinobacteria	Corynebacteriales	Mycobacteriaceae	Mycobacterium
ASV_80	Bacteria	Cyanobacteria	Cyanobacteriia	Chloroplast
ASV_81	Bacteria	Acidobacteriota	Acidobacteriae	Acidobacteriales	Acidobacteriaceae_(Subgroup_1)	Acidipila
ASV_82	Bacteria	Cyanobacteria	Cyanobacteriia	Chloroplast
ASV_83	Bacteria	Actinobacteriota	Thermoleophilia	Solirubrobacterales	Solirubrobacteraceae	Conexibacter
ASV_84	Bacteria	Acidobacteriota	Acidobacteriae	Acidobacteriales	Acidobacteriaceae_(Subgroup_1)	Acidipila
ASV_85	Bacteria	Cyanobacteria	Cyanobacteriia	Chloroplast
ASV_86	Bacteria	Cyanobacteria	Cyanobacteriia	Chloroplast
ASV_87	Bacteria	Cyanobacteria	Cyanobacteriia	Chloroplast
ASV_88	Bacteria	Cyanobacteria	Cyanobacteriia	Chloroplast
ASV_89	Bacteria	Proteobacteria	Alphaproteobacteria	Rhizobiales	Xanthobacteraceae
ASV_90	Bacteria	Proteobacteria	Alphaproteobacteria	Rickettsiales	Mitochondria
ASV_91	Bacteria	Verrucomicrobiota	Verrucomicrobiae	Chthoniobacterales	Xiphinematobacteraceae	Candidatus_Xiphinematobacter
ASV_92	Bacteria	Cyanobacteria	Cyanobacteriia	Chloroplast
ASV_93	Bacteria	Cyanobacteria	Cyanobacteriia	Chloroplast
ASV_94	Bacteria	Proteobacteria	Alphaproteobacteria	Rickettsiales	Mitochondria
ASV_95	Bacteria	Proteobacteria	Alphaproteobacteria	Rhizobiales	Xanthobacteraceae
ASV_96	Bacteria	Proteobacteria	Alphaproteobacteria	Rhizobiales	Xanthobacteraceae	Bradyrhizobium
ASV_97	Bacteria	Acidobacteriota	Acidobacteriae	Acidobacteriales
ASV_98	Bacteria	Proteobacteria	Alphaproteobacteria	Rhizobiales	Xanthobacteraceae
ASV_99	Bacteria	Actinobacteriota	Actinobacteria	Corynebacteriales	Mycobacteriaceae	Mycobacterium
ASV_100	Bacteria	Proteobacteria	Alphaproteobacteria	Rickettsiales	Mitochondria
ASV_101	Bacteria	Acidobacteriota	Acidobacteriae	Acidobacteriales	Acidobacteriaceae_(Subgroup_1)	Acidipila
ASV_102	Bacteria	Cyanobacteria	Cyanobacteriia	Chloroplast
ASV_103	Bacteria	Cyanobacteria	Cyanobacteriia	Chloroplast
ASV_104	Bacteria	Actinobacteriota	Thermoleophilia	Solirubrobacterales	Solirubrobacteraceae	Conexibacter
ASV_105	Bacteria	Proteobacteria	Alphaproteobacteria	Rhizobiales	Xanthobacteraceae	Bradyrhizobium
ASV_106	Bacteria	Acidobacteriota	Acidobacteriae	Acidobacteriales	Acidobacteriaceae_(Subgroup_1)	Acidipila
ASV_107	Bacteria	Acidobacteriota	Acidobacteriae	Acidobacteriales	Acidobacteriaceae_(Subgroup_1)	Acidipila
ASV_108	Bacteria	Proteobacteria	Gammaproteobacteria	Burkholderiales	Burkholderiaceae	Burkholderia-Caballeronia-Paraburkholderia
ASV_109	Bacteria	Acidobacteriota	Acidobacteriae	Acidobacteriales	Acidobacteriaceae_(Subgroup_1)	Occallatibacter
ASV_110	Bacteria	Cyanobacteria	Cyanobacteriia	Chloroplast
ASV_111	Bacteria	Proteobacteria	Alphaproteobacteria	Rhizobiales	Xanthobacteraceae
ASV_112	Bacteria	Proteobacteria	Alphaproteobacteria	Rhizobiales	Xanthobacteraceae	Bradyrhizobium
ASV_113	Bacteria	Cyanobacteria	Cyanobacteriia	Chloroplast
ASV_114	Bacteria	Acidobacteriota	Acidobacteriae	Acidobacteriales	Acidobacteriaceae_(Subgroup_1)	Acidipila
ASV_115	Bacteria	Actinobacteriota	Thermoleophilia	Solirubrobacterales	Solirubrobacteraceae	Conexibacter
ASV_116	Bacteria	Proteobacteria	Alphaproteobacteria	Rhizobiales	Xanthobacteraceae
ASV_117	Bacteria	Cyanobacteria	Cyanobacteriia	Chloroplast
ASV_118	Bacteria	Proteobacteria	Alphaproteobacteria	Rhizobiales	Xanthobacteraceae
ASV_119	Bacteria	Proteobacteria	Alphaproteobacteria	Elsterales
ASV_120	Bacteria	Cyanobacteria	Cyanobacteriia	Chloroplast
ASV_121	Bacteria	Acidobacteriota	Acidobacteriae	Acidobacteriales	Acidobacteriaceae_(Subgroup_1)	Acidipila
ASV_122	Bacteria	Proteobacteria	Alphaproteobacteria	Elsterales
ASV_123	Bacteria	Cyanobacteria	Cyanobacteriia	Chloroplast
ASV_124	Bacteria	Actinobacteriota	Actinobacteria	Corynebacteriales	Mycobacteriaceae	Mycobacterium
ASV_125	Bacteria	Proteobacteria	Alphaproteobacteria	Rhizobiales	Xanthobacteraceae
ASV_126	Bacteria	Acidobacteriota	Acidobacteriae	Acidobacteriales	Acidobacteriaceae_(Subgroup_1)	Edaphobacter
ASV_127	Bacteria	Proteobacteria	Alphaproteobacteria	Rhizobiales	Xanthobacteraceae	Bradyrhizobium
ASV_128	Bacteria	Acidobacteriota	Acidobacteriae	Acidobacteriales	Acidobacteriaceae_(Subgroup_1)	Acidipila
ASV_129	Bacteria	Acidobacteriota	Acidobacteriae	Acidobacteriales	Acidobacteriaceae_(Subgroup_1)	Acidipila
ASV_130	Bacteria	Acidobacteriota	Acidobacteriae	Acidobacteriales	Acidobacteriaceae_(Subgroup_1)	Acidipila
ASV_131	Bacteria	Acidobacteriota	Acidobacteriae	Acidobacteriales	Acidobacteriaceae_(Subgroup_1)	Acidipila
ASV_132	Bacteria	Acidobacteriota	Acidobacteriae	Subgroup_2
ASV_133	Bacteria	Proteobacteria	Alphaproteobacteria	Elsterales
ASV_134	Bacteria	Verrucomicrobiota	Verrucomicrobiae	Chthoniobacterales	Xiphinematobacteraceae	Candidatus_Xiphinematobacter
ASV_135	Bacteria	Proteobacteria	Alphaproteobacteria	Rhizobiales	Xanthobacteraceae	Bradyrhizobium
ASV_136	Bacteria	Proteobacteria	Alphaproteobacteria	Rhizobiales	Beijerinckiaceae	Roseiarcus
ASV_137	Bacteria	Proteobacteria	Alphaproteobacteria	Rhizobiales	Beijerinckiaceae	Roseiarcus
ASV_138	Bacteria	Proteobacteria	Alphaproteobacteria	Elsterales
ASV_139	Bacteria	Proteobacteria	Alphaproteobacteria	Rhizobiales	Xanthobacteraceae	Bradyrhizobium
ASV_140	Bacteria	Proteobacteria	Alphaproteobacteria	Rhizobiales	Xanthobacteraceae
ASV_141	Bacteria	Proteobacteria	Alphaproteobacteria	Rhizobiales	Xanthobacteraceae	Bradyrhizobium
ASV_142	Bacteria	Acidobacteriota	Acidobacteriae	Acidobacteriales	Acidobacteriaceae_(Subgroup_1)	Acidipila
ASV_143	Bacteria	Verrucomicrobiota	Verrucomicrobiae	Chthoniobacterales	Xiphinematobacteraceae	Candidatus_Xiphinematobacter
ASV_144	Bacteria	Acidobacteriota	Acidobacteriae	Acidobacteriales	Acidobacteriaceae_(Subgroup_1)	Acidipila
ASV_145	Bacteria	Verrucomicrobiota	Verrucomicrobiae	Chthoniobacterales	Xiphinematobacteraceae	Candidatus_Xiphinematobacter
ASV_146	Bacteria	Acidobacteriota	Acidobacteriae	Acidobacteriales	Acidobacteriaceae_(Subgroup_1)	Acidipila
ASV_147	Bacteria	Proteobacteria	Gammaproteobacteria	Burkholderiales	Burkholderiaceae	Burkholderia-Caballeronia-Paraburkholderia
ASV_148	Bacteria	Cyanobacteria	Cyanobacteriia	Chloroplast
ASV_149	Bacteria	Acidobacteriota	Acidobacteriae	Acidobacteriales	Acidobacteriaceae_(Subgroup_1)	Occallatibacter
ASV_150	Bacteria	Proteobacteria	Gammaproteobacteria	Xanthomonadales	Rhodanobacteraceae	Dyella
ASV_151	Bacteria	Proteobacteria	Alphaproteobacteria	Rhizobiales	Xanthobacteraceae
ASV_152	Bacteria	Cyanobacteria	Cyanobacteriia	Chloroplast
ASV_153	Bacteria	Proteobacteria	Alphaproteobacteria	Rhizobiales	Beijerinckiaceae	Roseiarcus
ASV_154	Bacteria	Cyanobacteria	Cyanobacteriia	Chloroplast
ASV_155	Bacteria	Acidobacteriota	Acidobacteriae	Acidobacteriales	Acidobacteriaceae_(Subgroup_1)	Occallatibacter
ASV_156	Bacteria	Acidobacteriota	Acidobacteriae	Acidobacteriales	Acidobacteriaceae_(Subgroup_1)	Acidipila
ASV_157	Bacteria	Actinobacteriota	Actinobacteria	Corynebacteriales	Mycobacteriaceae	Mycobacterium
ASV_158	Bacteria	Acidobacteriota	Acidobacteriae	Acidobacteriales	Acidobacteriaceae_(Subgroup_1)	Acidipila
ASV_159	Bacteria	Proteobacteria	Alphaproteobacteria	Rhizobiales	Xanthobacteraceae
ASV_160	Bacteria	Proteobacteria	Alphaproteobacteria	Rhizobiales	Xanthobacteraceae
ASV_161	Bacteria	Proteobacteria	Alphaproteobacteria	Rickettsiales	Mitochondria
ASV_162	Bacteria	Acidobacteriota	Acidobacteriae	Acidobacteriales	Acidobacteriaceae_(Subgroup_1)	Acidipila
ASV_163	Bacteria	Actinobacteriota	Acidimicrobiia
ASV_164	Bacteria	Proteobacteria	Alphaproteobacteria	Rhizobiales	Beijerinckiaceae	Roseiarcus
ASV_165	Bacteria	Acidobacteriota	Acidobacteriae	Acidobacteriales	Acidobacteriaceae_(Subgroup_1)	Edaphobacter
ASV_166	Bacteria	Actinobacteriota	Actinobacteria	Corynebacteriales	Mycobacteriaceae	Mycobacterium
ASV_167	Bacteria	Proteobacteria	Alphaproteobacteria	Rhizobiales	Xanthobacteraceae	Bradyrhizobium
ASV_168	Bacteria	Cyanobacteria	Cyanobacteriia	Chloroplast
ASV_169	Bacteria	Cyanobacteria	Cyanobacteriia	Chloroplast
ASV_170	Bacteria	Acidobacteriota	Acidobacteriae	Acidobacteriales	Acidobacteriaceae_(Subgroup_1)	Acidipila
ASV_171	Bacteria	Acidobacteriota	Acidobacteriae	Acidobacteriales	Acidobacteriaceae_(Subgroup_1)	Acidipila
ASV_172	Bacteria	Acidobacteriota	Acidobacteriae	Acidobacteriales	Acidobacteriaceae_(Subgroup_1)	Acidipila
ASV_173	Bacteria	Proteobacteria	Alphaproteobacteria	Rhizobiales	Xanthobacteraceae	Bradyrhizobium
ASV_174	Bacteria	Proteobacteria	Alphaproteobacteria	Elsterales
ASV_175	Bacteria	Verrucomicrobiota	Verrucomicrobiae	Chthoniobacterales	Xiphinematobacteraceae	Candidatus_Xiphinematobacter
ASV_176	Bacteria	Acidobacteriota	Acidobacteriae	Acidobacteriales	Acidobacteriaceae_(Subgroup_1)	Acidipila
ASV_177	Bacteria	Proteobacteria	Alphaproteobacteria	Rhizobiales	Xanthobacteraceae
ASV_178	Bacteria	Proteobacteria	Alphaproteobacteria	Micropepsales	Micropepsaceae
ASV_179	Bacteria	Proteobacteria	Gammaproteobacteria	Gammaproteobacteria_Incertae_Sedis	Unknown_Family	Acidibacter
ASV_180	Bacteria	Proteobacteria	Alphaproteobacteria	Elsterales
ASV_181	Bacteria	Acidobacteriota	Acidobacteriae	Acidobacteriales	Acidobacteriaceae_(Subgroup_1)	Edaphobacter
ASV_182	Bacteria	Proteobacteria	Alphaproteobacteria	Rickettsiales	Mitochondria
ASV_183	Bacteria	Proteobacteria	Alphaproteobacteria	Rhizobiales	Xanthobacteraceae
ASV_184	Bacteria	Acidobacteriota	Acidobacteriae	Acidobacteriales	Acidobacteriaceae_(Subgroup_1)	Acidipila
ASV_185	Bacteria	Proteobacteria	Alphaproteobacteria	Rhizobiales	Beijerinckiaceae	Roseiarcus
ASV_186	Bacteria	Cyanobacteria	Cyanobacteriia	Chloroplast
ASV_187	Bacteria	Proteobacteria	Alphaproteobacteria	Rhizobiales	Beijerinckiaceae	Roseiarcus
ASV_188	Bacteria	Acidobacteriota	Acidobacteriae	Subgroup_2
ASV_189	Bacteria	Proteobacteria	Alphaproteobacteria	Rickettsiales	Mitochondria
ASV_190	Bacteria	Proteobacteria	Gammaproteobacteria	Xanthomonadales	Rhodanobacteraceae	Dyella
ASV_191	Bacteria	Proteobacteria	Alphaproteobacteria	Rickettsiales	Mitochondria
ASV_192	Bacteria	Proteobacteria	Gammaproteobacteria	Gammaproteobacteria_Incertae_Sedis	Unknown_Family	Acidibacter
ASV_193	Bacteria	Proteobacteria	Alphaproteobacteria	Rhizobiales	Xanthobacteraceae	Bradyrhizobium
ASV_194	Bacteria	Proteobacteria	Alphaproteobacteria	Rhizobiales	Xanthobacteraceae	Bradyrhizobium
ASV_195	Bacteria	Verrucomicrobiota	Verrucomicrobiae	Chthoniobacterales	Xiphinematobacteraceae	Candidatus_Xiphinematobacter
ASV_196	Bacteria	Proteobacteria	Alphaproteobacteria	Rhizobiales	Xanthobacteraceae
ASV_197	Bacteria	Acidobacteriota	Acidobacteriae	Acidobacteriales	Acidobacteriaceae_(Subgroup_1)	Acidipila
ASV_198	Bacteria	Actinobacteriota	Actinobacteria	Corynebacteriales	Mycobacteriaceae	Mycobacterium
ASV_199	Bacteria	Acidobacteriota	Acidobacteriae	Acidobacteriales	Acidobacteriaceae_(Subgroup_1)	Acidipila
ASV_200	Bacteria	Proteobacteria	Alphaproteobacteria	Elsterales
ASV_201	Bacteria	Acidobacteriota	Acidobacteriae	Acidobacteriales	Acidobacteriaceae_(Subgroup_1)	Occallatibacter
ASV_202	Bacteria	Cyanobacteria	Cyanobacteriia	Chloroplast
ASV_203	Bacteria	Proteobacteria	Alphaproteobacteria	Acetobacterales	Acetobacteraceae	Acidicaldus
ASV_204	Bacteria	Cyanobacteria	Cyanobacteriia	Chloroplast
ASV_205	Bacteria	Proteobacteria	Alphaproteobacteria	Acetobacterales	Acetobacteraceae	Acidicaldus
ASV_206	Bacteria	Proteobacteria	Gammaproteobacteria	Gammaproteobacteria_Incertae_Sedis	Unknown_Family	Acidibacter
ASV_207	Bacteria	Proteobacteria	Alphaproteobacteria	Rhizobiales	Xanthobacteraceae
ASV_208	Bacteria	Proteobacteria	Alphaproteobacteria	Rhizobiales	Beijerinckiaceae	Roseiarcus
ASV_209	Bacteria	Proteobacteria	Alphaproteobacteria	Rhizobiales	Xanthobacteraceae
ASV_210	Bacteria	Proteobacteria	Alphaproteobacteria	Acetobacterales	Acetobacteraceae	Acidicaldus
ASV_211	Bacteria	Proteobacteria	Alphaproteobacteria	Rhizobiales	Xanthobacteraceae	Bradyrhizobium
ASV_212	Bacteria	Proteobacteria	Alphaproteobacteria	Rhizobiales	Xanthobacteraceae	Bradyrhizobium
ASV_213	Bacteria	Acidobacteriota	Acidobacteriae	Acidobacteriales	Acidobacteriaceae_(Subgroup_1)	Edaphobacter
ASV_214	Bacteria	Acidobacteriota	Acidobacteriae	Acidobacteriales	Acidobacteriaceae_(Subgroup_1)	Acidipila
ASV_215	Bacteria	Proteobacteria	Alphaproteobacteria	Rhizobiales	Xanthobacteraceae
ASV_216	Bacteria	Verrucomicrobiota	Verrucomicrobiae	Chthoniobacterales	Xiphinematobacteraceae	Candidatus_Xiphinematobacter
ASV_217	Bacteria	Acidobacteriota	Acidobacteriae	Acidobacteriales	Acidobacteriaceae_(Subgroup_1)	Occallatibacter
ASV_218	Bacteria	Acidobacteriota	Acidobacteriae	Acidobacteriales	Koribacteraceae	Candidatus_Koribacter
ASV_219	Bacteria	Cyanobacteria	Cyanobacteriia	Chloroplast
ASV_220	Bacteria	Proteobacteria	Alphaproteobacteria	Rhizobiales	Xanthobacteraceae
ASV_221	Bacteria	Acidobacteriota	Acidobacteriae	Acidobacteriales	Acidobacteriaceae_(Subgroup_1)	Acidipila
ASV_222	Bacteria	Proteobacteria	Alphaproteobacteria	Rhizobiales	Xanthobacteraceae	Bradyrhizobium
ASV_223	Bacteria	Proteobacteria	Alphaproteobacteria	Rhizobiales	Beijerinckiaceae	Roseiarcus
ASV_224	Bacteria	Acidobacteriota	Acidobacteriae	Acidobacteriales	Acidobacteriaceae_(Subgroup_1)	Acidipila
ASV_225	Bacteria	Proteobacteria	Alphaproteobacteria	Acetobacterales	Acetobacteraceae	Acidicaldus
ASV_226	Bacteria	Acidobacteriota	Acidobacteriae	Acidobacteriales	Acidobacteriaceae_(Subgroup_1)	Acidipila
ASV_227	Bacteria	Actinobacteriota	Actinobacteria	Corynebacteriales	Mycobacteriaceae	Mycobacterium
ASV_228	Bacteria	Proteobacteria	Alphaproteobacteria	Caulobacterales	Caulobacteraceae
ASV_229	Bacteria	Actinobacteriota	Thermoleophilia	Solirubrobacterales	Solirubrobacteraceae
ASV_230	Bacteria	Proteobacteria	Alphaproteobacteria	Elsterales
ASV_231	Bacteria	Acidobacteriota	Acidobacteriae	Acidobacteriales	Acidobacteriaceae_(Subgroup_1)	Acidipila
ASV_232	Bacteria	Acidobacteriota	Acidobacteriae	Acidobacteriales	Acidobacteriaceae_(Subgroup_1)	Edaphobacter
ASV_233	Bacteria	Acidobacteriota	Acidobacteriae	Acidobacteriales	Acidobacteriaceae_(Subgroup_1)	Acidipila
ASV_234	Bacteria	Cyanobacteria	Cyanobacteriia	Chloroplast
ASV_235	Bacteria	Acidobacteriota	Acidobacteriae	Acidobacteriales	Acidobacteriaceae_(Subgroup_1)	Occallatibacter
ASV_236	Bacteria	Cyanobacteria	Cyanobacteriia	Chloroplast
ASV_237	Bacteria	Acidobacteriota	Acidobacteriae	Acidobacteriales
ASV_238	Bacteria	Proteobacteria	Alphaproteobacteria	Elsterales
ASV_239	Bacteria	Verrucomicrobiota	Verrucomicrobiae	Chthoniobacterales	Xiphinematobacteraceae	Candidatus_Xiphinematobacter
ASV_240	Bacteria	Verrucomicrobiota	Verrucomicrobiae	Chthoniobacterales	Xiphinematobacteraceae	Candidatus_Xiphinematobacter
ASV_241	Bacteria	Proteobacteria	Alphaproteobacteria	Rhizobiales	Xanthobacteraceae	Bradyrhizobium
ASV_242	Bacteria	Cyanobacteria	Cyanobacteriia	Chloroplast
ASV_243	Bacteria	Acidobacteriota	Acidobacteriae	Acidobacteriales	Acidobacteriaceae_(Subgroup_1)	Occallatibacter
ASV_244	Bacteria	Proteobacteria	Alphaproteobacteria	Rhizobiales	Beijerinckiaceae	Roseiarcus
ASV_245	Bacteria	Proteobacteria	Alphaproteobacteria	Elsterales
ASV_246	Bacteria	Actinobacteriota	Actinobacteria	Frankiales	Acidothermaceae	Acidothermus
ASV_247	Bacteria	Proteobacteria	Alphaproteobacteria	Acetobacterales	Acetobacteraceae
ASV_248	Bacteria	WPS-2
ASV_249	Bacteria	Proteobacteria	Alphaproteobacteria	Rhizobiales	Beijerinckiaceae	Roseiarcus
ASV_250	Bacteria	Proteobacteria	Alphaproteobacteria	Rhizobiales	Xanthobacteraceae
ASV_251	Bacteria	Proteobacteria	Alphaproteobacteria	Micropepsales	Micropepsaceae
ASV_252	Bacteria	Actinobacteriota	Actinobacteria	Corynebacteriales	Mycobacteriaceae	Mycobacterium
ASV_253	Bacteria	Proteobacteria	Gammaproteobacteria	Gammaproteobacteria_Incertae_Sedis	Unknown_Family	Acidibacter
ASV_254	Bacteria	Acidobacteriota	Acidobacteriae	Acidobacteriales	Acidobacteriaceae_(Subgroup_1)	Acidipila
ASV_255	Bacteria	Acidobacteriota	Acidobacteriae	Acidobacteriales
ASV_256	Bacteria	Acidobacteriota	Acidobacteriae	Acidobacteriales	Acidobacteriaceae_(Subgroup_1)	Acidipila
ASV_257	Bacteria	Proteobacteria	Alphaproteobacteria	Rhizobiales	Beijerinckiaceae	Roseiarcus
ASV_258	Bacteria	Actinobacteriota	Actinobacteria	Corynebacteriales	Mycobacteriaceae	Mycobacterium
ASV_259	Bacteria	Acidobacteriota	Acidobacteriae	Acidobacteriales	Acidobacteriaceae_(Subgroup_1)	Acidipila
ASV_260	Bacteria	Acidobacteriota	Acidobacteriae	Acidobacteriales	Acidobacteriaceae_(Subgroup_1)	Acidipila
ASV_261	Bacteria	Verrucomicrobiota	Verrucomicrobiae	Chthoniobacterales	Chthoniobacteraceae	Candidatus_Udaeobacter
ASV_262	Bacteria	Cyanobacteria	Cyanobacteriia	Chloroplast
ASV_263	Bacteria	Acidobacteriota	Acidobacteriae	Acidobacteriales	Acidobacteriaceae_(Subgroup_1)	Occallatibacter
ASV_264	Bacteria	Acidobacteriota	Acidobacteriae	Acidobacteriales	Acidobacteriaceae_(Subgroup_1)	Occallatibacter
ASV_265	Bacteria	Acidobacteriota	Acidobacteriae	Acidobacteriales
ASV_266	Bacteria	Proteobacteria	Alphaproteobacteria	Dongiales	Dongiaceae	Dongia
ASV_267	Bacteria	Acidobacteriota	Acidobacteriae	Acidobacteriales	Acidobacteriaceae_(Subgroup_1)	Granulicella
ASV_268	Bacteria	Acidobacteriota	Acidobacteriae	Acidobacteriales	Acidobacteriaceae_(Subgroup_1)	Granulicella
ASV_269	Bacteria	Acidobacteriota	Acidobacteriae	Acidobacteriales	Acidobacteriaceae_(Subgroup_1)	Acidipila
ASV_270	Bacteria	Proteobacteria	Gammaproteobacteria	Gammaproteobacteria_Incertae_Sedis	Unknown_Family	Acidibacter
ASV_271	Bacteria	Proteobacteria	Alphaproteobacteria	Caulobacterales	Caulobacteraceae
ASV_272	Bacteria	Cyanobacteria	Cyanobacteriia	Chloroplast
ASV_273	Bacteria	Proteobacteria	Alphaproteobacteria	Rhizobiales	Xanthobacteraceae
ASV_274	Bacteria	Verrucomicrobiota	Verrucomicrobiae	Chthoniobacterales	Xiphinematobacteraceae	Candidatus_Xiphinematobacter
ASV_275	Bacteria	Proteobacteria	Alphaproteobacteria	Rickettsiales	Mitochondria
ASV_276	Bacteria	Acidobacteriota	Acidobacteriae	Acidobacteriales	Acidobacteriaceae_(Subgroup_1)	Acidipila
ASV_277	Bacteria	Proteobacteria	Alphaproteobacteria	Elsterales
ASV_278	Bacteria	Actinobacteriota	Actinobacteria	Corynebacteriales	Mycobacteriaceae	Mycobacterium
ASV_279	Bacteria	Proteobacteria	Gammaproteobacteria	Burkholderiales	Comamonadaceae	Leptothrix
ASV_280	Bacteria	Actinobacteriota	Actinobacteria	Frankiales	Acidothermaceae	Acidothermus
ASV_281	Bacteria	Actinobacteriota	Actinobacteria	Frankiales	Acidothermaceae	Acidothermus
ASV_282	Bacteria	Proteobacteria	Alphaproteobacteria	Rhizobiales	Beijerinckiaceae	Roseiarcus
ASV_283	Bacteria	Proteobacteria	Alphaproteobacteria	Acetobacterales	Acetobacteraceae
ASV_284	Bacteria	Actinobacteriota	Thermoleophilia	Solirubrobacterales	Solirubrobacteraceae
ASV_285	Bacteria	Proteobacteria	Alphaproteobacteria	Elsterales	Elsteraceae
ASV_286	Bacteria	Actinobacteriota	Actinobacteria	Corynebacteriales	Mycobacteriaceae	Mycobacterium
ASV_287	Bacteria	Cyanobacteria	Cyanobacteriia	Chloroplast
ASV_288	Bacteria	Proteobacteria	Gammaproteobacteria	Gammaproteobacteria_Incertae_Sedis	Unknown_Family	Acidibacter
ASV_289	Bacteria	Acidobacteriota	Acidobacteriae	Acidobacteriales	Acidobacteriaceae_(Subgroup_1)	Acidipila
ASV_290	Bacteria	WPS-2
ASV_291	Bacteria	Actinobacteriota	Actinobacteria	Corynebacteriales	Mycobacteriaceae	Mycobacterium
ASV_292	Bacteria	Proteobacteria	Alphaproteobacteria	Rhizobiales	Xanthobacteraceae
ASV_293	Bacteria	Proteobacteria	Alphaproteobacteria	Elsterales
ASV_294	Bacteria	Proteobacteria	Alphaproteobacteria	Rhizobiales	Beijerinckiaceae	Roseiarcus
ASV_295	Bacteria	Acidobacteriota	Acidobacteriae	Acidobacteriales	Acidobacteriaceae_(Subgroup_1)	Occallatibacter
ASV_296	Bacteria	Actinobacteriota	Actinobacteria	Corynebacteriales	Mycobacteriaceae	Mycobacterium
ASV_297	Bacteria	Proteobacteria	Alphaproteobacteria	Rhizobiales	Xanthobacteraceae
ASV_298	Bacteria	Proteobacteria	Alphaproteobacteria	Elsterales
ASV_299	Bacteria	Acidobacteriota	Acidobacteriae	Acidobacteriales	Acidobacteriaceae_(Subgroup_1)	Edaphobacter
ASV_300	Bacteria	Proteobacteria	Alphaproteobacteria	Acetobacterales	Acetobacteraceae	Acidicaldus
ASV_301	Bacteria	Proteobacteria	Alphaproteobacteria	Rhizobiales	Xanthobacteraceae
ASV_302	Bacteria	Acidobacteriota	Acidobacteriae	Acidobacteriales	Koribacteraceae	Candidatus_Koribacter
ASV_303	Bacteria	Proteobacteria	Alphaproteobacteria	Elsterales
ASV_304	Bacteria	Proteobacteria	Alphaproteobacteria	Rhizobiales	Xanthobacteraceae
ASV_305	Bacteria	Proteobacteria	Alphaproteobacteria	Rhizobiales	Xanthobacteraceae
ASV_306	Bacteria	Proteobacteria	Alphaproteobacteria	Elsterales
ASV_307	Bacteria	Acidobacteriota	Acidobacteriae	Acidobacteriales	Acidobacteriaceae_(Subgroup_1)	Acidipila
ASV_308	Bacteria	Proteobacteria	Alphaproteobacteria	Elsterales
ASV_309	Bacteria	Acidobacteriota	Acidobacteriae	Acidobacteriales	Acidobacteriaceae_(Subgroup_1)	Acidipila
ASV_310	Bacteria	Acidobacteriota	Acidobacteriae	Acidobacteriales	Acidobacteriaceae_(Subgroup_1)	Edaphobacter
ASV_311	Bacteria	Proteobacteria	Alphaproteobacteria	Elsterales
ASV_312	Bacteria	Acidobacteriota	Acidobacteriae	Acidobacteriales	Acidobacteriaceae_(Subgroup_1)	Edaphobacter
ASV_313	Bacteria	Proteobacteria	Alphaproteobacteria	Rhizobiales	Xanthobacteraceae	Bradyrhizobium
ASV_314	Bacteria	Proteobacteria	Alphaproteobacteria	Rhizobiales	Xanthobacteraceae	Bradyrhizobium
ASV_315	Bacteria	WPS-2
ASV_316	Bacteria	Acidobacteriota	Acidobacteriae	Acidobacteriales	Koribacteraceae	Candidatus_Koribacter
ASV_317	Bacteria	Proteobacteria	Alphaproteobacteria	Rickettsiales	Mitochondria
ASV_318	Bacteria	Proteobacteria	Alphaproteobacteria	Rhizobiales	Beijerinckiaceae	Roseiarcus
ASV_319	Bacteria	Proteobacteria	Alphaproteobacteria	Elsterales
ASV_320	Bacteria	Acidobacteriota	Acidobacteriae	Acidobacteriales	Acidobacteriaceae_(Subgroup_1)	Occallatibacter
ASV_321	Bacteria	Acidobacteriota	Acidobacteriae	Acidobacteriales	Acidobacteriaceae_(Subgroup_1)	Occallatibacter
ASV_322	Bacteria	Acidobacteriota	Acidobacteriae	Acidobacteriales
ASV_323	Bacteria	Cyanobacteria	Cyanobacteriia	Chloroplast
ASV_324	Bacteria	Acidobacteriota	Acidobacteriae	Acidobacteriales	Acidobacteriaceae_(Subgroup_1)	Edaphobacter
ASV_325	Bacteria	Acidobacteriota	Acidobacteriae	Acidobacteriales	Acidobacteriaceae_(Subgroup_1)	Acidipila
ASV_326	Bacteria	Cyanobacteria	Cyanobacteriia	Chloroplast
ASV_327	Bacteria	Acidobacteriota	Acidobacteriae	Acidobacteriales
ASV_328	Bacteria	Acidobacteriota	Acidobacteriae	Acidobacteriales
ASV_329	Bacteria	Proteobacteria	Alphaproteobacteria	Rhizobiales	Beijerinckiaceae	Roseiarcus
ASV_330	Bacteria	Acidobacteriota	Acidobacteriae	Acidobacteriales	Acidobacteriaceae_(Subgroup_1)	Acidipila
ASV_331	Bacteria	Acidobacteriota	Acidobacteriae	Acidobacteriales
ASV_332	Bacteria	Proteobacteria	Alphaproteobacteria	Rhizobiales	Beijerinckiaceae	Roseiarcus
ASV_333	Bacteria	Actinobacteriota	Actinobacteria	Corynebacteriales	Mycobacteriaceae	Mycobacterium
ASV_334	Bacteria	Actinobacteriota	Actinobacteria	Corynebacteriales	Mycobacteriaceae	Mycobacterium
ASV_335	Bacteria	Acidobacteriota	Acidobacteriae	Acidobacteriales	Acidobacteriaceae_(Subgroup_1)	Acidipila
ASV_336	Bacteria	Proteobacteria	Alphaproteobacteria	Caulobacterales	Caulobacteraceae
ASV_337	Bacteria	Actinobacteriota	Actinobacteria	Corynebacteriales	Mycobacteriaceae	Mycobacterium
ASV_338	Bacteria	Cyanobacteria	Cyanobacteriia	Chloroplast
ASV_339	Bacteria	Proteobacteria	Alphaproteobacteria	Elsterales
ASV_340	Bacteria	Cyanobacteria	Cyanobacteriia	Chloroplast
ASV_341	Bacteria	Acidobacteriota	Acidobacteriae	Acidobacteriales	Acidobacteriaceae_(Subgroup_1)	Acidipila
ASV_342	Bacteria	Proteobacteria	Alphaproteobacteria	Rhizobiales	Xanthobacteraceae
ASV_343	Bacteria	Proteobacteria	Gammaproteobacteria	Burkholderiales	Burkholderiaceae	Burkholderia-Caballeronia-Paraburkholderia
ASV_344	Bacteria	Proteobacteria	Alphaproteobacteria	Elsterales
ASV_345	Bacteria	Acidobacteriota	Acidobacteriae	Acidobacteriales	Acidobacteriaceae_(Subgroup_1)	Acidipila
ASV_346	Bacteria	Acidobacteriota	Acidobacteriae	Acidobacteriales	Acidobacteriaceae_(Subgroup_1)	Acidipila
ASV_347	Bacteria	Proteobacteria	Alphaproteobacteria	Rhizobiales	Xanthobacteraceae	Bradyrhizobium
ASV_348	Bacteria	Acidobacteriota	Acidobacteriae	Acidobacteriales	Acidobacteriaceae_(Subgroup_1)	Acidipila
ASV_349	Bacteria	WPS-2
ASV_350	Bacteria	Acidobacteriota	Acidobacteriae	Acidobacteriales	Koribacteraceae	Candidatus_Koribacter
ASV_351	Bacteria	Acidobacteriota	Acidobacteriae	Acidobacteriales
ASV_352	Bacteria	Actinobacteriota	Thermoleophilia	Solirubrobacterales	Solirubrobacteraceae
ASV_353	Bacteria	Proteobacteria	Gammaproteobacteria	Burkholderiales	Burkholderiaceae	Burkholderia-Caballeronia-Paraburkholderia
ASV_354	Bacteria	Acidobacteriota	Acidobacteriae	Acidobacteriales	Acidobacteriaceae_(Subgroup_1)	Acidipila
ASV_355	Bacteria	Acidobacteriota	Acidobacteriae	Acidobacteriales	Acidobacteriaceae_(Subgroup_1)	Edaphobacter
ASV_356	Bacteria	Proteobacteria	Alphaproteobacteria	Rhodospirillales	Magnetospirillaceae
ASV_357	Bacteria	Actinobacteriota	Actinobacteria	Corynebacteriales	Mycobacteriaceae	Mycobacterium
ASV_358	Bacteria	Proteobacteria	Alphaproteobacteria	Elsterales
ASV_359	Bacteria	Proteobacteria	Alphaproteobacteria	Rhizobiales	Beijerinckiaceae	Roseiarcus
ASV_360	Bacteria	Proteobacteria	Alphaproteobacteria	Elsterales
ASV_361	Bacteria	Actinobacteriota	Actinobacteria	Corynebacteriales	Mycobacteriaceae	Mycobacterium
ASV_362	Bacteria	Proteobacteria	Alphaproteobacteria	Elsterales
ASV_363	Bacteria	Proteobacteria	Alphaproteobacteria	Elsterales
ASV_364	Bacteria	Proteobacteria	Gammaproteobacteria	Burkholderiales	Burkholderiaceae	Burkholderia-Caballeronia-Paraburkholderia
ASV_365	Bacteria	Acidobacteriota	Acidobacteriae	Acidobacteriales	Koribacteraceae	Candidatus_Koribacter
ASV_366	Bacteria	Proteobacteria	Alphaproteobacteria	Rhizobiales	Beijerinckiaceae	Roseiarcus
ASV_367	Bacteria	Acidobacteriota	Acidobacteriae	Acidobacteriales	Acidobacteriaceae_(Subgroup_1)	Occallatibacter
ASV_368	Bacteria	WPS-2
ASV_369	Bacteria	Actinobacteriota	Actinobacteria	Corynebacteriales	Mycobacteriaceae	Mycobacterium
ASV_370	Bacteria	Proteobacteria	Alphaproteobacteria	Rickettsiales	Mitochondria
ASV_371	Bacteria	Cyanobacteria	Cyanobacteriia	Chloroplast
ASV_372	Bacteria	Proteobacteria	Alphaproteobacteria	Rhizobiales	Xanthobacteraceae	Bradyrhizobium
ASV_373	Bacteria	Proteobacteria	Alphaproteobacteria	Micropepsales	Micropepsaceae
ASV_374	Bacteria	Acidobacteriota	Acidobacteriae	Acidobacteriales	Koribacteraceae	Candidatus_Koribacter
ASV_375	Bacteria	Proteobacteria	Alphaproteobacteria	Elsterales
ASV_376	Bacteria	Proteobacteria	Alphaproteobacteria	Rhizobiales	Xanthobacteraceae	Bradyrhizobium
ASV_377	Bacteria	Proteobacteria	Alphaproteobacteria	Rhizobiales	Xanthobacteraceae	Bradyrhizobium
ASV_378	Bacteria	Acidobacteriota	Acidobacteriae	Acidobacteriales	Acidobacteriaceae_(Subgroup_1)	Acidipila
ASV_379	Bacteria	Proteobacteria	Gammaproteobacteria	Xanthomonadales	Rhodanobacteraceae	Dyella
ASV_380	Bacteria	Proteobacteria	Alphaproteobacteria	Rhizobiales	Xanthobacteraceae
ASV_381	Bacteria	Acidobacteriota	Acidobacteriae	Acidobacteriales	Acidobacteriaceae_(Subgroup_1)	Acidipila
ASV_382	Bacteria	Cyanobacteria	Cyanobacteriia	Chloroplast
ASV_383	Bacteria	Acidobacteriota	Acidobacteriae	Acidobacteriales	Acidobacteriaceae_(Subgroup_1)	Acidipila
ASV_384	Bacteria	Acidobacteriota	Acidobacteriae	Acidobacteriales
ASV_385	Bacteria	Proteobacteria	Gammaproteobacteria	Gammaproteobacteria_Incertae_Sedis	Unknown_Family	Acidibacter
ASV_386	Bacteria	Proteobacteria	Alphaproteobacteria	Acetobacterales	Acetobacteraceae	Acidocella
ASV_387	Bacteria	Acidobacteriota	Acidobacteriae	Acidobacteriales	Acidobacteriaceae_(Subgroup_1)	Acidipila
ASV_388	Bacteria	Proteobacteria	Alphaproteobacteria	Rickettsiales	Mitochondria
ASV_389	Bacteria	Proteobacteria	Gammaproteobacteria	JG36-TzT-191
ASV_390	Bacteria	Proteobacteria	Gammaproteobacteria	WD260
ASV_391	Bacteria	Acidobacteriota	Acidobacteriae	Subgroup_2
ASV_392	Bacteria	Cyanobacteria	Cyanobacteriia	Chloroplast
ASV_393	Bacteria	Proteobacteria	Gammaproteobacteria	Gammaproteobacteria_Incertae_Sedis	Unknown_Family	Acidibacter
ASV_394	Bacteria	Proteobacteria	Alphaproteobacteria	Rhizobiales	KF-JG30-B3
ASV_395	Bacteria	Acidobacteriota	Acidobacteriae	Acidobacteriales
ASV_396	Bacteria	Acidobacteriota	Acidobacteriae	Acidobacteriales	Acidobacteriaceae_(Subgroup_1)	Occallatibacter
ASV_397	Bacteria	Proteobacteria	Alphaproteobacteria	Sphingomonadales	Sphingomonadaceae	Sphingomonas
ASV_398	Bacteria	Proteobacteria	Alphaproteobacteria	Acetobacterales	Acetobacteraceae	Acidocella
ASV_399	Bacteria	Acidobacteriota	Acidobacteriae	Acidobacteriales
ASV_400	Bacteria	WPS-2
ASV_401	Bacteria	Proteobacteria	Gammaproteobacteria	Gammaproteobacteria_Incertae_Sedis	Unknown_Family	Acidibacter
ASV_402	Bacteria	Proteobacteria	Alphaproteobacteria	Rhizobiales	Beijerinckiaceae	Roseiarcus
ASV_403	Bacteria	Acidobacteriota	Acidobacteriae	Subgroup_2
ASV_404	Bacteria	Proteobacteria	Alphaproteobacteria	Rhizobiales	Xanthobacteraceae
ASV_405	Bacteria	Verrucomicrobiota	Verrucomicrobiae	Pedosphaerales	Pedosphaeraceae
ASV_406	Bacteria	Proteobacteria	Alphaproteobacteria	Rhizobiales	Beijerinckiaceae	Roseiarcus
ASV_407	Bacteria	Proteobacteria	Alphaproteobacteria	Elsterales
ASV_408	Bacteria	Proteobacteria	Alphaproteobacteria	Elsterales
ASV_409	Bacteria	Acidobacteriota	Acidobacteriae	Acidobacteriales	Acidobacteriaceae_(Subgroup_1)	Granulicella
ASV_410	Bacteria	Proteobacteria	Gammaproteobacteria	Gammaproteobacteria_Incertae_Sedis	Unknown_Family	Acidibacter
ASV_411	Bacteria	Cyanobacteria	Cyanobacteriia	Chloroplast
ASV_412	Bacteria	Proteobacteria	Alphaproteobacteria	Rhizobiales	Rhizobiaceae	Allorhizobium-Neorhizobium-Pararhizobium-Rhizobium
ASV_413	Bacteria	Proteobacteria	Alphaproteobacteria	Elsterales	Elsteraceae
ASV_414	Bacteria	Proteobacteria	Alphaproteobacteria	Rhizobiales	Xanthobacteraceae
ASV_415	Bacteria	Proteobacteria	Alphaproteobacteria	Rhizobiales	Xanthobacteraceae	Bradyrhizobium
ASV_416	Bacteria	Acidobacteriota	Acidobacteriae	Acidobacteriales	Acidobacteriaceae_(Subgroup_1)	Edaphobacter
ASV_417	Bacteria	Proteobacteria	Gammaproteobacteria	Burkholderiales	Burkholderiaceae	Burkholderia-Caballeronia-Paraburkholderia
ASV_418	Bacteria	Proteobacteria	Alphaproteobacteria	Rhizobiales	Xanthobacteraceae	Bradyrhizobium
ASV_419	Bacteria	Proteobacteria	Alphaproteobacteria	Acetobacterales	Acetobacteraceae
ASV_420	Bacteria	Acidobacteriota	Acidobacteriae	Acidobacteriales	Acidobacteriaceae_(Subgroup_1)	Acidicapsa
ASV_421	Bacteria	Proteobacteria	Alphaproteobacteria	Elsterales
ASV_422	Bacteria	Proteobacteria	Gammaproteobacteria	JG36-TzT-191
ASV_423	Bacteria	Proteobacteria	Alphaproteobacteria	Rhizobiales	Xanthobacteraceae
ASV_424	Bacteria	Acidobacteriota	Acidobacteriae	Acidobacteriales
ASV_425	Bacteria	Proteobacteria	Gammaproteobacteria	Xanthomonadales	Rhodanobacteraceae	Dyella
ASV_426	Bacteria	Acidobacteriota	Acidobacteriae	Acidobacteriales	Acidobacteriaceae_(Subgroup_1)	Acidipila
ASV_427	Bacteria	Proteobacteria	Alphaproteobacteria	Rhizobiales	Xanthobacteraceae	Bradyrhizobium
ASV_428	Bacteria	Actinobacteriota	Actinobacteria	Corynebacteriales	Mycobacteriaceae	Mycobacterium
ASV_429	Bacteria	Acidobacteriota	Acidobacteriae	Acidobacteriales	Koribacteraceae	Candidatus_Koribacter
ASV_430	Bacteria	Proteobacteria	Alphaproteobacteria	Rhodospirillales	Magnetospirillaceae
ASV_431	Bacteria	Acidobacteriota	Acidobacteriae	Acidobacteriales	Acidobacteriaceae_(Subgroup_1)	Edaphobacter
ASV_432	Bacteria	Proteobacteria	Alphaproteobacteria	Caulobacterales	Caulobacteraceae
ASV_433	Bacteria	Proteobacteria	Alphaproteobacteria	Rhizobiales	Xanthobacteraceae
ASV_434	Bacteria	Proteobacteria	Alphaproteobacteria	Reyranellales	Reyranellaceae	Reyranella
ASV_435	Bacteria	Acidobacteriota	Acidobacteriae	Acidobacteriales	Acidobacteriaceae_(Subgroup_1)	Acidipila
ASV_436	Bacteria	Proteobacteria	Alphaproteobacteria	Rhizobiales	Xanthobacteraceae
ASV_437	Bacteria	Proteobacteria	Alphaproteobacteria	Rhizobiales	Xanthobacteraceae
ASV_438	Bacteria	Proteobacteria	Alphaproteobacteria	Rhizobiales	Xanthobacteraceae	Bradyrhizobium
ASV_439	Bacteria	Proteobacteria	Alphaproteobacteria	Acetobacterales	Acetobacteraceae	Acidicaldus
ASV_440	Bacteria	Acidobacteriota	Acidobacteriae	Acidobacteriales	Acidobacteriaceae_(Subgroup_1)	Edaphobacter
ASV_441	Bacteria	Proteobacteria	Alphaproteobacteria	Rhizobiales	Xanthobacteraceae
ASV_442	Bacteria	Proteobacteria	Alphaproteobacteria	Elsterales
ASV_443	Bacteria	Cyanobacteria	Cyanobacteriia	Chloroplast
ASV_444	Bacteria	Proteobacteria	Alphaproteobacteria	Rickettsiales	Mitochondria
ASV_445	Bacteria	Proteobacteria	Alphaproteobacteria	Rhizobiales	Rhizobiaceae	Mesorhizobium
ASV_446	Bacteria	Proteobacteria	Gammaproteobacteria	Gammaproteobacteria_Incertae_Sedis	Unknown_Family	Acidibacter
ASV_447	Bacteria	Proteobacteria	Alphaproteobacteria	Caulobacterales	Caulobacteraceae
ASV_448	Bacteria	Proteobacteria	Alphaproteobacteria	Rhizobiales	Xanthobacteraceae
ASV_449	Bacteria	Acidobacteriota	Acidobacteriae	Acidobacteriales	Acidobacteriaceae_(Subgroup_1)	Occallatibacter
ASV_450	Bacteria	Proteobacteria	Alphaproteobacteria	Caulobacterales	Caulobacteraceae
ASV_451	Bacteria	Actinobacteriota	Actinobacteria	Corynebacteriales	Mycobacteriaceae	Mycobacterium
ASV_452	Bacteria	Actinobacteriota	Actinobacteria	Corynebacteriales	Mycobacteriaceae	Mycobacterium
ASV_453	Bacteria	Proteobacteria	Alphaproteobacteria	Rhizobiales	Xanthobacteraceae
ASV_454	Bacteria	Acidobacteriota	Acidobacteriae	Acidobacteriales	Acidobacteriaceae_(Subgroup_1)	Acidipila
ASV_455	Bacteria	Proteobacteria	Alphaproteobacteria	Rickettsiales	Mitochondria
ASV_456	Bacteria	Proteobacteria	Alphaproteobacteria	Caulobacterales	Caulobacteraceae
ASV_457	Bacteria	Actinobacteriota	Actinobacteria	Corynebacteriales	Mycobacteriaceae	Mycobacterium
ASV_458	Bacteria	Cyanobacteria	Cyanobacteriia	Chloroplast
ASV_459	Bacteria	Actinobacteriota	Thermoleophilia	Solirubrobacterales	Solirubrobacteraceae	Conexibacter
ASV_460	Bacteria	Actinobacteriota	Thermoleophilia	Gaiellales
ASV_461	Bacteria	Actinobacteriota	Actinobacteria	Corynebacteriales	Mycobacteriaceae	Mycobacterium
ASV_462	Bacteria	Actinobacteriota	Actinobacteria	Corynebacteriales	Mycobacteriaceae	Mycobacterium
ASV_463	Bacteria	Proteobacteria	Alphaproteobacteria	Rhizobiales	Xanthobacteraceae	Bradyrhizobium
ASV_464	Bacteria	Verrucomicrobiota	Verrucomicrobiae	Chthoniobacterales	Xiphinematobacteraceae	Candidatus_Xiphinematobacter
ASV_465	Bacteria	Proteobacteria	Gammaproteobacteria	Xanthomonadales	Rhodanobacteraceae	Dyella
ASV_466	Bacteria	Proteobacteria	Alphaproteobacteria	Rhizobiales	Rhizobiaceae	Allorhizobium-Neorhizobium-Pararhizobium-Rhizobium
ASV_467	Bacteria	Proteobacteria	Gammaproteobacteria	Burkholderiales	Burkholderiaceae	Burkholderia-Caballeronia-Paraburkholderia
ASV_468	Bacteria	Proteobacteria	Gammaproteobacteria	Gammaproteobacteria_Incertae_Sedis	Unknown_Family	Acidibacter
ASV_469	Bacteria	Proteobacteria	Alphaproteobacteria	Rhizobiales	Beijerinckiaceae	Roseiarcus
ASV_470	Bacteria	Acidobacteriota	Acidobacteriae	Acidobacteriales	Acidobacteriaceae_(Subgroup_1)	Acidipila
ASV_471	Bacteria	Actinobacteriota	Thermoleophilia	Gaiellales
ASV_472	Bacteria	Proteobacteria	Gammaproteobacteria	Xanthomonadales	Rhodanobacteraceae	Dyella
ASV_473	Bacteria	Proteobacteria	Alphaproteobacteria	Elsterales
ASV_474	Bacteria	Proteobacteria	Gammaproteobacteria	Gammaproteobacteria_Incertae_Sedis	Unknown_Family	Acidibacter
ASV_475	Bacteria	Acidobacteriota	Acidobacteriae	Acidobacteriales
ASV_476	Bacteria	Proteobacteria	Gammaproteobacteria	WD260
ASV_477	Bacteria	Acidobacteriota	Acidobacteriae	Acidobacteriales	Acidobacteriaceae_(Subgroup_1)	Acidipila
ASV_478	Bacteria	Verrucomicrobiota	Verrucomicrobiae	Chthoniobacterales	Xiphinematobacteraceae	Candidatus_Xiphinematobacter
ASV_479	Bacteria	Proteobacteria	Gammaproteobacteria	Gammaproteobacteria_Incertae_Sedis	Unknown_Family	Acidibacter
ASV_480	Bacteria	Acidobacteriota	Acidobacteriae	Acidobacteriales	Acidobacteriaceae_(Subgroup_1)	Occallatibacter
ASV_481	Bacteria	Proteobacteria	Alphaproteobacteria	Rhizobiales	Beijerinckiaceae	Roseiarcus
ASV_482	Bacteria	Proteobacteria	Alphaproteobacteria	Rhizobiales	Xanthobacteraceae	Bradyrhizobium
ASV_483	Bacteria	Proteobacteria	Alphaproteobacteria	Elsterales
ASV_484	Bacteria	Acidobacteriota	Acidobacteriae	Acidobacteriales	Acidobacteriaceae_(Subgroup_1)	Acidipila
ASV_485	Bacteria	Proteobacteria	Alphaproteobacteria	Rickettsiales	Mitochondria
ASV_486	Bacteria	Proteobacteria	Alphaproteobacteria	Rhizobiales	Xanthobacteraceae	Rhodoplanes
ASV_487	Bacteria	Proteobacteria	Alphaproteobacteria	Rhizobiales	Xanthobacteraceae
ASV_488	Bacteria	Actinobacteriota	Actinobacteria	Corynebacteriales	Mycobacteriaceae	Mycobacterium
ASV_489	Bacteria	Acidobacteriota	Acidobacteriae	Acidobacteriales	Koribacteraceae	Candidatus_Koribacter
ASV_490	Bacteria	Actinobacteriota	Actinobacteria	Frankiales	Acidothermaceae	Acidothermus
ASV_491	Bacteria	Proteobacteria	Alphaproteobacteria	Rhizobiales	Rhizobiaceae	Allorhizobium-Neorhizobium-Pararhizobium-Rhizobium
ASV_492	Bacteria	Acidobacteriota	Acidobacteriae	Acidobacteriales	Koribacteraceae	Candidatus_Koribacter
ASV_493	Bacteria	Acidobacteriota	Acidobacteriae	Acidobacteriales	Acidobacteriaceae_(Subgroup_1)	Acidipila
ASV_494	Bacteria	Proteobacteria	Alphaproteobacteria	Rhizobiales	Xanthobacteraceae
ASV_495	Bacteria	Proteobacteria	Alphaproteobacteria	Rhizobiales	Xanthobacteraceae	Bradyrhizobium
ASV_496	Bacteria	Proteobacteria	Alphaproteobacteria	Rhizobiales	Rhodomicrobiaceae	Rhodomicrobium
ASV_497	Bacteria	Actinobacteriota	Actinobacteria	Frankiales	Acidothermaceae	Acidothermus
ASV_498	Bacteria	Proteobacteria	Alphaproteobacteria	Elsterales
ASV_499	Bacteria	Acidobacteriota	Acidobacteriae	Acidobacteriales	Acidobacteriaceae_(Subgroup_1)	Acidipila
ASV_500	Bacteria	Verrucomicrobiota	Verrucomicrobiae	Chthoniobacterales	Xiphinematobacteraceae	Candidatus_Xiphinematobacter
ASV_501	Bacteria	Acidobacteriota	Acidobacteriae	Acidobacteriales
ASV_502	Bacteria	Proteobacteria	Alphaproteobacteria	Rhizobiales	Beijerinckiaceae	Roseiarcus
ASV_503	Bacteria	Verrucomicrobiota	Verrucomicrobiae	Chthoniobacterales	Xiphinematobacteraceae	Candidatus_Xiphinematobacter
ASV_504	Bacteria	Actinobacteriota	Actinobacteria	Corynebacteriales	Mycobacteriaceae	Mycobacterium
ASV_505	Bacteria	Proteobacteria	Alphaproteobacteria	Caulobacterales	Caulobacteraceae
ASV_506	Bacteria	Proteobacteria	Gammaproteobacteria	WD260
ASV_507	Bacteria	Acidobacteriota	Acidobacteriae	Acidobacteriales	Acidobacteriaceae_(Subgroup_1)	Acidicapsa
ASV_508	Bacteria	Proteobacteria	Alphaproteobacteria	Rhizobiales	Beijerinckiaceae	Roseiarcus
ASV_509	Bacteria	Proteobacteria	Gammaproteobacteria	Burkholderiales	Burkholderiaceae	Burkholderia-Caballeronia-Paraburkholderia
ASV_510	Bacteria	Proteobacteria	Alphaproteobacteria	Rhizobiales	Beijerinckiaceae	Roseiarcus
ASV_511	Bacteria	Proteobacteria	Alphaproteobacteria	Rhizobiales	Xanthobacteraceae	Bradyrhizobium
ASV_512	Bacteria	Acidobacteriota	Acidobacteriae	Acidobacteriales
ASV_513	Bacteria	Acidobacteriota	Acidobacteriae	Subgroup_2
ASV_514	Bacteria	Actinobacteriota	Actinobacteria	Corynebacteriales	Mycobacteriaceae	Mycobacterium
ASV_515	Bacteria	Proteobacteria	Alphaproteobacteria	Rhizobiales	Xanthobacteraceae
ASV_516	Bacteria	Acidobacteriota	Acidobacteriae	Subgroup_2
ASV_517	Bacteria	Acidobacteriota	Acidobacteriae	Bryobacterales	Bryobacteraceae	Bryobacter
ASV_518	Bacteria	Acidobacteriota	Acidobacteriae	Acidobacteriales	Acidobacteriaceae_(Subgroup_1)	Acidipila
ASV_519	Bacteria	Cyanobacteria	Cyanobacteriia	Chloroplast
ASV_520	Bacteria	Cyanobacteria	Cyanobacteriia	Chloroplast
ASV_521	Bacteria	Proteobacteria	Alphaproteobacteria	Rhizobiales	Beijerinckiaceae	Roseiarcus
ASV_522	Bacteria	Actinobacteriota	Actinobacteria	Frankiales	Acidothermaceae	Acidothermus
ASV_523	Bacteria	Proteobacteria	Alphaproteobacteria	Elsterales
ASV_524	Bacteria	Verrucomicrobiota	Verrucomicrobiae	Chthoniobacterales	Xiphinematobacteraceae	Candidatus_Xiphinematobacter
ASV_525	Bacteria	Acidobacteriota	Acidobacteriae	Acidobacteriales	Acidobacteriaceae_(Subgroup_1)	Granulicella
ASV_526	Bacteria	Acidobacteriota	Acidobacteriae	Acidobacteriales	Acidobacteriaceae_(Subgroup_1)	Bryocella
ASV_527	Bacteria	Proteobacteria	Alphaproteobacteria	Acetobacterales	Acetobacteraceae	Acidocella
ASV_528	Bacteria	Proteobacteria	Alphaproteobacteria	Acetobacterales	Acetobacteraceae	Acidicaldus
ASV_529	Bacteria	Actinobacteriota	Actinobacteria	Frankiales	Acidothermaceae	Acidothermus
ASV_530	Bacteria	Actinobacteriota	Actinobacteria	Corynebacteriales	Mycobacteriaceae	Mycobacterium
ASV_531	Bacteria	Patescibacteria	Saccharimonadia	Saccharimonadales	LWQ8
ASV_532	Bacteria	Proteobacteria	Gammaproteobacteria	WD260
ASV_533	Bacteria	Proteobacteria	Alphaproteobacteria	Caulobacterales	Caulobacteraceae
ASV_534	Bacteria	Cyanobacteria	Cyanobacteriia	Chloroplast
ASV_535	Bacteria	Proteobacteria	Alphaproteobacteria	Rhizobiales	Xanthobacteraceae
ASV_536	Bacteria	Acidobacteriota	Acidobacteriae	Acidobacteriales	Acidobacteriaceae_(Subgroup_1)
ASV_537	Bacteria	Proteobacteria	Alphaproteobacteria	Elsterales
ASV_538	Bacteria	Verrucomicrobiota	Verrucomicrobiae	Chthoniobacterales	Xiphinematobacteraceae	Candidatus_Xiphinematobacter
ASV_539	Bacteria	Proteobacteria	Alphaproteobacteria	Rhizobiales	Xanthobacteraceae
ASV_540	Bacteria	Acidobacteriota	Acidobacteriae	Acidobacteriales	Acidobacteriaceae_(Subgroup_1)	Acidipila
ASV_541	Bacteria	Acidobacteriota	Acidobacteriae	Acidobacteriales	Acidobacteriaceae_(Subgroup_1)	Acidipila
ASV_542	Bacteria	Proteobacteria	Alphaproteobacteria	Rhizobiales	Xanthobacteraceae
ASV_543	Bacteria	Cyanobacteria	Cyanobacteriia	Chloroplast
ASV_544	Bacteria	Actinobacteriota	Actinobacteria	Corynebacteriales	Mycobacteriaceae	Mycobacterium
ASV_545	Bacteria	Actinobacteriota	Actinobacteria	Corynebacteriales	Mycobacteriaceae	Mycobacterium
ASV_546	Bacteria	Acidobacteriota	Acidobacteriae	Acidobacteriales
ASV_547	Bacteria	Proteobacteria	Alphaproteobacteria	Caulobacterales	Caulobacteraceae
ASV_548	Bacteria	Actinobacteriota	Actinobacteria	Frankiales	Acidothermaceae	Acidothermus
ASV_549	Bacteria	Proteobacteria	Alphaproteobacteria	Elsterales
ASV_550	Bacteria	Acidobacteriota	Acidobacteriae	Acidobacteriales	Acidobacteriaceae_(Subgroup_1)	Acidipila
ASV_551	Bacteria	WPS-2
ASV_552	Bacteria	Acidobacteriota	Acidobacteriae	Acidobacteriales	Acidobacteriaceae_(Subgroup_1)	Occallatibacter
ASV_553	Bacteria	Proteobacteria	Alphaproteobacteria	Sphingomonadales	Sphingomonadaceae	Sphingomonas
ASV_554	Bacteria	Actinobacteriota	Actinobacteria	Corynebacteriales	Mycobacteriaceae	Mycobacterium
ASV_555	Bacteria	Actinobacteriota	Actinobacteria	Corynebacteriales	Mycobacteriaceae	Mycobacterium
ASV_556	Bacteria	Proteobacteria	Alphaproteobacteria	Elsterales
ASV_557	Bacteria	Proteobacteria	Gammaproteobacteria	Gammaproteobacteria_Incertae_Sedis	Unknown_Family	Acidibacter
ASV_558	Bacteria	Proteobacteria	Alphaproteobacteria	Acetobacterales	Acetobacteraceae	Acidicaldus
ASV_559	Bacteria	Proteobacteria	Alphaproteobacteria	Acetobacterales	Acetobacteraceae	Acidocella
ASV_560	Bacteria	Acidobacteriota	Acidobacteriae	Acidobacteriales	Acidobacteriaceae_(Subgroup_1)	Acidipila
ASV_561	Bacteria	Acidobacteriota	Acidobacteriae	Acidobacteriales	Acidobacteriaceae_(Subgroup_1)	Occallatibacter
ASV_562	Bacteria	Acidobacteriota	Acidobacteriae	Acidobacteriales	Acidobacteriaceae_(Subgroup_1)	Occallatibacter
ASV_563	Bacteria	Acidobacteriota	Acidobacteriae	Acidobacteriales	Acidobacteriaceae_(Subgroup_1)	Acidipila
ASV_564	Bacteria	Proteobacteria	Alphaproteobacteria	Rhizobiales	Xanthobacteraceae	Afipia
ASV_565	Bacteria	Proteobacteria	Gammaproteobacteria	Gammaproteobacteria_Incertae_Sedis	Unknown_Family	Acidibacter
ASV_566	Bacteria	Proteobacteria	Gammaproteobacteria	Burkholderiales	Burkholderiaceae	Burkholderia-Caballeronia-Paraburkholderia
ASV_567	Bacteria	Actinobacteriota	Actinobacteria	Corynebacteriales	Mycobacteriaceae	Mycobacterium
ASV_568	Bacteria	Proteobacteria	Alphaproteobacteria	Rhizobiales	Beijerinckiaceae	Roseiarcus
ASV_569	Bacteria	Actinobacteriota	Actinobacteria	Frankiales	Acidothermaceae	Acidothermus
ASV_570	Bacteria	Proteobacteria	Alphaproteobacteria	Acetobacterales	Acetobacteraceae	Acidocella
ASV_571	Bacteria	Proteobacteria	Alphaproteobacteria	Elsterales
ASV_572	Bacteria	Proteobacteria	Alphaproteobacteria	Caulobacterales	Caulobacteraceae
ASV_573	Bacteria	Proteobacteria	Alphaproteobacteria	Elsterales
ASV_574	Bacteria	Proteobacteria	Alphaproteobacteria	Elsterales	Elsteraceae	Aliidongia
ASV_575	Bacteria	Proteobacteria	Alphaproteobacteria	Rhodospirillales	Magnetospirillaceae
ASV_576	Bacteria	Proteobacteria	Alphaproteobacteria	Rhizobiales	Xanthobacteraceae
ASV_577	Bacteria	Proteobacteria	Alphaproteobacteria	Rhizobiales	Xanthobacteraceae
ASV_578	Bacteria	Proteobacteria	Alphaproteobacteria	Rhizobiales	Xanthobacteraceae	Bradyrhizobium
ASV_579	Bacteria	Proteobacteria	Alphaproteobacteria	Elsterales
ASV_580	Bacteria	Proteobacteria	Alphaproteobacteria	Rhizobiales	Xanthobacteraceae	Bradyrhizobium
ASV_581	Bacteria	Proteobacteria	Alphaproteobacteria	Rhizobiales	Xanthobacteraceae
ASV_582	Bacteria	Proteobacteria	Alphaproteobacteria	Rhizobiales	Xanthobacteraceae	Bradyrhizobium
ASV_583	Bacteria	Cyanobacteria	Cyanobacteriia	Chloroplast
ASV_584	Bacteria	Proteobacteria	Alphaproteobacteria	Rhizobiales	Xanthobacteraceae
ASV_585	Bacteria	Acidobacteriota	Acidobacteriae	Acidobacteriales	Acidobacteriaceae_(Subgroup_1)	Edaphobacter
ASV_586	Bacteria	Acidobacteriota	Acidobacteriae	Acidobacteriales	Acidobacteriaceae_(Subgroup_1)	Edaphobacter
ASV_587	Bacteria	Proteobacteria	Alphaproteobacteria	Acetobacterales	Acetobacteraceae
ASV_588	Bacteria	Acidobacteriota	Acidobacteriae	Acidobacteriales	Acidobacteriaceae_(Subgroup_1)	Acidicapsa
ASV_589	Bacteria	Acidobacteriota	Acidobacteriae	Acidobacteriales	Acidobacteriaceae_(Subgroup_1)	Acidipila
ASV_590	Bacteria	Proteobacteria	Alphaproteobacteria	Rhizobiales	Xanthobacteraceae
ASV_591	Bacteria	Proteobacteria	Alphaproteobacteria	Acetobacterales	Acetobacteraceae	Acidisoma
ASV_592	Bacteria	Acidobacteriota	Acidobacteriae	Acidobacteriales	Acidobacteriaceae_(Subgroup_1)	Occallatibacter
ASV_593	Bacteria	Proteobacteria	Alphaproteobacteria	Rhizobiales	Xanthobacteraceae
ASV_594	Bacteria	Proteobacteria	Alphaproteobacteria	Rhizobiales	Beijerinckiaceae	Roseiarcus
ASV_595	Bacteria	Proteobacteria	Alphaproteobacteria	Rhizobiales	Xanthobacteraceae	Pseudolabrys
ASV_596	Bacteria	Proteobacteria	Gammaproteobacteria	Gammaproteobacteria_Incertae_Sedis	Unknown_Family	Acidibacter
ASV_597	Bacteria	Proteobacteria	Alphaproteobacteria	Elsterales	Elsteraceae
ASV_598	Bacteria	Proteobacteria	Gammaproteobacteria	Burkholderiales	Burkholderiaceae	Burkholderia-Caballeronia-Paraburkholderia
ASV_599	Bacteria	Actinobacteriota	Acidimicrobiia
ASV_600	Bacteria	Acidobacteriota	Acidobacteriae	Acidobacteriales	Acidobacteriaceae_(Subgroup_1)	Edaphobacter
ASV_601	Bacteria	Acidobacteriota	Acidobacteriae	Acidobacteriales	Acidobacteriaceae_(Subgroup_1)	Acidipila
ASV_602	Bacteria	Acidobacteriota	Acidobacteriae	Acidobacteriales	Acidobacteriaceae_(Subgroup_1)	Acidipila
ASV_603	Bacteria	Proteobacteria	Gammaproteobacteria	Burkholderiales	Comamonadaceae	Leptothrix
ASV_604	Bacteria	Proteobacteria	Alphaproteobacteria	Caulobacterales	Caulobacteraceae	Phenylobacterium
ASV_605	Bacteria	Proteobacteria	Alphaproteobacteria	Rhizobiales	Beijerinckiaceae	Roseiarcus
ASV_606	Bacteria	Proteobacteria	Alphaproteobacteria	Rhizobiales	Xanthobacteraceae
ASV_607	Bacteria	Proteobacteria	Alphaproteobacteria	Elsterales
ASV_608	Bacteria	Proteobacteria	Gammaproteobacteria	Burkholderiales	Burkholderiaceae	Burkholderia-Caballeronia-Paraburkholderia
ASV_609	Bacteria	Acidobacteriota	Acidobacteriae	Acidobacteriales	Acidobacteriaceae_(Subgroup_1)	Edaphobacter
ASV_610	Bacteria	Actinobacteriota	Actinobacteria	Corynebacteriales	Mycobacteriaceae	Mycobacterium
ASV_611	Bacteria	Proteobacteria	Alphaproteobacteria	Rhizobiales	Xanthobacteraceae
ASV_612	Bacteria	Proteobacteria	Alphaproteobacteria	Rhizobiales	Beijerinckiaceae	Roseiarcus
ASV_613	Bacteria	Proteobacteria	Gammaproteobacteria	Gammaproteobacteria_Incertae_Sedis	Unknown_Family	Acidibacter
ASV_614	Bacteria	Acidobacteriota	Acidobacteriae	Acidobacteriales	Acidobacteriaceae_(Subgroup_1)	Acidipila
ASV_615	Bacteria	Planctomycetota	Planctomycetes	Planctomycetales	Gimesiaceae
ASV_616	Bacteria	Proteobacteria	Alphaproteobacteria	Rhizobiales	Xanthobacteraceae
ASV_617	Bacteria	Patescibacteria	Saccharimonadia	Saccharimonadales	LWQ8
ASV_618	Bacteria	Proteobacteria	Alphaproteobacteria	Rhizobiales	Xanthobacteraceae
ASV_619	Bacteria	Proteobacteria	Alphaproteobacteria	Rhizobiales	Xanthobacteraceae	Bradyrhizobium
ASV_620	Bacteria	Proteobacteria	Alphaproteobacteria	Rhizobiales
ASV_621	Bacteria	Actinobacteriota	Actinobacteria	Corynebacteriales	Mycobacteriaceae	Mycobacterium
ASV_622	Bacteria	Proteobacteria	Alphaproteobacteria	Elsterales
ASV_623	Bacteria	Proteobacteria	Alphaproteobacteria	Elsterales
ASV_624	Bacteria	Proteobacteria	Alphaproteobacteria	Acetobacterales	Acetobacteraceae
ASV_625	Bacteria	Acidobacteriota	Acidobacteriae	Acidobacteriales	Acidobacteriaceae_(Subgroup_1)	Acidipila
ASV_626	Bacteria	Proteobacteria	Alphaproteobacteria	Acetobacterales	Acetobacteraceae
ASV_627	Bacteria	Acidobacteriota	Acidobacteriae	Acidobacteriales
ASV_628	Bacteria	Acidobacteriota	Acidobacteriae	Acidobacteriales	Acidobacteriaceae_(Subgroup_1)	Acidipila
ASV_629	Bacteria	Proteobacteria	Alphaproteobacteria	Caulobacterales	Caulobacteraceae
ASV_630	Bacteria	Cyanobacteria	Cyanobacteriia	Chloroplast
ASV_631	Bacteria	Proteobacteria	Alphaproteobacteria	Azospirillales	Inquilinaceae	Inquilinus
ASV_632	Bacteria	Proteobacteria	Alphaproteobacteria	Elsterales
ASV_633	Bacteria	Proteobacteria	Alphaproteobacteria	Rhodospirillales	Magnetospirillaceae
ASV_634	Bacteria	Proteobacteria	Alphaproteobacteria	Acetobacterales	Acetobacteraceae	Acidocella
ASV_635	Bacteria	Acidobacteriota	Acidobacteriae	Acidobacteriales	Acidobacteriaceae_(Subgroup_1)
ASV_636	Bacteria	Acidobacteriota	Acidobacteriae	Acidobacteriales	Acidobacteriaceae_(Subgroup_1)	Acidipila
ASV_637	Bacteria	Acidobacteriota	Acidobacteriae	Acidobacteriales	Acidobacteriaceae_(Subgroup_1)	Acidipila
ASV_638	Bacteria	Proteobacteria	Alphaproteobacteria	Rhizobiales	Xanthobacteraceae
ASV_639	Bacteria	Actinobacteriota	Thermoleophilia	Solirubrobacterales	Solirubrobacteraceae	Conexibacter
ASV_640	Bacteria	Acidobacteriota	Acidobacteriae	Acidobacteriales
ASV_641	Bacteria	Proteobacteria	Alphaproteobacteria	Rhizobiales	Xanthobacteraceae
ASV_642	Bacteria	Acidobacteriota	Acidobacteriae	Acidobacteriales	Acidobacteriaceae_(Subgroup_1)	Acidipila
ASV_643	Bacteria	Proteobacteria	Alphaproteobacteria	Rhizobiales	Xanthobacteraceae
ASV_644	Bacteria	Acidobacteriota	Acidobacteriae	Acidobacteriales	Acidobacteriaceae_(Subgroup_1)	Acidipila
ASV_645	Bacteria	Actinobacteriota	Actinobacteria	Corynebacteriales	Mycobacteriaceae	Mycobacterium
ASV_646	Bacteria	Verrucomicrobiota	Verrucomicrobiae	Chthoniobacterales	Xiphinematobacteraceae	Candidatus_Xiphinematobacter
ASV_647	Bacteria	Acidobacteriota	Acidobacteriae	Acidobacteriales	Acidobacteriaceae_(Subgroup_1)	Granulicella
ASV_648	Bacteria	Proteobacteria	Alphaproteobacteria	Acetobacterales	Acetobacteraceae
ASV_649	Bacteria	Acidobacteriota	Acidobacteriae	Acidobacteriales	Acidobacteriaceae_(Subgroup_1)	Acidipila
ASV_650	Bacteria	Proteobacteria	Alphaproteobacteria	Acetobacterales	Acetobacteraceae	Acidocella
ASV_651	Bacteria	Proteobacteria	Gammaproteobacteria	Gammaproteobacteria_Incertae_Sedis	Unknown_Family	Acidibacter
ASV_652	Bacteria	Proteobacteria	Alphaproteobacteria	Acetobacterales	Acetobacteraceae	Acidisphaera
ASV_653	Bacteria	Proteobacteria	Alphaproteobacteria	Rhizobiales	Xanthobacteraceae	Bradyrhizobium
ASV_654	Bacteria	Proteobacteria	Gammaproteobacteria	Burkholderiales	Burkholderiaceae	Burkholderia-Caballeronia-Paraburkholderia
ASV_655	Bacteria	Actinobacteriota	Actinobacteria	Frankiales	Acidothermaceae	Acidothermus
ASV_656	Bacteria	Proteobacteria	Alphaproteobacteria	Elsterales
ASV_657	Bacteria	Proteobacteria	Alphaproteobacteria	Elsterales
ASV_658	Bacteria	Acidobacteriota	Acidobacteriae	Acidobacteriales	Acidobacteriaceae_(Subgroup_1)	Acidipila
ASV_659	Bacteria	Actinobacteriota	Actinobacteria	Corynebacteriales	Mycobacteriaceae	Mycobacterium
ASV_660	Bacteria	Proteobacteria	Alphaproteobacteria	Elsterales	Elsteraceae	Aliidongia
ASV_661	Bacteria	Proteobacteria	Alphaproteobacteria	Acetobacterales	Acetobacteraceae	Acidocella
ASV_662	Bacteria	Actinobacteriota	Actinobacteria	Corynebacteriales	Mycobacteriaceae	Mycobacterium
ASV_663	Bacteria	Cyanobacteria	Cyanobacteriia	Chloroplast
ASV_664	Bacteria	Acidobacteriota	Acidobacteriae	Acidobacteriales	Acidobacteriaceae_(Subgroup_1)	Acidipila
ASV_665	Bacteria	Patescibacteria	Saccharimonadia	Saccharimonadales	LWQ8
ASV_666	Bacteria	Proteobacteria	Alphaproteobacteria	Rickettsiales	Mitochondria
ASV_667	Bacteria	Proteobacteria	Alphaproteobacteria	Rhizobiales	Beijerinckiaceae	Roseiarcus
ASV_668	Bacteria	Proteobacteria	Alphaproteobacteria	Caulobacterales	Caulobacteraceae
ASV_669	Bacteria	Acidobacteriota	Acidobacteriae	Acidobacteriales	Acidobacteriaceae_(Subgroup_1)	Acidipila
ASV_670	Bacteria	Chloroflexi	Ktedonobacteria	Ktedonobacterales	Ktedonobacteraceae
ASV_671	Bacteria	Proteobacteria	Alphaproteobacteria	Acetobacterales	Acetobacteraceae	Acidicaldus
ASV_672	Bacteria	Cyanobacteria	Cyanobacteriia
ASV_673	Bacteria	Proteobacteria	Gammaproteobacteria	Burkholderiales	Burkholderiaceae	Burkholderia-Caballeronia-Paraburkholderia
ASV_674	Bacteria	Actinobacteriota	Thermoleophilia	Solirubrobacterales	Solirubrobacteraceae	Conexibacter
ASV_675	Bacteria	Proteobacteria	Gammaproteobacteria	Gammaproteobacteria_Incertae_Sedis	Unknown_Family	Acidibacter
ASV_676	Bacteria	Verrucomicrobiota	Verrucomicrobiae	Chthoniobacterales	Xiphinematobacteraceae	Candidatus_Xiphinematobacter
ASV_677	Bacteria	Actinobacteriota	Acidimicrobiia
ASV_678	Bacteria	Proteobacteria	Alphaproteobacteria	Elsterales
ASV_679	Bacteria	Acidobacteriota	Acidobacteriae	Acidobacteriales	Acidobacteriaceae_(Subgroup_1)	Edaphobacter
ASV_680	Bacteria	Proteobacteria	Alphaproteobacteria	Elsterales	Elsteraceae
ASV_681	Bacteria	Cyanobacteria	Cyanobacteriia	Chloroplast
ASV_682	Bacteria	Acidobacteriota	Acidobacteriae	Acidobacteriales	Acidobacteriaceae_(Subgroup_1)	Acidipila
ASV_683	Bacteria	Proteobacteria	Alphaproteobacteria	Elsterales
ASV_684	Bacteria	Proteobacteria	Alphaproteobacteria	Rhizobiales	Beijerinckiaceae	Methylocella
ASV_685	Bacteria	Proteobacteria	Alphaproteobacteria	Rhizobiales	Beijerinckiaceae	Roseiarcus
ASV_686	Bacteria	Proteobacteria	Alphaproteobacteria	Elsterales
ASV_687	Bacteria	Acidobacteriota	Acidobacteriae	Subgroup_2
ASV_688	Bacteria	Acidobacteriota	Acidobacteriae	Acidobacteriales	Acidobacteriaceae_(Subgroup_1)	Acidipila
ASV_689	Bacteria	Actinobacteriota	Thermoleophilia	Gaiellales
ASV_690	Bacteria	Proteobacteria	Alphaproteobacteria	Rhizobiales	Xanthobacteraceae
ASV_691	Bacteria	Actinobacteriota	Actinobacteria	Corynebacteriales	Mycobacteriaceae	Mycobacterium
ASV_692	Bacteria	Actinobacteriota	Actinobacteria	Corynebacteriales	Mycobacteriaceae	Mycobacterium
ASV_693	Bacteria	Proteobacteria	Alphaproteobacteria	Rhizobiales	Xanthobacteraceae
ASV_694	Bacteria	Actinobacteriota	Actinobacteria	Corynebacteriales	Mycobacteriaceae	Mycobacterium
ASV_695	Bacteria	Actinobacteriota	Actinobacteria	Corynebacteriales	Mycobacteriaceae	Mycobacterium
ASV_696	Bacteria	Actinobacteriota	Actinobacteria	Corynebacteriales	Mycobacteriaceae	Mycobacterium
ASV_697	Bacteria	Proteobacteria	Gammaproteobacteria	Burkholderiales	Burkholderiaceae	Burkholderia-Caballeronia-Paraburkholderia
ASV_698	Bacteria	Proteobacteria	Alphaproteobacteria	Rhizobiales	Xanthobacteraceae
ASV_699	Bacteria	Proteobacteria	Alphaproteobacteria	Rhizobiales	Xanthobacteraceae
ASV_700	Bacteria	Proteobacteria	Alphaproteobacteria	Azospirillales	Inquilinaceae	Inquilinus
ASV_701	Bacteria	Proteobacteria	Alphaproteobacteria	Elsterales
ASV_702	Bacteria	Proteobacteria	Alphaproteobacteria	Rhizobiales	Beijerinckiaceae	Roseiarcus
ASV_703	Bacteria	Proteobacteria	Alphaproteobacteria	Elsterales
ASV_704	Bacteria	Acidobacteriota	Acidobacteriae	Acidobacteriales	Acidobacteriaceae_(Subgroup_1)	Edaphobacter
ASV_705	Bacteria	Acidobacteriota	Acidobacteriae	Acidobacteriales	Acidobacteriaceae_(Subgroup_1)
ASV_706	Bacteria	Acidobacteriota	Acidobacteriae	Acidobacteriales	Acidobacteriaceae_(Subgroup_1)	Acidipila
ASV_707	Bacteria	Actinobacteriota	Thermoleophilia	Solirubrobacterales	Solirubrobacteraceae
ASV_708	Bacteria	Verrucomicrobiota	Verrucomicrobiae	Chthoniobacterales	Xiphinematobacteraceae	Candidatus_Xiphinematobacter
ASV_709	Bacteria	Proteobacteria	Alphaproteobacteria	Rhizobiales	Beijerinckiaceae	Roseiarcus
ASV_710	Bacteria	WPS-2
ASV_711	Bacteria	Proteobacteria	Gammaproteobacteria	Burkholderiales	Burkholderiaceae	Burkholderia-Caballeronia-Paraburkholderia
ASV_712	Bacteria	Proteobacteria	Alphaproteobacteria	Rhizobiales	Beijerinckiaceae	Roseiarcus
ASV_713	Bacteria	Proteobacteria	Alphaproteobacteria	Rhizobiales	Xanthobacteraceae
ASV_714	Bacteria	Verrucomicrobiota	Verrucomicrobiae	Chthoniobacterales	Xiphinematobacteraceae	Candidatus_Xiphinematobacter
ASV_715	Bacteria	Proteobacteria	Alphaproteobacteria	Elsterales
ASV_716	Bacteria	Proteobacteria	Alphaproteobacteria	Caulobacterales	Caulobacteraceae
ASV_717	Bacteria	Proteobacteria	Gammaproteobacteria	Burkholderiales	Burkholderiaceae	Burkholderia-Caballeronia-Paraburkholderia
ASV_718	Bacteria	Actinobacteriota	Actinobacteria	Corynebacteriales	Mycobacteriaceae	Mycobacterium
ASV_719	Bacteria	Proteobacteria	Alphaproteobacteria	Rhizobiales
ASV_720	Bacteria	Proteobacteria	Gammaproteobacteria	Burkholderiales	Burkholderiaceae	Robbsia
ASV_721	Bacteria	Proteobacteria	Alphaproteobacteria	Caulobacterales	Caulobacteraceae
ASV_722	Bacteria	Acidobacteriota	Acidobacteriae	Subgroup_2
ASV_723	Bacteria	Acidobacteriota	Acidobacteriae	Acidobacteriales	Acidobacteriaceae_(Subgroup_1)
ASV_724	Bacteria	Acidobacteriota	Acidobacteriae	Acidobacteriales	Acidobacteriaceae_(Subgroup_1)	Acidipila
ASV_725	Bacteria	Proteobacteria	Alphaproteobacteria	Rhizobiales	Xanthobacteraceae	Bradyrhizobium
ASV_726	Bacteria	Acidobacteriota	Acidobacteriae	Subgroup_2
ASV_727	Bacteria	Proteobacteria	Alphaproteobacteria	Rhodospirillales	Magnetospirillaceae
ASV_728	Bacteria	Acidobacteriota	Acidobacteriae	Acidobacteriales
ASV_729	Bacteria	Proteobacteria	Alphaproteobacteria	Elsterales
ASV_730	Bacteria	Acidobacteriota	Acidobacteriae	Acidobacteriales	Acidobacteriaceae_(Subgroup_1)	Acidipila
ASV_731	Bacteria	Proteobacteria	Gammaproteobacteria	Xanthomonadales	Rhodanobacteraceae	Dokdonella
ASV_732	Bacteria	Acidobacteriota	Acidobacteriae	Acidobacteriales	Acidobacteriaceae_(Subgroup_1)	Occallatibacter
ASV_733	Bacteria	Proteobacteria	Alphaproteobacteria	Elsterales
ASV_734	Bacteria	Proteobacteria	Gammaproteobacteria	Burkholderiales	Burkholderiaceae	Burkholderia-Caballeronia-Paraburkholderia
ASV_735	Bacteria	Proteobacteria	Alphaproteobacteria	Acetobacterales	Acetobacteraceae
ASV_736	Bacteria	Proteobacteria	Alphaproteobacteria	Rhizobiales	Xanthobacteraceae	Bradyrhizobium
ASV_737	Bacteria	Proteobacteria	Alphaproteobacteria	Caulobacterales	Caulobacteraceae
ASV_738	Bacteria	Acidobacteriota	Acidobacteriae	Subgroup_2
ASV_739	Bacteria	Proteobacteria	Gammaproteobacteria	Xanthomonadales	Rhodanobacteraceae	Dyella
ASV_740	Bacteria	Proteobacteria	Alphaproteobacteria	Elsterales
ASV_741	Bacteria	Proteobacteria	Alphaproteobacteria	Micropepsales	Micropepsaceae
ASV_742	Bacteria	Proteobacteria	Alphaproteobacteria	Rhizobiales	Beijerinckiaceae
ASV_743	Bacteria	Proteobacteria	Alphaproteobacteria
ASV_744	Bacteria	Acidobacteriota	Acidobacteriae	Acidobacteriales	Acidobacteriaceae_(Subgroup_1)	Edaphobacter
ASV_745	Bacteria	Actinobacteriota	Actinobacteria	Corynebacteriales	Mycobacteriaceae	Mycobacterium
ASV_746	Bacteria	Proteobacteria	Alphaproteobacteria	Azospirillales	Inquilinaceae	Inquilinus
ASV_747	Bacteria	Actinobacteriota	Acidimicrobiia
ASV_748	Bacteria	Acidobacteriota	Acidobacteriae	Acidobacteriales	Acidobacteriaceae_(Subgroup_1)	Acidipila
ASV_749	Bacteria	WPS-2
ASV_750	Bacteria	Proteobacteria	Alphaproteobacteria	Rhizobiales	Xanthobacteraceae
ASV_751	Bacteria	Actinobacteriota	Thermoleophilia	Solirubrobacterales	Solirubrobacteraceae	Conexibacter
ASV_752	Bacteria	Proteobacteria	Alphaproteobacteria	Elsterales	Elsteraceae
ASV_753	Bacteria	Proteobacteria	Alphaproteobacteria	Elsterales
ASV_754	Bacteria	Acidobacteriota	Acidobacteriae	Acidobacteriales	Acidobacteriaceae_(Subgroup_1)	Occallatibacter
ASV_755	Bacteria	Acidobacteriota	Acidobacteriae	Acidobacteriales	Acidobacteriaceae_(Subgroup_1)	Acidipila
ASV_756	Bacteria	Acidobacteriota	Acidobacteriae	Acidobacteriales	Acidobacteriaceae_(Subgroup_1)	Acidipila
ASV_757	Bacteria	Proteobacteria	Alphaproteobacteria	Rhizobiales	Xanthobacteraceae	Bradyrhizobium
ASV_758	Bacteria	Patescibacteria	Saccharimonadia	Saccharimonadales	LWQ8
ASV_759	Bacteria	Actinobacteriota	Acidimicrobiia
ASV_760	Bacteria	Proteobacteria	Alphaproteobacteria	Elsterales	Elsteraceae	Aliidongia
ASV_761	Bacteria	Proteobacteria	Alphaproteobacteria	Elsterales
ASV_762	Bacteria	Proteobacteria	Alphaproteobacteria	Azospirillales	Inquilinaceae	Inquilinus
ASV_763	Bacteria	Acidobacteriota	Acidobacteriae	Subgroup_2
ASV_764	Bacteria	Proteobacteria	Alphaproteobacteria	Rhizobiales	Xanthobacteraceae
ASV_765	Bacteria	Acidobacteriota	Acidobacteriae	Acidobacteriales	Acidobacteriaceae_(Subgroup_1)	Edaphobacter
ASV_766	Bacteria	Proteobacteria	Alphaproteobacteria	Rhizobiales	Rhizobiaceae	Allorhizobium-Neorhizobium-Pararhizobium-Rhizobium
ASV_767	Bacteria	Cyanobacteria	Cyanobacteriia	Chloroplast
ASV_768	Bacteria	Proteobacteria	Gammaproteobacteria	Burkholderiales	Burkholderiaceae	Burkholderia-Caballeronia-Paraburkholderia
ASV_769	Bacteria	Proteobacteria	Alphaproteobacteria	Elsterales
ASV_770	Bacteria	Actinobacteriota	Actinobacteria	Corynebacteriales	Mycobacteriaceae	Mycobacterium
ASV_771	Bacteria	Actinobacteriota	Actinobacteria	Catenulisporales	Actinospicaceae	Actinospica
ASV_772	Bacteria	WPS-2
ASV_773	Bacteria	Proteobacteria	Gammaproteobacteria	WD260
ASV_774	Bacteria	Actinobacteriota	Actinobacteria	Corynebacteriales	Mycobacteriaceae	Mycobacterium
ASV_775	Bacteria	Actinobacteriota	Actinobacteria	Corynebacteriales	Mycobacteriaceae	Mycobacterium
ASV_776	Bacteria	Actinobacteriota	Actinobacteria	Corynebacteriales	Mycobacteriaceae	Mycobacterium
ASV_777	Bacteria	Acidobacteriota	Acidobacteriae	Acidobacteriales	Acidobacteriaceae_(Subgroup_1)	Acidipila
ASV_778	Bacteria	Proteobacteria	Alphaproteobacteria	Elsterales
ASV_779	Bacteria	Acidobacteriota	Acidobacteriae	Acidobacteriales	Koribacteraceae	Candidatus_Koribacter
ASV_780	Bacteria	Proteobacteria	Alphaproteobacteria	Elsterales
ASV_781	Bacteria	Proteobacteria	Alphaproteobacteria	Elsterales
ASV_782	Bacteria	Proteobacteria	Alphaproteobacteria	Rhizobiales	Devosiaceae
ASV_783	Bacteria	Acidobacteriota	Acidobacteriae	Acidobacteriales	Acidobacteriaceae_(Subgroup_1)	Acidipila
ASV_784	Bacteria	Acidobacteriota	Acidobacteriae	Acidobacteriales	Acidobacteriaceae_(Subgroup_1)	Acidipila
ASV_785	Bacteria	Actinobacteriota	Acidimicrobiia
ASV_786	Bacteria	Actinobacteriota	Thermoleophilia	Gaiellales
ASV_787	Bacteria	Verrucomicrobiota	Verrucomicrobiae	Chthoniobacterales	Chthoniobacteraceae	Chthoniobacter
ASV_788	Bacteria	Proteobacteria	Gammaproteobacteria	Burkholderiales	Burkholderiaceae	Burkholderia-Caballeronia-Paraburkholderia
ASV_789	Bacteria	Proteobacteria	Gammaproteobacteria	Gammaproteobacteria_Incertae_Sedis	Unknown_Family	Acidibacter
ASV_790	Bacteria	Acidobacteriota	Acidobacteriae	Acidobacteriales
ASV_791	Bacteria	Actinobacteriota	Actinobacteria	Frankiales	Acidothermaceae	Acidothermus
ASV_792	Bacteria	Proteobacteria	Alphaproteobacteria	Caulobacterales	Caulobacteraceae
ASV_793	Bacteria	Acidobacteriota	Acidobacteriae	Acidobacteriales	Koribacteraceae	Candidatus_Koribacter
ASV_794	Bacteria	Proteobacteria	Alphaproteobacteria	Elsterales
ASV_795	Bacteria	Proteobacteria	Alphaproteobacteria	Rhizobiales	Beijerinckiaceae	Methylocella
ASV_796	Bacteria	WPS-2
ASV_797	Bacteria	Proteobacteria	Alphaproteobacteria	Rhizobiales	Xanthobacteraceae
ASV_798	Bacteria	Acidobacteriota	Acidobacteriae	Acidobacteriales	Acidobacteriaceae_(Subgroup_1)	Granulicella
ASV_799	Bacteria	Acidobacteriota	Acidobacteriae	Acidobacteriales	Acidobacteriaceae_(Subgroup_1)	Acidipila
ASV_800	Bacteria	Proteobacteria	Alphaproteobacteria	Caulobacterales	Caulobacteraceae
ASV_801	Bacteria	Proteobacteria	Alphaproteobacteria	Rhizobiales	Xanthobacteraceae	Bradyrhizobium
ASV_802	Bacteria	Proteobacteria	Alphaproteobacteria	Acetobacterales	Acetobacteraceae
ASV_803	Bacteria	Proteobacteria	Alphaproteobacteria	Acetobacterales	Acetobacteraceae	Acidicaldus
ASV_804	Bacteria	Acidobacteriota	Acidobacteriae	Acidobacteriales
ASV_805	Bacteria	Proteobacteria	Alphaproteobacteria	Acetobacterales	Acetobacteraceae
ASV_806	Bacteria	Proteobacteria	Alphaproteobacteria	Rhizobiales	Xanthobacteraceae	Bradyrhizobium
ASV_807	Bacteria	Proteobacteria	Gammaproteobacteria	Gammaproteobacteria_Incertae_Sedis	Unknown_Family	Acidibacter
ASV_808	Bacteria	Proteobacteria	Alphaproteobacteria	Micropepsales	Micropepsaceae
ASV_809	Bacteria	Actinobacteriota	Actinobacteria	Corynebacteriales	Mycobacteriaceae	Mycobacterium
ASV_810	Bacteria	Proteobacteria	Alphaproteobacteria	Rhizobiales	KF-JG30-B3
ASV_811	Bacteria	Proteobacteria	Alphaproteobacteria	Rhizobiales	Beijerinckiaceae	Roseiarcus
ASV_812	Bacteria	Acidobacteriota	Acidobacteriae	Acidobacteriales	Acidobacteriaceae_(Subgroup_1)	Terracidiphilus
ASV_813	Bacteria	Acidobacteriota	Acidobacteriae	Acidobacteriales
ASV_814	Bacteria	Proteobacteria	Gammaproteobacteria	JG36-TzT-191
ASV_815	Bacteria	Verrucomicrobiota	Verrucomicrobiae	Chthoniobacterales	Xiphinematobacteraceae	Candidatus_Xiphinematobacter
ASV_816	Bacteria	Proteobacteria	Alphaproteobacteria	Elsterales
ASV_817	Bacteria	Proteobacteria	Alphaproteobacteria	Azospirillales	Inquilinaceae	Inquilinus
ASV_818	Bacteria	Proteobacteria	Alphaproteobacteria	Dongiales	Dongiaceae	Dongia
ASV_819	Bacteria	Proteobacteria	Gammaproteobacteria	Gammaproteobacteria_Incertae_Sedis	Unknown_Family	Acidibacter
ASV_820	Bacteria	Proteobacteria	Alphaproteobacteria	Acetobacterales	Acetobacteraceae
ASV_821	Bacteria	Proteobacteria	Alphaproteobacteria	Elsterales
ASV_822	Bacteria	Acidobacteriota	Acidobacteriae	Acidobacteriales	Acidobacteriaceae_(Subgroup_1)	Acidipila
ASV_823	Bacteria	Proteobacteria	Alphaproteobacteria	Caulobacterales	Caulobacteraceae
ASV_824	Bacteria	Proteobacteria	Alphaproteobacteria	Rhizobiales	Xanthobacteraceae	Oligotropha
ASV_825	Bacteria	Acidobacteriota	Acidobacteriae	Acidobacteriales	Acidobacteriaceae_(Subgroup_1)	Occallatibacter
ASV_826	Bacteria	Proteobacteria	Alphaproteobacteria	Elsterales
ASV_827	Bacteria	Proteobacteria	Alphaproteobacteria	Elsterales
ASV_828	Bacteria	Proteobacteria	Alphaproteobacteria	Acetobacterales	Acetobacteraceae	Acidocella
ASV_829	Bacteria	Proteobacteria	Alphaproteobacteria	Rhizobiales	Xanthobacteraceae	Bradyrhizobium
ASV_830	Bacteria	Proteobacteria	Alphaproteobacteria	Rhizobiales	Xanthobacteraceae
ASV_831	Bacteria	Acidobacteriota	Acidobacteriae	Acidobacteriales
ASV_832	Bacteria	Actinobacteriota	Actinobacteria	Corynebacteriales	Mycobacteriaceae	Mycobacterium
ASV_833	Bacteria	Proteobacteria	Alphaproteobacteria	Elsterales	Elsteraceae	Aliidongia
ASV_834	Bacteria	Proteobacteria	Alphaproteobacteria	Rhizobiales	Beijerinckiaceae	Roseiarcus
ASV_835	Bacteria	Proteobacteria	Alphaproteobacteria	Rhizobiales	Xanthobacteraceae
ASV_836	Bacteria	Acidobacteriota	Acidobacteriae	Acidobacteriales	Acidobacteriaceae_(Subgroup_1)	Edaphobacter
ASV_837	Bacteria	Proteobacteria	Alphaproteobacteria	Rhizobiales	Xanthobacteraceae
ASV_838	Bacteria	Proteobacteria	Alphaproteobacteria	Rhizobiales	Rhizobiaceae	Allorhizobium-Neorhizobium-Pararhizobium-Rhizobium
ASV_839	Bacteria	Acidobacteriota	Acidobacteriae	Acidobacteriales
ASV_840	Bacteria	Acidobacteriota	Acidobacteriae	Acidobacteriales	Acidobacteriaceae_(Subgroup_1)	Occallatibacter
ASV_841	Bacteria	Actinobacteriota	Thermoleophilia	Gaiellales
ASV_842	Bacteria	Acidobacteriota	Acidobacteriae	Subgroup_2
ASV_843	Bacteria	Proteobacteria	Gammaproteobacteria	Burkholderiales	Burkholderiaceae	Robbsia
ASV_844	Bacteria	WPS-2
ASV_845	Bacteria	Acidobacteriota	Acidobacteriae	Acidobacteriales	Acidobacteriaceae_(Subgroup_1)	Acidipila
ASV_846	Bacteria	Proteobacteria	Gammaproteobacteria	Burkholderiales	Burkholderiaceae	Burkholderia-Caballeronia-Paraburkholderia
ASV_847	Bacteria	Proteobacteria	Alphaproteobacteria	Elsterales
ASV_848	Bacteria	Acidobacteriota	Acidobacteriae	Acidobacteriales	Acidobacteriaceae_(Subgroup_1)	Acidipila
ASV_849	Bacteria	Actinobacteriota	Actinobacteria	Corynebacteriales	Mycobacteriaceae	Mycobacterium
ASV_850	Bacteria	Proteobacteria	Gammaproteobacteria	Burkholderiales	Burkholderiaceae	Burkholderia-Caballeronia-Paraburkholderia
ASV_851	Bacteria	Proteobacteria	Alphaproteobacteria
ASV_852	Bacteria	Acidobacteriota	Acidobacteriae	Acidobacteriales	Acidobacteriaceae_(Subgroup_1)	Edaphobacter
ASV_853	Bacteria	Verrucomicrobiota	Verrucomicrobiae	Pedosphaerales	Pedosphaeraceae
ASV_854	Bacteria	Proteobacteria	Alphaproteobacteria	Acetobacterales	Acetobacteraceae	Acidocella
ASV_855	Bacteria	Proteobacteria	Alphaproteobacteria	Acetobacterales	Acetobacteraceae	Acidisoma
ASV_856	Bacteria	Proteobacteria	Alphaproteobacteria	Rhizobiales	Xanthobacteraceae
ASV_857	Bacteria	Acidobacteriota	Acidobacteriae	Acidobacteriales	Acidobacteriaceae_(Subgroup_1)	Acidicapsa
ASV_858	Bacteria	Acidobacteriota	Acidobacteriae	Subgroup_2
ASV_859	Bacteria	Proteobacteria	Gammaproteobacteria	Burkholderiales	Burkholderiaceae	Burkholderia-Caballeronia-Paraburkholderia
ASV_860	Bacteria	Proteobacteria	Alphaproteobacteria	Micropepsales	Micropepsaceae
ASV_861	Bacteria	Proteobacteria	Alphaproteobacteria	Micropepsales	Micropepsaceae
ASV_862	Bacteria	Proteobacteria	Alphaproteobacteria	Rhizobiales	Beijerinckiaceae	Roseiarcus
ASV_863	Bacteria	Proteobacteria	Alphaproteobacteria	Elsterales
ASV_864	Bacteria	Proteobacteria	Gammaproteobacteria	Gammaproteobacteria_Incertae_Sedis	Unknown_Family	Acidibacter
ASV_865	Bacteria	Actinobacteriota	Actinobacteria	Frankiales	Acidothermaceae	Acidothermus
ASV_866	Bacteria	Proteobacteria	Alphaproteobacteria	Dongiales	Dongiaceae	Dongia
ASV_867	Bacteria	Actinobacteriota	Actinobacteria	Corynebacteriales	Mycobacteriaceae	Mycobacterium
ASV_868	Bacteria	Actinobacteriota	Actinobacteria	Catenulisporales	Actinospicaceae	Actinospica
ASV_869	Bacteria	Proteobacteria	Alphaproteobacteria	Rhizobiales	Beijerinckiaceae	Roseiarcus
ASV_870	Bacteria	Proteobacteria	Alphaproteobacteria	Acetobacterales	Acetobacteraceae
ASV_871	Bacteria	Acidobacteriota	Acidobacteriae	Acidobacteriales	Acidobacteriaceae_(Subgroup_1)	Occallatibacter
ASV_872	Bacteria	Proteobacteria	Alphaproteobacteria	Rhizobiales	Beijerinckiaceae	Roseiarcus
ASV_873	Bacteria	Proteobacteria	Alphaproteobacteria	Elsterales
ASV_874	Bacteria	Actinobacteriota	Actinobacteria	Corynebacteriales	Mycobacteriaceae	Mycobacterium
ASV_875	Bacteria	Actinobacteriota	Actinobacteria	Corynebacteriales	Mycobacteriaceae	Mycobacterium
ASV_876	Bacteria	Acidobacteriota	Acidobacteriae	Acidobacteriales	Acidobacteriaceae_(Subgroup_1)	Acidipila
ASV_877	Bacteria	Acidobacteriota	Acidobacteriae	Subgroup_2
ASV_878	Bacteria	WPS-2
ASV_879	Bacteria	Actinobacteriota	Actinobacteria	Corynebacteriales	Mycobacteriaceae	Mycobacterium
ASV_880	Bacteria	Proteobacteria	Gammaproteobacteria	WD260
ASV_881	Bacteria	Acidobacteriota	Acidobacteriae	Acidobacteriales
ASV_882	Bacteria	Acidobacteriota	Acidobacteriae	Acidobacteriales	Acidobacteriaceae_(Subgroup_1)	Occallatibacter
ASV_883	Bacteria	Proteobacteria	Alphaproteobacteria	Reyranellales	Reyranellaceae	Reyranella
ASV_884	Bacteria	Proteobacteria	Alphaproteobacteria	Elsterales
ASV_885	Bacteria	Acidobacteriota	Acidobacteriae	Acidobacteriales	Acidobacteriaceae_(Subgroup_1)	Occallatibacter
ASV_886	Bacteria	Proteobacteria	Alphaproteobacteria	Azospirillales	Inquilinaceae	Inquilinus
ASV_887	Bacteria	Proteobacteria	Alphaproteobacteria	Caulobacterales	Caulobacteraceae
ASV_888	Bacteria	Proteobacteria	Alphaproteobacteria	Rhizobiales	Beijerinckiaceae	Roseiarcus
ASV_889	Bacteria	Proteobacteria	Alphaproteobacteria	Caulobacterales	Caulobacteraceae
ASV_890	Bacteria	Proteobacteria	Gammaproteobacteria	Burkholderiales	Burkholderiaceae	Burkholderia-Caballeronia-Paraburkholderia
ASV_891	Bacteria	Proteobacteria	Alphaproteobacteria	Rhizobiales	Xanthobacteraceae
ASV_892	Bacteria	Proteobacteria	Alphaproteobacteria	Acetobacterales	Acetobacteraceae	Acidicaldus
ASV_893	Bacteria	Proteobacteria	Alphaproteobacteria	Rhizobiales	Xanthobacteraceae
ASV_894	Bacteria	Actinobacteriota	Actinobacteria	Corynebacteriales	Mycobacteriaceae	Mycobacterium
ASV_895	Bacteria	Proteobacteria	Alphaproteobacteria	Elsterales
ASV_896	Bacteria	Proteobacteria	Alphaproteobacteria	Acetobacterales	Acetobacteraceae	Acidocella
ASV_897	Bacteria	Acidobacteriota	Acidobacteriae	Acidobacteriales	Acidobacteriaceae_(Subgroup_1)	Acidicapsa
ASV_898	Bacteria	WPS-2
ASV_899	Bacteria	Proteobacteria	Alphaproteobacteria	Rhizobiales	Beijerinckiaceae
ASV_900	Bacteria	Proteobacteria	Alphaproteobacteria	Rhizobiales	Xanthobacteraceae
ASV_901	Bacteria	Proteobacteria	Alphaproteobacteria	Rhizobiales	Beijerinckiaceae	Roseiarcus
ASV_902	Bacteria	Actinobacteriota	Actinobacteria	Corynebacteriales	Mycobacteriaceae	Mycobacterium
ASV_903	Bacteria	Proteobacteria	Gammaproteobacteria	Xanthomonadales	Rhodanobacteraceae	Dyella
ASV_904	Bacteria	Proteobacteria	Alphaproteobacteria	Acetobacterales	Acetobacteraceae	Acidicaldus
ASV_905	Bacteria	Cyanobacteria	Cyanobacteriia	Chloroplast
ASV_906	Bacteria	Actinobacteriota	Actinobacteria	Corynebacteriales	Mycobacteriaceae	Mycobacterium
ASV_907	Bacteria	Proteobacteria	Alphaproteobacteria	Rhizobiales	Xanthobacteraceae	Bradyrhizobium
ASV_908	Bacteria	Cyanobacteria	Cyanobacteriia	Chloroplast
ASV_909	Bacteria	Acidobacteriota	Acidobacteriae	Acidobacteriales	Acidobacteriaceae_(Subgroup_1)	Edaphobacter
ASV_910	Bacteria	Proteobacteria	Alphaproteobacteria	Caulobacterales	Caulobacteraceae
ASV_911	Bacteria	Acidobacteriota	Acidobacteriae	Acidobacteriales	Acidobacteriaceae_(Subgroup_1)	Acidipila
ASV_912	Bacteria	Proteobacteria	Alphaproteobacteria	Rhizobiales	Xanthobacteraceae
ASV_913	Bacteria	Acidobacteriota	Acidobacteriae	Acidobacteriales
ASV_914	Bacteria	Acidobacteriota	Acidobacteriae	Acidobacteriales	Acidobacteriaceae_(Subgroup_1)	Edaphobacter
ASV_915	Bacteria	Actinobacteriota	Actinobacteria	Corynebacteriales	Mycobacteriaceae	Mycobacterium
ASV_916	Bacteria	Actinobacteriota	Actinobacteria	Corynebacteriales	Mycobacteriaceae	Mycobacterium
ASV_917	Bacteria	Actinobacteriota	Actinobacteria	Pseudonocardiales	Pseudonocardiaceae	Crossiella
ASV_918	Bacteria	Acidobacteriota	Acidobacteriae	Acidobacteriales	Acidobacteriaceae_(Subgroup_1)	Acidipila
ASV_919	Bacteria	Proteobacteria	Alphaproteobacteria	Rhizobiales	Xanthobacteraceae
ASV_920	Bacteria	Actinobacteriota	Actinobacteria	Corynebacteriales	Mycobacteriaceae	Mycobacterium
ASV_921	Bacteria	Actinobacteriota	Actinobacteria	Corynebacteriales	Mycobacteriaceae	Mycobacterium
ASV_922	Bacteria	Actinobacteriota	Actinobacteria	Corynebacteriales	Mycobacteriaceae	Mycobacterium
ASV_923	Bacteria	Proteobacteria	Alphaproteobacteria	Rhizobiales	Xanthobacteraceae
ASV_924	Bacteria	WPS-2
ASV_925	Bacteria	Acidobacteriota	Acidobacteriae	Acidobacteriales
ASV_926	Bacteria	Proteobacteria	Gammaproteobacteria	Burkholderiales	Burkholderiaceae	Burkholderia-Caballeronia-Paraburkholderia
ASV_927	Bacteria	Proteobacteria	Alphaproteobacteria	Rhizobiales	Xanthobacteraceae
ASV_928	Bacteria	Patescibacteria	Saccharimonadia	Saccharimonadales	LWQ8
ASV_929	Bacteria	Actinobacteriota	Thermoleophilia	Solirubrobacterales	Solirubrobacteraceae	Conexibacter
ASV_930	Bacteria	Actinobacteriota	Thermoleophilia	Solirubrobacterales	Solirubrobacteraceae
ASV_931	Bacteria	Proteobacteria	Gammaproteobacteria	Xanthomonadales	Rhodanobacteraceae	Dyella
ASV_932	Bacteria	Proteobacteria	Alphaproteobacteria	Acetobacterales	Acetobacteraceae	Acidisphaera
ASV_933	Bacteria	Proteobacteria	Alphaproteobacteria	Rhizobiales	Beijerinckiaceae	Roseiarcus
ASV_934	Bacteria	Proteobacteria	Gammaproteobacteria	JG36-TzT-191
ASV_935	Bacteria	Actinobacteriota	Acidimicrobiia
ASV_936	Bacteria	Proteobacteria	Alphaproteobacteria	Elsterales
ASV_937	Bacteria	Acidobacteriota	Acidobacteriae	Acidobacteriales	Acidobacteriaceae_(Subgroup_1)	Acidipila
ASV_938	Bacteria	Proteobacteria	Alphaproteobacteria
ASV_939	Bacteria	Proteobacteria	Gammaproteobacteria	Burkholderiales	Burkholderiaceae	Burkholderia-Caballeronia-Paraburkholderia
ASV_940	Bacteria	Verrucomicrobiota	Verrucomicrobiae	Chthoniobacterales	Xiphinematobacteraceae	Candidatus_Xiphinematobacter
ASV_941	Bacteria	Proteobacteria	Gammaproteobacteria	Xanthomonadales	Rhodanobacteraceae	Luteibacter
ASV_942	Bacteria	Cyanobacteria	Cyanobacteriia	Chloroplast
ASV_943	Bacteria	Proteobacteria	Alphaproteobacteria	Acetobacterales	Acetobacteraceae	Acidicaldus
ASV_944	Bacteria	Proteobacteria	Alphaproteobacteria	Elsterales
ASV_945	Bacteria	Acidobacteriota	Acidobacteriae	Acidobacteriales
ASV_946	Bacteria	Proteobacteria	Alphaproteobacteria	Elsterales
ASV_947	Bacteria	Proteobacteria	Gammaproteobacteria	Xanthomonadales	Rhodanobacteraceae	Dyella
ASV_948	Bacteria	Acidobacteriota	Acidobacteriae	Bryobacterales	Bryobacteraceae	Bryobacter
ASV_949	Bacteria	Actinobacteriota	Actinobacteria	Corynebacteriales	Mycobacteriaceae	Mycobacterium
ASV_950	Bacteria	Proteobacteria	Alphaproteobacteria	Elsterales
ASV_951	Bacteria	Proteobacteria	Alphaproteobacteria	Rhizobiales	Xanthobacteraceae	Afipia
ASV_952	Bacteria	Proteobacteria	Alphaproteobacteria	Elsterales
ASV_953	Bacteria	Acidobacteriota	Acidobacteriae	Acidobacteriales	Acidobacteriaceae_(Subgroup_1)	Acidipila
ASV_954	Bacteria	Proteobacteria	Alphaproteobacteria	Elsterales
ASV_955	Bacteria	WPS-2
ASV_956	Bacteria	Acidobacteriota	Acidobacteriae	Acidobacteriales	Acidobacteriaceae_(Subgroup_1)	Acidipila
ASV_957	Bacteria
ASV_958	Bacteria	Proteobacteria	Gammaproteobacteria	Gammaproteobacteria_Incertae_Sedis	Unknown_Family	Acidibacter
ASV_959	Bacteria	Proteobacteria	Alphaproteobacteria	Acetobacterales	Acetobacteraceae
ASV_960	Bacteria	Actinobacteriota	Actinobacteria	Catenulisporales	Actinospicaceae	Actinospica
ASV_961	Bacteria	Proteobacteria	Alphaproteobacteria	Elsterales
ASV_962	Bacteria	Proteobacteria	Alphaproteobacteria	Micropepsales	Micropepsaceae
ASV_963	Bacteria	Proteobacteria	Alphaproteobacteria	Rhizobiales	Hyphomicrobiaceae	Hyphomicrobium
ASV_964	Bacteria	Proteobacteria	Gammaproteobacteria	JG36-TzT-191
ASV_965	Bacteria	Actinobacteriota	Actinobacteria	Frankiales	Acidothermaceae	Acidothermus
ASV_966	Bacteria	Proteobacteria	Alphaproteobacteria	Caulobacterales	Caulobacteraceae
ASV_967	Bacteria	Proteobacteria	Alphaproteobacteria	Rhizobiales	Xanthobacteraceae	Bradyrhizobium
ASV_968	Bacteria	Proteobacteria	Alphaproteobacteria	Rhizobiales	Xanthobacteraceae
ASV_969	Bacteria	Proteobacteria	Alphaproteobacteria	Elsterales
ASV_970	Bacteria	Proteobacteria	Alphaproteobacteria
ASV_971	Bacteria	Acidobacteriota	Acidobacteriae	Subgroup_2
ASV_972	Bacteria	Proteobacteria	Alphaproteobacteria	Elsterales
ASV_973	Bacteria	Proteobacteria	Alphaproteobacteria	Elsterales
ASV_974	Bacteria	Proteobacteria	Alphaproteobacteria	Rhizobiales	Xanthobacteraceae
ASV_975	Bacteria	Proteobacteria	Alphaproteobacteria	Rhizobiales	Xanthobacteraceae
ASV_976	Bacteria	Proteobacteria	Gammaproteobacteria	Burkholderiales	Burkholderiaceae	Robbsia
ASV_977	Bacteria	Proteobacteria	Alphaproteobacteria	Rhizobiales	Xanthobacteraceae	Bradyrhizobium
ASV_978	Bacteria	Proteobacteria	Alphaproteobacteria	Elsterales
ASV_979	Bacteria	Actinobacteriota	Actinobacteria	Frankiales	Acidothermaceae	Acidothermus
ASV_980	Bacteria	Acidobacteriota	Acidobacteriae	Acidobacteriales	Koribacteraceae	Candidatus_Koribacter
ASV_981	Bacteria	Planctomycetota	Planctomycetes	Isosphaerales	Isosphaeraceae	Aquisphaera
ASV_982	Bacteria	Proteobacteria	Alphaproteobacteria	Rhizobiales	Xanthobacteraceae	Bradyrhizobium
ASV_983	Bacteria	Proteobacteria	Alphaproteobacteria	Rhizobiales	Xanthobacteraceae
ASV_984	Bacteria	Proteobacteria	Gammaproteobacteria	Burkholderiales	Burkholderiaceae	Burkholderia-Caballeronia-Paraburkholderia
ASV_985	Bacteria	Proteobacteria	Alphaproteobacteria	Elsterales
ASV_986	Bacteria	Acidobacteriota	Acidobacteriae	Acidobacteriales
ASV_987	Bacteria	Proteobacteria	Alphaproteobacteria	Rhizobiales	Xanthobacteraceae	Rhodoplanes
ASV_988	Bacteria	Acidobacteriota	Acidobacteriae	Acidobacteriales	Acidobacteriaceae_(Subgroup_1)	Edaphobacter
ASV_989	Bacteria	Acidobacteriota	Acidobacteriae	Acidobacteriales	Acidobacteriaceae_(Subgroup_1)	Occallatibacter
ASV_990	Bacteria	Actinobacteriota	Actinobacteria	Frankiales
ASV_991	Bacteria	Proteobacteria	Alphaproteobacteria	Caulobacterales	Caulobacteraceae
ASV_992	Bacteria	Proteobacteria	Alphaproteobacteria	Elsterales
ASV_993	Bacteria	Acidobacteriota	Acidobacteriae	Acidobacteriales	Acidobacteriaceae_(Subgroup_1)	Granulicella
ASV_994	Bacteria	Acidobacteriota	Acidobacteriae	Subgroup_2
ASV_995	Bacteria	Actinobacteriota	Actinobacteria	Corynebacteriales
ASV_996	Bacteria	Proteobacteria	Gammaproteobacteria	Burkholderiales	Burkholderiaceae	Burkholderia-Caballeronia-Paraburkholderia
ASV_997	Bacteria	Proteobacteria	Alphaproteobacteria	Acetobacterales	Acetobacteraceae	Acidisoma
ASV_998	Bacteria	Proteobacteria	Alphaproteobacteria	Reyranellales	Reyranellaceae	Reyranella
ASV_999	Bacteria	Actinobacteriota	Actinobacteria	Corynebacteriales	Mycobacteriaceae	Mycobacterium
ASV_1000	Bacteria	Actinobacteriota	Thermoleophilia	Solirubrobacterales	67-14
ASV_1001	Bacteria	WPS-2
ASV_1002	Bacteria	Acidobacteriota	Acidobacteriae	Acidobacteriales	Acidobacteriaceae_(Subgroup_1)	Edaphobacter
ASV_1003	Bacteria	Acidobacteriota	Acidobacteriae	Acidobacteriales	Acidobacteriaceae_(Subgroup_1)	Acidipila
ASV_1004	Bacteria	Acidobacteriota	Acidobacteriae	Acidobacteriales	Acidobacteriaceae_(Subgroup_1)	Acidipila
ASV_1005	Bacteria	Acidobacteriota	Acidobacteriae	Acidobacteriales
ASV_1006	Bacteria	Proteobacteria	Gammaproteobacteria	Burkholderiales	Burkholderiaceae	Burkholderia-Caballeronia-Paraburkholderia
ASV_1007	Bacteria	Actinobacteriota	Actinobacteria	Frankiales	Acidothermaceae	Acidothermus
ASV_1008	Bacteria	Proteobacteria	Alphaproteobacteria	Elsterales	Elsteraceae	Aliidongia
ASV_1009	Bacteria	Actinobacteriota	Thermoleophilia	Gaiellales
ASV_1010	Bacteria	Proteobacteria	Alphaproteobacteria	Rhizobiales	Xanthobacteraceae	Afipia
ASV_1011	Bacteria	Proteobacteria	Alphaproteobacteria	Rhizobiales	Xanthobacteraceae	Bradyrhizobium
ASV_1012	Bacteria	Actinobacteriota	Actinobacteria	Frankiales	Acidothermaceae	Acidothermus
ASV_1013	Bacteria	Cyanobacteria	Cyanobacteriia	Chloroplast
ASV_1014	Bacteria	Planctomycetota	Planctomycetes	Gemmatales	Gemmataceae
ASV_1015	Bacteria	Proteobacteria	Alphaproteobacteria	Elsterales	Elsteraceae	Aliidongia
ASV_1016	Bacteria	Acidobacteriota	Acidobacteriae	Acidobacteriales	Acidobacteriaceae_(Subgroup_1)	Acidipila
ASV_1017	Bacteria	Proteobacteria	Alphaproteobacteria	Rhizobiales	Beijerinckiaceae	Roseiarcus
ASV_1018	Bacteria	Proteobacteria	Alphaproteobacteria	Caulobacterales	Caulobacteraceae
ASV_1019	Bacteria	Proteobacteria	Alphaproteobacteria	Elsterales
ASV_1020	Bacteria	Proteobacteria	Alphaproteobacteria	Rhizobiales	Xanthobacteraceae	Bradyrhizobium
ASV_1021	Bacteria	Actinobacteriota	Acidimicrobiia
ASV_1022	Bacteria	Actinobacteriota	Actinobacteria	Corynebacteriales	Mycobacteriaceae	Mycobacterium
ASV_1023	Bacteria	Proteobacteria	Alphaproteobacteria	Rhizobiales	Xanthobacteraceae	Bradyrhizobium
ASV_1024	Bacteria	Proteobacteria	Gammaproteobacteria	Xanthomonadales	Rhodanobacteraceae	Dyella
ASV_1025	Bacteria	Acidobacteriota	Acidobacteriae	Acidobacteriales	Acidobacteriaceae_(Subgroup_1)	Edaphobacter
ASV_1026	Bacteria	Proteobacteria	Alphaproteobacteria	Elsterales
ASV_1027	Bacteria	Actinobacteriota	Actinobacteria	Catenulisporales	Actinospicaceae	Actinospica
ASV_1028	Bacteria	Acidobacteriota	Acidobacteriae	Subgroup_2
ASV_1029	Bacteria	Proteobacteria	Alphaproteobacteria	Rhizobiales	Beijerinckiaceae	Roseiarcus
ASV_1030	Bacteria	Proteobacteria	Alphaproteobacteria
ASV_1031	Bacteria	Actinobacteriota	Actinobacteria	Corynebacteriales	Mycobacteriaceae	Mycobacterium
ASV_1032	Bacteria	Proteobacteria	Gammaproteobacteria	Burkholderiales	Comamonadaceae	Leptothrix
ASV_1033	Bacteria	Acidobacteriota	Acidobacteriae	Acidobacteriales	Acidobacteriaceae_(Subgroup_1)	Acidicapsa
ASV_1034	Bacteria	WPS-2
ASV_1035	Bacteria	Proteobacteria	Alphaproteobacteria	Caulobacterales	Caulobacteraceae	Asticcacaulis
ASV_1036	Bacteria	Acidobacteriota	Acidobacteriae	Subgroup_2
ASV_1037	Bacteria	Cyanobacteria	Cyanobacteriia	Chloroplast
ASV_1038	Bacteria	WPS-2
ASV_1039	Bacteria	Proteobacteria	Alphaproteobacteria	Micropepsales	Micropepsaceae
ASV_1040	Bacteria	Proteobacteria	Alphaproteobacteria	Rhizobiales	Xanthobacteraceae
ASV_1041	Bacteria	Actinobacteriota	Actinobacteria	Propionibacteriales	Nocardioidaceae	Kribbella
ASV_1042	Bacteria	Proteobacteria	Alphaproteobacteria	Acetobacterales	Acetobacteraceae
ASV_1043	Bacteria	Proteobacteria	Alphaproteobacteria	Elsterales
ASV_1044	Bacteria	Acidobacteriota	Acidobacteriae	Acidobacteriales
ASV_1045	Bacteria	Proteobacteria	Alphaproteobacteria	Rhizobiales	Xanthobacteraceae
ASV_1046	Bacteria	Proteobacteria	Alphaproteobacteria	Rhizobiales	Xanthobacteraceae
ASV_1047	Bacteria	Acidobacteriota	Acidobacteriae	Acidobacteriales	Acidobacteriaceae_(Subgroup_1)	Acidipila
ASV_1048	Bacteria	Proteobacteria	Alphaproteobacteria	Rhizobiales	Xanthobacteraceae
ASV_1049	Bacteria	Cyanobacteria	Cyanobacteriia	Chloroplast
ASV_1050	Bacteria	Proteobacteria	Alphaproteobacteria	Elsterales
ASV_1051	Bacteria	Actinobacteriota	Actinobacteria	Corynebacteriales	Mycobacteriaceae	Mycobacterium
ASV_1052	Bacteria	Actinobacteriota	Actinobacteria	Corynebacteriales	Mycobacteriaceae	Mycobacterium
ASV_1053	Bacteria	Proteobacteria	Alphaproteobacteria	Rhizobiales	Beijerinckiaceae	Roseiarcus
ASV_1054	Bacteria	Proteobacteria	Alphaproteobacteria	Rhizobiales	Xanthobacteraceae
ASV_1055	Bacteria	Proteobacteria	Alphaproteobacteria	Micropepsales	Micropepsaceae
ASV_1056	Bacteria	Actinobacteriota	Acidimicrobiia
ASV_1057	Bacteria	Proteobacteria	Alphaproteobacteria	Elsterales	Elsteraceae
ASV_1058	Bacteria	Proteobacteria	Alphaproteobacteria	Rhizobiales	Beijerinckiaceae	Roseiarcus
ASV_1059	Bacteria	Actinobacteriota	Actinobacteria	Corynebacteriales	Mycobacteriaceae	Mycobacterium
ASV_1060	Bacteria	Actinobacteriota	Actinobacteria	Corynebacteriales	Mycobacteriaceae	Mycobacterium
ASV_1061	Bacteria	Proteobacteria	Alphaproteobacteria	Elsterales
ASV_1062	Bacteria	Actinobacteriota	Actinobacteria	Corynebacteriales	Mycobacteriaceae	Mycobacterium
ASV_1063	Bacteria	Acidobacteriota	Acidobacteriae	Acidobacteriales
ASV_1064	Bacteria	Proteobacteria	Alphaproteobacteria	Elsterales
ASV_1065	Bacteria	Proteobacteria	Alphaproteobacteria	Rhizobiales	Rhizobiaceae	Allorhizobium-Neorhizobium-Pararhizobium-Rhizobium
ASV_1066	Bacteria	Acidobacteriota	Acidobacteriae	Acidobacteriales
ASV_1067	Bacteria	Acidobacteriota	Acidobacteriae	Acidobacteriales
ASV_1068	Bacteria	Acidobacteriota	Acidobacteriae	Subgroup_2
ASV_1069	Bacteria	Acidobacteriota	Acidobacteriae	Acidobacteriales
ASV_1070	Bacteria	Planctomycetota	Planctomycetes	Pirellulales	Pirellulaceae
ASV_1071	Bacteria	Proteobacteria	Alphaproteobacteria	Elsterales
ASV_1072	Bacteria	Actinobacteriota	Actinobacteria	Corynebacteriales	Mycobacteriaceae	Mycobacterium
ASV_1073	Bacteria	Proteobacteria	Alphaproteobacteria	Elsterales
ASV_1074	Bacteria	Acidobacteriota	Acidobacteriae	Acidobacteriales	Acidobacteriaceae_(Subgroup_1)	Granulicella
ASV_1075	Bacteria	Acidobacteriota	Acidobacteriae	Acidobacteriales	Acidobacteriaceae_(Subgroup_1)	Edaphobacter
ASV_1076	Bacteria	Proteobacteria	Gammaproteobacteria	Burkholderiales	Burkholderiaceae	Robbsia
ASV_1077	Bacteria	Proteobacteria	Alphaproteobacteria	Rhizobiales	Xanthobacteraceae	Rhodoplanes
ASV_1078	Bacteria	Proteobacteria	Alphaproteobacteria	Acetobacterales	Acetobacteraceae
ASV_1079	Bacteria	Proteobacteria	Alphaproteobacteria	Rhizobiales	Beijerinckiaceae	Roseiarcus
ASV_1080	Bacteria	Proteobacteria	Alphaproteobacteria	Elsterales	Elsteraceae	Aliidongia
ASV_1081	Bacteria	Acidobacteriota	Acidobacteriae	Acidobacteriales
ASV_1082	Bacteria	Proteobacteria	Alphaproteobacteria	Acetobacterales	Acetobacteraceae
ASV_1083	Bacteria	Proteobacteria	Alphaproteobacteria	Elsterales
ASV_1084	Bacteria	Acidobacteriota	Acidobacteriae	Acidobacteriales
ASV_1085	Bacteria	Proteobacteria	Alphaproteobacteria	Acetobacterales	Acetobacteraceae	Acidocella
ASV_1086	Bacteria	Acidobacteriota	Acidobacteriae	Acidobacteriales	Koribacteraceae	Candidatus_Koribacter
ASV_1087	Bacteria	Actinobacteriota	Actinobacteria	Corynebacteriales	Mycobacteriaceae	Mycobacterium
ASV_1088	Bacteria	Actinobacteriota	Actinobacteria	Corynebacteriales	Mycobacteriaceae	Mycobacterium
ASV_1089	Bacteria	Proteobacteria	Alphaproteobacteria	Rhizobiales	Xanthobacteraceae
ASV_1090	Bacteria	Chloroflexi	Ktedonobacteria	Ktedonobacterales	Ktedonobacteraceae
ASV_1091	Bacteria	Acidobacteriota	Acidobacteriae	Acidobacteriales	Acidobacteriaceae_(Subgroup_1)	Occallatibacter
ASV_1092	Bacteria	Verrucomicrobiota	Verrucomicrobiae	Chthoniobacterales	Xiphinematobacteraceae	Candidatus_Xiphinematobacter
ASV_1093	Bacteria	Proteobacteria	Alphaproteobacteria	Dongiales	Dongiaceae	Dongia
ASV_1094	Bacteria	Proteobacteria	Alphaproteobacteria	Reyranellales	Reyranellaceae	Reyranella
ASV_1095	Bacteria	Proteobacteria	Alphaproteobacteria	Elsterales
ASV_1096	Bacteria	Proteobacteria	Alphaproteobacteria	Rhizobiales	Xanthobacteraceae	Bradyrhizobium
ASV_1097	Bacteria	Acidobacteriota	Acidobacteriae	Acidobacteriales	Acidobacteriaceae_(Subgroup_1)
ASV_1098	Bacteria	Actinobacteriota	Thermoleophilia	Solirubrobacterales	Solirubrobacteraceae	Conexibacter
ASV_1099	Bacteria	Proteobacteria	Alphaproteobacteria	Elsterales
ASV_1100	Bacteria	Acidobacteriota	Acidobacteriae	Acidobacteriales
ASV_1101	Bacteria	WPS-2
ASV_1102	Bacteria	Acidobacteriota	Acidobacteriae	Acidobacteriales	Acidobacteriaceae_(Subgroup_1)	Edaphobacter
ASV_1103	Bacteria	Proteobacteria	Alphaproteobacteria	Elsterales
ASV_1104	Bacteria	Proteobacteria	Alphaproteobacteria	Rhizobiales	Xanthobacteraceae
ASV_1105	Bacteria	Actinobacteriota	Actinobacteria	Corynebacteriales	Mycobacteriaceae	Mycobacterium
ASV_1106	Bacteria	Verrucomicrobiota	Verrucomicrobiae	Pedosphaerales	Pedosphaeraceae
ASV_1107	Bacteria	Proteobacteria	Alphaproteobacteria	Elsterales
ASV_1108	Bacteria	Proteobacteria	Alphaproteobacteria	Micropepsales	Micropepsaceae
ASV_1109	Bacteria	Acidobacteriota	Acidobacteriae	Acidobacteriales	Acidobacteriaceae_(Subgroup_1)
ASV_1110	Bacteria	Proteobacteria	Alphaproteobacteria	Elsterales
ASV_1111	Bacteria	Proteobacteria	Gammaproteobacteria	WD260
ASV_1112	Bacteria	Acidobacteriota	Acidobacteriae	Acidobacteriales	Acidobacteriaceae_(Subgroup_1)	Acidipila
ASV_1113	Bacteria	Acidobacteriota	Acidobacteriae	Acidobacteriales
ASV_1114	Bacteria	Acidobacteriota	Acidobacteriae	Acidobacteriales
ASV_1115	Bacteria	WPS-2
ASV_1116	Bacteria	Proteobacteria	Gammaproteobacteria	Gammaproteobacteria_Incertae_Sedis	Unknown_Family	Acidibacter
ASV_1117	Bacteria	Proteobacteria	Alphaproteobacteria	Rhodospirillales	Magnetospirillaceae
ASV_1118	Bacteria	Proteobacteria	Alphaproteobacteria	Rhizobiales	Beijerinckiaceae	Roseiarcus
ASV_1119	Bacteria	Proteobacteria	Alphaproteobacteria	Rhizobiales	Beijerinckiaceae	Roseiarcus
ASV_1120	Bacteria	Acidobacteriota	Acidobacteriae	Acidobacteriales
ASV_1121	Bacteria	Proteobacteria	Gammaproteobacteria	WD260
ASV_1122	Bacteria	Proteobacteria	Alphaproteobacteria	Rhizobiales	Xanthobacteraceae
ASV_1123	Bacteria	Proteobacteria	Alphaproteobacteria	Rhizobiales	Xanthobacteraceae
ASV_1124	Bacteria	Proteobacteria	Alphaproteobacteria	Elsterales
ASV_1125	Bacteria	Cyanobacteria	Vampirivibrionia	Obscuribacterales	Obscuribacteraceae
ASV_1126	Bacteria	Actinobacteriota	Acidimicrobiia	IMCC26256
ASV_1127	Bacteria	Acidobacteriota	Acidobacteriae	Acidobacteriales	Acidobacteriaceae_(Subgroup_1)	Acidicapsa
ASV_1128	Bacteria	Proteobacteria	Gammaproteobacteria	Xanthomonadales	Rhodanobacteraceae	Dyella
ASV_1129	Bacteria	Verrucomicrobiota	Verrucomicrobiae	Pedosphaerales	Pedosphaeraceae
ASV_1130	Bacteria	Actinobacteriota	Thermoleophilia	Solirubrobacterales	Solirubrobacteraceae
ASV_1131	Bacteria	Acidobacteriota	Acidobacteriae	Acidobacteriales	Acidobacteriaceae_(Subgroup_1)	Acidipila
ASV_1132	Bacteria	Proteobacteria	Alphaproteobacteria	Reyranellales	Reyranellaceae	Reyranella
ASV_1133	Bacteria	Proteobacteria	Gammaproteobacteria	Gammaproteobacteria_Incertae_Sedis	Unknown_Family	Acidibacter
ASV_1134	Bacteria	Acidobacteriota	Acidobacteriae	Acidobacteriales	Acidobacteriaceae_(Subgroup_1)	Acidipila
ASV_1135	Bacteria	Acidobacteriota	Acidobacteriae	Acidobacteriales	Acidobacteriaceae_(Subgroup_1)	Granulicella
ASV_1136	Bacteria	Actinobacteriota	Thermoleophilia	Solirubrobacterales	67-14
ASV_1137	Bacteria	Proteobacteria	Gammaproteobacteria	Burkholderiales	Burkholderiaceae	Robbsia
ASV_1138	Bacteria	Acidobacteriota	Acidobacteriae	Acidobacteriales	Acidobacteriaceae_(Subgroup_1)	Occallatibacter
ASV_1139	Bacteria	Proteobacteria	Alphaproteobacteria	Sphingomonadales	Sphingomonadaceae	Rhizorhapis
ASV_1140	Bacteria	Proteobacteria	Alphaproteobacteria	Elsterales
ASV_1141	Bacteria	Acidobacteriota	Acidobacteriae	Acidobacteriales	Acidobacteriaceae_(Subgroup_1)	Occallatibacter
ASV_1142	Bacteria	Proteobacteria	Alphaproteobacteria	Acetobacterales	Acetobacteraceae	Acidicaldus
ASV_1143	Bacteria	Proteobacteria	Alphaproteobacteria	Rhizobiales	Xanthobacteraceae
ASV_1144	Bacteria	Proteobacteria	Alphaproteobacteria	Rickettsiales	Mitochondria
ASV_1145	Bacteria	Actinobacteriota	Actinobacteria	Catenulisporales	Actinospicaceae	Actinospica
ASV_1146	Bacteria	Actinobacteriota	Actinobacteria	Corynebacteriales	Mycobacteriaceae	Mycobacterium
ASV_1147	Bacteria	Proteobacteria	Alphaproteobacteria	Rhizobiales	Xanthobacteraceae
ASV_1148	Bacteria	Actinobacteriota	Actinobacteria	Pseudonocardiales	Pseudonocardiaceae	Crossiella
ASV_1149	Bacteria	Proteobacteria	Alphaproteobacteria	Micropepsales	Micropepsaceae
ASV_1150	Bacteria	Chloroflexi	Ktedonobacteria	Ktedonobacterales	Ktedonobacteraceae
ASV_1151	Bacteria	Proteobacteria	Alphaproteobacteria	Rhizobiales	Xanthobacteraceae
ASV_1152	Bacteria	Acidobacteriota	Acidobacteriae	Acidobacteriales	Acidobacteriaceae_(Subgroup_1)	Acidipila
ASV_1153	Bacteria	Proteobacteria	Alphaproteobacteria	Caulobacterales	Caulobacteraceae
ASV_1154	Bacteria	Acidobacteriota	Acidobacteriae	Acidobacteriales	Acidobacteriaceae_(Subgroup_1)	Occallatibacter
ASV_1155	Bacteria	Proteobacteria	Alphaproteobacteria	Reyranellales	Reyranellaceae	Reyranella
ASV_1156	Bacteria	Actinobacteriota	Actinobacteria	Corynebacteriales	Mycobacteriaceae	Mycobacterium
ASV_1157	Bacteria	Acidobacteriota	Acidobacteriae	Acidobacteriales	Acidobacteriaceae_(Subgroup_1)	Acidicapsa
ASV_1158	Bacteria	Firmicutes	Bacilli	Bacillales	Bacillaceae	Bacillus
ASV_1159	Bacteria	Proteobacteria	Alphaproteobacteria	Rickettsiales	Mitochondria
ASV_1160	Bacteria	Proteobacteria	Alphaproteobacteria	Rhizobiales	Xanthobacteraceae
ASV_1161	Bacteria	Proteobacteria	Alphaproteobacteria	Rhizobiales	Xanthobacteraceae	Pseudolabrys
ASV_1162	Bacteria	Acidobacteriota	Acidobacteriae	Acidobacteriales	Acidobacteriaceae_(Subgroup_1)	Acidipila
ASV_1163	Bacteria	Proteobacteria	Alphaproteobacteria	Acetobacterales	Acetobacteraceae	Acidocella
ASV_1164	Bacteria	Acidobacteriota	Acidobacteriae	Acidobacteriales	Acidobacteriaceae_(Subgroup_1)	Acidipila
ASV_1165	Bacteria	Verrucomicrobiota	Verrucomicrobiae	Chthoniobacterales	Xiphinematobacteraceae	Candidatus_Xiphinematobacter
ASV_1166	Bacteria	WPS-2
ASV_1167	Bacteria	Cyanobacteria	Cyanobacteriia	Chloroplast
ASV_1168	Bacteria	Proteobacteria	Alphaproteobacteria	Acetobacterales	Acetobacteraceae	Acidicaldus
ASV_1169	Bacteria	Planctomycetota	Planctomycetes	Pirellulales	Pirellulaceae
ASV_1170	Bacteria	Proteobacteria	Alphaproteobacteria	Elsterales
ASV_1171	Bacteria	Proteobacteria	Alphaproteobacteria	Rhizobiales	Beijerinckiaceae	Roseiarcus
ASV_1172	Bacteria	Acidobacteriota	Acidobacteriae	Acidobacteriales	Acidobacteriaceae_(Subgroup_1)	Occallatibacter
ASV_1173	Bacteria	Proteobacteria	Alphaproteobacteria	Elsterales
ASV_1174	Bacteria	Proteobacteria	Alphaproteobacteria	Elsterales
ASV_1175	Bacteria	Proteobacteria	Gammaproteobacteria	Burkholderiales	Burkholderiaceae	Robbsia
ASV_1176	Bacteria	Proteobacteria	Alphaproteobacteria	Elsterales
ASV_1177	Bacteria	Actinobacteriota	Actinobacteria	Streptomycetales	Streptomycetaceae	Streptomyces
ASV_1178	Bacteria	WPS-2
ASV_1179	Bacteria	Proteobacteria	Gammaproteobacteria	Burkholderiales	Burkholderiaceae	Burkholderia-Caballeronia-Paraburkholderia
ASV_1180	Bacteria	Proteobacteria	Alphaproteobacteria	Rhizobiales	Xanthobacteraceae	Afipia
ASV_1181	Bacteria	Proteobacteria	Alphaproteobacteria	Elsterales
ASV_1182	Bacteria	Acidobacteriota	Acidobacteriae	Acidobacteriales
ASV_1183	Bacteria	Cyanobacteria	Cyanobacteriia	Chloroplast
ASV_1184	Bacteria	Proteobacteria	Alphaproteobacteria	Caulobacterales	Caulobacteraceae
ASV_1185	Bacteria	Actinobacteriota	Acidimicrobiia	IMCC26256
ASV_1186	Bacteria	Proteobacteria	Alphaproteobacteria	Rhizobiales	Xanthobacteraceae
ASV_1187	Bacteria	Proteobacteria	Alphaproteobacteria	Rhizobiales	Beijerinckiaceae	Roseiarcus
ASV_1188	Bacteria	Proteobacteria	Alphaproteobacteria	Elsterales	Elsteraceae	Aliidongia
ASV_1189	Bacteria	Verrucomicrobiota	Verrucomicrobiae	Pedosphaerales	Pedosphaeraceae
ASV_1190	Bacteria	Proteobacteria	Alphaproteobacteria	Rhizobiales	Xanthobacteraceae
ASV_1191	Bacteria	Proteobacteria	Alphaproteobacteria	Rhodospirillales	Magnetospirillaceae
ASV_1192	Bacteria	Acidobacteriota	Acidobacteriae	Acidobacteriales	Acidobacteriaceae_(Subgroup_1)	Acidipila
ASV_1193	Bacteria	Actinobacteriota	Acidimicrobiia
ASV_1194	Bacteria	Proteobacteria	Alphaproteobacteria	Caulobacterales	Caulobacteraceae	Phenylobacterium
ASV_1195	Bacteria	Proteobacteria	Alphaproteobacteria	Caulobacterales	Caulobacteraceae
ASV_1196	Bacteria	Proteobacteria	Alphaproteobacteria	Rhizobiales	Beijerinckiaceae	Roseiarcus
ASV_1197	Bacteria	Cyanobacteria	Cyanobacteriia	Chloroplast
ASV_1198	Bacteria	Proteobacteria	Gammaproteobacteria	JG36-TzT-191
ASV_1199	Bacteria	Proteobacteria	Gammaproteobacteria	Burkholderiales	Burkholderiaceae	Burkholderia-Caballeronia-Paraburkholderia
ASV_1200	Bacteria	Proteobacteria	Alphaproteobacteria	Elsterales	Elsteraceae	Aliidongia
ASV_1201	Bacteria	WPS-2
ASV_1202	Bacteria	Proteobacteria	Alphaproteobacteria	Acetobacterales	Acetobacteraceae	Acidocella
ASV_1203	Bacteria	Proteobacteria	Alphaproteobacteria	Acetobacterales	Acetobacteraceae
ASV_1204	Bacteria	WPS-2
ASV_1205	Bacteria	WPS-2
ASV_1206	Bacteria	Proteobacteria	Gammaproteobacteria	Burkholderiales	Burkholderiaceae	Burkholderia-Caballeronia-Paraburkholderia
ASV_1207	Bacteria	Proteobacteria	Alphaproteobacteria	Acetobacterales	Acetobacteraceae
ASV_1208	Bacteria	Proteobacteria	Alphaproteobacteria	Elsterales
ASV_1209	Bacteria	Actinobacteriota	Thermoleophilia	Solirubrobacterales	67-14
ASV_1210	Bacteria	Proteobacteria	Alphaproteobacteria	Micropepsales	Micropepsaceae
ASV_1211	Bacteria	Proteobacteria	Alphaproteobacteria	Rhizobiales	Xanthobacteraceae
ASV_1212	Bacteria	Actinobacteriota	Actinobacteria	Corynebacteriales	Nocardiaceae	Skermania
ASV_1213	Bacteria	Proteobacteria	Alphaproteobacteria	Dongiales	Dongiaceae	Dongia
ASV_1214	Bacteria	Proteobacteria	Alphaproteobacteria	Rhizobiales	Xanthobacteraceae
ASV_1215	Bacteria	Proteobacteria	Alphaproteobacteria	Caulobacterales	Caulobacteraceae
ASV_1216	Bacteria	Proteobacteria	Gammaproteobacteria	Burkholderiales	Burkholderiaceae	Burkholderia-Caballeronia-Paraburkholderia
ASV_1217	Bacteria	Acidobacteriota	Acidobacteriae	Acidobacteriales	Acidobacteriaceae_(Subgroup_1)	Acidipila
ASV_1218	Bacteria	Proteobacteria	Alphaproteobacteria	Micropepsales	Micropepsaceae
ASV_1219	Bacteria	Acidobacteriota	Acidobacteriae	Acidobacteriales	Acidobacteriaceae_(Subgroup_1)	Acidipila
ASV_1220	Bacteria	Acidobacteriota	Acidobacteriae	Acidobacteriales	Acidobacteriaceae_(Subgroup_1)	Acidipila
ASV_1221	Bacteria	Proteobacteria	Alphaproteobacteria	Acetobacterales	Acetobacteraceae	Acidicaldus
ASV_1222	Bacteria	Proteobacteria	Gammaproteobacteria	Burkholderiales
ASV_1223	Bacteria	Acidobacteriota	Acidobacteriae	Acidobacteriales	Koribacteraceae	Candidatus_Koribacter
ASV_1224	Bacteria	Acidobacteriota	Acidobacteriae	Acidobacteriales
ASV_1225	Bacteria	Acidobacteriota	Acidobacteriae	Acidobacteriales	Acidobacteriaceae_(Subgroup_1)	Occallatibacter
ASV_1226	Bacteria	Proteobacteria	Alphaproteobacteria	Rhizobiales	Xanthobacteraceae
ASV_1227	Bacteria	Proteobacteria	Alphaproteobacteria	Elsterales	Elsteraceae
ASV_1228	Bacteria	Proteobacteria	Alphaproteobacteria	Rhizobiales	Beijerinckiaceae	Methylorosula
ASV_1229	Bacteria	Proteobacteria	Alphaproteobacteria	Acetobacterales	Acetobacteraceae	Acidicaldus
ASV_1230	Bacteria	Acidobacteriota	Acidobacteriae	Acidobacteriales	Acidobacteriaceae_(Subgroup_1)	Acidipila
ASV_1231	Bacteria	Actinobacteriota	Actinobacteria	Corynebacteriales	Mycobacteriaceae	Mycobacterium
ASV_1232	Bacteria	Proteobacteria	Alphaproteobacteria	Rhizobiales	Xanthobacteraceae	Bradyrhizobium
ASV_1233	Bacteria	Proteobacteria	Alphaproteobacteria	Acetobacterales	Acetobacteraceae
ASV_1234	Bacteria	Proteobacteria	Alphaproteobacteria	Acetobacterales	Acetobacteraceae	Acidocella
ASV_1235	Bacteria	Proteobacteria	Gammaproteobacteria	Salinisphaerales	Solimonadaceae	Nevskia
ASV_1236	Bacteria	Acidobacteriota	Acidobacteriae	Acidobacteriales
ASV_1237	Bacteria	Proteobacteria	Gammaproteobacteria	Gammaproteobacteria_Incertae_Sedis	Unknown_Family	Acidibacter
ASV_1238	Bacteria	Proteobacteria	Gammaproteobacteria	Burkholderiales	Burkholderiaceae	Burkholderia-Caballeronia-Paraburkholderia
ASV_1239	Bacteria	Actinobacteriota	Actinobacteria	Frankiales	Acidothermaceae	Acidothermus
ASV_1240	Bacteria	Planctomycetota	Planctomycetes	Isosphaerales	Isosphaeraceae	Aquisphaera
ASV_1241	Bacteria	Actinobacteriota	Actinobacteria	Corynebacteriales	Mycobacteriaceae	Mycobacterium
ASV_1242	Bacteria	Proteobacteria	Alphaproteobacteria	Acetobacterales	Acetobacteraceae
ASV_1243	Bacteria	Proteobacteria	Alphaproteobacteria	Elsterales
ASV_1244	Bacteria	Proteobacteria	Alphaproteobacteria	Rhizobiales	Xanthobacteraceae
ASV_1245	Bacteria	Proteobacteria	Alphaproteobacteria	Rhizobiales	Beijerinckiaceae
ASV_1246	Bacteria	Verrucomicrobiota	Verrucomicrobiae	Chthoniobacterales	Xiphinematobacteraceae	Candidatus_Xiphinematobacter
ASV_1247	Bacteria	Proteobacteria	Alphaproteobacteria	Rhizobiales	Xanthobacteraceae	Bradyrhizobium
ASV_1248	Bacteria	WPS-2
ASV_1249	Bacteria	Proteobacteria	Alphaproteobacteria	Rhizobiales	Beijerinckiaceae	Roseiarcus
ASV_1250	Bacteria	Proteobacteria	Gammaproteobacteria	Burkholderiales	Burkholderiaceae	Burkholderia-Caballeronia-Paraburkholderia
ASV_1251	Bacteria	Acidobacteriota	Acidobacteriae	Acidobacteriales	Acidobacteriaceae_(Subgroup_1)	Granulicella
ASV_1252	Bacteria	Proteobacteria	Alphaproteobacteria	Caulobacterales	Caulobacteraceae
ASV_1253	Bacteria	Proteobacteria	Alphaproteobacteria	Acetobacterales	Acetobacteraceae	Acidocella
ASV_1254	Bacteria	Proteobacteria	Alphaproteobacteria	Rhizobiales	Rhodomicrobiaceae	Rhodomicrobium
ASV_1255	Bacteria	Actinobacteriota	Thermoleophilia	Gaiellales
ASV_1256	Bacteria	Actinobacteriota	Actinobacteria	Corynebacteriales	Mycobacteriaceae	Mycobacterium
ASV_1257	Bacteria	Proteobacteria	Alphaproteobacteria	Rhizobiales	Beijerinckiaceae	Roseiarcus
ASV_1258	Bacteria	Cyanobacteria	Cyanobacteriia	Chloroplast
ASV_1259	Bacteria	Actinobacteriota	Thermoleophilia	Solirubrobacterales	Solirubrobacteraceae
ASV_1260	Bacteria	Proteobacteria	Alphaproteobacteria	Elsterales
ASV_1261	Bacteria	WPS-2
ASV_1262	Bacteria	WPS-2
ASV_1263	Bacteria	Acidobacteriota	Acidobacteriae	Acidobacteriales
ASV_1264	Bacteria	Proteobacteria	Alphaproteobacteria	Rhizobiales	Rhizobiaceae
ASV_1265	Bacteria	Proteobacteria	Alphaproteobacteria	Rhizobiales	Beijerinckiaceae	Roseiarcus
ASV_1266	Bacteria	Proteobacteria	Alphaproteobacteria	Rhizobiales	Beijerinckiaceae	Roseiarcus
ASV_1267	Bacteria	Acidobacteriota	Acidobacteriae	Acidobacteriales	Acidobacteriaceae_(Subgroup_1)	Granulicella
ASV_1268	Bacteria	Proteobacteria	Alphaproteobacteria	Rhizobiales	Beijerinckiaceae	Roseiarcus
ASV_1269	Bacteria	Proteobacteria	Alphaproteobacteria	Rhizobiales	Xanthobacteraceae	Rhodoplanes
ASV_1270	Bacteria	Proteobacteria	Alphaproteobacteria	Elsterales
ASV_1271	Bacteria	Acidobacteriota	Acidobacteriae	Acidobacteriales	Acidobacteriaceae_(Subgroup_1)	Acidipila
ASV_1272	Bacteria	Proteobacteria	Alphaproteobacteria	Acetobacterales	Acetobacteraceae	Acidicaldus
ASV_1273	Bacteria	Acidobacteriota	Acidobacteriae	Acidobacteriales	Acidobacteriaceae_(Subgroup_1)	Acidipila
ASV_1274	Bacteria	Proteobacteria	Gammaproteobacteria	Gammaproteobacteria_Incertae_Sedis	Unknown_Family	Acidibacter
ASV_1275	Bacteria	Proteobacteria	Gammaproteobacteria	Burkholderiales	Burkholderiaceae	Burkholderia-Caballeronia-Paraburkholderia
ASV_1276	Bacteria	Proteobacteria	Alphaproteobacteria	Elsterales
ASV_1277	Bacteria	Proteobacteria	Alphaproteobacteria	Rhizobiales	Beijerinckiaceae	Roseiarcus
ASV_1278	Bacteria	Proteobacteria	Gammaproteobacteria	Salinisphaerales	Solimonadaceae	Nevskia
ASV_1279	Bacteria	Acidobacteriota	Acidobacteriae	Acidobacteriales	Acidobacteriaceae_(Subgroup_1)	Acidipila
ASV_1280	Bacteria	Proteobacteria	Alphaproteobacteria	Rhizobiales	Beijerinckiaceae	Roseiarcus
ASV_1281	Bacteria	Proteobacteria	Alphaproteobacteria	Rhizobiales	Xanthobacteraceae
ASV_1282	Bacteria	Proteobacteria	Alphaproteobacteria	Rhizobiales	Xanthobacteraceae
ASV_1283	Bacteria	WPS-2
ASV_1284	Bacteria	Proteobacteria	Alphaproteobacteria	Micropepsales	Micropepsaceae
ASV_1285	Bacteria	Acidobacteriota	Acidobacteriae	Subgroup_2
ASV_1286	Bacteria	Proteobacteria	Gammaproteobacteria	Gammaproteobacteria_Incertae_Sedis	Unknown_Family	Acidibacter
ASV_1287	Bacteria	Acidobacteriota	Acidobacteriae	Acidobacteriales	Acidobacteriaceae_(Subgroup_1)	Edaphobacter
ASV_1288	Bacteria	Actinobacteriota	Actinobacteria	Streptomycetales	Streptomycetaceae	Kitasatospora
ASV_1289	Bacteria	Proteobacteria	Alphaproteobacteria	Micropepsales	Micropepsaceae
ASV_1290	Bacteria	Proteobacteria	Alphaproteobacteria	Elsterales
ASV_1291	Bacteria	Proteobacteria	Alphaproteobacteria	Acetobacterales	Acetobacteraceae	Acidocella
ASV_1292	Bacteria	Proteobacteria	Alphaproteobacteria	Acetobacterales	Acetobacteraceae
ASV_1293	Bacteria	Proteobacteria	Alphaproteobacteria	Rhizobiales	Xanthobacteraceae	Bradyrhizobium
ASV_1294	Bacteria	Proteobacteria	Alphaproteobacteria	Caulobacterales	Caulobacteraceae	PMMR1
ASV_1295	Bacteria	Acidobacteriota	Acidobacteriae	Acidobacteriales	Acidobacteriaceae_(Subgroup_1)	Acidipila
ASV_1296	Bacteria	Acidobacteriota	Acidobacteriae	Bryobacterales	Bryobacteraceae	Bryobacter
ASV_1297	Bacteria	WPS-2
ASV_1298	Bacteria	Proteobacteria	Alphaproteobacteria	Elsterales
ASV_1299	Bacteria	Acidobacteriota	Acidobacteriae	Acidobacteriales	Acidobacteriaceae_(Subgroup_1)	Acidicapsa
ASV_1300	Bacteria	Proteobacteria	Alphaproteobacteria	Acetobacterales	Acetobacteraceae
ASV_1301	Bacteria	Proteobacteria	Alphaproteobacteria	Acetobacterales	Acetobacteraceae	Acidocella
ASV_1302	Bacteria	Proteobacteria	Gammaproteobacteria	Burkholderiales	Burkholderiaceae	Burkholderia-Caballeronia-Paraburkholderia
ASV_1303	Bacteria	Acidobacteriota	Acidobacteriae	Acidobacteriales	Acidobacteriaceae_(Subgroup_1)	Occallatibacter
ASV_1304	Bacteria	WPS-2
ASV_1305	Bacteria	Actinobacteriota	Actinobacteria	Corynebacteriales	Mycobacteriaceae	Mycobacterium
ASV_1306	Bacteria	Proteobacteria	Alphaproteobacteria	Rhizobiales	Xanthobacteraceae
ASV_1307	Bacteria	Proteobacteria	Alphaproteobacteria	Acetobacterales	Acetobacteraceae	Acidicaldus
ASV_1308	Bacteria	WPS-2
ASV_1309	Bacteria	Actinobacteriota	Actinobacteria	Catenulisporales	Actinospicaceae	Actinospica
ASV_1310	Bacteria	Proteobacteria	Alphaproteobacteria	Rhodospirillales	Magnetospirillaceae
ASV_1311	Bacteria	Proteobacteria	Alphaproteobacteria	Rhizobiales	Xanthobacteraceae	Bradyrhizobium
ASV_1312	Bacteria	Proteobacteria	Gammaproteobacteria	Burkholderiales	Burkholderiaceae	Burkholderia-Caballeronia-Paraburkholderia
ASV_1313	Bacteria	Proteobacteria	Alphaproteobacteria	Elsterales
ASV_1314	Bacteria	Proteobacteria	Alphaproteobacteria	Rhizobiales	Xanthobacteraceae
ASV_1315	Bacteria	Actinobacteriota	Actinobacteria	Corynebacteriales	Mycobacteriaceae	Mycobacterium
ASV_1316	Bacteria	Proteobacteria	Gammaproteobacteria	Gammaproteobacteria_Incertae_Sedis	Unknown_Family	Acidibacter
ASV_1317	Bacteria	Proteobacteria	Alphaproteobacteria	Elsterales
ASV_1318	Bacteria	Proteobacteria	Alphaproteobacteria	Rhizobiales	KF-JG30-B3
ASV_1319	Bacteria	Acidobacteriota	Acidobacteriae	Subgroup_2
ASV_1320	Bacteria	Proteobacteria	Alphaproteobacteria	Azospirillales	Inquilinaceae	Inquilinus
ASV_1321	Bacteria	Proteobacteria	Alphaproteobacteria	Elsterales
ASV_1322	Bacteria	Proteobacteria	Alphaproteobacteria	Acetobacterales	Acetobacteraceae	Acidicaldus
ASV_1323	Bacteria	Proteobacteria	Alphaproteobacteria	Elsterales
ASV_1324	Bacteria	Actinobacteriota	Thermoleophilia	Gaiellales
ASV_1325	Bacteria	WPS-2
ASV_1326	Bacteria	Proteobacteria	Alphaproteobacteria	Caulobacterales	Caulobacteraceae
ASV_1327	Bacteria	Acidobacteriota	Acidobacteriae	Acidobacteriales	Acidobacteriaceae_(Subgroup_1)	Occallatibacter
ASV_1328	Bacteria	Proteobacteria	Gammaproteobacteria	Burkholderiales	Burkholderiaceae	Burkholderia-Caballeronia-Paraburkholderia
ASV_1329	Bacteria	Actinobacteriota	Actinobacteria	Catenulisporales	Actinospicaceae	Actinospica
ASV_1330	Bacteria	Proteobacteria	Alphaproteobacteria	Acetobacterales	Acetobacteraceae	Acidicaldus
ASV_1331	Bacteria	Proteobacteria	Alphaproteobacteria	Elsterales
ASV_1332	Bacteria	Proteobacteria	Alphaproteobacteria	Micropepsales	Micropepsaceae
ASV_1333	Bacteria	Proteobacteria	Gammaproteobacteria	Xanthomonadales	Rhodanobacteraceae	Rhodanobacter
ASV_1334	Bacteria	Proteobacteria	Alphaproteobacteria	Elsterales
ASV_1335	Bacteria	Proteobacteria	Alphaproteobacteria	Rhizobiales	Xanthobacteraceae
ASV_1336	Bacteria	Actinobacteriota	Actinobacteria	Frankiales	Acidothermaceae	Acidothermus
ASV_1337	Bacteria	Proteobacteria	Alphaproteobacteria	Rhizobiales	Xanthobacteraceae	Pseudolabrys
ASV_1338	Bacteria	Actinobacteriota	Actinobacteria	Corynebacteriales	Mycobacteriaceae	Mycobacterium
ASV_1339	Bacteria	Myxococcota	Polyangia	Polyangiales	Polyangiaceae	Pajaroellobacter
ASV_1340	Bacteria	Verrucomicrobiota	Verrucomicrobiae	Chthoniobacterales	Xiphinematobacteraceae	Candidatus_Xiphinematobacter
ASV_1341	Bacteria	Proteobacteria	Alphaproteobacteria	Rhizobiales	Xanthobacteraceae	Bradyrhizobium
ASV_1342	Bacteria	Proteobacteria	Alphaproteobacteria	Rhizobiales	Beijerinckiaceae	Roseiarcus
ASV_1343	Bacteria	Cyanobacteria	Cyanobacteriia	Chloroplast
ASV_1344	Bacteria	Acidobacteriota	Acidobacteriae	Acidobacteriales	Acidobacteriaceae_(Subgroup_1)	Acidipila
ASV_1345	Bacteria	WPS-2
ASV_1346	Bacteria	Proteobacteria	Alphaproteobacteria	Rhizobiales	Xanthobacteraceae
ASV_1347	Bacteria	WPS-2
ASV_1348	Bacteria	Proteobacteria	Alphaproteobacteria	Acetobacterales	Acetobacteraceae
ASV_1349	Bacteria	Proteobacteria	Alphaproteobacteria	Rhizobiales	Xanthobacteraceae	Rhodoplanes
ASV_1350	Bacteria	Proteobacteria	Alphaproteobacteria	Acetobacterales	Acetobacteraceae
ASV_1351	Bacteria	Proteobacteria	Alphaproteobacteria	Elsterales
ASV_1352	Bacteria	Verrucomicrobiota	Verrucomicrobiae	Chthoniobacterales	Xiphinematobacteraceae	Candidatus_Xiphinematobacter
ASV_1353	Bacteria	Proteobacteria	Alphaproteobacteria	Rhizobiales	Beijerinckiaceae	Roseiarcus
ASV_1354	Bacteria	Acidobacteriota	Acidobacteriae	Acidobacteriales	Acidobacteriaceae_(Subgroup_1)	Acidipila
ASV_1355	Bacteria	Proteobacteria	Alphaproteobacteria	Elsterales
ASV_1356	Bacteria	Acidobacteriota	Acidobacteriae	Acidobacteriales	Acidobacteriaceae_(Subgroup_1)	Edaphobacter
ASV_1357	Bacteria	Proteobacteria	Alphaproteobacteria	Elsterales
ASV_1358	Bacteria	Acidobacteriota	Acidobacteriae	Acidobacteriales	Acidobacteriaceae_(Subgroup_1)	Acidipila
ASV_1359	Bacteria	Proteobacteria	Alphaproteobacteria	Acetobacterales	Acetobacteraceae
ASV_1360	Bacteria	Acidobacteriota	Acidobacteriae	Acidobacteriales
ASV_1361	Bacteria	Proteobacteria	Alphaproteobacteria	Micropepsales	Micropepsaceae
ASV_1362	Bacteria	Actinobacteriota	Acidimicrobiia	IMCC26256
ASV_1363	Bacteria	Proteobacteria	Alphaproteobacteria	Rhizobiales	Xanthobacteraceae	Bradyrhizobium
ASV_1364	Bacteria	Proteobacteria	Gammaproteobacteria	Burkholderiales	Burkholderiaceae	Burkholderia-Caballeronia-Paraburkholderia
ASV_1365	Bacteria	Proteobacteria	Alphaproteobacteria	Azospirillales	Inquilinaceae	Inquilinus
ASV_1366	Bacteria	Actinobacteriota	Actinobacteria	Corynebacteriales	Mycobacteriaceae	Mycobacterium
ASV_1367	Bacteria	Acidobacteriota	Acidobacteriae	Acidobacteriales
ASV_1368	Bacteria	Cyanobacteria	Cyanobacteriia	Chloroplast
ASV_1369	Bacteria	Actinobacteriota	Actinobacteria	Frankiales	Acidothermaceae	Acidothermus
ASV_1370	Bacteria	Proteobacteria	Alphaproteobacteria	Acetobacterales	Acetobacteraceae
ASV_1371	Bacteria	Proteobacteria	Gammaproteobacteria	Gammaproteobacteria_Incertae_Sedis	Unknown_Family	Acidibacter
ASV_1372	Bacteria	Proteobacteria	Gammaproteobacteria	Xanthomonadales	Rhodanobacteraceae	Dyella
ASV_1373	Bacteria	Proteobacteria	Gammaproteobacteria	Burkholderiales	Burkholderiaceae	Burkholderia-Caballeronia-Paraburkholderia
ASV_1374	Bacteria	Proteobacteria	Alphaproteobacteria	Elsterales
ASV_1375	Bacteria	Acidobacteriota	Acidobacteriae	Acidobacteriales	Acidobacteriaceae_(Subgroup_1)	Acidipila
ASV_1376	Bacteria	Proteobacteria	Alphaproteobacteria	Caulobacterales	Caulobacteraceae
ASV_1377	Bacteria	Proteobacteria	Alphaproteobacteria	Rhizobiales	Beijerinckiaceae	Roseiarcus
ASV_1378	Bacteria	Proteobacteria	Gammaproteobacteria	Gammaproteobacteria_Incertae_Sedis	Unknown_Family	Acidibacter
ASV_1379	Bacteria	Proteobacteria	Gammaproteobacteria	Burkholderiales	Burkholderiaceae	Burkholderia-Caballeronia-Paraburkholderia
ASV_1380	Bacteria	Proteobacteria	Alphaproteobacteria	Caulobacterales	Caulobacteraceae
ASV_1381	Bacteria	Proteobacteria	Alphaproteobacteria	Rhizobiales	Xanthobacteraceae
ASV_1382	Bacteria	Actinobacteriota	Actinobacteria	Pseudonocardiales	Pseudonocardiaceae	Crossiella
ASV_1383	Bacteria	Proteobacteria	Alphaproteobacteria	Acetobacterales	Acetobacteraceae	Acidicaldus
ASV_1384	Bacteria	Proteobacteria	Gammaproteobacteria	Burkholderiales	Comamonadaceae	Ideonella
ASV_1385	Bacteria	Proteobacteria	Alphaproteobacteria	Elsterales	Elsteraceae	Aliidongia
ASV_1386	Bacteria	Proteobacteria	Alphaproteobacteria	Rhizobiales	Beijerinckiaceae	Roseiarcus
ASV_1387	Bacteria	Proteobacteria	Alphaproteobacteria	Acetobacterales	Acetobacteraceae
ASV_1388	Bacteria	Acidobacteriota	Acidobacteriae	Acidobacteriales	Acidobacteriaceae_(Subgroup_1)	Edaphobacter
ASV_1389	Bacteria	Proteobacteria	Alphaproteobacteria	Elsterales
ASV_1390	Bacteria	Acidobacteriota	Acidobacteriae	Acidobacteriales	Acidobacteriaceae_(Subgroup_1)
ASV_1391	Bacteria	Actinobacteriota	Actinobacteria	Corynebacteriales	Mycobacteriaceae	Mycobacterium
ASV_1392	Bacteria	Proteobacteria	Gammaproteobacteria	Gammaproteobacteria_Incertae_Sedis	Unknown_Family	Acidibacter
ASV_1393	Bacteria	Proteobacteria	Alphaproteobacteria	Rhizobiales	Rhizobiaceae	Mesorhizobium
ASV_1394	Bacteria	Actinobacteriota	Actinobacteria	Corynebacteriales	Mycobacteriaceae	Mycobacterium
ASV_1395	Bacteria	Actinobacteriota	Acidimicrobiia
ASV_1396	Bacteria	Proteobacteria	Alphaproteobacteria	Rhizobiales	Xanthobacteraceae
ASV_1397	Bacteria	Acidobacteriota	Acidobacteriae	Acidobacteriales	Acidobacteriaceae_(Subgroup_1)
ASV_1398	Bacteria	Acidobacteriota	Acidobacteriae	Acidobacteriales
ASV_1399	Bacteria	Actinobacteriota	Actinobacteria	Corynebacteriales	Mycobacteriaceae	Mycobacterium
ASV_1400	Bacteria	Cyanobacteria	Cyanobacteriia	Chloroplast
ASV_1401	Bacteria	Proteobacteria	Alphaproteobacteria	Elsterales	Elsteraceae	Aliidongia
ASV_1402	Bacteria	Actinobacteriota	Actinobacteria	Corynebacteriales	Mycobacteriaceae	Mycobacterium
ASV_1403	Bacteria	Proteobacteria	Alphaproteobacteria	Acetobacterales	Acetobacteraceae	Acidicaldus
ASV_1404	Bacteria	Proteobacteria	Alphaproteobacteria	Rhizobiales	Xanthobacteraceae	Pseudolabrys
ASV_1405	Bacteria	Acidobacteriota	Acidobacteriae	Acidobacteriales	Acidobacteriaceae_(Subgroup_1)
ASV_1406	Bacteria	Proteobacteria	Alphaproteobacteria	Acetobacterales	Acetobacteraceae	Acidicaldus
ASV_1407	Bacteria	Proteobacteria	Gammaproteobacteria	Gammaproteobacteria_Incertae_Sedis	Unknown_Family	Acidibacter
ASV_1408	Bacteria
ASV_1409	Bacteria	Cyanobacteria	Cyanobacteriia	Chloroplast
ASV_1410	Bacteria	Acidobacteriota	Acidobacteriae	Bryobacterales	Bryobacteraceae	Bryobacter
ASV_1411	Bacteria	Proteobacteria	Alphaproteobacteria	Acetobacterales	Acetobacteraceae
ASV_1412	Bacteria	Proteobacteria	Alphaproteobacteria	Caulobacterales	Caulobacteraceae
ASV_1413	Bacteria	Proteobacteria	Alphaproteobacteria	Rhizobiales	Devosiaceae	Devosia
ASV_1414	Bacteria	Acidobacteriota	Acidobacteriae	Acidobacteriales	Acidobacteriaceae_(Subgroup_1)	Acidipila
ASV_1415	Bacteria	Actinobacteriota	Acidimicrobiia	IMCC26256
ASV_1416	Bacteria	Acidobacteriota	Acidobacteriae	Acidobacteriales
ASV_1417	Bacteria	Proteobacteria	Alphaproteobacteria	Rhizobiales	Xanthobacteraceae
ASV_1418	Bacteria	Proteobacteria	Gammaproteobacteria	Gammaproteobacteria_Incertae_Sedis	Unknown_Family	Acidibacter
ASV_1419	Bacteria	Verrucomicrobiota	Verrucomicrobiae	Methylacidiphilales	Methylacidiphilaceae
ASV_1420	Bacteria	Actinobacteriota	Actinobacteria	Corynebacteriales	Mycobacteriaceae	Mycobacterium
ASV_1421	Bacteria	Proteobacteria	Alphaproteobacteria	Micropepsales	Micropepsaceae
ASV_1422	Bacteria	WPS-2
ASV_1423	Bacteria	Proteobacteria	Alphaproteobacteria	Rhizobiales	Xanthobacteraceae
ASV_1424	Bacteria	Proteobacteria	Alphaproteobacteria	Rhodospirillales	Magnetospirillaceae
ASV_1425	Bacteria	Proteobacteria	Alphaproteobacteria	Micropepsales	Micropepsaceae
ASV_1426	Bacteria	Proteobacteria	Alphaproteobacteria	Reyranellales	Reyranellaceae	Reyranella
ASV_1427	Bacteria	WPS-2
ASV_1428	Bacteria	Proteobacteria	Alphaproteobacteria	Elsterales
ASV_1429	Bacteria	Proteobacteria	Alphaproteobacteria	Rhizobiales	Xanthobacteraceae
ASV_1430	Bacteria	Actinobacteriota	Actinobacteria	Corynebacteriales	Mycobacteriaceae	Mycobacterium
ASV_1431	Bacteria	Acidobacteriota	Acidobacteriae	Acidobacteriales	Koribacteraceae	Candidatus_Koribacter
ASV_1432	Bacteria	Acidobacteriota	Acidobacteriae	Acidobacteriales	Acidobacteriaceae_(Subgroup_1)	Occallatibacter
ASV_1433	Bacteria	Proteobacteria	Alphaproteobacteria	Micropepsales	Micropepsaceae
ASV_1434	Bacteria	Chloroflexi	Ktedonobacteria	Ktedonobacterales	Ktedonobacteraceae	HSB_OF53-F07
ASV_1435	Bacteria	Proteobacteria	Alphaproteobacteria	Elsterales
ASV_1436	Bacteria	Cyanobacteria	Cyanobacteriia	Chloroplast
ASV_1437	Bacteria	Proteobacteria	Alphaproteobacteria	Rhizobiales	Beijerinckiaceae	Roseiarcus
ASV_1438	Bacteria	Proteobacteria	Alphaproteobacteria
ASV_1439	Bacteria	Proteobacteria	Alphaproteobacteria	Rhizobiales	Xanthobacteraceae
ASV_1440	Bacteria	Acidobacteriota	Acidobacteriae	Subgroup_13
ASV_1441	Bacteria	WPS-2
ASV_1442	Bacteria	Acidobacteriota	Acidobacteriae	Acidobacteriales	Acidobacteriaceae_(Subgroup_1)	Acidicapsa
ASV_1443	Bacteria	Proteobacteria	Alphaproteobacteria	Rhodospirillales
ASV_1444	Bacteria	Proteobacteria	Alphaproteobacteria	Elsterales
ASV_1445	Bacteria	Proteobacteria	Alphaproteobacteria	Acetobacterales	Acetobacteraceae
ASV_1446	Bacteria	Actinobacteriota	Actinobacteria	Corynebacteriales	Mycobacteriaceae	Mycobacterium
ASV_1447	Bacteria	Actinobacteriota	Actinobacteria	Corynebacteriales	Mycobacteriaceae	Mycobacterium
ASV_1448	Bacteria	Actinobacteriota	Actinobacteria	Corynebacteriales	Mycobacteriaceae	Mycobacterium
ASV_1449	Bacteria	Proteobacteria	Alphaproteobacteria	Acetobacterales	Acetobacteraceae
ASV_1450	Bacteria	Proteobacteria	Alphaproteobacteria	Rhizobiales	Xanthobacteraceae
ASV_1451	Bacteria	Chloroflexi	Ktedonobacteria	Ktedonobacterales	Ktedonobacteraceae
ASV_1452	Bacteria	Proteobacteria	Gammaproteobacteria	Gammaproteobacteria_Incertae_Sedis	Unknown_Family	Acidibacter
ASV_1453	Bacteria	Proteobacteria	Alphaproteobacteria	Micropepsales	Micropepsaceae
ASV_1454	Bacteria	Acidobacteriota	Acidobacteriae	Acidobacteriales
ASV_1455	Bacteria	Proteobacteria	Alphaproteobacteria	Reyranellales	Reyranellaceae	Reyranella
ASV_1456	Bacteria	Proteobacteria	Alphaproteobacteria	Micropepsales	Micropepsaceae
ASV_1457	Bacteria	Proteobacteria	Alphaproteobacteria	Acetobacterales	Acetobacteraceae
ASV_1458	Bacteria	Patescibacteria	Saccharimonadia	Saccharimonadales	LWQ8
ASV_1459	Bacteria	Proteobacteria	Alphaproteobacteria	Acetobacterales	Acetobacteraceae	Acidicaldus
ASV_1460	Bacteria	Proteobacteria	Alphaproteobacteria	Rhizobiales	Xanthobacteraceae
ASV_1461	Bacteria	Proteobacteria	Alphaproteobacteria	Rhizobiales	Xanthobacteraceae	Afipia
ASV_1462	Bacteria	Proteobacteria	Alphaproteobacteria	Rhizobiales	Xanthobacteraceae	Pseudolabrys
ASV_1463	Bacteria	Verrucomicrobiota	Verrucomicrobiae	Chthoniobacterales	Xiphinematobacteraceae	Candidatus_Xiphinematobacter
ASV_1464	Bacteria	Proteobacteria	Alphaproteobacteria	Rhizobiales	Beijerinckiaceae	Roseiarcus
ASV_1465	Bacteria	Actinobacteriota	Actinobacteria	Frankiales	Acidothermaceae	Acidothermus
ASV_1466	Bacteria	Actinobacteriota	Actinobacteria	Corynebacteriales
ASV_1467	Bacteria	Proteobacteria	Alphaproteobacteria	Caulobacterales	Caulobacteraceae
ASV_1468	Bacteria	Proteobacteria	Alphaproteobacteria	Rhizobiales	Xanthobacteraceae	Pseudolabrys
ASV_1469	Bacteria	Firmicutes	Bacilli	Bacillales	Bacillaceae	Bacillus
ASV_1470	Bacteria	Actinobacteriota	Actinobacteria	Corynebacteriales	Mycobacteriaceae	Mycobacterium
ASV_1471	Bacteria	Acidobacteriota	Acidobacteriae	Acidobacteriales	Acidobacteriaceae_(Subgroup_1)	Occallatibacter
ASV_1472	Bacteria	Acidobacteriota	Acidobacteriae	Acidobacteriales
ASV_1473	Bacteria	WPS-2
ASV_1474	Bacteria	Acidobacteriota	Acidobacteriae	Acidobacteriales	Acidobacteriaceae_(Subgroup_1)	Acidipila
ASV_1475	Bacteria	Actinobacteriota	Actinobacteria	Corynebacteriales	Mycobacteriaceae	Mycobacterium
ASV_1476	Bacteria	Acidobacteriota	Acidobacteriae	Acidobacteriales	Acidobacteriaceae_(Subgroup_1)	Acidicapsa
ASV_1477	Bacteria	Proteobacteria	Alphaproteobacteria	Elsterales	Elsteraceae
ASV_1478	Bacteria	Proteobacteria	Gammaproteobacteria	Burkholderiales	Burkholderiaceae	Burkholderia-Caballeronia-Paraburkholderia
ASV_1479	Bacteria	Proteobacteria	Alphaproteobacteria	Rhizobiales	Xanthobacteraceae	Bradyrhizobium
ASV_1480	Bacteria	Actinobacteriota	Actinobacteria	Corynebacteriales	Mycobacteriaceae	Mycobacterium
ASV_1481	Bacteria	Acidobacteriota	Acidobacteriae	Subgroup_13
ASV_1482	Bacteria	Proteobacteria	Alphaproteobacteria
ASV_1483	Bacteria	Proteobacteria	Gammaproteobacteria	Burkholderiales	Comamonadaceae
ASV_1484	Bacteria	Proteobacteria	Alphaproteobacteria	Micropepsales	Micropepsaceae
ASV_1485	Bacteria	Proteobacteria	Alphaproteobacteria	Elsterales	Elsteraceae
ASV_1486	Bacteria	Proteobacteria	Alphaproteobacteria	Acetobacterales	Acetobacteraceae	Acidisoma
ASV_1487	Bacteria	Patescibacteria	Saccharimonadia	Saccharimonadales	LWQ8
ASV_1488	Bacteria	Actinobacteriota	Thermoleophilia	Gaiellales
ASV_1489	Bacteria	Actinobacteriota	Actinobacteria	Corynebacteriales	Mycobacteriaceae	Mycobacterium
ASV_1490	Bacteria	Proteobacteria	Alphaproteobacteria	Rhizobiales	Rhizobiaceae	Allorhizobium-Neorhizobium-Pararhizobium-Rhizobium
ASV_1491	Bacteria	Proteobacteria	Alphaproteobacteria	Acetobacterales	Acetobacteraceae
ASV_1492	Bacteria	Proteobacteria	Alphaproteobacteria	Rhizobiales	Xanthobacteraceae
ASV_1493	Bacteria	Actinobacteriota	Actinobacteria	Corynebacteriales	Mycobacteriaceae	Mycobacterium
ASV_1494	Bacteria	Proteobacteria	Alphaproteobacteria	Caulobacterales	Caulobacteraceae
ASV_1495	Bacteria	Verrucomicrobiota	Verrucomicrobiae	Chthoniobacterales	Xiphinematobacteraceae	Candidatus_Xiphinematobacter
ASV_1496	Bacteria	Proteobacteria	Alphaproteobacteria	Rhizobiales
ASV_1497	Bacteria	Acidobacteriota	Acidobacteriae	Acidobacteriales
ASV_1498	Bacteria	Acidobacteriota	Acidobacteriae	Subgroup_2
ASV_1499	Bacteria	Actinobacteriota	Actinobacteria	Corynebacteriales	Mycobacteriaceae	Mycobacterium
ASV_1500	Bacteria	Acidobacteriota	Acidobacteriae	Acidobacteriales	Acidobacteriaceae_(Subgroup_1)	Acidipila
ASV_1501	Bacteria	Actinobacteriota	Actinobacteria	Frankiales	Acidothermaceae	Acidothermus
ASV_1502	Bacteria	Proteobacteria	Alphaproteobacteria	Azospirillales	Inquilinaceae	Inquilinus
ASV_1503	Bacteria	Proteobacteria	Alphaproteobacteria	Micropepsales	Micropepsaceae
ASV_1504	Bacteria	Proteobacteria	Alphaproteobacteria	Elsterales
ASV_1505	Bacteria	Acidobacteriota	Acidobacteriae	Acidobacteriales	Acidobacteriaceae_(Subgroup_1)	Occallatibacter
ASV_1506	Bacteria	Verrucomicrobiota	Verrucomicrobiae	Chthoniobacterales	Chthoniobacteraceae	Candidatus_Udaeobacter
ASV_1507	Bacteria	Proteobacteria	Gammaproteobacteria	Burkholderiales	Burkholderiaceae	Burkholderia-Caballeronia-Paraburkholderia
ASV_1508	Bacteria	Proteobacteria	Alphaproteobacteria	Reyranellales	Reyranellaceae	Reyranella
ASV_1509	Bacteria	Proteobacteria	Alphaproteobacteria	Acetobacterales	Acetobacteraceae
ASV_1510	Bacteria	Acidobacteriota	Acidobacteriae	Acidobacteriales
ASV_1511	Bacteria	Acidobacteriota	Acidobacteriae	Acidobacteriales	Acidobacteriaceae_(Subgroup_1)	Acidipila
ASV_1512	Bacteria	Proteobacteria	Alphaproteobacteria	Rhizobiales	Xanthobacteraceae
ASV_1513	Bacteria	Proteobacteria	Alphaproteobacteria	Rhizobiales	Xanthobacteraceae
ASV_1514	Bacteria	Verrucomicrobiota	Verrucomicrobiae	Chthoniobacterales	Xiphinematobacteraceae	Candidatus_Xiphinematobacter
ASV_1515	Bacteria	Acidobacteriota	Acidobacteriae	Subgroup_2
ASV_1516	Bacteria	Proteobacteria	Alphaproteobacteria	Acetobacterales	Acetobacteraceae	Acidiphilium
ASV_1517	Bacteria	Proteobacteria	Alphaproteobacteria	Acetobacterales	Acetobacteraceae	Acidocella
ASV_1518	Bacteria	Actinobacteriota	Actinobacteria	Corynebacteriales	Mycobacteriaceae	Mycobacterium
ASV_1519	Bacteria	Proteobacteria	Alphaproteobacteria	Rhodospirillales	Magnetospirillaceae
ASV_1520	Bacteria	Actinobacteriota	Acidimicrobiia	IMCC26256
ASV_1521	Bacteria	Proteobacteria	Alphaproteobacteria	Elsterales
ASV_1522	Bacteria	Acidobacteriota	Acidobacteriae	Subgroup_2
ASV_1523	Bacteria	Proteobacteria	Gammaproteobacteria	Gammaproteobacteria_Incertae_Sedis	Unknown_Family	Acidibacter
ASV_1524	Bacteria	Acidobacteriota	Acidobacteriae	Acidobacteriales	Acidobacteriaceae_(Subgroup_1)	Terracidiphilus
ASV_1525	Bacteria	Proteobacteria	Gammaproteobacteria	Burkholderiales	Burkholderiaceae	Burkholderia-Caballeronia-Paraburkholderia
ASV_1526	Bacteria	Acidobacteriota	Acidobacteriae	Acidobacteriales	Acidobacteriaceae_(Subgroup_1)
ASV_1527	Bacteria	Verrucomicrobiota	Verrucomicrobiae	Chthoniobacterales	Chthoniobacteraceae	Candidatus_Udaeobacter
ASV_1528	Bacteria	Verrucomicrobiota	Verrucomicrobiae	Pedosphaerales	Pedosphaeraceae
ASV_1529	Bacteria	Verrucomicrobiota	Verrucomicrobiae	Opitutales	Opitutaceae
ASV_1530	Bacteria	Actinobacteriota	Actinobacteria	Corynebacteriales	Mycobacteriaceae	Mycobacterium
ASV_1531	Bacteria	Actinobacteriota	Actinobacteria	Pseudonocardiales	Pseudonocardiaceae	Crossiella
ASV_1532	Bacteria	Proteobacteria	Alphaproteobacteria	Azospirillales	Inquilinaceae	Inquilinus
ASV_1533	Bacteria	Acidobacteriota	Acidobacteriae	Subgroup_2
ASV_1534	Bacteria	Proteobacteria	Alphaproteobacteria	Rhizobiales	Xanthobacteraceae	Bradyrhizobium
ASV_1535	Bacteria
ASV_1536	Bacteria	Actinobacteriota	Actinobacteria	Corynebacteriales	Mycobacteriaceae	Mycobacterium
ASV_1537	Bacteria	Actinobacteriota	Thermoleophilia	Solirubrobacterales	Solirubrobacteraceae	Conexibacter
ASV_1538	Bacteria	Acidobacteriota	Acidobacteriae	Acidobacteriales	Acidobacteriaceae_(Subgroup_1)	Occallatibacter
ASV_1539	Bacteria	WPS-2
ASV_1540	Bacteria	Proteobacteria	Alphaproteobacteria	Rhizobiales	Xanthobacteraceae	Bradyrhizobium
ASV_1541	Bacteria	Actinobacteriota	Acidimicrobiia	IMCC26256
ASV_1542	Bacteria	Planctomycetota	Planctomycetes	Isosphaerales	Isosphaeraceae	Aquisphaera
ASV_1543	Bacteria	Proteobacteria	Alphaproteobacteria	Elsterales	Elsteraceae	Aliidongia
ASV_1544	Bacteria	Proteobacteria	Alphaproteobacteria	Acetobacterales	Acetobacteraceae	Acidicaldus
ASV_1545	Bacteria	Proteobacteria	Alphaproteobacteria	Elsterales
ASV_1546	Bacteria	Acidobacteriota	Acidobacteriae	Acidobacteriales	Acidobacteriaceae_(Subgroup_1)	Acidipila
ASV_1547	Bacteria	Actinobacteriota	Actinobacteria	Corynebacteriales	Mycobacteriaceae	Mycobacterium
ASV_1548	Bacteria	Acidobacteriota	Acidobacteriae	Acidobacteriales	Acidobacteriaceae_(Subgroup_1)	Granulicella
ASV_1549	Bacteria	Cyanobacteria	Cyanobacteriia	Chloroplast
ASV_1550	Bacteria	Proteobacteria	Alphaproteobacteria	Rhodospirillales	Magnetospirillaceae
ASV_1551	Bacteria	Proteobacteria	Alphaproteobacteria	Rickettsiales	Mitochondria
ASV_1552	Bacteria	Acidobacteriota	Acidobacteriae	Acidobacteriales	Acidobacteriaceae_(Subgroup_1)	Acidipila
ASV_1553	Bacteria	Proteobacteria	Alphaproteobacteria	Elsterales
ASV_1554	Bacteria	Acidobacteriota	Acidobacteriae	Acidobacteriales	Acidobacteriaceae_(Subgroup_1)	Granulicella
ASV_1555	Bacteria	Acidobacteriota	Acidobacteriae	Acidobacteriales	Acidobacteriaceae_(Subgroup_1)	Terracidiphilus
ASV_1556	Bacteria	Acidobacteriota	Acidobacteriae	Acidobacteriales
ASV_1557	Bacteria	Acidobacteriota	Acidobacteriae	Subgroup_2
ASV_1558	Bacteria	Cyanobacteria	Cyanobacteriia	Chloroplast
ASV_1559	Bacteria	Actinobacteriota	Actinobacteria	Catenulisporales	Actinospicaceae	Actinospica
ASV_1560	Bacteria	Proteobacteria	Alphaproteobacteria	Elsterales
ASV_1561	Bacteria	Proteobacteria	Alphaproteobacteria	Rhizobiales	Xanthobacteraceae	Bradyrhizobium
ASV_1562	Bacteria	Proteobacteria	Gammaproteobacteria	Gammaproteobacteria_Incertae_Sedis	Unknown_Family	Acidibacter
ASV_1563	Bacteria	Proteobacteria	Alphaproteobacteria	Elsterales
ASV_1564	Bacteria	Actinobacteriota	Actinobacteria	Catenulisporales	Actinospicaceae	Actinospica
ASV_1565	Bacteria	Actinobacteriota	Actinobacteria	Frankiales	Sporichthyaceae	Sporichthya
ASV_1566	Bacteria	Proteobacteria	Alphaproteobacteria	Micropepsales	Micropepsaceae
ASV_1567	Bacteria	Proteobacteria	Gammaproteobacteria	JG36-TzT-191
ASV_1568	Bacteria	Acidobacteriota	Acidobacteriae	Acidobacteriales	Acidobacteriaceae_(Subgroup_1)
ASV_1569	Bacteria	Proteobacteria	Alphaproteobacteria	Rhizobiales	Beijerinckiaceae	Roseiarcus
ASV_1570	Bacteria	Proteobacteria	Alphaproteobacteria	Rhizobiales	Beijerinckiaceae	Roseiarcus
ASV_1571	Bacteria	Acidobacteriota	Acidobacteriae	Acidobacteriales	Acidobacteriaceae_(Subgroup_1)	Edaphobacter
ASV_1572	Bacteria	Proteobacteria	Alphaproteobacteria	Rhizobiales	Xanthobacteraceae
ASV_1573	Bacteria	Proteobacteria	Alphaproteobacteria	Dongiales	Dongiaceae	Dongia
ASV_1574	Bacteria	Proteobacteria	Alphaproteobacteria	Rhizobiales	Beijerinckiaceae	Roseiarcus
ASV_1575	Bacteria	Verrucomicrobiota	Verrucomicrobiae	Pedosphaerales	Pedosphaeraceae
ASV_1576	Bacteria	Proteobacteria	Alphaproteobacteria	Elsterales	Elsteraceae
ASV_1577	Bacteria	Proteobacteria	Alphaproteobacteria	Elsterales
ASV_1578	Bacteria	Actinobacteriota	Actinobacteria	Corynebacteriales	Mycobacteriaceae	Mycobacterium
ASV_1579	Bacteria	Proteobacteria	Alphaproteobacteria	Rhizobiales	Xanthobacteraceae
ASV_1580	Bacteria	Proteobacteria	Alphaproteobacteria	Elsterales
ASV_1581	Bacteria	Proteobacteria	Alphaproteobacteria	Rhizobiales	Beijerinckiaceae	Roseiarcus
ASV_1582	Bacteria	Proteobacteria	Alphaproteobacteria	Reyranellales	Reyranellaceae	Reyranella
ASV_1583	Bacteria	Actinobacteriota	Thermoleophilia	Gaiellales
ASV_1584	Bacteria	Acidobacteriota	Acidobacteriae	Acidobacteriales	Acidobacteriaceae_(Subgroup_1)
ASV_1585	Bacteria	Actinobacteriota	Actinobacteria	Frankiales	Sporichthyaceae	Sporichthya
ASV_1586	Bacteria	Actinobacteriota	Actinobacteria	Corynebacteriales	Mycobacteriaceae	Mycobacterium
ASV_1587	Bacteria	Proteobacteria	Alphaproteobacteria	Rhizobiales	Rhizobiaceae	Allorhizobium-Neorhizobium-Pararhizobium-Rhizobium
ASV_1588	Bacteria	Proteobacteria	Alphaproteobacteria	Rhizobiales	Xanthobacteraceae
ASV_1589	Bacteria	Verrucomicrobiota	Verrucomicrobiae	Methylacidiphilales	Methylacidiphilaceae
ASV_1590	Bacteria	Proteobacteria	Alphaproteobacteria	Elsterales
ASV_1591	Bacteria	Proteobacteria	Alphaproteobacteria	Acetobacterales	Acetobacteraceae	Acidocella
ASV_1592	Bacteria	Proteobacteria	Alphaproteobacteria	Acetobacterales	Acetobacteraceae	Acidicaldus
ASV_1593	Bacteria	Acidobacteriota	Acidobacteriae	Acidobacteriales	Acidobacteriaceae_(Subgroup_1)	Acidipila
ASV_1594	Bacteria	Proteobacteria	Alphaproteobacteria	Acetobacterales	Acetobacteraceae
ASV_1595	Bacteria	Proteobacteria	Alphaproteobacteria	Elsterales
ASV_1596	Bacteria	Proteobacteria	Alphaproteobacteria	Acetobacterales	Acetobacteraceae	Acidisphaera
ASV_1597	Bacteria	Proteobacteria	Alphaproteobacteria	Elsterales
ASV_1598	Bacteria	Acidobacteriota	Acidobacteriae	Acidobacteriales	Koribacteraceae	Candidatus_Koribacter
ASV_1599	Bacteria	Actinobacteriota	Thermoleophilia	Solirubrobacterales	Solirubrobacteraceae
ASV_1600	Bacteria	Proteobacteria	Alphaproteobacteria	Rhizobiales	Beijerinckiaceae	Roseiarcus
ASV_1601	Bacteria	Actinobacteriota	Thermoleophilia	Gaiellales
ASV_1602	Bacteria	Proteobacteria	Gammaproteobacteria	WD260
ASV_1603	Bacteria	Acidobacteriota	Acidobacteriae	Subgroup_2
ASV_1604	Bacteria	Acidobacteriota	Acidobacteriae	Acidobacteriales	Acidobacteriaceae_(Subgroup_1)	Acidipila
ASV_1605	Bacteria	Proteobacteria	Gammaproteobacteria	WD260
ASV_1606	Bacteria	Proteobacteria	Alphaproteobacteria	Elsterales
ASV_1607	Bacteria	Proteobacteria	Alphaproteobacteria	Elsterales	Elsteraceae	Aliidongia
ASV_1608	Bacteria	Proteobacteria	Gammaproteobacteria	Xanthomonadales	Rhodanobacteraceae	Dyella
ASV_1609	Bacteria	Proteobacteria	Alphaproteobacteria	Elsterales
ASV_1610	Bacteria	Proteobacteria	Alphaproteobacteria	Rhizobiales	Xanthobacteraceae
ASV_1611	Bacteria	Proteobacteria	Alphaproteobacteria
ASV_1612	Bacteria	Proteobacteria	Alphaproteobacteria	Micropepsales	Micropepsaceae
ASV_1613	Bacteria	Proteobacteria	Alphaproteobacteria	Elsterales
ASV_1614	Bacteria	Proteobacteria	Alphaproteobacteria	Elsterales
ASV_1615	Bacteria	Proteobacteria	Alphaproteobacteria	Acetobacterales	Acetobacteraceae	Acidocella
ASV_1616	Bacteria	Acidobacteriota	Acidobacteriae	Acidobacteriales	Acidobacteriaceae_(Subgroup_1)	Acidipila
ASV_1617	Bacteria	Proteobacteria	Alphaproteobacteria	Rhizobiales	Beijerinckiaceae	Roseiarcus
ASV_1618	Bacteria	Acidobacteriota	Acidobacteriae	Bryobacterales	Bryobacteraceae	Bryobacter
ASV_1619	Bacteria	Proteobacteria	Alphaproteobacteria	Acetobacterales	Acetobacteraceae
ASV_1620	Bacteria	Actinobacteriota	Actinobacteria	Corynebacteriales	Mycobacteriaceae	Mycobacterium
ASV_1621	Bacteria	Acidobacteriota	Acidobacteriae	Acidobacteriales
ASV_1622	Bacteria	Proteobacteria	Alphaproteobacteria	Azospirillales	Inquilinaceae	Inquilinus
ASV_1623	Bacteria	Proteobacteria	Alphaproteobacteria	Caulobacterales	Caulobacteraceae	Asticcacaulis
ASV_1624	Bacteria
ASV_1625	Bacteria	Proteobacteria	Alphaproteobacteria	Acetobacterales	Acetobacteraceae
ASV_1626	Bacteria	Proteobacteria	Alphaproteobacteria	Rhizobiales	Beijerinckiaceae	Methylovirgula
ASV_1627	Bacteria	Proteobacteria	Alphaproteobacteria	Elsterales
ASV_1628	Bacteria	Acidobacteriota	Acidobacteriae	Subgroup_2
ASV_1629	Bacteria	Proteobacteria	Alphaproteobacteria	Acetobacterales	Acetobacteraceae	Acidiphilium
ASV_1630	Bacteria	Proteobacteria	Alphaproteobacteria	Elsterales
ASV_1631	Bacteria	Verrucomicrobiota	Verrucomicrobiae	Chthoniobacterales	Xiphinematobacteraceae	Candidatus_Xiphinematobacter
ASV_1632	Bacteria	Proteobacteria	Gammaproteobacteria	Burkholderiales	Burkholderiaceae	Burkholderia-Caballeronia-Paraburkholderia
ASV_1633	Bacteria	Proteobacteria	Alphaproteobacteria	Elsterales	Elsteraceae	Aliidongia
ASV_1634	Bacteria	Acidobacteriota	Acidobacteriae	Acidobacteriales	Acidobacteriaceae_(Subgroup_1)	Acidipila
ASV_1635	Bacteria	Proteobacteria	Alphaproteobacteria	Acetobacterales	Acetobacteraceae	Acidicaldus
ASV_1636	Bacteria	Acidobacteriota	Acidobacteriae	Acidobacteriales	Acidobacteriaceae_(Subgroup_1)	Occallatibacter
ASV_1637	Bacteria	Acidobacteriota	Acidobacteriae	Acidobacteriales	Acidobacteriaceae_(Subgroup_1)	Granulicella
ASV_1638	Bacteria	WPS-2
ASV_1639	Bacteria	Proteobacteria	Alphaproteobacteria	Rhizobiales	Beijerinckiaceae	Roseiarcus
ASV_1640	Bacteria	Acidobacteriota	Acidobacteriae	Acidobacteriales
ASV_1641	Bacteria	Acidobacteriota	Acidobacteriae	Acidobacteriales
ASV_1642	Bacteria	Proteobacteria	Alphaproteobacteria	Micropepsales	Micropepsaceae
ASV_1643	Bacteria	Proteobacteria	Gammaproteobacteria
ASV_1644	Bacteria	Proteobacteria	Alphaproteobacteria	Acetobacterales	Acetobacteraceae
ASV_1645	Bacteria	Actinobacteriota	Actinobacteria	Corynebacteriales	Mycobacteriaceae	Mycobacterium
ASV_1646	Bacteria	Proteobacteria	Alphaproteobacteria	Rhizobiales
ASV_1647	Bacteria	Proteobacteria	Alphaproteobacteria	Acetobacterales	Acetobacteraceae	Acidicaldus
ASV_1648	Bacteria	Proteobacteria	Gammaproteobacteria	Gammaproteobacteria_Incertae_Sedis	Unknown_Family	Acidibacter
ASV_1649	Bacteria	Acidobacteriota	Acidobacteriae	Acidobacteriales
ASV_1650	Bacteria	Proteobacteria	Alphaproteobacteria	Dongiales	Dongiaceae	Dongia
ASV_1651	Bacteria	Acidobacteriota	Acidobacteriae	Acidobacteriales
ASV_1652	Bacteria	Proteobacteria	Alphaproteobacteria	Rhizobiales	Hyphomicrobiaceae	Pedomicrobium
ASV_1653	Bacteria	Proteobacteria	Gammaproteobacteria	Gammaproteobacteria_Incertae_Sedis	Unknown_Family	Acidibacter
ASV_1654	Bacteria	Proteobacteria	Alphaproteobacteria	Elsterales
ASV_1655	Bacteria	Actinobacteriota	Acidimicrobiia
ASV_1656	Bacteria	Actinobacteriota	Actinobacteria	Corynebacteriales	Mycobacteriaceae	Mycobacterium
ASV_1657	Bacteria	Proteobacteria	Alphaproteobacteria
ASV_1658	Bacteria	Proteobacteria	Alphaproteobacteria	Acetobacterales	Acetobacteraceae
ASV_1659	Bacteria	Actinobacteriota	Actinobacteria	Corynebacteriales	Mycobacteriaceae	Mycobacterium
ASV_1660	Bacteria	Proteobacteria	Alphaproteobacteria	Acetobacterales	Acetobacteraceae	Acidocella
ASV_1661	Bacteria	Proteobacteria	Alphaproteobacteria	Micropepsales	Micropepsaceae
ASV_1662	Bacteria	Actinobacteriota	Actinobacteria	Corynebacteriales	Mycobacteriaceae	Mycobacterium
ASV_1663	Bacteria	Proteobacteria	Alphaproteobacteria	Acetobacterales	Acetobacteraceae	Acidocella
ASV_1664	Bacteria	Proteobacteria	Alphaproteobacteria	Acetobacterales	Acetobacteraceae	Acidicaldus
ASV_1665	Bacteria	Proteobacteria	Alphaproteobacteria	Rickettsiales	Mitochondria
ASV_1666	Bacteria	Proteobacteria	Alphaproteobacteria	Acetobacterales	Acetobacteraceae	Acidocella
ASV_1667	Bacteria	Proteobacteria	Alphaproteobacteria	Micropepsales	Micropepsaceae
ASV_1668	Bacteria	Acidobacteriota	Acidobacteriae	Acidobacteriales	Acidobacteriaceae_(Subgroup_1)	Acidipila
ASV_1669	Bacteria	Acidobacteriota	Acidobacteriae	Subgroup_2
ASV_1670	Bacteria	Proteobacteria	Alphaproteobacteria	Rickettsiales	Mitochondria
ASV_1671	Bacteria	Proteobacteria	Alphaproteobacteria	Rhizobiales	Beijerinckiaceae	Methylovirgula
ASV_1672	Bacteria	Myxococcota	Polyangia	Polyangiales	Polyangiaceae	Pajaroellobacter
ASV_1673	Bacteria	Proteobacteria	Gammaproteobacteria	WD260
ASV_1674	Bacteria	Planctomycetota	Planctomycetes	Isosphaerales	Isosphaeraceae	Aquisphaera
ASV_1675	Bacteria	Acidobacteriota	Acidobacteriae	Acidobacteriales	Acidobacteriaceae_(Subgroup_1)	Occallatibacter
ASV_1676	Bacteria	Actinobacteriota	Actinobacteria	Corynebacteriales	Mycobacteriaceae	Mycobacterium
ASV_1677	Bacteria
ASV_1678	Bacteria	Proteobacteria	Alphaproteobacteria	Rhizobiales	Xanthobacteraceae	Bradyrhizobium
ASV_1679	Bacteria	Cyanobacteria	Cyanobacteriia
ASV_1680	Bacteria	Proteobacteria	Alphaproteobacteria	Rhizobiales	Xanthobacteraceae
ASV_1681	Bacteria	Proteobacteria	Alphaproteobacteria	Rhizobiales	Xanthobacteraceae
ASV_1682	Bacteria	Acidobacteriota	Acidobacteriae	Acidobacteriales	Acidobacteriaceae_(Subgroup_1)	Acidipila
ASV_1683	Bacteria	Acidobacteriota	Acidobacteriae	Acidobacteriales	Koribacteraceae	Candidatus_Koribacter
ASV_1684	Bacteria	Acidobacteriota	Acidobacteriae	Acidobacteriales	Acidobacteriaceae_(Subgroup_1)	Acidipila
ASV_1685	Bacteria	WPS-2
ASV_1686	Bacteria	Proteobacteria	Alphaproteobacteria	Rhizobiales	Xanthobacteraceae	Oligotropha
ASV_1687	Bacteria	Proteobacteria	Alphaproteobacteria	Rhodospirillales	Magnetospirillaceae
ASV_1688	Bacteria	Acidobacteriota	Acidobacteriae	Acidobacteriales
ASV_1689	Bacteria	Proteobacteria	Alphaproteobacteria	Elsterales
ASV_1690	Bacteria	Acidobacteriota	Acidobacteriae	Acidobacteriales	Acidobacteriaceae_(Subgroup_1)	Edaphobacter
ASV_1691	Bacteria	Planctomycetota	Planctomycetes	Isosphaerales	Isosphaeraceae	Aquisphaera
ASV_1692	Bacteria	Acidobacteriota	Acidobacteriae	Acidobacteriales
ASV_1693	Bacteria	Actinobacteriota	Actinobacteria	Corynebacteriales	Mycobacteriaceae	Mycobacterium
ASV_1694	Bacteria	Proteobacteria	Alphaproteobacteria	Acetobacterales	Acetobacteraceae
ASV_1695	Bacteria	Proteobacteria	Gammaproteobacteria	Burkholderiales	Burkholderiaceae	Burkholderia-Caballeronia-Paraburkholderia
ASV_1696	Bacteria	Proteobacteria	Alphaproteobacteria	Rhizobiales	A0839
ASV_1697	Bacteria	Actinobacteriota	Thermoleophilia	Solirubrobacterales	Solirubrobacteraceae	Conexibacter
ASV_1698	Bacteria	Proteobacteria	Gammaproteobacteria	Burkholderiales	Comamonadaceae	Variovorax
ASV_1699	Bacteria	Proteobacteria	Alphaproteobacteria	Elsterales
ASV_1700	Bacteria	WPS-2
ASV_1701	Bacteria	Verrucomicrobiota	Verrucomicrobiae	Methylacidiphilales	Methylacidiphilaceae
ASV_1702	Bacteria	Proteobacteria	Gammaproteobacteria	Burkholderiales	Burkholderiaceae	Burkholderia-Caballeronia-Paraburkholderia
ASV_1703	Bacteria	Actinobacteriota	Actinobacteria	Corynebacteriales
ASV_1704	Bacteria	Proteobacteria	Gammaproteobacteria	Burkholderiales	Comamonadaceae	Kinneretia
ASV_1705	Bacteria	Proteobacteria	Alphaproteobacteria	Elsterales	Elsteraceae	Aliidongia
ASV_1706	Bacteria	Proteobacteria	Alphaproteobacteria	Rhizobiales	Xanthobacteraceae
ASV_1707	Bacteria	WPS-2
ASV_1708	Bacteria	Actinobacteriota	Actinobacteria	Frankiales	Acidothermaceae	Acidothermus
ASV_1709	Bacteria	Acidobacteriota	Acidobacteriae	Acidobacteriales	Acidobacteriaceae_(Subgroup_1)	Acidipila
ASV_1710	Bacteria	Acidobacteriota	Acidobacteriae	Subgroup_13
ASV_1711	Bacteria	Acidobacteriota	Acidobacteriae	Acidobacteriales	Acidobacteriaceae_(Subgroup_1)	Acidipila
ASV_1712	Bacteria	Proteobacteria	Alphaproteobacteria	Rhodospirillales
ASV_1713	Bacteria	Verrucomicrobiota	Verrucomicrobiae	Chthoniobacterales	Xiphinematobacteraceae	Candidatus_Xiphinematobacter
ASV_1714	Bacteria	Proteobacteria	Alphaproteobacteria	Elsterales
ASV_1715	Bacteria	Acidobacteriota	Acidobacteriae	Acidobacteriales	Acidobacteriaceae_(Subgroup_1)	Acidipila
ASV_1716	Bacteria	Actinobacteriota	Thermoleophilia	Solirubrobacterales	67-14
ASV_1717	Bacteria	Acidobacteriota	Acidobacteriae	Acidobacteriales	Acidobacteriaceae_(Subgroup_1)	Occallatibacter
ASV_1718	Bacteria	Cyanobacteria	Cyanobacteriia	Chloroplast
ASV_1719	Bacteria	Proteobacteria	Alphaproteobacteria	Rhizobiales	Beijerinckiaceae
ASV_1720	Bacteria	Proteobacteria	Alphaproteobacteria	Caulobacterales	Caulobacteraceae
ASV_1721	Bacteria	Proteobacteria	Alphaproteobacteria
ASV_1722	Bacteria	Proteobacteria	Alphaproteobacteria	Rhizobiales	Xanthobacteraceae
ASV_1723	Bacteria	Proteobacteria	Alphaproteobacteria	Acetobacterales	Acetobacteraceae	Acidisoma
ASV_1724	Bacteria	WPS-2
ASV_1725	Bacteria	Proteobacteria	Alphaproteobacteria	Rhizobiales	Xanthobacteraceae
ASV_1726	Bacteria	Acidobacteriota	Acidobacteriae	Acidobacteriales	Acidobacteriaceae_(Subgroup_1)	Occallatibacter
ASV_1727	Bacteria	Proteobacteria	Alphaproteobacteria	Elsterales
ASV_1728	Bacteria	Proteobacteria	Alphaproteobacteria	Elsterales
ASV_1729	Bacteria	Actinobacteriota	Actinobacteria	Frankiales	Acidothermaceae	Acidothermus
ASV_1730	Bacteria	Actinobacteriota	Actinobacteria	Corynebacteriales	Mycobacteriaceae	Mycobacterium
ASV_1731	Bacteria	Actinobacteriota	Actinobacteria	Frankiales	Acidothermaceae	Acidothermus
ASV_1732	Bacteria	Proteobacteria	Alphaproteobacteria	Rhizobiales	Xanthobacteraceae
ASV_1733	Bacteria	Proteobacteria	Alphaproteobacteria	Rhizobiales	Xanthobacteraceae	Afipia
ASV_1734	Bacteria	Proteobacteria	Alphaproteobacteria	Elsterales
ASV_1735	Bacteria	Proteobacteria	Alphaproteobacteria	Elsterales	Elsteraceae	Aliidongia
ASV_1736	Bacteria	Cyanobacteria	Cyanobacteriia	Chloroplast
ASV_1737	Bacteria	Acidobacteriota	Acidobacteriae	Acidobacteriales	Acidobacteriaceae_(Subgroup_1)	Granulicella
ASV_1738	Bacteria	Verrucomicrobiota	Verrucomicrobiae	Chthoniobacterales	Xiphinematobacteraceae	Candidatus_Xiphinematobacter
ASV_1739	Bacteria	Acidobacteriota	Acidobacteriae	Acidobacteriales	Acidobacteriaceae_(Subgroup_1)	Acidipila
ASV_1740	Bacteria	Acidobacteriota	Acidobacteriae	Acidobacteriales	Acidobacteriaceae_(Subgroup_1)	Acidipila
ASV_1741	Bacteria	Acidobacteriota	Acidobacteriae	Acidobacteriales	Acidobacteriaceae_(Subgroup_1)	Occallatibacter
ASV_1742	Bacteria	Acidobacteriota	Acidobacteriae	Acidobacteriales	Acidobacteriaceae_(Subgroup_1)	Acidipila
ASV_1743	Bacteria	Proteobacteria	Alphaproteobacteria	Caulobacterales	Caulobacteraceae
ASV_1744	Bacteria	Proteobacteria	Alphaproteobacteria	Micropepsales	Micropepsaceae
ASV_1745	Bacteria	Actinobacteriota	Thermoleophilia	Solirubrobacterales	Solirubrobacteraceae	Conexibacter
ASV_1746	Bacteria	Proteobacteria	Alphaproteobacteria	Rhodospirillales	Magnetospirillaceae
ASV_1747	Bacteria	Proteobacteria	Alphaproteobacteria	Rhizobiales	Hyphomicrobiaceae	Pedomicrobium
ASV_1748	Bacteria	Proteobacteria	Alphaproteobacteria	Micropepsales	Micropepsaceae
ASV_1749	Bacteria	Proteobacteria	Alphaproteobacteria	Rhizobiales	Xanthobacteraceae	Bradyrhizobium
ASV_1750	Bacteria	Actinobacteriota	Actinobacteria	Corynebacteriales	Mycobacteriaceae	Mycobacterium
ASV_1751	Bacteria	Verrucomicrobiota	Verrucomicrobiae	Methylacidiphilales	Methylacidiphilaceae
ASV_1752	Bacteria	Acidobacteriota	Acidobacteriae	Acidobacteriales
ASV_1753	Bacteria	Bacteroidota	Bacteroidia	Chitinophagales	Chitinophagaceae	Puia
ASV_1754	Bacteria	Acidobacteriota	Acidobacteriae	Acidobacteriales	Acidobacteriaceae_(Subgroup_1)	Occallatibacter
ASV_1755	Bacteria	Proteobacteria	Alphaproteobacteria	Acetobacterales	Acetobacteraceae	Acidicaldus
ASV_1756	Bacteria	Proteobacteria	Alphaproteobacteria	Elsterales
ASV_1757	Bacteria	Acidobacteriota	Acidobacteriae	Subgroup_2
ASV_1758	Bacteria	Proteobacteria	Gammaproteobacteria	Gammaproteobacteria_Incertae_Sedis	Unknown_Family	Acidibacter
ASV_1759	Bacteria	Proteobacteria	Alphaproteobacteria	Reyranellales	Reyranellaceae	Reyranella
ASV_1760	Bacteria	Proteobacteria	Alphaproteobacteria	Rhizobiales	Beijerinckiaceae	Roseiarcus
ASV_1761	Bacteria	Cyanobacteria	Cyanobacteriia	Chloroplast
ASV_1762	Bacteria	Proteobacteria	Gammaproteobacteria	Gammaproteobacteria_Incertae_Sedis	Unknown_Family	Acidibacter
ASV_1763	Bacteria	Verrucomicrobiota	Verrucomicrobiae	Methylacidiphilales	Methylacidiphilaceae
ASV_1764	Bacteria	Acidobacteriota	Acidobacteriae	Acidobacteriales	Acidobacteriaceae_(Subgroup_1)	Occallatibacter
ASV_1765	Bacteria	Proteobacteria	Alphaproteobacteria	Rhizobiales	Hyphomicrobiaceae	Hyphomicrobium
ASV_1766	Bacteria	Proteobacteria	Alphaproteobacteria	Acetobacterales	Acetobacteraceae	Acidisoma
ASV_1767	Bacteria	Proteobacteria	Alphaproteobacteria	Elsterales
ASV_1768	Bacteria	Proteobacteria	Gammaproteobacteria	JG36-TzT-191
ASV_1769	Bacteria	Proteobacteria	Alphaproteobacteria	Micropepsales	Micropepsaceae
ASV_1770	Bacteria	Acidobacteriota	Acidobacteriae	Acidobacteriales	Acidobacteriaceae_(Subgroup_1)	Granulicella
ASV_1771	Bacteria	Proteobacteria	Alphaproteobacteria	Acetobacterales	Acetobacteraceae	Acidisphaera
ASV_1772	Bacteria	Proteobacteria	Alphaproteobacteria	Acetobacterales	Acetobacteraceae	Acidiphilium
ASV_1773	Bacteria	Proteobacteria	Alphaproteobacteria	Rhizobiales	Beijerinckiaceae	Roseiarcus
ASV_1774	Bacteria	Actinobacteriota	Actinobacteria	Frankiales	Acidothermaceae	Acidothermus
ASV_1775	Bacteria	Cyanobacteria	Cyanobacteriia	Chloroplast
ASV_1776	Bacteria	Actinobacteriota	Actinobacteria	Corynebacteriales	Mycobacteriaceae	Mycobacterium
ASV_1777	Bacteria	Actinobacteriota	Actinobacteria	Corynebacteriales
ASV_1778	Bacteria	Proteobacteria	Alphaproteobacteria	Rhizobiales	Xanthobacteraceae
ASV_1779	Bacteria	Proteobacteria	Alphaproteobacteria	Acetobacterales	Acetobacteraceae
ASV_1780	Bacteria	Acidobacteriota	Acidobacteriae	Acidobacteriales
ASV_1781	Bacteria	Cyanobacteria	Cyanobacteriia	Chloroplast
ASV_1782	Bacteria	Acidobacteriota	Acidobacteriae	Acidobacteriales	Acidobacteriaceae_(Subgroup_1)	Acidipila
ASV_1783	Bacteria	Proteobacteria	Alphaproteobacteria	Rhizobiales	Beijerinckiaceae	Roseiarcus
ASV_1784	Bacteria	WPS-2
ASV_1785	Bacteria	Proteobacteria	Alphaproteobacteria	Rhizobiales	Xanthobacteraceae
ASV_1786	Bacteria	Proteobacteria	Alphaproteobacteria	Rhizobiales	Rhizobiaceae	Allorhizobium-Neorhizobium-Pararhizobium-Rhizobium
ASV_1787	Bacteria	Proteobacteria	Alphaproteobacteria	Rhizobiales	Xanthobacteraceae	Bradyrhizobium
ASV_1788	Bacteria	Proteobacteria	Alphaproteobacteria	Acetobacterales	Acetobacteraceae	Acidocella
ASV_1789	Bacteria	Verrucomicrobiota	Verrucomicrobiae	Pedosphaerales	Pedosphaeraceae
ASV_1790	Bacteria	Acidobacteriota	Acidobacteriae	Bryobacterales	Bryobacteraceae	Bryobacter
ASV_1791	Bacteria	Proteobacteria	Alphaproteobacteria	Elsterales
ASV_1792	Bacteria	Proteobacteria	Alphaproteobacteria	Rhizobiales	Xanthobacteraceae
ASV_1793	Bacteria	Acidobacteriota	Acidobacteriae	Acidobacteriales	Koribacteraceae	Candidatus_Koribacter
ASV_1794	Bacteria	Acidobacteriota	Acidobacteriae	Acidobacteriales	Acidobacteriaceae_(Subgroup_1)	Acidipila
ASV_1795	Bacteria	Proteobacteria	Alphaproteobacteria	Rhizobiales	Beijerinckiaceae	Roseiarcus
ASV_1796	Bacteria	Actinobacteriota	Thermoleophilia	Solirubrobacterales	Solirubrobacteraceae	Conexibacter
ASV_1797	Bacteria	Bacteroidota	Bacteroidia	Chitinophagales	Chitinophagaceae	Puia
ASV_1798	Bacteria	Acidobacteriota	Acidobacteriae	Acidobacteriales
ASV_1799	Bacteria	Proteobacteria	Alphaproteobacteria	Rhizobiales	Beijerinckiaceae	Methylocella
ASV_1800	Bacteria	Actinobacteriota	Actinobacteria	Streptomycetales	Streptomycetaceae	Kitasatospora
ASV_1801	Bacteria	Proteobacteria	Alphaproteobacteria	Rickettsiales	Mitochondria
ASV_1802	Bacteria	Proteobacteria	Alphaproteobacteria	Rhizobiales	Beijerinckiaceae	Roseiarcus
ASV_1803	Bacteria	Actinobacteriota	Actinobacteria	Corynebacteriales	Mycobacteriaceae	Mycobacterium
ASV_1804	Bacteria	Actinobacteriota	Actinobacteria	Frankiales
ASV_1805	Bacteria	Verrucomicrobiota	Verrucomicrobiae	Chthoniobacterales	Chthoniobacteraceae	Candidatus_Udaeobacter
ASV_1806	Bacteria	Proteobacteria	Alphaproteobacteria	Elsterales	Elsteraceae	Aliidongia
ASV_1807	Bacteria	Actinobacteriota	Actinobacteria	Corynebacteriales	Mycobacteriaceae	Mycobacterium
ASV_1808	Bacteria	Acidobacteriota	Acidobacteriae	Acidobacteriales	Acidobacteriaceae_(Subgroup_1)	Acidipila
ASV_1809	Bacteria	Proteobacteria	Alphaproteobacteria	Rhizobiales	Xanthobacteraceae
ASV_1810	Bacteria	Patescibacteria	Saccharimonadia	Saccharimonadales	LWQ8
ASV_1811	Bacteria	Acidobacteriota	Acidobacteriae	Acidobacteriales	Acidobacteriaceae_(Subgroup_1)	Bryocella
ASV_1812	Bacteria	Actinobacteriota	Thermoleophilia	Solirubrobacterales	Solirubrobacteraceae
ASV_1813	Bacteria	Proteobacteria	Alphaproteobacteria	Rhizobiales	Beijerinckiaceae	Roseiarcus
ASV_1814	Bacteria	Proteobacteria	Gammaproteobacteria	Burkholderiales	Burkholderiaceae	Burkholderia-Caballeronia-Paraburkholderia
ASV_1815	Bacteria	Proteobacteria	Alphaproteobacteria	Elsterales	Elsteraceae	Aliidongia
ASV_1816	Bacteria	Proteobacteria	Alphaproteobacteria	Elsterales
ASV_1817	Bacteria	Acidobacteriota	Acidobacteriae	Bryobacterales	Bryobacteraceae	Bryobacter
ASV_1818	Bacteria	Proteobacteria	Alphaproteobacteria	Micropepsales	Micropepsaceae
ASV_1819	Bacteria	Acidobacteriota	Acidobacteriae	Acidobacteriales	Acidobacteriaceae_(Subgroup_1)	Occallatibacter
ASV_1820	Bacteria	Proteobacteria	Alphaproteobacteria	Rhodospirillales	Magnetospirillaceae
ASV_1821	Bacteria	Acidobacteriota	Acidobacteriae	Acidobacteriales	Koribacteraceae	Candidatus_Koribacter
ASV_1822	Bacteria	Acidobacteriota	Acidobacteriae	Acidobacteriales	Acidobacteriaceae_(Subgroup_1)	Occallatibacter
ASV_1823	Bacteria	Proteobacteria	Alphaproteobacteria	Elsterales
ASV_1824	Bacteria	Proteobacteria	Alphaproteobacteria	Rhizobiales	Xanthobacteraceae	Afipia
ASV_1825	Bacteria	Acidobacteriota	Acidobacteriae	Acidobacteriales	Acidobacteriaceae_(Subgroup_1)	Occallatibacter
ASV_1826	Bacteria	Proteobacteria	Alphaproteobacteria	Micropepsales	Micropepsaceae
ASV_1827	Bacteria	Proteobacteria	Gammaproteobacteria	Gammaproteobacteria_Incertae_Sedis	Unknown_Family	Acidibacter
ASV_1828	Bacteria	Proteobacteria	Alphaproteobacteria	Elsterales
ASV_1829	Bacteria	Proteobacteria	Alphaproteobacteria	Micropepsales	Micropepsaceae
ASV_1830	Bacteria	Actinobacteriota	Actinobacteria	Frankiales	Acidothermaceae	Acidothermus
ASV_1831	Bacteria	Proteobacteria	Gammaproteobacteria	Gammaproteobacteria_Incertae_Sedis	Unknown_Family	Acidibacter
ASV_1832	Bacteria	Proteobacteria	Alphaproteobacteria	Rhizobiales	Xanthobacteraceae
ASV_1833	Bacteria	Actinobacteriota	Actinobacteria	Catenulisporales	Actinospicaceae	Actinospica
ASV_1834	Bacteria	Proteobacteria	Gammaproteobacteria	WD260
ASV_1835	Bacteria	Proteobacteria	Alphaproteobacteria	Caulobacterales	Caulobacteraceae
ASV_1836	Bacteria	Acidobacteriota	Acidobacteriae	Acidobacteriales
ASV_1837	Bacteria	Acidobacteriota	Acidobacteriae	Acidobacteriales	Acidobacteriaceae_(Subgroup_1)	Acidicapsa
ASV_1838	Bacteria	Proteobacteria	Alphaproteobacteria	Elsterales
ASV_1839	Bacteria	Proteobacteria	Alphaproteobacteria	Sphingomonadales	Sphingomonadaceae	Rhizorhapis
ASV_1840	Bacteria	Proteobacteria	Alphaproteobacteria	Rickettsiales	Mitochondria
ASV_1841	Bacteria	Actinobacteriota	Actinobacteria	Catenulisporales	Actinospicaceae	Actinospica
ASV_1842	Bacteria	Proteobacteria	Alphaproteobacteria	Rhizobiales	Xanthobacteraceae	Bradyrhizobium
ASV_1843	Bacteria	Armatimonadota	Armatimonadia	Armatimonadales
ASV_1844	Bacteria	Actinobacteriota	Actinobacteria	Corynebacteriales	Mycobacteriaceae	Mycobacterium
ASV_1845	Bacteria	Myxococcota	Polyangia	Haliangiales	Haliangiaceae	Haliangium
ASV_1846	Bacteria	Actinobacteriota	Actinobacteria	Pseudonocardiales	Pseudonocardiaceae	Crossiella
ASV_1847	Bacteria	Proteobacteria	Alphaproteobacteria	Caulobacterales	Caulobacteraceae
ASV_1848	Bacteria	Verrucomicrobiota	Verrucomicrobiae	Chthoniobacterales	Xiphinematobacteraceae	Candidatus_Xiphinematobacter
ASV_1849	Bacteria	Actinobacteriota	Thermoleophilia	Gaiellales
ASV_1850	Eukaryota
ASV_1851	Bacteria	Proteobacteria	Alphaproteobacteria	Rhizobiales	Beijerinckiaceae	Methylovirgula
ASV_1852	Bacteria	Acidobacteriota	Acidobacteriae	Acidobacteriales	Acidobacteriaceae_(Subgroup_1)	Acidipila
ASV_1853	Bacteria	Myxococcota	Polyangia	Polyangiales	Polyangiaceae	Pajaroellobacter
ASV_1854	Bacteria	Proteobacteria	Alphaproteobacteria	Rhizobiales	Xanthobacteraceae
ASV_1855	Bacteria	Acidobacteriota	Acidobacteriae	Acidobacteriales	Acidobacteriaceae_(Subgroup_1)	Acidipila
ASV_1856	Bacteria	Proteobacteria	Alphaproteobacteria	Rhizobiales	Xanthobacteraceae
ASV_1857	Bacteria	Proteobacteria	Alphaproteobacteria	Rhizobiales	Xanthobacteraceae	Bradyrhizobium
ASV_1858	Bacteria	Acidobacteriota	Acidobacteriae	Acidobacteriales
ASV_1859	Bacteria	Proteobacteria	Alphaproteobacteria	Elsterales
ASV_1860	Bacteria	Acidobacteriota	Acidobacteriae	Acidobacteriales
ASV_1861	Bacteria	Proteobacteria	Alphaproteobacteria	Rhizobiales	Rhizobiaceae	Allorhizobium-Neorhizobium-Pararhizobium-Rhizobium
ASV_1862	Bacteria	Acidobacteriota	Acidobacteriae	Bryobacterales	Bryobacteraceae	Bryobacter
ASV_1863	Bacteria	Actinobacteriota	Actinobacteria	Corynebacteriales	Mycobacteriaceae	Mycobacterium
ASV_1864	Bacteria	Proteobacteria	Alphaproteobacteria	Rhizobiales	Xanthobacteraceae	Bradyrhizobium
ASV_1865	Bacteria	Proteobacteria	Alphaproteobacteria	Elsterales
ASV_1866	Bacteria	Acidobacteriota	Acidobacteriae	Acidobacteriales
ASV_1867	Bacteria
ASV_1868	Bacteria	Proteobacteria	Gammaproteobacteria	WD260
ASV_1869	Bacteria	Actinobacteriota	Thermoleophilia	Thermophilales	Thermoleophilaceae	Thermoleophilum
ASV_1870	Bacteria	Acidobacteriota	Acidobacteriae	Acidobacteriales
ASV_1871	Bacteria	Proteobacteria	Gammaproteobacteria	Burkholderiales	Burkholderiaceae	Burkholderia-Caballeronia-Paraburkholderia
ASV_1872	Bacteria	Acidobacteriota	Acidobacteriae	Acidobacteriales	Acidobacteriaceae_(Subgroup_1)	Edaphobacter
ASV_1873	Bacteria	Proteobacteria	Gammaproteobacteria	Gammaproteobacteria_Incertae_Sedis	Unknown_Family	Acidibacter
ASV_1874	Bacteria	Acidobacteriota	Acidobacteriae	Acidobacteriales	Acidobacteriaceae_(Subgroup_1)	Edaphobacter
ASV_1875	Bacteria	Acidobacteriota	Acidobacteriae	Acidobacteriales	Acidobacteriaceae_(Subgroup_1)	Granulicella
ASV_1876	Bacteria	Proteobacteria	Gammaproteobacteria	Xanthomonadales	Rhodanobacteraceae	Dokdonella
ASV_1877	Bacteria	Actinobacteriota	Actinobacteria	Frankiales	Acidothermaceae	Acidothermus
ASV_1878	Bacteria	Acidobacteriota	Acidobacteriae	Acidobacteriales
ASV_1879	Bacteria	Proteobacteria	Alphaproteobacteria	Rhizobiales	Xanthobacteraceae
ASV_1880	Bacteria	Proteobacteria	Alphaproteobacteria	Micropepsales	Micropepsaceae
ASV_1881	Bacteria	Verrucomicrobiota	Verrucomicrobiae	Chthoniobacterales	Xiphinematobacteraceae	Candidatus_Xiphinematobacter
ASV_1882	Bacteria	Verrucomicrobiota	Verrucomicrobiae	Pedosphaerales	Pedosphaeraceae
ASV_1883	Bacteria	Acidobacteriota	Acidobacteriae	Subgroup_2
ASV_1884	Bacteria	Acidobacteriota	Acidobacteriae	Acidobacteriales	Acidobacteriaceae_(Subgroup_1)	Terracidiphilus
ASV_1885	Bacteria	Proteobacteria	Alphaproteobacteria
ASV_1886	Bacteria	Proteobacteria	Alphaproteobacteria	Rhizobiales	Beijerinckiaceae	Roseiarcus
ASV_1887	Bacteria	Proteobacteria	Alphaproteobacteria	Caulobacterales	Caulobacteraceae
ASV_1888	Bacteria	Acidobacteriota	Acidobacteriae	Acidobacteriales
ASV_1889	Bacteria	Proteobacteria	Alphaproteobacteria	Acetobacterales	Acetobacteraceae
ASV_1890	Bacteria	Proteobacteria	Alphaproteobacteria	Caulobacterales	Caulobacteraceae	Phenylobacterium
ASV_1891	Bacteria	Proteobacteria	Alphaproteobacteria	Acetobacterales	Acetobacteraceae	Acidicaldus
ASV_1892	Bacteria	Proteobacteria	Alphaproteobacteria	Rhizobiales	Xanthobacteraceae	Afipia
ASV_1893	Bacteria	Proteobacteria	Gammaproteobacteria	Burkholderiales	Burkholderiaceae	Burkholderia-Caballeronia-Paraburkholderia
ASV_1894	Bacteria	Proteobacteria	Alphaproteobacteria	Elsterales
ASV_1895	Bacteria	Proteobacteria	Alphaproteobacteria	Acetobacterales	Acetobacteraceae	Acidocella
ASV_1896	Bacteria	Proteobacteria	Alphaproteobacteria	Rhizobiales	Xanthobacteraceae
ASV_1897	Bacteria	Acidobacteriota	Acidobacteriae	Acidobacteriales	Acidobacteriaceae_(Subgroup_1)	Acidipila
ASV_1898	Bacteria	Proteobacteria	Alphaproteobacteria	Rhizobiales	Xanthobacteraceae
ASV_1899	Bacteria	Bacteroidota	Bacteroidia	Sphingobacteriales	Sphingobacteriaceae	Mucilaginibacter
ASV_1900	Bacteria	Patescibacteria	Saccharimonadia	Saccharimonadales	LWQ8
ASV_1901	Bacteria	Acidobacteriota	Acidobacteriae	Acidobacteriales
ASV_1902	Bacteria	Actinobacteriota	Thermoleophilia	Solirubrobacterales	Solirubrobacteraceae
ASV_1903	Bacteria	Proteobacteria	Alphaproteobacteria	Acetobacterales	Acetobacteraceae	Acidocella
ASV_1904	Bacteria	Proteobacteria	Alphaproteobacteria	Rhizobiales	Xanthobacteraceae
ASV_1905	Bacteria	Proteobacteria	Alphaproteobacteria	Elsterales	Elsteraceae
ASV_1906	Bacteria	Acidobacteriota	Acidobacteriae	Bryobacterales	Bryobacteraceae	Bryobacter
ASV_1907	Bacteria	Actinobacteriota	Actinobacteria	Frankiales	Acidothermaceae	Acidothermus
ASV_1908	Bacteria	Acidobacteriota	Acidobacteriae	Acidobacteriales	Acidobacteriaceae_(Subgroup_1)	Edaphobacter
ASV_1909	Bacteria	Actinobacteriota	Actinobacteria	Corynebacteriales	Mycobacteriaceae	Mycobacterium
ASV_1910	Bacteria	WPS-2
ASV_1911	Bacteria	Actinobacteriota	Actinobacteria	Corynebacteriales
ASV_1912	Bacteria	Patescibacteria	Saccharimonadia	Saccharimonadales	LWQ8
ASV_1913	Bacteria	Proteobacteria	Alphaproteobacteria	Rhizobiales	Xanthobacteraceae
ASV_1914	Bacteria	Proteobacteria	Gammaproteobacteria	Gammaproteobacteria_Incertae_Sedis	Unknown_Family	Acidibacter
ASV_1915	Bacteria	Proteobacteria	Gammaproteobacteria	Burkholderiales	Burkholderiaceae	Burkholderia-Caballeronia-Paraburkholderia
ASV_1916	Bacteria	WPS-2
ASV_1917	Bacteria	Acidobacteriota	Acidobacteriae	Acidobacteriales	Acidobacteriaceae_(Subgroup_1)	Granulicella
ASV_1918	Bacteria	Actinobacteriota	Actinobacteria	Frankiales	Sporichthyaceae	Sporichthya
ASV_1919	Bacteria	Proteobacteria	Alphaproteobacteria	Micropepsales	Micropepsaceae
ASV_1920	Bacteria	Actinobacteriota	Actinobacteria	Corynebacteriales	Mycobacteriaceae	Mycobacterium
ASV_1921	Bacteria	Acidobacteriota	Acidobacteriae	Subgroup_2
ASV_1922	Bacteria	Proteobacteria	Gammaproteobacteria	Burkholderiales	Burkholderiaceae	Burkholderia-Caballeronia-Paraburkholderia
ASV_1923	Bacteria	Proteobacteria	Gammaproteobacteria	Gammaproteobacteria_Incertae_Sedis	Unknown_Family	Acidibacter
ASV_1924	Bacteria	Verrucomicrobiota	Verrucomicrobiae	Chthoniobacterales	Xiphinematobacteraceae	Candidatus_Xiphinematobacter
ASV_1925	Bacteria	Proteobacteria	Alphaproteobacteria	Elsterales
ASV_1926	Bacteria	Proteobacteria	Alphaproteobacteria	Rhizobiales	Xanthobacteraceae
ASV_1927	Bacteria	Proteobacteria	Alphaproteobacteria	Rhizobiales	Beijerinckiaceae	Roseiarcus
ASV_1928	Bacteria	Acidobacteriota	Acidobacteriae	Acidobacteriales	Acidobacteriaceae_(Subgroup_1)	Acidipila
ASV_1929	Bacteria	Actinobacteriota	Thermoleophilia	Gaiellales
ASV_1930	Bacteria	Acidobacteriota	Acidobacteriae	Acidobacteriales
ASV_1931	Bacteria	Acidobacteriota	Acidobacteriae	Subgroup_2
ASV_1932	Bacteria	Acidobacteriota	Acidobacteriae	Acidobacteriales	Acidobacteriaceae_(Subgroup_1)	Acidipila
ASV_1933	Bacteria	WPS-2
ASV_1934	Bacteria	Acidobacteriota	Acidobacteriae	Acidobacteriales	Acidobacteriaceae_(Subgroup_1)	Acidipila
ASV_1935	Bacteria	Proteobacteria	Gammaproteobacteria	Gammaproteobacteria_Incertae_Sedis	Unknown_Family	Acidibacter
ASV_1936	Bacteria	Actinobacteriota	Actinobacteria	Corynebacteriales	Mycobacteriaceae	Mycobacterium
ASV_1937	Bacteria	Actinobacteriota	Thermoleophilia	Solirubrobacterales	Solirubrobacteraceae	Conexibacter
ASV_1938	Bacteria	Proteobacteria	Alphaproteobacteria	Caulobacterales	Caulobacteraceae
ASV_1939	Bacteria	Acidobacteriota	Acidobacteriae	Acidobacteriales	Acidobacteriaceae_(Subgroup_1)	Granulicella
ASV_1940	Bacteria	Proteobacteria	Alphaproteobacteria	Azospirillales	Inquilinaceae	Inquilinus
ASV_1941	Bacteria	Acidobacteriota	Acidobacteriae	Acidobacteriales	Acidobacteriaceae_(Subgroup_1)
ASV_1942	Bacteria	Proteobacteria	Alphaproteobacteria	Elsterales
ASV_1943	Bacteria	Proteobacteria	Gammaproteobacteria	WD260
ASV_1944	Bacteria	Proteobacteria	Alphaproteobacteria	Elsterales
ASV_1945	Bacteria	Proteobacteria	Alphaproteobacteria	Elsterales
ASV_1946	Bacteria	Actinobacteriota	Actinobacteria	Corynebacteriales	Mycobacteriaceae	Mycobacterium
ASV_1947	Bacteria	Patescibacteria	Saccharimonadia	Saccharimonadales	LWQ8
ASV_1948	Bacteria	Proteobacteria	Alphaproteobacteria	Acetobacterales	Acetobacteraceae	Acidisphaera
ASV_1949	Bacteria	Acidobacteriota	Acidobacteriae	Subgroup_2
ASV_1950	Bacteria	Proteobacteria	Alphaproteobacteria	Rhizobiales	Xanthobacteraceae
ASV_1951	Bacteria	Proteobacteria	Alphaproteobacteria	Rhizobiales	Beijerinckiaceae	Roseiarcus
ASV_1952	Bacteria	Acidobacteriota	Acidobacteriae	Acidobacteriales
ASV_1953	Bacteria	Acidobacteriota	Acidobacteriae	Acidobacteriales
ASV_1954	Bacteria	Proteobacteria	Alphaproteobacteria	Rhizobiales	Xanthobacteraceae
ASV_1955	Bacteria	Acidobacteriota	Acidobacteriae	Acidobacteriales
ASV_1956	Bacteria	Cyanobacteria	Cyanobacteriia	Chloroplast
ASV_1957	Bacteria	Proteobacteria	Alphaproteobacteria	Acetobacterales	Acetobacteraceae	Acidisphaera
ASV_1958	Bacteria	Proteobacteria	Alphaproteobacteria	Rhizobiales	Xanthobacteraceae
ASV_1959	Bacteria	Proteobacteria	Alphaproteobacteria	Acetobacterales	Acetobacteraceae	Acidicaldus
ASV_1960	Bacteria	Actinobacteriota	Actinobacteria	Corynebacteriales	Mycobacteriaceae	Mycobacterium
ASV_1961	Bacteria	Proteobacteria	Gammaproteobacteria	Gammaproteobacteria_Incertae_Sedis	Unknown_Family	Acidibacter
ASV_1962	Bacteria	Verrucomicrobiota	Verrucomicrobiae	Chthoniobacterales	Xiphinematobacteraceae	Candidatus_Xiphinematobacter
ASV_1963	Bacteria	Proteobacteria	Alphaproteobacteria	Rhodospirillales	Magnetospirillaceae
ASV_1964	Bacteria	Actinobacteriota	Actinobacteria	Corynebacteriales	Mycobacteriaceae	Mycobacterium
ASV_1965	Bacteria	Actinobacteriota	Actinobacteria	Corynebacteriales	Mycobacteriaceae	Mycobacterium
ASV_1966	Bacteria	Proteobacteria	Gammaproteobacteria	Burkholderiales	Burkholderiaceae	Robbsia
ASV_1967	Bacteria	Proteobacteria	Alphaproteobacteria	Rickettsiales	Mitochondria
ASV_1968	Bacteria	Actinobacteriota	Thermoleophilia	Solirubrobacterales	Solirubrobacteraceae
ASV_1969	Bacteria	Actinobacteriota	Actinobacteria	Corynebacteriales	Mycobacteriaceae	Mycobacterium
ASV_1970	Bacteria	Acidobacteriota	Acidobacteriae	Acidobacteriales	Acidobacteriaceae_(Subgroup_1)	Occallatibacter
ASV_1971	Bacteria	Acidobacteriota	Acidobacteriae	Acidobacteriales
ASV_1972	Bacteria	Proteobacteria	Alphaproteobacteria	Elsterales
ASV_1973	Bacteria	Proteobacteria	Alphaproteobacteria	Caulobacterales	Caulobacteraceae
ASV_1974	Bacteria	Proteobacteria	Alphaproteobacteria	Elsterales
ASV_1975	Bacteria	Acidobacteriota	Acidobacteriae	Acidobacteriales	Acidobacteriaceae_(Subgroup_1)	Acidipila
ASV_1976	Bacteria	Actinobacteriota	Actinobacteria	Corynebacteriales	Mycobacteriaceae	Mycobacterium
ASV_1977	Bacteria	Actinobacteriota	Actinobacteria	Corynebacteriales	Mycobacteriaceae	Mycobacterium
ASV_1978	Bacteria	Actinobacteriota	Actinobacteria	Corynebacteriales	Mycobacteriaceae	Mycobacterium
ASV_1979	Bacteria	Proteobacteria	Alphaproteobacteria	Acetobacterales	Acetobacteraceae
ASV_1980	Bacteria	Chloroflexi	Ktedonobacteria	Ktedonobacterales	Ktedonobacteraceae
ASV_1981	Bacteria	Patescibacteria	Saccharimonadia	Saccharimonadales	LWQ8
ASV_1982	Bacteria	Proteobacteria	Alphaproteobacteria	Acetobacterales	Acetobacteraceae	Acidocella
ASV_1983	Bacteria	Proteobacteria	Alphaproteobacteria	Caulobacterales	Caulobacteraceae
ASV_1984	Bacteria	Proteobacteria	Alphaproteobacteria	Rhizobiales	Labraceae	Labrys
ASV_1985	Bacteria	Proteobacteria	Alphaproteobacteria	Rhizobiales	Xanthobacteraceae
ASV_1986	Bacteria	Proteobacteria	Alphaproteobacteria	Azospirillales	Inquilinaceae	Inquilinus
ASV_1987	Bacteria	Acidobacteriota	Acidobacteriae	Subgroup_2
ASV_1988	Bacteria	Proteobacteria	Alphaproteobacteria	Rhizobiales	Xanthobacteraceae
ASV_1989	Bacteria	Acidobacteriota	Acidobacteriae	Acidobacteriales	Acidobacteriaceae_(Subgroup_1)	Occallatibacter
ASV_1990	Bacteria	Actinobacteriota	Actinobacteria	Corynebacteriales	Mycobacteriaceae	Mycobacterium
ASV_1991	Bacteria	Patescibacteria	Saccharimonadia	Saccharimonadales	LWQ8
ASV_1992	Bacteria	Acidobacteriota	Acidobacteriae	Acidobacteriales	Acidobacteriaceae_(Subgroup_1)	Acidipila
ASV_1993	Bacteria	Acidobacteriota	Acidobacteriae	Acidobacteriales	Koribacteraceae	Candidatus_Koribacter
ASV_1994	Bacteria	Proteobacteria	Alphaproteobacteria	Rhizobiales	Xanthobacteraceae
ASV_1995	Bacteria	Proteobacteria	Alphaproteobacteria	Elsterales
ASV_1996	Bacteria	Acidobacteriota	Acidobacteriae	Acidobacteriales	Acidobacteriaceae_(Subgroup_1)	Edaphobacter
ASV_1997	Bacteria	Acidobacteriota	Acidobacteriae	Acidobacteriales	Acidobacteriaceae_(Subgroup_1)	Acidipila
ASV_1998	Bacteria	Proteobacteria	Alphaproteobacteria	Rhizobiales	Xanthobacteraceae	Pseudolabrys
ASV_1999	Bacteria	Proteobacteria	Alphaproteobacteria	Rhizobiales	Xanthobacteraceae
[truncated: 16,691 more rows]
