# Supplementary material for: Shared features and reciprocal complementation of the Chlamydomonas and Arabidopsis microbiota
Source: Nat Commun. 2022 Jan 20;13:406. doi: 10.1038/s41467-022-28055-8 (PMC8776852; doi:10.1038/s41467-022-28055-8)
Supplement: Supplementary file 9 — Source Data [file 41467_2022_28055_MOESM9_ESM.zip › source_data/fig_2/asv_table_yeoh.txt]

R420	R428	R434	R435	R438	R439	R440	R447	R454	R456	R462	R463_1	R463_2	R465	R474	R475	R476	R477	R478	R479	R480	R482	R483	R484	R488	R489	R490	R491	R492	R493	R494_1	R494_2	R496	R497	R498	R500	R501	R503	R505	R506	R507	R511	R512	R514	R515	R516	R518	R519	R520	R521
ASV_1	0	233	0	0	0	744	145	0	0	0	0	0	0	0	0	1	0	2	1	0	0	0	0	0	0	0	0	0	0	263	1	5	0	0	0	0	0	0	0	0	0	0	0	0	1	0	0	0	0
ASV_2	0	1	0	0	0	3	1	0	0	0	0	0	0	0	1	0	0	0	0	0	0	0	0	0	999	0	0	0	0	0	0	0	0	0	0	0	0	0	0	0	0	0	0	0	2	1833	0	0	0
ASV_3	0	187	0	0	0	687	121	1	0	0	0	0	0	0	0	0	0	0	1	0	0	0	0	0	3	0	0	0	0	215	4	0	0	0	0	0	0	0	0	0	0	0	0	0	1	0	0	0	0
ASV_4	0	0	0	0	0	0	0	0	0	0	0	0	0	0	0	0	0	0	0	0	2	0	0	0	0	0	0	0	0	0	0	0	1	0	0	0	0	0	0	0	0	0	0	0	0	0	0	0	0
ASV_5	0	0	0	0	0	0	0	0	0	0	0	0	0	0	0	0	0	0	0	497	0	0	562	0	0	374	1690	0	1435	0	0	0	0	665	0	0	0	0	0	0	0	0	0	0	0	0	0	0	0
ASV_6	0	0	0	0	0	0	1	0	0	0	0	0	0	0	0	0	0	0	0	0	0	0	0	0	863	0	0	0	0	0	0	0	0	0	0	0	0	0	0	0	0	0	0	0	0	1538	0	0	0
ASV_7	0	2	0	0	0	6	5	0	0	1011	0	0	0	0	2687	3	0	0	0	0	0	0	0	0	0	2	0	0	0	4	1	1	0	0	0	0	0	2	3160	0	0	0	4	0	4	0	0	0	0
ASV_8	0	0	0	0	0	1	0	0	0	0	0	0	0	0	0	0	0	0	0	0	0	0	0	0	334	0	0	0	0	0	0	0	0	0	0	0	0	0	0	0	0	0	0	0	0	770	0	0	0
ASV_9	0	0	0	0	0	0	0	0	0	0	0	0	0	0	0	0	0	0	0	380	0	0	438	0	0	313	1387	0	1574	0	0	0	0	666	0	0	0	0	0	0	0	0	0	0	0	0	0	0	0
ASV_10	1	1	0	0	3	0	0	0	0	0	738	173	1123	0	0	0	1	0	48	0	0	0	0	0	0	0	0	0	0	0	0	0	0	2	0	22	5	0	1	0	0	19	0	0	0	0	0	0	0
ASV_11	0	0	0	0	0	0	0	0	0	0	0	0	0	0	0	0	0	0	0	0	0	0	0	0	0	0	0	0	0	0	0	0	0	0	0	0	0	0	0	0	0	0	0	0	0	0	0	0	0
ASV_12	0	111	0	0	0	244	85	0	0	1	0	0	0	0	0	0	0	0	0	0	0	0	0	0	0	0	0	0	0	126	1	0	0	0	0	0	0	0	0	0	0	0	0	0	0	0	0	0	0
ASV_13	0	0	0	0	0	0	0	0	0	0	10	5	11	0	0	0	0	0	0	0	1912	0	0	0	0	0	0	2	0	0	0	0	0	0	1	0	0	0	0	0	0	0	0	1404	0	0	0	1	1
ASV_14	0	0	0	0	0	2	0	0	0	695	0	0	0	0	2070	5	0	0	0	0	0	0	0	0	0	0	0	0	0	1	0	0	0	0	0	0	0	0	2769	1	1	0	4	1	1	0	0	0	0
ASV_15	0	0	0	0	0	0	0	0	0	0	0	0	0	0	0	0	0	0	0	0	0	0	0	0	0	0	0	0	0	0	0	0	0	0	0	0	0	0	0	0	0	0	0	0	0	0	0	0	0
ASV_16	1	1	0	1	0	1	0	1	0	0	684	168	925	0	0	0	0	0	57	0	1	0	1	0	0	0	0	0	0	0	0	0	0	0	0	2	2	1	0	0	0	18	3	2	0	0	0	0	0
ASV_17	0	80	0	0	0	203	56	0	27	0	0	0	0	0	0	0	0	0	1	0	0	0	0	0	0	0	0	0	0	110	0	0	0	0	0	0	0	0	0	0	0	0	0	0	1	0	0	0	0
ASV_18	0	0	0	0	0	1	0	0	4	0	0	0	0	0	0	0	0	0	0	0	0	0	0	0	294	0	0	0	0	0	0	0	0	0	0	0	0	0	0	0	0	0	0	0	0	680	0	0	0
ASV_19	0	1	0	0	0	1	0	0	0	418	0	0	0	0	1849	2	0	0	0	0	0	0	0	0	0	1	0	0	0	0	0	0	0	0	0	0	0	4	1487	0	0	0	0	0	0	0	0	0	0
ASV_20	0	0	0	0	0	0	0	0	0	0	0	0	0	0	0	0	0	0	0	161	0	0	280	0	0	240	227	0	729	0	0	0	0	372	0	0	0	0	0	0	0	0	0	0	0	0	0	0	0
ASV_21	0	0	0	2	0	0	0	0	0	0	1	2	5	0	0	0	0	0	0	0	1614	0	0	0	0	0	0	0	0	0	0	0	0	0	0	0	0	0	0	0	0	1	0	1135	0	0	0	0	0
ASV_22	0	0	8	3	6	0	0	0	0	0	0	0	0	0	0	0	0	0	0	0	0	0	0	0	0	0	0	0	0	0	0	0	248	0	0	348	0	0	0	0	0	0	0	0	0	0	0	0	0
ASV_23	0	0	0	0	0	0	0	0	0	0	0	0	0	0	0	0	0	0	0	0	0	0	0	0	0	0	0	0	0	0	0	0	0	0	0	0	0	0	0	0	0	0	0	0	0	0	0	0	0
ASV_24	0	0	0	0	0	0	2	0	0	259	0	0	0	0	1405	2	0	0	0	0	0	0	0	0	0	0	0	0	0	1	0	0	0	0	0	0	0	0	1143	0	0	0	6	0	0	0	0	0	0
ASV_25	0	0	3	3	4	0	0	0	0	0	0	0	0	0	0	0	0	0	0	0	0	0	0	0	0	0	0	0	0	0	0	0	214	0	0	198	0	0	0	0	0	0	0	0	0	0	0	0	0
ASV_26	0	0	0	0	0	0	0	0	0	0	0	0	0	0	0	0	0	356	0	0	0	0	0	0	0	0	0	0	0	0	0	0	0	0	0	0	0	383	0	0	0	0	0	0	0	0	0	0	0
ASV_27	0	0	0	0	1	0	0	0	0	0	205	37	404	0	0	0	0	0	12	0	0	0	0	0	0	0	0	0	0	0	0	0	0	0	0	7	5	0	1	0	0	0	0	0	0	0	0	0	0
ASV_28	0	0	0	0	0	0	0	0	0	0	0	0	0	0	0	0	0	0	0	109	0	0	237	0	0	165	218	0	754	0	0	0	0	297	0	0	1	0	0	0	0	0	0	0	0	0	0	0	0
ASV_29	677	0	0	0	0	0	0	792	0	0	1	0	0	0	1	0	740	0	0	0	0	0	0	0	0	0	0	0	0	0	0	0	0	0	0	0	1	0	1	0	0	2	4	0	0	0	0	1	0
ASV_30	0	0	0	0	1	0	0	0	0	0	168	13	335	0	0	0	0	0	9	0	0	0	1	0	0	0	0	0	0	0	0	0	0	0	0	10	4	0	0	0	0	0	0	0	0	0	0	0	0
ASV_31	0	0	0	0	0	0	0	0	0	0	0	0	0	0	0	0	0	257	0	0	0	0	0	0	0	0	0	0	0	0	0	0	0	0	0	0	0	304	0	0	0	0	0	0	0	0	0	0	0
ASV_32	0	0	0	0	0	0	0	0	1	0	0	0	2	0	0	0	0	0	0	0	1304	0	0	0	0	0	0	0	0	0	0	0	0	0	0	0	0	0	0	0	0	0	0	664	0	0	0	0	0
ASV_33	2	1	23	19	5	14	6	0	2	10	3	0	0	2	9	1	0	22	2	5	1	1	21	2	1	0	30	0	2	2	10	35	20	12	1	3	17	11	5	13	16	28	3	1	4	3	2	23	7
ASV_34	9	8	20	14	4	9	9	3	0	11	5	0	16	3	4	6	0	6	38	4	5	2	2	0	2	0	6	5	0	5	4	0	4	6	8	5	23	8	8	8	29	7	1	3	0	1	15	4	3
ASV_35	0	0	0	0	0	0	0	0	0	0	0	0	0	0	0	0	0	0	0	0	0	0	0	0	0	0	0	0	0	0	0	0	0	0	0	0	0	0	0	0	0	0	0	0	0	0	0	0	0
ASV_36	446	0	0	0	0	0	0	333	0	0	0	0	0	0	0	0	508	0	0	0	0	0	0	0	0	0	0	0	0	0	0	0	0	0	0	0	0	0	0	0	0	0	0	0	0	0	0	0	0
ASV_37	609	0	0	1	0	0	0	624	0	0	0	0	0	0	1	0	609	0	0	0	0	0	0	0	0	0	0	0	0	0	0	0	0	0	0	0	0	0	1	0	0	3	0	0	0	0	0	0	0
ASV_38	0	0	0	0	0	0	0	0	0	0	0	0	0	0	0	0	0	0	0	0	0	0	0	0	0	0	0	0	0	0	499	193	0	0	0	0	0	0	0	0	0	206	685	0	501	0	0	0	0
ASV_39	0	0	0	3	0	0	0	0	0	0	2	0	2	0	0	0	0	0	1	0	0	0	0	0	0	0	0	0	0	0	0	0	0	0	0	0	0	0	0	0	0	0	0	0	0	0	0	0	0
ASV_40	0	0	2794	1111	755	0	0	0	0	0	0	0	0	0	0	0	0	0	0	0	0	0	0	0	0	0	0	0	0	0	0	0	0	0	0	3	0	0	0	0	0	0	0	0	0	0	0	0	0
ASV_41	0	0	0	0	0	0	0	0	0	0	0	0	0	0	0	0	0	0	0	0	0	0	0	0	0	0	0	0	0	0	0	0	0	0	0	0	0	0	0	0	0	0	0	0	0	0	0	0	0
ASV_42	51	8	46	19	1	9	14	2	0	5	8	16	5	14	1	4	8	2	44	3	6	4	2	3	0	1	15	0	2	12	35	0	15	33	5	17	65	22	2	9	39	12	16	6	0	3	16	0	9
ASV_43	0	0	4	2	1	0	0	0	0	0	0	0	0	0	0	0	0	0	0	0	0	0	0	0	0	0	0	0	0	0	0	0	167	0	0	148	0	0	0	0	0	0	0	0	0	0	0	0	0
ASV_44	0	0	0	0	0	0	0	0	0	0	0	0	0	0	0	0	0	0	0	0	0	0	0	0	0	0	0	0	0	0	0	0	0	0	0	0	0	0	0	0	0	0	0	0	0	0	0	0	0
ASV_45	8	11	10	11	2	4	6	1	0	3	4	0	14	3	0	5	1	1	17	0	2	2	2	3	1	2	1	0	0	5	1	0	1	6	11	8	16	5	5	6	14	7	1	1	0	0	19	0	5
ASV_46	0	0	0	0	0	0	0	0	0	0	0	0	0	0	0	0	0	0	0	0	0	0	0	0	0	0	0	0	0	0	0	0	0	0	0	0	0	0	0	0	0	0	0	0	0	0	0	0	0
ASV_47	0	0	0	0	0	0	0	0	0	0	0	0	2	0	0	0	0	0	0	0	1050	0	0	0	0	0	0	0	0	0	0	0	0	0	0	0	0	0	0	0	0	0	0	591	0	0	0	0	0
ASV_48	288	0	0	0	0	0	0	291	0	0	0	0	0	0	7	0	355	0	0	0	0	0	0	0	0	0	0	0	0	0	0	0	0	0	0	0	0	0	6	0	0	3	0	0	0	0	0	0	0
ASV_49	17	6	17	8	5	0	5	7	3	0	3	16	6	11	2	5	7	9	49	3	0	6	12	1	0	2	26	1	1	5	35	2	14	14	2	0	35	15	2	0	12	9	7	6	4	0	11	0	4
ASV_50	0	0	0	0	0	0	0	0	0	0	0	0	0	0	0	0	0	0	0	0	0	0	0	0	0	0	0	0	0	1	334	161	0	0	0	0	0	0	0	0	0	126	542	0	383	0	0	0	0
ASV_51	0	0	0	1	0	0	0	0	0	0	0	0	0	0	0	0	0	0	1	0	0	0	0	0	0	0	0	0	0	0	0	0	0	0	0	0	0	0	0	0	0	0	0	0	0	0	0	0	0
ASV_52	1	4	5	3	1	1	0	0	0	6	3	3	5	0	0	4	0	1	9	1	7	1	0	0	0	0	0	4	0	1	4	0	3	2	3	3	18	5	4	0	11	1	0	1	0	1	4	1	3
ASV_53	0	0	1	2	1	0	0	0	0	0	0	0	0	0	0	0	0	0	0	0	0	0	0	0	0	0	0	0	0	0	0	0	133	0	0	131	0	0	0	0	0	0	0	0	0	0	0	0	0
ASV_54	0	0	0	0	0	0	0	0	0	0	0	0	0	0	0	0	0	0	0	0	0	0	0	208	0	0	0	0	0	41	0	0	0	0	0	0	0	0	0	0	0	0	0	0	0	0	0	0	0
ASV_55	0	0	0	0	0	0	0	0	0	0	0	0	0	0	0	0	0	0	0	0	0	0	0	0	0	0	0	0	0	0	0	0	0	0	0	0	0	0	0	0	0	0	0	0	0	0	0	0	0
ASV_56	26	3	46	11	1	8	8	3	3	1	14	9	4	6	0	17	9	9	29	1	2	11	5	6	1	1	3	3	0	2	23	1	10	25	6	1	35	25	6	1	25	17	12	6	1	0	13	0	11
ASV_57	0	0	0	0	0	0	0	0	0	0	0	0	0	0	0	0	0	117	0	0	0	0	0	0	0	0	0	0	0	0	0	0	0	0	0	0	0	232	0	0	0	0	0	0	0	0	1	0	0
ASV_58	4	0	7	1	3	0	1	0	0	6	4	0	5	0	0	1	1	0	10	0	3	0	0	0	0	0	0	0	0	5	2	0	0	2	1	3	14	0	11	6	14	2	0	1	1	0	3	2	0
ASV_59	1	0	0	0	0	0	0	0	0	0	0	0	0	0	0	5	2	5	7	3	1	1	3	0	1	2	18	0	2	4	0	2	11	7	4	7	8	4	0	3	14	4	1	0	1	2	7	2	10
ASV_60	24	8	11	7	0	0	0	0	2	2	1	3	2	14	2	1	1	9	21	1	3	0	5	4	0	6	18	0	1	9	27	5	6	12	3	6	30	8	4	6	27	14	8	1	3	0	7	1	0
ASV_61	0	2	0	0	0	0	0	0	0	0	0	0	0	0	0	0	0	0	0	0	0	0	0	0	0	0	1	0	0	0	0	0	0	0	0	0	0	0	0	0	0	0	0	0	0	0	0	0	0
ASV_62	0	0	0	0	0	0	0	0	0	0	0	0	0	0	0	0	0	0	0	0	0	0	0	0	0	0	0	0	0	0	291	80	0	0	0	0	0	0	0	0	0	30	365	0	290	0	0	0	0
ASV_63	0	0	0	0	0	0	0	0	0	0	0	0	0	0	0	0	0	0	0	0	0	0	0	0	0	0	0	0	0	0	0	0	0	0	0	0	0	0	0	0	0	0	0	0	0	0	0	0	0
ASV_64	39	8	8	18	0	2	0	2	1	0	6	4	3	8	0	6	0	1	9	2	5	4	4	9	0	0	4	0	0	3	21	0	4	8	2	2	13	18	1	0	20	2	2	7	0	2	16	0	1
ASV_65	5	8	3	16	0	0	1	4	0	0	1	0	0	0	0	12	0	2	27	0	2	2	24	0	0	1	11	3	0	8	12	0	1	22	2	5	43	4	3	4	37	6	2	0	0	0	5	0	7
ASV_66	0	0	0	0	0	0	0	0	0	0	0	0	0	0	0	0	0	0	0	0	0	0	0	0	0	0	0	0	0	0	0	0	0	0	0	0	0	0	0	331	0	0	0	0	0	0	0	0	0
ASV_67	0	0	0	0	0	0	0	0	0	0	0	0	0	0	0	2	0	0	5	0	0	2	0	0	0	0	0	0	0	0	0	0	0	0	0	0	0	0	0	0	2	0	0	0	0	0	0	0	0
ASV_68	0	0	0	0	0	0	0	0	0	0	0	0	0	0	0	0	0	103	0	0	0	0	0	0	0	0	0	0	0	0	0	0	0	0	0	0	0	196	0	0	0	0	0	0	0	0	0	0	0
ASV_69	0	0	0	0	0	0	0	0	0	0	0	0	0	0	0	0	0	0	0	0	0	0	0	167	0	0	0	0	0	32	0	0	0	0	0	0	0	0	0	0	0	0	0	0	0	0	0	0	0
ASV_70	1	2	14	8	0	8	13	0	2	3	2	1	5	4	2	6	8	5	13	1	0	1	5	4	0	1	8	1	1	7	5	3	11	15	2	14	10	6	5	4	10	35	11	12	4	1	1	5	12
ASV_71	0	8	47	16	7	4	9	1	0	1	2	0	0	0	0	10	2	4	23	1	7	4	3	0	0	0	2	3	0	4	2	5	1	4	1	5	12	10	4	0	10	2	4	7	0	0	2	0	2
ASV_72	0	0	0	0	0	0	0	0	0	0	0	0	0	0	0	0	0	0	0	0	0	0	0	0	0	0	0	0	0	0	0	0	0	0	0	0	0	0	0	0	0	0	0	0	0	0	0	0	0
ASV_73	0	6	16	4	5	4	0	0	0	1	0	0	0	0	0	7	0	0	2	0	0	3	1	1	1	4	4	5	6	2	0	0	2	0	2	1	7	1	0	4	6	12	0	0	1	0	12	0	2
ASV_74	2	5	3	6	2	1	0	4	3	0	0	3	0	4	0	5	5	0	22	1	0	0	2	2	0	4	0	0	1	8	29	0	1	6	2	3	18	4	3	6	8	2	5	2	5	0	6	0	0
ASV_75	3	0	0	0	0	0	0	0	0	0	0	0	0	0	0	0	0	0	0	0	0	0	0	0	0	0	0	0	0	0	0	0	0	0	0	0	4	0	0	0	0	0	0	0	0	0	0	0	0
ASV_76	0	0	0	0	0	0	0	0	0	0	0	0	0	0	0	0	0	0	0	0	0	0	0	0	0	0	0	0	0	0	140	72	0	0	0	0	0	0	0	0	0	27	279	0	178	0	0	0	0
ASV_77	7	8	20	15	0	4	6	4	3	4	3	6	1	8	0	4	2	0	10	0	4	3	6	1	0	0	0	0	2	2	2	0	5	8	0	4	27	17	1	0	17	11	1	1	0	1	3	0	2
ASV_78	3	4	3	12	1	0	0	2	0	3	1	0	6	1	0	4	4	9	17	5	0	3	11	0	1	0	5	0	2	7	2	0	0	15	0	4	22	8	12	2	28	3	0	0	0	0	6	0	1
ASV_79	0	0	0	0	0	0	0	0	0	0	0	0	0	0	1	2	2	8	4	1	3	2	1	3	3	1	19	0	5	7	0	2	14	10	6	2	1	4	0	4	9	8	0	0	0	0	6	0	5
ASV_80	0	0	0	0	0	0	0	0	0	0	0	0	1	0	0	0	0	0	0	0	0	0	0	0	0	0	0	0	0	0	0	0	0	0	0	0	0	0	0	0	0	0	0	0	0	0	0	0	0
ASV_81	3	4	29	17	1	5	5	0	0	0	7	2	1	0	2	4	4	9	13	0	1	9	0	1	0	0	3	1	0	1	0	0	1	6	2	0	3	10	1	1	13	2	1	6	0	0	4	6	0
ASV_82	0	0	1075	545	435	0	0	0	0	0	0	0	0	0	0	0	0	0	1	0	0	0	0	0	0	0	0	0	0	0	0	0	0	0	0	0	0	0	0	0	0	1	0	0	0	0	0	0	0
ASV_83	0	0	0	0	0	0	0	0	0	0	0	0	0	0	0	0	0	0	0	0	0	0	0	0	0	0	0	0	0	0	0	0	0	0	0	0	0	0	0	0	0	0	0	0	0	0	0	0	0
ASV_84	0	5	14	16	0	1	2	0	0	0	0	0	1	0	0	5	0	2	3	0	0	3	0	2	0	0	1	0	0	1	1	0	2	3	1	7	5	8	2	4	8	0	4	1	0	0	1	1	0
ASV_85	0	0	0	0	0	0	0	0	0	0	0	0	0	0	0	0	0	0	0	0	0	0	0	0	0	0	0	0	0	0	0	0	0	0	0	0	0	0	0	0	0	0	0	0	0	0	0	0	0
ASV_86	0	0	0	0	0	0	0	0	0	0	0	0	0	0	0	0	0	0	0	0	0	0	0	115	0	0	0	0	0	19	0	0	0	0	0	0	0	0	0	0	0	0	0	0	0	0	0	0	0
ASV_87	0	0	0	0	0	0	0	0	0	0	0	0	0	0	0	2	0	0	7	0	0	1	0	0	0	0	0	0	0	0	0	0	0	0	0	0	0	0	0	0	2	0	0	0	0	0	0	0	0
ASV_88	0	0	0	0	0	0	0	0	0	0	0	0	0	0	0	0	0	0	0	0	0	0	0	0	0	0	0	0	0	0	0	0	0	6	557	0	0	0	0	0	0	0	0	0	0	0	0	259	1048
ASV_89	4	1	25	0	7	1	11	1	0	0	0	0	0	0	0	4	1	5	4	0	0	0	4	0	0	0	5	0	0	7	4	0	0	1	1	2	13	10	6	12	4	7	2	0	0	0	11	1	1
ASV_90	0	0	0	0	0	0	0	0	0	0	0	0	0	0	0	0	0	30	0	0	0	0	0	0	0	0	0	0	0	0	0	0	0	0	0	0	0	74	0	0	0	0	0	0	0	0	0	0	0
ASV_91	0	0	0	0	0	2	0	0	0	0	0	0	0	0	0	8	0	0	6	4	2	1	2	1	3	1	0	1	4	0	0	2	3	0	6	1	12	3	5	0	7	0	0	0	0	1	2	2	0
ASV_92	0	0	0	0	0	0	0	0	0	0	0	0	0	0	0	0	0	0	0	0	0	0	0	0	0	0	0	0	0	0	0	0	0	0	0	0	0	0	0	0	0	0	0	0	0	0	0	0	0
ASV_93	0	0	0	0	0	0	0	0	0	0	0	0	0	0	0	341	0	0	459	0	0	327	0	0	0	0	0	0	0	0	0	0	0	0	1	0	0	0	0	0	688	0	5	0	0	0	0	0	0
ASV_94	0	0	0	0	0	0	0	0	0	0	0	0	0	0	0	0	0	0	0	0	0	0	0	111	0	0	0	0	0	6	0	0	0	0	0	0	0	0	0	0	0	0	0	0	0	0	0	0	0
ASV_95	0	2	15	10	9	4	7	0	0	1	0	0	0	1	0	3	0	4	3	1	2	1	4	0	2	1	32	0	3	9	1	7	2	2	2	2	8	9	0	2	3	15	4	0	8	0	4	0	0
ASV_96	2	4	6	2	0	0	1	5	3	0	0	0	0	10	0	1	2	0	7	3	2	2	1	1	0	1	2	0	0	3	13	2	8	3	4	1	9	12	5	3	3	1	4	7	3	0	0	0	4
ASV_97	0	0	0	0	0	0	0	0	0	0	0	0	0	0	0	0	0	0	0	0	0	0	0	0	0	0	0	0	0	0	0	0	0	0	0	0	0	0	0	0	0	0	0	0	0	0	0	0	0
ASV_98	0	2	33	5	4	8	0	0	0	1	0	0	3	5	0	5	0	0	1	3	1	2	3	0	0	8	6	0	4	0	2	0	3	1	4	0	3	0	0	5	6	16	0	0	1	0	5	1	3
ASV_99	0	0	0	2	0	0	0	0	0	0	0	0	1	0	0	0	1	1	0	0	0	0	0	3	0	0	2	2	0	0	0	1	9	16	4	4	7	2	0	5	3	1	0	0	0	0	3	1	1
ASV_100	12	0	0	11	0	0	0	16	0	0	0	47	0	0	0	0	22	0	0	9	307	0	5	0	0	5	5	0	20	0	0	0	0	3	17	0	0	0	2	0	0	0	0	327	0	0	0	6	17
ASV_101	5	1	11	14	5	2	1	4	1	4	0	0	1	1	0	0	0	0	14	0	0	2	5	0	1	1	4	0	2	7	3	3	2	0	4	4	3	0	1	6	1	1	0	4	0	1	1	0	2
ASV_102	1	0	0	1	0	0	0	0	0	0	0	0	2	0	0	0	0	0	0	0	0	0	0	0	0	0	0	0	0	0	0	0	0	0	0	0	0	0	0	0	0	0	0	0	0	0	0	0	0
ASV_103	0	0	0	0	0	0	0	0	0	0	0	0	0	0	0	0	0	0	0	0	0	0	0	0	0	0	0	0	0	0	0	0	0	0	426	0	0	0	0	0	0	0	0	0	0	0	0	258	926
ASV_104	0	0	1	3	0	2	6	0	0	1	0	0	0	0	0	2	3	1	3	1	2	6	0	2	0	4	2	0	0	4	0	11	11	6	7	15	4	6	0	5	12	5	2	2	2	1	5	4	3
ASV_105	0	5	5	4	0	1	2	0	0	0	0	0	1	0	0	4	5	0	8	3	0	0	19	1	0	0	13	1	1	2	0	0	0	8	0	1	17	12	8	2	7	0	2	0	0	0	6	0	3
ASV_106	1	1	6	8	3	2	3	0	0	4	3	0	2	0	0	0	2	1	16	0	1	5	2	1	0	0	0	0	0	2	0	3	1	2	0	2	7	4	2	2	7	2	0	1	0	0	0	1	2
ASV_107	0	0	2	0	1	0	4	0	0	3	2	0	1	0	0	1	0	17	5	2	1	0	1	0	0	3	0	0	2	4	0	0	13	0	0	13	3	1	0	18	2	0	2	1	0	1	0	1	1
ASV_108	0	1	0	9	0	9	12	0	0	1	16	0	0	0	2	22	1	0	1	7	12	0	4	0	12	0	1	0	9	26	0	3	20	4	0	1	125	1	0	2	3	1	8	1	2	3	15	15	0
ASV_109	1	9	31	32	10	18	31	0	2	3	4	2	8	0	1	0	1	4	4	0	6	0	19	2	2	1	5	2	1	7	2	6	13	11	1	6	6	6	7	5	5	26	5	4	1	2	5	5	6
ASV_110	0	0	0	0	0	0	0	0	0	0	0	0	0	0	0	0	0	0	0	0	0	0	0	0	0	0	0	0	0	0	104	12	0	0	0	0	0	0	0	0	0	53	214	0	155	0	0	0	0
ASV_111	4	2	34	3	4	0	0	0	0	0	0	0	0	4	0	0	0	10	7	0	0	0	7	0	0	0	1	0	1	0	1	0	0	7	0	3	10	8	0	6	3	3	0	0	0	0	3	0	3
ASV_112	4	2	5	5	1	0	7	0	0	1	0	1	2	1	0	1	0	0	19	10	0	6	2	2	0	0	0	0	0	16	2	0	0	4	1	0	3	8	0	0	5	4	0	1	0	0	10	0	5
ASV_113	0	0	0	0	0	0	0	0	0	0	0	0	0	0	0	0	0	0	0	0	0	0	0	0	0	0	0	0	0	0	0	0	0	0	0	0	0	0	0	0	0	0	0	0	0	0	0	0	0
ASV_114	0	0	5	0	5	1	3	0	0	4	2	0	2	0	0	1	4	3	6	1	3	0	1	0	0	0	9	4	5	2	0	0	6	0	0	2	1	0	1	13	5	0	1	2	0	1	2	0	2
ASV_115	0	0	0	0	0	0	0	0	0	0	0	0	0	0	0	0	0	0	0	0	0	0	0	0	0	0	0	0	0	0	0	0	0	0	0	0	0	0	0	0	0	0	0	0	0	0	0	0	0
ASV_116	0	2	10	0	1	0	3	1	0	0	2	0	0	1	0	2	0	0	1	0	0	0	0	0	0	4	3	3	13	2	1	2	0	2	2	2	0	5	0	2	1	2	1	0	1	0	1	0	1
ASV_117	0	0	0	0	0	0	0	0	0	0	0	0	0	0	0	0	0	0	0	0	0	0	0	0	0	0	0	0	0	0	0	0	0	0	0	0	2	0	0	0	0	0	0	0	0	0	0	0	0
ASV_118	0	1	7	12	1	5	11	0	0	0	1	1	2	3	0	0	1	1	3	0	1	3	6	0	0	3	25	0	4	3	1	3	4	3	6	0	2	3	0	4	6	19	4	1	2	1	1	6	2
ASV_119	0	0	0	1	2	2	1	0	0	0	0	0	0	0	0	0	0	2	1	0	1	0	0	0	0	0	4	0	3	2	0	0	7	7	0	3	5	4	0	8	8	3	2	0	6	0	6	2	1
ASV_120	0	0	0	0	0	0	0	0	0	0	0	0	0	0	0	0	0	0	0	0	0	0	0	90	0	0	0	0	0	24	0	0	0	0	0	0	0	0	0	0	0	0	0	0	0	0	0	0	0
ASV_121	1	0	4	9	2	1	2	0	0	4	0	0	1	0	0	2	0	7	2	0	0	0	2	0	0	0	6	1	0	2	1	1	10	0	1	5	4	4	1	7	14	0	8	1	0	0	3	1	9
ASV_122	0	0	0	0	0	0	0	0	0	0	0	0	0	0	0	0	0	0	0	0	0	0	0	0	0	0	0	0	0	0	0	0	0	0	0	0	0	0	0	0	0	0	0	0	0	0	0	0	0
ASV_123	0	0	0	0	0	0	0	0	0	0	0	0	0	0	0	0	0	0	0	0	0	0	0	0	0	0	0	0	0	0	0	0	0	0	0	0	0	0	0	0	0	0	0	0	0	0	0	0	0
ASV_124	0	0	0	0	0	0	0	0	0	0	0	0	0	0	1	1	0	4	0	0	3	0	0	1	3	0	2	0	0	2	0	0	1	4	2	0	2	6	0	3	5	2	0	0	0	0	1	0	0
ASV_125	0	1	6	7	0	4	2	2	1	0	0	0	1	3	1	4	0	2	0	0	1	4	5	0	0	1	5	2	3	1	1	2	0	0	0	0	0	1	0	0	2	0	0	0	0	0	0	0	1
ASV_126	1	1	2	3	3	5	10	0	0	2	0	0	2	0	1	0	0	2	0	1	0	1	0	0	0	0	0	3	0	0	0	0	3	2	1	3	0	1	0	12	25	1	1	0	0	0	3	3	0
ASV_127	2	1	3	14	0	1	0	0	0	0	0	0	0	0	0	0	0	0	3	2	1	0	14	0	0	1	2	0	3	1	1	0	4	9	0	0	17	1	8	1	10	1	0	1	0	0	3	0	2
ASV_128	2	0	2	0	10	4	0	0	0	0	0	0	0	0	0	0	2	4	8	1	1	1	0	0	0	0	1	2	1	5	0	0	1	4	1	4	1	0	1	11	5	0	1	0	4	1	0	1	0
ASV_129	0	0	0	2	0	0	0	0	0	2	0	0	7	1	1	1	0	1	3	0	1	0	0	0	0	1	2	0	0	2	2	2	4	2	0	3	2	1	0	5	10	0	0	6	1	0	0	0	0
ASV_130	0	0	0	0	0	0	0	0	0	0	0	0	0	0	0	0	0	0	0	0	0	0	0	0	0	0	0	0	0	0	0	0	0	0	0	0	0	0	0	0	0	0	0	0	0	0	0	0	0
ASV_131	0	1	0	5	0	5	1	0	0	0	0	0	1	0	0	1	0	14	4	1	5	0	2	0	0	1	4	0	6	6	0	1	9	8	1	6	4	0	0	17	8	3	1	3	0	1	2	0	4
ASV_132	0	9	20	8	1	0	0	0	0	2	0	0	2	0	0	1	0	0	15	0	1	5	2	1	0	0	6	1	4	2	0	0	0	2	1	1	4	2	2	0	17	2	1	0	0	0	2	0	1
ASV_133	0	0	0	0	0	0	0	0	0	0	0	0	0	0	0	0	0	0	0	0	0	0	0	0	0	0	0	0	0	0	0	0	0	0	0	0	0	0	0	0	0	0	0	0	0	0	0	0	0
ASV_134	0	0	0	0	0	0	0	0	0	1	0	0	0	0	0	0	0	0	1	0	0	0	1	0	0	0	1	0	0	1	0	0	1	1	1	2	10	4	0	1	1	0	0	0	0	0	2	3	1
ASV_135	6	10	9	6	2	0	1	6	1	5	5	16	4	4	0	2	0	0	12	0	0	2	3	0	0	0	2	0	0	0	27	0	0	1	2	0	35	4	6	0	5	5	1	0	0	0	8	0	0
ASV_136	0	5	4	1	2	1	7	0	0	0	0	4	0	9	0	3	0	14	6	1	3	2	1	0	1	0	2	6	0	2	5	1	12	9	2	9	5	3	0	5	5	7	0	5	1	0	6	0	3
ASV_137	1	0	2	0	3	8	0	0	0	0	0	0	0	0	0	1	0	3	0	0	2	0	0	0	0	1	4	0	2	0	0	0	2	4	5	2	5	0	0	2	0	4	2	0	1	0	1	7	4
ASV_138	0	0	0	0	0	0	0	0	0	0	0	0	0	0	0	0	0	0	0	0	0	0	0	0	0	0	0	0	0	0	0	0	0	0	0	0	0	0	0	0	0	0	0	0	0	0	0	0	0
ASV_139	7	2	2	3	0	0	2	0	0	0	0	0	3	0	0	1	0	0	15	4	0	2	6	4	0	0	0	0	0	14	2	0	0	15	4	0	1	2	0	1	9	1	0	0	0	0	0	0	2
ASV_140	0	2	7	3	0	4	3	0	0	0	0	1	0	0	2	1	1	0	3	0	0	1	9	0	0	1	3	0	2	1	2	1	0	2	4	1	1	2	1	5	5	0	5	0	3	0	2	3	2
ASV_141	0	0	7	1	1	0	2	0	0	1	0	0	0	1	0	3	3	0	4	0	1	0	1	0	0	0	1	0	0	2	1	0	1	2	0	0	5	12	0	3	3	4	2	0	0	0	2	0	0
ASV_142	0	0	10	5	2	1	0	0	0	1	0	0	0	0	0	2	4	1	5	0	1	1	1	1	0	0	1	0	3	2	2	1	0	3	1	0	8	0	0	3	5	1	0	3	0	1	4	0	3
ASV_143	0	1	7	0	4	1	8	2	0	1	0	0	2	0	0	2	0	0	4	0	0	0	0	1	0	0	1	0	1	2	0	1	0	0	2	1	2	1	3	4	0	4	0	0	0	0	0	0	2
ASV_144	3	2	7	2	3	0	0	0	4	1	0	0	5	0	0	1	2	1	7	0	1	1	1	7	1	0	2	0	0	1	9	1	0	0	0	0	2	3	0	4	9	2	0	1	0	4	1	0	0
ASV_145	0	0	0	0	0	1	0	0	0	0	0	0	0	0	0	1	0	1	4	1	0	0	0	3	0	0	5	0	1	2	0	0	1	1	2	2	11	9	0	1	4	0	3	0	0	0	1	2	0
ASV_146	0	0	0	3	1	2	1	0	0	0	0	0	7	0	0	0	0	4	2	0	0	0	0	0	0	1	4	0	0	0	0	2	1	0	0	5	4	3	1	7	3	0	4	0	0	2	5	1	1
ASV_147	1	5	1	3	0	3	10	0	1	3	0	0	0	0	0	15	1	1	0	2	18	0	4	0	15	0	1	0	11	14	1	1	17	6	0	0	52	1	1	5	1	2	7	4	4	6	10	3	4
ASV_148	0	0	0	0	0	0	0	0	0	0	0	0	0	0	0	0	0	0	0	0	0	0	0	0	0	0	0	0	0	0	0	0	0	0	0	0	0	0	0	0	0	0	0	0	0	0	0	1	1
ASV_149	2	0	2	3	0	0	0	0	0	0	2	0	4	0	0	3	0	2	9	0	0	8	1	1	6	0	3	4	1	1	0	0	3	2	3	2	4	5	2	0	4	1	0	1	0	0	0	0	0
ASV_150	0	0	45	21	1	0	5	0	0	10	4	0	0	0	0	1	0	0	2	0	0	3	0	0	5	0	0	0	0	0	0	0	1	30	0	1	580	0	6	1	109	0	0	0	0	0	0	0	0
ASV_151	1	0	4	1	0	8	14	0	2	0	0	0	0	2	1	0	0	1	0	4	2	1	6	0	0	0	9	0	0	4	2	2	0	2	0	3	1	0	2	8	20	12	8	1	2	1	9	3	3
ASV_152	0	0	0	0	0	0	0	0	0	0	0	0	0	0	0	0	0	0	0	0	0	0	0	0	0	0	0	0	0	0	0	0	0	0	0	0	0	0	0	0	0	0	0	0	0	0	0	0	0
ASV_153	1	5	9	8	0	1	3	1	0	0	0	0	3	3	1	3	4	11	2	2	1	0	2	0	0	1	5	2	2	4	1	2	9	6	6	4	2	2	0	2	6	9	1	0	4	1	4	1	2
ASV_154	0	0	0	0	0	0	0	0	0	0	0	0	0	0	0	0	0	0	0	0	0	0	0	0	0	0	0	0	0	0	0	0	0	0	0	0	4	0	0	0	0	0	0	0	0	0	0	0	0
ASV_155	2	1	26	15	21	4	3	0	2	0	1	3	1	0	0	2	0	11	8	1	0	2	8	0	0	2	20	1	3	6	0	3	23	4	1	1	2	5	1	14	3	5	0	0	2	2	2	9	0
ASV_156	0	0	1	2	1	2	3	0	0	0	0	1	0	0	0	1	2	2	9	0	7	0	4	0	0	0	3	1	2	11	0	0	9	4	1	11	0	10	1	1	4	3	6	5	1	0	1	0	3
ASV_157	0	0	0	0	0	0	2	0	0	0	0	0	0	0	1	0	0	3	1	0	2	1	0	1	0	0	5	0	0	6	0	0	13	7	7	7	12	4	0	2	4	1	1	0	0	0	5	2	3
ASV_158	0	0	0	0	0	0	0	0	0	0	0	0	0	0	0	0	0	0	0	0	0	0	0	0	0	0	0	0	0	0	0	0	0	0	0	0	0	0	0	0	0	0	0	0	0	0	0	0	0
ASV_159	0	0	9	1	3	0	1	0	4	0	0	2	0	4	0	1	0	0	1	0	0	0	5	0	0	8	1	0	3	2	0	5	0	1	0	0	0	1	0	1	2	0	0	0	1	1	0	1	3
ASV_160	0	0	3	2	2	11	5	0	0	0	0	0	2	2	1	0	0	8	0	4	3	0	0	2	0	0	9	3	0	1	0	1	3	8	1	0	0	7	0	2	16	17	1	0	1	1	8	8	0
ASV_161	0	0	0	0	0	0	0	0	0	0	0	0	0	0	0	0	0	0	0	0	0	0	0	0	0	0	0	0	0	0	0	0	0	0	0	0	0	0	0	0	0	0	0	0	0	0	0	0	0
ASV_162	0	0	6	0	8	15	16	0	0	13	2	0	0	0	3	1	0	3	2	0	1	1	2	0	0	1	0	7	3	2	0	2	30	10	0	6	0	1	0	6	8	10	0	2	3	1	3	11	1
ASV_163	0	0	0	0	0	0	0	0	0	0	0	0	0	0	0	0	0	0	0	0	0	0	0	0	0	0	0	0	0	0	0	0	0	0	0	0	0	0	0	0	0	0	0	0	0	0	0	0	0
ASV_164	0	0	2	2	2	1	0	0	0	0	0	0	0	0	0	8	0	4	3	3	2	0	2	0	1	2	0	0	6	2	0	1	1	5	5	0	2	5	0	2	7	6	0	4	3	4	3	1	1
ASV_165	2	0	5	1	7	2	5	0	0	1	2	0	0	0	0	0	0	7	0	2	0	0	0	0	0	0	0	1	0	0	0	1	0	3	0	0	0	0	0	4	11	1	2	0	0	0	0	0	2
ASV_166	0	0	0	0	0	0	0	0	0	0	0	0	0	0	0	2	1	3	4	0	2	2	0	0	0	0	1	1	2	4	0	0	7	6	6	3	7	6	0	1	4	2	0	0	0	0	9	1	5
ASV_167	3	15	16	5	1	0	4	2	0	2	0	5	2	2	0	2	2	0	6	2	0	5	8	1	0	0	0	2	0	0	10	0	0	1	3	1	28	7	4	0	6	1	1	0	0	0	2	0	3
ASV_168	0	0	0	0	0	0	0	0	0	0	0	0	0	0	0	0	0	0	1	0	0	0	0	0	0	0	0	0	0	0	0	0	0	0	0	0	0	0	0	0	0	0	0	0	0	0	0	0	0
ASV_169	0	0	0	0	0	0	0	0	0	0	0	0	0	0	0	0	0	0	0	0	0	0	0	0	0	0	0	209	0	0	0	0	0	0	0	0	0	0	0	0	0	0	0	0	0	0	851	0	0
ASV_170	1	0	1	4	3	0	0	2	0	1	1	0	0	1	2	0	1	0	0	0	0	0	0	3	1	0	1	0	0	4	7	0	0	0	0	0	3	2	1	5	0	0	1	0	0	0	1	0	2
ASV_171	0	0	2	0	0	1	0	0	0	0	0	0	0	0	0	0	1	8	1	2	1	0	2	0	0	0	0	1	2	3	0	1	6	1	0	5	2	1	2	3	1	1	1	3	0	2	0	1	1
ASV_172	0	0	1	0	0	4	3	0	0	2	0	0	1	0	0	0	1	9	0	1	2	0	4	0	0	1	3	5	0	5	0	3	7	3	1	5	3	0	0	8	6	2	3	1	0	2	3	3	3
ASV_173	3	3	5	2	0	0	0	1	0	0	0	0	0	8	1	1	0	2	2	0	3	2	1	0	0	0	4	0	1	0	2	0	0	3	0	3	7	4	3	1	2	2	0	0	0	1	2	0	2
ASV_174	1	0	3	0	9	15	1	0	1	8	0	0	0	0	0	0	0	3	0	0	0	0	2	0	0	3	3	0	0	1	0	3	0	0	0	1	0	0	0	0	0	4	0	0	0	0	4	3	0
ASV_175	0	0	2	0	0	5	1	0	0	0	0	0	0	0	0	1	1	0	1	0	0	2	3	1	0	0	0	0	0	2	0	0	3	1	0	9	6	3	1	2	3	0	0	0	0	0	1	6	2
ASV_176	0	0	0	0	0	0	0	0	0	0	0	0	0	0	0	0	0	0	0	0	0	0	0	0	0	0	0	0	0	0	0	0	0	0	0	0	0	0	0	0	0	0	0	0	0	0	0	0	0
ASV_177	0	1	5	1	3	0	11	0	0	0	1	0	0	1	0	0	2	7	1	0	4	0	9	0	0	0	2	1	0	1	0	5	3	2	2	1	1	0	0	16	4	4	10	0	1	0	5	0	3
ASV_178	13	7	0	0	0	0	1	6	0	0	1	9	11	0	0	0	1	0	3	0	0	10	0	0	0	0	0	0	0	0	15	0	0	0	0	0	0	19	0	0	0	1	0	0	0	0	0	0	0
ASV_179	1	5	4	11	2	2	8	0	0	1	0	1	2	0	0	0	0	4	1	0	2	0	1	0	0	0	0	0	0	0	0	2	4	0	0	3	0	1	0	15	0	21	0	0	1	0	2	2	3
ASV_180	0	0	1	0	0	1	5	0	0	0	0	0	0	0	0	1	0	4	1	0	0	1	3	0	0	1	2	1	2	3	0	0	4	2	4	3	2	0	0	3	7	1	0	0	0	0	3	1	0
ASV_181	1	1	0	1	0	0	0	0	0	0	0	0	0	0	0	0	0	3	2	0	1	2	0	0	0	0	0	1	0	0	0	0	1	1	0	0	10	2	0	10	3	1	1	0	0	0	1	0	3
ASV_182	0	0	0	0	0	0	0	0	0	0	0	0	0	0	0	0	0	0	0	0	0	0	0	0	77	0	0	0	0	0	0	0	0	0	0	0	0	0	0	0	0	0	0	0	0	74	0	0	0
ASV_183	0	3	7	10	0	0	0	2	1	2	0	3	7	4	0	5	2	0	4	0	3	5	3	4	0	3	4	0	4	1	1	0	0	3	1	1	0	9	0	0	2	7	0	5	0	0	3	0	1
ASV_184	2	0	2	0	1	2	0	0	0	1	0	0	4	0	1	3	0	4	3	0	2	0	2	0	0	0	1	0	1	6	2	1	14	0	2	11	4	8	4	2	0	9	6	7	0	1	4	0	2
ASV_185	0	1	3	1	3	0	2	0	1	0	0	1	3	0	0	1	2	6	4	0	2	0	1	1	0	0	2	5	1	2	0	4	5	5	4	3	7	9	0	3	11	1	0	0	0	0	3	0	0
ASV_186	0	0	0	0	0	0	0	0	0	0	0	0	0	0	0	0	0	0	0	0	0	0	0	0	0	0	0	0	0	0	46	8	0	0	0	0	0	0	0	0	0	28	145	0	94	0	0	0	0
ASV_187	2	9	4	6	4	6	2	0	0	0	0	3	1	1	0	1	0	5	3	0	0	1	0	3	2	0	4	4	0	4	0	0	11	2	0	1	1	2	0	3	2	10	1	4	13	1	16	0	5
ASV_188	0	0	0	0	0	0	0	0	0	0	0	0	0	0	0	0	0	0	0	0	0	0	0	0	0	0	0	0	0	0	0	0	0	0	0	0	0	0	0	0	0	0	0	0	0	0	0	0	0
ASV_189	2	0	0	2	1	0	0	2	0	22	40	8	53	0	8	0	4	0	1	0	0	0	1	0	1	0	1	0	1	1	57	16	0	0	8	0	0	0	33	0	0	23	248	1	120	8	0	3	8
ASV_190	1	0	0	0	0	38	23	0	0	1	0	0	0	0	0	0	0	0	0	23	0	0	0	0	8	0	0	0	0	10	0	9	15	5	0	0	1	0	0	7	0	1	0	0	16	0	0	9	2
ASV_191	0	0	0	0	0	0	0	0	0	0	0	0	0	0	0	0	0	0	0	0	0	0	0	97	0	0	0	0	0	7	0	0	0	0	0	0	0	0	0	0	0	0	0	0	0	0	0	0	0
ASV_192	0	0	0	4	0	12	3	0	0	26	2	0	1	0	1	1	0	1	11	0	4	0	13	1	0	0	20	0	5	4	0	1	0	2	0	0	0	5	1	2	5	0	2	0	1	0	0	0	3
ASV_193	45	65	4	2	1	0	2	14	12	1	0	5	0	9	0	10	2	0	15	0	0	2	1	0	0	0	0	0	0	0	38	0	0	0	0	0	0	0	2	0	1	0	0	0	0	0	4	0	0
ASV_194	12	15	2	3	1	0	0	15	5	0	4	5	0	12	0	0	1	0	11	0	1	5	3	0	0	0	0	1	0	0	13	0	0	1	0	2	0	13	2	0	4	5	3	1	0	0	1	0	0
ASV_195	0	5	10	9	0	0	1	0	1	0	0	1	1	0	1	2	0	1	1	0	0	0	4	0	0	0	5	1	0	0	1	0	0	1	1	2	8	2	1	0	4	0	0	0	0	0	7	0	0
ASV_196	0	0	4	1	2	0	3	0	0	0	0	0	1	1	1	0	0	3	0	1	1	0	1	0	0	3	0	1	0	3	0	0	4	0	0	1	1	1	1	4	12	8	1	0	0	0	3	2	0
ASV_197	0	0	0	0	0	0	0	0	0	0	0	0	0	0	0	0	0	0	0	0	0	0	0	0	0	0	0	0	0	0	0	0	0	0	0	0	0	0	0	0	0	0	0	0	0	0	0	0	0
ASV_198	3	6	3	1	3	0	4	2	5	1	2	2	0	1	0	2	0	0	4	1	0	0	1	0	0	0	1	0	0	5	0	2	3	1	2	2	0	5	1	0	8	1	0	0	0	0	1	0	4
ASV_199	0	0	0	1	2	0	0	0	0	1	0	1	1	0	0	3	0	3	1	0	0	0	0	0	0	0	1	2	2	2	7	0	2	0	0	1	1	0	4	1	0	2	0	0	0	1	0	0	4
ASV_200	0	0	1	0	0	0	0	0	0	0	0	0	0	0	0	3	0	1	0	0	0	0	2	0	0	2	1	0	1	0	0	11	4	0	0	0	1	0	0	2	0	5	4	0	6	0	0	0	0
ASV_201	2	1	7	4	1	2	1	0	0	1	1	0	0	0	0	5	0	0	9	0	0	0	0	0	1	0	0	0	2	4	0	1	2	2	0	3	5	3	1	2	7	5	0	1	0	0	5	3	0
ASV_202	0	0	0	0	0	0	0	0	0	69	0	0	0	0	147	0	0	0	0	0	0	0	0	0	0	0	0	0	0	0	0	0	0	0	0	0	0	0	193	0	0	0	1	0	0	0	0	0	0
ASV_203	0	0	0	0	0	0	0	0	0	0	0	0	0	0	0	0	0	0	0	0	0	0	0	0	0	0	0	0	0	0	0	0	0	0	0	0	0	0	0	0	0	0	0	0	0	0	0	0	0
ASV_204	0	0	0	0	0	0	0	0	0	0	0	0	0	0	0	0	0	0	0	0	0	0	0	0	0	0	0	0	0	0	0	0	0	0	0	0	0	0	0	0	0	0	0	0	0	0	0	0	0
ASV_205	0	0	0	0	4	3	4	0	0	0	0	0	1	0	0	2	0	0	0	1	2	0	0	1	0	1	4	0	2	4	0	4	10	0	0	1	1	1	3	11	18	6	4	2	3	1	1	5	6
ASV_206	0	0	0	0	0	0	0	0	0	0	0	0	0	0	0	0	0	0	0	0	0	0	0	0	0	0	0	0	0	0	0	0	0	0	0	0	0	0	0	0	0	0	0	0	0	0	0	0	0
ASV_207	0	0	1	5	0	3	0	0	0	1	0	0	2	0	1	0	0	0	0	0	0	0	3	0	0	2	2	0	1	5	7	3	6	18	0	1	3	2	2	1	3	33	6	2	9	0	2	0	1
ASV_208	0	1	0	5	1	5	5	0	0	0	0	0	0	0	0	5	0	3	0	2	0	0	2	0	0	0	0	1	0	3	0	0	2	0	3	1	0	0	0	5	0	3	0	0	1	1	0	0	0
ASV_209	0	0	3	4	0	2	9	0	0	0	0	1	1	1	0	0	0	2	0	0	0	0	7	1	0	0	1	1	0	1	1	2	2	3	0	1	2	2	2	0	8	3	8	0	1	0	4	2	1
ASV_210	1	1	1	0	0	0	7	0	0	1	0	1	1	0	0	1	0	3	1	1	7	5	0	0	0	0	0	1	0	1	0	1	19	1	1	6	9	4	1	6	36	5	3	2	0	0	6	0	2
ASV_211	9	6	3	1	0	0	0	7	2	0	0	3	2	20	0	0	1	0	7	0	1	1	1	0	0	0	3	0	0	0	10	0	0	0	0	0	0	6	0	0	4	0	0	0	0	0	1	0	0
ASV_212	11	88	0	0	2	0	0	9	6	2	0	7	0	5	1	9	4	0	8	0	0	0	1	0	0	0	0	0	0	0	41	0	0	0	1	0	0	3	0	0	0	0	0	0	0	0	2	0	0
ASV_213	0	0	0	0	0	0	0	0	0	0	0	0	0	0	0	0	0	0	0	0	0	0	0	0	0	0	0	0	0	0	0	0	0	0	0	0	0	0	0	0	0	0	0	0	0	0	0	0	0
ASV_214	0	0	2	4	1	5	5	0	0	0	0	1	0	0	0	1	0	2	6	0	1	3	0	0	3	0	0	1	1	1	0	0	16	2	0	4	0	6	0	1	0	2	7	2	0	1	0	0	1
ASV_215	1	0	2	3	0	1	4	0	0	0	0	3	3	1	0	0	0	0	0	0	4	0	5	0	0	0	2	0	0	0	0	1	1	3	1	1	0	0	0	1	7	1	12	1	0	0	3	2	4
ASV_216	0	3	12	2	3	0	0	1	0	2	0	0	2	0	0	4	0	0	2	0	0	0	0	0	0	0	1	3	0	0	0	0	0	0	0	0	3	6	1	1	2	0	0	0	0	0	1	0	1
ASV_217	0	4	4	2	0	0	1	0	0	1	0	0	1	0	0	1	1	3	2	0	1	1	2	0	0	0	0	1	0	3	0	1	2	0	2	1	1	1	0	2	2	2	1	0	0	1	5	1	1
ASV_218	0	0	0	0	0	0	0	0	0	0	0	0	0	0	0	0	0	0	0	0	0	0	0	0	0	0	0	0	0	0	0	0	0	0	0	0	0	0	0	0	0	0	0	0	0	0	0	0	0
ASV_219	0	0	0	0	0	0	0	0	0	0	0	0	0	0	0	0	0	0	0	0	0	0	0	0	0	0	0	0	0	0	43	3	0	0	0	0	0	0	0	0	0	17	97	0	140	0	0	0	0
ASV_220	0	3	34	4	1	0	0	0	2	0	0	0	2	1	0	0	0	0	0	0	0	6	3	1	0	0	3	0	0	3	7	0	0	0	2	0	1	5	0	0	2	4	1	0	0	0	1	0	0
ASV_221	0	0	0	2	1	1	1	0	0	1	0	0	0	0	2	7	0	8	2	1	5	0	0	0	0	0	1	0	1	1	0	0	2	3	0	6	5	3	0	3	5	0	7	0	1	0	3	1	1
ASV_222	2	1	8	12	0	0	0	1	1	1	1	3	0	0	0	2	2	0	3	3	2	0	3	0	0	0	0	0	0	0	6	0	0	0	0	0	12	4	0	0	1	0	0	0	0	0	0	0	0
ASV_223	0	0	0	0	0	0	0	0	0	0	0	0	0	0	0	0	0	0	1	0	0	3	3	1	0	0	2	1	0	0	0	1	3	0	0	6	1	2	0	3	4	3	0	0	0	0	0	0	5
ASV_224	1	2	7	1	0	0	0	0	2	0	0	0	0	0	0	0	0	0	1	4	1	0	1	2	0	0	0	0	0	0	1	0	0	0	0	2	4	1	0	0	0	0	1	0	1	1	0	2	0
ASV_225	0	0	0	0	0	0	0	0	0	0	0	0	0	0	0	0	0	0	0	0	0	0	0	0	0	0	0	0	0	0	0	0	0	0	0	0	0	0	0	0	0	0	0	0	0	0	0	0	0
ASV_226	1	0	7	2	3	6	6	0	0	0	2	0	2	0	3	4	0	7	11	2	20	0	0	0	0	1	0	0	0	3	1	0	9	0	1	2	2	2	3	6	0	7	5	9	1	0	1	0	0
ASV_227	0	0	0	0	0	0	0	0	0	0	0	0	0	0	0	0	0	0	0	0	0	0	0	0	0	0	0	0	0	0	0	0	0	1	0	0	0	2	0	0	0	0	0	0	0	0	0	0	1
ASV_228	0	1	1	0	0	0	1	0	0	0	0	0	0	0	0	1	0	4	0	0	0	0	0	0	1	3	0	0	0	0	0	7	0	4	2	1	4	6	0	0	7	0	0	0	1	0	0	0	2
ASV_229	0	0	0	0	0	0	0	0	0	0	0	0	0	0	0	0	0	0	0	0	0	0	0	0	0	0	0	0	0	0	0	0	0	0	0	0	0	0	0	0	0	0	0	0	0	0	0	0	0
ASV_230	0	0	0	0	1	1	0	0	0	0	0	0	0	0	0	0	0	9	1	2	0	0	1	0	0	0	2	0	2	3	0	5	4	1	0	5	1	2	0	5	0	3	5	0	8	1	3	0	4
ASV_231	0	0	0	0	0	0	0	0	0	0	0	0	0	0	0	0	0	0	0	0	0	0	0	0	0	0	0	0	0	0	0	0	0	0	0	0	0	0	0	0	0	0	0	0	0	0	0	0	0
ASV_232	0	0	0	0	0	0	0	0	0	0	0	0	0	0	0	0	0	0	0	0	0	0	0	0	0	0	0	0	0	0	0	0	0	0	0	0	0	0	0	0	0	0	0	0	0	0	0	0	0
ASV_233	0	0	0	0	0	0	10	0	0	1	2	0	1	0	1	1	2	2	0	4	10	0	0	0	0	1	1	0	0	8	0	1	1	1	3	11	1	5	0	11	14	3	0	1	0	0	6	0	3
ASV_234	0	0	0	0	0	0	0	0	0	0	0	0	0	0	0	0	0	0	2	0	0	0	0	0	0	0	0	0	0	0	0	0	0	0	0	0	0	0	0	0	0	0	0	0	0	0	0	0	0
ASV_235	0	0	0	0	0	0	0	0	0	0	0	0	0	0	0	0	0	0	0	0	0	0	0	0	0	0	0	0	0	0	0	0	0	0	0	0	0	0	0	0	0	0	0	0	0	0	0	0	0
ASV_236	0	0	0	0	0	0	0	0	0	0	0	0	0	1	0	0	0	0	0	0	0	0	0	0	0	0	0	0	0	0	0	0	0	0	225	0	0	0	0	0	0	0	0	0	0	0	0	117	413
ASV_237	0	0	0	0	0	0	0	0	0	0	0	0	0	0	0	0	0	0	0	0	0	0	0	0	0	0	0	0	0	0	0	0	0	0	0	0	0	0	0	0	0	0	0	0	0	0	0	0	0
ASV_238	0	0	12	8	2	2	5	0	0	5	0	0	0	0	0	2	0	0	1	0	0	3	3	0	2	3	7	0	0	6	2	0	0	6	1	0	14	0	1	3	4	1	4	0	1	0	3	0	1
ASV_239	0	1	2	0	0	0	0	0	0	1	0	0	0	0	0	2	0	0	1	0	0	0	0	0	0	0	0	0	0	0	0	0	0	0	0	4	2	1	1	2	8	0	0	0	0	0	0	0	0
ASV_240	0	0	6	1	0	21	1	0	0	0	0	0	0	1	0	1	0	0	0	0	5	0	0	0	2	0	1	0	0	9	0	0	5	0	0	3	0	0	0	1	4	1	0	0	0	0	0	0	0
ASV_241	0	0	2	2	0	0	8	0	0	0	0	0	0	0	1	0	0	0	4	2	0	2	0	4	0	0	0	0	0	7	0	0	0	4	0	1	2	1	1	0	1	2	0	0	0	0	1	0	1
ASV_242	0	0	0	0	0	0	0	0	0	0	0	0	0	0	0	0	0	0	0	0	0	0	0	0	0	0	0	0	0	0	0	0	0	0	0	0	0	0	0	0	0	0	0	0	0	0	0	0	0
ASV_243	0	0	0	0	0	0	0	0	0	0	0	0	0	0	0	0	0	0	0	0	0	0	0	0	0	0	0	0	0	0	0	0	0	0	0	0	0	0	0	0	0	0	0	0	0	0	0	0	0
ASV_244	1	0	7	3	1	9	9	0	1	5	0	0	5	0	0	1	0	4	2	0	0	0	0	3	0	0	0	1	3	1	0	0	5	0	1	2	0	6	0	4	1	2	0	0	3	0	3	0	0
ASV_245	0	1	2	3	6	9	13	0	0	0	0	1	0	0	0	1	0	1	0	0	0	0	0	0	0	5	2	0	1	0	0	5	0	0	0	1	0	0	0	0	1	6	5	0	1	0	1	3	0
ASV_246	0	1	8	9	1	3	11	0	0	5	2	1	2	0	1	0	0	10	0	0	0	3	0	0	0	0	3	0	0	0	2	3	1	6	2	0	1	6	0	7	10	8	2	2	0	0	2	2	7
ASV_247	0	0	0	0	0	0	0	0	0	0	0	0	0	0	0	0	0	9	1	1	0	0	1	0	1	0	0	0	0	0	0	1	6	1	1	4	0	1	1	14	0	8	6	0	0	1	6	2	5
ASV_248	0	0	0	0	0	0	0	0	0	0	0	0	0	0	0	0	0	0	0	0	0	0	0	0	0	0	0	0	0	0	0	0	0	0	0	0	0	0	0	0	0	0	0	0	0	0	0	0	0
ASV_249	0	1	0	2	0	1	2	0	1	2	2	2	4	1	3	0	0	2	1	2	4	0	3	1	0	2	0	2	0	0	0	0	4	3	2	0	3	2	0	6	9	0	2	1	0	0	0	0	2
ASV_250	0	7	35	7	11	8	6	0	0	0	1	0	0	3	0	8	0	0	6	0	0	2	1	0	0	2	11	1	3	3	0	2	2	0	5	0	0	0	0	4	9	1	0	0	0	0	6	0	1
ASV_251	0	0	0	2	0	0	1	0	0	0	0	0	1	0	0	0	0	2	1	0	0	0	2	0	0	0	2	0	0	0	4	11	13	0	0	6	2	2	0	7	13	2	6	0	1	10	3	0	0
ASV_252	0	0	0	0	0	0	0	0	0	0	0	0	0	0	0	0	0	0	0	0	0	0	0	0	0	0	0	0	0	0	0	0	0	0	0	0	0	0	0	0	0	0	0	0	0	0	0	0	0
ASV_253	0	0	6	4	2	2	2	0	0	0	0	0	3	1	0	0	0	0	0	0	0	0	0	0	0	0	0	2	0	3	0	0	0	0	0	0	0	0	0	0	4	0	0	0	0	0	4	0	0
ASV_254	0	2	1	2	0	0	0	0	0	0	0	0	0	0	0	7	7	3	5	0	0	0	1	3	0	0	1	4	0	0	0	1	0	0	6	1	0	0	0	0	4	0	3	2	0	2	5	0	0
ASV_255	0	0	0	0	0	0	0	0	0	0	0	0	0	0	0	0	0	0	0	0	0	0	0	0	0	0	0	0	0	0	0	0	0	0	0	0	0	0	0	0	0	0	0	0	0	0	0	0	0
ASV_256	0	0	1	3	0	0	4	0	0	0	0	2	0	0	0	0	0	1	1	0	3	0	1	0	0	0	0	0	1	0	0	0	3	6	0	6	7	0	1	7	6	0	0	0	1	1	2	1	3
ASV_257	0	0	4	0	1	2	0	0	0	1	0	0	1	0	0	0	0	0	2	0	1	0	0	1	0	0	0	3	0	0	0	0	1	1	5	1	0	6	2	5	1	3	1	0	0	0	2	0	0
ASV_258	0	0	0	0	0	0	0	0	0	0	0	0	0	0	0	0	0	0	0	0	0	0	0	0	0	0	0	0	0	0	0	0	0	0	0	0	0	0	0	0	0	0	0	0	0	0	0	0	0
ASV_259	0	0	5	19	3	3	0	0	0	0	0	0	0	0	0	4	0	0	5	0	1	0	0	0	0	3	4	1	0	4	0	1	0	12	0	0	25	4	0	0	6	2	6	2	0	0	0	1	7
ASV_260	0	0	0	2	0	5	12	0	0	4	0	0	0	0	1	1	0	3	2	0	2	0	1	0	1	0	6	2	0	1	0	0	3	0	0	8	11	4	2	2	5	5	12	1	0	1	2	0	2
ASV_261	0	0	0	0	0	0	0	0	0	0	0	0	0	0	0	0	0	0	0	0	0	0	0	0	0	0	0	0	0	0	0	0	0	0	0	0	0	0	0	0	0	0	0	0	0	0	0	0	0
ASV_262	0	0	0	0	0	0	0	0	0	89	0	0	0	0	102	0	0	0	0	0	0	0	0	0	0	0	0	0	0	0	0	0	0	0	0	0	0	0	105	0	0	0	0	0	0	0	0	0	0
ASV_263	0	0	0	0	0	0	0	0	0	0	0	0	0	0	0	0	0	0	0	0	0	0	0	0	0	0	0	0	0	0	0	0	0	0	0	0	0	0	0	0	0	0	0	0	0	0	0	0	0
ASV_264	0	0	0	0	0	0	0	0	0	0	0	0	0	0	0	0	0	0	0	0	0	0	0	0	0	0	0	0	0	0	0	0	0	0	0	0	0	0	0	0	0	0	0	0	0	0	0	0	0
ASV_265	0	0	0	0	0	0	0	0	0	0	0	0	0	0	0	0	0	0	0	0	0	0	0	0	0	0	0	0	0	0	0	0	0	0	0	0	0	0	0	0	0	0	0	0	0	0	0	0	0
ASV_266	17	8	1	0	0	0	1	11	9	1	0	19	0	21	0	0	2	0	6	0	0	0	0	0	0	0	1	0	0	0	24	0	0	0	0	0	0	1	8	0	1	0	0	0	0	0	0	0	0
ASV_267	0	0	0	0	0	0	0	0	0	0	0	0	0	0	0	0	0	0	0	0	0	0	0	0	0	0	0	0	0	0	0	0	0	0	0	0	0	0	0	0	0	0	0	0	0	0	0	0	0
ASV_268	12	1	1	2	4	0	0	0	0	0	0	2	2	0	1	0	6	3	4	2	0	6	1	0	0	0	2	2	0	2	1	0	1	1	1	0	1	0	0	0	1	0	0	2	0	0	1	0	0
ASV_269	0	0	0	0	0	0	0	0	0	0	0	0	0	0	0	0	0	0	0	0	0	0	0	0	0	0	0	0	0	0	0	0	0	0	0	0	0	0	0	0	0	0	0	0	0	0	0	0	0
ASV_270	7	0	2	4	0	6	2	0	0	1	0	1	0	0	5	1	0	0	5	2	0	0	2	1	0	0	1	0	0	6	1	0	0	3	0	3	0	2	0	0	2	0	0	0	0	0	0	0	1
ASV_271	0	3	0	0	0	0	3	1	3	0	0	0	0	0	0	0	0	0	1	5	8	0	0	0	0	0	1	0	0	0	1	0	0	1	0	0	11	9	0	0	5	0	2	0	0	0	0	0	0
ASV_272	0	0	0	0	0	0	0	0	0	0	0	0	0	0	0	0	0	0	0	0	0	0	0	0	0	0	0	0	0	0	32	11	0	0	0	0	0	0	0	0	0	3	51	0	62	0	0	0	0
ASV_273	0	14	25	11	5	3	4	3	0	0	1	1	0	0	0	5	0	0	8	0	0	2	2	0	0	4	6	0	2	5	0	0	0	2	0	0	0	1	0	5	6	3	1	0	0	0	0	0	7
ASV_274	1	0	6	5	4	2	2	0	0	2	0	0	1	0	0	0	0	0	2	1	1	0	3	0	0	0	0	3	0	1	0	1	1	2	0	0	2	0	1	0	2	0	1	1	0	1	0	0	0
ASV_275	0	0	0	0	0	0	0	0	0	0	0	0	0	23	0	0	0	0	0	0	0	0	0	79	0	0	0	0	0	6	0	0	0	0	0	0	0	0	0	0	0	0	0	0	0	0	0	0	0
ASV_276	0	0	4	0	0	7	4	0	0	0	0	0	0	0	0	0	0	8	2	0	0	0	0	0	0	0	3	1	0	0	0	6	0	1	0	2	1	2	0	15	6	2	0	1	8	0	0	2	5
ASV_277	0	0	0	0	1	0	0	0	0	0	0	0	1	0	0	0	0	0	2	0	3	1	0	0	0	0	0	4	0	0	0	0	5	0	0	1	0	1	0	1	6	3	0	0	1	0	0	0	0
ASV_278	0	0	0	0	0	0	0	0	0	0	0	0	0	0	0	0	0	0	0	0	0	0	0	0	0	0	0	0	0	0	0	0	0	0	0	0	0	0	0	0	0	0	0	0	0	0	0	0	0
ASV_279	6	23	0	1	0	0	0	2	4	2	0	0	1	1	0	17	0	1	8	24	4	4	1	4	0	0	0	0	3	0	2	0	0	13	4	0	4	8	3	0	28	0	0	0	0	0	24	0	0
ASV_280	0	0	0	0	0	0	1	0	0	0	1	0	0	0	0	2	0	4	4	0	3	1	0	1	0	1	1	0	0	3	0	0	0	23	1	1	1	12	0	2	23	3	0	1	0	0	1	0	0
ASV_281	0	0	0	0	0	0	0	0	0	0	0	0	0	0	0	0	0	0	0	0	0	0	0	0	0	0	0	0	0	0	0	0	0	0	0	0	0	0	0	0	0	0	0	0	0	0	0	0	0
ASV_282	0	0	4	0	0	1	0	0	0	0	0	1	1	2	0	1	0	2	0	1	0	2	4	0	0	1	0	1	0	1	0	1	6	1	1	4	2	4	0	2	4	0	0	0	0	1	4	0	0
ASV_283	0	1	1	1	0	0	1	0	0	0	0	0	0	0	0	4	0	0	1	1	4	8	1	0	0	0	0	0	0	0	0	0	3	1	8	2	2	1	0	0	3	2	2	0	0	0	10	0	5
ASV_284	0	0	0	0	0	0	0	0	0	0	0	0	0	0	0	0	0	0	0	0	0	0	0	0	0	0	0	0	0	0	0	0	0	0	0	0	0	0	0	0	0	0	0	0	0	0	0	0	0
ASV_285	0	0	0	0	0	0	0	0	0	0	0	0	1	0	0	2	0	0	0	0	22	1	0	0	0	0	0	0	1	1	0	17	3	0	0	0	3	0	0	2	23	5	48	18	12	0	1	0	0
ASV_286	0	0	0	0	0	0	0	0	0	0	0	0	0	0	0	0	0	0	0	0	0	0	0	0	0	0	0	0	0	0	0	0	0	0	0	0	0	0	0	0	0	0	0	0	0	0	0	0	0
ASV_287	0	0	0	0	0	0	0	0	0	0	0	0	0	0	0	0	0	0	0	0	0	0	0	0	0	0	0	0	0	0	0	0	0	0	0	0	0	0	0	0	0	0	0	0	0	0	0	0	0
ASV_288	0	0	0	0	0	0	0	0	0	0	0	0	0	0	0	0	0	0	0	0	0	0	0	0	0	0	0	0	0	0	0	0	0	0	0	0	0	0	0	0	0	0	0	0	0	0	0	0	0
ASV_289	4	0	0	1	0	0	3	0	0	0	0	0	0	0	0	0	4	1	0	0	3	0	0	0	0	0	1	4	0	4	0	3	0	2	3	3	0	3	0	3	3	0	0	3	1	0	3	0	1
ASV_290	0	3	3	0	8	21	7	0	0	0	1	0	3	0	3	4	0	4	0	2	1	2	1	0	0	6	3	1	8	10	0	12	6	2	1	5	0	3	1	16	8	15	6	0	2	1	3	0	2
ASV_291	1	0	1	1	0	0	0	0	1	0	1	3	0	2	0	0	4	11	1	0	1	0	0	0	0	1	0	0	0	1	0	0	3	2	2	4	3	8	2	3	7	0	2	3	0	0	6	0	4
ASV_292	0	0	23	7	1	3	2	1	0	0	0	0	0	0	0	0	0	0	3	1	0	0	7	0	0	0	5	2	0	0	0	0	0	0	1	1	2	2	1	0	3	6	0	0	0	0	1	0	0
ASV_293	0	0	0	0	0	2	0	0	0	0	0	0	0	0	1	1	0	1	0	0	0	0	0	0	0	1	0	0	2	0	0	9	0	6	0	1	0	0	0	0	0	14	0	0	3	0	0	0	1
ASV_294	0	0	0	0	0	0	0	0	0	0	0	0	0	0	0	0	0	0	0	0	0	0	1	0	0	0	0	1	0	0	0	0	3	0	2	0	4	1	0	2	5	2	0	0	0	0	1	3	0
ASV_295	0	0	4	8	2	14	8	0	0	2	0	0	0	0	0	0	0	3	0	0	1	0	1	0	0	0	2	2	0	1	0	7	0	2	0	0	1	1	2	11	1	4	0	0	3	0	1	2	1
ASV_296	0	0	0	0	0	0	0	0	0	0	0	0	0	0	0	0	0	0	0	0	0	0	0	0	0	0	0	0	0	0	0	0	0	0	0	0	0	0	0	0	0	0	0	0	0	0	0	0	0
ASV_297	2	0	4	0	0	0	0	0	0	0	0	0	1	1	0	0	0	0	10	0	1	0	0	0	0	0	3	0	2	0	1	0	0	0	1	0	2	2	0	1	1	0	0	0	0	0	1	0	0
ASV_298	0	3	20	6	0	2	4	0	0	0	0	0	0	0	0	3	0	3	2	0	0	4	4	1	0	7	4	0	2	1	2	9	1	16	2	1	5	1	2	12	5	4	6	0	0	0	5	0	2
ASV_299	0	0	0	0	0	0	0	0	0	0	0	0	0	0	0	0	0	0	0	0	0	0	0	0	0	0	0	0	0	0	0	0	0	0	0	0	0	0	0	0	0	0	0	0	0	0	0	0	0
ASV_300	0	0	0	0	0	0	0	0	0	0	0	0	0	0	0	0	0	0	0	0	0	0	0	0	0	0	0	0	0	0	0	0	0	0	0	0	0	0	0	0	0	0	0	0	0	0	0	0	0
ASV_301	1	0	3	0	3	2	5	0	0	0	1	0	0	2	0	1	0	2	1	0	0	0	0	0	0	2	4	0	0	0	0	4	5	0	0	2	0	1	0	2	8	3	3	0	2	0	14	1	1
ASV_302	0	0	0	0	0	0	0	0	0	0	0	0	0	0	0	0	0	0	0	0	0	0	0	0	0	0	0	0	0	0	0	0	0	0	0	0	0	0	0	0	0	0	0	0	0	0	0	0	0
ASV_303	0	0	0	0	0	0	0	0	0	0	0	0	0	0	0	0	0	0	0	0	0	0	0	0	0	0	0	0	0	0	0	0	0	0	0	0	0	0	0	0	0	0	0	0	0	0	0	0	0
ASV_304	2	0	0	0	0	0	0	0	0	0	0	0	0	4	1	0	0	0	3	0	8	0	0	0	0	0	2	8	0	0	5	0	3	1	0	6	7	1	0	2	1	2	4	1	0	0	2	0	1
ASV_305	0	2	19	6	0	0	0	0	0	0	0	0	0	4	0	0	0	0	7	1	0	0	0	1	1	0	1	0	0	0	1	0	0	1	0	0	0	5	0	1	6	0	0	0	0	0	2	0	1
ASV_306	0	0	0	0	0	0	0	0	0	0	0	0	0	0	0	0	0	0	0	0	0	0	0	0	0	0	0	0	0	0	0	0	0	0	0	0	0	0	0	0	0	0	0	0	0	0	0	0	0
ASV_307	0	0	0	0	0	4	0	0	0	5	0	0	0	0	0	0	0	1	5	0	3	0	9	0	2	0	2	0	1	5	0	6	2	2	3	5	5	1	1	2	6	6	9	4	0	0	1	0	6
ASV_308	0	0	2	0	3	1	4	0	0	1	0	0	0	0	0	0	1	0	1	0	1	0	3	0	0	1	5	0	3	4	1	3	8	1	0	4	2	1	0	2	3	9	3	0	4	0	0	0	0
ASV_309	0	1	3	0	0	1	0	0	0	0	0	0	0	0	0	0	0	5	2	1	0	0	4	0	0	1	6	0	0	0	0	0	5	4	1	7	0	1	0	2	1	0	1	2	1	0	0	0	0
ASV_310	0	0	0	0	0	0	0	0	0	0	0	0	0	0	0	0	0	0	0	0	0	1	0	0	0	0	1	0	0	0	0	0	0	0	0	0	0	0	0	0	4	0	0	0	0	0	1	1	0
ASV_311	2	0	0	0	8	3	2	0	0	2	0	0	1	0	0	0	0	0	0	0	0	0	0	0	0	1	0	0	0	0	1	0	0	0	0	0	0	0	0	0	0	1	0	0	0	0	0	4	0
ASV_312	0	1	0	3	0	0	0	0	0	1	0	0	0	0	0	1	2	1	1	0	0	4	0	0	0	0	0	0	0	0	0	0	0	3	0	0	19	0	0	6	5	0	0	0	0	0	3	0	3
ASV_313	8	51	3	4	0	0	0	6	5	3	0	1	3	6	0	2	2	0	0	0	0	0	0	0	0	0	0	0	0	0	25	0	0	0	0	0	0	1	1	0	1	0	0	0	0	0	1	0	0
ASV_314	8	5	4	2	0	0	0	3	4	0	0	3	0	13	0	0	1	1	1	0	1	2	4	0	0	0	0	0	0	0	6	0	0	0	0	0	1	2	1	0	2	1	1	0	0	0	1	0	0
ASV_315	0	0	0	0	0	0	0	0	0	0	0	0	0	0	0	0	0	0	0	0	0	0	0	0	0	0	0	0	0	0	0	0	0	0	0	0	0	0	0	0	0	0	0	0	0	0	0	0	0
ASV_316	8	5	19	6	3	3	9	9	0	0	3	3	3	2	4	5	7	1	1	2	2	7	8	2	0	3	8	1	4	5	7	2	12	5	0	10	7	6	3	6	22	4	1	2	0	0	10	4	2
ASV_317	0	0	0	0	0	0	0	0	0	0	0	0	0	0	0	0	0	0	0	0	0	0	0	0	0	0	0	0	0	0	0	0	0	0	0	0	0	0	0	0	0	0	0	0	0	0	0	0	0
ASV_318	0	1	1	0	0	0	0	0	0	0	0	0	0	0	0	0	0	3	0	0	0	0	1	0	0	0	0	0	0	0	0	0	3	1	0	0	1	5	0	3	1	0	0	0	0	0	6	1	1
ASV_319	0	0	2	0	0	0	0	0	0	0	0	0	0	0	0	0	0	0	0	2	0	0	0	0	0	0	2	0	1	0	0	6	7	0	0	0	0	0	0	6	0	3	6	1	4	1	2	0	0
ASV_320	0	0	0	7	2	3	18	0	0	1	3	0	0	0	0	0	0	4	0	0	1	0	0	0	0	0	5	1	1	1	1	0	3	1	0	0	4	0	0	3	8	6	1	1	0	0	0	0	3
ASV_321	0	0	0	8	1	7	17	0	0	4	0	0	0	0	2	1	0	5	0	0	0	0	0	0	0	0	1	0	0	2	1	0	0	4	0	0	6	0	0	1	5	3	2	0	1	0	2	0	0
ASV_322	0	1	7	1	0	6	3	3	0	0	0	0	0	0	0	1	0	2	0	0	1	0	1	0	0	1	13	1	0	0	0	2	1	1	0	0	2	1	0	4	0	11	3	0	5	0	3	0	0
ASV_323	0	0	0	0	0	0	0	0	0	63	0	0	0	0	146	1	0	0	0	0	0	0	0	0	0	0	0	0	0	0	0	0	0	0	0	0	0	0	150	0	0	0	0	0	0	0	0	0	0
ASV_324	0	3	5	1	0	1	0	0	0	1	1	0	1	0	1	1	2	3	1	0	5	2	0	0	0	0	0	1	0	1	0	1	7	2	5	2	0	1	1	2	36	2	2	0	0	2	2	3	0
ASV_325	0	0	0	2	0	1	4	0	0	0	0	0	1	0	0	1	1	0	1	0	0	2	4	0	0	1	0	1	0	9	0	0	0	0	1	0	2	1	0	1	0	1	0	0	0	0	0	0	0
ASV_326	0	0	0	0	0	0	0	0	0	0	0	0	0	0	0	0	0	0	0	0	0	0	0	0	0	0	0	0	0	0	0	0	0	0	169	0	0	0	0	0	0	0	0	0	0	0	0	91	379
ASV_327	0	0	0	0	0	0	0	0	0	0	0	0	0	0	0	0	0	0	0	0	0	0	0	0	0	0	0	0	0	0	0	0	0	0	0	0	0	0	0	0	0	0	0	0	0	0	0	0	0
ASV_328	0	0	0	2	1	1	1	0	0	0	0	0	0	0	0	0	0	2	0	0	0	0	1	1	0	0	2	0	1	0	0	0	1	3	0	1	1	0	1	2	7	0	0	0	0	1	3	0	0
ASV_329	0	0	0	0	0	0	0	0	0	0	0	0	0	0	0	0	0	0	0	0	0	0	0	0	0	0	0	0	0	0	0	0	0	0	0	0	0	0	0	0	0	0	0	0	0	0	0	0	0
ASV_330	0	0	0	0	0	0	0	0	0	0	0	0	0	0	0	0	0	0	0	0	0	0	0	0	0	0	0	0	0	0	0	0	0	0	0	0	0	0	0	0	0	0	0	0	0	0	0	0	0
ASV_331	0	0	0	0	0	0	0	0	0	0	0	0	0	0	0	0	0	0	0	0	0	0	0	0	0	0	0	0	0	0	0	0	0	0	0	0	0	0	0	0	0	0	0	0	0	0	0	0	0
ASV_332	0	0	0	1	0	5	2	1	0	1	0	0	0	1	0	5	2	6	2	0	0	0	0	0	0	0	0	2	2	2	3	3	3	2	0	1	1	6	0	1	3	3	1	0	3	0	8	1	2
ASV_333	0	1	0	0	1	4	0	0	3	0	0	0	1	0	0	2	0	1	0	0	0	0	0	1	0	5	2	0	0	1	0	2	5	3	6	5	2	6	0	2	8	0	0	0	0	0	5	4	3
ASV_334	9	3	1	0	0	0	1	1	0	0	0	0	1	23	2	0	4	0	0	0	0	1	0	0	0	0	1	4	0	1	1	0	0	1	1	0	1	2	4	0	3	0	0	0	0	0	0	0	4
ASV_335	1	0	1	0	1	0	0	1	0	0	0	0	1	0	0	0	0	0	1	0	1	0	0	0	0	0	0	0	0	1	1	0	2	0	3	0	2	0	0	0	1	1	0	0	0	0	1	0	0
ASV_336	0	0	3	1	1	0	2	0	2	0	0	5	0	0	0	0	1	0	2	1	2	0	1	0	0	0	0	0	0	4	0	1	2	0	3	1	1	2	0	1	6	10	6	0	0	2	9	1	1
ASV_337	0	0	1	0	0	0	0	0	0	0	0	0	0	0	0	5	0	0	0	0	0	1	0	0	1	0	0	0	0	2	0	0	0	6	0	2	1	7	0	0	0	0	0	1	0	0	0	0	4
ASV_338	0	0	0	0	0	0	0	0	0	0	0	0	0	0	0	100	0	0	133	0	0	110	0	0	0	0	0	0	0	0	0	0	0	0	0	0	0	0	0	0	298	0	0	0	0	0	0	0	0
ASV_339	0	0	0	0	0	0	0	0	0	0	0	0	0	0	0	0	0	0	0	0	0	0	0	0	0	0	0	0	0	0	0	0	0	0	0	0	0	0	0	0	0	0	0	0	0	0	0	0	0
ASV_340	16	5	0	6	3	10	5	7	0	13	3	6	1	0	10	2	13	6	2	9	8	0	21	1	0	18	45	2	16	7	3	4	0	8	9	0	0	0	21	0	0	1	18	2	21	6	7	3	13
ASV_341	0	1	1	0	0	0	0	0	0	0	0	0	0	0	0	1	8	0	6	0	1	0	3	0	1	0	1	0	0	9	0	0	0	0	0	1	1	0	1	1	1	0	0	0	0	0	1	0	0
ASV_342	1	0	12	3	0	0	0	1	0	0	3	0	0	0	0	0	0	0	5	0	0	1	0	0	0	0	3	0	0	0	0	0	0	0	0	0	0	3	0	0	2	0	0	0	2	0	0	0	0
ASV_343	27	1	2	2	0	0	0	0	4	1	4	3	0	12	2	45	6	1	3	26	31	12	10	3	1	2	4	0	2	2	3	1	6	4	3	4	30	1	9	8	2	6	14	8	11	0	13	1	1
ASV_344	0	0	1	0	3	0	2	0	0	0	0	0	0	0	0	0	1	0	1	0	1	0	12	0	0	0	1	2	7	4	0	5	1	7	0	2	4	0	1	8	21	6	4	0	0	1	5	1	3
ASV_345	0	0	0	0	1	4	0	0	0	1	0	0	0	0	0	5	0	3	0	1	2	0	0	0	0	0	0	0	0	4	0	1	1	0	0	1	9	1	0	3	6	1	0	1	0	1	0	0	5
ASV_346	1	0	1	2	0	0	0	0	0	0	0	0	0	0	0	1	0	0	5	1	0	0	0	0	0	1	1	0	1	0	1	0	1	2	0	3	1	2	0	2	1	0	1	1	0	0	0	1	1
ASV_347	1	5	16	4	0	0	0	0	0	0	4	2	2	0	0	1	2	0	5	0	0	3	8	0	0	0	0	0	0	0	7	0	0	0	0	0	11	3	1	0	8	0	0	0	0	0	2	0	0
ASV_348	0	0	0	0	0	0	0	0	0	0	0	0	0	0	0	0	0	0	0	0	0	0	0	0	0	0	0	0	0	0	0	0	0	0	0	0	0	0	0	0	0	0	0	0	0	0	0	0	0
ASV_349	0	0	0	0	0	0	0	0	0	0	0	0	0	0	0	0	0	0	0	0	0	0	0	0	0	0	0	0	0	0	0	0	0	0	0	0	0	0	0	0	0	0	0	0	0	0	0	0	0
ASV_350	0	0	0	0	0	0	0	0	0	0	0	0	0	0	0	0	0	0	0	0	0	0	0	0	0	0	0	0	0	0	0	0	0	0	0	0	0	0	0	0	0	0	0	0	0	0	0	0	0
ASV_351	0	0	4	7	0	5	3	0	0	0	0	0	0	0	0	1	0	8	0	0	4	0	1	0	0	1	2	0	1	3	0	3	1	0	0	3	0	0	0	4	1	3	1	0	13	0	3	1	0
ASV_352	0	0	0	0	0	0	0	0	0	0	0	0	0	0	0	0	0	0	0	0	0	0	0	0	0	0	0	0	0	0	0	0	0	0	0	0	0	0	0	0	0	0	0	0	0	0	0	0	0
ASV_353	0	0	0	0	0	0	0	0	0	0	0	0	0	0	0	0	0	0	0	0	0	0	0	0	0	0	0	0	0	0	0	0	0	0	0	0	0	0	0	0	0	0	0	0	0	0	0	0	0
ASV_354	0	1	0	0	3	5	7	0	0	0	0	0	0	0	0	4	0	0	0	0	3	0	1	0	0	1	2	0	2	1	0	1	2	0	0	2	12	0	0	7	2	7	1	1	0	0	0	5	2
ASV_355	0	0	0	0	0	0	0	0	0	0	0	0	0	0	0	0	0	0	0	0	0	0	0	0	0	0	0	0	0	0	0	0	0	0	0	0	0	0	0	0	0	0	0	0	0	0	0	0	0
ASV_356	0	1	0	1	0	2	0	0	0	0	0	0	0	0	0	0	0	0	0	0	6	0	0	0	0	0	0	2	5	0	0	0	0	2	0	0	2	0	0	10	3	1	15	0	2	0	26	0	0
ASV_357	3	0	15	1	1	3	1	1	1	1	4	0	0	0	0	0	0	4	0	1	0	2	0	3	0	0	2	1	2	10	0	1	12	8	2	5	6	2	0	1	0	0	1	0	0	0	5	9	6
ASV_358	0	0	3	3	1	4	3	0	0	1	0	0	0	0	0	1	0	2	0	2	2	0	7	0	0	0	4	2	8	0	0	3	4	10	0	1	0	3	0	8	1	4	6	0	2	1	3	0	0
ASV_359	0	8	2	2	0	4	2	0	0	0	0	0	0	0	0	0	1	1	1	0	1	0	0	0	0	0	0	0	0	0	0	0	1	0	0	0	0	2	0	3	1	1	0	0	0	0	0	1	0
ASV_360	0	0	0	0	0	0	0	0	0	0	0	0	0	0	0	0	0	0	0	0	0	0	0	0	0	0	0	0	0	0	0	0	0	0	0	0	0	0	0	0	0	0	0	0	0	0	0	0	0
ASV_361	0	0	0	0	0	0	0	0	0	0	0	0	0	0	0	0	0	2	0	0	0	0	0	0	0	0	0	0	0	0	0	0	3	1	0	0	1	2	0	2	2	0	0	0	0	0	0	0	0
ASV_362	2	12	36	25	3	1	0	2	0	3	1	0	2	0	0	7	0	0	4	0	0	0	1	0	0	0	2	0	0	0	0	0	0	0	0	0	0	0	0	0	0	0	0	0	0	0	0	0	0
ASV_363	0	0	0	0	0	0	0	0	0	0	0	0	0	0	0	0	0	0	0	0	0	0	0	0	0	0	0	0	0	0	0	0	0	0	0	0	0	0	0	0	0	0	0	0	0	0	0	0	0
ASV_364	10	3	1	2	2	0	0	0	0	4	0	3	2	9	1	12	9	0	2	3	11	2	0	0	0	0	5	0	1	1	1	0	6	3	0	4	6	2	3	2	1	18	13	9	2	0	5	0	9
ASV_365	0	0	0	0	0	0	0	0	0	0	0	0	0	0	0	0	0	0	0	0	0	0	0	0	0	0	0	0	0	0	0	0	0	0	0	0	0	0	0	0	0	0	0	0	0	0	0	0	0
ASV_366	1	0	9	5	0	1	0	0	0	0	0	0	0	0	0	2	0	0	0	2	0	2	0	1	0	1	2	0	0	1	0	0	2	2	3	1	11	7	1	0	11	1	4	0	0	0	7	4	0
ASV_367	0	0	0	0	0	0	0	0	0	0	0	0	0	0	0	0	0	0	0	0	0	0	0	0	0	0	0	0	0	0	0	0	0	0	0	0	0	0	0	0	0	0	0	0	0	0	0	0	0
ASV_368	0	0	0	0	0	1	1	0	0	0	0	0	0	0	0	0	0	1	0	0	7	0	0	1	0	0	0	0	3	0	0	0	3	1	0	2	1	0	0	1	4	3	3	0	1	0	0	0	0
ASV_369	0	2	1	0	0	0	0	0	0	5	0	0	0	0	0	0	1	0	2	0	0	0	0	0	0	0	0	0	0	0	0	0	1	0	1	3	5	0	0	2	0	0	0	0	0	0	4	1	2
ASV_370	0	0	0	0	0	0	0	0	0	0	0	0	114	0	0	0	0	0	6	0	0	0	0	0	0	0	0	0	0	0	0	0	0	0	1	2	0	0	0	0	0	0	0	0	0	0	0	0	0
ASV_371	0	0	0	0	0	0	0	0	0	0	0	0	0	0	0	0	0	0	0	0	0	0	0	0	0	0	0	0	0	0	0	0	0	0	0	0	0	0	0	0	0	0	0	0	0	0	0	0	0
ASV_372	0	0	0	0	0	0	5	0	0	0	0	0	1	0	0	1	0	0	6	3	0	1	1	2	0	0	0	0	1	5	0	0	0	10	0	0	0	4	0	0	3	1	0	0	0	0	0	0	0
ASV_373	0	0	0	0	2	0	0	0	0	0	0	0	0	0	0	0	0	0	0	0	0	1	0	2	0	0	0	0	0	1	0	0	0	0	0	0	0	1	0	0	12	0	1	0	0	0	1	0	0
ASV_374	0	0	0	0	0	0	0	0	0	0	0	0	0	0	0	0	0	0	0	0	0	0	0	0	0	0	0	0	0	0	0	0	0	0	0	0	0	0	0	0	0	0	0	0	0	0	0	0	0
ASV_375	2	0	6	1	0	0	0	0	0	0	0	0	0	0	0	1	0	0	3	0	0	0	3	0	0	2	1	0	0	1	2	10	0	2	1	0	2	0	0	1	3	0	0	0	0	0	1	0	2
ASV_376	0	1	18	1	2	0	0	0	0	0	0	1	0	0	0	1	0	0	5	0	1	0	6	0	0	0	10	0	0	3	0	0	0	1	0	0	14	0	0	0	5	0	0	0	0	0	1	0	1
ASV_377	0	0	1	0	0	0	0	0	0	1	0	0	0	0	0	0	0	0	0	2	0	0	0	0	0	0	7	0	0	3	0	0	0	2	0	0	0	0	3	0	3	4	0	0	1	0	0	0	3
ASV_378	0	0	0	0	0	0	0	0	0	0	0	0	0	0	0	0	0	0	0	0	0	0	0	0	0	0	0	0	0	0	0	0	0	0	0	0	0	0	0	0	0	0	0	0	0	0	0	0	0
ASV_379	0	0	0	0	0	0	0	0	0	0	0	0	0	0	0	0	0	0	0	0	0	0	0	0	0	0	0	0	0	0	0	0	0	0	0	0	0	0	0	0	0	0	0	0	0	0	0	0	0
ASV_380	0	0	5	5	2	1	4	0	0	0	0	0	0	0	0	0	1	0	1	0	0	0	0	0	1	0	1	1	0	0	1	0	0	0	1	2	4	1	0	0	4	2	0	0	0	0	0	2	0
ASV_381	0	0	0	0	0	0	0	0	0	0	0	0	0	0	0	0	0	0	0	0	0	0	0	0	0	0	0	0	0	0	0	0	0	0	0	0	0	0	0	0	0	0	0	0	0	0	0	0	0
ASV_382	0	0	0	0	0	0	0	0	0	64	0	0	0	0	106	0	0	0	0	0	0	0	0	0	0	0	0	0	0	0	0	0	0	0	0	0	0	0	128	0	0	0	0	0	2	0	0	0	0
ASV_383	0	0	0	0	0	1	1	0	0	1	0	2	0	0	0	0	0	0	0	0	4	0	0	0	0	0	0	0	0	0	0	0	0	1	0	3	0	1	0	7	2	0	0	0	0	0	3	0	0
ASV_384	3	2	30	11	0	0	5	2	4	0	1	0	1	0	1	3	3	5	4	2	0	0	12	5	1	0	13	0	0	8	2	0	0	0	0	4	2	0	1	5	7	1	0	0	1	0	2	0	0
ASV_385	1	0	1	1	0	2	2	0	0	1	0	0	0	0	0	8	0	0	1	0	21	0	1	0	0	2	0	0	1	8	0	1	1	4	0	2	4	0	0	1	8	7	6	7	5	0	1	0	0
ASV_386	0	0	0	0	0	0	0	0	0	0	0	0	0	0	0	0	0	2	0	1	1	0	8	0	0	0	5	0	0	0	0	1	0	3	1	1	8	3	0	7	7	0	0	0	0	0	2	1	4
ASV_387	0	0	0	0	0	3	1	0	0	0	0	0	0	0	0	4	2	0	8	0	5	2	9	0	0	0	2	0	0	3	0	0	0	2	2	11	1	3	0	1	27	1	4	0	0	0	2	0	4
ASV_388	0	0	0	0	0	0	0	0	0	0	0	0	0	0	0	0	0	0	0	0	0	0	0	0	0	0	0	0	0	0	0	0	0	0	0	0	0	0	0	0	0	0	0	0	0	0	0	0	0
ASV_389	0	0	0	0	0	0	0	0	0	0	0	0	0	0	0	0	0	0	0	0	0	0	0	0	0	0	0	0	0	0	0	0	0	0	0	0	0	0	0	0	0	0	0	0	0	0	0	0	0
ASV_390	0	0	0	0	0	0	0	0	0	0	0	0	0	0	0	0	0	0	0	0	0	0	0	0	0	0	0	0	0	0	0	0	0	0	0	0	0	0	0	0	0	0	0	0	0	0	0	0	0
ASV_391	1	4	10	10	3	0	2	5	0	1	0	1	0	5	0	0	4	0	8	3	0	2	4	4	0	0	0	0	0	0	3	0	0	0	3	0	0	4	1	0	0	0	0	0	0	0	0	0	0
ASV_392	0	0	0	0	0	0	0	0	0	30	0	0	0	0	120	0	0	0	0	0	0	0	0	0	0	0	0	0	0	0	0	0	0	0	0	0	0	0	144	0	0	0	0	0	0	0	0	0	0
ASV_393	0	0	0	0	0	0	0	0	0	0	0	0	0	0	0	0	0	0	0	0	0	0	0	0	0	0	0	0	0	0	0	0	0	0	0	0	0	0	0	0	0	0	0	0	0	0	0	0	0
ASV_394	0	0	4	6	0	0	2	0	0	0	0	0	0	0	0	0	0	3	1	0	0	0	5	0	0	1	5	0	0	1	0	4	8	1	0	3	1	2	0	4	2	1	3	0	4	0	3	4	0
ASV_395	1	2	25	13	9	7	19	3	0	0	1	0	4	1	1	2	2	1	10	0	0	2	18	4	0	1	11	3	3	24	8	4	5	2	1	5	3	6	3	8	4	16	1	0	0	3	5	0	1
ASV_396	0	0	0	0	0	0	0	0	0	0	0	0	0	0	0	0	0	0	0	0	0	0	0	0	0	0	0	0	0	0	0	0	0	0	0	0	0	0	0	0	0	0	0	0	0	0	0	0	0
ASV_397	27	10	0	0	0	0	2	0	24	0	0	10	0	2	0	22	0	0	2	0	1	30	0	0	0	0	0	0	0	0	4	2	0	0	0	0	1	2	0	0	2	0	0	0	0	0	5	0	1
ASV_398	0	0	0	0	0	0	0	0	0	0	0	0	0	0	0	0	0	0	0	0	0	0	0	0	0	0	0	0	0	0	0	0	0	0	0	0	0	0	0	0	0	0	0	0	0	0	0	0	0
ASV_399	0	0	0	0	0	0	0	0	0	0	0	0	0	0	0	0	0	0	0	0	0	0	0	0	0	0	0	0	0	0	0	0	0	0	0	0	0	0	0	0	0	0	0	0	0	0	0	0	0
ASV_400	0	0	0	0	0	0	0	0	0	0	0	0	0	0	0	0	0	0	0	0	0	0	0	0	0	0	0	0	0	0	0	0	0	0	0	0	0	0	0	0	0	0	0	0	0	0	0	0	0
ASV_401	2	5	6	5	0	3	6	4	0	0	1	0	0	2	0	0	1	0	9	4	1	3	4	0	0	0	1	0	1	0	6	0	0	0	0	1	1	1	2	1	1	2	0	2	0	0	0	0	0
ASV_402	0	1	2	5	1	3	1	0	0	0	1	1	0	0	2	0	0	10	3	0	3	1	0	0	0	0	0	1	0	1	1	1	0	3	0	1	7	0	0	3	3	21	0	0	2	0	1	9	8
ASV_403	0	0	0	0	0	0	0	0	0	0	0	0	0	0	0	0	0	0	0	0	0	0	0	0	0	0	0	0	0	0	0	0	0	0	0	0	0	0	0	0	0	0	0	0	0	0	0	0	0
ASV_404	0	1	0	0	2	5	13	0	0	0	0	0	0	0	0	0	0	2	0	0	4	0	5	1	1	8	13	2	1	3	0	12	0	4	0	3	0	0	0	3	0	33	5	0	3	0	0	2	3
ASV_405	0	0	0	0	0	0	0	0	0	0	0	0	0	0	0	0	0	0	0	0	0	0	0	0	0	0	0	0	0	0	0	0	0	0	0	0	0	0	0	0	0	0	0	0	0	0	0	0	0
ASV_406	0	1	10	0	0	0	4	0	0	0	0	0	0	0	0	0	0	0	1	0	1	8	0	0	0	0	3	0	0	0	0	2	0	2	1	1	0	0	0	4	4	2	5	0	2	0	1	0	0
ASV_407	0	0	0	0	1	1	0	0	0	0	0	0	0	0	0	3	0	1	0	0	0	0	0	0	0	0	1	0	8	0	0	2	11	2	0	0	1	3	0	0	0	8	0	0	1	0	0	0	1
ASV_408	0	0	0	0	0	0	0	0	0	0	0	0	0	0	0	0	0	0	0	0	0	0	0	0	0	0	0	0	0	0	0	0	0	0	0	0	0	0	0	0	0	0	0	0	0	0	0	0	0
ASV_409	2	3	8	4	2	0	0	0	0	2	0	0	7	0	2	4	1	0	5	3	0	0	5	1	0	0	1	0	4	3	4	0	0	0	0	0	0	0	5	0	0	0	0	0	0	0	0	0	0
ASV_410	0	0	0	0	0	0	0	0	0	0	0	0	0	0	0	0	0	0	0	0	0	0	0	0	0	0	0	0	0	0	0	0	0	0	0	0	0	0	0	0	0	0	0	0	0	0	0	0	0
ASV_411	0	0	0	0	0	0	0	0	0	0	0	0	0	0	0	105	0	0	124	0	0	105	0	0	0	0	0	0	0	0	0	0	0	0	0	0	0	0	0	0	239	0	0	0	0	0	0	0	0
ASV_412	5	25	0	6	0	0	0	13	10	14	0	1	0	1	0	54	0	0	0	0	0	0	0	0	0	0	0	0	0	0	4	0	0	0	0	0	0	1	7	0	0	0	0	0	0	0	0	0	0
ASV_413	0	0	0	0	0	0	0	0	0	0	0	0	0	0	0	1	0	0	0	0	16	0	0	0	0	0	1	0	0	0	0	11	3	0	0	0	0	0	0	8	13	5	37	9	6	0	5	0	0
ASV_414	5	2	2	0	0	0	1	0	3	2	0	6	0	17	0	0	0	1	6	2	0	0	0	0	0	3	0	1	0	2	4	0	0	0	4	1	0	0	1	0	3	1	1	0	0	0	0	0	0
ASV_415	0	0	2	1	0	0	0	0	0	0	0	0	0	2	0	0	0	0	0	0	0	0	0	0	0	0	0	0	0	0	0	0	0	0	0	0	0	1	0	0	0	0	0	0	0	0	0	0	0
ASV_416	0	0	0	0	0	0	0	0	0	0	0	0	0	0	0	0	0	0	0	0	0	0	0	0	0	0	0	0	0	0	0	0	0	0	0	0	0	0	0	0	0	0	0	0	0	0	0	0	0
ASV_417	0	0	0	0	0	0	0	0	0	1	2	1	0	0	0	3	0	1	0	0	1	0	3	0	1	1	0	1	70	10	0	7	4	0	0	0	2	0	0	1	0	5	1	0	3	3	0	4	0
ASV_418	3	6	5	0	0	0	0	0	1	0	0	2	1	0	0	2	0	0	3	4	0	0	0	0	0	1	0	0	0	0	1	0	0	0	0	0	0	3	1	1	0	0	0	0	0	0	1	0	0
ASV_419	2	2	4	12	1	17	29	0	3	4	2	1	0	4	1	5	2	3	2	2	2	3	4	2	1	3	7	6	7	4	2	8	26	8	0	6	7	4	1	10	18	25	9	1	18	1	1	6	9
ASV_420	0	2	8	0	6	10	3	0	0	0	1	0	0	0	1	0	2	2	1	2	2	0	4	0	1	0	5	0	2	3	3	2	7	6	1	7	3	5	0	12	2	10	6	2	0	1	8	1	3
ASV_421	0	0	3	4	4	0	1	0	0	0	0	0	0	0	0	0	0	10	0	0	0	0	13	0	1	1	0	0	0	0	0	0	0	6	0	0	0	0	0	4	7	2	0	0	2	0	1	0	1
ASV_422	0	0	0	0	0	0	0	0	0	0	0	0	0	0	0	0	0	0	0	0	0	0	0	0	0	0	0	0	0	0	0	0	0	0	0	0	0	0	0	0	0	0	0	0	0	0	0	0	0
ASV_423	0	0	4	3	1	2	0	0	0	0	0	0	0	0	0	0	0	2	0	0	1	0	0	0	0	0	1	1	0	2	2	1	7	3	0	0	4	4	0	1	2	20	4	0	6	0	0	0	1
ASV_424	0	0	0	0	0	0	0	0	0	0	0	0	0	0	0	0	0	0	0	0	0	0	0	0	0	0	0	0	0	0	0	0	0	0	0	0	0	0	0	0	0	0	0	0	0	0	0	0	0
ASV_425	0	0	0	0	0	0	0	0	0	0	0	0	0	0	0	0	0	0	0	0	0	0	0	0	0	0	0	0	0	0	0	0	0	0	0	0	0	0	0	0	0	0	0	0	0	0	0	0	0
ASV_426	0	0	0	0	0	0	0	0	0	0	0	0	0	0	0	0	0	0	0	0	0	0	0	0	0	0	0	0	0	0	0	0	0	0	0	0	0	0	0	0	0	0	0	0	0	0	0	0	0
ASV_427	0	3	10	0	0	0	0	0	0	0	0	0	0	2	0	0	0	0	1	0	0	0	1	0	0	0	9	0	0	0	0	0	0	1	0	0	6	1	0	0	0	3	0	0	0	0	1	0	1
ASV_428	0	0	0	0	0	0	0	0	0	0	0	0	0	0	0	0	0	5	2	0	0	1	1	0	0	0	0	0	0	1	0	0	2	3	1	0	4	1	0	0	5	0	0	0	0	0	2	1	0
ASV_429	0	0	0	0	0	0	0	0	0	0	0	0	0	0	0	0	0	0	0	0	0	0	0	0	0	0	0	0	0	0	0	0	0	0	0	0	0	0	0	0	0	0	0	0	0	0	0	0	0
ASV_430	0	0	0	1	0	1	0	0	0	0	0	0	0	0	0	3	0	0	2	4	2	0	0	0	0	0	3	0	2	0	0	0	2	4	0	0	8	0	0	9	10	1	23	0	3	0	17	0	0
ASV_431	0	0	0	0	0	0	0	0	0	0	0	0	0	0	0	1	0	0	0	0	0	0	0	0	0	0	0	0	0	2	0	0	0	0	2	0	0	0	0	1	1	0	0	0	0	0	1	0	0
ASV_432	0	0	0	3	0	0	0	0	1	0	0	0	0	0	0	0	0	0	1	0	0	0	4	0	0	1	1	0	0	1	0	5	0	2	0	0	0	1	0	4	13	0	0	0	0	0	0	0	1
ASV_433	1	4	5	3	0	0	0	0	0	0	0	0	0	1	0	0	0	0	4	0	0	1	0	0	0	0	0	2	1	0	0	0	1	0	0	0	2	2	0	0	1	7	0	0	0	0	3	0	0
ASV_434	48	2	5	6	0	1	0	4	10	1	4	4	0	3	0	2	0	0	1	0	0	0	1	0	0	0	0	0	0	0	15	0	0	1	0	0	1	10	0	1	0	0	0	0	0	0	1	0	0
ASV_435	0	0	0	3	0	3	4	0	0	0	0	0	0	0	0	0	0	11	0	0	0	0	0	0	0	0	0	1	0	0	0	6	0	0	0	2	9	0	3	2	0	13	5	0	0	1	5	3	1
ASV_436	1	2	1	0	0	0	3	0	0	0	0	0	0	0	0	1	0	1	1	1	1	0	3	0	0	0	0	0	0	0	0	0	12	1	0	0	0	3	0	6	8	1	1	0	0	0	1	0	0
ASV_437	0	0	0	0	0	0	0	0	0	0	0	0	0	0	0	0	0	0	0	0	0	0	0	0	0	0	0	0	0	0	0	0	0	0	0	0	0	0	0	0	0	0	0	0	0	0	0	0	0
ASV_438	0	0	2	0	3	0	0	0	0	0	0	0	1	1	0	0	0	0	1	1	0	0	3	0	0	1	0	0	2	2	0	0	0	0	0	0	2	0	0	0	0	0	0	0	0	0	1	0	0
ASV_439	4	3	6	4	0	0	0	1	0	0	3	0	4	0	1	0	1	0	11	0	2	3	5	4	0	1	0	1	0	3	0	0	3	5	4	1	6	7	1	4	9	2	0	0	0	1	4	0	5
ASV_440	1	0	2	0	0	0	0	0	0	0	0	0	4	0	0	0	2	0	0	1	0	2	0	0	0	0	4	0	0	0	0	1	1	2	0	1	4	0	4	1	21	2	1	0	1	0	0	1	1
ASV_441	0	0	0	0	0	0	0	0	0	0	0	0	0	0	0	0	0	0	0	0	0	0	0	0	0	0	0	0	0	0	0	0	0	0	0	0	0	0	0	0	0	0	0	0	0	0	0	0	0
ASV_442	0	0	0	0	0	0	0	0	0	0	0	0	0	0	0	0	0	0	0	0	0	0	0	0	0	0	0	0	0	0	0	0	0	0	0	0	0	0	0	0	0	0	0	0	0	0	0	0	0
ASV_443	0	0	0	0	0	0	0	0	0	49	0	0	0	0	67	0	0	0	0	0	0	0	0	0	0	0	0	0	0	0	0	0	0	0	0	0	0	0	123	0	0	0	4	0	0	0	0	0	0
ASV_444	0	0	0	0	0	0	0	0	0	0	0	0	0	0	0	0	0	0	0	0	0	0	0	0	0	0	0	0	0	0	0	0	0	0	0	0	0	0	0	0	0	0	0	0	0	0	0	0	0
ASV_445	12	17	0	28	0	0	2	48	8	1	1	19	0	24	0	0	0	0	0	0	0	7	0	0	0	0	0	0	0	0	17	0	0	0	0	0	0	4	5	0	0	0	0	0	0	0	0	0	0
ASV_446	0	0	7	3	0	9	1	0	0	0	0	0	0	0	0	5	0	0	2	9	1	0	11	0	0	15	9	0	0	6	1	1	1	5	1	4	1	1	0	1	1	5	1	1	0	0	0	1	0
ASV_447	4	1	1	3	1	0	0	0	0	0	0	0	0	0	0	1	1	0	2	1	0	0	0	0	0	0	0	1	0	0	6	0	6	3	0	0	0	0	0	1	6	0	2	1	0	0	1	0	0
ASV_448	0	0	0	3	2	0	0	0	0	0	0	0	0	0	0	0	4	0	0	0	1	0	0	0	0	2	2	0	0	2	0	0	0	0	0	0	0	0	0	2	0	3	2	1	0	0	0	0	0
ASV_449	0	0	0	0	0	0	0	0	0	0	0	0	0	0	0	0	0	0	0	0	0	0	0	0	0	0	0	0	0	0	0	0	0	0	0	0	0	0	0	0	0	0	0	0	0	0	0	0	0
ASV_450	0	0	0	0	0	0	0	0	0	0	0	0	0	0	0	0	0	0	0	0	0	0	0	0	0	0	0	0	0	0	0	0	0	0	0	0	0	0	0	0	0	0	0	0	0	0	0	0	0
ASV_451	0	1	4	1	0	0	0	0	0	0	0	1	1	1	0	1	2	9	0	0	1	2	1	2	0	0	0	1	0	0	1	0	6	0	2	3	8	2	2	4	3	2	3	0	0	3	5	2	2
ASV_452	0	0	0	0	0	0	0	0	0	0	0	0	0	0	0	0	0	0	0	0	0	0	0	0	0	0	0	0	0	0	0	0	0	0	0	0	1	0	0	0	0	0	0	0	0	0	0	1	0
ASV_453	0	0	0	0	0	0	0	0	0	0	0	0	0	0	0	0	0	0	0	0	0	0	0	0	0	0	0	0	0	0	0	0	0	0	0	0	0	0	0	0	0	0	0	0	0	0	0	0	0
ASV_454	0	0	0	1	0	1	3	0	0	0	0	0	2	0	0	0	0	0	1	0	0	1	1	0	0	0	0	0	0	1	0	0	6	1	0	3	3	2	0	7	2	4	1	0	1	0	1	0	0
ASV_455	0	0	0	0	0	0	0	0	0	0	0	1	0	5	0	0	0	0	0	0	0	0	0	36	0	0	0	0	0	1	0	0	0	0	0	0	0	0	0	0	0	0	0	0	0	0	0	0	0
ASV_456	0	0	0	0	0	0	0	0	0	0	0	0	0	0	0	0	0	0	0	0	0	0	0	0	0	0	0	0	0	0	0	0	0	0	0	0	0	0	0	0	0	0	0	0	0	0	0	0	0
ASV_457	0	0	0	0	0	0	0	0	0	0	0	0	0	0	0	0	0	0	0	0	0	0	0	0	0	0	0	0	0	0	0	0	0	0	0	0	0	0	0	0	0	0	0	0	0	0	0	0	0
ASV_458	0	0	0	0	0	0	0	0	0	24	0	0	0	0	87	0	0	0	0	0	0	0	0	0	0	0	0	0	0	0	0	0	0	0	0	0	0	0	70	0	0	0	0	0	0	0	0	0	0
ASV_459	0	0	4	1	1	0	4	1	0	0	0	1	0	1	0	0	0	0	0	0	0	1	0	0	0	0	1	0	0	2	0	1	0	5	3	0	0	1	0	0	15	2	0	0	0	0	0	0	0
ASV_460	0	0	0	0	0	0	0	0	0	0	0	0	0	0	0	0	0	0	0	0	0	0	0	0	0	0	0	0	0	0	0	0	0	0	0	0	0	0	0	0	0	0	0	0	0	0	0	0	0
ASV_461	0	1	5	0	3	2	1	0	0	1	0	0	1	0	0	1	0	0	3	0	2	3	5	0	0	1	4	1	2	6	1	0	4	1	1	2	1	2	0	0	1	2	2	0	0	0	0	0	1
ASV_462	1	2	0	0	0	0	0	1	1	0	0	0	0	2	0	0	1	0	0	0	0	0	0	0	0	0	0	0	0	0	0	0	0	0	0	0	0	0	0	0	6	0	0	0	0	0	1	0	0
ASV_463	0	0	4	6	0	0	2	0	0	0	0	0	0	0	0	5	0	0	0	1	3	0	0	0	0	0	1	0	6	9	0	0	0	0	0	0	1	1	0	0	0	2	1	0	0	0	1	0	0
ASV_464	0	0	0	0	0	0	0	0	0	0	0	0	0	0	0	0	0	0	0	0	0	0	0	0	0	0	0	0	0	0	0	0	0	0	0	0	0	0	0	0	0	0	0	0	0	0	0	0	0
ASV_465	0	0	0	0	0	0	0	0	0	0	0	0	0	0	0	0	0	0	0	0	0	0	0	0	0	0	0	0	0	0	0	0	0	0	0	0	0	0	0	0	0	0	0	0	0	0	0	0	0
ASV_466	1	1	0	0	0	0	0	1	65	0	0	0	0	1	0	6	0	0	3	1	0	2	0	0	0	0	0	0	0	0	46	0	0	0	0	0	0	0	0	0	0	0	0	0	0	0	0	0	0
ASV_467	0	0	0	0	0	0	0	0	0	0	0	0	0	0	0	0	0	0	0	0	0	0	0	0	0	0	0	0	0	0	0	0	0	0	0	0	0	0	0	0	0	0	0	0	0	0	0	0	0
ASV_468	0	0	0	0	0	0	0	0	0	0	0	0	0	0	0	0	0	0	0	0	0	0	0	0	0	0	0	0	0	0	0	0	0	0	0	0	0	0	0	0	0	0	0	0	0	0	0	0	0
ASV_469	0	0	0	2	0	1	1	0	0	0	0	0	0	0	0	0	0	1	0	0	0	0	0	0	0	0	0	0	0	0	0	0	1	0	1	0	0	4	0	3	0	0	0	0	0	0	1	2	0
ASV_470	0	0	0	0	0	0	0	0	0	0	0	0	0	0	0	0	0	0	0	0	0	0	0	0	0	0	0	0	0	0	0	0	0	0	0	0	0	0	0	0	0	0	0	0	0	0	0	0	0
ASV_471	0	0	0	0	0	0	0	0	0	0	0	0	0	0	0	0	0	0	0	0	0	0	0	0	0	0	0	0	0	0	0	0	0	0	0	0	0	0	0	0	0	0	0	0	0	0	0	0	0
ASV_472	1	0	0	0	0	9	0	0	0	6	1	0	2	0	0	2	0	0	0	5	0	1	0	1	1	2	0	0	0	0	1	6	35	0	0	0	70	0	0	0	0	0	0	0	0	0	0	1	0
ASV_473	0	0	1	0	0	0	1	0	0	0	0	0	0	0	0	2	0	0	3	0	1	10	5	1	0	0	4	0	0	0	0	1	2	1	6	1	3	9	1	0	49	0	0	0	0	0	4	0	0
ASV_474	0	0	0	4	0	0	0	0	0	3	1	0	0	0	2	2	1	0	2	0	0	0	5	0	0	0	0	0	0	1	0	0	0	6	0	1	0	0	0	0	0	0	0	0	0	0	3	0	1
ASV_475	0	0	0	0	0	0	0	0	0	0	0	0	0	0	0	0	0	0	0	0	0	0	0	0	0	0	0	0	0	0	0	0	0	0	0	0	0	0	0	0	0	0	0	0	0	0	0	0	0
ASV_476	0	0	0	1	0	0	0	0	0	0	0	0	0	0	0	1	0	9	2	0	2	0	6	0	0	0	1	0	0	3	0	0	10	6	0	3	0	3	0	0	5	8	4	2	4	0	2	0	0
ASV_477	0	0	0	3	0	0	0	0	0	0	0	0	0	0	0	2	0	0	0	0	3	0	0	0	0	1	0	0	1	1	0	0	2	1	0	1	4	0	0	5	1	1	0	1	2	1	0	0	0
ASV_478	0	0	1	0	0	0	0	0	0	0	0	0	0	0	0	1	0	0	3	0	0	0	0	0	0	0	0	0	0	0	0	0	0	0	0	0	0	0	2	1	4	0	0	0	0	0	0	1	0
ASV_479	0	0	2	0	2	0	1	0	0	0	0	1	1	0	0	0	0	0	0	1	0	0	2	0	0	3	2	1	0	1	0	0	0	12	0	0	2	0	1	1	10	0	0	0	0	0	1	0	0
ASV_480	0	0	0	0	0	0	0	0	0	0	0	0	0	0	0	0	0	0	0	0	0	0	0	0	0	0	0	0	0	0	0	0	0	0	0	0	0	0	0	0	0	0	0	0	0	0	0	0	0
ASV_481	2	0	0	1	0	0	0	0	0	0	0	0	0	0	0	0	0	5	2	0	0	1	0	0	0	0	0	0	0	1	0	0	3	0	0	0	1	4	0	0	7	0	0	1	1	1	2	0	0
ASV_482	0	0	4	0	0	0	0	1	0	0	0	0	0	0	0	0	4	0	7	0	0	0	0	0	0	0	0	0	0	0	1	0	0	0	0	0	0	0	0	0	0	0	0	1	0	0	0	0	0
ASV_483	0	0	0	0	1	0	0	0	0	0	0	0	0	0	0	0	0	3	0	0	0	0	0	0	0	0	0	0	3	0	0	9	1	0	0	0	0	1	0	0	0	1	1	0	0	0	0	1	1
ASV_484	0	0	0	0	0	0	0	0	0	0	0	0	0	0	0	0	0	0	0	0	0	0	0	0	0	0	0	0	0	0	0	0	0	0	0	0	0	0	0	0	0	0	0	0	0	0	0	0	0
ASV_485	0	0	0	0	0	0	0	0	0	0	0	0	0	0	0	0	0	0	0	0	0	0	0	0	0	0	0	0	0	0	0	0	0	0	0	0	0	0	0	0	0	0	0	0	0	0	0	0	0
ASV_486	12	9	23	2	0	0	0	5	10	0	2	1	0	33	0	2	0	0	4	0	0	8	1	0	2	0	0	0	0	0	21	0	0	0	3	0	3	4	2	0	0	0	0	0	0	0	2	0	0
ASV_487	0	0	1	0	0	0	3	0	0	0	0	0	0	0	0	0	0	1	0	0	0	1	0	0	0	0	0	0	4	0	0	1	0	1	0	0	0	5	0	1	5	29	3	0	0	0	3	1	5
ASV_488	1	1	0	0	0	0	4	0	1	0	0	0	0	0	0	0	2	3	0	2	0	0	0	1	0	0	0	0	0	0	0	0	7	1	5	0	2	0	0	2	3	2	1	0	0	0	3	0	1
ASV_489	0	0	0	0	0	0	0	0	0	0	0	0	0	0	0	0	0	0	0	0	0	0	0	0	0	0	0	0	0	0	0	0	0	0	0	0	0	0	0	0	0	0	0	0	0	0	0	0	0
ASV_490	0	0	0	0	0	0	0	0	0	0	0	0	0	0	0	0	0	0	0	0	0	0	0	0	0	0	0	0	0	0	0	0	0	0	0	0	0	0	0	0	0	0	0	0	0	0	0	0	0
ASV_491	2	17	0	0	0	0	3	9	11	3	0	1	2	0	0	55	2	0	0	5	0	3	0	0	0	0	0	0	0	0	1	0	0	0	0	0	0	0	4	0	0	0	0	0	0	0	0	0	0
ASV_492	0	0	0	0	0	0	0	0	0	0	0	0	0	0	0	0	0	0	0	0	0	0	0	0	0	0	0	0	0	0	0	0	0	0	0	0	0	0	0	0	0	0	0	0	0	0	0	0	0
ASV_493	0	0	0	11	0	0	0	0	0	0	0	0	0	0	0	7	0	0	6	0	5	1	8	0	0	1	0	1	0	1	0	0	1	2	1	2	18	1	1	2	6	1	2	2	0	0	1	0	0
ASV_494	0	0	0	0	0	0	0	0	0	0	0	0	0	0	0	0	0	0	0	0	0	0	0	0	0	0	0	0	0	0	0	0	0	0	0	0	0	0	0	0	0	0	0	0	0	0	0	0	0
ASV_495	7	1	2	0	0	0	0	1	1	0	0	0	0	17	0	0	0	0	1	0	0	0	2	0	0	0	2	0	1	2	5	0	0	1	0	2	0	2	0	0	1	0	0	0	0	0	0	0	0
ASV_496	0	0	0	0	0	0	0	0	0	0	0	0	0	0	0	0	0	0	0	0	0	0	0	0	0	0	0	0	0	0	0	0	0	0	0	0	0	0	0	0	0	0	0	0	0	0	0	0	0
ASV_497	1	1	0	0	1	2	5	0	0	0	0	0	0	0	0	4	0	1	7	0	4	1	1	0	0	0	2	0	1	8	0	0	0	22	1	1	1	24	0	3	22	1	12	2	0	2	0	0	2
ASV_498	0	0	1	2	4	1	1	1	1	0	0	0	1	0	0	0	0	0	2	0	0	0	3	0	0	0	1	0	0	2	1	1	5	3	0	0	0	1	0	2	1	4	1	0	2	0	3	1	1
ASV_499	0	0	0	0	0	0	0	0	0	0	0	0	0	0	0	1	0	0	0	0	0	0	0	0	0	0	1	0	0	0	0	0	0	0	1	9	0	0	0	1	1	0	0	3	0	2	0	0	0
ASV_500	1	0	0	0	0	10	0	0	0	0	0	0	0	0	0	0	0	0	0	0	0	0	0	0	0	2	4	1	1	4	0	0	0	0	0	2	0	1	0	2	1	0	0	1	0	1	0	1	0
ASV_501	0	0	0	0	0	0	0	0	0	0	0	0	0	0	0	0	0	0	0	0	0	0	0	0	0	0	0	0	0	0	0	0	0	0	0	0	0	0	0	0	0	0	0	0	0	0	0	0	0
ASV_502	0	0	0	0	0	6	0	0	0	2	0	0	0	0	0	3	0	1	0	2	0	0	0	3	0	2	6	0	2	4	0	0	2	3	2	0	8	0	0	4	10	0	2	0	0	0	2	1	10
ASV_503	0	0	0	0	2	12	0	0	0	0	0	0	0	0	0	1	0	0	1	0	0	0	1	0	0	0	0	0	0	3	0	0	5	0	0	0	3	0	2	0	0	3	0	0	1	0	3	0	0
ASV_504	0	0	0	0	0	0	0	0	0	0	0	0	0	0	0	0	0	0	0	0	0	0	0	0	0	0	0	0	0	0	0	0	0	0	0	0	0	0	0	0	0	0	0	0	0	0	0	0	0
ASV_505	0	2	0	0	0	0	1	0	0	0	0	0	0	0	0	0	0	0	0	3	0	0	0	0	0	0	0	0	0	0	0	1	2	7	0	0	11	0	1	1	3	0	1	2	0	0	0	1	0
ASV_506	0	0	0	0	0	0	0	0	0	0	0	0	0	0	0	0	0	0	0	0	0	0	0	0	0	0	0	0	0	0	0	0	0	0	0	0	0	0	0	0	0	0	0	0	0	0	0	0	0
ASV_507	0	0	0	0	0	0	0	0	0	0	0	0	0	0	0	0	0	0	0	0	0	0	0	0	0	0	0	0	0	0	0	0	0	0	0	0	0	0	0	0	0	0	0	0	0	0	0	0	0
ASV_508	0	0	0	0	0	0	0	0	0	0	0	0	0	0	0	0	0	0	0	0	0	0	0	0	0	0	0	0	0	0	0	0	0	0	0	0	0	0	0	0	0	0	0	0	0	0	0	0	0
ASV_509	0	0	0	0	0	0	0	0	0	0	0	0	0	0	0	0	0	0	0	0	0	0	0	0	0	0	0	0	0	0	0	0	0	0	0	0	0	0	0	0	0	0	0	0	0	0	0	0	0
ASV_510	0	1	1	0	2	1	2	0	0	0	0	6	0	1	0	0	1	0	1	0	5	0	0	1	0	0	0	2	0	2	0	3	15	11	2	12	0	3	0	4	5	6	0	0	0	0	2	1	6
ASV_511	0	3	2	0	0	0	0	0	1	0	0	0	1	2	0	2	3	1	6	0	1	0	0	2	0	0	1	1	0	4	0	0	1	0	1	0	0	0	0	1	6	0	1	4	0	0	0	0	1
ASV_512	0	0	0	0	0	0	0	0	0	0	0	0	0	0	0	0	0	0	0	0	0	0	0	0	0	0	0	0	0	0	0	0	0	0	0	0	0	0	0	0	0	0	0	0	0	0	0	0	0
ASV_513	0	0	0	0	0	0	0	0	0	0	0	0	0	0	0	0	0	0	0	0	0	0	0	0	0	0	0	0	0	0	0	0	0	0	0	0	0	0	0	0	0	0	0	0	0	0	0	0	0
ASV_514	0	0	0	0	0	0	0	0	0	0	0	0	0	0	0	0	0	0	0	0	0	0	0	0	0	0	0	0	0	0	0	0	0	0	0	0	0	0	0	0	0	0	0	0	0	0	0	0	0
ASV_515	0	2	9	9	3	2	2	0	0	0	0	0	2	0	0	4	0	0	0	0	0	0	1	3	2	2	0	3	2	4	0	0	0	0	5	2	2	2	0	3	0	0	1	0	0	0	1	0	0
ASV_516	0	0	0	0	0	0	0	0	0	0	0	0	0	0	0	0	0	0	0	0	0	0	0	0	0	0	0	0	0	0	0	0	0	0	0	0	0	0	0	0	0	0	0	0	0	0	0	0	0
ASV_517	0	0	0	0	0	0	0	0	0	0	0	0	0	0	0	0	0	0	0	0	0	0	0	0	0	0	0	0	0	0	0	0	0	0	0	0	0	0	0	0	0	0	0	0	0	0	0	0	0
ASV_518	0	0	0	3	0	0	2	0	0	0	0	0	0	0	0	3	0	0	8	0	4	5	4	0	0	0	2	0	0	3	0	0	1	2	2	2	3	4	0	4	16	0	0	0	0	0	0	0	3
ASV_519	0	0	0	0	0	0	0	0	0	0	0	0	0	0	0	0	0	0	0	0	0	0	0	0	0	0	0	0	0	0	0	0	0	0	0	0	0	0	0	0	0	0	0	0	0	0	0	0	0
ASV_520	0	0	0	0	0	0	0	0	0	38	0	0	0	0	54	0	0	0	0	0	0	0	0	0	0	0	0	0	0	0	0	0	0	0	0	0	0	0	47	0	0	0	0	0	0	0	0	0	0
ASV_521	0	3	12	16	0	1	1	1	0	1	4	0	3	0	0	0	0	0	2	0	0	1	3	0	0	0	0	0	0	4	7	0	0	1	0	0	0	2	3	0	1	3	0	0	0	0	0	0	0
ASV_522	0	0	1	0	0	0	5	0	0	0	0	3	3	1	0	3	0	4	2	0	2	0	0	0	0	0	1	2	0	0	0	0	9	10	0	8	3	1	0	1	22	0	1	0	0	0	2	0	9
ASV_523	2	0	1	0	0	0	0	2	0	0	0	0	0	0	0	0	0	0	0	0	0	3	0	3	0	0	0	0	0	0	0	1	0	0	0	0	4	1	0	0	21	0	1	0	0	0	0	0	0
ASV_524	0	1	1	0	2	2	6	3	0	4	0	0	0	0	0	0	0	0	0	0	1	0	1	0	0	0	1	1	0	0	0	0	0	0	0	1	3	0	1	0	3	1	0	0	0	0	0	0	1
ASV_525	0	0	0	0	0	0	0	0	0	0	0	0	0	0	0	0	0	0	0	0	0	0	0	0	0	0	0	0	0	0	0	0	0	0	0	0	0	0	0	0	0	0	0	0	0	0	0	0	0
ASV_526	0	0	0	0	0	0	0	0	0	0	0	0	0	0	0	0	0	0	0	0	0	0	0	0	0	0	0	0	0	0	0	0	0	0	0	0	0	0	0	0	0	0	0	0	0	0	0	0	0
ASV_527	0	0	0	0	0	0	0	0	0	0	0	0	0	0	0	9	0	0	64	0	0	6	0	0	0	0	0	0	0	0	0	0	0	0	0	0	0	0	0	0	246	0	0	0	0	0	0	0	0
ASV_528	0	0	0	0	2	4	0	0	0	1	1	0	0	0	0	0	0	0	1	0	0	0	1	0	0	0	1	0	0	0	0	0	4	3	5	2	1	4	0	0	0	0	1	0	4	0	1	2	1
ASV_529	0	0	0	0	0	0	0	0	0	0	0	0	0	0	0	0	0	0	0	0	0	0	0	0	0	0	0	0	0	0	0	0	0	0	0	0	0	0	0	0	0	0	0	0	0	0	0	0	0
ASV_530	0	2	1	2	0	5	14	0	0	1	0	2	3	0	0	6	1	5	3	1	1	2	0	0	0	0	0	3	0	0	0	0	2	5	0	0	5	6	0	3	8	3	0	2	0	0	6	0	4
ASV_531	13	8	26	9	0	1	6	3	0	7	1	2	4	7	0	3	0	2	3	0	5	2	4	0	0	0	10	0	5	1	17	14	6	7	5	0	2	7	6	3	17	5	8	1	0	0	8	0	6
ASV_532	0	0	0	0	0	0	0	0	0	0	0	0	0	0	0	0	0	0	0	0	0	0	0	0	0	0	0	0	0	0	0	0	0	0	0	0	0	0	0	0	0	0	0	0	0	0	0	0	0
ASV_533	0	1	4	7	0	0	1	0	0	0	0	2	0	0	0	1	2	0	6	0	0	4	0	0	0	0	0	0	0	0	0	0	5	0	0	2	1	3	1	0	9	0	5	1	0	0	3	0	1
ASV_534	0	0	0	0	0	0	0	1	0	10	0	1	0	0	35	0	0	0	1	0	0	0	0	0	0	0	0	0	0	0	0	0	0	0	0	0	0	0	25	0	0	0	0	0	0	0	0	0	0
ASV_535	0	0	16	2	0	1	3	0	0	0	1	0	0	3	0	1	0	0	6	1	1	0	3	1	0	2	3	0	1	4	1	3	1	0	0	0	0	0	1	1	0	20	9	1	3	0	2	0	2
ASV_536	1	0	0	0	0	0	1	0	0	0	0	1	0	0	0	0	2	0	0	1	0	0	0	0	0	0	0	0	0	0	0	0	3	0	1	0	0	1	0	0	6	0	0	0	0	0	2	0	0
ASV_537	0	0	0	0	0	0	0	0	0	0	0	0	0	0	0	0	0	0	0	0	0	0	0	0	0	0	0	0	0	0	0	0	0	0	0	0	0	0	0	0	0	0	0	0	0	0	0	0	0
ASV_538	0	1	0	2	0	5	0	0	0	0	0	0	1	0	0	2	0	0	1	0	0	0	0	0	0	0	0	1	0	3	0	0	0	1	0	3	1	0	1	0	1	3	1	0	1	0	0	1	0
ASV_539	0	0	2	0	0	0	1	0	0	1	0	0	0	0	0	0	0	0	3	0	0	0	0	0	0	0	0	0	3	0	1	3	3	2	0	0	0	1	3	0	0	9	5	3	15	2	0	0	2
ASV_540	0	0	0	0	0	0	0	0	0	0	0	0	0	0	0	0	0	0	0	0	0	0	0	0	0	0	0	0	0	0	0	0	0	0	0	0	0	0	0	0	0	0	0	0	0	0	0	0	0
ASV_541	0	0	0	0	0	0	0	0	0	0	0	0	0	0	0	0	0	0	0	0	0	0	0	0	0	0	0	0	0	0	0	0	0	0	0	0	0	0	0	0	0	0	0	0	0	0	0	0	0
ASV_542	0	0	0	2	1	0	1	0	0	0	0	0	0	0	0	0	0	0	0	5	0	0	1	0	0	5	9	0	2	4	0	4	1	3	0	2	1	1	1	2	3	26	6	0	7	0	0	0	2
ASV_543	0	0	0	0	0	0	0	0	0	0	0	0	0	0	0	0	0	0	0	0	0	0	0	0	0	0	0	0	0	0	0	0	0	0	0	0	0	0	0	0	0	0	0	0	0	0	0	0	0
ASV_544	0	0	0	0	0	0	0	0	0	0	0	0	0	0	0	0	0	0	0	0	0	0	0	0	0	0	0	0	0	0	0	0	0	0	0	0	0	0	0	0	0	0	0	0	0	0	0	0	0
ASV_545	0	0	0	0	0	0	0	0	0	0	0	0	0	0	0	0	0	0	0	0	0	0	0	0	0	0	0	0	0	0	0	0	0	0	0	0	0	0	0	0	0	0	0	0	0	0	0	0	0
ASV_546	0	0	0	0	0	0	0	0	0	0	0	0	0	0	0	0	0	0	0	0	0	0	0	0	0	0	0	0	0	0	0	0	0	0	0	0	0	0	0	0	0	0	0	0	0	0	0	0	0
ASV_547	2	3	2	6	1	1	1	0	0	0	0	2	0	0	0	0	0	0	8	0	0	1	8	2	1	4	3	2	0	1	1	1	4	8	1	2	2	16	0	2	13	7	1	0	0	2	8	0	0
ASV_548	2	0	3	1	3	0	0	1	0	1	1	0	0	0	0	1	0	3	2	0	1	1	0	1	0	0	0	1	0	0	2	0	1	0	2	0	3	1	0	1	12	0	0	0	0	0	0	0	1
ASV_549	0	0	0	0	0	8	2	0	0	0	0	0	5	0	0	0	0	1	0	0	0	0	4	0	0	3	3	0	1	1	0	5	2	1	0	4	0	0	0	5	1	8	2	1	8	0	0	0	0
ASV_550	0	0	1	0	4	2	1	0	0	0	0	0	0	0	1	0	0	2	3	0	0	0	0	0	0	0	1	2	1	0	0	0	3	1	0	1	2	0	0	3	0	1	1	0	0	0	1	0	0
ASV_551	0	0	0	0	0	0	5	0	0	0	0	0	0	0	0	0	0	1	0	0	0	0	0	0	0	0	0	0	1	5	0	1	0	0	0	0	0	0	0	1	10	1	0	0	3	0	0	1	0
ASV_552	0	0	0	0	0	0	0	0	0	0	0	0	0	0	0	0	0	0	0	0	0	0	0	0	0	0	0	0	0	0	0	0	0	0	0	0	0	0	0	0	0	0	0	0	0	0	0	0	0
ASV_553	0	0	0	0	0	0	0	0	0	0	0	0	0	0	0	0	0	0	0	0	0	0	0	0	0	0	0	0	0	0	0	0	0	0	0	0	0	0	0	0	0	0	0	0	0	0	0	0	0
ASV_554	1	2	13	1	4	6	2	0	4	0	1	0	0	0	0	1	1	2	0	0	0	0	1	0	1	1	0	2	0	2	0	0	2	4	1	0	0	0	0	1	1	2	0	0	1	5	1	1	7
ASV_555	9	11	9	2	0	0	0	7	9	0	0	12	0	77	0	0	1	0	1	0	0	1	0	0	0	0	0	0	0	0	2	0	0	0	0	0	0	1	1	0	0	0	0	0	0	1	0	0	0
ASV_556	0	0	0	3	0	0	0	0	0	0	0	0	0	0	0	0	1	0	0	0	0	1	0	2	0	0	0	1	0	0	0	0	1	7	1	0	3	1	0	8	10	0	1	0	1	0	0	0	1
ASV_557	0	0	0	0	0	0	0	0	0	0	0	0	0	0	0	0	0	0	0	0	0	0	0	0	0	0	0	0	0	0	0	0	0	0	0	0	0	0	0	0	0	0	0	0	0	0	0	0	0
ASV_558	0	0	0	2	1	0	4	0	0	0	0	1	1	0	0	0	1	3	2	1	1	0	2	0	0	0	1	2	0	0	0	0	0	5	1	1	3	0	0	0	15	4	0	0	1	0	5	0	4
ASV_559	0	0	0	0	0	0	0	0	0	0	0	0	0	0	0	2	0	1	0	0	1	3	0	0	0	0	3	0	0	1	0	0	0	4	0	13	4	7	0	0	15	0	1	1	0	0	5	1	1
ASV_560	0	0	0	0	0	0	0	0	0	0	0	0	0	0	0	0	0	0	0	0	0	0	0	0	0	0	0	0	0	0	0	0	0	0	0	0	0	0	0	0	0	0	0	0	0	0	0	0	0
ASV_561	0	0	0	4	3	0	10	0	0	0	0	0	0	0	0	0	0	2	0	0	2	0	0	0	0	0	0	1	0	0	1	0	0	0	0	1	0	0	1	3	2	0	1	0	1	0	0	0	0
ASV_562	0	0	0	0	0	0	0	0	0	0	0	0	0	0	0	0	0	0	0	0	0	0	0	0	0	0	0	0	0	0	0	0	0	0	0	0	0	0	0	0	0	0	0	0	0	0	0	0	0
ASV_563	0	0	0	0	1	0	0	0	1	0	0	0	0	0	0	0	0	2	9	0	0	0	0	0	0	0	0	0	0	0	0	0	0	0	0	0	10	2	1	0	0	3	0	0	0	0	0	0	0
ASV_564	3	5	9	3	0	1	0	0	0	0	1	0	0	2	0	0	2	0	2	0	0	1	1	2	0	0	1	0	0	0	0	0	0	0	1	0	0	2	0	0	4	0	0	0	0	0	4	0	0
ASV_565	0	0	0	0	0	0	0	0	0	0	0	0	0	0	0	0	0	0	0	0	0	0	0	0	0	0	0	0	0	0	0	0	0	0	0	0	0	0	0	0	0	0	0	0	0	0	0	0	0
ASV_566	0	0	0	0	0	0	0	0	0	0	0	0	0	0	0	0	0	0	0	0	0	0	0	0	0	0	0	0	0	0	0	0	0	0	0	0	0	0	0	0	0	0	0	0	0	0	0	0	0
ASV_567	0	0	0	0	0	0	0	0	0	0	0	0	0	0	0	0	0	0	0	0	0	0	0	0	0	0	0	0	0	0	0	0	0	0	0	0	0	0	0	0	0	0	0	0	0	0	0	0	0
ASV_568	0	0	0	0	0	0	0	0	0	0	0	0	0	0	0	0	0	0	0	0	0	0	0	0	0	0	0	0	0	0	0	0	0	0	0	0	0	0	0	0	0	0	0	0	0	0	0	0	0
ASV_569	0	0	0	0	0	0	0	0	0	0	0	0	0	0	0	0	0	0	0	0	0	0	0	0	0	0	0	0	0	0	0	0	0	0	0	0	0	0	0	0	0	0	0	0	0	0	0	0	0
ASV_570	0	0	4	0	0	0	1	0	0	0	0	0	0	0	0	0	0	0	0	0	0	0	0	0	0	1	0	0	1	0	0	38	3	1	0	2	0	0	0	0	0	1	1	2	0	0	0	0	0
ASV_571	0	0	0	0	0	0	0	0	0	0	0	0	0	1	0	0	0	0	1	0	0	0	0	0	0	1	0	0	0	0	0	0	0	0	0	0	0	0	0	1	0	2	0	0	2	0	0	0	1
ASV_572	0	0	0	0	0	0	0	0	0	0	0	0	0	0	0	0	0	0	0	0	0	0	0	0	0	0	0	0	0	0	0	0	0	0	0	0	0	0	0	0	0	0	0	0	0	0	0	0	0
ASV_573	0	0	0	0	0	0	0	0	0	0	0	0	0	0	0	0	0	0	0	0	0	0	0	0	0	0	0	0	0	0	0	0	0	0	0	0	0	0	0	0	0	0	0	0	0	0	0	0	0
ASV_574	0	0	6	3	0	0	0	0	0	0	0	0	0	0	0	0	0	2	4	0	0	0	6	0	0	0	3	0	0	2	0	0	2	0	0	0	0	0	4	0	5	0	0	0	0	0	1	0	0
ASV_575	0	0	0	0	0	0	0	0	1	0	0	0	0	0	0	1	0	0	0	0	0	0	2	3	0	0	1	0	1	0	0	0	0	0	0	0	5	1	0	4	4	1	30	0	0	0	8	0	0
ASV_576	0	4	14	6	3	5	0	2	0	0	0	0	0	1	0	0	0	0	2	0	0	8	1	0	0	0	7	0	0	3	0	1	0	0	0	0	10	0	0	0	2	0	0	0	1	0	1	0	0
ASV_577	0	0	5	2	0	0	0	0	0	0	0	0	0	0	0	0	1	0	6	0	0	0	3	0	0	1	2	0	0	0	0	0	0	0	0	0	4	5	0	1	4	4	0	0	0	0	0	0	1
ASV_578	4	27	0	0	0	0	0	8	5	0	0	0	0	7	0	2	1	0	0	0	0	1	0	0	0	0	0	0	0	0	5	0	0	0	0	0	0	1	0	0	0	0	0	0	0	0	1	0	0
ASV_579	0	0	0	4	1	3	2	0	0	0	0	0	0	0	0	5	0	0	3	0	1	0	0	0	0	0	0	0	4	1	0	3	5	2	0	3	1	1	0	13	3	4	3	0	1	0	0	0	2
ASV_580	0	0	2	0	0	0	0	0	0	0	0	0	0	0	0	0	0	2	0	0	0	2	3	0	0	0	3	0	0	0	3	0	0	0	0	0	0	2	0	0	1	1	0	0	0	0	0	0	0
ASV_581	1	0	2	1	2	2	4	0	2	0	0	0	0	0	0	0	0	0	0	0	0	1	1	0	0	0	1	2	0	0	0	0	1	0	0	0	0	2	0	3	0	8	1	0	4	0	0	0	1
ASV_582	12	3	4	1	0	0	0	1	0	0	0	0	0	6	0	3	0	1	0	0	0	0	0	0	0	0	0	0	0	1	1	0	0	0	2	0	0	2	0	0	1	0	0	0	0	0	1	0	0
ASV_583	0	0	0	0	0	0	0	0	0	0	0	0	0	0	0	0	0	0	0	0	0	0	0	0	0	0	0	0	0	0	0	0	0	0	0	0	0	0	0	0	0	0	0	0	0	0	0	0	0
ASV_584	0	4	0	0	0	0	2	0	0	0	0	0	0	10	0	0	4	0	2	0	0	1	2	4	0	1	0	0	2	0	0	0	3	0	1	1	0	1	0	0	1	0	0	1	0	0	5	0	1
ASV_585	7	6	3	3	2	1	6	3	1	0	3	2	2	0	1	4	2	5	2	0	1	0	0	0	0	0	1	3	0	4	0	0	4	1	0	1	1	0	4	6	7	0	2	2	0	0	1	0	1
ASV_586	0	0	0	0	0	0	0	0	0	0	0	0	0	0	0	0	0	0	0	0	0	0	0	0	0	0	0	0	0	0	0	0	0	0	0	0	0	0	0	0	0	0	0	0	0	0	0	0	0
ASV_587	0	0	0	0	0	2	17	0	0	0	0	0	0	0	0	3	0	5	7	0	0	0	3	0	0	0	0	0	0	4	0	0	2	22	2	18	28	0	0	5	5	2	0	1	0	0	0	0	1
ASV_588	0	1	1	2	0	4	1	0	0	3	1	0	0	0	0	0	1	0	1	0	9	0	1	0	1	0	3	0	0	8	0	7	2	12	0	3	0	0	3	13	0	3	8	3	2	4	0	2	0
ASV_589	0	0	0	0	0	0	0	0	0	0	0	0	0	0	0	0	0	0	0	0	0	0	0	0	0	0	0	0	0	0	0	0	0	0	0	0	0	0	0	0	0	0	0	0	0	0	0	0	0
ASV_590	0	0	0	0	0	0	0	0	0	0	0	0	0	0	0	0	0	0	0	0	0	0	0	0	0	0	0	0	0	0	0	0	0	0	0	0	0	0	0	0	0	0	0	0	0	0	0	0	0
ASV_591	0	0	0	0	0	0	2	0	0	0	0	0	0	0	0	0	0	4	0	2	19	0	0	0	0	0	0	8	0	0	0	2	4	4	2	4	4	0	0	9	16	0	5	8	0	0	4	5	3
ASV_592	0	3	1	14	0	2	0	0	0	0	0	0	0	0	0	2	0	0	0	1	0	0	5	0	0	0	3	0	0	3	1	0	1	3	0	4	8	1	1	0	0	0	0	0	0	0	0	0	0
ASV_593	4	2	6	4	0	0	0	1	0	0	0	0	2	13	0	0	0	0	3	0	3	1	4	0	1	0	4	0	2	0	6	0	0	0	0	0	5	4	0	0	3	1	0	0	0	0	3	0	0
ASV_594	1	0	0	0	0	0	3	0	0	0	0	0	1	0	0	1	0	0	0	2	0	0	0	0	0	0	2	1	0	10	0	2	2	3	0	3	5	1	0	1	2	5	2	0	0	0	0	0	1
ASV_595	0	0	0	0	0	0	0	0	0	0	0	0	0	0	0	0	0	0	0	0	0	0	0	0	0	0	0	0	0	0	0	0	0	0	0	0	0	0	0	0	0	0	0	0	0	0	0	0	0
ASV_596	0	5	24	17	4	3	0	6	0	0	1	0	0	0	0	0	0	0	6	0	4	11	1	2	0	2	2	0	0	0	0	0	1	0	0	0	2	1	1	0	3	5	0	0	0	0	0	0	0
ASV_597	0	0	12	2	0	0	8	0	0	0	0	0	0	0	0	0	0	0	3	0	2	0	0	1	0	0	0	0	0	1	0	0	0	1	0	0	0	28	0	4	0	2	5	0	0	0	4	0	0
ASV_598	0	0	0	0	0	0	0	0	0	0	0	0	0	0	0	0	0	0	0	0	0	0	0	0	0	0	0	0	0	0	0	0	0	0	0	0	0	0	0	0	0	0	0	0	0	0	0	0	0
ASV_599	0	0	0	0	0	0	0	0	0	0	0	0	0	0	0	0	0	0	0	0	0	0	0	0	0	0	0	0	0	0	0	0	0	0	0	0	0	0	0	0	0	0	0	0	0	0	0	0	0
ASV_600	0	0	0	0	0	0	0	0	0	0	0	0	0	0	0	0	0	0	0	0	0	0	0	0	0	0	0	0	0	0	0	0	0	0	0	0	0	0	0	0	0	0	0	0	0	0	0	0	0
ASV_601	0	0	0	0	0	0	0	0	0	0	0	0	0	0	0	0	0	0	0	0	0	0	0	0	0	0	0	0	0	0	0	0	0	0	0	0	0	0	0	0	0	0	0	0	0	0	0	0	0
ASV_602	0	0	0	0	0	0	0	0	0	0	0	0	0	0	0	0	0	0	0	0	0	0	0	0	0	0	0	0	0	0	0	0	0	0	0	0	0	0	0	0	0	0	0	0	0	0	0	0	0
ASV_603	0	0	0	0	0	0	0	0	0	0	0	0	0	0	0	0	0	0	0	0	0	0	0	0	0	0	0	0	0	0	0	0	0	0	0	0	0	0	0	0	0	0	0	0	0	0	0	0	0
ASV_604	3	0	1	0	0	0	1	0	2	0	0	0	1	0	0	0	0	0	4	0	0	1	0	0	0	0	0	0	0	0	0	0	0	2	3	0	0	2	0	0	2	0	0	2	0	0	2	0	0
ASV_605	0	0	2	7	0	4	1	0	0	0	0	0	2	0	0	1	0	0	2	0	0	3	1	4	0	1	0	3	4	4	0	0	1	7	1	2	12	5	0	3	4	4	1	0	0	0	0	0	1
ASV_606	0	0	0	0	0	0	9	0	0	0	0	0	0	0	0	1	1	4	5	1	4	2	1	0	0	0	1	1	0	0	0	1	6	1	0	0	0	10	0	1	3	3	2	0	0	2	6	1	3
ASV_607	0	0	0	0	0	3	0	0	0	0	0	0	0	0	0	0	0	0	0	0	0	0	0	0	0	0	0	0	0	0	0	6	11	0	0	0	0	1	0	0	0	1	2	0	3	0	0	2	0
ASV_608	0	0	0	0	0	0	0	0	0	0	0	0	0	0	0	0	0	0	0	0	0	0	0	0	0	0	0	0	0	0	0	0	0	0	0	0	0	0	0	0	0	0	0	0	0	0	0	0	0
ASV_609	7	1	10	19	0	0	0	0	1	1	0	3	1	0	0	0	5	8	2	0	7	1	0	0	0	0	0	2	0	0	2	0	5	2	1	6	0	4	2	4	3	0	1	1	0	0	7	0	1
ASV_610	0	0	0	0	0	0	0	0	0	0	0	0	0	0	0	0	0	0	1	0	0	2	1	0	0	0	0	0	0	0	0	1	4	1	0	0	0	1	0	1	3	0	0	0	0	0	1	0	0
ASV_611	0	1	18	0	3	0	0	0	0	0	0	0	0	1	0	0	0	0	0	0	0	0	0	3	1	0	0	0	0	0	1	0	0	0	0	0	1	1	1	0	1	0	0	0	0	0	0	0	0
ASV_612	0	0	0	0	0	0	0	0	0	0	0	0	0	0	0	0	0	0	0	0	0	0	0	0	0	0	0	0	0	0	0	0	0	0	0	0	0	0	0	0	0	0	0	0	0	0	0	0	0
ASV_613	0	0	0	0	0	0	0	0	0	0	0	0	0	0	0	0	0	0	0	0	0	0	0	0	0	0	0	0	0	0	0	0	0	0	0	0	0	0	0	0	0	0	0	0	0	0	0	0	0
ASV_614	0	0	0	0	0	0	0	0	0	0	0	0	0	0	0	0	0	0	0	0	0	0	0	0	0	0	0	0	0	0	0	0	0	0	0	0	0	0	0	0	0	0	0	0	0	0	0	0	0
ASV_615	0	0	0	0	0	0	0	0	0	0	0	0	0	0	0	0	0	0	0	0	0	0	0	0	0	0	0	0	0	0	0	0	0	0	0	0	0	0	0	0	0	0	0	0	0	0	0	0	0
ASV_616	19	1	0	0	0	0	0	1	2	0	0	0	0	6	0	0	0	0	0	0	0	0	0	0	0	0	0	0	0	0	5	0	0	0	0	0	0	0	0	0	0	0	0	0	0	0	0	0	0
ASV_617	0	0	0	0	0	0	0	0	0	0	0	0	0	0	0	0	0	0	0	0	0	0	0	0	0	0	0	0	0	0	0	0	0	0	0	0	0	0	0	0	0	0	0	0	0	0	0	0	0
ASV_618	0	0	0	0	0	1	4	0	0	0	0	0	0	0	0	0	0	0	0	0	1	0	3	0	0	3	1	0	0	0	0	0	1	1	0	4	2	3	1	0	0	8	1	0	5	1	0	1	0
ASV_619	0	0	1	0	0	0	0	0	0	0	0	0	0	0	0	0	0	0	0	0	0	0	0	0	0	0	0	0	2	2	0	1	0	0	0	0	0	0	0	2	0	0	0	5	0	0	0	0	0
ASV_620	0	0	0	0	0	0	0	0	0	0	0	0	0	0	0	0	0	0	0	0	0	0	0	0	0	0	0	0	0	0	0	0	0	0	0	0	0	0	0	0	0	0	0	0	0	0	0	0	0
ASV_621	0	0	0	0	0	0	0	0	0	0	0	0	0	0	0	0	0	0	0	0	0	0	0	0	0	0	0	0	0	0	0	0	0	0	0	0	0	0	0	0	0	0	0	0	0	0	0	0	0
ASV_622	0	0	0	0	0	0	0	0	0	0	0	0	0	0	0	0	0	0	0	0	0	0	0	0	0	0	0	0	0	0	0	0	0	0	0	0	0	0	0	0	0	0	0	0	0	0	0	0	0
ASV_623	0	0	1	1	2	8	3	0	0	0	0	0	0	0	0	0	0	2	0	0	0	0	0	0	0	0	0	3	3	1	0	2	8	1	0	2	0	1	0	2	2	11	4	1	1	1	0	0	2
ASV_624	0	0	0	0	0	0	0	0	0	0	0	0	0	0	0	0	0	0	0	0	0	0	0	0	0	0	0	0	0	0	0	0	0	0	0	0	0	0	0	0	0	0	0	0	0	0	0	0	0
ASV_625	1	2	2	3	0	0	0	0	0	0	3	0	4	0	1	1	1	4	6	1	1	0	0	0	0	0	0	0	0	0	0	0	0	0	0	9	7	3	0	0	2	0	0	0	0	0	2	0	0
ASV_626	0	0	0	0	0	0	0	0	0	0	0	0	0	0	0	0	0	0	0	0	0	0	0	0	0	0	0	0	0	0	0	0	0	0	0	0	0	0	0	0	0	0	0	0	0	0	0	0	0
ASV_627	0	1	10	6	4	1	2	0	0	0	0	0	0	0	1	1	0	0	2	0	0	3	1	8	0	1	2	0	0	0	2	0	0	0	2	1	0	0	6	0	9	1	0	1	0	0	0	0	0
ASV_628	0	0	0	1	0	0	0	0	0	0	0	0	0	0	0	1	0	0	2	0	2	0	0	0	0	0	1	0	2	3	0	0	4	0	1	0	0	1	0	2	15	0	0	0	0	0	1	0	1
ASV_629	0	1	0	0	0	0	0	0	0	0	0	0	0	1	0	3	0	0	0	0	0	0	0	0	0	0	0	0	0	1	0	0	2	0	1	0	135	0	0	0	5	0	2	0	0	0	0	1	0
ASV_630	2	0	0	0	0	0	0	6	3	1	1	0	0	0	0	0	5	1	0	7	1	0	10	0	0	0	3	0	0	6	2	0	0	1	0	0	0	2	5	0	0	0	5	1	0	0	7	0	1
ASV_631	1	2	1	0	0	0	0	1	0	0	0	1	0	0	0	1	3	0	3	0	0	7	2	1	0	0	0	0	0	2	1	4	1	2	0	0	1	7	1	0	4	2	1	3	0	0	4	0	4
ASV_632	0	0	0	0	0	0	0	0	0	0	0	0	0	0	0	0	0	0	0	0	0	0	0	0	0	0	0	0	0	0	0	0	0	0	0	0	0	0	0	0	0	0	0	0	0	0	0	0	0
ASV_633	0	8	0	3	0	0	0	0	0	0	0	0	0	0	0	1	0	0	3	0	0	0	1	0	0	0	0	0	0	2	0	0	6	2	0	0	7	0	1	0	18	2	2	0	2	0	0	0	0
ASV_634	0	0	0	0	0	0	0	0	0	0	0	0	0	0	0	0	0	0	0	0	0	0	0	0	0	0	2	0	0	0	0	0	0	0	0	1	0	0	0	0	0	3	0	0	0	0	4	0	0
ASV_635	0	0	0	0	0	0	0	0	0	0	0	0	0	0	0	0	0	0	0	0	0	0	0	0	0	0	0	0	0	0	0	0	0	0	0	0	0	0	0	0	0	0	0	0	0	0	0	0	0
ASV_636	0	0	0	0	0	0	0	0	0	0	0	0	0	0	0	0	0	0	0	0	0	0	0	0	0	0	0	0	0	0	0	0	0	0	0	0	0	0	0	0	0	0	0	0	0	0	0	0	0
ASV_637	0	0	1	9	4	1	0	0	0	0	0	0	0	0	0	5	0	4	4	0	10	0	0	0	0	0	0	1	3	9	0	0	1	8	0	3	5	1	0	2	6	0	3	1	0	0	0	0	1
ASV_638	4	2	1	0	0	0	0	0	1	0	0	2	0	23	0	0	0	1	0	0	0	0	1	1	0	0	2	0	0	0	1	0	0	4	1	0	4	1	0	0	0	0	0	0	0	0	0	0	0
ASV_639	0	0	0	0	0	0	0	0	0	0	0	0	0	0	0	0	0	0	0	0	0	0	0	0	0	0	0	0	0	0	0	0	0	0	0	0	0	0	0	0	0	0	0	0	0	0	0	0	0
ASV_640	0	0	0	0	0	0	0	0	0	0	0	0	0	0	0	0	0	0	0	0	0	0	0	0	0	0	0	0	0	0	0	0	0	0	0	0	0	0	0	0	0	0	0	0	0	0	0	0	0
ASV_641	0	3	5	6	0	0	2	4	0	0	0	2	0	0	0	0	0	2	0	0	0	0	0	0	0	0	3	0	0	0	0	0	1	0	0	0	1	2	0	0	3	11	0	0	1	0	1	3	0
ASV_642	0	0	0	0	0	0	0	0	0	0	0	0	0	0	0	0	0	0	0	0	0	0	0	0	0	0	0	0	0	0	0	0	0	0	0	0	0	0	0	0	0	0	0	0	0	0	0	0	0
ASV_643	0	0	0	0	0	0	0	0	0	0	0	0	0	0	0	0	0	0	0	0	0	0	0	0	0	0	0	0	0	0	0	0	0	0	0	0	0	0	0	0	0	0	0	0	0	0	0	0	0
ASV_644	0	0	0	0	0	0	0	0	0	0	0	0	0	0	0	0	0	0	0	0	0	0	0	0	0	0	0	0	0	0	0	0	0	0	0	0	0	0	0	0	0	0	0	0	0	0	0	0	0
ASV_645	2	0	1	0	0	0	0	0	0	0	0	0	0	0	0	0	1	0	1	0	0	0	0	0	0	0	0	0	1	1	0	0	0	0	0	0	2	2	0	1	1	0	0	0	0	0	0	0	2
ASV_646	0	0	0	0	0	0	0	0	0	0	0	0	0	0	0	0	0	0	0	0	0	0	0	0	0	0	0	0	0	0	0	0	0	0	0	0	0	0	0	0	0	0	0	0	0	0	0	0	0
ASV_647	0	0	0	0	0	0	0	0	0	0	0	0	0	0	0	0	0	0	0	0	0	0	0	0	0	0	0	0	0	0	0	0	0	0	0	0	0	0	0	0	0	0	0	0	0	0	0	0	0
ASV_648	0	0	0	0	0	0	0	0	0	0	0	0	0	0	0	0	0	0	0	0	0	0	0	0	0	0	0	0	0	0	0	0	0	0	0	0	0	0	0	0	0	0	0	0	0	0	0	0	0
ASV_649	0	24	0	0	0	0	8	0	0	4	0	0	3	0	0	0	3	6	2	0	10	0	0	0	0	0	0	0	2	0	3	0	29	0	0	2	36	3	3	11	0	1	54	15	1	2	3	4	0
ASV_650	0	0	0	0	0	0	0	0	0	0	0	0	0	0	0	0	0	0	0	0	0	1	1	1	0	0	4	0	2	0	0	0	0	3	0	2	12	4	0	4	15	0	0	0	0	0	1	0	7
ASV_651	6	17	1	0	0	0	3	5	0	1	1	3	0	8	0	4	11	0	8	0	0	1	1	0	0	0	0	0	0	0	20	0	0	0	0	0	0	1	0	0	0	0	0	0	0	0	3	0	0
ASV_652	0	0	0	0	0	0	0	0	0	0	0	0	0	0	0	0	0	0	0	0	0	0	0	0	0	0	0	0	0	0	0	0	0	0	0	0	0	0	0	0	0	0	0	0	0	0	0	0	0
ASV_653	3	2	0	0	0	0	0	2	4	1	0	0	0	26	0	0	0	2	1	5	0	1	0	0	0	0	4	0	0	0	2	0	0	0	1	0	0	1	2	0	1	0	0	0	0	0	2	0	0
ASV_654	0	0	0	0	0	0	1	0	0	0	0	0	0	0	1	4	1	4	0	6	0	0	14	0	0	1	12	0	3	1	0	4	17	1	1	3	248	0	6	4	0	1	2	0	1	4	1	10	0
ASV_655	0	0	2	0	1	6	7	0	0	0	0	0	0	0	0	2	0	4	1	0	6	0	0	5	0	0	0	2	0	2	0	4	3	6	6	0	3	5	1	0	2	4	9	0	2	0	1	1	3
ASV_656	0	1	0	0	0	1	4	0	0	0	0	0	0	0	0	0	0	3	0	0	2	0	6	0	0	0	0	0	0	4	0	1	8	1	0	4	0	2	0	10	0	8	5	0	7	0	2	0	1
ASV_657	0	0	0	0	0	0	0	0	0	0	0	0	0	0	0	0	0	0	0	0	0	0	0	0	0	0	0	0	0	0	0	0	0	0	0	0	0	0	0	0	0	0	0	0	0	0	0	0	0
ASV_658	0	0	0	0	0	0	0	0	0	0	0	0	0	0	0	0	0	0	0	0	0	0	0	0	0	0	0	0	0	0	0	0	0	0	0	0	0	0	0	0	0	0	0	0	0	0	0	0	0
ASV_659	0	0	0	0	0	1	0	0	0	0	0	0	0	0	0	5	4	1	3	0	0	0	2	1	0	0	5	1	0	3	0	0	8	7	1	4	12	3	0	0	3	0	0	0	0	0	3	0	14
ASV_660	0	0	6	1	0	0	0	0	0	0	0	1	0	0	0	1	0	0	0	0	0	0	0	0	5	0	2	0	0	0	0	0	1	3	0	0	0	1	0	0	1	0	0	0	0	0	1	0	0
ASV_661	0	0	0	0	0	0	0	0	0	0	0	0	0	0	0	0	0	0	0	0	0	0	0	0	0	0	0	0	0	0	0	0	0	0	0	0	0	0	0	0	0	0	0	0	0	0	0	0	0
ASV_662	0	0	0	0	0	0	0	0	0	0	0	0	0	0	0	0	0	0	0	0	0	0	0	0	0	0	0	0	0	0	0	0	0	0	0	0	0	0	0	0	0	0	0	0	0	0	0	0	0
ASV_663	0	0	0	93	0	0	0	0	0	0	1	318	0	0	0	0	0	0	0	0	0	0	0	0	0	0	0	0	0	0	0	0	0	0	0	0	0	0	0	0	0	1	0	0	0	0	0	0	0
ASV_664	1	0	1	1	4	1	2	0	0	0	1	0	4	0	0	3	0	6	6	8	3	2	6	0	0	1	1	1	0	2	1	0	0	0	0	3	32	0	0	2	1	7	3	19	0	0	0	4	1
ASV_665	0	0	0	0	0	0	0	0	0	0	0	0	0	0	0	0	0	0	0	0	0	0	0	0	0	0	0	0	0	0	0	0	0	0	0	0	0	0	0	0	0	0	0	0	0	0	0	0	0
ASV_666	0	0	77	22	44	0	0	0	0	0	0	0	0	0	0	0	0	0	0	0	0	0	0	0	0	0	0	0	0	0	0	0	24	0	0	5	0	0	0	0	0	0	0	0	0	0	0	0	0
ASV_667	1	0	0	0	3	15	32	0	0	0	0	0	0	0	0	0	0	15	1	3	3	3	1	3	0	1	5	1	5	1	0	12	7	9	0	1	1	5	0	15	15	15	1	0	12	0	2	4	4
ASV_668	0	1	0	1	1	0	0	0	2	0	0	0	0	0	0	0	0	0	0	0	0	0	1	0	0	0	5	0	1	0	0	12	3	5	2	7	6	5	0	1	0	7	1	1	0	0	2	5	1
ASV_669	0	0	0	0	0	0	0	0	0	0	0	0	0	0	0	0	0	0	0	0	0	0	0	0	0	0	0	0	0	0	0	0	0	0	0	0	0	0	0	0	0	0	0	0	0	0	0	0	0
ASV_670	0	4	33	6	4	1	0	0	0	0	0	0	0	0	0	0	0	0	0	0	0	0	0	3	0	4	3	0	0	1	0	0	0	0	0	0	0	1	0	0	3	0	0	0	0	0	0	0	0
ASV_671	0	0	0	0	0	0	0	0	0	0	0	0	0	0	0	0	0	0	0	0	0	0	0	0	0	0	0	0	0	0	0	0	0	0	0	0	0	0	0	0	0	0	0	0	0	0	0	0	0
ASV_672	0	0	0	0	0	0	0	0	0	0	0	0	0	0	0	0	0	0	0	0	0	0	0	0	0	0	0	0	0	0	0	0	0	0	0	0	0	0	0	0	0	0	0	0	0	0	0	0	0
ASV_673	0	0	0	0	0	0	0	0	0	0	0	0	0	0	0	0	0	0	0	0	0	0	0	0	0	0	0	0	0	0	0	0	0	0	0	0	0	0	0	0	0	0	0	0	0	0	0	0	0
ASV_674	0	3	7	0	1	0	1	0	0	0	4	0	1	0	2	2	0	3	0	1	0	2	0	2	0	0	2	0	0	0	0	0	0	4	2	0	9	9	0	0	2	0	1	0	0	0	1	1	2
ASV_675	0	0	0	0	0	0	0	0	0	0	0	0	0	0	0	0	0	0	0	0	0	0	0	0	0	0	0	0	0	0	0	0	0	0	0	0	0	0	0	0	0	0	0	0	0	0	0	0	0
ASV_676	0	0	0	0	0	0	0	0	0	0	0	0	0	0	0	0	0	0	0	0	0	0	0	0	0	0	0	0	0	0	0	0	0	0	0	0	0	0	0	0	0	0	0	0	0	0	0	0	0
ASV_677	0	0	0	0	0	0	0	0	0	0	0	0	0	0	0	0	0	0	0	0	0	0	0	0	0	0	0	0	0	0	0	0	0	0	0	0	0	0	0	0	0	0	0	0	0	0	0	0	0
ASV_678	0	0	0	0	0	0	0	0	0	0	0	0	0	0	0	0	0	0	0	0	0	0	0	0	0	0	0	0	0	0	0	0	0	0	0	0	0	0	0	0	0	0	0	0	0	0	0	0	0
ASV_679	0	0	0	0	0	0	0	0	0	0	0	0	0	0	0	0	0	0	0	0	0	0	0	0	0	0	0	0	0	0	0	0	0	0	0	0	0	0	0	0	0	0	0	0	0	0	0	0	0
ASV_680	0	0	0	0	0	1	1	0	0	0	0	0	0	0	0	2	0	0	0	0	3	0	0	0	0	0	0	0	0	0	0	2	6	3	0	0	2	0	0	5	10	3	20	2	2	0	0	0	0
ASV_681	4	4	0	1	0	1	5	6	1	2	7	0	3	0	1	0	2	1	1	0	7	0	3	1	0	3	4	0	1	3	3	0	0	0	0	0	0	0	6	0	0	0	1	3	1	0	1	0	3
ASV_682	0	0	0	1	2	0	1	0	0	0	0	0	0	0	0	1	0	0	0	0	2	0	0	0	0	0	0	0	1	4	0	1	0	0	0	1	5	0	0	0	2	0	0	0	0	0	2	0	0
ASV_683	0	0	0	0	0	0	1	0	0	0	0	0	4	0	0	0	0	0	0	0	0	0	1	0	0	0	0	0	0	0	0	0	0	2	0	1	0	6	0	1	4	0	0	0	0	0	0	0	0
ASV_684	1	0	1	0	0	0	3	0	0	0	0	0	0	0	0	0	0	0	1	3	3	0	0	0	0	0	0	0	3	0	0	0	8	2	0	1	13	0	0	0	0	1	1	4	0	0	0	0	0
ASV_685	0	0	0	0	0	0	0	0	0	0	0	0	0	0	0	0	0	0	0	0	0	0	0	0	0	0	0	0	0	0	0	0	0	0	0	0	0	0	0	0	0	0	0	0	0	0	0	0	0
ASV_686	0	0	0	0	0	0	0	0	0	0	0	0	0	0	0	0	0	0	0	0	0	0	0	0	0	0	0	0	0	0	0	0	0	0	0	0	0	0	0	0	0	0	0	0	0	0	0	0	0
ASV_687	0	0	0	0	0	0	0	0	0	0	0	0	0	0	0	0	0	0	0	0	0	0	0	0	0	0	0	0	0	0	0	0	0	0	0	0	0	0	0	0	0	0	0	0	0	0	0	0	0
ASV_688	0	0	0	1	0	0	0	0	0	0	0	0	0	0	0	0	0	0	2	0	1	0	0	0	0	0	0	0	0	0	0	0	2	0	0	0	0	0	0	0	1	3	6	0	0	0	2	0	1
ASV_689	0	0	0	0	0	0	0	0	0	0	0	0	0	0	0	0	0	0	0	0	0	0	0	0	0	0	0	0	0	0	0	0	0	0	0	0	0	0	0	0	0	0	0	0	0	0	0	0	0
ASV_690	0	0	0	0	0	0	0	0	0	0	0	0	0	0	0	0	0	0	0	0	0	0	0	0	0	0	0	0	0	0	0	0	0	0	0	0	0	0	0	0	0	0	0	0	0	0	0	0	0
ASV_691	0	0	0	0	0	0	0	0	0	0	0	0	0	0	0	0	0	0	0	0	0	0	0	0	0	0	0	0	0	0	0	0	0	0	0	0	0	0	0	0	0	0	0	0	0	0	0	0	0
ASV_692	2	2	11	3	1	3	2	0	5	3	1	1	5	0	2	5	0	7	2	0	3	1	0	0	0	2	3	0	0	2	0	3	5	12	2	2	5	1	1	1	1	2	0	0	0	1	1	4	7
ASV_693	0	4	3	8	2	1	3	0	0	0	0	1	0	0	0	0	0	0	1	0	0	0	0	0	0	2	1	0	0	1	0	0	0	0	0	0	0	0	0	3	4	1	0	0	0	0	0	0	1
ASV_694	0	0	0	0	0	0	0	0	0	0	0	0	0	0	0	0	0	0	0	0	0	0	0	0	0	0	0	0	0	0	0	0	0	0	0	0	0	0	0	0	0	0	0	0	0	0	0	0	0
ASV_695	0	0	0	0	0	0	0	0	0	0	0	0	0	0	0	0	0	0	0	0	0	0	0	0	0	0	0	0	0	0	0	0	0	0	0	0	0	0	0	0	0	0	0	0	0	0	0	0	0
ASV_696	0	0	0	0	0	0	0	0	0	0	0	0	0	0	0	0	0	0	0	0	0	0	0	0	0	0	0	0	0	0	0	0	0	0	0	0	0	0	0	0	0	0	0	0	0	0	0	0	0
ASV_697	0	0	0	0	0	0	0	0	0	0	0	0	0	0	0	0	0	0	0	0	0	0	0	0	0	0	0	0	0	0	0	0	0	0	0	0	0	0	0	0	0	0	0	0	0	0	0	0	0
ASV_698	0	1	8	1	0	0	2	0	1	0	0	0	3	2	0	0	0	1	1	0	2	0	5	1	0	0	1	0	0	0	2	8	0	2	0	0	0	1	0	2	2	7	6	0	14	0	2	0	1
ASV_699	3	0	0	0	0	1	1	0	0	0	0	0	0	0	0	0	0	0	1	0	0	0	3	0	0	2	0	0	4	0	1	2	0	4	0	0	5	0	0	0	2	11	1	0	5	2	0	5	0
ASV_700	0	0	0	1	0	0	0	0	0	0	1	2	0	0	0	0	0	0	4	0	0	1	4	0	0	0	0	0	0	4	0	0	0	3	0	0	2	0	1	4	6	1	0	1	0	0	2	0	0
ASV_701	0	0	0	0	0	0	0	0	0	0	0	0	0	0	0	0	0	0	0	0	0	0	0	0	0	0	0	0	0	0	0	0	0	0	0	0	0	0	0	0	0	0	0	0	0	0	0	0	0
ASV_702	0	0	0	0	0	0	0	0	0	0	0	0	0	0	0	0	0	0	0	0	0	0	0	0	0	0	0	0	0	0	0	0	0	0	0	0	0	0	0	0	0	0	0	0	0	0	0	0	0
ASV_703	0	0	0	0	0	0	0	0	0	0	0	0	0	0	0	0	0	0	0	0	0	0	0	0	0	0	0	0	0	0	0	0	0	0	0	0	0	0	0	0	0	0	0	0	0	0	0	0	0
ASV_704	0	0	0	0	0	0	0	0	0	0	0	0	0	0	0	0	0	0	0	0	0	0	0	0	0	0	0	0	0	0	0	0	0	0	0	0	0	0	0	0	0	0	0	0	0	0	0	0	0
ASV_705	0	0	1	0	0	0	0	0	0	0	0	0	0	0	0	0	0	0	0	0	0	0	0	0	0	0	0	0	0	0	0	2	0	2	0	1	0	0	0	20	0	0	0	4	0	1	2	1	0
ASV_706	0	0	1	4	0	0	0	0	0	0	0	4	2	0	0	0	0	0	5	0	1	0	0	1	0	0	0	0	1	0	3	2	0	1	1	0	4	4	0	5	8	2	0	2	0	0	4	0	0
ASV_707	0	0	0	0	0	0	0	0	0	0	0	0	0	0	0	0	0	0	0	0	0	0	0	0	0	0	0	0	0	0	0	0	0	0	0	0	0	0	0	0	0	0	0	0	0	0	0	0	0
ASV_708	0	0	0	0	0	0	0	0	0	0	0	0	0	0	0	0	0	0	0	0	0	0	0	0	0	0	0	0	0	0	0	0	0	0	0	0	0	0	0	0	0	0	0	0	0	0	0	0	0
ASV_709	0	1	0	0	0	0	1	0	0	0	0	0	0	0	0	0	0	0	0	0	1	0	0	1	0	0	0	0	0	0	0	0	1	0	0	0	1	6	0	2	0	1	0	0	0	0	0	0	0
ASV_710	0	0	0	0	0	0	0	0	0	0	0	0	0	0	0	0	0	0	0	0	0	0	0	0	0	0	0	0	0	0	0	0	0	0	0	0	0	0	0	0	0	0	0	0	0	0	0	0	0
ASV_711	0	0	0	0	0	0	0	0	0	0	0	0	0	0	0	0	0	0	0	0	0	0	0	0	0	0	0	0	0	0	0	0	0	0	0	0	0	0	0	0	0	0	0	0	0	0	0	0	0
ASV_712	0	0	0	0	0	0	0	0	0	0	0	0	0	0	0	0	0	0	0	0	0	0	0	0	0	0	0	0	0	0	0	0	0	0	0	0	0	0	0	0	0	0	0	0	0	0	0	0	0
ASV_713	0	0	1	0	0	0	0	0	0	0	0	0	0	0	0	0	0	0	2	1	0	0	1	0	0	0	1	0	0	0	2	0	0	0	0	0	0	0	2	0	0	0	0	0	0	0	0	0	0
ASV_714	0	0	0	0	0	0	0	0	0	0	0	0	0	0	0	0	0	0	0	0	0	0	0	0	0	0	0	0	0	0	0	0	0	0	0	0	0	0	0	0	0	0	0	0	0	0	0	0	0
ASV_715	0	0	0	0	0	0	0	0	0	0	0	0	0	0	0	0	0	0	0	0	0	0	0	0	0	0	0	0	0	0	0	0	0	0	0	0	0	0	0	0	0	0	0	0	0	0	0	0	0
ASV_716	1	5	0	1	0	0	4	2	1	0	0	3	0	3	7	0	0	2	0	1	0	0	1	0	0	0	0	0	0	2	0	0	4	3	2	0	4	4	0	0	9	3	0	0	0	0	1	0	0
ASV_717	0	0	0	0	0	0	0	0	0	0	0	0	0	0	0	0	0	0	0	0	0	0	0	0	0	0	0	0	0	0	0	0	0	0	0	0	0	0	0	0	0	0	0	0	0	0	0	0	0
ASV_718	0	0	0	0	0	0	0	0	0	0	0	0	0	0	0	0	0	0	0	0	0	0	0	0	0	0	0	0	0	0	0	0	0	0	0	0	0	0	0	0	0	0	0	0	0	0	0	0	0
ASV_719	0	0	0	1	0	0	0	0	0	0	0	0	0	0	0	1	0	0	0	1	0	1	5	0	0	3	0	0	0	0	0	0	0	10	0	0	0	7	0	0	5	0	0	0	0	0	1	0	0
ASV_720	0	0	0	0	0	0	0	0	0	0	0	0	0	0	0	0	0	0	0	0	0	0	0	0	0	0	0	0	0	0	0	0	0	0	0	0	0	0	0	0	0	0	0	0	0	0	0	0	0
ASV_721	0	0	0	0	0	0	0	0	0	0	0	0	0	0	0	0	0	0	0	0	0	0	0	0	0	0	0	0	0	0	0	0	0	0	0	0	0	0	0	0	0	0	0	0	0	0	0	0	0
ASV_722	0	0	0	0	0	0	0	0	0	0	0	0	0	0	0	0	0	0	0	0	0	0	0	0	0	0	0	0	0	0	0	0	0	0	0	0	0	0	0	0	0	0	0	0	0	0	0	0	0
ASV_723	0	0	1	15	1	0	1	0	0	0	0	0	0	1	0	0	0	0	0	0	0	0	3	0	0	0	0	0	0	10	0	0	2	3	0	9	5	1	2	0	0	0	3	0	0	0	3	0	1
ASV_724	0	0	0	0	1	0	2	0	0	0	0	0	0	0	0	0	0	0	1	0	2	2	0	4	0	0	0	0	0	3	0	0	2	3	4	1	1	4	0	2	9	5	0	0	0	0	1	0	0
ASV_725	2	0	2	0	0	0	0	0	0	0	0	0	0	0	0	0	1	1	6	0	0	2	0	0	0	0	0	0	0	0	0	0	1	1	3	0	0	6	0	1	1	0	0	0	0	0	1	0	0
ASV_726	0	0	0	0	0	0	0	0	0	0	0	0	0	0	0	0	0	0	0	0	0	0	0	0	0	0	0	0	0	0	0	0	0	0	0	0	0	0	0	0	0	0	0	0	0	0	0	0	0
ASV_727	0	2	0	0	0	0	0	0	0	0	0	0	0	0	0	1	0	0	0	0	3	0	0	0	0	0	0	0	3	4	0	1	0	1	0	0	17	0	0	1	2	0	16	1	5	0	6	0	0
ASV_728	0	0	0	0	0	0	0	0	0	0	0	0	0	0	0	0	0	0	0	0	0	0	0	0	0	0	0	0	0	0	0	0	0	0	0	0	0	0	0	0	0	0	0	0	0	0	0	0	0
ASV_729	0	0	0	0	0	1	0	0	0	0	0	1	0	0	0	0	0	1	2	0	0	0	0	2	0	0	0	0	0	0	0	0	3	5	0	3	3	4	0	2	2	1	0	2	0	0	0	0	1
ASV_730	0	0	0	2	1	2	2	0	0	0	0	0	0	0	0	3	0	4	0	0	1	0	0	0	0	0	0	0	0	1	0	0	0	0	0	2	5	0	0	5	2	0	0	1	2	0	0	0	0
ASV_731	0	0	0	0	0	0	0	0	0	0	0	0	0	0	0	0	0	0	0	0	0	0	0	0	0	0	0	0	0	0	0	0	0	0	0	0	0	0	0	0	0	0	0	0	0	0	0	0	0
ASV_732	0	0	0	0	0	0	0	0	0	0	0	0	0	0	0	0	0	0	0	0	0	0	0	0	0	0	0	0	0	0	0	0	0	0	0	0	0	0	0	0	0	0	0	0	0	0	0	0	0
ASV_733	0	0	0	0	0	0	0	0	0	0	0	0	0	0	0	0	0	0	0	0	0	0	0	0	0	0	0	0	0	0	0	0	0	0	0	0	0	0	0	0	0	0	0	0	0	0	0	0	0
ASV_734	0	0	0	14	0	0	0	0	0	7	17	0	3	0	0	0	0	0	0	1	3	7	4	0	0	0	0	0	7	0	0	0	0	7	0	0	45	0	1	0	1	0	0	0	0	0	17	0	5
ASV_735	0	0	0	0	0	0	0	0	0	0	0	0	0	0	0	0	0	0	0	0	0	0	0	0	0	0	2	0	0	0	0	0	0	2	0	0	0	0	0	0	1	0	0	0	0	0	1	0	0
ASV_736	0	4	0	0	0	0	0	1	0	1	0	0	0	0	0	0	0	0	3	0	0	0	0	0	0	0	0	1	2	0	1	0	0	0	1	0	0	0	0	0	0	0	0	0	0	0	0	0	0
ASV_737	0	0	0	0	0	0	0	0	0	0	0	0	0	0	0	0	0	0	0	0	0	0	0	0	0	0	0	0	0	0	0	0	0	0	0	0	0	0	0	0	0	0	0	0	0	0	0	0	0
ASV_738	0	0	0	0	0	0	0	0	0	0	0	0	0	0	0	0	0	0	0	0	0	0	0	0	0	0	0	0	0	0	0	0	0	0	0	0	0	0	0	0	0	0	0	0	0	0	0	0	0
ASV_739	1	1	0	0	0	0	1	0	0	0	1	0	0	0	0	0	0	0	0	0	14	0	6	0	0	0	0	0	7	3	3	1	3	2	4	1	2	0	0	53	0	3	2	12	9	2	3	17	1
ASV_740	0	0	0	0	0	0	0	0	0	0	0	0	0	0	0	0	0	0	0	0	0	0	0	0	0	0	0	0	0	0	0	0	0	0	0	0	0	0	0	0	0	0	0	0	0	0	0	0	0
ASV_741	0	0	0	0	0	0	0	0	0	0	0	0	0	0	0	0	0	0	0	0	0	0	0	0	0	0	0	0	0	0	0	0	0	0	0	0	0	0	0	0	0	0	0	0	0	0	0	0	0
ASV_742	0	1	10	2	1	3	0	0	0	0	1	0	9	0	4	3	0	0	2	1	0	0	2	0	0	0	4	0	0	3	1	0	0	0	0	0	8	6	1	0	10	2	1	1	2	0	7	0	1
ASV_743	10	3	16	4	1	0	0	4	5	0	1	2	1	1	1	0	3	0	0	0	0	0	0	0	0	0	0	0	0	0	4	0	0	0	0	0	0	0	0	0	0	0	0	0	0	0	0	0	0
ASV_744	0	0	0	0	0	0	0	0	0	0	0	0	0	0	0	0	0	0	0	0	0	0	0	0	0	0	0	0	0	0	0	0	0	0	0	0	0	0	0	0	0	0	0	0	0	0	0	0	0
ASV_745	0	0	0	0	0	0	0	0	0	0	0	0	0	0	0	0	0	0	0	0	0	0	0	0	0	0	0	0	0	0	0	0	0	0	0	0	0	0	0	0	0	0	0	0	0	0	0	0	0
ASV_746	0	1	0	1	0	0	2	0	0	0	0	0	0	0	0	0	0	0	2	0	0	3	0	0	0	0	0	0	0	4	1	0	0	4	0	0	2	5	0	1	3	0	3	2	0	0	0	0	0
ASV_747	0	0	0	0	0	0	0	0	0	0	0	0	0	0	0	0	0	0	0	0	0	0	0	0	0	0	0	0	0	0	0	0	0	0	0	0	0	0	0	0	0	0	0	0	0	0	0	0	0
ASV_748	0	0	0	0	0	0	0	0	0	0	0	0	0	0	0	0	0	0	0	0	0	0	0	0	0	0	0	0	0	0	0	0	0	0	0	0	0	0	0	0	0	0	0	0	0	0	0	0	0
ASV_749	0	0	0	0	0	0	0	0	0	0	0	0	0	0	0	0	0	0	0	0	0	0	0	0	0	0	0	0	0	0	0	0	0	0	0	0	0	0	0	0	0	0	0	0	0	0	0	0	0
ASV_750	0	0	0	0	0	0	0	0	0	0	0	0	0	0	0	0	0	0	0	0	0	0	0	0	0	0	0	0	0	0	0	0	0	0	0	0	0	0	0	0	0	0	0	0	0	0	0	0	0
ASV_751	0	2	19	5	7	5	4	1	1	0	0	2	0	0	2	1	2	4	1	0	7	7	1	3	0	0	2	0	0	1	0	0	3	6	4	2	3	3	1	4	94	1	0	1	1	0	5	0	3
ASV_752	0	0	0	0	0	0	0	0	0	0	0	0	0	0	0	0	0	0	0	0	21	0	0	0	0	1	1	0	0	0	0	5	0	0	0	0	1	0	0	1	7	0	20	3	14	0	2	0	0
ASV_753	0	0	0	0	0	0	0	0	0	0	0	0	0	0	0	0	0	0	0	0	0	0	0	0	0	0	0	0	0	0	0	0	0	0	0	0	0	0	0	0	0	0	0	0	0	0	0	0	0
ASV_754	0	0	0	0	0	0	0	0	0	0	0	0	0	0	0	0	0	0	0	0	0	0	0	0	0	0	0	0	0	0	0	0	0	0	0	0	0	0	0	0	0	0	0	0	0	0	0	0	0
ASV_755	0	0	0	0	0	0	0	0	0	0	0	0	0	0	0	0	0	0	0	0	0	0	0	0	0	0	0	0	0	0	0	0	0	0	0	0	0	0	0	0	0	0	0	0	0	0	0	0	0
ASV_756	0	0	1	1	0	0	1	0	0	0	0	0	0	0	0	0	0	1	0	0	0	0	0	0	0	0	1	0	0	4	0	0	0	0	0	1	1	0	0	6	6	0	3	0	0	0	3	0	0
ASV_757	7	1	0	0	0	0	0	0	0	0	0	0	0	2	0	0	0	0	3	0	0	0	0	0	0	0	0	0	0	0	0	0	0	0	0	0	1	0	0	1	0	0	0	0	0	0	1	0	0
ASV_758	0	0	0	0	0	0	0	0	0	0	0	0	0	0	0	0	0	0	0	0	0	0	0	0	0	0	0	0	0	0	0	0	0	0	0	0	0	0	0	0	0	0	0	0	0	0	0	0	0
ASV_759	0	0	0	0	0	0	0	0	0	0	0	0	0	0	0	0	0	0	0	0	0	0	0	0	0	0	0	0	0	0	0	0	0	0	0	0	0	0	0	0	0	0	0	0	0	0	0	0	0
ASV_760	0	0	1	1	0	0	2	0	0	0	0	0	0	0	1	0	0	1	2	0	0	1	0	0	1	0	1	0	4	0	0	0	6	0	2	1	0	0	0	3	1	5	4	1	3	0	1	0	0
ASV_761	4	0	20	5	14	2	5	0	0	1	0	0	0	0	0	1	0	1	3	2	0	1	0	1	1	13	14	0	8	5	3	2	10	3	3	0	1	5	0	7	11	10	0	0	14	0	1	1	5
ASV_762	0	2	0	3	0	0	4	0	0	0	3	0	0	0	0	0	0	0	3	0	1	2	6	0	0	0	0	0	0	0	5	0	0	4	1	1	6	11	1	0	2	0	3	0	0	0	5	0	1
ASV_763	0	0	15	5	0	6	2	0	0	1	0	0	0	0	0	0	0	6	0	0	0	0	0	0	0	2	0	1	0	0	0	2	12	0	0	1	1	1	0	4	0	4	1	0	0	0	0	6	2
ASV_764	0	0	4	0	0	1	1	0	0	0	0	0	0	0	0	0	0	0	0	0	0	2	2	0	0	1	0	0	1	2	0	4	0	7	0	1	5	2	1	3	0	9	5	0	3	0	3	2	2
ASV_765	2	0	1	1	0	0	0	1	0	0	0	0	0	0	0	2	0	0	5	0	1	1	0	0	0	0	0	0	0	0	0	0	0	0	0	1	4	0	1	0	14	2	0	0	0	0	1	0	1
ASV_766	4	0	0	0	0	0	0	2	40	0	0	0	0	3	0	1	0	0	0	1	0	0	0	0	0	0	0	0	0	0	23	0	0	0	0	0	0	0	0	0	0	0	0	0	0	0	0	0	0
ASV_767	0	0	0	0	0	0	0	0	0	0	0	0	0	0	0	0	0	0	0	0	0	0	0	0	0	0	0	0	0	0	0	0	0	0	0	0	0	0	0	0	0	0	0	0	0	0	0	0	0
ASV_768	11	6	2	0	0	0	0	0	0	6	0	3	0	5	0	4	11	0	7	6	5	3	5	1	0	0	4	1	1	0	0	0	4	1	0	0	12	0	6	0	1	3	21	15	9	0	5	0	0
ASV_769	0	0	0	1	0	0	0	0	0	0	0	0	0	0	0	0	0	0	3	0	0	0	2	0	0	0	0	0	1	0	0	0	1	0	0	0	2	1	0	1	13	0	0	0	1	0	0	0	0
ASV_770	0	0	0	0	0	0	0	0	0	0	0	0	0	0	0	0	0	0	0	0	0	0	0	0	0	0	0	0	0	0	0	0	0	0	0	0	0	0	0	0	0	0	0	0	0	0	0	0	0
ASV_771	0	0	0	0	0	0	0	0	0	0	0	0	0	0	0	0	0	0	0	0	0	0	0	0	0	0	0	0	0	0	0	0	0	0	0	0	0	0	0	0	0	0	0	0	0	0	0	0	0
ASV_772	0	0	0	0	0	0	4	0	0	1	0	1	0	0	0	0	1	12	0	0	1	4	0	0	0	0	2	0	2	1	0	1	0	0	2	5	0	2	0	26	32	9	0	0	12	0	4	0	0
ASV_773	1	1	0	5	2	0	0	0	0	0	6	1	1	0	0	10	0	2	2	0	11	0	5	3	0	0	0	0	3	2	0	0	7	0	0	0	4	0	0	1	0	13	1	0	1	0	1	0	1
ASV_774	0	0	0	0	0	0	0	0	0	0	0	0	0	0	0	0	0	0	0	0	0	0	0	0	0	0	0	0	0	0	0	0	0	0	0	0	0	0	0	0	0	0	0	0	0	0	0	0	0
ASV_775	0	0	0	0	0	0	0	0	0	0	0	0	0	0	0	0	0	0	0	0	0	0	0	0	0	0	0	0	0	0	0	0	0	0	0	0	0	0	0	0	0	0	0	0	0	0	0	0	0
ASV_776	0	0	0	0	0	0	0	0	0	0	0	0	0	0	0	0	0	0	0	0	0	0	0	0	0	0	0	0	0	0	0	0	0	0	0	0	0	0	0	0	0	0	0	0	0	0	0	0	0
ASV_777	0	0	0	0	0	0	0	0	0	0	0	0	0	0	0	0	0	0	0	0	0	0	0	0	0	0	0	0	0	0	0	0	0	0	0	0	0	0	0	0	0	0	0	0	0	0	0	0	0
ASV_778	0	0	0	0	0	0	0	0	0	0	0	0	0	0	0	0	0	0	0	0	0	0	0	0	0	0	0	0	0	0	0	0	0	0	0	0	0	0	0	0	0	0	0	0	0	0	0	0	0
ASV_779	0	0	0	0	0	0	0	0	0	0	0	0	0	0	0	0	0	0	0	0	0	0	0	0	0	0	0	0	0	0	0	0	0	0	0	0	0	0	0	0	0	0	0	0	0	0	0	0	0
ASV_780	0	0	5	0	0	0	0	0	0	0	1	0	0	0	0	1	0	0	0	0	0	0	0	0	0	0	3	0	0	0	0	0	0	0	0	0	0	0	0	0	0	0	0	0	0	1	2	0	0
ASV_781	0	0	0	0	0	0	0	0	0	0	0	0	0	0	0	0	0	0	0	0	0	0	0	0	0	0	0	0	0	0	0	0	0	0	0	0	0	0	0	0	0	0	0	0	0	0	0	0	0
ASV_782	6	6	4	1	0	0	1	4	6	0	0	15	0	5	0	0	0	0	0	0	0	1	3	0	0	0	2	0	0	0	4	0	0	0	0	0	0	12	1	0	0	0	0	0	0	0	0	0	0
ASV_783	0	0	0	0	0	0	0	0	0	0	0	0	0	0	0	0	0	0	0	0	0	0	0	0	0	0	0	0	0	0	0	0	0	0	0	0	0	0	0	0	0	0	0	0	0	0	0	0	0
ASV_784	0	0	0	0	0	0	0	0	0	0	0	0	0	0	0	0	0	0	0	0	0	0	0	0	0	0	0	0	0	0	0	0	0	0	0	0	0	0	0	0	0	0	0	0	0	0	0	0	0
ASV_785	0	0	0	0	0	0	0	0	0	0	0	0	0	0	0	0	0	0	0	0	0	0	0	0	0	0	0	0	0	0	0	0	0	0	0	0	0	0	0	0	0	0	0	0	0	0	0	0	0
ASV_786	0	0	0	0	0	0	0	0	0	0	0	0	0	0	0	0	0	0	0	0	0	0	0	0	0	0	0	0	0	0	0	0	0	0	0	0	0	0	0	0	0	0	0	0	0	0	0	0	0
ASV_787	0	0	0	0	0	0	0	0	0	0	0	0	0	0	0	0	0	0	0	0	0	0	0	0	0	0	0	0	0	0	0	0	0	0	0	0	0	0	0	0	0	0	0	0	0	0	0	0	0
ASV_788	0	0	0	0	0	0	0	0	0	0	0	0	0	0	0	0	0	0	0	0	0	0	0	0	0	0	0	0	0	0	0	0	0	0	0	0	0	0	0	0	0	0	0	0	0	0	0	0	0
ASV_789	0	0	0	0	0	0	0	0	0	0	0	0	0	0	0	0	0	0	0	0	0	0	0	0	0	0	0	0	0	0	0	0	0	0	0	0	0	0	0	0	0	0	0	0	0	0	0	0	0
ASV_790	0	0	0	0	0	0	0	0	0	0	0	0	0	0	0	0	0	0	0	0	0	0	0	0	0	0	0	0	0	0	0	0	0	0	0	0	0	0	0	0	0	0	0	0	0	0	0	0	0
ASV_791	0	2	2	3	10	13	7	0	0	2	0	0	4	0	0	0	3	0	0	0	0	0	0	1	0	0	9	3	2	0	0	2	5	3	4	2	0	3	2	6	8	5	0	0	1	1	1	2	0
ASV_792	0	0	1	0	1	0	0	0	1	0	0	0	0	0	0	0	0	0	1	1	1	0	0	0	0	0	0	0	2	0	0	1	1	0	0	0	1	3	0	11	5	0	1	0	0	0	0	0	0
ASV_793	0	0	0	0	0	0	0	0	0	0	0	0	0	0	0	0	0	0	0	0	0	0	0	0	0	0	0	0	0	0	0	0	0	0	0	0	0	0	0	0	0	0	0	0	0	0	0	0	0
ASV_794	0	0	0	0	0	0	0	0	0	0	0	0	0	0	0	0	0	0	0	0	0	0	0	0	0	0	0	0	0	0	0	0	0	0	0	0	0	0	0	0	0	0	0	0	0	0	0	0	0
ASV_795	0	0	0	0	0	0	0	0	0	0	0	0	0	0	0	3	0	0	1	0	0	0	0	5	0	0	0	0	0	0	0	0	0	0	0	0	1	2	0	0	0	0	0	0	0	0	0	0	0
ASV_796	0	0	0	0	0	0	0	0	0	0	0	0	0	0	0	0	0	0	0	0	0	0	0	0	0	0	0	0	0	0	0	0	0	0	0	0	0	0	0	0	0	0	0	0	0	0	0	0	0
ASV_797	0	0	0	0	0	0	0	0	0	0	0	0	0	0	0	0	0	0	0	0	0	0	0	0	0	0	0	0	0	0	0	0	0	0	0	0	0	0	0	0	0	0	0	0	0	0	0	0	0
ASV_798	0	0	0	0	0	0	0	0	0	0	0	0	0	0	0	0	0	0	0	0	0	0	0	0	0	0	0	0	1	0	0	0	0	1	13	0	0	0	0	0	1	0	0	1	0	0	0	0	0
ASV_799	0	0	0	1	1	0	0	0	0	0	0	0	0	0	0	1	0	3	1	0	0	0	0	0	0	0	0	0	0	1	0	0	1	0	0	0	1	0	0	0	1	0	0	0	0	0	0	0	1
ASV_800	0	0	0	0	0	0	0	0	0	0	0	0	1	0	0	0	0	0	1	0	0	0	0	0	0	0	0	0	2	0	0	0	1	2	1	3	0	0	0	3	5	2	0	0	0	0	1	0	1
ASV_801	0	1	0	3	0	0	0	1	0	0	0	0	0	0	0	0	1	0	4	0	0	3	0	0	0	0	3	0	0	0	0	0	0	0	1	0	0	0	1	0	0	1	0	0	0	0	0	0	0
ASV_802	0	0	0	0	0	0	0	0	0	0	0	0	0	0	0	0	0	0	0	0	0	0	0	0	0	0	0	0	0	0	0	0	0	0	0	0	0	0	0	0	0	0	0	0	0	0	0	0	0
ASV_803	0	0	0	0	0	0	0	0	0	0	0	0	0	0	0	0	0	0	0	0	0	0	0	0	0	0	0	0	0	0	0	0	0	0	0	0	0	0	0	0	0	0	0	0	0	0	0	0	0
ASV_804	0	0	1	0	0	3	11	0	0	0	0	0	1	0	0	0	0	6	1	0	1	0	2	0	0	0	0	0	6	0	0	1	9	0	0	6	0	1	0	5	0	4	2	1	0	2	0	1	0
ASV_805	0	0	0	0	1	0	1	0	0	5	0	0	0	0	0	0	0	2	0	1	3	0	2	0	0	0	0	0	0	0	0	10	1	0	1	0	0	0	0	1	3	13	4	0	1	0	0	1	0
ASV_806	2	0	1	0	2	2	1	0	0	0	0	1	0	2	0	0	0	1	0	0	0	1	0	3	0	0	3	0	1	0	0	0	0	0	3	0	0	0	0	0	3	1	0	0	0	0	1	0	0
ASV_807	0	0	0	0	0	0	0	0	0	0	0	0	0	0	0	0	0	0	0	0	0	0	0	0	0	0	0	0	0	0	0	0	0	0	0	0	0	0	0	0	0	0	0	0	0	0	0	0	0
ASV_808	0	0	0	0	0	0	0	0	0	0	0	0	0	0	0	0	0	0	0	0	0	0	0	0	0	0	0	0	0	0	0	0	0	0	0	0	0	0	0	0	0	0	0	0	0	0	0	0	0
ASV_809	0	2	0	0	0	1	0	0	0	0	0	0	0	1	0	0	0	0	0	0	0	1	0	0	0	0	0	0	0	0	0	0	0	0	0	3	2	1	0	0	5	0	0	0	0	0	0	0	0
ASV_810	0	0	0	0	0	0	0	0	0	0	0	0	0	0	0	0	0	0	0	0	0	0	0	0	0	0	0	0	0	0	0	0	0	0	0	0	0	0	0	0	0	0	0	0	0	0	0	0	0
ASV_811	0	0	0	0	0	0	0	0	0	0	0	0	0	0	0	0	0	0	0	1	0	0	2	1	0	0	0	0	1	3	0	2	0	4	0	2	23	0	0	0	3	1	0	1	1	0	6	1	2
ASV_812	0	0	0	0	0	0	0	0	0	0	0	0	0	0	0	0	0	0	0	0	0	0	0	0	0	0	0	0	0	0	0	0	0	0	0	0	0	0	0	0	0	0	0	0	0	0	0	0	0
ASV_813	0	0	0	0	0	0	0	0	0	0	0	0	0	0	0	0	0	0	0	0	0	0	0	0	0	0	0	0	0	0	0	0	0	0	0	0	0	0	0	0	0	0	0	0	0	0	0	0	0
ASV_814	0	0	0	0	0	0	0	0	0	0	0	0	0	0	0	0	0	0	0	0	0	0	0	0	0	0	0	0	0	0	0	0	0	0	0	0	0	0	0	0	0	0	0	0	0	0	0	0	0
ASV_815	0	1	6	1	23	17	3	0	0	4	0	0	0	0	0	3	0	0	4	0	0	0	1	0	0	0	0	0	1	0	0	0	0	0	0	1	0	0	3	1	1	0	0	0	5	0	1	0	0
ASV_816	0	0	0	0	0	0	0	0	0	0	0	0	0	0	0	0	0	0	0	0	0	0	0	0	0	0	0	0	0	0	0	0	0	0	0	0	0	0	0	0	0	0	0	0	0	0	0	0	0
ASV_817	0	0	0	0	0	0	0	0	0	0	0	0	0	0	0	0	0	0	0	0	0	0	0	0	0	0	0	0	0	0	0	0	0	0	0	0	0	0	0	0	0	0	0	0	0	0	0	0	0
ASV_818	0	0	0	0	0	0	0	0	0	0	0	0	0	0	0	0	0	0	0	0	0	0	0	0	0	0	0	0	0	0	0	0	0	0	0	0	0	0	0	0	0	0	0	0	0	0	0	0	0
ASV_819	0	0	0	0	0	0	0	0	0	0	0	0	0	0	0	0	0	0	0	0	0	0	0	0	0	0	0	0	0	0	0	0	0	0	0	0	0	0	0	0	0	0	0	0	0	0	0	0	0
ASV_820	0	0	0	2	0	1	2	0	0	1	0	0	0	1	0	0	0	0	0	0	1	0	1	0	0	0	2	0	0	10	0	13	0	1	0	1	0	0	0	6	3	7	3	0	2	0	0	6	0
ASV_821	0	0	1	1	0	0	0	0	0	0	0	0	0	0	0	2	0	0	0	0	0	3	10	0	0	0	4	0	0	0	0	0	0	3	0	0	1	0	0	0	6	0	1	0	0	0	0	0	0
ASV_822	3	0	0	0	0	0	0	0	0	0	0	1	0	0	0	1	0	2	9	0	0	0	1	0	0	0	0	0	0	5	0	0	0	1	0	0	7	0	1	0	0	0	0	0	0	0	0	0	0
ASV_823	0	1	0	0	0	1	0	0	0	0	0	1	0	0	0	0	0	0	0	0	0	0	1	0	0	1	2	0	1	2	0	0	2	1	4	0	0	2	0	0	9	0	0	0	0	0	0	0	0
ASV_824	0	0	0	0	0	0	0	0	0	0	0	0	0	0	0	0	0	0	0	0	0	0	0	0	0	0	0	0	0	0	0	0	0	0	0	0	0	0	0	0	0	0	0	0	0	0	0	0	0
ASV_825	0	0	0	0	0	0	0	0	0	0	0	0	0	0	0	0	0	0	0	0	0	0	0	0	0	0	0	0	0	0	0	0	0	0	0	0	0	0	0	0	0	0	0	0	0	0	0	0	0
ASV_826	0	0	0	0	0	0	0	0	0	0	0	0	0	0	0	0	0	0	0	0	0	0	0	0	0	0	0	0	0	0	0	0	0	0	0	0	0	0	0	0	0	0	0	0	0	0	0	0	0
ASV_827	0	0	0	0	0	6	0	0	0	0	0	0	0	0	0	0	0	0	0	0	0	0	0	0	0	1	1	0	0	1	0	1	6	2	0	3	0	0	0	0	0	1	0	0	0	0	0	0	1
ASV_828	0	0	0	0	0	0	0	0	0	0	0	0	0	0	0	0	0	0	0	0	0	3	0	0	0	0	0	0	0	0	0	30	2	0	0	0	0	1	0	0	0	0	0	0	0	0	0	0	1
ASV_829	0	0	2	0	0	0	0	1	0	0	0	0	0	2	0	0	0	0	0	0	0	0	1	0	0	1	1	0	0	0	0	0	0	0	0	0	1	0	2	0	2	2	0	0	0	0	0	0	0
ASV_830	0	1	25	4	6	0	2	0	0	0	0	1	0	3	0	0	0	3	0	0	0	7	3	1	0	0	2	0	0	1	4	2	0	0	3	0	2	0	0	0	2	9	1	1	0	0	1	0	0
ASV_831	0	0	0	0	0	0	0	0	0	0	0	0	0	0	0	0	0	0	0	0	0	0	0	0	0	0	0	0	0	0	0	0	0	0	0	0	0	0	0	0	0	0	0	0	0	0	0	0	0
ASV_832	0	0	0	0	0	0	0	0	0	0	0	0	0	0	0	0	1	4	3	0	0	3	0	3	5	2	9	2	0	2	0	0	9	14	4	1	9	9	1	0	6	0	1	0	0	0	6	0	7
ASV_833	0	1	1	0	0	0	0	0	0	0	0	0	0	0	1	5	0	0	1	3	1	0	4	0	1	0	1	0	3	3	0	0	3	1	0	0	0	0	0	5	0	7	4	1	0	0	3	0	1
ASV_834	0	0	0	0	0	0	0	0	0	0	0	0	0	0	0	0	0	0	0	0	0	0	5	0	0	0	1	0	0	0	0	0	0	0	0	0	0	0	2	0	0	0	0	0	0	0	0	0	0
ASV_835	0	0	6	0	1	0	0	0	0	0	0	0	0	0	0	0	0	0	0	0	0	0	3	0	0	0	1	0	1	1	0	0	0	0	0	0	1	0	0	1	4	4	0	0	0	0	2	0	1
ASV_836	0	0	0	0	0	0	0	0	0	0	0	0	0	0	0	0	0	0	0	0	0	0	0	0	0	0	0	0	0	0	0	0	0	0	0	0	0	0	0	0	0	0	0	0	0	0	0	0	0
ASV_837	0	0	0	0	0	0	0	0	0	0	2	2	0	0	0	2	0	1	1	0	1	0	3	0	0	0	1	0	0	0	8	0	2	8	2	2	17	10	5	3	1	9	2	3	4	0	4	0	2
ASV_838	7	0	0	0	0	0	0	0	2	0	0	0	0	5	0	19	0	0	0	0	0	3	0	0	0	0	0	0	0	0	0	0	0	0	0	0	0	1	0	0	0	0	0	0	0	0	0	0	0
ASV_839	0	0	0	0	0	0	0	0	0	0	0	0	0	0	0	0	0	0	0	0	0	0	0	0	0	0	0	0	0	0	0	0	0	0	0	0	0	0	0	0	0	0	0	0	0	0	0	0	0
ASV_840	1	0	1	0	3	1	3	0	0	3	1	0	3	0	1	1	1	0	7	0	2	2	1	0	0	2	0	0	1	0	0	7	1	0	1	0	0	1	0	4	6	3	0	0	0	0	1	0	0
ASV_841	0	0	0	0	0	0	0	0	0	0	0	0	0	0	0	0	0	0	0	0	0	0	0	0	0	0	0	0	0	0	0	0	0	0	0	0	0	0	0	0	0	0	0	0	0	0	0	0	0
ASV_842	0	0	0	0	0	0	0	0	0	0	0	0	0	0	0	0	0	0	0	0	0	0	0	0	0	0	0	0	0	0	0	0	0	0	0	0	0	0	0	0	0	0	0	0	0	0	0	0	0
ASV_843	2	0	0	0	0	7	0	0	0	1	2	0	6	0	8	4	4	0	0	13	10	0	2	1	13	0	6	0	25	6	1	0	5	2	1	0	0	0	5	1	0	1	11	0	1	5	5	3	7
ASV_844	0	0	0	0	0	0	2	0	0	0	0	0	0	0	0	0	0	8	0	0	0	0	2	0	0	0	0	1	0	0	0	12	4	1	0	3	0	0	0	2	1	0	0	0	37	2	0	1	3
ASV_845	0	0	0	0	0	0	0	0	0	0	0	0	0	0	1	0	4	2	2	0	0	0	0	0	0	0	1	0	0	0	0	0	0	0	0	0	0	3	1	0	6	0	0	4	0	0	0	0	0
ASV_846	0	0	0	0	0	0	0	0	0	0	0	0	0	0	0	0	0	0	0	0	0	0	0	0	0	0	0	0	0	0	0	0	0	0	0	0	0	0	0	0	0	0	0	0	0	0	0	0	0
ASV_847	0	0	0	0	0	0	0	0	0	0	0	0	0	0	0	0	0	0	0	0	0	0	0	0	0	0	0	0	0	0	0	0	0	0	0	0	0	0	0	0	0	0	0	0	0	0	0	0	0
ASV_848	0	0	0	0	0	0	0	0	0	0	0	0	0	0	0	0	0	0	0	0	0	0	0	0	0	0	0	0	0	0	0	0	0	0	0	0	0	0	0	0	0	0	0	0	0	0	0	0	0
ASV_849	0	0	0	0	0	0	0	0	0	0	0	0	0	0	0	0	0	0	0	0	0	0	0	0	0	0	0	0	0	0	0	0	0	0	0	0	0	0	0	0	0	0	0	0	0	0	0	0	0
ASV_850	0	0	0	0	0	0	0	0	0	0	0	0	0	0	0	0	0	0	0	0	0	0	0	0	0	0	0	0	0	0	0	0	0	0	0	0	0	0	0	0	0	0	0	0	0	0	0	0	0
ASV_851	0	0	0	0	0	0	0	0	0	0	0	0	0	0	0	0	0	0	0	0	0	0	0	0	0	0	0	0	0	0	0	0	0	0	0	0	0	0	0	0	0	0	0	0	0	0	0	0	0
ASV_852	0	0	0	0	0	0	0	0	0	0	0	0	0	0	0	0	0	0	0	0	0	0	0	0	0	0	0	0	0	0	0	0	0	0	0	0	0	0	0	0	0	0	0	0	0	0	0	0	0
ASV_853	0	0	0	0	0	0	0	0	0	0	0	0	0	0	0	0	0	0	0	0	0	0	0	0	0	0	0	0	0	0	0	0	0	0	0	0	0	0	0	0	0	0	0	0	0	0	0	0	0
ASV_854	0	0	0	0	0	0	0	0	0	0	0	0	0	0	0	0	0	3	0	0	4	0	0	0	0	0	0	0	0	0	0	0	1	1	0	3	5	0	0	1	3	3	0	3	0	0	0	3	8
ASV_855	2	0	0	0	0	0	0	0	0	0	0	0	0	0	0	0	0	0	1	0	0	0	0	0	0	0	0	0	0	0	0	0	0	2	0	0	36	0	0	0	0	14	15	0	0	0	0	0	3
ASV_856	0	0	1	6	2	0	1	0	0	0	0	0	0	0	0	0	0	2	3	0	1	0	0	0	0	1	1	0	0	2	0	0	1	1	0	0	0	0	0	1	0	0	0	0	0	0	0	3	0
ASV_857	0	0	0	0	0	0	0	0	0	0	0	0	0	0	0	0	0	0	0	0	0	0	0	0	0	0	0	0	0	0	0	0	0	0	0	0	0	0	0	0	0	0	0	0	0	0	0	0	0
ASV_858	0	0	2	1	0	0	0	0	0	0	0	0	0	0	0	0	0	0	0	0	0	0	0	4	0	0	0	0	0	0	0	0	0	0	0	0	1	0	0	0	2	0	0	0	0	0	1	0	0
ASV_859	0	0	0	4	0	0	0	0	0	9	30	0	0	0	0	0	0	0	0	0	1	6	3	0	0	0	0	0	1	1	0	0	0	9	0	0	47	0	2	1	0	0	0	1	0	0	29	0	1
ASV_860	3	3	4	0	0	0	0	0	0	0	0	2	3	1	0	0	4	2	1	1	1	1	4	3	0	0	4	0	0	2	8	0	6	5	0	3	5	12	0	1	1	2	2	0	3	0	0	0	1
ASV_861	5	4	0	11	0	0	1	0	4	0	0	1	1	1	1	0	1	0	0	1	0	1	0	0	0	0	1	0	0	0	0	0	0	0	1	0	0	0	2	0	4	0	0	0	0	0	5	0	2
ASV_862	0	0	0	0	0	0	0	0	0	0	0	0	0	0	0	0	0	0	0	0	0	0	0	0	0	0	0	0	0	0	0	0	0	0	0	0	0	0	0	0	0	0	0	0	0	0	0	0	0
ASV_863	0	0	0	0	0	0	0	0	0	0	0	0	0	0	0	0	0	0	0	0	0	0	0	0	0	0	0	0	0	0	0	0	0	0	0	0	0	0	0	0	0	0	0	0	0	0	0	0	0
ASV_864	0	2	17	0	0	0	0	0	0	0	0	0	4	0	2	4	2	3	2	3	2	2	8	0	0	0	2	0	0	7	0	0	0	2	0	3	0	6	0	3	0	0	5	0	2	0	0	0	0
ASV_865	0	0	0	0	0	0	0	0	3	0	0	1	0	0	0	0	1	0	3	0	1	8	0	4	0	0	0	0	0	0	1	0	0	2	2	0	0	2	7	0	28	0	0	1	0	0	11	0	4
ASV_866	0	0	0	0	0	0	0	0	0	0	0	0	0	0	0	0	0	0	0	0	0	0	0	0	0	0	0	0	0	0	0	0	0	0	0	0	0	0	0	0	0	0	0	0	0	0	0	0	0
ASV_867	0	0	0	0	0	0	0	0	0	0	0	0	0	0	0	0	0	0	0	0	0	0	0	0	0	0	0	0	0	0	0	0	0	0	0	0	0	0	0	0	0	0	0	0	0	0	0	0	0
ASV_868	0	1	0	1	0	2	0	0	0	1	0	0	0	0	1	0	0	2	0	1	2	0	2	3	0	0	8	0	0	6	0	3	0	1	0	0	2	1	0	31	38	0	60	3	0	3	0	0	7
ASV_869	0	0	0	0	0	0	4	0	0	0	0	0	0	0	1	0	0	0	1	0	0	0	1	0	0	1	0	0	0	0	0	0	0	0	0	0	1	1	0	0	4	1	0	0	0	0	0	0	0
ASV_870	0	0	0	0	0	0	0	0	0	0	0	0	0	0	0	0	0	0	0	0	0	0	0	0	0	0	0	0	0	0	0	0	0	0	0	0	0	0	0	0	0	0	0	0	0	0	0	0	0
ASV_871	0	0	0	0	0	0	0	0	0	0	0	0	0	0	0	0	0	0	0	0	0	0	0	0	0	0	0	0	0	0	0	0	0	0	0	0	0	0	0	0	0	0	0	0	0	0	0	0	0
ASV_872	0	0	0	0	0	0	0	0	0	0	0	0	0	0	0	0	0	0	0	0	0	0	0	0	0	0	0	0	0	0	0	0	0	0	0	0	0	0	0	0	0	0	0	0	0	0	0	0	0
ASV_873	0	0	0	0	0	0	0	0	0	0	0	0	0	0	0	0	0	0	0	0	0	0	0	0	0	0	0	0	0	0	0	0	0	0	0	0	0	0	0	0	0	0	0	0	0	0	0	0	0
ASV_874	0	0	0	0	0	0	0	0	0	0	0	0	0	0	0	0	0	0	0	0	0	0	0	0	0	0	0	0	0	0	0	0	0	0	0	0	0	0	0	0	0	0	0	0	0	0	0	0	0
ASV_875	0	0	0	0	0	0	0	0	0	0	0	0	0	0	0	0	0	0	0	0	0	0	0	0	0	0	0	0	0	0	0	0	0	0	0	0	0	0	0	0	0	0	0	0	0	0	0	0	0
ASV_876	0	0	0	0	0	0	0	0	0	0	0	0	0	0	0	0	0	0	0	0	0	0	0	0	0	0	0	0	0	0	0	0	0	0	0	0	0	0	0	0	0	0	0	0	0	0	0	0	0
ASV_877	0	0	0	0	0	0	0	0	0	0	0	0	0	0	0	0	0	0	0	0	0	0	0	0	0	0	0	0	0	0	0	0	0	0	0	0	0	0	0	0	0	0	0	0	0	0	0	0	0
ASV_878	0	0	0	0	0	0	0	0	0	0	0	0	0	0	0	0	0	0	0	0	0	0	0	0	0	0	0	0	0	0	0	0	0	0	0	0	0	0	0	0	0	0	0	0	0	0	0	0	0
ASV_879	0	0	0	0	0	0	0	0	0	0	0	0	0	0	0	0	0	0	0	0	0	0	0	0	0	0	0	0	0	0	0	0	0	0	0	0	0	0	0	0	0	0	0	0	0	0	0	0	0
ASV_880	0	0	0	0	0	0	0	0	0	0	0	0	0	0	0	0	0	0	0	0	0	0	0	0	0	0	0	0	0	0	0	0	0	0	0	0	0	0	0	0	0	0	0	0	0	0	0	0	0
ASV_881	0	0	0	0	0	0	0	0	0	0	0	0	0	0	0	0	0	0	0	0	0	0	0	0	0	0	0	0	0	0	0	0	0	0	0	0	0	0	0	0	0	0	0	0	0	0	0	0	0
ASV_882	0	0	0	12	0	9	12	0	0	0	0	0	0	0	0	2	0	0	0	0	0	0	2	0	0	0	0	0	0	7	1	1	2	0	0	8	1	0	0	0	0	0	0	0	1	0	0	1	0
ASV_883	0	0	0	0	0	0	0	0	0	0	0	0	0	0	0	0	0	0	0	0	0	0	0	0	0	0	0	0	0	0	0	0	0	0	0	0	0	0	0	0	0	0	0	0	0	0	0	0	0
ASV_884	0	0	0	0	0	0	0	0	0	0	0	0	0	0	0	0	0	0	0	0	0	0	0	0	0	0	0	0	0	0	0	0	0	0	0	0	0	0	0	0	0	0	0	0	0	0	0	0	0
ASV_885	0	0	0	0	0	0	0	0	0	0	0	0	0	0	0	0	0	0	0	0	0	0	0	0	0	0	0	0	0	0	0	0	0	0	0	0	0	0	0	0	0	0	0	0	0	0	0	0	0
ASV_886	0	0	1	1	0	0	0	0	1	0	0	2	2	3	0	2	0	0	5	0	0	0	0	0	0	0	0	0	0	19	0	1	0	0	0	0	15	0	0	2	6	0	0	1	0	0	0	0	0
ASV_887	1	0	0	0	1	0	1	0	1	0	0	2	0	0	0	5	0	0	1	10	0	0	0	0	0	0	0	2	0	0	0	0	0	0	1	2	9	1	0	1	4	1	0	0	0	0	2	0	0
ASV_888	0	0	0	0	0	0	3	0	0	0	0	0	0	0	0	3	0	2	3	0	0	0	3	0	0	1	0	1	3	4	0	0	1	2	2	3	2	2	0	1	1	4	4	0	0	0	1	0	0
ASV_889	1	0	0	0	0	0	0	0	0	0	0	0	0	4	0	0	0	0	0	0	0	0	0	0	0	0	0	0	0	0	0	0	2	0	0	1	7	0	2	0	7	0	0	0	0	0	3	0	0
ASV_890	0	0	0	0	0	0	0	0	0	0	0	0	0	0	0	0	0	0	0	0	0	0	0	0	0	0	0	0	0	0	0	0	0	0	0	0	0	0	0	0	0	0	0	0	0	0	0	0	0
ASV_891	0	0	0	0	0	0	0	0	0	0	0	0	0	0	0	0	0	0	0	0	0	0	0	0	0	0	0	0	0	0	0	0	0	0	0	0	0	0	0	0	0	0	0	0	0	0	0	0	0
ASV_892	0	0	0	0	0	0	0	0	0	0	0	0	0	0	0	0	0	0	0	0	0	0	0	0	0	0	0	0	0	0	0	0	0	0	0	0	0	0	0	0	0	0	0	0	0	0	0	0	0
ASV_893	0	0	0	0	0	0	0	0	0	0	0	0	0	0	0	0	0	0	0	0	0	0	0	0	0	0	0	0	0	0	0	0	0	0	0	0	0	0	0	0	0	0	0	0	0	0	0	0	0
ASV_894	0	0	0	0	0	0	0	0	0	0	0	0	0	0	0	0	0	0	0	0	0	0	0	0	0	0	0	0	0	0	0	0	0	0	0	0	0	0	0	0	0	0	0	0	0	0	0	0	0
ASV_895	0	0	0	0	0	0	0	0	0	0	0	0	0	0	0	0	0	0	0	0	0	0	0	0	0	0	0	0	0	0	0	0	0	0	0	0	0	0	0	0	0	0	0	0	0	0	0	0	0
ASV_896	0	0	0	0	0	0	0	0	0	0	0	0	0	0	0	0	0	0	0	0	0	0	0	0	0	0	0	0	0	0	0	0	0	0	0	0	0	0	0	0	0	0	0	0	0	0	0	0	0
ASV_897	0	0	0	0	0	0	0	0	0	0	0	0	0	0	0	0	0	0	0	0	0	0	0	0	0	0	0	0	0	0	0	0	0	0	0	0	0	0	0	0	0	0	0	0	0	0	0	0	0
ASV_898	0	1	1	7	4	5	17	0	0	0	0	0	11	1	0	1	0	3	2	1	1	3	3	5	0	5	7	4	1	3	0	4	2	4	6	0	2	7	0	6	25	2	1	0	0	0	6	3	1
ASV_899	1	1	5	11	0	0	0	0	0	0	1	1	3	0	1	0	0	0	2	1	0	1	6	0	0	0	4	0	0	3	4	0	0	0	0	0	3	1	5	1	7	0	0	0	1	0	4	0	2
ASV_900	0	0	0	0	2	1	0	0	0	0	0	1	4	0	0	2	0	0	0	10	0	0	6	2	0	1	0	0	0	2	0	2	0	0	0	1	3	2	0	0	0	1	0	0	1	0	0	0	2
ASV_901	0	0	18	4	0	0	1	7	0	0	1	0	1	0	0	0	1	0	3	0	0	0	1	2	0	1	0	0	0	6	4	1	0	0	0	0	3	3	0	1	2	6	0	0	0	0	0	0	0
ASV_902	0	0	0	0	0	0	0	0	0	0	0	0	0	0	0	0	0	0	0	0	0	0	0	0	0	0	0	0	0	0	0	0	0	0	0	0	0	0	0	0	0	0	0	0	0	0	0	0	0
ASV_903	0	0	0	0	0	0	0	0	0	0	0	0	0	0	0	0	0	0	0	0	0	0	0	0	0	0	0	0	0	0	0	0	0	0	0	0	0	0	0	0	0	0	0	0	0	0	0	0	0
ASV_904	0	0	0	0	0	0	0	0	0	0	0	0	0	0	0	0	0	0	0	0	0	0	0	0	0	0	0	0	0	0	0	0	0	0	0	0	0	0	0	0	0	0	0	0	0	0	0	0	0
ASV_905	8	3	0	4	2	2	3	2	1	5	9	3	4	0	11	0	4	2	1	1	3	0	7	0	4	0	8	2	4	3	3	1	0	3	0	0	0	0	23	0	0	0	5	0	1	7	6	2	5
ASV_906	2	0	3	0	3	2	1	0	0	0	0	0	0	0	0	0	0	3	1	0	2	0	0	3	0	0	1	1	2	1	0	0	8	3	0	1	2	2	0	0	10	2	3	0	0	1	4	1	6
ASV_907	8	6	0	2	0	0	0	3	1	0	1	0	0	3	0	0	1	0	0	0	0	0	0	0	0	0	0	0	0	0	6	0	0	0	0	0	0	1	3	0	0	0	0	0	0	0	0	0	0
ASV_908	0	0	0	0	0	0	0	0	0	0	0	0	0	0	0	0	0	0	0	0	0	0	0	0	0	0	0	0	0	0	0	0	0	0	0	0	0	0	0	0	0	0	0	0	0	0	0	0	0
ASV_909	0	0	0	0	0	0	0	0	0	0	0	0	0	0	0	0	0	0	0	0	0	0	0	0	0	0	0	0	0	0	0	0	0	0	0	0	0	0	0	0	0	0	0	0	0	0	0	0	0
ASV_910	0	0	0	0	0	0	0	0	0	0	0	0	0	0	0	0	0	0	0	0	0	0	0	0	0	0	0	0	0	0	0	0	0	0	0	0	0	0	0	0	0	0	0	0	0	0	0	0	0
ASV_911	0	0	1	0	0	0	3	0	0	0	0	0	0	0	0	0	0	4	0	0	2	0	1	0	0	0	0	0	0	0	0	0	2	0	3	1	0	1	0	0	0	0	0	0	0	0	3	0	0
ASV_912	0	0	0	0	0	0	0	0	3	0	0	0	0	0	0	0	1	0	0	0	0	0	0	0	0	0	2	0	0	0	0	0	0	0	0	2	0	0	1	0	5	0	1	0	0	0	6	0	0
ASV_913	0	0	0	0	0	0	0	0	0	0	0	0	0	0	0	0	0	0	0	0	0	0	0	0	0	0	0	0	0	0	0	0	0	0	0	0	0	0	0	0	0	0	0	0	0	0	0	0	0
ASV_914	0	0	0	0	0	0	0	0	0	0	0	0	0	0	0	0	0	0	0	0	0	0	0	0	0	0	0	0	0	0	0	0	0	0	0	0	0	0	0	0	0	0	0	0	0	0	0	0	0
ASV_915	0	0	0	0	0	0	0	0	0	0	0	0	0	0	0	0	0	0	0	0	0	0	0	0	0	0	0	0	0	0	0	0	0	0	0	0	0	0	0	0	0	0	0	0	0	0	0	0	0
ASV_916	0	0	0	0	0	0	0	0	0	0	0	0	0	0	0	0	0	0	0	0	0	0	0	0	0	0	0	0	0	0	0	0	0	0	0	0	0	0	0	0	0	0	0	0	0	0	0	0	0
ASV_917	0	0	0	0	0	0	0	0	0	0	0	0	0	0	0	0	0	0	0	0	0	0	0	0	0	0	0	0	0	0	0	0	0	0	0	0	0	0	0	0	0	0	0	0	0	0	0	0	0
ASV_918	0	0	0	1	0	0	1	0	0	0	0	0	2	0	0	1	0	3	6	0	7	0	1	1	0	0	2	0	0	1	0	3	1	0	0	0	2	1	1	1	0	0	0	0	0	0	3	0	2
ASV_919	0	0	2	5	0	0	1	0	0	0	0	0	7	0	0	0	0	0	3	1	0	1	3	0	0	0	0	6	0	0	0	1	1	0	0	0	1	0	0	2	1	1	0	0	0	0	1	1	0
ASV_920	0	0	0	0	0	0	0	0	0	0	0	0	0	0	0	0	0	0	0	0	0	0	0	0	0	0	0	0	0	0	0	0	0	0	0	0	0	0	0	0	0	0	0	0	0	0	0	0	0
ASV_921	0	0	0	0	0	0	0	0	0	0	0	0	0	0	0	0	0	0	0	0	0	0	0	0	0	0	0	0	0	0	0	0	0	0	0	0	0	0	0	0	0	0	0	0	0	0	0	0	0
ASV_922	0	0	0	0	0	0	0	0	0	0	0	0	0	0	0	0	0	0	0	0	0	0	0	0	0	0	0	0	0	0	0	0	0	0	0	0	0	0	0	0	0	0	0	0	0	0	0	0	0
ASV_923	5	4	2	1	0	0	0	0	1	0	0	0	0	4	0	0	2	0	2	0	0	0	1	0	0	0	1	0	0	0	2	0	0	0	0	0	3	0	0	6	13	3	0	0	0	0	0	0	2
ASV_924	0	0	0	0	0	0	0	0	0	0	0	0	0	0	0	0	0	0	0	0	0	0	0	0	0	0	0	0	0	0	0	0	0	0	0	0	0	0	0	0	0	0	0	0	0	0	0	0	0
ASV_925	0	0	0	0	0	0	0	0	0	0	0	0	0	0	0	0	0	0	0	0	0	0	0	0	0	0	0	0	0	0	0	0	0	0	0	0	0	0	0	0	0	0	0	0	0	0	0	0	0
ASV_926	0	0	0	0	0	0	0	0	0	0	0	0	0	0	0	0	0	0	0	0	0	0	0	0	0	0	0	0	0	0	0	0	0	0	0	0	0	0	0	0	0	0	0	0	0	0	0	0	0
ASV_927	0	0	0	0	2	10	0	0	0	1	0	0	0	0	0	0	0	3	0	0	0	1	0	0	0	0	0	0	0	0	0	18	2	0	0	0	0	0	0	5	3	20	25	0	2	0	2	0	1
ASV_928	0	0	0	0	0	0	0	0	0	0	0	0	0	0	0	0	0	0	0	0	0	0	0	0	0	0	0	0	0	0	0	0	0	0	0	0	0	0	0	0	0	0	0	0	0	0	0	0	0
ASV_929	0	0	0	0	0	0	0	0	0	0	0	0	0	0	0	0	0	0	0	0	0	0	0	0	0	0	0	0	0	0	0	0	0	0	0	0	0	0	0	0	0	0	0	0	0	0	0	0	0
ASV_930	1	2	18	1	0	5	10	0	1	0	1	1	1	1	1	0	6	9	1	0	0	3	7	1	0	4	1	0	0	4	9	0	7	3	2	1	1	12	0	3	13	3	1	0	2	4	0	0	4
ASV_931	0	0	0	0	0	0	0	0	0	0	0	0	0	0	0	0	0	0	0	0	0	0	0	0	0	0	0	0	0	0	0	0	0	0	0	0	0	0	0	0	0	0	0	0	0	0	0	0	0
ASV_932	0	0	0	0	0	0	0	0	0	0	0	0	0	0	0	0	0	0	0	0	0	0	0	0	0	0	0	0	0	0	0	0	0	0	0	0	0	0	0	0	0	0	0	0	0	0	0	0	0
ASV_933	0	0	0	0	0	0	0	0	0	0	0	0	0	0	0	0	0	0	0	0	0	0	0	0	0	0	0	0	0	0	0	0	0	0	0	0	0	0	0	0	0	0	0	0	0	0	0	0	0
ASV_934	4	2	3	4	1	6	16	1	0	4	1	2	0	0	0	2	1	6	7	2	6	8	4	1	0	3	1	0	2	6	2	1	18	6	1	13	20	7	0	6	0	0	8	2	0	1	7	5	3
ASV_935	0	10	11	1	0	8	13	0	0	0	0	0	0	0	2	0	4	11	3	0	4	0	1	1	1	1	5	0	1	2	0	3	5	3	1	3	1	3	1	7	5	4	7	5	1	2	5	2	3
ASV_936	0	0	1	0	0	0	0	0	0	0	0	0	0	1	0	0	0	0	3	0	0	1	1	0	0	4	0	0	1	0	0	0	0	1	0	1	1	0	0	0	9	1	0	1	1	0	0	0	4
ASV_937	0	0	0	0	2	2	1	0	0	0	0	0	0	0	0	1	0	0	1	0	0	0	2	0	0	0	0	0	0	0	0	0	0	0	0	3	2	0	2	3	1	1	0	1	2	0	3	2	0
ASV_938	0	0	111	46	31	0	0	0	0	0	0	0	0	0	0	0	0	0	0	0	0	0	0	0	0	0	0	0	0	0	0	0	9	0	0	13	0	0	0	0	0	0	0	0	0	0	0	0	0
ASV_939	0	0	0	0	0	0	0	0	0	0	0	0	0	0	0	0	0	0	0	0	0	0	0	0	0	0	0	0	0	0	0	0	0	0	0	0	0	0	0	0	0	0	0	0	0	0	0	0	0
ASV_940	0	0	0	0	0	0	0	0	0	0	0	0	0	0	0	0	0	0	0	0	0	0	0	0	0	0	0	0	0	0	0	0	0	0	0	0	0	0	0	0	0	0	0	0	0	0	0	0	0
ASV_941	0	0	0	0	0	0	0	0	0	0	0	0	0	0	0	0	0	0	0	0	0	0	0	0	0	0	0	0	0	0	0	0	0	0	0	0	0	0	0	0	0	0	0	0	0	0	0	0	0
ASV_942	0	0	0	0	0	0	0	0	0	0	0	0	0	0	0	0	0	0	0	0	0	0	0	0	0	0	0	0	0	0	0	0	0	0	0	0	0	0	0	0	0	0	0	0	0	0	0	0	0
ASV_943	0	0	0	0	0	0	0	0	0	0	0	0	0	0	0	0	0	0	0	0	0	0	0	0	0	0	0	0	0	0	0	0	0	0	0	0	0	0	0	0	0	0	0	0	0	0	0	0	0
ASV_944	0	0	0	0	0	0	0	0	0	0	0	0	0	0	0	0	0	0	0	0	0	0	0	0	0	0	0	0	0	0	0	0	0	0	0	0	0	0	0	0	0	0	0	0	0	0	0	0	0
ASV_945	1	6	37	21	4	13	7	2	1	0	0	2	1	6	0	1	3	1	1	1	0	0	14	0	0	16	10	0	0	0	7	3	3	0	0	1	0	0	1	4	5	3	0	0	3	0	1	0	1
ASV_946	0	1	1	2	1	0	1	0	0	0	0	0	0	0	0	0	0	2	0	0	0	0	0	0	0	0	1	0	0	3	0	4	6	2	0	3	1	0	0	6	4	9	0	0	0	0	0	1	0
ASV_947	0	0	0	0	0	0	0	0	0	0	0	0	0	0	0	0	0	0	0	0	0	0	0	0	0	0	0	0	0	0	0	0	0	0	0	0	0	0	0	0	0	0	0	0	0	0	0	0	0
ASV_948	0	0	0	0	0	0	0	0	0	0	0	0	0	0	0	0	0	0	0	0	0	0	0	0	0	0	0	0	0	0	0	0	0	0	0	0	0	0	0	0	0	0	0	0	0	0	0	0	0
ASV_949	0	0	4	1	2	13	8	0	0	2	0	0	0	0	0	0	0	0	0	0	1	0	0	0	0	0	0	0	1	0	0	0	0	2	0	0	0	0	0	1	3	0	0	0	0	0	0	0	0
ASV_950	0	0	0	0	0	0	0	0	0	1	0	0	0	0	0	0	0	0	2	1	1	2	0	0	0	0	1	0	0	0	0	2	4	0	1	0	1	1	0	1	6	0	0	1	0	0	1	0	0
ASV_951	0	1	6	1	0	0	0	1	0	0	0	1	0	3	0	0	0	0	1	0	0	0	4	0	0	0	0	0	0	0	3	0	0	1	1	0	0	4	1	0	3	0	0	0	0	0	2	0	0
ASV_952	0	0	0	0	0	0	0	0	0	0	0	0	0	0	0	0	0	0	0	0	0	0	0	0	0	0	0	0	0	0	0	0	0	0	0	0	0	0	0	0	0	0	0	0	0	0	0	0	0
ASV_953	0	0	0	0	0	0	0	0	0	0	0	0	0	0	0	0	0	0	0	0	0	0	0	0	0	0	0	0	0	0	0	0	0	0	0	0	0	0	0	0	0	0	0	0	0	0	0	0	0
ASV_954	0	0	0	0	0	0	0	0	0	0	0	0	0	0	0	0	0	0	0	0	0	0	0	0	0	0	0	0	0	0	0	0	0	0	0	0	0	0	0	0	0	0	0	0	0	0	0	0	0
ASV_955	0	0	0	0	0	0	0	0	0	0	0	0	0	0	0	0	0	0	0	0	0	0	0	0	0	0	0	0	0	0	0	0	0	0	0	0	0	0	0	0	0	0	0	0	0	0	0	0	0
ASV_956	0	0	0	0	0	0	0	0	0	0	0	0	0	0	0	0	0	0	0	0	0	0	0	0	0	0	0	0	0	0	0	0	0	0	0	0	0	0	0	0	0	0	0	0	0	0	0	0	0
ASV_957	6	0	0	0	0	9	4	2	0	4	0	1	3	1	1	0	2	1	1	0	14	0	9	3	0	6	11	0	0	4	1	1	0	3	1	0	0	0	6	6	0	0	2	3	6	5	7	3	8
ASV_958	0	0	0	0	0	0	0	0	0	0	0	0	0	0	0	0	0	0	0	0	0	0	0	0	0	0	0	0	0	0	0	0	0	0	0	0	0	0	0	0	0	0	0	0	0	0	0	0	0
ASV_959	0	0	0	0	0	0	0	0	0	0	0	0	0	0	0	0	0	0	0	0	0	0	0	0	0	0	0	0	0	0	0	0	0	0	0	0	0	0	0	0	0	0	0	0	0	0	0	0	0
ASV_960	0	0	0	0	0	0	0	0	0	0	0	0	0	0	0	0	0	0	0	0	0	0	0	0	0	0	0	0	0	0	0	0	0	0	0	0	0	0	0	0	0	0	0	0	0	0	0	0	0
ASV_961	0	0	0	0	0	0	0	0	0	0	0	0	0	0	0	0	0	0	0	0	0	0	0	0	0	0	0	0	0	0	0	0	0	0	0	0	0	0	0	0	0	0	0	0	0	0	0	0	0
ASV_962	0	0	0	0	0	0	0	0	0	0	0	0	0	0	0	0	0	0	0	0	0	0	0	0	0	0	0	0	0	0	0	0	0	0	0	0	0	0	0	0	0	0	0	0	0	0	0	0	0
ASV_963	0	0	0	0	0	0	0	0	0	0	0	0	0	0	0	0	0	0	0	0	0	0	0	0	0	0	0	0	0	0	0	0	0	0	0	0	0	0	0	0	0	0	0	0	0	0	0	0	0
ASV_964	0	0	0	0	0	0	0	0	0	0	0	0	0	0	0	0	0	0	0	0	0	0	0	0	0	0	0	0	0	0	0	0	0	0	0	0	0	0	0	0	0	0	0	0	0	0	0	0	0
ASV_965	0	0	1	0	0	0	0	0	0	0	0	0	0	0	0	1	0	0	4	0	0	1	2	1	0	0	1	2	0	2	0	0	0	22	1	0	1	10	0	1	6	1	4	0	0	0	1	0	0
ASV_966	0	1	0	0	0	0	0	0	0	0	0	0	0	0	0	0	0	0	0	0	0	0	0	0	0	0	0	0	0	2	0	0	0	0	0	0	125	0	0	0	0	0	3	0	0	0	0	0	0
ASV_967	4	1	0	0	0	0	0	0	0	0	0	0	0	21	0	0	0	0	1	0	3	0	0	0	0	0	0	0	0	0	8	0	0	2	0	0	0	0	0	0	0	0	0	0	0	0	4	0	0
ASV_968	5	0	5	2	0	0	0	2	1	0	1	1	1	2	0	1	3	0	0	0	0	1	1	0	0	0	1	0	0	0	3	0	0	0	0	0	0	0	0	1	2	1	0	0	0	0	1	0	0
ASV_969	0	0	1	0	0	0	1	0	0	0	0	0	0	0	0	0	0	0	0	0	0	0	0	0	0	0	0	0	0	0	0	0	0	0	0	0	0	0	0	0	0	0	0	0	0	0	0	0	0
ASV_970	0	0	0	0	0	0	0	0	0	0	0	0	0	0	0	0	0	0	0	0	0	0	0	0	0	0	0	0	0	0	0	0	0	0	0	0	0	0	0	0	0	0	0	0	0	0	0	0	0
ASV_971	0	0	0	0	0	0	0	0	0	0	0	0	0	0	0	0	0	0	0	0	0	0	0	0	0	0	0	0	0	0	0	0	0	0	0	0	0	0	0	0	0	0	0	0	0	0	0	0	0
ASV_972	0	0	0	0	0	0	0	0	0	0	0	0	0	0	0	0	0	0	0	0	0	0	0	0	0	0	0	0	0	0	0	0	0	0	0	0	0	0	0	0	0	0	0	0	0	0	0	0	0
ASV_973	0	0	0	0	0	0	0	0	0	0	0	0	0	0	0	0	0	0	0	0	0	0	0	0	0	0	0	0	0	0	0	0	0	0	0	0	0	0	0	0	0	0	0	0	0	0	0	0	0
ASV_974	0	0	0	0	0	0	0	0	0	0	0	0	0	0	0	0	0	0	0	0	0	0	0	0	0	0	0	0	0	0	0	0	0	0	0	0	0	0	0	0	0	0	0	0	0	0	0	0	0
ASV_975	0	0	0	0	0	0	0	0	0	0	0	0	0	0	0	0	0	0	0	0	0	0	0	0	0	0	0	0	0	0	0	0	0	0	0	0	0	0	0	0	0	0	0	0	0	0	0	0	0
ASV_976	0	0	0	0	0	0	0	0	0	0	0	0	0	0	0	0	0	0	0	0	0	0	0	0	0	0	0	0	0	0	0	0	0	0	0	0	0	0	0	0	0	0	0	0	0	0	0	0	0
ASV_977	0	0	0	0	0	0	0	0	0	0	0	0	0	0	0	0	0	0	0	0	0	0	0	0	0	0	0	0	0	0	0	0	0	0	0	0	0	0	0	0	0	0	0	0	0	0	0	0	0
ASV_978	0	0	0	0	0	0	0	0	0	0	0	0	0	0	0	0	0	0	0	0	0	0	0	0	0	0	0	0	0	0	0	0	0	0	0	0	0	0	0	0	0	0	0	0	0	0	0	0	0
ASV_979	0	0	0	0	0	0	0	0	0	0	0	0	0	0	0	0	0	0	0	0	0	0	0	0	0	0	0	0	0	0	0	0	0	0	0	0	0	0	0	0	0	0	0	0	0	0	0	0	0
ASV_980	0	0	0	0	0	0	0	0	0	0	0	0	0	0	0	0	0	0	0	0	0	0	0	0	0	0	0	0	0	0	0	0	0	0	0	0	0	0	0	0	0	0	0	0	0	0	0	0	0
ASV_981	0	2	0	7	0	0	2	0	0	0	0	0	0	0	0	1	0	0	0	0	0	0	0	0	0	0	5	2	2	0	0	0	9	0	0	1	3	4	3	1	0	1	0	1	0	0	1	0	0
ASV_982	1	1	8	1	0	0	0	3	0	0	0	0	0	0	0	0	0	0	1	0	0	0	1	1	0	0	0	0	0	0	0	0	0	0	0	0	0	0	0	0	2	0	0	0	0	0	0	0	0
ASV_983	0	2	0	1	0	0	0	1	0	0	0	0	3	1	0	0	0	0	0	0	0	3	0	0	0	0	6	0	0	0	0	0	0	1	0	0	5	2	3	1	1	3	0	0	0	1	4	0	0
ASV_984	0	0	0	0	0	0	0	0	0	0	0	0	0	0	0	0	0	0	0	0	0	0	0	0	0	0	0	0	0	0	0	0	0	0	0	0	0	0	0	0	0	0	0	0	0	0	0	0	0
ASV_985	0	0	0	0	0	0	0	0	0	0	0	0	0	0	0	0	0	0	0	0	0	0	0	0	0	0	0	0	0	0	0	0	0	0	0	0	0	0	0	0	0	0	0	0	0	0	0	0	0
ASV_986	0	0	0	0	0	0	0	0	0	0	0	0	0	0	0	0	0	0	0	0	0	0	0	0	0	0	0	0	0	0	0	0	0	0	0	0	0	0	0	0	0	0	0	0	0	0	0	0	0
ASV_987	0	0	0	0	0	0	0	0	0	0	0	0	0	0	0	0	0	0	0	0	0	0	0	0	0	0	0	0	0	0	0	0	0	0	0	0	0	0	0	0	0	0	0	0	0	0	0	0	0
ASV_988	0	0	0	0	0	0	0	0	0	0	0	0	0	0	0	0	0	0	0	0	0	0	0	0	0	0	0	0	0	0	0	0	0	0	0	0	0	0	0	0	0	0	0	0	0	0	0	0	0
ASV_989	0	0	0	0	0	0	0	0	0	0	0	0	0	0	0	0	0	0	0	0	0	0	0	0	0	0	0	0	0	0	0	0	0	0	0	0	0	0	0	0	0	0	0	0	0	0	0	0	0
ASV_990	1	1	3	0	0	0	1	0	0	0	0	0	0	1	0	0	0	0	0	0	0	0	2	0	0	0	0	0	0	0	0	0	0	0	4	0	0	4	0	0	2	1	0	0	0	0	0	0	0
ASV_991	0	0	0	0	0	0	0	0	0	0	0	1	0	0	0	0	0	0	2	0	0	0	0	0	0	0	0	0	0	2	0	3	0	0	0	4	2	5	0	1	1	0	1	0	2	0	1	0	1
ASV_992	0	0	0	0	0	0	0	0	0	0	0	0	0	0	0	0	0	0	0	0	0	0	0	0	0	0	0	0	0	0	0	0	0	0	0	0	0	0	0	0	0	0	0	0	0	0	0	0	0
ASV_993	0	0	0	0	0	0	0	0	0	0	0	0	0	0	0	0	0	0	0	0	0	0	0	0	0	0	0	0	0	0	0	0	0	0	0	0	0	0	0	0	0	0	0	0	0	0	0	0	0
ASV_994	0	0	0	0	0	0	0	0	0	0	0	0	0	0	0	0	0	0	0	0	0	0	0	0	0	0	0	0	0	0	0	0	0	0	0	0	0	0	0	0	0	0	0	0	0	0	0	0	0
ASV_995	0	0	0	0	0	0	0	0	0	0	0	0	0	0	0	0	0	0	0	0	0	0	0	0	0	0	0	0	0	0	0	0	0	0	0	0	0	0	0	0	0	0	0	0	0	0	0	0	0
ASV_996	1	2	0	1	0	0	0	0	0	1	0	1	0	1	0	3	6	0	1	0	0	2	0	1	0	0	0	0	0	1	0	0	0	0	0	0	1	0	0	0	1	0	0	4	0	0	2	0	0
ASV_997	0	0	0	0	0	0	0	0	0	0	0	0	0	0	0	0	0	0	0	0	0	0	0	0	0	0	0	0	0	0	0	0	0	0	0	0	0	0	0	0	0	0	0	0	0	0	0	0	0
ASV_998	0	0	0	0	0	0	0	0	0	0	0	0	0	0	0	0	0	0	0	0	0	0	0	0	0	0	0	0	0	0	0	0	0	0	0	0	0	0	0	0	0	0	0	0	0	0	0	0	0
ASV_999	0	0	0	0	0	0	0	0	0	0	0	0	0	0	0	0	0	0	0	0	0	0	0	0	0	0	0	0	0	0	0	0	0	0	0	0	0	0	0	0	0	0	0	0	0	0	0	0	0
ASV_1000	0	0	0	0	0	0	0	0	0	0	0	0	0	0	0	0	0	0	0	0	0	0	0	0	0	0	0	0	0	0	0	0	0	0	0	0	0	0	0	0	0	0	0	0	0	0	0	0	0
ASV_1001	0	0	0	0	0	0	0	0	0	0	0	0	0	0	0	0	0	0	0	0	0	0	0	0	0	0	0	0	0	0	0	0	0	0	0	0	0	0	0	0	0	0	0	0	0	0	0	0	0
ASV_1002	0	0	0	0	0	0	0	0	0	0	0	0	0	0	0	0	0	0	0	0	0	0	0	0	0	0	0	0	0	0	0	0	0	0	0	0	0	0	0	0	0	0	0	0	0	0	0	0	0
ASV_1003	0	0	0	1	0	0	2	0	0	0	0	0	0	0	0	0	0	0	1	0	1	1	2	0	0	0	0	0	1	1	0	0	0	4	1	4	3	1	0	3	6	0	3	0	0	0	1	0	1
ASV_1004	0	0	0	0	0	0	0	0	0	0	0	0	0	0	0	0	0	0	0	0	0	0	0	0	0	0	0	0	0	0	0	0	0	0	0	0	0	0	0	0	0	0	0	0	0	0	0	0	0
ASV_1005	0	0	0	0	0	0	0	0	0	0	0	0	0	0	0	0	0	0	0	0	0	0	0	0	0	0	0	0	0	0	0	0	0	0	0	0	0	0	0	0	0	0	0	0	0	0	0	0	0
ASV_1006	0	0	0	0	0	0	0	0	0	0	0	0	0	0	0	0	0	0	0	0	0	0	0	0	0	0	0	0	0	0	0	0	0	0	0	0	0	0	0	0	0	0	0	0	0	0	0	0	0
ASV_1007	0	4	13	6	15	10	10	0	0	1	0	1	2	0	0	0	0	1	2	0	0	3	0	0	0	0	1	5	2	0	0	1	5	4	2	2	1	4	0	0	16	8	0	0	1	0	0	0	0
ASV_1008	2	11	0	2	0	0	0	0	5	1	0	0	0	0	0	0	3	0	2	0	0	0	2	0	0	0	0	0	0	0	0	0	3	0	0	0	2	0	0	0	7	0	0	0	0	0	0	0	0
ASV_1009	0	0	0	0	0	0	0	0	0	0	0	0	0	0	0	0	0	0	0	0	0	0	0	0	0	0	0	0	0	0	0	0	0	0	0	0	0	0	0	0	0	0	0	0	0	0	0	0	0
ASV_1010	0	1	4	0	0	0	0	2	1	0	0	0	0	1	0	1	0	0	2	0	0	0	5	4	0	0	0	0	0	6	2	0	2	1	0	0	0	0	0	0	5	0	3	0	0	0	1	0	0
ASV_1011	0	0	5	0	0	0	0	0	0	0	0	0	0	0	0	0	0	0	0	0	0	0	1	0	0	0	0	0	0	0	0	0	0	0	0	0	11	1	0	0	0	0	0	0	0	0	0	0	0
ASV_1012	0	0	0	0	0	0	0	0	0	0	0	0	0	0	0	0	0	0	0	0	0	0	0	0	0	0	0	0	0	0	0	0	0	0	0	0	0	0	0	0	0	0	0	0	0	0	0	0	0
ASV_1013	0	0	0	0	0	0	0	0	0	0	0	0	0	0	0	0	0	0	0	0	0	0	0	0	0	0	0	0	0	0	0	0	0	0	0	0	0	0	0	0	0	0	0	0	0	0	0	0	0
ASV_1014	0	0	0	0	0	0	0	0	0	0	0	0	0	0	0	0	0	0	0	0	0	0	0	0	0	0	0	0	0	0	0	0	0	0	0	0	0	0	0	0	0	0	0	0	0	0	0	0	0
ASV_1015	0	0	0	0	0	0	0	0	0	3	0	0	3	0	0	0	0	3	0	0	0	0	1	0	0	0	0	0	0	0	0	0	0	1	0	0	154	1	0	0	0	0	0	0	0	0	2	0	0
ASV_1016	0	0	0	0	0	0	12	0	0	0	0	0	0	0	0	0	0	2	0	0	2	0	0	0	0	0	0	1	1	5	0	0	0	10	0	7	1	3	0	10	15	0	0	3	1	0	4	0	3
ASV_1017	0	0	1	0	0	0	0	0	0	0	0	0	0	0	0	0	3	0	0	2	0	5	9	0	0	0	2	0	0	0	1	0	0	3	5	0	1	4	2	0	5	1	0	0	0	2	0	0	0
ASV_1018	0	0	0	0	7	2	6	0	0	0	0	0	0	0	0	0	0	0	0	0	0	0	0	0	0	0	0	1	11	0	0	2	8	0	0	5	0	2	0	4	0	2	0	0	1	0	0	4	0
ASV_1019	0	0	0	0	0	0	0	0	0	0	0	0	0	0	0	0	0	0	0	0	0	0	0	0	0	0	0	0	0	0	0	0	0	0	0	0	0	0	0	0	0	0	0	0	0	0	0	0	0
ASV_1020	0	0	0	0	0	0	0	0	0	0	0	0	0	0	0	0	0	0	0	0	0	0	0	0	0	0	0	0	0	0	0	0	0	0	0	0	0	0	0	0	0	0	0	0	0	0	0	0	0
ASV_1021	0	0	0	0	0	0	0	0	0	0	0	0	0	0	0	0	0	0	0	0	0	0	0	0	0	0	0	0	0	0	0	0	0	0	0	0	0	0	0	0	0	0	0	0	0	0	0	0	0
ASV_1022	0	0	0	0	0	0	0	0	0	0	0	0	0	0	0	0	0	0	0	0	0	0	0	0	0	0	0	0	0	0	0	0	0	0	0	0	0	0	0	0	1	0	0	0	0	0	0	3	2
ASV_1023	1	0	0	4	0	0	0	0	0	0	1	1	0	0	0	1	0	0	1	0	0	0	0	0	0	0	0	0	0	1	0	0	0	1	0	0	0	1	0	0	1	0	2	1	0	0	0	0	0
ASV_1024	0	0	0	0	0	0	0	0	0	0	0	0	0	0	0	0	0	0	0	0	0	0	0	0	0	0	0	0	0	0	0	0	0	0	0	0	0	0	0	0	0	0	0	0	0	0	0	0	0
ASV_1025	0	0	0	0	0	0	0	0	0	0	0	0	0	0	0	0	0	0	0	0	0	0	0	0	0	0	0	0	0	0	0	0	0	0	0	0	0	0	0	0	0	0	0	0	0	0	0	0	0
ASV_1026	0	0	4	4	0	0	0	0	0	0	0	0	0	0	0	0	1	0	1	0	0	0	2	0	0	3	11	0	0	2	0	0	0	0	0	0	0	0	0	0	1	0	0	0	0	0	0	0	0
ASV_1027	0	2	0	0	0	2	0	0	0	0	0	0	0	0	0	0	0	0	0	0	0	0	0	0	0	2	2	0	8	2	0	0	5	0	1	0	0	0	0	4	0	14	1	0	0	0	0	1	2
ASV_1028	0	0	3	0	1	2	2	0	0	0	0	0	0	0	0	0	0	0	0	0	0	0	0	0	0	1	3	0	0	1	0	11	2	0	0	0	0	1	0	2	0	1	0	0	4	0	0	0	2
ASV_1029	0	1	0	0	0	0	0	0	0	2	0	0	0	0	0	2	0	1	0	1	0	0	1	0	0	0	0	2	0	4	0	0	0	3	0	3	1	1	0	0	0	0	1	0	0	0	0	1	0
ASV_1030	0	0	0	0	0	0	0	0	0	0	0	0	0	0	0	0	0	0	0	0	0	0	0	0	0	0	0	0	0	0	0	0	0	0	0	0	0	0	0	0	0	0	0	0	0	0	0	0	0
ASV_1031	0	0	0	0	0	0	0	0	0	0	0	0	0	0	0	0	0	0	0	0	0	0	0	0	0	0	0	0	0	0	0	0	0	0	0	0	0	0	0	0	0	0	0	0	0	0	0	0	0
ASV_1032	0	0	0	0	0	0	0	0	0	0	0	0	0	0	0	0	0	0	0	0	0	0	0	0	0	0	0	0	0	0	0	0	0	0	0	0	0	0	0	0	0	0	0	0	0	0	0	0	0
ASV_1033	1	1	6	2	0	0	8	0	0	2	3	0	1	1	1	0	0	0	1	1	2	4	0	0	0	0	2	1	0	7	1	0	8	0	0	4	6	11	2	1	11	11	8	1	0	1	1	3	1
ASV_1034	1	0	4	3	0	1	8	0	0	0	0	0	2	0	0	0	0	0	3	0	1	2	0	0	0	0	0	0	0	3	0	1	8	4	1	1	2	4	0	4	11	2	6	6	4	0	1	2	0
ASV_1035	0	0	0	0	0	0	0	0	0	0	0	0	0	0	0	7	0	0	0	1	0	1	0	0	0	3	0	0	1	2	0	1	8	1	0	0	0	0	0	0	4	0	0	0	3	0	1	0	0
ASV_1036	0	0	5	3	1	0	0	0	0	0	0	0	6	0	0	0	0	0	2	0	0	0	0	0	0	1	0	0	0	1	0	0	0	0	0	0	2	0	0	0	2	3	0	0	0	0	0	0	0
ASV_1037	0	0	0	0	0	0	0	0	0	0	0	0	0	0	0	0	0	0	0	0	0	0	0	0	0	0	0	0	0	0	0	0	0	0	0	0	0	0	0	0	0	0	0	0	0	0	0	0	0
ASV_1038	0	0	0	0	0	0	0	0	0	0	0	0	0	0	0	0	0	0	0	0	0	0	0	0	0	0	0	0	0	0	0	0	0	0	0	0	0	0	0	0	0	0	0	0	0	0	0	0	0
ASV_1039	0	0	5	1	0	2	11	0	0	0	0	0	0	0	0	0	0	10	0	2	0	1	2	0	0	0	3	0	0	0	0	0	2	1	0	2	1	1	1	8	6	1	4	1	1	0	0	0	3
ASV_1040	0	0	2	0	0	0	0	0	0	0	0	0	0	0	0	0	0	0	0	0	0	1	0	0	0	1	1	0	0	0	2	0	0	0	0	0	1	0	0	1	21	1	1	0	0	0	3	3	1
ASV_1041	2	7	0	0	0	0	0	10	0	0	0	0	0	1	0	0	0	0	0	0	0	3	0	0	0	0	0	0	0	0	0	0	0	0	0	0	0	0	0	0	0	0	0	0	0	0	0	0	0
ASV_1042	0	0	0	0	0	0	0	0	0	0	0	0	0	0	0	0	0	0	0	0	0	0	0	0	0	0	0	0	0	0	0	0	0	0	0	0	0	0	0	0	0	0	0	0	0	0	0	0	0
ASV_1043	0	0	0	0	0	0	0	0	0	0	0	0	0	0	0	0	0	0	0	0	0	0	0	0	0	0	0	0	0	0	0	0	0	0	0	0	0	0	0	0	0	0	0	0	0	0	0	0	0
ASV_1044	0	0	0	0	0	0	0	0	0	0	0	0	0	0	0	0	0	0	0	0	0	0	0	0	0	0	0	0	0	0	0	0	0	0	0	0	0	0	0	0	0	0	0	0	0	0	0	0	0
ASV_1045	0	0	0	0	0	0	0	0	0	0	0	0	0	0	0	0	0	0	0	0	0	0	0	0	0	0	0	0	0	0	0	0	0	0	0	0	0	0	0	0	0	0	0	0	0	0	0	0	0
ASV_1046	0	0	0	0	0	0	0	0	0	0	0	0	0	0	0	0	0	0	0	0	0	0	0	0	0	0	0	0	0	0	0	0	0	0	0	0	0	0	0	0	0	0	0	0	0	0	0	0	0
ASV_1047	0	0	0	0	0	0	0	0	0	0	2	0	0	0	0	0	0	0	3	0	0	0	0	0	0	1	1	0	0	0	0	0	0	0	0	1	0	0	2	0	0	0	0	0	0	0	0	0	0
ASV_1048	0	0	0	0	2	1	0	0	0	0	0	0	0	0	0	0	0	1	0	0	0	0	0	0	0	0	0	0	0	0	0	5	0	0	0	0	0	0	0	2	0	18	18	0	2	0	4	0	0
ASV_1049	24	2	0	5	0	5	7	13	1	1	7	11	1	0	8	0	7	2	2	0	10	0	9	1	0	5	12	2	3	0	7	0	0	8	8	0	0	0	11	8	0	0	0	3	2	1	7	2	4
ASV_1050	0	0	1	1	5	7	8	0	0	1	1	0	0	0	0	0	0	1	1	1	0	0	2	0	0	2	9	0	5	1	0	12	9	0	0	5	2	1	0	4	1	2	0	0	17	2	3	1	0
ASV_1051	0	0	0	0	0	0	0	0	0	0	0	0	0	0	0	0	0	0	0	0	0	0	0	0	0	0	0	0	0	0	0	0	0	0	0	0	0	0	0	0	0	0	0	0	0	0	0	0	0
ASV_1052	0	0	0	0	0	0	0	0	0	0	0	0	0	0	0	0	0	0	0	0	0	0	0	0	0	0	0	0	0	0	0	0	0	0	0	0	0	0	0	0	0	0	0	0	0	0	0	0	0
ASV_1053	0	1	0	1	2	2	5	0	0	0	0	0	0	0	0	0	0	8	0	0	1	2	0	2	1	0	0	0	0	15	0	1	2	3	8	4	19	5	0	5	6	4	0	0	0	1	0	0	1
ASV_1054	0	0	0	0	0	0	0	0	0	0	0	0	0	0	0	0	0	0	0	0	0	0	0	0	0	0	0	0	0	0	0	0	0	0	0	0	0	0	0	0	0	0	0	0	0	0	0	0	0
ASV_1055	0	0	0	0	0	0	0	0	0	0	0	0	0	0	0	0	0	0	0	0	0	0	0	0	0	0	0	0	0	0	0	0	0	0	0	0	0	0	0	0	0	0	0	0	0	0	0	0	0
ASV_1056	0	0	0	0	0	0	0	0	0	0	0	0	0	0	0	0	0	0	0	0	0	0	0	0	0	0	0	0	0	0	0	0	0	0	0	0	0	0	0	0	0	0	0	0	0	0	0	0	0
ASV_1057	0	0	7	1	0	0	4	0	0	0	0	2	0	0	0	0	0	0	3	0	1	0	1	1	0	0	0	0	0	3	0	3	0	0	0	2	0	12	0	1	1	4	1	0	0	1	0	1	0
ASV_1058	0	0	0	0	0	0	0	0	0	0	0	0	0	0	0	0	0	0	0	0	0	0	0	0	0	0	0	0	0	0	0	0	0	0	0	0	0	0	0	0	0	0	0	0	0	0	0	0	0
ASV_1059	0	0	0	0	0	0	0	0	0	0	0	0	0	0	0	0	0	0	0	0	0	0	0	0	0	0	0	0	0	0	0	0	0	0	0	0	0	0	0	0	0	0	0	0	0	0	0	0	0
ASV_1060	0	0	0	0	0	0	0	0	0	0	0	0	0	0	0	0	0	0	0	0	0	0	0	0	0	0	0	0	0	0	0	0	0	0	0	0	0	0	0	0	0	0	0	0	0	0	0	0	0
ASV_1061	0	0	0	0	0	0	0	0	0	0	0	0	0	0	0	0	0	0	0	0	0	0	1	0	0	0	0	0	1	0	0	0	0	1	0	1	0	0	0	0	0	1	1	0	0	0	0	2	0
ASV_1062	0	0	0	0	0	0	0	0	0	0	0	0	0	0	0	0	0	0	0	0	0	0	0	0	0	0	0	0	0	0	0	0	0	0	0	0	0	0	0	0	0	0	0	0	0	0	0	0	0
ASV_1063	0	0	0	0	0	0	0	0	0	0	0	0	0	0	0	0	0	0	0	0	0	0	0	0	0	0	0	0	0	0	0	0	0	0	0	0	0	0	0	0	0	0	0	0	0	0	0	0	0
ASV_1064	0	0	0	0	0	0	0	0	1	0	0	0	0	0	0	0	0	0	1	0	0	0	5	0	0	3	0	0	0	0	0	0	7	0	0	1	0	0	0	0	0	0	0	0	0	0	0	1	3
ASV_1065	5	0	0	0	0	0	0	0	28	0	0	1	0	0	0	3	0	0	2	1	0	0	0	0	0	0	0	0	0	0	14	0	0	0	0	0	0	0	0	0	0	0	0	0	0	0	0	0	0
ASV_1066	0	0	0	0	0	0	0	0	0	0	0	0	0	0	0	0	0	0	0	0	0	0	0	0	0	0	0	0	0	0	0	0	0	0	0	0	0	0	0	0	0	0	0	0	0	0	0	0	0
ASV_1067	0	0	0	0	0	0	0	0	0	0	0	0	0	0	0	0	0	0	0	0	0	0	0	0	0	0	0	0	0	0	0	0	0	0	0	0	0	0	0	0	0	0	0	0	0	0	0	0	0
ASV_1068	0	0	0	0	0	0	0	0	0	0	0	0	0	0	0	0	0	0	0	0	0	0	0	0	0	0	0	0	0	0	0	0	0	0	0	0	0	0	0	0	0	0	0	0	0	0	0	0	0
ASV_1069	0	0	0	0	0	0	0	0	0	0	0	0	0	0	0	0	0	0	0	0	0	0	0	0	0	0	0	0	0	0	0	0	0	0	0	0	0	0	0	0	0	0	0	0	0	0	0	0	0
ASV_1070	0	0	0	0	0	0	0	0	0	0	0	0	0	0	0	0	0	0	0	0	0	0	0	0	0	0	0	0	0	0	0	0	0	0	0	0	0	0	0	0	0	0	0	0	0	0	0	0	0
ASV_1071	0	0	7	4	0	1	0	0	0	1	2	0	0	0	0	0	0	0	3	0	0	1	1	1	2	8	3	0	0	2	1	0	4	3	5	4	1	1	1	0	5	2	0	1	1	0	2	0	0
ASV_1072	0	0	0	0	0	0	0	0	0	0	0	0	0	0	0	0	0	0	0	0	0	0	0	0	0	0	0	0	0	0	0	0	0	0	0	0	0	0	0	0	0	0	0	0	0	0	0	0	0
ASV_1073	0	0	0	0	0	0	0	0	0	0	0	0	0	0	0	0	0	0	0	0	0	0	0	0	0	0	0	0	0	0	0	0	0	0	0	0	0	0	0	0	0	0	0	0	0	0	0	0	0
ASV_1074	0	0	0	0	0	0	0	0	0	0	0	0	0	0	0	0	0	0	0	0	0	0	0	0	0	0	0	0	0	0	0	0	0	0	0	0	0	0	0	0	0	0	0	0	0	0	0	0	0
ASV_1075	0	0	0	0	0	0	0	0	0	0	0	0	0	0	0	0	0	0	0	0	0	0	0	0	0	0	0	0	0	0	0	0	0	0	0	0	0	0	0	0	0	0	0	0	0	0	0	0	0
ASV_1076	0	0	0	0	0	0	0	0	0	0	0	0	0	0	0	0	0	0	0	0	14	0	0	0	0	0	0	0	14	3	0	10	19	0	0	0	0	0	0	5	0	0	181	2	1	0	1	0	0
ASV_1077	0	0	0	0	0	0	0	0	0	0	0	0	0	0	0	0	0	0	0	0	0	0	0	0	0	0	0	0	0	0	0	0	0	0	0	0	0	0	0	0	0	0	0	0	0	0	0	0	0
ASV_1078	0	0	0	0	0	0	0	0	0	0	0	0	0	0	0	0	0	0	0	0	0	0	0	0	0	0	0	0	0	0	0	0	0	0	0	0	0	0	0	0	0	0	0	0	0	0	0	0	0
ASV_1079	4	0	0	0	0	1	0	0	0	0	0	2	0	0	0	1	4	0	0	0	0	1	0	0	0	0	2	1	0	1	0	0	0	16	0	1	0	0	0	0	8	0	0	3	3	0	3	0	5
ASV_1080	0	0	2	0	1	1	0	0	0	0	0	0	0	0	0	0	0	0	0	0	0	0	0	0	0	1	1	0	0	8	0	1	0	0	0	0	21	0	0	2	0	2	0	0	3	0	0	0	0
ASV_1081	0	0	0	0	0	0	0	0	0	0	0	0	0	0	0	0	0	0	0	0	0	0	0	0	0	0	0	0	0	0	0	0	0	0	0	0	0	0	0	0	0	0	0	0	0	0	0	0	0
ASV_1082	0	0	0	0	0	0	0	0	0	0	0	0	0	0	0	0	0	0	0	0	0	0	0	0	0	0	0	0	0	0	0	0	0	0	0	0	0	0	0	0	0	0	0	0	0	0	0	0	0
ASV_1083	0	0	0	0	0	0	0	0	0	0	0	0	0	0	0	0	0	0	0	0	0	0	0	0	0	0	0	0	0	0	0	0	0	0	0	0	0	0	0	0	0	0	0	0	0	0	0	0	0
ASV_1084	0	0	0	0	0	0	0	0	0	0	0	0	0	0	0	0	0	0	0	0	0	0	0	0	0	0	0	0	0	0	0	0	0	0	0	0	0	0	0	0	0	0	0	0	0	0	0	0	0
ASV_1085	0	0	0	0	0	0	0	0	0	0	0	0	0	0	0	0	0	0	0	0	0	0	0	0	0	0	0	0	0	0	0	0	0	0	0	0	0	0	0	0	0	0	0	0	0	0	0	0	0
ASV_1086	0	0	0	0	0	0	0	0	0	0	0	0	0	0	0	0	0	0	0	0	0	0	0	0	0	0	0	0	0	0	0	0	0	0	0	0	0	0	0	0	0	0	0	0	0	0	0	0	0
ASV_1087	0	0	0	0	0	2	0	0	0	0	0	0	0	0	0	0	0	0	0	0	0	0	0	0	1	0	0	0	1	1	0	0	1	3	1	3	2	1	5	1	6	0	0	0	0	0	0	0	0
ASV_1088	0	0	0	0	0	0	0	0	0	0	0	0	0	0	0	0	0	0	0	0	0	0	0	0	0	0	0	0	0	0	0	0	0	0	0	0	0	0	0	0	0	0	0	0	0	0	0	0	0
ASV_1089	0	0	0	0	0	0	0	0	0	0	0	0	0	0	0	0	0	0	0	0	0	0	0	0	0	0	0	0	0	0	0	0	0	0	0	0	0	0	0	0	0	0	0	0	0	0	0	0	0
ASV_1090	0	1	14	33	0	0	0	0	0	0	0	0	0	0	0	0	0	0	0	0	0	0	0	0	0	0	0	0	0	0	0	0	0	0	0	0	0	0	0	0	3	0	0	0	0	0	0	0	0
ASV_1091	0	0	0	0	0	0	0	0	0	0	0	0	0	0	0	0	0	0	0	0	0	0	0	0	0	0	0	0	0	0	0	0	0	0	0	0	0	0	0	0	0	0	0	0	0	0	0	0	0
ASV_1092	0	0	0	0	0	0	0	0	0	0	0	0	0	0	0	0	0	0	0	0	0	0	0	0	0	0	0	0	0	0	0	0	0	0	0	0	0	0	0	0	0	0	0	0	0	0	0	0	0
ASV_1093	0	0	0	0	0	0	0	0	0	0	0	0	0	0	0	0	0	0	0	0	0	0	0	0	0	0	0	0	0	0	0	0	0	0	0	0	0	0	0	0	0	0	0	0	0	0	0	0	0
ASV_1094	0	0	0	0	0	0	0	0	0	0	0	0	0	0	0	0	0	0	0	0	0	0	0	0	0	0	0	0	0	0	0	0	0	0	0	0	0	0	0	0	0	0	0	0	0	0	0	0	0
ASV_1095	0	0	0	0	1	1	0	0	0	0	0	0	0	0	0	0	0	0	0	0	0	0	0	0	0	0	0	0	0	0	0	0	0	0	0	1	0	0	0	2	1	0	0	0	5	0	0	0	0
ASV_1096	0	0	0	0	0	0	0	0	0	0	0	0	0	0	0	0	0	0	0	0	0	0	0	0	0	0	0	0	0	0	0	0	0	0	0	0	0	0	0	0	0	0	0	0	0	0	0	0	0
ASV_1097	0	0	0	0	0	0	0	0	0	0	0	0	0	0	0	0	0	0	0	0	0	0	0	0	0	0	0	0	0	0	0	0	0	0	0	0	0	0	0	0	0	0	0	0	0	0	0	0	0
ASV_1098	0	0	0	0	0	0	0	0	0	0	0	0	0	0	0	0	0	0	0	0	0	0	0	0	0	0	0	0	0	0	0	0	0	0	0	0	0	0	0	0	0	0	0	0	0	0	0	0	0
ASV_1099	0	0	11	2	2	3	0	0	0	3	1	0	1	0	0	0	0	1	0	0	0	1	0	1	0	3	0	0	0	0	1	0	0	1	1	0	0	3	0	0	8	3	0	0	1	2	1	0	0
ASV_1100	0	0	2	0	0	0	0	0	0	0	0	0	0	0	0	0	0	1	0	0	0	0	4	2	0	0	2	0	0	0	0	0	0	0	0	0	1	0	2	0	0	0	0	0	0	0	0	0	0
ASV_1101	0	0	0	0	0	0	0	0	0	0	0	0	0	0	0	0	0	0	0	0	0	0	0	0	0	0	0	0	0	0	0	0	0	0	0	0	0	0	0	0	0	0	0	0	0	0	0	0	0
ASV_1102	0	0	0	0	0	0	0	0	0	0	0	0	0	0	0	0	0	0	0	0	0	0	0	0	0	0	0	0	0	0	0	0	0	0	0	0	0	0	0	0	0	0	0	0	0	0	0	0	0
ASV_1103	0	0	0	0	0	0	0	0	0	0	0	0	0	0	0	0	0	0	0	0	0	0	0	0	0	0	0	0	0	0	0	0	0	0	0	0	0	0	0	0	0	0	0	0	0	0	0	0	0
ASV_1104	0	2	34	8	2	0	0	0	0	1	0	0	1	0	0	0	0	0	1	0	0	5	2	0	0	4	0	0	0	1	0	0	0	0	0	0	0	1	0	0	8	1	0	0	0	0	3	0	0
ASV_1105	0	0	0	0	0	0	0	0	0	0	0	0	0	0	0	0	0	0	0	0	0	0	2	0	0	0	0	0	0	0	0	0	0	1	2	0	0	1	0	1	13	0	0	0	0	0	3	0	0
ASV_1106	0	0	0	0	0	0	0	0	0	0	0	0	0	0	0	0	0	0	0	0	0	0	0	0	0	0	0	0	0	0	0	0	0	0	0	0	0	0	0	0	0	0	0	0	0	0	0	0	0
ASV_1107	0	0	0	0	0	0	0	0	0	0	0	0	0	0	0	0	0	0	0	0	0	0	0	0	0	0	0	0	0	0	0	0	0	0	0	0	0	0	0	0	0	0	0	0	0	0	0	0	0
ASV_1108	0	0	0	0	0	0	0	0	0	0	0	0	0	0	0	0	0	0	0	0	0	0	0	0	0	0	0	0	0	0	0	0	0	0	0	0	0	0	0	0	0	0	0	0	0	0	0	0	0
ASV_1109	0	0	0	0	0	0	0	0	0	0	0	0	0	0	0	0	0	0	0	0	0	0	0	0	0	0	0	0	0	0	0	0	0	0	0	0	0	0	0	0	0	0	0	0	0	0	0	0	0
ASV_1110	0	0	0	0	0	0	0	0	0	0	0	0	0	0	0	0	0	0	0	0	0	0	0	0	0	0	0	0	0	0	0	0	0	0	0	0	0	0	0	0	0	0	0	0	0	0	0	0	0
ASV_1111	0	0	0	0	0	0	0	0	0	0	0	0	0	0	0	0	0	0	0	0	0	0	0	0	0	0	0	0	0	0	0	0	0	0	0	0	0	0	0	0	0	0	0	0	0	0	0	0	0
ASV_1112	0	0	0	0	0	0	0	0	0	0	0	0	0	0	0	0	0	0	0	0	0	0	0	0	0	0	0	0	0	0	0	0	0	0	0	0	0	0	0	0	0	0	0	0	0	0	0	0	0
ASV_1113	0	0	0	0	0	0	0	0	0	0	0	0	0	0	0	0	0	0	0	0	0	0	0	0	0	0	0	0	0	0	0	0	0	0	0	0	0	0	0	0	0	0	0	0	0	0	0	0	0
ASV_1114	0	0	0	0	0	0	0	0	0	0	0	0	0	0	0	0	0	0	0	0	0	0	0	0	0	0	0	0	0	0	0	0	0	0	0	0	0	0	0	0	0	0	0	0	0	0	0	0	0
ASV_1115	0	0	0	0	0	0	0	0	0	0	0	0	0	0	0	0	0	0	0	0	0	0	0	0	0	0	0	0	0	0	0	0	0	0	0	0	0	0	0	0	0	0	0	0	0	0	0	0	0
ASV_1116	1	1	0	0	0	0	0	0	0	0	0	0	0	0	0	6	0	2	4	0	1	5	2	0	0	0	0	0	0	18	0	0	0	7	0	0	7	1	4	2	14	3	2	0	0	0	0	0	0
ASV_1117	0	0	0	0	0	0	0	0	0	0	0	0	0	0	0	0	0	0	0	0	0	0	0	0	0	0	0	0	0	0	0	0	0	0	0	0	0	0	0	0	0	0	0	0	0	0	0	0	0
ASV_1118	0	0	0	0	0	0	0	0	0	0	0	0	0	0	0	0	0	0	0	0	0	0	0	0	0	0	0	0	0	0	0	0	0	0	0	0	0	0	0	0	0	0	0	0	0	0	0	0	0
ASV_1119	0	0	0	0	0	0	0	0	0	0	0	0	0	0	0	0	0	0	0	0	0	0	0	0	0	0	0	0	0	0	0	0	0	0	0	0	0	0	0	0	0	0	0	0	0	0	0	0	0
ASV_1120	0	0	3	0	1	0	0	0	1	0	0	0	0	0	0	1	0	0	0	0	0	0	6	1	0	0	0	0	1	5	0	0	0	9	0	2	1	1	0	1	1	0	0	0	0	0	4	0	0
ASV_1121	0	0	0	0	0	0	0	0	0	0	0	0	0	0	0	0	0	0	0	0	0	0	0	0	0	0	0	0	0	0	0	0	0	0	0	0	0	0	0	0	0	0	0	0	0	0	0	0	0
ASV_1122	0	0	0	0	0	0	0	0	0	0	0	0	0	0	0	0	0	0	0	0	0	0	0	0	0	0	0	0	0	0	0	0	0	0	0	0	0	0	0	0	0	0	0	0	0	0	0	0	0
ASV_1123	0	0	0	0	0	0	0	0	0	0	0	0	0	0	0	0	0	0	0	0	0	0	0	0	0	0	0	0	0	0	0	0	0	0	0	0	0	0	0	0	0	0	0	0	0	0	0	0	0
ASV_1124	0	0	0	0	0	0	0	0	0	0	0	0	0	0	0	0	0	0	0	0	0	0	0	0	0	0	0	0	0	0	0	0	0	0	0	0	0	0	0	0	0	0	0	0	0	0	0	0	0
ASV_1125	0	0	0	0	0	0	0	0	0	0	0	0	0	0	0	0	0	0	0	0	0	0	0	0	0	0	0	0	0	0	0	0	0	0	0	0	0	0	0	0	0	0	0	0	0	0	0	0	0
ASV_1126	0	0	2	2	4	7	3	0	0	1	0	0	0	0	0	1	0	1	0	1	0	0	0	0	0	0	1	0	0	2	0	0	1	0	2	0	0	0	1	2	3	2	0	0	0	0	2	0	0
ASV_1127	0	0	0	0	0	0	0	0	0	0	0	0	0	0	0	0	0	0	0	0	0	0	0	0	0	0	0	0	0	0	0	0	0	0	0	0	0	0	0	0	0	0	0	0	0	0	0	0	0
ASV_1128	0	0	0	0	0	0	0	0	0	0	0	0	0	0	0	0	0	0	0	0	0	0	0	0	0	0	0	0	0	0	0	0	0	0	0	0	0	0	0	0	0	0	0	0	0	0	0	0	0
ASV_1129	0	0	0	0	0	0	0	0	0	0	0	0	0	0	0	0	0	0	0	0	0	0	0	0	0	0	0	0	0	0	0	0	0	0	0	0	0	0	0	0	0	0	0	0	0	0	0	0	0
ASV_1130	0	0	0	0	0	0	0	0	0	0	0	0	0	0	0	0	0	0	0	0	0	0	0	0	0	0	0	0	0	0	0	0	0	0	0	0	0	0	0	0	0	0	0	0	0	0	0	0	0
ASV_1131	0	0	0	0	0	0	0	0	0	0	0	0	0	0	0	0	0	0	0	0	0	0	0	0	0	0	0	0	0	0	0	0	0	0	0	0	0	0	0	0	0	0	0	0	0	0	0	0	0
ASV_1132	2	0	9	25	0	0	0	10	1	0	9	0	15	1	1	0	0	0	13	0	0	0	1	0	0	0	0	0	0	1	5	0	0	0	1	2	0	4	0	0	0	0	0	0	0	0	0	0	0
ASV_1133	0	0	0	0	0	0	0	0	0	0	0	0	0	0	0	0	0	0	0	0	0	0	0	0	0	0	0	0	0	0	0	0	0	0	0	0	0	0	0	0	0	0	0	0	0	0	0	0	0
ASV_1134	0	0	0	0	0	0	0	0	0	0	0	0	0	0	0	0	0	0	0	0	0	0	0	0	0	0	0	0	0	0	0	0	0	0	0	0	0	0	0	0	0	0	0	0	0	0	0	0	0
ASV_1135	0	0	0	0	0	0	0	0	0	0	0	0	0	0	0	0	0	0	0	0	0	0	0	0	0	0	0	0	0	0	0	0	0	0	0	0	0	0	0	0	0	0	0	0	0	0	0	0	0
ASV_1136	0	0	0	0	0	0	0	0	0	0	0	0	0	0	0	0	0	0	0	0	0	0	0	0	0	0	0	0	0	0	0	0	0	0	0	0	0	0	0	0	0	0	0	0	0	0	0	0	0
ASV_1137	0	0	0	0	0	0	0	0	0	0	0	0	0	0	0	0	0	0	0	0	0	0	0	0	0	0	0	0	0	0	0	0	0	0	0	0	0	0	0	0	0	0	0	0	0	0	0	0	0
ASV_1138	0	0	0	0	0	0	0	0	0	0	0	0	0	0	0	0	0	0	0	0	0	0	0	0	0	0	0	0	0	0	0	0	0	0	0	0	0	0	0	0	0	0	0	0	0	0	0	0	0
ASV_1139	0	0	0	0	0	0	0	0	0	0	0	0	0	0	0	0	0	0	0	0	0	0	0	0	0	0	0	0	0	0	0	0	0	0	0	0	0	0	0	0	0	0	0	0	0	0	0	0	0
ASV_1140	0	0	0	0	0	0	0	0	0	0	0	0	0	0	0	0	0	0	0	0	0	0	0	0	0	0	0	0	0	0	0	0	0	0	0	0	0	0	0	0	0	0	0	0	0	0	0	0	0
ASV_1141	0	0	0	0	0	0	0	0	0	0	0	0	0	0	0	0	0	0	0	0	0	0	0	0	0	0	0	0	0	0	0	0	0	0	0	0	0	0	0	0	0	0	0	0	0	0	0	0	0
ASV_1142	0	0	0	0	0	0	0	0	0	0	0	0	0	0	0	0	0	0	0	0	0	0	0	0	0	0	0	0	0	0	0	0	0	0	0	0	0	0	0	0	0	0	0	0	0	0	0	0	0
ASV_1143	0	5	3	0	1	2	5	0	0	0	0	0	1	10	0	0	0	0	0	0	1	0	1	0	0	0	1	0	4	0	3	2	8	0	2	0	0	0	0	4	0	5	0	0	3	0	0	0	1
ASV_1144	0	0	0	0	0	0	0	0	0	0	0	0	0	0	0	0	0	0	0	0	0	0	0	0	2	0	0	0	0	0	0	0	0	0	0	0	0	0	0	0	0	0	2	0	1	11	0	0	0
ASV_1145	0	0	0	0	0	0	0	0	0	0	0	0	0	0	0	0	0	0	0	0	0	0	0	0	0	0	0	0	0	0	0	0	0	0	0	0	0	0	0	0	0	0	0	0	0	0	0	0	0
ASV_1146	0	0	0	0	0	0	0	0	0	0	0	0	0	0	0	0	0	0	0	0	0	0	0	0	0	0	0	0	0	0	0	0	0	0	0	0	0	0	0	0	0	0	0	0	0	0	0	0	0
ASV_1147	0	0	0	0	0	0	0	0	0	0	0	0	0	0	0	0	0	0	0	0	0	0	0	0	0	0	0	0	0	0	0	0	0	0	0	0	0	0	0	0	0	0	0	0	0	0	0	0	0
ASV_1148	0	0	0	0	0	0	0	0	0	0	0	0	0	0	0	0	0	0	0	0	0	0	0	0	0	0	0	0	0	0	0	0	0	0	0	0	0	0	0	0	0	0	0	0	0	0	0	0	0
ASV_1149	0	2	5	0	0	0	0	0	0	0	0	0	0	2	0	0	2	0	0	0	0	1	0	0	0	0	0	0	0	0	1	0	0	0	0	0	0	0	0	0	2	0	0	0	0	0	0	0	0
ASV_1150	0	0	0	0	0	0	0	0	0	0	0	0	0	0	0	0	0	0	0	0	0	0	0	0	0	0	0	0	0	0	0	0	0	0	0	0	0	0	0	0	0	0	0	0	0	0	0	0	0
ASV_1151	0	0	0	0	0	0	0	0	0	0	0	0	0	0	0	0	0	0	0	0	0	0	0	0	0	0	0	0	0	0	0	0	0	0	0	0	0	0	0	0	0	0	0	0	0	0	0	0	0
ASV_1152	0	0	0	0	0	0	0	0	0	0	0	0	0	0	0	0	0	0	0	0	0	0	0	0	0	0	0	0	0	0	0	0	0	0	0	0	0	0	0	0	0	0	0	0	0	0	0	0	0
ASV_1153	0	0	0	0	0	0	0	0	0	0	0	0	0	0	0	0	0	0	0	0	0	0	0	0	0	0	0	0	0	0	0	0	0	0	0	0	0	0	0	0	0	0	0	0	0	0	0	0	0
ASV_1154	0	0	0	0	0	0	0	0	0	0	0	0	0	0	0	0	0	0	0	0	0	0	0	0	0	0	0	0	0	0	0	0	0	0	0	0	0	0	0	0	0	0	0	0	0	0	0	0	0
ASV_1155	10	6	2	0	0	0	0	2	6	0	0	5	0	23	0	0	0	0	0	0	0	0	0	0	0	0	0	0	0	0	7	1	0	0	0	1	0	1	0	0	0	0	0	0	1	0	0	0	0
ASV_1156	0	0	0	0	0	0	0	0	0	0	0	0	0	0	0	0	0	0	0	0	0	0	0	0	0	0	0	0	0	0	0	0	0	0	0	0	0	0	0	0	0	0	0	0	0	0	0	0	0
ASV_1157	0	0	0	0	0	0	0	0	0	0	0	0	0	0	0	0	0	0	0	0	0	0	0	0	0	0	0	0	0	0	0	0	0	0	0	0	0	0	0	0	0	0	0	0	0	0	0	0	0
ASV_1158	0	0	0	0	0	0	0	0	0	0	0	0	0	0	0	0	0	0	0	0	0	0	0	0	0	0	0	0	0	0	0	0	0	0	0	0	0	0	0	0	0	0	0	0	0	0	0	0	0
ASV_1159	0	2	0	0	1	0	0	0	0	3	0	0	0	0	0	0	0	0	0	0	0	0	0	0	0	0	0	0	0	0	0	0	0	0	0	0	0	0	0	0	0	0	0	0	0	1	0	0	0
ASV_1160	1	5	7	2	3	2	7	1	1	0	0	2	0	10	0	0	1	0	0	0	1	0	1	1	1	0	4	0	0	3	6	0	0	0	3	0	1	0	1	2	0	3	2	0	0	0	4	0	0
ASV_1161	3	1	30	4	0	0	0	0	1	0	1	0	0	1	0	0	0	0	0	0	0	1	0	1	0	0	2	0	0	0	1	0	0	0	0	0	0	7	0	0	0	0	0	0	0	0	1	0	0
ASV_1162	1	0	0	1	0	0	0	0	0	0	0	0	0	0	0	0	0	4	2	0	0	0	0	0	0	0	1	0	0	3	0	0	4	1	0	0	2	0	0	1	1	1	2	0	0	0	1	0	0
ASV_1163	0	0	0	0	0	0	0	0	0	0	0	0	0	0	0	0	0	0	0	0	0	0	0	0	0	0	1	0	0	0	0	0	3	0	0	0	0	0	0	0	1	0	0	0	0	0	0	0	0
ASV_1164	0	0	0	0	0	0	0	0	0	0	0	0	0	0	0	0	0	0	0	0	0	0	0	0	0	0	0	0	0	0	0	0	0	0	0	0	0	0	0	0	0	0	0	0	0	0	0	0	0
ASV_1165	0	0	0	0	0	0	0	0	0	0	0	0	0	0	0	0	0	0	0	0	0	0	0	0	0	0	0	0	0	0	0	0	0	0	0	0	0	0	0	0	0	0	0	0	0	0	0	0	0
ASV_1166	0	0	0	0	0	0	0	0	0	0	0	0	0	0	0	0	0	0	0	0	0	0	0	0	0	0	0	0	0	0	0	0	0	0	0	0	0	0	0	0	0	0	0	0	0	0	0	0	0
ASV_1167	21	4	0	1	2	0	1	21	2	2	5	7	2	0	15	0	3	0	3	4	2	0	9	0	1	2	14	0	3	3	7	0	0	10	1	0	0	0	10	0	0	0	1	0	0	0	5	1	5
ASV_1168	0	0	0	0	0	0	0	0	0	0	0	0	0	0	0	0	0	0	0	0	0	0	0	0	0	0	0	0	0	0	0	0	0	0	0	0	0	0	0	0	0	0	0	0	0	0	0	0	0
ASV_1169	0	0	0	0	0	0	0	0	0	0	0	0	0	0	0	0	0	0	0	0	0	0	0	0	0	0	0	0	0	0	0	0	0	0	0	0	0	0	0	0	0	0	0	0	0	0	0	0	0
ASV_1170	0	0	0	0	0	0	0	0	0	0	0	0	0	0	0	0	0	0	0	0	0	0	0	0	0	0	0	0	0	0	0	0	0	0	0	0	0	0	0	0	0	0	0	0	0	0	0	0	0
ASV_1171	0	0	0	1	0	0	0	0	0	0	0	0	0	0	0	0	0	0	0	2	0	1	2	0	0	3	0	0	0	0	1	0	0	3	0	0	0	8	1	0	10	0	0	0	0	1	0	0	1
ASV_1172	0	0	0	0	0	0	0	0	0	0	0	0	0	0	0	0	0	0	0	0	0	0	0	0	0	0	0	0	0	0	0	0	0	0	0	0	0	0	0	0	0	0	0	0	0	0	0	0	0
ASV_1173	0	0	1	0	0	1	0	0	1	0	0	0	0	0	0	0	0	1	1	0	0	3	4	4	0	7	1	0	0	0	0	0	0	0	2	0	1	2	0	0	16	1	0	0	0	0	2	0	0
ASV_1174	0	0	0	0	0	0	0	0	0	0	0	0	0	0	0	0	0	0	0	0	0	0	3	0	0	1	0	0	0	0	0	0	2	2	0	3	0	0	0	1	0	0	0	0	2	0	0	2	0
ASV_1175	0	0	0	0	0	0	0	0	0	0	0	0	0	0	0	0	0	0	0	0	0	0	0	0	0	0	0	0	0	0	0	0	0	0	0	0	0	0	0	0	0	0	0	0	0	0	0	0	0
ASV_1176	0	0	0	0	0	0	0	0	0	0	0	0	0	0	0	0	0	0	0	0	0	0	0	0	0	0	0	0	0	0	0	0	0	0	0	0	0	0	0	0	0	0	0	0	0	0	0	0	0
ASV_1177	0	0	0	0	0	0	0	0	0	0	0	0	0	0	0	0	0	0	0	0	0	0	0	0	0	0	0	0	0	0	0	0	0	0	0	0	0	0	0	0	0	0	0	0	0	0	0	0	0
ASV_1178	0	0	0	0	0	0	0	0	0	0	0	0	0	0	0	0	0	0	0	0	0	0	0	0	0	0	0	0	0	0	0	0	0	0	0	0	0	0	0	0	0	0	0	0	0	0	0	0	0
ASV_1179	0	0	0	0	0	0	0	0	0	0	0	0	0	0	0	0	0	0	0	0	0	0	0	0	0	0	0	0	0	0	0	0	0	0	0	0	0	0	0	0	0	0	0	0	0	0	0	0	0
ASV_1180	0	0	0	0	0	0	0	0	0	0	0	0	0	0	0	0	0	0	0	0	0	0	0	0	0	0	0	0	0	0	0	0	0	0	0	0	0	0	0	0	0	0	0	0	0	0	0	0	0
ASV_1181	0	0	0	0	0	0	0	0	0	0	0	0	0	0	0	0	0	0	0	0	0	0	0	0	0	0	0	0	0	0	0	0	0	0	0	0	0	0	0	0	0	0	0	0	0	0	0	0	0
ASV_1182	0	0	0	0	0	0	0	0	0	0	0	0	0	0	0	0	0	0	0	0	0	0	0	0	0	0	0	0	0	0	0	0	0	0	0	0	0	0	0	0	0	0	0	0	0	0	0	0	0
ASV_1183	0	0	0	0	0	1	0	0	0	8	0	2	0	0	14	0	0	0	1	0	0	0	0	0	0	0	0	0	0	0	0	0	0	0	0	0	0	0	24	0	0	1	0	0	0	0	0	0	0
ASV_1184	0	0	0	0	0	0	0	0	0	0	0	0	0	0	0	0	0	0	0	0	0	0	0	0	0	0	0	0	0	0	0	0	0	0	0	0	0	0	0	0	0	0	0	0	0	0	0	0	0
ASV_1185	0	0	0	0	0	0	0	0	0	0	0	0	0	0	0	0	0	0	0	0	0	0	0	0	0	0	0	0	0	0	0	0	0	0	0	0	0	0	0	0	0	0	0	0	0	0	0	0	0
ASV_1186	0	0	0	0	0	0	0	0	0	0	0	0	0	0	0	0	0	0	0	0	0	0	0	0	0	0	0	0	0	0	0	0	0	0	0	0	0	0	0	0	0	0	0	0	0	0	0	0	0
ASV_1187	1	0	3	1	0	0	0	0	0	0	1	0	0	0	0	0	0	0	2	0	0	0	0	0	0	5	0	0	0	0	0	0	0	5	0	1	0	1	0	0	8	1	0	0	1	0	0	2	0
ASV_1188	0	0	0	0	0	0	0	0	0	0	0	0	0	0	0	0	1	1	0	0	0	0	0	0	0	0	0	0	0	0	0	0	1	2	0	0	194	2	0	1	0	0	0	0	0	0	1	1	0
ASV_1189	0	0	8	0	0	6	2	0	0	0	1	0	0	0	0	1	0	2	0	1	1	0	4	3	0	2	1	0	1	2	0	0	15	0	0	8	0	0	2	7	8	3	0	0	1	0	0	0	4
ASV_1190	0	0	4	1	1	0	4	0	0	0	0	0	1	0	0	0	0	0	1	1	3	0	2	0	0	4	4	0	1	0	0	4	2	4	0	2	2	0	0	0	5	5	8	0	0	0	1	0	1
ASV_1191	0	0	0	0	0	0	0	0	0	0	0	0	0	0	0	2	0	0	0	0	0	0	0	0	0	0	1	0	0	0	0	2	6	1	0	0	1	0	0	0	2	6	27	0	18	0	1	0	0
ASV_1192	0	0	0	0	0	0	1	0	0	0	0	0	0	0	0	0	0	2	0	0	0	0	0	0	0	0	1	0	0	0	0	0	0	0	1	1	1	0	0	0	0	1	0	0	0	0	0	0	2
ASV_1193	0	0	0	0	0	0	0	0	0	0	0	0	0	0	0	0	0	0	0	0	0	0	0	0	0	0	0	0	0	0	0	0	0	0	0	0	0	0	0	0	0	0	0	0	0	0	0	0	0
ASV_1194	0	0	0	0	0	0	0	0	0	0	0	0	0	0	0	0	0	0	0	0	0	0	0	0	0	0	0	0	0	0	0	0	0	0	0	0	0	0	0	0	0	0	0	0	0	0	0	0	0
ASV_1195	0	0	0	0	0	0	0	0	0	0	0	0	0	0	0	0	0	3	0	0	0	0	0	0	0	0	0	4	1	0	0	0	7	0	0	1	0	0	0	1	7	2	1	0	1	0	1	0	0
ASV_1196	0	0	0	0	0	0	0	0	0	0	0	0	0	0	0	0	0	0	0	0	0	0	0	0	0	0	0	0	0	0	0	0	0	0	0	0	0	0	0	0	0	0	0	0	0	0	0	0	0
ASV_1197	0	0	0	0	0	0	0	0	0	0	0	0	0	0	0	0	0	0	0	0	0	0	0	0	0	0	0	0	0	0	0	0	0	0	0	0	0	0	0	0	0	0	0	0	0	0	0	0	0
ASV_1198	3	2	27	35	1	0	6	5	3	0	4	4	4	16	0	0	1	1	1	0	0	1	2	2	0	0	4	0	1	0	1	4	3	0	10	0	2	13	0	9	4	3	3	7	1	0	2	0	4
ASV_1199	0	0	1	1	0	2	38	0	0	0	1	0	0	0	1	2	0	0	0	6	14	1	1	2	1	1	7	0	0	1	0	0	0	1	0	2	43	5	0	2	0	0	0	0	4	1	12	1	1
ASV_1200	0	0	0	0	0	0	1	0	0	0	0	0	1	0	0	1	0	0	2	0	1	0	0	0	0	0	0	0	4	3	0	0	7	1	0	0	8	0	1	0	6	1	23	2	3	0	0	0	0
ASV_1201	0	0	0	0	0	0	0	0	0	0	0	0	0	0	0	0	0	0	0	0	0	0	0	0	0	0	0	0	0	0	0	0	0	0	0	0	0	0	0	0	0	0	0	0	0	0	0	0	0
ASV_1202	0	0	0	0	0	0	0	0	0	0	0	0	0	0	0	0	0	0	0	0	0	0	0	0	0	0	0	0	0	0	0	0	0	0	0	0	0	0	0	0	0	0	0	0	0	0	0	0	0
ASV_1203	0	0	0	0	0	0	0	0	0	0	0	0	0	0	0	0	0	0	0	0	0	0	0	0	0	0	0	0	0	0	0	0	0	0	0	0	0	0	0	0	0	0	0	0	0	0	0	0	0
ASV_1204	0	0	0	0	0	0	0	0	0	0	0	0	0	0	0	0	0	0	0	0	0	0	0	0	0	0	0	0	0	0	0	0	0	0	0	0	0	0	0	0	0	0	0	0	0	0	0	0	0
ASV_1205	0	0	0	0	0	0	0	0	0	0	0	0	0	0	0	0	0	0	0	0	0	0	0	0	0	0	0	0	0	0	0	0	0	0	0	0	0	0	0	0	0	0	0	0	0	0	0	0	0
ASV_1206	0	0	0	0	0	1	0	0	0	2	1	0	0	0	0	2	1	0	0	1	5	0	7	0	0	0	4	0	156	7	0	7	5	1	1	0	9	0	0	4	0	5	4	0	0	1	2	4	0
ASV_1207	0	0	0	0	0	0	0	0	0	0	0	0	0	0	0	0	0	0	0	0	0	0	0	0	0	0	0	0	0	0	0	2	2	0	0	3	0	0	0	0	2	2	2	0	0	4	2	0	1
ASV_1208	0	0	0	0	0	0	0	0	0	0	0	0	0	0	0	0	0	0	0	0	0	0	0	0	0	0	0	0	0	0	0	0	0	0	0	0	0	0	0	0	0	0	0	0	0	0	0	0	0
ASV_1209	0	0	0	0	0	0	0	0	0	0	0	0	0	0	0	0	0	0	0	0	0	0	0	0	0	0	0	0	0	0	0	0	0	0	0	0	0	0	0	0	0	0	0	0	0	0	0	0	0
ASV_1210	0	0	0	0	0	0	0	0	0	0	0	0	0	0	0	0	0	0	0	0	0	0	0	0	0	0	0	0	0	0	0	0	0	0	0	0	0	0	0	0	0	0	0	0	0	0	0	0	0
ASV_1211	0	0	2	6	0	0	5	0	1	0	0	0	3	0	0	0	0	3	1	0	0	1	1	3	0	0	3	0	3	0	0	0	1	0	0	1	0	0	0	3	5	3	0	0	1	0	1	1	0
ASV_1212	0	0	0	0	0	0	0	0	0	0	0	0	0	0	0	0	0	0	0	0	0	0	0	0	0	0	0	0	0	0	0	0	0	0	0	0	0	0	0	0	0	0	0	0	0	0	0	0	0
ASV_1213	0	0	0	0	0	0	0	0	0	0	0	0	0	0	0	0	0	0	0	0	0	0	0	0	0	0	0	0	0	0	0	0	0	0	0	0	0	0	0	0	0	0	0	0	0	0	0	0	0
ASV_1214	0	0	0	0	0	0	0	0	0	0	0	0	0	0	0	0	0	0	0	0	0	0	0	0	0	0	0	0	0	0	0	0	0	0	0	0	0	0	0	0	0	0	0	0	0	0	0	0	0
ASV_1215	0	0	0	0	0	0	0	0	0	0	0	0	0	0	0	0	0	0	0	0	0	0	0	0	0	0	0	0	0	0	0	0	0	0	0	0	0	0	0	0	0	0	0	0	0	0	0	0	0
ASV_1216	0	0	0	0	0	0	0	0	0	0	0	0	0	0	0	0	0	0	0	0	0	0	0	0	0	0	0	0	0	0	0	0	0	0	0	0	0	0	0	0	0	0	0	0	0	0	0	0	0
ASV_1217	0	0	0	0	0	0	0	0	0	0	0	0	0	0	0	0	0	0	0	0	0	0	0	0	0	0	0	0	0	0	0	0	0	0	0	0	0	0	0	0	0	0	0	0	0	0	0	0	0
ASV_1218	4	11	2	0	3	0	0	3	0	0	0	6	0	10	1	4	3	0	7	1	0	1	0	0	1	1	0	0	0	2	4	0	5	1	0	11	7	10	1	0	1	2	3	0	0	0	1	0	1
ASV_1219	0	0	0	4	0	0	0	0	0	0	0	0	0	0	1	0	0	2	4	0	1	0	1	2	0	0	0	1	0	3	0	1	0	1	2	0	9	3	0	1	3	0	1	2	0	0	0	0	1
ASV_1220	0	0	0	0	0	0	10	0	0	0	0	0	0	0	0	0	0	0	0	0	0	1	2	0	0	0	1	2	1	5	0	0	0	18	0	1	0	2	0	5	12	0	2	1	0	0	2	5	0
ASV_1221	0	0	0	0	0	0	0	0	0	0	0	0	0	0	0	0	0	0	0	0	0	0	0	0	0	0	0	0	0	0	0	0	0	0	0	0	0	0	0	0	0	0	0	0	0	0	0	0	0
ASV_1222	0	0	0	0	0	0	0	0	0	0	0	0	0	0	0	0	0	0	0	0	0	0	0	0	0	0	0	0	0	0	0	0	0	0	0	0	0	0	0	0	0	0	0	0	0	0	0	0	0
ASV_1223	0	0	0	0	0	0	0	0	0	0	0	0	0	0	0	0	0	0	0	0	0	0	0	0	0	0	0	0	0	0	0	0	0	0	0	0	0	0	0	0	0	0	0	0	0	0	0	0	0
ASV_1224	0	0	0	0	0	0	0	0	0	0	0	0	0	0	0	0	0	0	0	0	0	0	0	0	0	0	0	0	0	0	0	0	0	0	0	0	0	0	0	0	0	0	0	0	0	0	0	0	0
ASV_1225	0	0	0	0	0	0	0	0	0	0	0	0	0	0	0	0	0	0	0	0	0	0	0	0	0	0	0	0	0	0	0	0	0	0	0	0	0	0	0	0	0	0	0	0	0	0	0	0	0
ASV_1226	0	0	0	0	0	0	0	0	0	0	0	0	0	0	0	0	0	0	0	0	0	0	0	0	0	0	0	0	0	0	0	0	0	0	0	0	0	0	0	0	0	0	0	0	0	0	0	0	0
ASV_1227	0	0	0	0	0	0	0	0	0	0	0	0	0	0	0	0	0	0	0	0	0	0	0	0	0	0	0	0	0	0	0	0	0	0	0	0	0	0	0	0	0	0	0	0	0	0	0	0	0
ASV_1228	0	0	0	6	0	0	0	0	0	0	0	0	0	0	0	0	0	0	0	0	0	0	0	0	0	0	1	0	1	0	0	0	0	0	0	0	119	1	1	0	0	0	0	0	0	0	0	0	0
ASV_1229	4	0	0	2	0	1	0	1	3	0	0	4	0	0	1	0	0	0	3	0	0	2	0	0	0	2	3	0	0	0	0	0	2	2	3	0	0	2	3	5	4	0	1	0	0	0	2	0	2
ASV_1230	0	0	3	1	0	0	0	0	0	0	0	0	0	0	0	2	0	0	0	0	0	0	2	0	0	0	1	0	0	0	0	0	2	0	0	3	12	0	0	0	0	0	1	0	1	0	1	0	3
ASV_1231	0	0	0	0	1	1	4	0	1	0	4	1	0	0	0	1	0	6	0	0	0	0	2	2	0	0	0	0	1	0	0	0	0	0	0	0	0	1	1	3	1	0	1	0	5	0	0	5	0
ASV_1232	0	0	9	1	0	0	0	2	1	0	0	0	0	1	0	0	2	0	1	0	0	0	0	0	0	0	0	0	0	0	3	0	0	0	0	0	0	0	0	0	0	0	0	0	0	0	0	0	0
ASV_1233	0	0	0	0	0	0	0	0	0	0	0	0	0	0	0	0	0	0	0	0	0	0	0	0	0	0	0	0	0	0	0	0	0	0	0	0	0	0	0	0	0	0	0	0	0	0	0	0	0
ASV_1234	0	0	0	0	0	0	0	0	0	0	0	0	0	0	0	0	0	0	0	0	0	0	0	0	0	0	0	0	0	0	0	0	0	0	0	0	0	0	0	0	0	0	0	0	0	0	0	0	0
ASV_1235	0	0	0	0	0	0	0	0	0	0	0	0	0	0	0	0	0	0	0	0	0	0	0	0	0	0	0	0	0	0	0	0	0	0	0	0	0	0	0	0	0	0	0	0	0	0	0	0	0
ASV_1236	0	0	0	0	0	0	0	0	0	0	0	0	0	0	0	0	0	0	0	0	0	0	0	0	0	0	0	0	0	0	0	0	0	0	0	0	0	0	0	0	0	0	0	0	0	0	0	0	0
ASV_1237	0	0	0	0	0	0	0	0	0	0	0	0	0	0	0	0	0	0	0	0	0	0	0	0	0	0	0	0	0	0	0	0	0	0	0	0	0	0	0	0	0	0	0	0	0	0	0	0	0
ASV_1238	0	0	0	0	0	0	0	0	0	0	0	0	0	0	0	0	0	0	0	0	0	0	0	0	0	0	0	0	0	0	0	0	0	0	0	0	0	0	0	0	0	0	0	0	0	0	0	0	0
ASV_1239	0	0	0	0	0	0	0	0	0	0	0	0	0	0	0	0	0	0	0	0	0	0	0	0	0	0	0	0	0	0	0	0	0	0	0	0	0	0	0	0	0	0	0	0	0	0	0	0	0
ASV_1240	0	2	2	0	0	0	0	1	0	2	0	1	0	0	1	0	4	0	1	2	4	0	0	0	0	0	2	5	1	3	0	1	5	1	3	3	5	4	0	2	13	2	0	0	0	0	6	0	1
ASV_1241	1	3	1	0	0	0	0	1	5	0	1	1	1	3	0	0	0	1	1	1	1	0	0	0	0	0	1	0	0	0	0	0	3	2	4	0	1	2	1	1	6	3	0	0	0	0	6	0	1
ASV_1242	0	0	1	1	0	1	0	0	0	0	0	0	0	0	0	0	1	0	4	0	0	1	0	0	0	0	3	3	0	0	0	0	0	3	0	1	0	0	0	0	6	2	0	0	0	0	1	0	1
ASV_1243	0	0	1	0	7	17	13	0	0	0	0	0	0	0	0	0	0	1	0	0	0	0	0	0	0	0	1	0	4	0	0	1	1	0	0	0	0	0	0	4	0	1	2	0	2	0	0	1	0
ASV_1244	0	0	0	0	0	0	0	0	0	0	0	0	0	0	0	0	0	0	0	0	0	0	0	0	0	0	0	0	0	0	0	0	0	0	0	0	0	0	0	0	0	0	0	0	0	0	0	0	0
ASV_1245	0	0	0	0	0	0	0	0	0	0	0	0	0	0	0	0	0	0	0	0	0	0	0	0	0	0	0	0	0	0	0	0	0	0	0	0	0	0	0	0	0	0	0	0	0	0	0	0	0
ASV_1246	0	0	0	0	0	0	0	0	0	0	0	0	0	0	0	0	0	0	0	0	0	0	0	0	0	0	0	0	0	0	0	0	0	0	0	0	0	0	0	0	0	0	0	0	0	0	0	0	0
ASV_1247	0	0	0	0	0	0	0	0	0	0	0	0	0	0	0	0	0	0	0	0	0	0	0	0	0	0	0	0	0	0	0	0	0	0	0	0	0	0	0	0	0	0	0	0	0	0	0	0	0
ASV_1248	0	0	0	0	0	0	0	0	0	0	0	0	0	0	0	0	0	0	0	0	0	0	0	0	0	0	0	0	0	0	0	0	0	0	0	0	0	0	0	0	0	0	0	0	0	0	0	0	0
ASV_1249	0	0	2	0	0	6	6	0	0	0	1	1	0	0	0	0	0	2	0	0	0	0	2	0	0	0	3	0	0	0	3	0	0	0	1	0	1	0	0	0	5	0	0	0	0	1	2	0	1
ASV_1250	0	0	0	0	0	0	0	0	0	0	0	0	0	0	0	0	0	0	0	0	0	0	0	0	0	0	0	0	0	0	0	0	0	0	0	0	0	0	0	0	0	0	0	0	0	0	0	0	0
ASV_1251	0	0	0	0	0	0	0	0	0	0	0	0	0	0	0	0	0	0	0	0	0	0	0	0	0	0	0	0	0	0	0	0	0	0	0	0	0	0	0	0	0	0	0	0	0	0	0	0	0
ASV_1252	0	0	0	0	0	0	0	0	0	0	0	0	0	0	0	0	0	0	0	0	0	0	0	0	0	0	0	0	0	0	0	0	0	0	0	0	0	0	0	0	0	0	0	0	0	0	0	0	0
ASV_1253	0	0	0	0	0	0	0	0	0	0	0	0	0	0	0	0	0	0	0	0	0	0	0	0	0	0	0	0	0	0	0	0	0	0	0	0	0	0	0	0	0	0	0	0	0	0	0	0	0
ASV_1254	0	0	0	0	0	0	0	0	0	0	0	0	0	0	0	0	0	0	0	0	0	0	0	0	0	0	0	0	0	0	0	0	0	0	0	0	0	0	0	0	0	0	0	0	0	0	0	0	0
ASV_1255	0	0	0	0	0	0	0	0	0	0	0	0	0	0	0	0	0	0	0	0	0	0	0	0	0	0	0	0	0	0	0	0	0	0	0	0	0	0	0	0	0	0	0	0	0	0	0	0	0
ASV_1256	6	2	3	0	0	1	0	8	4	0	1	9	0	14	0	0	2	0	1	0	0	0	0	0	0	0	0	0	0	0	0	0	0	0	0	0	0	3	0	0	0	0	0	0	0	0	0	0	0
ASV_1257	0	1	2	1	3	0	1	0	0	0	2	0	0	0	0	2	0	0	0	1	0	0	0	0	0	0	0	0	0	2	1	0	0	0	0	0	0	1	1	1	0	0	0	0	0	0	0	0	1
ASV_1258	0	0	0	0	0	0	0	0	0	0	0	0	0	0	0	0	0	0	0	0	0	0	0	0	0	0	0	0	0	0	0	0	0	0	0	0	0	0	0	0	0	0	0	0	0	0	0	0	0
ASV_1259	0	0	0	0	0	0	0	0	0	0	0	0	0	0	0	0	0	0	0	0	0	0	0	0	0	0	0	0	0	0	0	0	0	0	0	0	0	0	0	0	0	0	0	0	0	0	0	0	0
ASV_1260	0	0	0	0	0	0	0	0	0	0	0	0	0	0	0	0	0	0	0	0	0	0	0	0	0	0	0	0	0	0	0	0	0	0	0	0	0	0	0	0	0	0	0	0	0	0	0	0	0
ASV_1261	0	0	0	0	0	0	0	0	0	0	0	0	0	0	0	0	0	0	0	0	0	0	0	0	0	0	0	0	0	0	0	0	0	0	0	0	0	0	0	0	0	0	0	0	0	0	0	0	0
ASV_1262	0	0	0	0	0	0	0	0	0	0	0	0	0	0	0	0	0	0	0	0	0	0	0	0	0	0	0	0	0	0	0	0	0	0	0	0	0	0	0	0	0	0	0	0	0	0	0	0	0
ASV_1263	0	0	0	0	0	0	0	0	0	0	0	0	0	0	0	0	0	0	0	0	0	0	0	0	0	0	0	0	0	0	0	0	0	0	0	0	0	0	0	0	0	0	0	0	0	0	0	0	0
ASV_1264	3	20	0	2	0	0	0	6	13	1	0	1	1	3	0	5	1	0	0	0	1	2	0	0	0	0	0	0	0	0	26	0	0	1	0	0	0	1	4	0	0	0	0	0	0	0	0	0	0
ASV_1265	0	0	0	0	0	0	1	0	0	2	0	0	0	0	0	0	0	1	0	0	0	1	1	0	0	0	0	0	1	0	0	1	6	6	0	0	38	0	0	1	2	0	5	0	3	1	1	0	3
ASV_1266	0	0	1	0	0	6	4	0	0	5	0	0	0	0	0	0	0	0	0	0	0	0	0	0	0	0	2	0	0	1	0	7	0	0	0	0	0	1	0	4	0	0	0	0	0	0	0	5	0
ASV_1267	0	0	0	0	0	0	0	0	0	0	0	0	0	0	0	0	0	0	0	0	0	0	0	0	0	0	0	0	0	0	0	0	0	0	0	0	0	0	0	0	0	0	0	0	0	0	0	0	0
ASV_1268	0	0	0	0	0	0	0	0	0	0	0	0	0	0	0	0	0	0	0	0	0	0	0	0	0	0	0	0	0	0	0	0	0	0	0	0	0	0	0	0	0	0	0	0	0	0	0	0	0
ASV_1269	0	0	0	0	0	0	0	0	0	0	0	0	0	0	0	0	0	0	0	0	0	0	0	0	0	0	0	0	0	0	0	0	0	0	0	0	0	0	0	0	0	0	0	0	0	0	0	0	0
ASV_1270	0	0	0	0	0	0	0	0	0	0	0	0	0	0	0	0	0	0	0	0	0	0	0	0	0	0	0	0	0	0	0	0	0	0	0	0	0	0	0	0	0	0	0	0	0	0	0	0	0
ASV_1271	0	0	0	0	0	0	0	0	0	0	0	0	0	0	0	0	0	0	0	0	0	0	0	0	0	0	0	0	0	0	0	0	0	0	0	0	0	0	0	0	0	0	0	0	0	0	0	0	0
ASV_1272	0	0	0	0	0	0	0	0	0	0	0	0	0	0	0	0	0	0	0	0	0	0	0	0	0	0	0	0	0	0	0	0	0	0	0	0	0	0	0	0	0	0	0	0	0	0	0	0	0
ASV_1273	0	0	1	0	0	0	1	0	0	0	0	0	0	0	1	0	0	1	6	0	0	0	0	0	0	0	0	2	0	4	0	0	3	2	0	3	0	3	6	2	3	2	0	0	0	0	1	1	0
ASV_1274	0	3	40	21	0	5	0	0	0	1	1	0	0	0	0	0	0	0	0	0	0	0	0	0	0	3	4	0	1	0	0	10	1	0	0	0	0	0	0	9	0	4	0	0	2	0	0	1	1
ASV_1275	0	3	0	0	0	4	0	0	0	0	1	0	0	0	0	3	0	2	6	6	1	0	0	0	1	0	0	0	0	1	0	0	7	5	3	0	8	7	0	2	1	0	0	0	0	0	6	0	0
ASV_1276	0	0	0	0	0	0	0	0	0	0	0	0	0	0	0	5	0	0	1	0	0	0	1	0	1	1	4	0	0	0	0	0	0	3	0	1	0	0	0	1	5	1	0	0	0	0	0	1	0
ASV_1277	0	0	0	0	0	0	0	0	0	0	0	0	0	0	0	0	0	0	0	0	0	0	0	0	0	0	0	0	0	0	0	0	0	0	0	0	0	0	0	0	0	0	0	0	0	0	0	0	0
ASV_1278	0	0	0	0	0	0	0	0	0	0	0	0	0	0	0	0	0	0	0	0	0	0	0	0	0	0	0	0	0	0	0	0	0	0	0	0	0	0	0	0	0	0	0	0	0	0	0	0	0
ASV_1279	0	0	0	0	0	0	0	0	0	0	0	0	0	0	0	0	0	0	0	0	0	0	0	0	0	0	0	0	0	0	0	0	0	0	0	0	0	0	0	0	0	0	0	0	0	0	0	0	0
ASV_1280	0	0	0	0	0	0	0	0	0	0	0	0	0	0	0	0	0	0	0	0	0	0	0	0	0	0	0	0	0	0	0	0	0	0	0	0	0	0	0	0	0	0	0	0	0	0	0	0	0
ASV_1281	0	0	0	0	0	0	0	0	0	0	0	0	0	0	0	0	0	0	0	0	0	0	0	0	0	0	0	0	0	0	0	0	0	0	0	0	0	0	0	0	0	0	0	0	0	0	0	0	0
ASV_1282	0	0	0	0	0	0	0	0	0	0	0	0	0	0	0	0	0	0	0	0	0	0	0	0	0	0	0	0	0	0	0	0	0	0	0	0	0	0	0	0	0	0	0	0	0	0	0	0	0
ASV_1283	0	0	1	0	0	17	16	0	0	0	0	0	0	0	0	0	0	1	0	0	4	2	1	0	0	1	5	1	0	2	1	9	0	4	1	2	0	1	0	8	6	13	9	4	12	0	1	1	0
ASV_1284	0	0	0	0	0	0	1	0	0	0	0	0	0	0	0	0	0	2	1	0	1	0	0	0	0	0	4	0	1	0	0	4	6	0	0	0	1	0	0	8	0	5	2	0	3	0	0	0	0
ASV_1285	0	0	0	0	1	0	1	0	0	0	0	0	0	0	0	0	0	0	0	0	0	0	0	0	0	0	2	0	0	2	0	0	4	1	0	0	0	0	0	0	0	4	0	2	0	0	0	0	1
ASV_1286	0	0	0	0	0	0	0	0	0	0	0	0	0	0	0	0	0	0	0	0	0	0	0	0	0	0	0	0	0	0	0	0	0	0	0	0	0	0	0	0	0	0	0	0	0	0	0	0	0
ASV_1287	0	0	0	0	0	0	0	0	0	0	0	0	0	0	0	0	0	0	0	0	0	0	0	0	0	0	0	0	0	0	0	0	0	0	0	0	0	0	0	0	0	0	0	0	0	0	0	0	0
ASV_1288	0	0	0	0	0	0	0	0	0	0	0	0	0	0	0	0	0	0	0	0	0	0	0	0	0	0	0	0	0	0	0	0	0	0	0	0	0	0	0	0	0	0	0	0	0	0	0	0	0
ASV_1289	0	0	0	0	0	0	0	0	0	0	0	0	0	0	0	0	0	0	0	0	0	0	0	0	0	0	0	0	0	0	0	0	0	0	0	0	0	0	0	0	0	0	0	0	0	0	0	0	0
ASV_1290	0	0	0	0	0	0	0	0	0	0	0	0	0	0	0	0	0	0	0	0	0	0	0	0	0	0	0	0	0	0	0	0	0	0	0	0	0	0	0	0	0	0	0	0	0	0	0	0	0
ASV_1291	0	0	0	0	0	0	0	0	0	0	0	0	0	0	0	0	0	0	0	0	0	0	0	0	0	0	0	0	0	0	0	0	0	0	0	0	0	0	0	0	0	0	0	0	0	0	0	0	0
ASV_1292	0	0	0	0	2	8	6	0	0	4	0	0	0	0	0	0	0	1	0	0	0	0	0	0	0	0	0	0	0	0	0	0	1	0	0	1	0	0	0	23	1	3	0	0	11	0	1	2	0
ASV_1293	2	0	2	1	0	2	0	6	1	0	0	0	0	2	0	0	1	0	1	0	0	1	20	1	0	0	0	0	0	2	5	0	0	0	0	0	0	5	0	0	0	0	0	0	0	0	0	0	0
ASV_1294	0	0	0	0	8	0	0	0	0	0	0	0	0	0	0	0	0	0	3	0	0	3	0	5	0	2	1	0	3	0	0	1	0	0	0	1	0	0	1	0	6	1	0	0	0	0	0	0	0
ASV_1295	0	0	0	0	0	0	0	0	0	0	0	0	0	0	0	0	0	0	0	0	0	0	0	0	0	0	0	0	0	0	0	0	0	0	0	0	0	0	0	0	0	0	0	0	0	0	0	0	0
ASV_1296	0	0	0	0	0	0	0	0	0	0	0	0	0	0	0	0	0	0	0	0	0	0	0	0	0	0	0	0	0	0	0	0	0	0	0	0	0	0	0	0	0	0	0	0	0	0	0	0	0
ASV_1297	0	0	0	0	0	0	0	0	0	0	0	0	0	0	0	0	0	0	0	0	0	0	0	0	0	0	0	0	0	0	0	0	0	0	0	0	0	0	0	0	0	0	0	0	0	0	0	0	0
ASV_1298	0	1	26	4	2	1	5	2	0	0	0	0	1	3	0	1	2	0	4	0	1	2	0	0	0	0	1	0	0	1	0	0	0	0	2	0	1	1	0	0	7	0	1	0	0	0	1	0	1
ASV_1299	1	5	0	0	0	7	6	1	0	0	0	0	2	2	0	2	0	0	2	0	8	2	0	1	0	0	1	0	0	2	0	0	3	5	0	1	3	11	2	1	0	3	3	0	0	0	1	0	2
ASV_1300	1	0	0	0	0	0	0	0	0	0	0	0	0	0	0	0	0	0	0	0	0	0	0	0	0	0	0	0	0	0	0	1	0	0	0	0	0	0	0	0	3	0	1	0	0	0	0	0	0
ASV_1301	0	0	0	0	0	0	0	0	0	0	0	0	0	0	0	0	0	0	0	0	13	0	0	0	0	0	0	0	0	0	0	1	0	0	0	0	0	0	0	1	0	0	0	0	0	0	0	0	0
ASV_1302	0	0	0	0	0	0	0	0	0	0	0	0	0	0	0	0	0	0	0	0	0	0	0	0	0	0	0	0	0	0	0	0	0	0	0	0	0	0	0	0	0	0	0	0	0	0	0	0	0
ASV_1303	0	0	0	0	0	0	0	0	0	0	0	0	0	0	0	0	0	0	0	0	0	0	0	0	0	0	0	0	0	0	0	0	0	0	0	0	0	0	0	0	0	0	0	0	0	0	0	0	0
ASV_1304	0	0	0	0	0	0	0	0	0	0	0	0	0	0	0	0	0	0	0	0	0	0	0	0	0	0	0	0	0	0	0	0	0	0	0	0	0	0	0	0	0	0	0	0	0	0	0	0	0
ASV_1305	0	0	0	0	0	0	0	0	0	0	0	0	0	0	0	0	0	0	0	0	0	0	0	0	0	0	0	0	0	0	0	0	0	0	0	0	0	0	0	0	0	0	0	0	0	0	0	0	0
ASV_1306	0	0	0	0	0	0	0	0	0	0	0	0	0	0	0	0	0	0	0	0	0	0	0	0	0	0	0	0	0	0	0	0	0	0	0	0	0	0	0	0	0	0	0	0	0	0	0	0	0
ASV_1307	0	0	0	0	0	0	0	0	0	0	0	0	0	0	0	0	0	0	0	0	0	0	0	0	0	0	0	0	0	0	0	0	0	0	0	0	0	0	0	0	0	0	0	0	0	0	0	0	0
ASV_1308	0	0	0	0	0	0	0	0	0	0	0	0	0	0	0	0	0	0	0	0	0	0	0	0	0	0	0	0	0	0	0	0	0	0	0	0	0	0	0	0	0	0	0	0	0	0	0	0	0
ASV_1309	0	0	0	0	0	0	1	0	0	4	0	0	1	0	0	0	0	1	0	14	0	0	1	0	0	0	0	0	0	0	0	0	2	2	0	0	0	0	0	40	0	0	2	0	5	0	0	20	0
ASV_1310	1	1	0	0	0	0	0	0	0	0	0	0	0	0	0	0	0	0	0	0	0	0	0	0	0	0	0	0	0	0	0	0	1	0	0	0	1	0	0	0	0	1	0	0	3	0	2	0	0
ASV_1311	1	0	2	0	0	0	0	0	0	0	1	0	0	0	0	0	0	0	0	0	0	0	0	0	0	0	0	0	0	0	1	0	0	0	0	0	2	0	0	0	0	0	0	0	0	0	0	0	0
ASV_1312	0	0	0	0	0	0	0	0	0	0	0	0	0	0	0	0	0	0	0	0	0	0	0	0	0	0	0	0	0	0	0	0	0	0	0	0	0	0	0	0	0	0	0	0	0	0	0	0	0
ASV_1313	0	0	0	0	0	0	0	0	0	0	0	0	0	0	0	0	0	0	0	0	0	0	0	0	0	0	0	0	0	0	0	0	0	0	0	0	0	0	0	0	0	0	0	0	0	0	0	0	0
ASV_1314	0	0	0	0	0	0	0	0	0	0	0	0	0	0	0	0	0	0	0	0	0	0	0	0	0	0	0	0	0	0	0	0	0	0	0	0	0	0	0	0	0	0	0	0	0	0	0	0	0
ASV_1315	0	0	0	0	0	0	0	0	0	0	0	0	0	0	0	0	0	0	0	0	0	0	0	0	0	0	0	0	0	0	0	0	0	0	0	0	0	0	0	0	0	0	0	0	0	0	0	0	0
ASV_1316	0	0	0	0	0	0	0	0	0	0	0	0	0	0	0	0	0	0	0	0	0	0	0	0	0	0	0	0	0	0	0	0	0	0	0	0	0	0	0	0	0	0	0	0	0	0	0	0	0
ASV_1317	0	0	0	0	0	0	0	0	0	0	0	0	0	0	0	0	0	0	0	0	0	0	0	0	0	0	0	0	0	0	0	0	0	0	0	0	0	0	0	0	0	0	0	0	0	0	0	0	0
ASV_1318	0	0	0	0	0	0	0	0	0	0	0	0	0	0	0	0	0	0	0	0	0	0	0	0	0	0	0	0	0	0	0	0	0	0	0	0	0	0	0	0	0	0	0	0	0	0	0	0	0
ASV_1319	0	0	0	1	0	2	3	0	0	0	0	0	0	0	0	0	0	0	1	0	0	0	1	0	0	1	3	4	5	10	0	5	4	0	0	2	2	0	2	2	4	16	3	0	1	2	0	0	1
ASV_1320	1	0	6	2	0	3	0	0	0	0	0	0	0	0	1	0	0	0	1	0	1	0	0	0	0	0	0	1	0	3	0	0	2	4	0	0	2	2	0	2	0	6	2	4	0	0	0	0	0
ASV_1321	0	1	0	0	0	0	0	0	0	0	0	0	0	0	0	0	0	0	0	0	0	0	0	0	0	0	0	0	0	0	0	0	0	0	0	0	0	0	0	0	1	0	0	0	0	0	0	0	0
ASV_1322	0	0	0	0	0	0	0	0	0	0	0	0	0	0	0	0	0	0	0	0	0	0	0	0	0	0	0	0	0	0	0	0	0	0	0	0	0	0	0	0	0	0	0	0	0	0	0	0	0
ASV_1323	0	0	0	0	0	0	0	0	0	0	0	0	0	0	0	0	0	0	0	0	0	0	0	0	0	0	0	0	0	0	0	0	0	0	0	0	0	0	0	0	0	0	0	0	0	0	0	0	0
ASV_1324	0	0	0	0	0	0	0	0	0	0	0	0	0	0	0	0	0	0	0	0	0	0	0	0	0	0	0	0	0	0	0	0	0	0	0	0	0	0	0	0	0	0	0	0	0	0	0	0	0
ASV_1325	0	0	0	2	1	4	23	0	0	1	0	0	0	0	0	0	0	6	0	0	0	0	1	0	0	0	1	0	0	0	6	5	3	2	0	4	0	0	0	19	9	6	2	0	7	0	1	5	0
ASV_1326	0	2	0	0	0	0	0	0	0	0	0	0	0	0	0	0	0	2	0	0	0	0	0	0	0	0	0	0	0	0	0	3	3	1	0	0	3	0	0	0	1	3	1	0	0	0	3	0	6
ASV_1327	0	0	0	0	0	0	0	0	0	0	0	0	0	0	0	0	0	0	0	0	0	0	0	0	0	0	0	0	0	0	0	0	0	0	0	0	0	0	0	0	0	0	0	0	0	0	0	0	0
ASV_1328	0	0	0	0	0	0	0	0	0	0	0	0	0	0	0	0	0	0	0	0	0	0	0	0	0	0	0	0	0	0	0	0	0	0	0	0	0	0	0	0	0	0	0	0	0	0	0	0	0
ASV_1329	0	0	0	0	0	0	0	0	0	0	0	0	0	0	0	0	0	0	0	0	0	0	0	0	0	0	0	0	0	0	0	0	0	0	0	0	0	0	0	0	0	0	0	0	0	0	0	0	0
ASV_1330	0	0	0	0	0	0	0	0	0	0	0	0	0	0	0	0	0	0	0	0	0	0	0	0	0	0	0	0	0	0	0	0	0	0	0	0	0	0	0	0	0	0	0	0	0	0	0	0	0
ASV_1331	0	0	0	0	0	0	0	0	0	0	0	0	0	0	0	0	0	0	0	0	0	0	0	0	0	0	0	0	0	0	0	0	0	0	0	0	0	0	0	0	0	0	0	0	0	0	0	0	0
ASV_1332	0	0	0	0	0	0	0	0	0	0	0	0	0	0	0	0	0	0	0	0	0	0	0	0	0	0	0	0	0	0	0	0	0	0	0	0	0	0	0	0	0	0	0	0	0	0	0	0	0
ASV_1333	0	0	0	0	0	0	0	0	0	0	0	0	0	0	0	0	0	0	0	0	0	0	0	0	0	0	0	0	0	0	0	0	0	0	0	0	0	0	0	0	0	0	0	0	0	0	0	0	0
ASV_1334	0	0	0	0	0	0	0	0	0	0	0	0	0	0	0	0	0	0	0	0	0	0	0	0	0	0	0	0	0	0	0	0	0	0	0	0	0	0	0	0	0	0	0	0	0	0	0	0	0
ASV_1335	0	0	0	0	0	0	0	0	0	0	0	0	0	0	0	0	0	0	0	0	0	0	0	0	0	0	0	0	0	0	0	0	0	0	0	0	0	0	0	0	0	0	0	0	0	0	0	0	0
ASV_1336	0	0	0	0	0	0	0	0	0	0	0	0	0	0	0	0	0	0	0	0	0	0	0	0	0	0	0	0	0	0	0	0	0	0	0	0	0	0	0	0	0	0	0	0	0	0	0	0	0
ASV_1337	0	0	0	0	0	0	0	0	0	0	0	0	0	0	0	0	0	0	0	0	0	0	0	0	0	0	0	0	0	0	0	0	0	0	0	0	0	0	0	0	0	0	0	0	0	0	0	0	0
ASV_1338	0	0	0	0	0	0	0	0	0	0	0	0	0	0	0	0	0	0	0	0	0	0	0	0	0	0	0	0	0	0	0	0	0	0	0	0	0	0	0	0	0	0	0	0	0	0	0	0	0
ASV_1339	0	0	0	0	0	0	0	0	0	0	0	0	0	0	0	0	0	0	0	0	0	0	0	0	0	0	0	0	0	0	0	0	0	0	0	0	0	0	0	0	0	0	0	0	0	0	0	0	0
ASV_1340	0	0	0	0	3	9	6	0	0	2	0	0	0	0	0	1	0	0	1	0	0	0	3	0	2	0	3	0	0	0	0	0	0	1	0	0	4	2	0	0	7	0	0	0	0	0	0	2	0
ASV_1341	4	1	0	0	0	0	0	3	0	0	0	1	3	0	0	9	1	0	0	0	0	3	2	0	0	0	0	0	0	0	3	0	0	0	1	1	0	15	0	0	0	0	0	0	0	0	1	0	2
ASV_1342	0	0	0	2	1	4	1	0	0	0	0	0	0	0	0	0	0	2	0	0	0	0	0	0	0	1	1	0	0	0	0	0	0	2	0	0	1	1	0	0	1	1	1	0	2	1	0	5	0
ASV_1343	0	0	0	0	0	0	0	0	0	0	0	0	0	0	0	0	0	0	0	0	0	0	0	0	0	0	0	0	0	0	0	0	0	0	0	0	0	0	0	0	0	0	0	0	0	0	0	0	0
ASV_1344	0	0	0	0	0	0	0	0	0	0	0	0	0	0	0	0	0	0	0	0	0	0	0	0	0	0	0	0	0	0	0	0	0	0	0	0	0	0	0	0	0	0	0	0	0	0	0	0	0
ASV_1345	0	0	0	0	0	0	0	0	0	0	0	0	0	0	0	0	0	0	0	0	0	0	0	0	0	0	0	0	0	0	0	0	0	0	0	0	0	0	0	0	0	0	0	0	0	0	0	0	0
ASV_1346	0	0	0	0	0	0	0	0	0	0	0	0	0	0	0	0	0	0	0	0	0	0	0	0	0	0	0	0	0	0	0	0	0	0	0	0	0	0	0	0	0	0	0	0	0	0	0	0	0
ASV_1347	0	0	0	0	0	0	0	0	0	0	0	0	0	0	0	0	0	0	0	0	0	0	0	0	0	0	0	0	0	0	0	0	0	0	0	0	0	0	0	0	0	0	0	0	0	0	0	0	0
ASV_1348	0	0	0	0	0	0	0	0	0	0	0	0	0	0	0	0	0	0	0	0	0	0	0	0	0	0	0	0	0	0	0	0	0	0	0	0	0	0	0	0	0	0	0	0	0	0	0	0	0
ASV_1349	0	0	0	0	0	0	0	0	0	0	0	0	0	0	0	0	0	0	0	0	0	0	0	0	0	0	0	0	0	0	0	0	0	0	0	0	0	0	0	0	0	0	0	0	0	0	0	0	0
ASV_1350	0	0	0	0	0	0	2	0	0	0	0	0	0	0	0	0	0	1	0	0	0	0	0	0	0	0	0	0	0	0	0	1	0	1	0	0	92	0	0	0	0	3	0	0	0	0	1	0	2
ASV_1351	1	0	1	0	1	0	0	0	0	0	0	0	0	3	0	0	0	1	1	0	0	0	2	0	0	0	0	0	3	2	0	5	0	3	0	1	1	0	0	5	0	4	3	0	1	0	0	0	0
ASV_1352	0	0	0	0	0	0	0	0	0	0	0	0	0	0	1	5	0	5	2	0	0	1	0	1	0	0	0	0	0	1	0	0	2	3	0	0	5	3	2	2	5	0	0	1	0	0	1	1	0
ASV_1353	0	0	0	0	0	0	0	0	0	0	0	0	0	0	0	0	0	0	0	0	0	0	0	0	0	0	0	0	0	0	0	0	0	0	0	0	0	0	0	0	0	0	0	0	0	0	0	0	0
ASV_1354	0	0	0	0	0	0	0	0	0	0	0	0	0	0	0	0	0	0	0	0	0	0	0	0	0	0	0	0	0	0	0	0	0	0	0	0	0	0	0	0	0	0	0	0	0	0	0	0	0
ASV_1355	0	0	0	0	0	0	0	0	0	0	0	0	0	0	0	0	0	0	0	0	0	0	0	0	0	0	0	0	0	0	0	0	0	0	0	0	0	0	0	0	0	0	0	0	0	0	0	0	0
ASV_1356	0	0	0	0	0	0	0	0	0	0	0	0	0	0	0	0	0	0	0	0	0	0	0	0	0	0	0	0	0	0	0	0	0	0	0	0	0	0	0	0	0	0	0	0	0	0	0	0	0
ASV_1357	0	0	0	0	0	0	0	0	0	0	0	0	0	0	0	0	0	0	0	0	0	0	0	0	0	0	0	0	0	0	0	0	0	0	0	0	0	0	0	0	0	0	0	0	0	0	0	0	0
ASV_1358	0	0	0	0	0	0	0	0	0	0	0	0	0	0	0	0	0	0	0	0	0	0	0	0	0	0	0	0	0	0	0	0	0	0	0	0	0	0	0	0	0	0	0	0	0	0	0	0	0
ASV_1359	0	0	0	0	0	0	0	0	0	0	0	0	0	0	0	0	0	0	0	0	0	0	0	0	0	0	0	0	0	0	0	0	0	0	0	0	0	0	0	0	0	0	0	0	0	0	0	0	0
ASV_1360	0	0	0	0	0	0	0	0	0	0	0	0	0	0	0	0	0	0	0	0	0	0	0	0	0	0	0	0	0	0	0	0	0	0	0	0	0	0	0	0	0	0	0	0	0	0	0	0	0
ASV_1361	0	0	0	0	0	0	0	0	0	0	0	0	0	0	0	0	0	0	0	0	0	0	0	0	0	0	0	0	0	0	0	0	0	0	0	0	0	0	0	0	0	0	0	0	0	0	0	0	0
ASV_1362	0	0	0	0	0	0	0	0	0	0	0	0	0	0	0	0	0	0	0	0	0	0	0	0	0	0	0	0	0	0	0	0	0	0	0	0	0	0	0	0	0	0	0	0	0	0	0	0	0
ASV_1363	2	0	0	0	0	3	0	0	0	0	0	0	2	0	0	0	0	4	2	0	0	0	0	0	0	0	0	0	0	0	0	0	2	0	0	0	0	0	2	0	2	0	0	0	0	0	0	0	0
ASV_1364	0	0	0	0	0	0	0	0	0	0	0	0	0	0	0	0	0	0	0	0	0	0	0	0	0	0	0	0	0	0	0	0	0	0	0	0	0	0	0	0	0	0	0	0	0	0	0	0	0
ASV_1365	0	0	0	0	0	0	0	0	0	0	0	0	0	0	0	0	0	0	0	0	0	0	0	0	0	0	0	0	0	0	0	0	0	0	0	0	0	0	0	0	0	0	0	0	0	0	0	0	0
ASV_1366	0	0	0	0	0	0	0	0	0	0	0	0	0	0	0	0	0	0	0	0	0	0	0	0	0	0	0	0	0	0	0	0	0	0	0	0	0	0	0	0	0	0	0	0	0	0	0	0	0
ASV_1367	0	0	0	0	0	0	0	0	0	0	0	0	0	0	0	0	0	0	0	0	0	0	0	0	0	0	0	0	0	0	0	0	0	0	0	0	0	0	0	0	0	0	0	0	0	0	0	0	0
ASV_1368	0	0	0	0	0	0	0	0	0	0	0	0	0	0	0	0	0	0	0	0	0	0	0	0	0	0	0	0	0	0	0	0	0	0	0	0	0	0	0	0	0	0	0	0	0	0	0	0	0
ASV_1369	0	0	0	0	0	0	0	0	0	0	0	0	0	0	0	0	0	0	0	0	0	0	0	0	0	0	0	0	0	0	0	0	0	0	0	0	0	0	0	0	0	0	0	0	0	0	0	0	0
ASV_1370	0	0	0	0	0	0	0	0	0	0	0	0	0	0	0	0	0	0	0	0	0	0	0	0	0	0	0	0	0	0	0	0	0	0	0	0	0	0	0	0	0	0	0	0	0	0	0	0	0
ASV_1371	0	0	0	0	0	0	0	0	0	0	0	0	0	0	0	0	0	0	0	0	0	0	0	0	0	0	0	0	0	0	0	0	0	0	0	0	0	0	0	0	0	0	0	0	0	0	0	0	0
ASV_1372	0	0	0	0	0	0	0	0	0	0	0	0	0	0	0	0	0	0	0	0	0	0	0	0	0	0	0	0	0	0	0	0	0	0	0	0	0	0	0	0	0	0	0	0	0	0	0	0	0
ASV_1373	0	0	0	0	0	0	0	0	0	0	0	0	0	0	0	0	0	0	0	0	0	0	0	0	0	0	0	0	0	0	0	0	0	0	0	0	0	0	0	0	0	0	0	0	0	0	0	0	0
ASV_1374	1	0	38	11	3	0	10	0	0	0	0	0	2	0	0	2	0	0	2	0	0	0	12	1	0	0	24	1	0	1	1	5	3	3	0	1	2	3	2	9	12	22	5	0	2	0	2	0	1
ASV_1375	0	0	0	0	0	1	0	0	0	1	0	0	0	0	0	0	0	0	0	0	0	0	0	2	0	0	0	0	0	0	0	3	2	0	0	0	0	0	0	3	0	0	0	0	6	1	0	0	2
ASV_1376	0	0	0	0	0	0	0	0	0	0	0	0	0	0	0	0	0	0	0	0	0	0	0	0	0	0	0	0	0	0	0	0	0	0	0	0	0	0	0	0	0	0	0	0	0	0	0	0	0
ASV_1377	0	0	0	0	0	0	0	0	0	0	0	0	0	0	0	0	0	0	0	0	0	0	0	0	0	0	0	0	0	0	0	0	0	0	0	0	0	0	0	0	0	0	0	0	0	0	0	0	0
ASV_1378	0	0	7	3	1	5	1	0	0	0	0	0	0	0	0	0	0	3	0	0	0	0	0	1	0	0	0	0	4	0	0	7	4	0	0	1	0	0	1	2	0	3	0	0	0	0	0	0	0
ASV_1379	0	0	0	0	0	0	0	0	0	0	0	0	0	0	0	0	0	0	0	0	0	0	0	0	0	0	0	0	0	0	0	0	0	0	0	0	0	0	0	0	0	0	0	0	0	0	0	0	0
ASV_1380	0	0	0	0	0	0	0	0	0	0	0	0	0	0	0	0	0	0	0	0	0	0	0	0	0	0	0	0	0	0	0	0	0	0	0	0	0	0	0	0	0	0	0	0	0	0	0	0	0
ASV_1381	0	0	0	0	0	0	0	0	0	0	0	0	0	0	0	0	0	0	0	0	0	0	0	0	0	0	0	0	0	0	0	0	0	0	0	0	0	0	0	0	0	0	0	0	0	0	0	0	0
ASV_1382	0	0	0	0	0	0	0	0	0	0	0	0	0	0	0	0	0	0	0	0	0	0	0	0	0	0	0	0	0	0	0	0	0	0	0	0	0	0	0	0	0	0	0	0	0	0	0	0	0
ASV_1383	0	0	0	0	0	0	0	0	0	0	0	0	0	0	0	0	0	0	0	0	0	0	0	0	0	0	0	0	0	0	0	0	0	0	0	0	0	0	0	0	0	0	0	0	0	0	0	0	0
ASV_1384	0	0	0	0	0	0	0	0	0	0	0	0	0	0	0	0	0	0	0	0	0	0	0	0	0	0	0	0	0	0	0	0	0	0	0	0	0	0	0	0	0	0	0	0	0	0	0	0	0
ASV_1385	0	0	0	1	0	0	0	0	0	1	4	0	0	0	0	4	0	0	11	1	0	0	1	0	0	0	0	0	0	0	0	0	3	3	0	2	2	0	0	11	0	0	15	1	0	0	5	0	1
ASV_1386	0	0	0	0	0	0	0	0	0	0	0	0	0	0	0	0	0	0	0	0	0	0	0	0	0	0	0	0	0	0	0	0	0	0	0	0	0	0	0	0	0	0	0	0	0	0	0	0	0
ASV_1387	0	0	0	0	0	0	0	0	0	0	0	0	0	0	0	0	0	0	0	0	0	0	0	0	0	0	0	0	0	0	0	0	0	0	0	0	0	0	0	0	0	0	0	0	0	0	0	0	0
ASV_1388	0	0	0	0	0	0	0	0	0	0	0	0	0	0	0	0	0	0	0	0	0	0	0	0	0	0	0	0	0	0	0	0	0	0	0	0	0	0	0	0	0	0	0	0	0	0	0	0	0
ASV_1389	0	0	0	0	0	0	0	0	0	0	0	0	0	0	0	0	0	0	0	0	0	0	0	0	0	0	0	0	0	0	0	0	0	0	0	0	0	0	0	0	0	0	0	0	0	0	0	0	0
ASV_1390	0	0	0	0	0	0	0	0	0	0	0	0	0	0	0	0	0	0	0	0	0	0	0	0	0	0	0	0	0	0	0	0	0	0	0	0	0	0	0	0	0	0	0	0	0	0	0	0	0
ASV_1391	0	0	2	1	0	0	1	1	0	0	3	0	0	1	0	1	3	0	1	0	0	1	0	0	0	0	1	1	0	2	0	0	1	1	1	3	0	3	0	1	3	2	1	0	0	3	11	0	4
ASV_1392	0	0	4	1	0	0	1	1	0	0	0	0	0	1	0	0	0	0	0	1	2	0	2	1	0	1	0	0	2	1	0	0	0	0	0	0	4	5	0	1	4	0	2	0	0	0	5	0	0
ASV_1393	0	0	0	0	0	0	0	0	0	0	0	0	0	0	0	0	0	0	0	0	0	0	0	0	0	0	0	0	0	0	0	0	0	0	0	0	0	0	0	0	0	0	0	0	0	0	0	0	0
ASV_1394	0	0	0	0	0	0	0	0	0	0	0	0	0	0	0	0	0	0	0	0	0	0	0	0	0	0	0	0	0	0	0	0	0	0	0	0	0	0	0	0	0	0	0	0	0	0	0	0	0
ASV_1395	0	0	0	0	0	0	0	0	0	0	0	0	0	0	0	0	0	0	0	0	0	0	0	0	0	0	0	0	0	0	0	0	0	0	0	0	0	0	0	0	0	0	0	0	0	0	0	0	0
ASV_1396	0	0	0	0	0	0	0	0	0	0	0	0	0	0	0	0	0	0	0	0	0	0	0	0	0	0	0	0	0	0	0	0	0	0	0	0	0	0	0	0	0	0	0	0	0	0	0	0	0
ASV_1397	0	0	0	0	0	0	0	0	0	0	0	0	0	0	0	0	0	0	0	0	0	0	0	0	0	0	0	0	0	0	0	0	0	0	0	0	0	0	0	0	0	0	0	0	0	0	0	0	0
ASV_1398	0	0	0	0	0	0	0	0	0	0	0	0	0	0	0	0	0	0	0	0	0	0	0	0	0	0	0	0	0	0	0	0	0	0	0	0	0	0	0	0	0	0	0	0	0	0	0	0	0
ASV_1399	0	0	0	0	0	0	0	0	0	0	0	0	0	0	0	0	0	0	0	0	0	0	0	0	0	0	0	0	0	0	0	0	0	0	0	0	0	0	0	0	0	0	0	0	0	0	0	0	0
ASV_1400	0	0	0	0	0	0	0	0	0	0	0	0	0	0	0	0	0	0	0	0	0	0	0	0	0	0	0	0	0	0	0	0	0	0	0	0	0	0	0	0	0	0	0	0	0	0	0	0	0
ASV_1401	0	0	0	0	0	0	0	0	0	0	0	0	0	0	0	1	0	2	0	0	0	0	0	0	0	0	0	0	0	3	0	0	0	0	0	3	2	0	0	0	0	0	0	0	0	0	0	0	0
ASV_1402	0	0	0	2	0	0	0	0	0	0	0	0	0	0	0	0	4	0	0	0	0	0	0	0	0	3	1	1	0	0	0	0	1	2	0	6	1	0	0	1	0	0	0	0	0	0	0	0	1
ASV_1403	0	0	0	0	0	0	0	0	0	0	0	0	0	0	0	0	0	0	0	0	0	0	0	0	0	0	0	0	0	0	0	0	0	0	0	0	0	0	0	0	0	0	0	0	0	0	0	0	0
ASV_1404	0	0	0	0	0	0	0	0	0	0	0	0	0	0	0	0	0	0	0	0	0	0	0	0	0	0	0	0	0	0	0	0	0	0	0	0	0	0	0	0	0	0	0	0	0	0	0	0	0
ASV_1405	0	0	0	0	0	0	0	0	0	0	0	0	0	0	0	0	0	0	0	0	0	0	0	0	0	0	0	0	0	0	0	0	0	0	0	0	0	0	0	0	0	0	0	0	0	0	0	0	0
ASV_1406	0	0	0	0	0	0	0	0	0	0	0	0	0	0	0	0	0	0	0	0	0	0	0	0	0	0	0	0	0	0	0	0	0	0	0	0	0	0	0	0	0	0	0	0	0	0	0	0	0
ASV_1407	0	0	0	0	0	0	0	0	0	0	0	0	0	0	0	0	0	0	0	0	0	0	0	0	0	0	0	0	0	0	0	0	0	0	0	0	0	0	0	0	0	0	0	0	0	0	0	0	0
ASV_1408	0	0	0	0	0	0	0	0	0	0	0	0	0	0	0	0	0	0	0	0	0	0	0	0	0	0	0	0	0	0	0	0	0	0	0	0	0	0	0	0	0	0	0	0	0	0	0	0	0
ASV_1409	6	5	0	2	1	2	1	8	0	0	3	2	0	0	7	0	0	6	0	6	3	0	9	0	3	4	15	0	0	1	18	0	0	1	0	3	0	2	8	1	0	0	2	4	4	2	3	4	1
ASV_1410	0	0	0	0	0	0	0	0	0	0	0	0	0	0	0	0	0	0	0	0	0	0	0	0	0	0	0	0	0	0	0	0	0	0	0	0	0	0	0	0	0	0	0	0	0	0	0	0	0
ASV_1411	0	0	0	0	0	0	0	0	0	0	0	0	0	0	0	0	0	0	0	0	0	0	0	0	0	0	0	0	0	0	0	0	0	0	0	0	0	0	0	0	0	0	0	0	0	0	0	0	0
ASV_1412	0	0	0	0	0	0	0	0	0	0	0	0	0	0	0	0	0	0	0	0	0	0	0	0	0	0	0	0	0	0	0	0	0	0	0	0	0	0	0	0	0	0	0	0	0	0	0	0	0
ASV_1413	0	0	0	0	0	0	0	0	0	0	0	0	0	0	0	0	0	0	0	0	0	0	0	0	0	0	0	0	0	0	0	0	0	0	0	0	0	0	0	0	0	0	0	0	0	0	0	0	0
ASV_1414	0	0	0	0	0	0	0	0	0	0	0	0	0	0	0	0	0	0	0	0	0	0	0	0	0	0	0	0	0	0	0	0	0	0	0	0	0	0	0	0	0	0	0	0	0	0	0	0	0
ASV_1415	0	0	0	0	0	0	0	0	0	0	0	0	0	0	0	0	0	0	0	0	0	0	0	0	0	0	0	0	0	0	0	0	0	0	0	0	0	0	0	0	0	0	0	0	0	0	0	0	0
ASV_1416	0	0	0	0	0	0	0	0	0	0	0	0	0	0	0	0	0	0	0	0	0	0	0	0	0	0	0	0	0	0	0	0	0	0	0	0	0	0	0	0	0	0	0	0	0	0	0	0	0
ASV_1417	0	0	0	0	0	0	0	0	0	0	0	0	0	0	0	0	0	0	0	0	0	0	0	0	0	0	0	0	0	0	0	0	0	0	0	0	0	0	0	0	0	0	0	0	0	0	0	0	0
ASV_1418	0	0	0	0	0	0	0	0	0	0	0	0	0	0	0	0	0	0	0	0	0	0	0	0	0	0	0	0	0	0	0	0	0	0	0	0	0	0	0	0	0	0	0	0	0	0	0	0	0
ASV_1419	5	5	1	11	0	2	1	0	0	1	0	3	1	4	0	6	3	3	0	2	1	1	0	0	0	1	0	1	1	0	0	0	18	1	1	3	4	1	0	1	5	10	5	2	2	0	0	0	2
ASV_1420	1	0	0	0	1	2	2	0	0	0	0	0	0	0	0	0	0	1	0	0	0	0	2	0	0	0	1	0	1	3	0	0	8	6	0	4	12	1	0	0	4	0	0	0	0	0	1	2	0
ASV_1421	0	1	2	7	0	0	1	0	0	0	0	0	2	0	0	1	0	0	0	1	0	0	0	1	0	1	1	0	0	0	1	0	0	2	0	0	0	2	1	0	18	0	0	0	0	0	0	0	0
ASV_1422	0	0	0	0	0	0	2	0	0	0	3	0	0	0	0	1	0	5	0	0	5	0	0	1	0	2	5	0	0	0	0	0	0	0	0	1	2	0	1	13	1	1	0	1	0	0	2	0	3
ASV_1423	1	0	0	0	0	2	0	0	0	1	0	0	0	0	0	0	0	0	0	2	0	0	0	0	0	1	0	2	0	0	0	2	0	0	0	0	0	0	0	2	0	8	13	0	3	0	0	1	0
ASV_1424	0	0	0	0	0	0	0	0	0	0	0	0	0	0	0	0	0	0	0	0	0	0	0	0	0	0	0	0	0	0	0	0	0	0	0	0	0	0	0	0	0	0	0	0	0	0	0	0	0
ASV_1425	0	0	0	0	0	0	0	0	0	0	0	0	0	0	0	0	0	0	0	0	0	0	0	0	0	0	0	0	0	0	0	0	0	0	0	0	0	0	0	0	0	0	0	0	0	0	0	0	0
ASV_1426	0	0	0	0	0	0	0	0	0	0	0	0	0	0	0	0	0	0	0	0	0	0	0	0	0	0	0	0	0	0	0	0	0	0	0	0	0	0	0	0	0	0	0	0	0	0	0	0	0
ASV_1427	0	0	0	0	0	0	0	0	0	0	0	0	0	0	0	0	0	0	0	0	0	0	0	0	0	0	0	0	0	0	0	0	0	0	0	0	0	0	0	0	0	0	0	0	0	0	0	0	0
ASV_1428	0	0	0	0	0	0	0	0	0	0	0	0	0	0	0	0	0	0	0	0	0	0	0	0	0	0	0	0	0	0	0	0	0	0	0	0	0	0	0	0	0	0	0	0	0	0	0	0	0
ASV_1429	0	0	0	0	0	0	0	0	0	0	0	0	0	0	0	0	0	0	0	0	0	0	0	0	0	0	0	0	0	0	0	0	0	0	0	0	0	0	0	0	0	0	0	0	0	0	0	0	0
ASV_1430	0	0	0	0	0	0	0	0	0	0	0	0	0	0	0	0	0	0	0	0	0	0	0	0	0	0	0	0	0	0	0	0	0	0	0	0	0	0	0	0	0	0	0	0	0	0	0	0	0
ASV_1431	0	0	0	0	0	0	0	0	0	0	0	0	0	0	0	0	0	0	0	0	0	0	0	0	0	0	0	0	0	0	0	0	0	0	0	0	0	0	0	0	0	0	0	0	0	0	0	0	0
ASV_1432	0	0	13	4	4	0	0	0	0	0	1	0	1	0	0	0	2	10	4	0	1	1	1	1	0	0	4	0	1	2	1	1	2	0	1	4	0	5	0	4	0	2	0	0	0	0	1	0	0
ASV_1433	2	3	0	0	0	0	0	0	2	0	0	2	1	2	0	0	0	0	0	0	1	3	0	0	0	0	0	0	0	2	0	0	1	0	0	0	1	0	0	0	1	0	0	0	0	0	0	0	0
ASV_1434	0	0	0	0	0	0	0	0	0	0	0	0	0	0	0	0	0	0	0	0	0	0	0	0	0	0	0	0	0	0	0	0	0	0	0	0	0	0	0	0	0	0	0	0	0	0	0	0	0
ASV_1435	0	0	0	0	0	0	0	0	0	0	0	0	0	0	0	0	0	0	0	0	0	0	0	0	0	0	0	0	0	0	0	0	0	0	0	0	0	0	0	0	0	0	0	0	0	0	0	0	0
ASV_1436	4	0	0	0	0	0	0	4	0	0	4	1	0	0	1	0	1	0	0	0	1	0	0	0	16	1	0	0	0	1	0	0	0	1	0	0	0	0	0	0	0	0	1	0	1	22	0	0	0
ASV_1437	0	0	0	0	0	0	0	0	0	0	0	0	0	0	0	0	0	2	0	0	0	0	4	0	0	0	0	0	0	2	0	0	1	0	0	0	0	1	0	6	8	5	1	0	0	0	0	0	0
ASV_1438	0	0	0	0	0	0	0	0	0	0	0	0	0	0	0	0	0	0	0	0	0	0	0	0	0	0	0	0	0	0	0	0	0	0	0	0	0	0	0	0	0	0	0	0	0	0	0	0	0
ASV_1439	0	0	0	0	0	0	0	0	0	0	0	0	0	0	0	0	0	0	0	0	0	0	0	0	0	0	0	0	0	0	0	0	0	0	0	0	0	0	0	0	0	0	0	0	0	0	0	0	0
ASV_1440	0	0	0	0	0	0	0	0	0	0	0	0	0	0	0	0	0	0	0	0	0	0	0	0	0	0	0	0	0	0	0	0	0	0	0	0	0	0	0	0	0	0	0	0	0	0	0	0	0
ASV_1441	0	0	0	0	0	0	0	0	0	0	0	0	0	0	0	0	0	0	0	0	0	0	0	0	0	0	0	0	0	0	0	0	0	0	0	0	0	0	0	0	0	0	0	0	0	0	0	0	0
ASV_1442	0	0	0	0	0	0	0	0	0	0	0	0	0	0	0	0	0	0	0	0	0	0	0	0	0	0	0	0	0	0	0	0	0	0	0	0	0	0	0	0	0	0	0	0	0	0	0	0	0
ASV_1443	0	0	0	0	0	0	0	0	0	0	0	0	0	0	0	0	0	0	0	0	0	0	0	0	0	0	0	0	0	0	0	0	0	0	0	0	0	0	0	0	0	0	0	0	0	0	0	0	0
ASV_1444	0	0	0	0	0	0	0	0	0	0	0	0	0	0	0	0	0	0	0	0	0	0	0	0	0	0	0	0	0	0	0	0	0	0	0	0	0	0	0	0	0	0	0	0	0	0	0	0	0
ASV_1445	0	0	0	0	0	0	0	0	0	0	0	0	0	0	0	0	0	0	0	0	0	0	0	0	0	0	0	0	0	0	0	0	0	0	0	0	0	0	0	0	0	0	0	0	0	0	0	0	0
ASV_1446	0	0	0	0	0	0	0	0	0	0	0	0	0	0	0	0	0	0	0	0	0	0	0	0	0	0	0	0	0	0	0	0	0	0	0	0	0	0	0	0	0	0	0	0	0	0	0	0	0
ASV_1447	0	0	0	0	0	0	0	0	0	0	0	0	0	0	0	0	0	0	0	0	0	0	0	0	0	0	0	0	0	0	0	0	0	0	0	0	0	0	0	0	0	0	0	0	0	0	0	0	0
ASV_1448	1	0	0	1	0	0	0	0	1	0	0	1	0	0	0	0	0	0	1	0	0	0	0	0	0	0	0	0	0	0	0	0	0	0	0	0	0	0	0	0	0	0	0	0	0	0	0	0	0
ASV_1449	0	0	0	0	4	2	0	0	0	0	0	0	0	0	0	0	0	0	0	0	0	0	0	0	0	0	1	0	0	0	0	6	0	0	0	0	0	0	0	3	0	7	4	0	1	0	0	3	1
ASV_1450	1	1	0	0	3	1	0	1	0	0	0	2	0	0	0	0	0	0	0	0	0	1	0	1	4	0	1	0	0	0	0	0	1	0	0	0	0	0	0	4	0	2	0	0	2	0	1	0	1
ASV_1451	0	0	0	0	0	0	0	0	0	0	0	0	0	0	0	0	0	0	0	0	0	0	0	0	0	0	0	0	0	0	0	0	0	0	0	0	0	0	0	0	0	0	0	0	0	0	0	0	0
ASV_1452	0	0	0	0	0	0	0	0	0	0	0	0	0	0	0	0	0	0	0	0	0	0	0	0	0	0	0	0	0	0	0	0	0	0	0	0	0	0	0	0	0	0	0	0	0	0	0	0	0
ASV_1453	0	0	0	0	0	0	0	0	0	0	0	0	0	0	0	0	0	0	0	0	0	0	0	0	0	0	0	0	0	0	0	0	0	0	0	0	0	0	0	0	0	0	0	0	0	0	0	0	0
ASV_1454	0	0	0	0	0	0	0	0	0	0	0	0	0	0	0	0	0	0	0	0	0	0	0	0	0	0	0	0	0	0	0	0	0	0	0	0	0	0	0	0	0	0	0	0	0	0	0	0	0
ASV_1455	0	0	0	0	0	0	0	0	0	0	0	0	0	0	0	0	0	0	0	0	0	0	0	0	0	0	0	0	0	0	0	0	0	0	0	0	0	0	0	0	0	0	0	0	0	0	0	0	0
ASV_1456	0	0	0	0	0	0	0	0	0	0	0	0	0	0	0	0	0	0	0	0	0	0	0	0	0	0	0	0	0	0	0	0	0	0	0	0	0	0	0	0	0	0	0	0	0	0	0	0	0
ASV_1457	0	0	0	0	0	0	0	0	0	0	0	0	0	0	0	0	0	0	0	0	0	0	0	0	0	0	0	0	0	0	0	0	0	0	0	0	0	0	0	0	0	0	0	0	0	0	0	0	0
ASV_1458	0	0	0	0	0	0	0	0	0	0	0	0	0	0	0	0	0	0	0	0	0	0	0	0	0	0	0	0	0	0	0	0	0	0	0	0	0	0	0	0	0	0	0	0	0	0	0	0	0
ASV_1459	15	2	1	6	1	0	5	0	6	1	0	2	1	11	1	0	4	4	2	0	0	3	1	1	0	0	1	0	2	0	2	0	0	0	6	4	1	11	2	2	28	1	0	0	0	0	1	0	0
ASV_1460	0	1	4	5	0	0	0	0	0	0	0	0	0	0	0	3	0	0	0	0	0	2	4	0	0	0	1	0	0	0	0	2	4	0	0	0	0	1	0	0	13	3	0	0	0	1	1	0	0
ASV_1461	4	1	5	0	0	0	0	0	0	0	0	2	0	0	0	0	1	0	3	0	0	0	0	0	0	0	0	0	0	0	1	0	3	2	1	0	0	2	0	0	6	0	0	0	0	0	0	0	2
ASV_1462	4	5	3	0	0	0	0	1	2	0	0	4	0	18	0	0	0	0	0	0	0	0	0	0	0	0	0	0	0	0	18	0	0	0	0	0	0	0	1	0	0	0	0	0	0	0	0	0	0
ASV_1463	0	0	0	0	0	0	0	0	0	0	0	0	0	0	0	0	0	0	0	0	0	0	0	0	0	0	0	0	0	0	0	0	0	0	0	0	0	0	0	0	0	0	0	0	0	0	0	0	0
ASV_1464	0	0	0	0	0	0	0	0	0	0	0	0	0	0	0	0	0	0	0	0	0	0	0	0	0	0	0	0	0	0	0	0	0	0	0	0	0	0	0	0	0	0	0	0	0	0	0	0	0
ASV_1465	0	0	0	0	0	0	0	0	0	0	0	0	0	0	0	0	0	0	0	0	0	0	0	0	0	0	0	0	0	0	0	0	0	0	0	0	0	0	0	0	0	0	0	0	0	0	0	0	0
ASV_1466	0	0	0	0	0	0	0	0	0	0	0	0	0	0	0	0	0	0	0	0	0	0	0	0	0	0	0	0	0	0	0	0	0	0	0	0	0	0	0	0	0	0	0	0	0	0	0	0	0
ASV_1467	0	0	0	0	0	0	0	0	0	0	0	0	0	0	0	0	0	0	0	0	0	0	0	0	0	0	0	0	0	0	3	0	0	5	0	0	81	0	0	0	1	0	1	0	0	0	0	0	0
ASV_1468	5	17	24	7	0	0	0	3	13	0	1	0	2	6	0	0	0	0	0	0	0	0	0	0	0	0	0	0	0	0	15	0	0	0	0	0	0	0	0	0	0	0	0	0	0	0	0	0	0
ASV_1469	0	0	0	0	0	0	0	0	0	0	0	0	0	0	0	0	0	0	0	0	0	0	0	0	0	0	0	0	0	0	0	0	0	0	0	0	0	0	0	0	0	0	0	0	0	0	0	0	0
ASV_1470	0	0	0	0	0	0	0	0	0	0	0	0	0	0	0	0	0	0	0	0	0	0	0	0	0	0	0	0	0	0	0	0	0	0	0	0	0	0	0	0	0	0	0	0	0	0	0	0	0
ASV_1471	0	0	0	0	0	0	0	0	0	0	0	0	0	0	0	0	0	0	0	0	0	0	0	0	0	0	0	0	0	0	0	0	0	0	0	0	0	0	0	0	0	0	0	0	0	0	0	0	0
ASV_1472	0	0	0	0	0	0	0	0	0	0	0	0	0	0	0	0	0	0	0	0	0	0	0	0	0	0	0	0	0	0	0	0	0	0	0	0	0	0	0	0	0	0	0	0	0	0	0	0	0
ASV_1473	0	0	0	0	0	0	0	0	0	0	0	0	0	0	0	0	0	0	0	0	0	0	0	0	0	0	0	0	0	0	0	0	0	0	0	0	0	0	0	0	0	0	0	0	0	0	0	0	0
ASV_1474	0	0	0	0	0	0	0	0	0	0	0	0	0	0	0	0	0	0	0	0	0	0	0	0	0	0	0	0	0	0	0	0	0	0	0	0	0	0	0	0	0	0	0	0	0	0	0	0	0
ASV_1475	0	0	0	0	0	0	0	0	0	0	0	0	0	0	0	0	0	0	0	0	0	0	0	0	0	0	0	0	0	0	0	0	0	0	0	0	0	0	0	0	0	0	0	0	0	0	0	0	0
ASV_1476	0	0	1	1	0	3	1	0	0	0	3	0	0	0	0	0	1	0	5	0	2	2	0	0	0	0	3	0	0	9	0	0	12	0	0	2	0	2	0	4	0	5	1	3	0	2	1	1	0
ASV_1477	0	0	0	0	1	0	1	0	0	0	0	0	0	0	0	0	0	0	0	0	0	0	0	0	0	0	0	0	0	4	0	0	0	0	0	0	48	0	0	0	0	1	0	0	0	0	0	0	1
ASV_1478	2	0	4	0	0	0	0	0	0	1	1	0	1	0	0	3	0	0	2	4	1	0	0	0	0	0	1	0	0	0	0	0	0	0	0	0	3	0	1	0	2	0	0	0	0	0	5	0	1
ASV_1479	1	0	10	0	0	0	0	0	0	0	0	0	0	0	0	0	0	0	0	0	0	0	4	0	0	0	0	0	0	0	0	0	0	0	0	0	0	0	0	0	0	0	0	0	0	0	0	0	0
ASV_1480	0	0	0	0	0	0	0	0	0	0	0	0	0	0	0	0	0	0	0	0	0	0	0	0	0	0	0	0	0	0	0	0	0	0	0	0	0	0	0	0	0	0	0	0	0	0	0	0	0
ASV_1481	0	0	0	0	0	0	0	0	0	0	0	0	0	0	0	0	0	0	0	0	0	0	0	0	0	0	0	0	0	0	0	0	0	0	0	0	0	0	0	0	0	0	0	0	0	0	0	0	0
ASV_1482	0	0	0	0	0	0	0	0	0	0	0	0	0	0	0	0	0	0	0	0	0	0	0	0	0	0	0	0	0	0	0	0	0	0	0	0	0	0	0	0	0	0	0	0	0	0	0	0	0
ASV_1483	0	0	3	0	0	0	0	0	0	0	0	0	0	0	0	29	0	0	2	3	0	0	0	0	0	0	0	0	1	0	0	0	0	2	0	0	0	0	0	0	9	0	0	0	0	0	5	0	0
ASV_1484	8	2	1	5	1	1	3	1	3	0	3	6	0	0	0	0	0	0	0	0	0	0	2	0	0	0	0	0	0	1	6	0	0	0	0	1	5	3	1	0	0	1	0	2	0	0	0	1	2
ASV_1485	0	0	0	0	1	1	1	0	0	0	0	0	0	0	0	4	0	0	0	0	1	0	0	0	0	0	0	0	0	0	0	0	0	0	0	0	39	0	0	0	0	0	0	0	0	0	3	0	0
ASV_1486	0	0	0	0	0	0	0	0	0	0	0	0	0	0	0	0	0	0	0	0	0	0	0	0	0	0	0	0	0	0	0	0	0	0	0	0	0	0	0	0	0	0	0	0	0	0	0	0	0
ASV_1487	0	0	0	0	0	0	0	0	0	0	0	0	0	0	0	0	0	0	0	0	0	0	0	0	0	0	0	0	0	0	0	0	0	0	0	0	0	0	0	0	0	0	0	0	0	0	0	0	0
ASV_1488	0	0	0	0	0	0	0	0	0	0	0	0	0	0	0	0	0	0	0	0	0	0	0	0	0	0	0	0	0	0	0	0	0	0	0	0	0	0	0	0	0	0	0	0	0	0	0	0	0
ASV_1489	0	1	0	0	0	1	1	0	0	1	0	0	1	0	0	3	1	1	0	2	0	0	1	0	0	0	0	1	0	0	1	0	3	2	0	0	1	1	1	5	1	8	3	8	0	0	2	0	7
ASV_1490	0	8	0	1	0	0	0	2	2	2	0	0	1	0	0	14	0	0	0	0	0	3	0	0	0	0	0	0	0	0	0	0	0	0	0	0	0	0	1	0	0	0	0	0	0	0	0	0	0
ASV_1491	0	0	0	0	0	0	0	0	0	0	0	0	0	0	0	0	0	0	0	0	0	0	0	0	0	0	0	0	0	0	0	0	0	0	0	0	0	0	0	0	0	0	0	0	0	0	0	0	0
ASV_1492	0	0	0	0	0	0	0	0	0	0	0	0	0	0	0	0	0	0	0	0	0	0	0	0	0	0	0	0	0	0	0	0	0	0	0	0	0	0	0	0	0	0	0	0	0	0	0	0	0
ASV_1493	0	0	0	0	0	0	0	0	0	0	0	0	0	0	0	0	0	0	0	0	0	0	0	0	0	0	0	0	0	0	0	0	0	0	0	0	0	0	0	0	0	0	0	0	0	0	0	0	0
ASV_1494	0	0	0	0	5	5	0	0	0	0	0	0	0	0	0	1	0	0	0	1	0	0	0	0	0	0	1	0	2	3	0	1	4	0	0	5	0	0	0	1	2	2	9	0	1	0	0	2	0
ASV_1495	0	0	0	0	0	0	0	0	0	0	0	0	1	0	0	0	0	0	0	0	0	0	0	0	0	0	0	0	0	0	0	0	0	0	0	0	0	2	0	1	0	0	0	0	0	0	0	0	0
ASV_1496	0	0	0	0	0	0	0	0	0	0	0	0	0	0	0	0	0	0	0	0	0	0	0	0	0	0	0	0	0	0	0	0	0	0	0	0	0	0	0	0	0	0	0	0	0	0	0	0	0
ASV_1497	0	0	0	0	0	0	0	0	0	0	0	0	0	0	0	0	0	0	0	0	0	0	0	0	0	0	0	0	0	0	0	0	0	0	0	0	0	0	0	0	0	0	0	0	0	0	0	0	0
ASV_1498	0	0	0	0	0	0	0	0	0	0	0	0	0	0	0	0	0	0	0	0	0	0	0	0	0	0	0	0	0	0	0	0	0	0	0	0	0	0	0	0	0	0	0	0	0	0	0	0	0
ASV_1499	0	0	0	0	0	0	0	0	0	0	0	0	0	0	0	0	0	0	0	0	0	0	0	0	0	0	0	0	0	0	0	0	0	0	0	0	0	0	0	0	0	0	0	0	0	0	0	0	0
ASV_1500	0	0	0	0	0	0	0	0	0	0	0	0	0	0	0	0	0	0	0	0	0	0	0	0	0	0	0	0	0	0	0	0	0	0	0	0	0	0	0	0	0	0	0	0	0	0	0	0	0
ASV_1501	0	0	0	1	0	2	0	0	0	0	0	0	0	0	0	1	1	0	4	0	0	2	3	0	0	0	0	0	0	1	0	2	1	21	0	0	0	9	2	0	5	0	1	1	0	1	0	0	2
ASV_1502	0	1	3	1	0	2	0	0	0	0	0	0	0	0	0	0	0	0	3	0	0	1	0	0	0	0	0	0	0	0	0	0	0	0	0	0	0	2	1	0	3	0	0	0	0	0	0	0	0
ASV_1503	0	0	0	0	0	0	0	0	0	0	0	0	0	0	0	0	0	0	0	0	0	0	0	0	0	0	0	0	0	0	0	0	0	0	0	0	0	0	0	0	0	0	0	0	0	0	0	0	0
ASV_1504	0	0	0	0	0	0	0	0	0	0	0	0	0	0	0	0	0	0	0	0	0	0	0	0	0	0	0	0	0	0	0	0	0	0	0	0	0	0	0	0	0	0	0	0	0	0	0	0	0
ASV_1505	0	0	0	0	0	0	0	0	0	0	0	0	0	0	0	0	0	0	0	0	0	0	0	0	0	0	0	0	0	0	0	0	0	0	0	0	0	0	0	0	0	0	0	0	0	0	0	0	0
ASV_1506	0	0	0	0	0	0	0	0	0	0	0	0	0	0	0	0	0	0	0	0	0	0	0	0	0	0	0	0	0	0	0	0	0	0	0	0	0	0	0	0	0	0	0	0	0	0	0	0	0
ASV_1507	0	0	0	0	0	0	0	0	0	0	0	0	0	0	0	0	0	0	0	0	0	0	0	0	0	0	0	0	0	0	0	0	0	0	0	0	0	0	0	0	0	0	0	0	0	0	0	0	0
ASV_1508	15	0	7	0	0	0	0	8	1	3	0	3	0	11	0	0	0	0	1	0	0	0	0	2	0	0	0	0	0	0	6	0	0	0	0	0	0	1	0	0	0	0	0	0	0	0	0	0	0
ASV_1509	0	0	0	4	0	0	0	0	0	0	0	0	0	0	0	0	0	0	0	0	0	1	0	0	0	0	0	0	0	0	5	0	0	0	0	0	4	2	0	7	1	0	0	0	0	0	0	0	0
ASV_1510	0	0	0	0	0	0	0	0	0	0	0	0	0	0	0	0	0	0	0	0	0	0	0	0	0	0	0	0	0	0	0	0	0	0	0	0	0	0	0	0	0	0	0	0	0	0	0	0	0
ASV_1511	0	0	0	0	0	0	0	0	0	0	0	0	0	0	0	0	0	0	0	0	0	0	0	0	0	0	0	0	0	0	0	0	0	0	0	0	0	0	0	0	0	0	0	0	0	0	0	0	0
ASV_1512	0	0	0	0	0	0	0	0	0	0	0	0	0	0	0	0	0	0	0	0	0	0	0	0	0	0	0	0	0	0	0	0	0	0	0	0	0	0	0	0	0	0	0	0	0	0	0	0	0
ASV_1513	0	0	0	0	0	0	0	0	0	0	0	0	0	0	0	0	0	0	0	0	0	0	0	0	0	0	0	0	0	0	0	0	0	0	0	0	0	0	0	0	0	0	0	0	0	0	0	0	0
ASV_1514	0	0	0	0	0	0	0	0	0	0	0	0	0	0	0	0	0	0	0	0	0	0	0	0	0	0	0	0	0	0	0	0	0	0	0	0	0	0	0	0	0	0	0	0	0	0	0	0	0
ASV_1515	0	0	0	0	0	0	0	0	0	0	0	0	0	0	0	0	0	0	0	0	0	0	0	0	0	0	0	0	0	0	0	0	0	0	0	0	0	0	0	0	0	0	0	0	0	0	0	0	0
ASV_1516	0	0	0	0	0	0	0	0	0	0	0	0	0	0	0	0	0	0	0	0	0	0	0	0	0	0	0	0	0	0	0	0	0	0	0	0	0	0	0	0	0	0	0	0	0	0	0	0	0
ASV_1517	0	0	0	0	0	0	0	0	0	0	0	0	0	0	0	1	0	0	0	1	1	5	0	2	0	0	4	0	0	0	0	0	2	2	0	7	8	0	1	0	31	0	1	0	0	0	3	0	2
ASV_1518	4	1	1	0	0	0	4	1	55	0	0	6	0	8	0	0	9	0	3	0	0	0	0	0	0	0	0	0	0	0	0	0	0	0	0	0	0	6	0	0	1	1	0	0	0	0	0	0	0
ASV_1519	0	1	0	0	0	0	0	0	0	0	0	0	0	0	0	0	0	0	0	0	0	0	0	0	0	0	0	0	0	0	0	0	0	0	0	0	1	0	0	0	0	0	0	0	0	0	2	0	0
ASV_1520	0	0	0	0	0	0	0	0	0	0	0	0	0	0	0	0	0	0	0	0	0	0	0	0	0	0	0	0	0	0	0	0	0	0	0	0	0	0	0	0	0	0	0	0	0	0	0	0	0
ASV_1521	0	0	0	0	0	0	0	0	0	0	0	0	0	0	0	0	0	0	0	0	0	0	0	0	0	0	0	0	0	0	0	0	0	0	0	0	0	0	0	0	0	0	0	0	0	0	0	0	0
ASV_1522	0	0	0	0	0	0	0	0	0	0	0	0	0	0	0	0	0	0	0	0	0	0	0	0	0	0	0	0	0	0	0	0	0	0	0	0	0	0	0	0	0	0	0	0	0	0	0	0	0
ASV_1523	0	0	0	0	0	0	0	0	0	0	0	0	0	0	0	0	0	0	0	0	0	0	0	0	0	0	0	0	0	0	0	0	0	0	0	0	0	0	0	0	0	0	0	0	0	0	0	0	0
ASV_1524	2	0	1	0	3	4	1	2	0	15	3	0	2	1	5	0	7	0	1	3	7	1	2	2	2	5	2	2	4	3	2	0	0	3	1	1	0	1	4	7	2	0	5	6	1	4	5	1	5
ASV_1525	0	0	0	0	0	0	0	0	0	0	0	0	0	0	0	0	0	0	0	0	0	0	0	0	0	0	0	0	0	0	0	0	0	0	0	0	0	0	0	0	0	0	0	0	0	0	0	0	0
ASV_1526	0	0	0	0	0	0	0	0	0	0	0	0	0	0	0	0	0	0	0	0	0	0	0	0	0	0	0	0	0	0	0	0	0	0	0	0	0	0	0	0	0	0	0	0	0	0	0	0	0
ASV_1527	0	0	0	0	0	0	0	0	0	0	0	0	0	0	0	0	0	0	0	0	0	0	0	0	0	0	0	0	0	0	0	0	0	0	0	0	0	0	0	0	0	0	0	0	0	0	0	0	0
ASV_1528	0	0	0	0	0	0	0	0	0	0	0	0	0	0	0	0	0	0	0	0	0	0	0	0	0	0	0	0	0	0	0	0	0	0	0	0	0	0	0	0	0	0	0	0	0	0	0	0	0
ASV_1529	0	0	0	0	0	0	0	0	0	0	0	0	0	0	0	0	0	0	0	0	0	0	0	0	0	0	0	0	0	0	0	0	0	0	0	0	0	0	0	0	0	0	0	0	0	0	0	0	0
ASV_1530	0	0	0	0	0	0	0	0	0	0	0	0	0	0	0	0	0	0	0	0	0	0	0	0	0	0	0	0	0	0	0	0	0	0	0	0	0	0	0	0	0	0	0	0	0	0	0	0	0
ASV_1531	0	0	0	0	0	0	0	0	0	0	0	0	0	0	0	0	0	0	0	0	0	0	0	0	0	0	0	0	0	0	0	0	0	0	0	0	0	0	0	0	0	0	0	0	0	0	0	0	0
ASV_1532	0	0	0	0	0	0	0	0	0	0	0	0	0	0	0	0	0	0	0	0	0	0	0	0	0	0	0	0	0	0	0	0	0	0	0	0	0	0	0	0	0	0	0	0	0	0	0	0	0
ASV_1533	0	0	3	5	2	1	0	0	0	0	0	0	0	0	0	0	0	0	2	0	0	0	12	1	0	0	3	1	1	2	0	0	1	1	0	5	0	0	0	0	0	0	1	0	0	0	0	0	1
ASV_1534	1	7	0	0	0	0	0	0	1	0	0	1	3	0	0	0	0	0	3	0	0	6	3	0	0	0	0	0	0	0	0	0	0	0	2	0	1	11	2	0	0	0	0	0	0	0	4	0	1
ASV_1535	0	0	0	0	0	0	0	0	0	0	0	0	0	0	0	0	0	0	0	0	0	0	0	0	0	0	0	0	0	0	0	0	0	0	0	0	0	0	0	0	0	0	0	0	0	0	0	0	0
ASV_1536	0	0	0	0	0	0	0	0	0	0	0	0	0	0	0	0	0	0	0	0	0	0	0	0	0	0	0	0	0	0	0	0	0	0	0	0	0	0	0	0	0	0	0	0	0	0	0	0	0
ASV_1537	0	0	0	0	0	0	0	0	0	0	0	0	0	0	0	0	0	0	0	0	0	0	0	0	0	0	0	0	0	0	0	0	0	0	0	0	0	0	0	0	0	0	0	0	0	0	0	0	0
ASV_1538	0	0	0	0	0	0	0	0	0	0	0	0	0	0	0	0	0	0	0	0	0	0	0	0	0	0	0	0	0	0	0	0	0	0	0	0	0	0	0	0	0	0	0	0	0	0	0	0	0
ASV_1539	0	0	0	0	0	0	0	0	0	0	0	0	0	0	0	0	0	0	0	0	0	0	0	0	0	0	0	0	0	0	0	0	0	0	0	0	0	0	0	0	0	0	0	0	0	0	0	0	0
ASV_1540	0	0	0	0	0	0	0	0	0	0	0	0	0	0	0	0	0	0	0	0	0	0	0	0	0	0	0	0	0	0	0	0	0	0	0	0	0	0	0	0	0	0	0	0	0	0	0	0	0
ASV_1541	0	0	0	0	0	0	0	0	0	0	0	0	0	0	0	0	0	0	0	0	0	0	0	0	0	0	0	0	0	0	0	0	0	0	0	0	0	0	0	0	0	0	0	0	0	0	0	0	0
ASV_1542	0	0	0	0	0	0	0	0	0	0	0	0	0	0	0	0	0	0	0	0	0	0	0	0	0	0	0	0	0	0	0	0	0	0	0	0	0	0	0	0	0	0	0	0	0	0	0	0	0
ASV_1543	0	0	0	0	0	1	1	0	0	0	0	0	0	0	0	3	0	0	6	3	0	0	0	0	0	0	0	0	7	0	0	1	0	2	0	0	0	0	0	2	2	7	2	3	2	0	2	0	1
ASV_1544	0	0	0	0	0	0	0	0	0	0	0	0	0	0	0	0	0	0	0	0	0	0	0	0	0	0	0	0	0	0	0	0	0	0	0	0	0	0	0	0	0	0	0	0	0	0	0	0	0
ASV_1545	0	0	0	0	0	0	0	0	0	0	0	0	0	0	0	0	0	0	0	0	0	0	0	0	0	0	0	0	0	0	0	0	0	0	0	0	0	0	0	0	0	0	0	0	0	0	0	0	0
ASV_1546	0	0	0	0	0	0	0	0	0	0	0	0	0	0	0	0	0	0	0	0	0	0	0	0	0	0	0	0	0	0	0	0	0	0	0	0	0	0	0	0	0	0	0	0	0	0	0	0	0
ASV_1547	0	0	0	0	0	0	0	0	0	0	0	0	0	0	0	0	0	0	0	0	0	0	0	0	0	0	0	0	0	0	0	0	0	0	0	0	0	0	0	0	0	0	0	0	0	0	0	0	0
ASV_1548	0	0	0	0	0	0	0	0	0	0	0	0	0	0	0	0	0	0	0	0	0	0	0	0	0	0	0	0	0	0	0	0	0	0	0	0	0	0	0	0	0	0	0	0	0	0	0	0	0
ASV_1549	0	0	0	0	0	0	0	0	0	0	0	0	0	0	0	0	0	0	0	0	0	0	0	0	0	0	0	0	0	0	0	0	0	0	0	0	0	0	0	0	0	0	0	0	0	0	0	0	0
ASV_1550	0	0	0	0	0	0	0	0	0	0	0	0	0	0	0	1	0	1	0	0	0	0	0	0	0	1	0	0	3	0	0	3	4	0	0	0	0	0	0	1	2	8	28	0	7	0	0	0	0
ASV_1551	0	0	0	0	0	0	0	0	0	0	0	0	0	0	0	0	0	0	0	0	0	0	0	0	0	0	0	0	0	0	0	0	0	0	0	0	0	0	0	0	0	0	0	0	0	0	0	0	0
ASV_1552	0	0	0	0	0	0	0	0	0	0	0	0	0	0	0	0	0	0	0	0	0	0	0	0	0	0	0	0	0	0	0	0	0	0	0	0	0	0	0	0	0	0	0	0	0	0	0	0	0
ASV_1553	0	0	0	0	0	0	0	0	0	0	0	0	0	0	0	0	0	0	0	0	0	0	0	0	0	0	0	0	0	0	0	0	0	0	0	0	0	0	0	0	0	0	0	0	0	0	0	0	0
ASV_1554	0	0	0	0	0	0	0	0	0	0	0	0	0	0	0	0	0	0	0	0	0	0	0	0	0	0	0	0	0	0	0	0	0	0	0	0	0	0	0	0	0	0	0	0	0	0	0	0	0
ASV_1555	0	0	0	0	0	0	0	0	0	0	0	0	0	0	0	0	0	0	0	0	0	0	0	0	0	0	0	0	0	0	0	0	0	0	0	0	0	0	0	0	0	0	0	0	0	0	0	0	0
ASV_1556	0	0	0	0	0	0	0	0	0	0	0	0	0	0	0	0	0	0	0	0	0	0	0	0	0	0	0	0	0	0	0	0	0	0	0	0	0	0	0	0	0	0	0	0	0	0	0	0	0
ASV_1557	0	0	0	0	0	0	0	0	0	0	0	0	0	0	0	0	0	0	0	0	0	0	0	0	0	0	0	0	0	0	0	0	0	0	0	0	0	0	0	0	0	0	0	0	0	0	0	0	0
ASV_1558	3	0	0	0	0	1	4	2	0	2	3	0	17	0	6	2	2	0	0	4	17	0	2	0	0	0	7	0	36	5	0	0	0	2	1	0	0	2	11	1	0	0	2	0	1	5	5	3	2
ASV_1559	0	0	0	0	0	0	0	0	0	0	1	0	0	0	0	0	0	0	0	0	0	0	0	0	0	0	0	0	0	0	0	1	0	0	1	0	0	0	0	5	0	0	0	0	2	0	0	0	0
ASV_1560	0	0	0	2	0	0	1	0	0	0	0	0	2	0	0	0	2	0	1	0	2	0	1	0	0	0	0	2	0	3	0	1	0	0	0	1	1	0	0	9	0	3	1	1	3	0	0	0	0
ASV_1561	0	0	1	0	1	0	0	0	1	0	0	0	0	0	0	0	0	0	0	0	0	0	0	0	0	0	0	0	0	0	0	0	0	0	0	0	0	0	0	0	0	0	0	0	0	0	0	0	0
ASV_1562	0	0	0	0	0	0	0	0	0	0	0	0	0	0	0	0	0	0	0	0	0	0	0	0	0	0	0	0	0	0	0	0	0	0	0	0	0	0	0	0	0	0	0	0	0	0	0	0	0
ASV_1563	0	0	0	0	0	0	0	0	0	0	0	0	0	0	0	0	0	0	0	0	0	0	0	0	0	0	0	0	0	0	0	0	0	0	0	0	0	0	0	0	0	0	0	0	0	0	0	0	0
ASV_1564	0	0	0	0	0	0	0	0	0	0	0	0	0	0	0	0	0	0	0	0	0	0	0	0	0	0	0	0	0	0	0	0	0	0	0	0	0	0	0	0	0	0	0	0	0	0	0	0	0
ASV_1565	0	0	0	0	0	0	0	0	0	0	0	0	0	0	0	0	0	0	0	0	0	0	0	0	0	0	0	0	0	0	0	0	0	0	0	0	0	0	0	0	0	0	0	0	0	0	0	0	0
ASV_1566	0	0	0	0	0	0	0	0	0	0	0	0	0	0	0	0	0	0	0	0	0	0	0	0	0	0	0	0	0	0	0	0	0	0	0	0	0	0	0	0	0	0	0	0	0	0	0	0	0
ASV_1567	0	0	0	0	0	0	0	0	0	0	0	0	0	0	0	0	0	0	0	0	0	0	0	0	0	0	0	0	0	0	0	0	0	0	0	0	0	0	0	0	0	0	0	0	0	0	0	0	0
ASV_1568	0	0	0	0	0	0	0	0	0	0	0	0	0	0	0	0	0	0	0	0	0	0	0	0	0	0	0	0	0	0	0	0	0	0	0	0	0	0	0	0	0	0	0	0	0	0	0	0	0
ASV_1569	0	0	0	2	0	0	0	0	0	0	0	1	0	0	0	0	1	1	0	0	8	0	0	0	0	4	1	0	0	2	0	0	0	1	0	3	0	1	0	4	0	0	10	2	5	0	0	0	0
ASV_1570	0	0	1	0	0	0	1	0	0	0	0	0	0	0	0	0	0	0	1	0	0	0	1	2	0	0	0	0	0	5	0	0	5	0	0	2	2	0	0	2	1	3	7	0	0	1	0	0	1
ASV_1571	0	0	0	0	0	0	0	0	0	0	0	0	0	0	0	0	0	0	0	0	0	0	0	0	0	0	0	0	0	0	0	0	0	0	0	0	0	0	0	0	0	0	0	0	0	0	0	0	0
ASV_1572	0	0	0	0	0	0	0	0	0	0	0	0	0	0	0	0	0	0	0	0	0	0	0	0	0	0	0	0	0	0	0	0	0	0	0	0	0	0	0	0	0	0	0	0	0	0	0	0	0
ASV_1573	0	0	0	0	0	0	0	0	0	0	0	0	0	0	0	0	0	0	0	0	0	0	0	0	0	0	0	0	0	0	0	0	0	0	0	0	0	0	0	0	0	0	0	0	0	0	0	0	0
ASV_1574	0	0	0	0	0	0	0	0	0	0	0	0	0	0	0	0	0	0	0	0	0	0	0	0	0	0	0	0	0	0	0	0	0	0	0	0	0	0	0	0	0	0	0	0	0	0	0	0	0
ASV_1575	0	0	0	0	0	0	0	0	0	0	0	0	0	0	0	0	0	0	0	0	0	0	0	0	0	0	0	0	0	0	0	0	0	0	0	0	0	0	0	0	0	0	0	0	0	0	0	0	0
ASV_1576	0	0	0	0	0	0	0	0	0	0	0	0	0	0	0	3	0	0	9	0	1	0	0	0	0	0	0	0	6	0	0	0	0	0	0	3	5	0	0	7	0	0	11	0	0	0	6	0	0
ASV_1577	0	0	0	0	0	0	0	0	0	0	0	0	0	0	0	0	0	0	0	0	0	0	0	0	0	0	0	0	0	0	0	0	0	0	0	0	0	0	0	0	0	0	0	0	0	0	0	0	0
ASV_1578	0	0	0	0	0	0	0	0	0	0	0	0	0	0	0	0	0	0	0	0	0	0	0	0	0	0	0	0	0	0	0	0	0	0	0	0	0	0	0	0	0	0	0	0	0	0	0	0	0
ASV_1579	0	0	0	0	0	0	0	0	0	0	0	0	0	0	0	0	0	0	0	0	0	0	0	0	0	0	0	0	0	0	0	0	0	0	0	0	0	0	0	0	0	0	0	0	0	0	0	0	0
ASV_1580	0	0	0	0	0	0	0	0	0	0	0	0	0	0	0	0	0	0	0	0	0	0	0	0	0	0	0	0	0	0	0	0	0	0	0	0	0	0	0	0	0	0	0	0	0	0	0	0	0
ASV_1581	0	0	0	0	0	0	0	0	0	0	0	0	0	0	0	0	0	0	0	0	0	0	0	0	0	0	0	0	0	0	0	0	0	0	0	0	0	0	0	0	0	0	0	0	0	0	0	0	0
ASV_1582	0	0	0	0	0	0	0	0	0	0	0	0	0	0	0	0	0	0	0	0	0	0	0	0	0	0	0	0	0	0	0	0	0	0	0	0	0	0	0	0	0	0	0	0	0	0	0	0	0
ASV_1583	0	0	0	0	0	0	0	0	0	0	0	0	0	0	0	0	0	0	0	0	0	0	0	0	0	0	0	0	0	0	0	0	0	0	0	0	0	0	0	0	0	0	0	0	0	0	0	0	0
ASV_1584	0	0	0	0	0	0	0	0	0	0	0	0	0	0	0	0	0	0	0	0	0	0	0	0	0	0	0	0	0	0	0	0	0	0	0	0	0	0	0	0	0	0	0	0	0	0	0	0	0
ASV_1585	0	0	0	0	0	0	0	0	0	0	0	0	0	0	0	0	0	0	0	0	0	0	0	0	0	0	0	0	0	0	0	0	0	0	0	0	0	0	0	0	0	0	0	0	0	0	0	0	0
ASV_1586	0	0	0	0	0	0	0	0	0	0	0	0	0	0	0	0	0	0	0	0	0	0	0	0	0	0	0	0	0	0	0	0	0	0	0	0	0	0	0	0	0	0	0	0	0	0	0	0	0
ASV_1587	0	0	0	0	0	0	0	0	3	0	0	0	0	0	1	16	0	0	1	1	3	12	0	4	0	0	0	0	0	0	0	0	0	0	0	0	0	0	0	0	0	0	0	0	0	0	8	0	0
ASV_1588	0	0	2	0	1	0	0	0	0	0	0	0	0	1	0	0	0	0	0	0	0	0	2	0	0	0	0	0	0	0	0	0	0	0	0	0	0	1	0	0	14	0	0	0	0	0	1	0	4
ASV_1589	0	0	0	0	0	0	0	0	0	0	0	0	0	0	0	0	0	0	0	0	0	0	0	0	0	0	0	0	0	0	0	0	0	0	0	0	0	0	0	0	0	0	0	0	0	0	0	0	0
ASV_1590	0	0	0	0	0	0	0	0	0	0	0	0	0	0	0	0	0	0	0	0	0	0	0	0	0	0	0	0	0	0	0	0	0	0	0	0	0	0	0	0	0	0	0	0	0	0	0	0	0
ASV_1591	0	0	0	0	0	0	0	0	0	0	0	0	0	0	0	0	0	0	0	0	0	0	0	0	0	0	0	0	0	0	0	0	0	0	0	0	0	0	0	0	0	0	0	0	0	0	0	0	0
ASV_1592	0	0	0	0	0	0	0	0	0	0	0	0	0	0	0	0	0	0	0	0	0	0	0	0	0	0	0	0	0	0	0	0	0	0	0	0	0	0	0	0	0	0	0	0	0	0	0	0	0
ASV_1593	0	0	0	0	0	0	0	0	0	0	0	0	0	0	0	0	0	0	0	0	0	0	0	0	0	0	0	0	0	0	0	0	0	0	0	0	0	0	0	0	0	0	0	0	0	0	0	0	0
ASV_1594	0	0	0	0	0	0	0	0	0	0	0	0	0	0	0	0	0	0	0	0	0	0	0	0	0	0	0	0	0	0	0	0	0	0	0	0	0	0	0	0	0	0	0	0	0	0	0	0	0
ASV_1595	0	0	0	0	0	0	0	0	0	0	0	0	0	0	0	0	0	0	0	0	0	0	0	0	0	0	0	0	0	0	0	0	0	0	0	0	0	0	0	0	0	0	0	0	0	0	0	0	0
ASV_1596	0	0	0	0	0	0	0	0	0	0	0	0	0	0	0	0	0	0	0	0	0	0	0	0	0	0	0	0	0	0	0	0	0	0	0	0	0	0	0	0	0	0	0	0	0	0	0	0	0
ASV_1597	0	0	0	0	0	0	0	0	0	0	0	0	0	0	0	0	0	0	0	0	0	0	0	0	0	0	0	0	0	0	0	0	0	0	0	0	0	0	0	0	0	0	0	0	0	0	0	0	0
ASV_1598	0	0	0	0	0	0	0	0	0	0	0	0	0	0	0	0	0	0	0	0	0	0	0	0	0	0	0	0	0	0	0	0	0	0	0	0	0	0	0	0	0	0	0	0	0	0	0	0	0
ASV_1599	0	0	0	0	0	0	0	0	0	0	0	0	0	0	0	0	0	0	0	0	0	0	0	0	0	0	0	0	0	0	0	0	0	0	0	0	0	0	0	0	0	0	0	0	0	0	0	0	0
ASV_1600	0	0	12	2	0	1	6	0	0	0	0	0	0	0	4	0	2	0	1	0	0	0	0	0	0	0	0	0	0	5	3	3	0	0	0	0	0	0	1	2	0	1	0	0	1	0	1	0	0
ASV_1601	0	2	11	0	1	0	0	0	0	0	0	0	1	0	0	0	4	0	4	0	0	0	0	0	0	0	0	0	0	0	0	0	0	0	1	0	0	0	1	0	3	0	1	0	0	0	0	0	0
ASV_1602	0	0	0	0	0	0	0	0	0	0	0	0	0	0	0	0	0	0	0	0	0	0	0	0	0	0	0	0	0	0	0	0	0	0	0	0	0	0	0	0	0	0	0	0	0	0	0	0	0
ASV_1603	0	0	0	0	0	0	0	0	0	0	0	0	0	0	0	0	0	0	0	0	0	0	0	0	0	0	0	0	0	0	0	0	0	0	0	0	0	0	0	0	0	0	0	0	0	0	0	0	0
ASV_1604	0	0	0	0	0	0	0	0	0	0	0	0	0	0	0	0	0	0	0	0	0	0	0	0	0	0	0	0	0	0	0	0	0	0	0	0	0	0	0	0	0	0	0	0	0	0	0	0	0
ASV_1605	0	0	0	0	0	0	0	0	0	0	0	0	0	0	0	0	0	0	0	0	0	0	0	0	0	0	0	0	0	0	0	0	0	0	0	0	0	0	0	0	0	0	0	0	0	0	0	0	0
ASV_1606	0	0	0	0	0	0	0	0	0	0	0	0	0	0	0	0	0	0	0	0	0	0	0	0	0	0	0	0	0	0	0	0	0	0	0	0	0	0	0	0	0	0	0	0	0	0	0	0	0
ASV_1607	0	0	0	0	0	0	0	0	0	1	0	0	0	0	0	0	1	0	0	1	0	0	0	0	0	0	0	1	0	0	0	0	0	3	0	1	101	0	0	0	0	0	0	0	0	0	0	0	0
ASV_1608	0	0	0	1	0	0	0	0	0	1	1	0	0	0	0	0	0	0	0	0	0	0	0	0	0	0	0	0	0	0	0	0	0	0	0	0	22	0	0	2	51	0	0	0	0	0	0	0	0
ASV_1609	0	6	26	11	13	3	13	0	0	0	0	0	1	0	0	0	0	0	1	0	0	0	4	0	0	2	1	1	0	2	0	2	2	0	0	2	0	1	0	0	0	0	0	0	0	0	0	0	0
ASV_1610	0	2	4	0	2	1	0	0	0	0	0	0	0	0	0	4	1	0	0	0	0	3	5	1	0	0	0	0	1	0	0	1	0	0	1	0	3	2	0	1	2	0	1	0	0	0	0	0	0
ASV_1611	0	0	1	0	0	0	0	0	0	0	1	0	0	0	0	0	0	1	0	0	0	0	1	0	0	0	0	0	0	0	0	0	0	0	0	1	0	2	0	0	0	0	0	0	0	0	0	0	0
ASV_1612	0	0	0	0	0	0	0	0	0	0	0	0	0	0	0	0	0	0	0	0	0	0	0	0	0	0	0	0	0	0	0	0	0	0	0	0	0	0	0	0	0	0	0	0	0	0	0	0	0
ASV_1613	0	0	0	0	0	0	0	0	0	0	0	0	0	0	0	0	0	0	0	0	0	0	0	0	0	0	0	0	0	0	0	0	0	0	0	0	0	0	0	0	0	0	0	0	0	0	0	0	0
ASV_1614	0	0	0	0	0	0	0	0	0	0	0	0	0	0	0	0	0	0	0	0	0	0	0	0	0	0	0	0	0	0	0	0	0	0	0	0	0	0	0	0	0	0	0	0	0	0	0	0	0
ASV_1615	0	0	0	0	0	0	0	0	0	0	0	0	0	0	0	0	0	0	0	0	0	0	0	0	0	0	0	0	0	0	0	0	0	0	0	0	0	0	0	0	0	0	0	0	0	0	0	0	0
ASV_1616	0	0	0	0	0	0	0	0	0	0	0	0	0	0	0	0	0	0	0	0	0	0	0	0	0	0	0	0	0	0	0	0	0	0	0	0	0	0	0	0	0	0	0	0	0	0	0	0	0
ASV_1617	0	0	0	0	0	0	0	0	0	0	0	0	0	0	0	0	0	0	0	0	0	0	0	0	0	0	0	0	0	0	0	0	0	0	0	0	0	0	0	0	0	0	0	0	0	0	0	0	0
ASV_1618	0	0	0	0	0	0	0	0	0	0	0	0	0	0	0	0	0	0	0	0	0	0	0	0	0	0	0	0	0	0	0	0	0	0	0	0	0	0	0	0	0	0	0	0	0	0	0	0	0
ASV_1619	0	0	0	0	0	0	0	0	0	0	0	0	0	0	0	0	0	0	0	0	0	0	0	0	0	0	0	0	0	0	0	0	0	0	0	0	0	0	0	0	0	0	0	0	0	0	0	0	0
ASV_1620	0	0	0	0	0	0	0	0	0	0	0	0	0	0	0	0	0	0	0	0	0	0	0	0	0	0	0	0	0	0	0	0	0	0	0	0	0	0	0	0	0	0	0	0	0	0	0	0	0
ASV_1621	3	1	5	3	0	2	0	0	2	2	0	0	0	0	0	0	1	0	0	0	0	0	1	1	0	0	0	0	0	0	0	0	0	0	0	0	1	1	0	0	7	0	0	0	0	0	1	0	0
ASV_1622	1	3	1	9	0	0	1	1	0	0	0	0	0	0	1	0	2	3	2	0	0	0	0	0	0	0	0	0	0	3	1	0	1	2	0	1	7	0	1	1	0	4	0	3	0	0	0	0	0
ASV_1623	0	0	0	0	0	0	0	0	0	0	0	0	0	0	0	8	0	0	0	4	0	0	0	0	0	0	5	0	0	0	1	2	2	2	0	0	0	1	0	0	5	0	0	0	0	0	0	0	0
ASV_1624	0	0	0	0	0	0	0	0	0	0	0	0	0	0	0	0	0	0	0	0	0	0	0	0	0	0	0	0	0	0	0	0	0	0	0	0	0	0	0	0	0	0	0	0	0	0	0	0	0
ASV_1625	0	0	0	0	0	0	0	0	0	0	0	0	0	0	0	0	0	0	0	0	0	0	0	0	0	0	0	0	0	0	0	0	0	0	0	0	0	0	0	0	0	0	0	0	0	0	0	0	0
ASV_1626	0	0	0	0	0	0	0	0	0	0	0	0	0	0	0	0	0	0	0	0	0	0	0	0	0	0	0	0	0	0	0	0	0	0	0	0	0	0	0	0	0	0	0	0	0	0	0	0	0
ASV_1627	0	0	0	0	0	0	0	0	0	0	0	0	0	0	0	0	0	0	0	0	0	0	0	0	0	0	0	0	0	0	0	0	0	0	0	0	0	0	0	0	0	0	0	0	0	0	0	0	0
ASV_1628	0	0	0	0	0	0	0	0	0	0	0	0	0	0	0	0	0	0	0	0	0	0	0	0	0	0	0	0	0	0	0	0	0	0	0	0	0	0	0	0	0	0	0	0	0	0	0	0	0
ASV_1629	0	0	0	0	0	0	0	0	0	0	0	0	0	0	0	0	0	0	0	0	0	0	0	0	0	0	0	0	0	0	0	0	0	0	0	0	0	0	0	0	0	0	0	0	0	0	0	0	0
ASV_1630	0	0	0	0	0	0	0	0	0	0	0	0	0	0	0	0	0	0	0	0	0	0	0	0	0	0	0	0	0	0	0	0	0	0	0	0	0	0	0	0	0	0	0	0	0	0	0	0	0
ASV_1631	0	0	0	0	0	0	0	0	0	0	0	0	0	0	0	0	0	0	0	0	0	0	0	0	0	0	0	0	0	0	0	0	0	0	0	0	0	0	0	0	0	0	0	0	0	0	0	0	0
ASV_1632	0	0	6	5	0	1	0	0	0	5	0	0	0	0	0	2	0	0	0	2	0	0	4	0	6	7	8	0	0	2	0	0	2	0	0	0	14	0	0	0	0	10	4	0	0	0	0	0	0
ASV_1633	0	0	0	0	0	1	3	0	0	0	2	0	0	0	0	0	0	2	0	0	0	1	1	0	0	0	0	0	0	3	0	0	2	1	4	0	1	3	0	3	0	2	0	0	0	0	0	1	1
ASV_1634	0	0	0	0	0	0	0	0	0	0	0	0	0	0	0	0	0	0	1	1	0	0	2	0	0	0	0	0	0	0	0	0	2	0	0	4	0	0	0	0	0	0	8	0	0	0	0	1	1
ASV_1635	0	0	0	0	0	0	1	0	0	0	0	0	0	0	0	0	0	3	0	0	0	0	0	0	0	0	0	1	0	1	0	6	0	5	0	1	0	0	0	5	3	1	0	0	3	0	0	0	0
ASV_1636	0	0	0	2	0	0	0	0	0	0	0	0	0	0	0	0	0	0	0	0	0	0	2	0	0	0	0	0	0	0	0	0	1	1	0	2	1	0	0	0	0	0	0	0	0	0	0	0	0
ASV_1637	0	0	0	0	0	0	0	0	0	0	0	0	0	0	0	0	0	0	0	0	0	0	0	0	0	0	0	0	0	0	0	0	0	0	0	0	0	0	0	0	0	0	0	0	0	0	0	0	0
ASV_1638	0	0	0	0	0	0	0	0	0	0	0	0	0	0	0	0	0	0	0	0	0	0	0	0	0	0	0	0	0	0	0	0	0	0	0	0	0	0	0	0	0	0	0	0	0	0	0	0	0
ASV_1639	0	0	0	0	0	0	0	0	0	0	0	0	0	0	0	0	0	0	0	0	0	0	0	0	0	0	0	0	0	0	0	0	0	0	0	0	0	0	0	0	0	0	0	0	0	0	0	0	0
ASV_1640	0	0	0	0	0	0	0	0	0	0	0	0	0	0	0	0	0	0	0	0	0	0	0	0	0	0	0	0	0	0	0	0	0	0	0	0	0	0	0	0	0	0	0	0	0	0	0	0	0
ASV_1641	0	0	0	0	0	0	0	0	0	0	0	0	0	0	0	0	0	0	0	0	0	0	0	0	0	0	0	0	0	0	0	0	0	0	0	0	0	0	0	0	0	0	0	0	0	0	0	0	0
ASV_1642	0	0	0	0	0	0	0	0	0	0	0	0	0	0	0	0	0	0	0	0	0	0	0	0	0	0	0	0	0	0	0	0	0	0	0	0	0	0	0	0	0	0	0	0	0	0	0	0	0
ASV_1643	0	0	0	0	0	0	0	0	0	0	0	0	0	0	0	0	0	0	0	0	0	0	0	0	0	0	0	0	0	0	0	0	0	0	0	0	0	0	0	0	0	0	0	0	0	0	0	0	0
ASV_1644	1	0	1	0	0	0	1	1	0	1	0	0	0	0	0	0	0	1	1	0	0	1	0	0	0	0	0	0	0	0	0	2	5	0	1	0	0	0	0	3	9	0	0	2	5	0	2	0	0
ASV_1645	0	0	0	0	1	0	0	0	0	0	0	0	0	0	0	0	0	0	0	1	1	2	2	0	0	0	0	0	1	2	0	0	3	6	0	2	2	4	1	0	2	0	0	1	0	0	2	0	7
ASV_1646	0	0	0	0	0	0	0	0	0	0	0	0	0	0	1	0	0	0	1	0	0	0	0	0	0	0	0	0	0	0	0	1	0	9	0	1	1	0	0	0	0	0	0	0	0	0	4	0	0
ASV_1647	0	0	0	0	0	0	0	0	0	0	0	0	0	0	0	0	0	0	0	0	0	0	0	0	0	0	0	0	0	0	0	0	0	0	0	0	0	0	0	0	0	0	0	0	0	0	0	0	0
ASV_1648	0	0	0	0	0	0	0	0	0	0	0	0	0	0	0	0	0	0	0	0	0	0	0	0	0	0	0	0	0	0	0	0	0	0	0	0	0	0	0	0	0	0	0	0	0	0	0	0	0
ASV_1649	0	0	0	0	0	0	0	0	0	0	0	0	0	0	0	0	0	0	0	0	0	0	0	0	0	0	0	0	0	0	0	0	0	0	0	0	0	0	0	0	0	0	0	0	0	0	0	0	0
ASV_1650	0	0	0	0	0	0	0	0	0	0	0	0	0	0	0	0	0	0	0	0	0	0	0	0	0	0	0	0	0	0	0	0	0	0	0	0	0	0	0	0	0	0	0	0	0	0	0	0	0
ASV_1651	0	0	0	0	0	0	0	0	0	0	0	0	0	0	0	0	0	0	0	0	0	0	0	0	0	0	0	0	0	0	0	0	0	0	0	0	0	0	0	0	0	0	0	0	0	0	0	0	0
ASV_1652	0	0	0	0	0	0	0	0	0	0	0	0	0	0	0	0	0	0	0	0	0	0	0	0	0	0	0	0	0	0	0	0	0	0	0	0	0	0	0	0	0	0	0	0	0	0	0	0	0
ASV_1653	0	0	0	0	0	0	0	0	0	0	0	0	0	0	0	0	0	0	0	0	0	0	0	0	0	0	0	0	0	0	0	0	0	0	0	0	0	0	0	0	0	0	0	0	0	0	0	0	0
ASV_1654	0	0	0	0	0	0	0	0	0	0	0	0	0	0	0	0	0	0	0	0	0	0	0	0	0	0	0	0	0	0	0	0	0	0	0	0	0	0	0	0	0	0	0	0	0	0	0	0	0
ASV_1655	0	0	0	0	0	0	0	0	0	0	0	0	0	0	0	0	0	0	0	0	0	0	0	0	0	0	0	0	0	0	0	0	0	0	0	0	0	0	0	0	0	0	0	0	0	0	0	0	0
ASV_1656	0	0	0	0	0	0	0	0	0	0	0	0	0	0	0	0	0	0	0	0	0	0	0	0	0	0	0	0	0	0	0	0	0	0	0	0	0	0	0	0	0	0	0	0	0	0	0	0	0
ASV_1657	0	0	0	0	0	0	0	0	0	0	0	0	0	0	0	0	0	0	0	0	0	0	0	0	0	0	0	0	0	0	0	0	0	0	0	0	0	0	0	0	0	0	0	0	0	0	0	0	0
ASV_1658	0	0	0	0	0	0	0	0	0	0	0	0	0	0	0	0	0	0	0	0	0	0	0	0	0	0	0	0	0	0	0	0	0	0	0	0	0	0	0	0	0	0	0	0	0	0	0	0	0
ASV_1659	0	0	0	0	0	0	0	0	0	0	0	0	0	0	0	0	0	0	0	0	0	0	0	0	0	0	0	0	0	0	0	0	0	0	0	0	0	0	0	0	0	0	0	0	0	0	0	0	0
ASV_1660	0	0	0	0	0	0	0	0	0	0	0	0	0	0	0	0	0	0	0	0	0	0	0	0	0	0	0	0	0	0	0	0	0	0	0	0	0	0	0	0	0	0	0	0	0	0	0	0	0
ASV_1661	0	0	0	0	0	0	0	0	0	0	0	0	0	0	0	0	0	0	0	0	0	0	0	0	0	0	0	0	0	0	0	0	0	0	0	0	0	0	0	0	0	0	0	0	0	0	0	0	0
ASV_1662	0	0	0	0	0	0	0	0	0	0	0	0	0	0	0	0	0	0	0	0	0	0	0	0	0	0	0	0	0	0	0	0	0	0	0	0	0	0	0	0	0	0	0	0	0	0	0	0	0
ASV_1663	0	0	0	0	0	0	0	0	0	0	0	0	0	0	0	0	0	0	0	0	0	0	0	0	0	0	0	0	0	0	0	0	0	0	0	0	0	0	0	0	0	0	0	0	0	0	0	0	0
ASV_1664	0	0	0	0	0	0	0	0	0	0	0	0	0	0	0	0	0	0	0	0	0	0	0	0	0	0	0	0	0	0	0	0	0	0	0	0	0	0	0	0	0	0	0	0	0	0	0	0	0
ASV_1665	0	0	0	0	0	0	0	0	0	0	0	0	0	0	0	0	0	0	0	0	0	0	0	0	0	0	0	0	0	0	0	0	0	0	0	0	0	0	0	0	0	0	0	0	0	0	0	0	0
ASV_1666	0	0	0	0	0	0	0	0	0	0	0	0	0	0	0	0	0	0	0	0	0	0	0	0	0	0	0	0	0	0	0	0	0	0	0	0	0	0	0	0	0	0	0	0	0	0	0	0	0
ASV_1667	0	0	1	1	2	1	3	0	0	0	0	0	0	0	0	0	0	0	0	0	0	0	3	0	0	0	0	0	0	0	0	5	6	2	0	4	0	0	0	7	1	2	2	0	2	0	0	2	2
ASV_1668	0	0	0	0	0	0	0	0	0	0	0	0	0	0	0	0	0	0	0	0	1	2	0	0	0	0	1	0	0	0	0	0	0	0	1	1	0	0	0	0	0	0	0	0	0	0	0	0	0
ASV_1669	0	0	0	0	0	0	0	0	0	0	0	0	0	0	0	0	0	0	0	0	0	0	0	0	0	0	0	0	0	0	0	0	0	0	0	0	0	0	0	0	0	0	0	0	0	0	0	0	0
ASV_1670	0	0	0	0	0	0	0	0	0	0	0	0	0	0	0	0	0	0	0	0	0	0	0	0	0	0	0	0	0	0	0	0	0	0	0	0	0	0	0	0	0	0	0	0	0	0	0	0	0
ASV_1671	0	0	0	0	0	0	0	0	0	0	0	0	0	0	0	0	0	0	0	0	0	0	0	0	0	0	0	0	0	0	0	0	0	0	0	0	0	0	0	0	0	0	0	0	0	0	0	0	0
ASV_1672	0	0	0	0	0	0	0	0	0	0	0	0	0	0	0	0	0	0	0	0	0	0	0	0	0	0	0	0	0	0	0	0	0	0	0	0	0	0	0	0	0	0	0	0	0	0	0	0	0
ASV_1673	0	0	0	0	0	0	0	0	0	0	0	0	0	0	0	0	0	0	0	0	0	0	0	0	0	0	0	0	0	0	0	0	0	0	0	0	0	0	0	0	0	0	0	0	0	0	0	0	0
ASV_1674	0	0	0	0	0	0	0	0	0	0	0	0	0	0	0	0	0	0	0	0	0	0	0	0	0	0	0	0	0	0	0	0	0	0	0	0	0	0	0	0	0	0	0	0	0	0	0	0	0
ASV_1675	0	0	0	0	0	0	0	0	0	0	0	0	0	0	0	0	0	0	0	0	0	0	0	0	0	0	0	0	0	0	0	0	0	0	0	0	0	0	0	0	0	0	0	0	0	0	0	0	0
ASV_1676	0	0	0	0	0	0	0	0	0	0	0	0	0	0	0	0	0	0	0	0	0	0	0	0	0	0	0	0	0	0	0	0	0	0	0	0	0	0	0	0	0	0	0	0	0	0	0	0	0
ASV_1677	0	0	0	0	0	0	0	0	0	0	0	0	0	0	0	0	0	0	0	0	0	0	0	0	0	0	0	0	0	0	0	0	0	0	0	0	0	0	0	0	0	0	0	0	0	0	0	0	0
ASV_1678	1	2	5	3	0	0	0	0	0	1	0	0	0	0	2	1	2	0	3	0	0	0	2	0	0	0	0	0	0	0	1	0	0	0	0	1	0	0	0	0	0	0	0	0	0	0	1	0	0
ASV_1679	0	0	0	0	0	0	0	0	0	0	0	0	0	0	0	0	0	0	0	0	0	0	0	0	0	0	0	0	0	0	0	0	0	0	0	0	0	0	0	0	0	0	0	0	0	0	0	0	0
ASV_1680	0	0	0	0	0	0	0	0	0	0	0	0	0	0	0	0	0	0	0	0	0	0	0	0	0	0	0	0	0	0	0	0	0	0	0	0	0	0	0	0	0	0	0	0	0	0	0	0	0
ASV_1681	0	0	0	0	0	0	0	0	0	0	0	0	0	0	0	0	0	0	0	0	0	0	0	0	0	0	0	0	0	0	0	0	0	0	0	0	0	0	0	0	0	0	0	0	0	0	0	0	0
ASV_1682	0	0	0	0	0	0	0	0	0	0	0	0	0	0	0	0	0	0	0	0	0	0	0	0	0	0	0	0	0	0	0	0	0	0	0	0	0	0	0	0	0	0	0	0	0	0	0	0	0
ASV_1683	0	0	0	0	0	0	0	0	0	0	0	0	0	0	0	0	0	0	0	0	0	0	0	0	0	0	0	0	0	0	0	0	0	0	0	0	0	0	0	0	0	0	0	0	0	0	0	0	0
ASV_1684	0	0	0	0	0	0	0	0	0	0	0	0	0	0	0	0	0	0	0	0	0	0	0	0	0	0	0	0	0	0	0	0	0	0	0	0	0	0	0	0	0	0	0	0	0	0	0	0	0
ASV_1685	0	0	0	0	0	0	0	0	0	0	0	0	0	0	0	0	0	0	0	0	0	0	0	0	0	0	0	0	0	0	0	0	0	0	0	0	0	0	0	0	0	0	0	0	0	0	0	0	0
ASV_1686	10	6	0	0	0	1	0	19	3	3	1	0	1	0	7	0	5	0	0	0	1	0	0	1	2	0	0	1	0	2	14	0	0	1	0	0	0	0	23	0	0	1	1	4	0	1	8	0	2
ASV_1687	0	10	2	2	0	1	3	0	0	0	0	0	0	0	0	0	0	0	0	0	4	0	1	1	1	1	2	0	0	1	0	36	11	2	0	1	1	0	0	14	0	16	9	0	0	0	0	0	0
ASV_1688	0	0	0	0	0	0	0	0	0	0	0	0	0	0	0	0	0	0	0	0	0	0	0	0	0	0	0	0	0	0	0	0	0	0	0	0	0	0	0	0	0	0	0	0	0	0	0	0	0
ASV_1689	0	0	0	0	0	0	0	0	0	0	0	0	0	0	0	0	0	0	0	0	0	0	0	0	0	0	0	0	0	0	0	0	0	0	0	0	0	0	0	0	0	0	0	0	0	0	0	0	0
ASV_1690	0	0	0	0	0	0	0	0	0	0	0	0	0	0	0	0	0	0	0	0	0	0	0	0	0	0	0	0	0	0	0	0	0	0	0	0	0	0	0	0	0	0	0	0	0	0	0	0	0
ASV_1691	0	0	0	0	0	0	0	0	0	0	0	0	0	0	0	0	0	0	0	0	0	0	0	0	0	0	0	0	0	0	0	0	0	0	0	0	0	0	0	0	0	0	0	0	0	0	0	0	0
ASV_1692	0	0	0	0	0	0	0	0	0	0	0	0	0	0	0	0	0	0	0	0	0	0	0	0	0	0	0	0	0	0	0	0	0	0	0	0	0	0	0	0	0	0	0	0	0	0	0	0	0
ASV_1693	0	0	0	0	0	0	0	0	0	0	0	0	0	0	0	0	0	0	0	0	0	0	0	0	0	0	0	0	0	0	0	0	0	0	0	0	0	0	0	0	0	0	0	0	0	0	0	0	0
ASV_1694	0	0	0	0	0	3	2	0	0	0	0	0	0	0	0	0	0	2	0	0	0	0	0	0	0	0	1	0	0	1	0	24	1	1	0	2	0	0	0	7	0	16	6	0	2	0	0	2	0
ASV_1695	0	0	0	0	0	0	0	0	0	0	0	0	0	0	0	0	0	0	0	0	0	0	0	0	0	0	0	0	0	0	0	0	0	0	0	0	0	0	0	0	0	0	0	0	0	0	0	0	0
ASV_1696	0	0	0	0	0	0	0	0	0	0	0	0	0	0	0	0	0	0	0	0	0	0	0	0	0	0	0	0	0	0	0	0	0	0	0	0	0	0	0	0	0	0	0	0	0	0	0	0	0
ASV_1697	0	0	0	0	0	0	0	0	0	0	0	0	0	0	0	0	0	0	0	0	0	0	0	0	0	0	0	0	0	0	0	0	0	0	0	0	0	0	0	0	0	0	0	0	0	0	0	0	0
ASV_1698	0	0	0	0	0	0	0	0	0	0	0	0	0	0	0	0	0	0	0	0	0	0	0	0	0	0	0	0	0	0	0	0	0	0	0	0	0	0	0	0	0	0	0	0	0	0	0	0	0
ASV_1699	0	0	0	0	0	0	0	0	0	0	0	0	0	0	0	0	0	0	0	0	0	0	0	0	0	0	0	0	0	0	0	0	0	0	0	0	0	0	0	0	0	0	0	0	0	0	0	0	0
ASV_1700	0	0	0	0	0	0	0	0	0	0	0	0	0	0	0	0	0	0	0	0	0	0	0	0	0	0	0	0	0	0	0	0	0	0	0	0	0	0	0	0	0	0	0	0	0	0	0	0	0
ASV_1701	0	0	0	0	0	0	0	0	0	0	0	0	0	0	0	0	0	0	0	0	0	0	0	0	0	0	0	0	0	0	0	0	0	0	0	0	0	0	0	0	0	0	0	0	0	0	0	0	0
ASV_1702	0	0	0	0	0	0	0	0	0	0	0	0	0	0	0	0	0	0	0	0	0	0	0	0	0	0	0	0	0	0	0	0	0	0	0	0	0	0	0	0	0	0	0	0	0	0	0	0	0
ASV_1703	0	0	0	0	0	0	0	0	0	0	0	0	0	0	0	0	0	0	0	0	0	0	0	0	0	0	0	0	0	0	0	0	0	0	0	0	0	0	0	0	0	0	0	0	0	0	0	0	0
ASV_1704	14	3	0	0	0	2	0	12	3	8	0	4	0	2	7	4	2	0	0	0	0	0	1	0	1	0	0	0	2	0	3	3	0	2	1	0	0	0	11	0	3	0	0	2	5	1	4	1	0
ASV_1705	0	0	0	0	0	0	0	0	0	0	0	0	0	0	0	3	0	0	18	2	1	12	0	0	0	0	0	0	0	0	0	0	0	0	0	0	2	0	0	1	19	0	0	0	0	0	0	0	0
ASV_1706	1	0	11	1	0	0	0	0	5	0	0	0	0	6	0	0	0	0	3	0	0	0	3	0	0	0	0	0	0	0	0	0	0	0	0	0	0	4	0	0	6	1	0	0	0	0	0	0	0
ASV_1707	0	0	0	0	0	0	0	0	0	0	0	0	0	0	0	0	0	0	0	0	0	0	0	0	0	0	0	0	0	0	0	0	0	0	0	0	0	0	0	0	0	0	0	0	0	0	0	0	0
ASV_1708	0	0	0	0	0	0	0	0	0	0	0	0	0	0	0	0	0	0	0	0	0	0	0	0	0	0	0	0	0	0	0	0	0	0	0	0	0	0	0	0	0	0	0	0	0	0	0	0	0
ASV_1709	0	0	0	0	0	0	0	0	0	0	0	0	0	0	0	0	0	0	0	0	0	0	0	0	0	0	0	0	0	0	0	0	0	0	0	0	0	0	0	0	0	0	0	0	0	0	0	0	0
ASV_1710	0	0	0	0	0	0	0	0	0	0	0	0	0	0	0	0	0	0	0	0	0	0	0	0	0	0	0	0	0	0	0	0	0	0	0	0	0	0	0	0	0	0	0	0	0	0	0	0	0
ASV_1711	0	0	0	0	0	0	0	0	0	0	0	0	0	0	0	0	0	0	0	0	0	0	0	0	0	0	0	0	0	0	0	0	0	0	0	0	0	0	0	0	0	0	0	0	0	0	0	0	0
ASV_1712	0	0	0	0	0	0	0	0	0	0	0	0	0	0	0	0	0	0	0	0	0	0	0	0	0	0	0	0	0	0	0	0	0	0	0	0	0	0	0	0	0	0	0	0	0	0	0	0	0
ASV_1713	0	0	0	0	0	0	0	0	0	0	0	0	0	0	0	0	0	0	0	0	0	0	0	0	0	0	0	0	0	0	0	0	0	0	0	0	0	0	0	0	0	0	0	0	0	0	0	0	0
ASV_1714	0	0	0	0	0	0	0	0	0	0	0	0	0	0	0	0	0	0	0	0	0	0	0	0	0	0	0	0	0	0	0	0	0	0	0	0	0	0	0	0	0	0	0	0	0	0	0	0	0
ASV_1715	0	0	0	0	0	0	0	0	0	0	0	0	0	0	0	0	0	0	0	0	0	0	0	0	0	0	0	0	0	0	0	0	0	0	0	0	0	0	0	0	0	0	0	0	0	0	0	0	0
ASV_1716	0	0	0	0	0	0	0	0	0	0	0	0	0	0	0	0	0	0	0	0	0	0	0	0	0	0	0	0	0	0	0	0	0	0	0	0	0	0	0	0	0	0	0	0	0	0	0	0	0
ASV_1717	0	0	0	0	0	0	0	0	0	0	0	0	0	0	0	0	0	0	0	0	0	0	0	0	0	0	0	0	0	0	0	0	0	0	0	0	0	0	0	0	0	0	0	0	0	0	0	0	0
ASV_1718	0	0	0	0	0	0	0	0	0	0	0	0	0	0	0	0	0	0	0	0	0	0	0	0	0	0	0	0	0	0	0	0	0	0	0	0	0	0	0	0	0	0	0	0	0	0	0	0	0
ASV_1719	0	0	8	0	0	0	1	0	0	0	0	0	0	0	0	0	0	0	0	0	0	0	0	0	0	0	0	0	0	0	0	1	1	5	0	1	2	0	0	7	0	2	0	0	3	0	0	0	0
ASV_1720	0	0	0	0	0	0	0	0	0	0	0	0	0	0	0	0	0	0	0	0	0	0	0	0	0	0	0	0	0	0	0	0	0	0	0	0	0	0	0	0	0	0	0	0	0	0	0	0	0
ASV_1721	0	0	0	0	0	0	0	0	0	0	0	0	0	0	0	0	0	0	0	0	0	0	0	0	0	0	0	0	0	0	0	0	0	0	0	0	0	0	0	0	0	0	0	0	0	0	0	0	0
ASV_1722	0	0	0	0	0	0	0	0	0	0	0	0	0	0	0	0	0	0	0	0	0	0	0	0	0	0	0	0	0	0	0	0	0	0	0	0	0	0	0	0	0	0	0	0	0	0	0	0	0
ASV_1723	0	0	0	0	0	0	0	0	0	0	0	0	0	0	0	0	0	0	0	0	0	0	0	0	0	0	0	0	0	0	0	0	0	0	0	0	0	0	0	0	0	0	0	0	0	0	0	0	0
ASV_1724	0	0	0	0	0	0	0	0	0	0	0	0	0	0	0	0	0	0	0	0	0	0	0	0	0	0	0	0	0	0	0	0	0	0	0	0	0	0	0	0	0	0	0	0	0	0	0	0	0
ASV_1725	0	0	0	0	0	0	0	0	0	0	0	0	0	0	0	0	0	0	0	0	0	0	0	0	0	0	0	0	0	0	0	0	0	0	0	0	0	0	0	0	0	0	0	0	0	0	0	0	0
ASV_1726	0	0	0	0	0	0	0	0	0	0	0	0	0	0	0	0	0	0	0	0	0	0	0	0	0	0	0	0	0	0	0	0	0	0	0	0	0	0	0	0	0	0	0	0	0	0	0	0	0
ASV_1727	0	0	0	0	0	0	0	0	0	0	0	0	0	0	0	0	0	0	0	0	0	0	0	0	0	0	0	0	0	0	0	0	0	0	0	0	0	0	0	0	0	0	0	0	0	0	0	0	0
ASV_1728	0	0	0	0	0	0	0	0	0	0	0	0	0	0	0	0	0	0	0	0	0	0	0	0	0	0	0	0	0	0	0	0	0	0	0	0	0	0	0	0	0	0	0	0	0	0	0	0	0
ASV_1729	0	0	0	0	0	0	0	0	0	0	0	0	0	0	0	0	0	0	0	0	0	0	0	0	0	0	0	0	0	0	0	0	0	0	0	0	0	0	0	0	0	0	0	0	0	0	0	0	0
ASV_1730	0	0	0	0	0	0	0	0	0	0	0	0	0	0	0	0	0	0	0	0	0	0	0	0	0	0	0	0	0	0	0	0	0	0	0	0	0	0	0	0	0	0	0	0	0	0	0	0	0
ASV_1731	1	5	21	8	10	1	2	0	1	0	0	0	2	0	0	3	0	1	6	0	0	0	0	1	0	0	1	0	3	0	2	0	3	1	5	2	4	0	2	6	25	2	1	0	0	1	1	0	2
ASV_1732	0	0	0	2	0	0	0	0	0	0	0	4	0	0	0	0	0	2	0	1	0	0	0	1	0	0	0	0	0	0	0	0	1	1	0	1	14	11	1	5	1	7	5	0	5	0	0	0	2
ASV_1733	2	13	4	4	0	0	0	9	4	0	0	1	1	8	1	0	0	0	1	7	0	0	0	1	0	0	0	0	0	0	2	0	1	0	1	1	0	2	1	0	1	0	0	0	0	0	1	0	0
ASV_1734	0	0	0	0	0	0	0	0	0	0	0	0	0	2	0	1	0	0	0	0	0	0	0	0	0	0	0	0	0	0	0	0	2	0	0	0	0	3	0	0	7	1	0	0	0	0	0	0	0
ASV_1735	0	0	0	0	0	0	1	0	0	6	0	0	0	0	0	0	1	0	0	0	0	0	0	0	0	0	0	0	0	0	0	0	0	0	0	0	18	1	0	0	2	0	0	0	0	0	0	0	0
ASV_1736	0	0	0	0	0	0	0	0	0	0	0	0	0	0	0	0	0	0	0	0	0	0	0	0	0	0	0	0	0	0	0	0	0	0	0	0	0	0	0	0	0	0	0	0	0	0	0	0	0
ASV_1737	0	0	0	0	0	0	0	0	0	0	0	0	0	0	0	0	0	0	0	0	0	0	0	0	0	0	0	0	0	0	0	0	0	0	0	0	0	0	0	0	0	0	0	0	0	0	0	0	0
ASV_1738	0	0	0	0	0	0	0	0	0	0	0	0	0	0	0	0	0	0	0	0	0	0	0	0	0	0	0	0	0	0	0	0	0	0	0	0	0	0	0	0	0	0	0	0	0	0	0	0	0
ASV_1739	0	0	0	0	0	0	0	0	0	0	0	0	0	0	0	0	0	0	0	0	0	0	0	0	0	0	0	0	0	0	0	0	0	0	0	0	0	0	0	0	0	0	0	0	0	0	0	0	0
ASV_1740	0	0	0	0	0	0	0	0	0	0	0	0	0	0	0	0	0	0	0	0	0	0	0	0	0	0	0	0	0	0	0	0	0	0	0	0	0	0	0	0	0	0	0	0	0	0	0	0	0
ASV_1741	0	0	0	0	0	0	0	0	0	0	0	0	0	0	0	0	0	0	0	0	0	0	0	0	0	0	0	0	0	0	0	0	0	0	0	0	0	0	0	0	0	0	0	0	0	0	0	0	0
ASV_1742	0	0	0	0	0	0	0	0	0	0	0	0	0	0	0	0	0	0	0	0	0	0	0	0	0	0	0	0	0	0	0	0	0	0	0	0	0	0	0	0	0	0	0	0	0	0	0	0	0
ASV_1743	0	0	0	0	0	0	0	0	0	0	0	0	0	0	0	0	0	0	0	0	0	0	0	0	0	0	0	0	0	0	0	0	0	0	0	0	0	0	0	0	0	0	0	0	0	0	0	0	0
ASV_1744	0	0	0	0	0	0	0	0	0	0	0	0	0	0	0	0	0	0	0	0	0	0	0	0	0	0	0	0	0	0	0	0	0	0	0	0	0	0	0	0	0	0	0	0	0	0	0	0	0
ASV_1745	0	0	0	0	0	0	0	0	0	0	0	0	0	0	0	0	0	0	0	0	0	0	0	0	0	0	0	0	0	0	0	0	0	0	0	0	0	0	0	0	0	0	0	0	0	0	0	0	0
ASV_1746	0	0	0	0	0	0	0	0	0	0	0	0	0	0	0	0	0	0	0	0	0	0	0	0	0	0	0	0	0	0	0	0	0	0	0	0	0	0	0	0	0	0	0	0	0	0	0	0	0
ASV_1747	0	0	0	0	0	0	0	0	0	0	0	0	0	0	0	0	0	0	0	0	0	0	0	0	0	0	0	0	0	0	0	0	0	0	0	0	0	0	0	0	0	0	0	0	0	0	0	0	0
ASV_1748	0	0	1	0	0	0	1	0	0	1	3	2	4	0	0	0	0	0	2	1	0	2	0	0	0	0	2	0	0	0	0	0	0	0	3	0	1	0	4	0	1	7	0	4	0	0	6	0	0
ASV_1749	3	5	1	2	0	0	1	1	1	3	0	3	0	0	0	0	0	0	1	0	0	4	2	0	0	0	1	0	0	0	0	0	3	4	0	1	1	0	0	0	0	2	0	0	0	0	3	0	3
ASV_1750	0	0	0	0	0	0	0	0	0	0	0	0	0	0	0	0	0	0	0	0	0	0	0	0	0	0	0	0	0	0	0	0	0	0	0	0	0	0	0	0	0	0	0	0	0	0	0	0	0
ASV_1751	0	0	0	0	0	0	0	0	0	0	0	0	0	0	0	0	0	0	0	0	0	0	0	0	0	0	0	0	0	0	0	0	0	0	0	0	0	0	0	0	0	0	0	0	0	0	0	0	0
ASV_1752	0	0	0	0	0	0	0	0	0	0	0	0	0	0	0	0	0	0	0	0	0	0	0	0	0	0	0	0	0	0	0	0	0	0	0	0	0	0	0	0	0	0	0	0	0	0	0	0	0
ASV_1753	0	0	0	0	0	0	0	0	0	0	0	0	0	0	0	0	0	0	0	0	0	0	0	0	0	0	0	0	0	0	0	0	0	0	0	0	0	0	0	0	0	0	0	0	0	0	0	0	0
ASV_1754	0	0	0	0	0	0	0	0	0	0	0	0	0	0	0	0	0	0	0	0	0	0	0	0	0	0	0	0	0	0	0	0	0	0	0	0	0	0	0	0	0	0	0	0	0	0	0	0	0
ASV_1755	0	0	0	0	0	0	0	0	0	0	0	0	0	0	0	0	0	0	0	0	0	0	0	0	0	0	0	0	0	0	0	0	0	0	0	0	0	0	0	0	0	0	0	0	0	0	0	0	0
ASV_1756	0	0	0	0	0	0	0	0	0	0	0	0	0	0	0	0	0	0	0	0	0	0	0	0	0	0	0	0	0	0	0	0	0	0	0	0	0	0	0	0	0	0	0	0	0	0	0	0	0
ASV_1757	0	0	0	0	0	0	0	0	0	0	0	0	0	0	0	0	0	0	0	0	0	0	0	0	0	0	0	0	0	0	0	0	0	0	0	0	0	0	0	0	0	0	0	0	0	0	0	0	0
ASV_1758	0	0	0	0	0	0	0	0	0	0	0	0	0	0	0	0	0	0	0	0	0	0	0	0	0	0	0	0	0	0	0	0	0	0	0	0	0	0	0	0	0	0	0	0	0	0	0	0	0
ASV_1759	0	0	0	0	0	0	0	0	0	0	0	0	0	0	0	0	0	0	0	0	0	0	0	0	0	0	0	0	0	0	0	0	0	0	0	0	0	0	0	0	0	0	0	0	0	0	0	0	0
ASV_1760	0	0	0	0	0	0	0	0	0	0	0	0	0	0	0	0	0	0	0	0	0	0	0	0	0	0	0	0	0	0	0	0	0	0	0	0	0	0	0	0	0	0	0	0	0	0	0	0	0
ASV_1761	0	0	0	0	0	0	0	0	0	0	0	0	0	0	0	0	0	0	0	0	0	0	0	0	0	0	0	0	0	0	0	0	0	0	0	0	0	0	0	0	0	0	0	0	0	0	0	0	0
ASV_1762	0	0	0	0	0	0	0	0	0	0	0	0	0	0	0	0	0	0	0	0	0	0	0	0	0	0	0	0	0	0	0	0	0	0	0	0	0	0	0	0	0	0	0	0	0	0	0	0	0
ASV_1763	2	5	3	7	0	1	1	0	0	0	0	0	0	0	0	10	0	0	1	2	1	0	1	0	0	0	3	1	0	3	1	6	14	4	2	6	3	0	1	3	7	7	4	2	1	0	3	0	0
ASV_1764	0	0	0	1	0	4	7	0	0	0	1	0	2	0	0	0	1	3	0	2	0	0	2	0	0	7	3	0	0	9	0	5	7	0	1	1	6	1	2	3	0	21	5	0	2	3	1	1	3
ASV_1765	29	0	0	5	0	0	1	1	0	0	0	12	2	23	0	4	2	0	1	0	1	1	0	0	0	0	0	0	0	0	2	0	0	0	3	0	0	0	0	0	0	0	0	1	0	0	0	0	0
ASV_1766	0	0	0	0	0	0	0	0	0	0	0	0	0	0	0	0	0	2	0	0	7	0	0	0	1	0	0	0	0	0	0	0	2	3	1	0	1	0	0	1	1	0	0	0	0	0	0	0	1
ASV_1767	0	0	0	0	0	0	0	0	0	0	0	0	0	0	0	0	0	0	0	0	0	0	0	0	0	0	0	0	0	0	0	0	0	0	0	0	0	0	0	0	0	0	0	0	0	0	0	0	0
ASV_1768	0	0	0	0	0	0	0	0	0	0	0	0	0	0	0	0	0	0	0	0	0	0	0	0	0	0	0	0	0	0	0	0	0	0	0	0	0	0	0	0	0	0	0	0	0	0	0	0	0
ASV_1769	0	0	0	0	0	0	0	0	0	0	0	0	0	0	0	0	0	0	0	0	0	0	0	0	0	0	0	0	0	0	0	0	0	0	0	0	0	0	0	0	0	0	0	0	0	0	0	0	0
ASV_1770	0	0	0	0	0	0	0	0	0	0	0	0	0	0	0	0	0	0	0	0	0	0	0	0	0	0	0	0	0	0	0	0	0	0	0	0	0	0	0	0	0	0	0	0	0	0	0	0	0
ASV_1771	0	0	0	0	0	0	0	0	0	0	0	0	0	0	0	0	0	0	0	0	0	0	0	0	0	0	0	0	0	0	0	0	0	0	0	0	0	0	0	0	0	0	0	0	0	0	0	0	0
ASV_1772	0	0	0	0	0	0	0	0	0	0	0	0	0	0	0	0	0	0	0	0	0	0	0	0	0	0	0	0	0	0	0	0	0	0	0	0	0	0	0	0	0	0	0	0	0	0	0	0	0
ASV_1773	0	0	0	0	0	0	0	0	0	0	0	0	0	0	0	0	0	0	0	0	0	0	0	0	0	0	0	0	0	0	0	0	0	0	0	0	0	0	0	0	0	0	0	0	0	0	0	0	0
ASV_1774	0	0	0	0	0	0	0	0	0	0	0	0	0	0	0	0	0	0	0	0	0	0	0	0	0	0	0	0	0	0	0	0	0	0	0	0	0	0	0	0	0	0	0	0	0	0	0	0	0
ASV_1775	0	0	0	0	0	0	0	0	0	0	0	0	0	0	0	0	0	0	0	0	0	0	0	0	0	0	0	0	0	0	0	0	0	0	0	0	0	0	0	0	0	0	0	0	0	0	0	0	0
ASV_1776	0	0	0	0	0	0	0	0	0	0	0	0	0	0	0	0	0	0	0	0	0	0	0	0	0	0	0	0	0	0	0	0	0	0	0	0	0	0	0	0	0	0	0	0	0	0	0	0	0
ASV_1777	0	0	0	0	0	0	0	0	0	0	0	0	0	0	0	0	0	0	0	0	0	0	0	0	0	0	0	0	0	0	0	0	0	0	0	0	0	0	0	0	0	0	0	0	0	0	0	0	0
ASV_1778	0	0	0	0	0	0	0	0	0	0	0	0	0	0	0	0	0	0	0	0	0	0	0	0	0	0	0	0	0	0	0	0	0	0	0	0	0	0	0	0	0	0	0	0	0	0	0	0	0
ASV_1779	0	0	0	0	0	0	0	0	0	0	0	0	0	0	0	0	0	0	0	0	0	0	0	0	0	0	0	0	0	0	0	0	0	0	0	0	0	0	0	0	0	0	0	0	0	0	0	0	0
ASV_1780	0	0	0	0	0	0	0	0	0	0	0	0	0	0	0	0	0	0	0	0	0	0	0	0	0	0	0	0	0	0	0	0	0	0	0	0	0	0	0	0	0	0	0	0	0	0	0	0	0
ASV_1781	0	0	0	0	0	0	0	0	0	0	0	0	0	0	0	0	0	0	0	0	0	0	0	0	0	0	0	0	0	0	0	0	0	0	0	0	0	0	0	0	0	0	0	0	0	0	0	0	0
ASV_1782	0	0	0	0	0	0	0	0	0	0	0	0	0	0	0	0	0	0	0	0	0	0	0	0	0	0	0	0	0	0	0	0	0	0	0	0	0	0	0	0	0	0	0	0	0	0	0	0	0
ASV_1783	1	0	2	0	1	2	1	0	0	0	0	0	0	0	1	1	0	0	1	0	1	0	0	0	0	0	0	0	0	3	0	0	3	5	3	0	3	1	0	0	19	2	1	0	1	1	5	1	2
ASV_1784	0	1	0	0	0	3	1	0	0	0	0	0	0	0	0	0	0	2	0	1	3	0	5	0	0	0	0	0	1	0	0	5	0	0	0	0	0	0	0	4	12	1	0	0	19	2	0	0	0
ASV_1785	0	1	2	0	0	0	0	0	0	0	0	0	1	0	0	0	0	0	4	0	0	0	1	0	1	1	6	0	0	7	0	2	0	2	0	4	1	7	0	0	1	6	0	1	0	0	1	0	0
ASV_1786	2	0	0	0	0	0	0	0	31	0	0	0	0	2	0	0	0	0	0	0	0	0	0	0	0	0	0	0	0	0	31	0	0	0	0	0	0	0	0	0	0	0	0	1	0	0	0	0	0
ASV_1787	0	0	2	0	0	0	0	0	0	0	0	0	0	2	0	0	0	0	0	0	0	0	0	1	0	0	0	0	0	0	0	0	0	0	0	0	0	1	0	0	0	0	0	0	0	0	0	0	0
ASV_1788	0	0	0	0	0	0	0	0	0	0	0	0	0	0	0	0	0	0	0	0	0	0	0	0	0	0	0	0	0	0	0	0	0	0	0	0	0	0	0	0	0	0	0	0	0	0	0	0	0
ASV_1789	0	0	0	0	0	0	0	0	0	0	0	0	0	0	0	0	0	0	0	0	0	0	0	0	0	0	0	0	0	0	0	0	0	0	0	0	0	0	0	0	0	0	0	0	0	0	0	0	0
ASV_1790	1	3	7	5	4	8	5	0	0	1	0	1	1	5	0	0	0	6	4	0	2	0	8	0	0	0	21	2	0	6	1	1	4	0	0	1	0	0	0	4	5	5	1	1	5	1	2	0	0
ASV_1791	0	1	5	6	0	0	0	0	0	0	0	0	0	5	0	0	0	0	0	0	0	4	2	0	0	0	0	0	0	1	1	0	0	0	0	0	1	0	0	0	33	2	0	0	0	0	1	0	0
ASV_1792	0	0	20	8	3	4	8	0	0	0	0	0	0	2	0	0	0	1	0	0	3	0	0	0	0	0	11	0	0	2	0	12	3	5	1	0	0	0	2	6	5	20	10	0	3	1	3	0	1
ASV_1793	0	0	0	0	0	0	0	0	0	0	0	0	0	0	0	0	0	0	0	0	0	0	0	0	0	0	0	0	0	0	0	0	0	0	0	0	0	0	0	0	0	0	0	0	0	0	0	0	0
ASV_1794	0	0	0	0	0	0	0	0	0	0	0	0	0	0	0	0	0	0	0	0	0	0	0	0	0	0	0	0	0	0	0	0	0	0	0	0	0	0	0	0	0	0	0	0	0	0	0	0	0
ASV_1795	0	0	0	0	0	0	0	0	0	0	0	0	0	0	0	0	0	0	0	0	0	0	0	0	0	0	0	0	0	0	0	0	0	0	0	0	0	0	0	0	0	0	0	0	0	0	0	0	0
ASV_1796	0	0	0	0	0	0	0	0	0	0	0	0	0	0	0	0	0	0	0	0	0	0	0	0	0	0	0	0	0	0	0	0	0	0	0	0	0	0	0	0	0	0	0	0	0	0	0	0	0
ASV_1797	0	0	0	0	0	0	0	0	0	0	0	0	0	0	0	0	0	0	0	0	0	0	0	0	0	0	0	0	0	0	0	0	0	0	0	0	0	0	0	0	0	0	0	0	0	0	0	0	0
ASV_1798	0	0	0	0	0	0	0	0	0	0	0	0	0	0	0	0	0	0	0	0	0	0	0	0	0	0	0	0	0	0	0	0	0	0	0	0	0	0	0	0	0	0	0	0	0	0	0	0	0
ASV_1799	0	0	0	3	0	0	0	0	0	0	0	0	0	1	0	1	0	0	1	0	0	1	0	0	0	0	0	0	0	0	0	0	0	1	0	3	0	0	0	0	6	0	0	0	0	0	1	0	0
ASV_1800	2	3	1	0	5	5	0	0	0	0	0	0	0	1	0	0	0	0	0	0	0	3	0	1	0	0	0	0	0	0	9	0	1	0	1	0	0	4	0	0	1	2	0	0	0	0	1	0	0
ASV_1801	0	0	0	0	0	0	0	0	0	0	0	0	0	0	0	0	0	0	0	0	0	0	0	0	0	0	0	0	0	0	0	0	0	0	0	0	0	0	0	0	0	0	0	0	0	0	0	0	0
ASV_1802	0	0	0	0	0	0	0	0	0	0	0	0	0	0	0	0	0	0	0	0	0	0	0	0	0	0	0	0	0	0	0	0	0	0	0	0	0	0	0	0	0	0	0	0	0	0	0	0	0
ASV_1803	0	0	0	0	0	0	0	0	0	0	0	0	0	0	0	0	0	0	0	0	0	0	0	0	0	0	0	0	0	0	0	0	0	0	0	0	0	0	0	0	0	0	0	0	0	0	0	0	0
ASV_1804	0	0	0	0	0	0	0	0	0	0	0	0	0	0	0	0	0	0	0	0	0	0	0	0	0	0	0	0	0	0	0	0	0	0	0	0	0	0	0	0	0	0	0	0	0	0	0	0	0
ASV_1805	0	0	0	0	0	0	0	0	0	0	0	0	0	0	0	0	0	0	0	0	0	0	0	0	0	0	0	0	0	0	0	0	0	0	0	0	0	0	0	0	0	0	0	0	0	0	0	0	0
ASV_1806	0	0	0	0	0	0	0	0	0	0	0	0	0	0	0	0	0	0	0	0	0	0	0	0	0	0	0	0	0	0	0	0	0	0	0	0	0	0	0	0	0	0	0	0	0	0	0	0	0
ASV_1807	0	0	0	0	0	0	0	0	0	0	0	0	0	0	0	0	0	0	0	0	0	0	0	0	0	0	0	0	0	0	0	0	0	0	0	0	0	0	0	0	0	0	0	0	0	0	0	0	0
ASV_1808	0	0	0	0	0	0	0	0	0	0	0	0	0	0	0	0	0	0	0	0	0	0	0	0	0	0	0	0	0	0	0	0	0	0	0	0	0	0	0	0	0	0	0	0	0	0	0	0	0
ASV_1809	0	0	0	0	0	0	0	0	0	0	0	0	0	0	0	0	0	0	0	0	0	0	0	0	0	0	0	0	0	0	0	0	0	0	0	0	0	0	0	0	0	0	0	0	0	0	0	0	0
ASV_1810	0	0	0	0	0	0	0	0	0	0	0	0	0	0	0	0	0	0	0	0	0	0	0	0	0	0	0	0	0	0	0	0	0	0	0	0	0	0	0	0	0	0	0	0	0	0	0	0	0
ASV_1811	0	0	0	0	0	0	0	0	0	0	0	0	0	0	0	0	0	0	0	0	0	0	0	0	0	0	0	0	0	0	0	0	0	0	0	0	0	0	0	0	0	0	0	0	0	0	0	0	0
ASV_1812	0	0	0	0	0	0	0	0	0	0	0	0	0	0	0	0	0	0	0	0	0	0	0	0	0	0	0	0	0	0	0	0	0	0	0	0	0	0	0	0	0	0	0	0	0	0	0	0	0
ASV_1813	0	0	0	0	0	0	0	0	0	0	0	0	0	0	0	0	0	0	0	0	0	0	0	0	0	0	0	0	0	0	0	0	0	0	0	0	0	0	0	0	0	0	0	0	0	0	0	0	0
ASV_1814	3	0	0	0	0	0	0	0	0	5	0	0	0	1	1	3	0	0	0	8	13	4	11	0	0	0	1	0	0	0	0	0	1	2	0	0	18	1	6	5	2	0	6	12	1	0	7	0	0
ASV_1815	0	0	0	0	0	0	0	0	0	0	0	0	1	0	0	0	0	0	0	0	0	0	0	0	0	0	1	0	6	5	0	0	3	1	0	0	7	0	0	0	2	1	17	0	0	0	0	0	0
ASV_1816	0	0	0	1	0	0	0	0	0	0	0	0	0	2	0	0	0	0	1	0	0	0	2	0	0	6	0	0	0	1	3	0	0	0	0	0	0	0	0	0	0	0	0	0	0	0	0	0	0
ASV_1817	0	0	0	0	0	0	0	0	0	0	0	0	0	0	0	0	0	0	0	0	0	0	0	0	0	0	0	0	0	0	0	0	0	0	0	0	0	0	0	0	0	0	0	0	0	0	0	0	0
ASV_1818	0	0	0	0	0	0	0	0	0	0	0	0	0	0	0	0	0	0	0	0	0	0	0	0	0	0	0	0	0	0	0	0	0	0	0	0	0	0	0	0	0	0	0	0	0	0	0	0	0
ASV_1819	0	0	0	0	0	0	0	0	0	0	0	0	0	0	0	0	0	0	0	0	0	0	0	0	0	0	0	0	0	0	0	0	0	0	0	0	0	0	0	0	0	0	0	0	0	0	0	0	0
ASV_1820	0	0	0	0	0	0	0	0	0	0	0	0	0	0	0	0	0	0	0	0	0	0	0	0	0	0	0	0	0	0	0	0	0	0	0	0	0	0	0	0	0	0	0	0	0	0	0	0	0
ASV_1821	0	0	0	0	0	0	0	0	0	0	0	0	0	0	0	0	0	0	0	0	0	0	0	0	0	0	0	0	0	0	0	0	0	0	0	0	0	0	0	0	0	0	0	0	0	0	0	0	0
ASV_1822	0	0	0	0	0	0	0	0	0	0	0	0	0	0	0	0	0	0	0	0	0	0	0	0	0	0	0	0	0	0	0	0	0	0	0	0	0	0	0	0	0	0	0	0	0	0	0	0	0
ASV_1823	0	0	0	0	0	0	0	0	0	0	0	0	0	0	0	0	0	0	0	0	0	0	0	0	0	0	0	0	0	0	0	0	0	0	0	0	0	0	0	0	0	0	0	0	0	0	0	0	0
ASV_1824	0	0	0	0	0	0	0	0	0	0	0	0	0	0	0	0	0	0	0	0	0	0	0	0	0	0	0	0	0	0	0	0	0	0	0	0	0	0	0	0	0	0	0	0	0	0	0	0	0
ASV_1825	0	0	0	0	0	0	0	0	0	0	0	0	0	0	0	0	0	0	0	0	0	0	0	0	0	0	0	0	0	0	0	0	0	0	0	0	0	0	0	0	0	0	0	0	0	0	0	0	0
ASV_1826	0	0	0	0	0	0	0	0	0	0	0	0	0	0	0	0	0	0	0	0	0	0	0	0	0	0	0	0	0	0	0	0	0	0	0	0	0	0	0	0	0	0	0	0	0	0	0	0	0
ASV_1827	0	0	0	0	0	0	0	0	0	0	0	0	0	0	0	0	0	0	0	0	0	0	0	0	0	0	0	0	0	0	0	0	0	0	0	0	0	0	0	0	0	0	0	0	0	0	0	0	0
ASV_1828	0	0	0	0	0	0	0	0	0	0	0	0	0	0	0	0	0	0	0	0	0	0	0	0	0	0	0	0	0	0	0	0	0	0	0	0	0	0	0	0	0	0	0	0	0	0	0	0	0
ASV_1829	0	0	0	0	0	0	0	0	0	0	0	0	0	0	0	0	0	0	0	0	0	0	0	0	0	0	0	0	0	0	0	0	0	0	0	0	0	0	0	0	0	0	0	0	0	0	0	0	0
ASV_1830	0	0	6	1	0	11	3	0	0	0	0	0	0	0	0	0	0	0	1	0	0	0	2	0	0	0	0	0	0	2	0	0	3	0	1	0	0	3	0	10	0	0	3	0	0	0	1	2	0
ASV_1831	5	9	0	1	0	0	0	1	0	3	0	0	0	1	0	0	1	0	1	0	0	0	0	0	1	1	0	0	0	0	0	0	0	0	0	0	0	1	0	0	0	0	0	0	0	0	0	0	0
ASV_1832	0	0	0	0	0	0	0	0	0	0	0	0	0	0	0	0	0	1	0	0	0	0	0	0	0	0	0	1	0	0	0	0	0	2	0	0	0	0	0	0	18	0	0	0	0	0	3	0	8
ASV_1833	0	2	0	0	0	0	0	0	0	2	0	0	0	0	0	1	0	2	0	2	0	0	0	0	4	0	5	0	0	0	0	3	8	2	2	1	0	0	0	1	1	0	0	0	0	1	1	5	1
ASV_1834	0	0	0	0	0	0	0	0	0	0	0	0	0	0	0	0	0	0	0	0	0	0	0	0	0	0	0	0	0	0	0	0	0	0	0	0	0	0	0	0	0	0	0	0	0	0	0	0	0
ASV_1835	0	0	0	0	0	0	0	0	0	0	0	0	0	0	0	0	0	0	0	0	0	0	0	0	0	0	0	0	0	0	0	0	0	0	0	0	0	0	0	0	0	0	0	0	0	0	0	0	0
ASV_1836	0	0	0	0	0	0	0	0	0	0	0	0	0	0	0	0	0	0	0	0	0	0	0	0	0	0	0	0	0	0	0	0	0	0	0	0	0	0	0	0	0	0	0	0	0	0	0	0	0
ASV_1837	0	0	0	0	0	0	0	0	0	0	0	0	0	0	0	0	0	0	0	0	0	0	0	0	0	0	0	0	0	0	0	0	0	0	0	0	0	0	0	0	0	0	0	0	0	0	0	0	0
ASV_1838	0	0	0	0	0	0	0	0	0	0	0	0	0	0	0	0	0	0	0	0	0	0	0	0	0	0	0	0	0	0	0	0	0	0	0	0	0	0	0	0	0	0	0	0	0	0	0	0	0
ASV_1839	0	0	0	0	0	0	0	0	0	0	0	0	0	0	0	0	0	0	0	0	0	0	0	0	0	0	0	0	0	0	0	0	0	0	0	0	0	0	0	0	0	0	0	0	0	0	0	0	0
ASV_1840	0	0	0	0	0	0	0	0	0	0	0	0	0	0	0	0	0	7	0	0	0	0	0	0	0	0	0	0	0	0	0	0	0	0	0	0	0	2	0	0	0	0	0	0	0	0	0	0	0
ASV_1841	0	8	29	4	0	1	0	0	0	2	8	1	2	0	0	0	0	0	0	0	0	0	0	0	0	0	0	0	1	0	6	0	0	0	0	0	0	0	0	2	0	0	0	0	1	0	0	0	0
ASV_1842	1	2	0	0	0	0	0	0	0	0	0	0	0	11	0	0	0	0	0	0	0	2	0	0	0	0	0	0	0	2	3	0	0	0	0	0	0	0	0	0	2	0	0	0	0	0	0	0	0
ASV_1843	0	0	0	0	0	0	0	0	0	0	0	0	0	0	0	0	0	0	0	0	0	0	0	0	0	0	0	0	0	0	0	0	0	0	0	0	0	0	0	0	0	0	0	0	0	0	0	0	0
ASV_1844	0	0	0	0	0	0	0	0	0	0	0	0	0	0	0	0	0	0	0	0	0	0	0	0	0	0	0	0	0	0	0	0	0	0	0	0	0	0	0	0	0	0	0	0	0	0	0	0	0
ASV_1845	0	0	0	0	0	0	0	0	0	0	0	0	0	0	0	0	0	0	0	0	0	0	0	0	0	0	0	0	0	0	0	0	0	0	0	0	0	0	0	0	0	0	0	0	0	0	0	0	0
ASV_1846	0	0	0	0	0	0	0	0	0	0	0	0	0	0	0	0	0	0	0	0	0	0	0	0	0	0	0	0	0	0	0	0	0	0	0	0	0	0	0	0	0	0	0	0	0	0	0	0	0
ASV_1847	0	0	0	0	0	0	0	0	0	0	0	0	0	0	0	0	0	0	0	0	0	0	0	0	0	0	0	0	0	0	0	0	0	0	0	0	0	0	0	0	0	0	0	0	0	0	0	0	0
ASV_1848	0	0	0	0	0	0	0	0	0	0	0	0	0	0	0	0	0	0	0	0	0	0	0	0	0	0	0	0	0	0	0	0	0	0	0	0	0	0	0	0	0	0	0	0	0	0	0	0	0
ASV_1849	0	0	0	0	0	0	0	0	0	0	0	0	0	0	0	0	0	0	0	0	0	0	0	0	0	0	0	0	0	0	0	0	0	0	0	0	0	0	0	0	0	0	0	0	0	0	0	0	0
ASV_1850	0	0	0	0	1	1	0	0	0	1	0	0	0	0	0	0	0	0	0	0	0	0	0	0	0	0	3	0	0	0	0	0	0	0	0	0	3	0	0	0	0	0	0	0	0	0	0	0	0
ASV_1851	0	0	0	0	0	0	0	0	0	0	0	0	0	0	0	0	0	0	0	0	0	0	0	0	0	0	0	0	0	0	0	0	0	0	0	0	0	0	0	0	0	0	0	0	0	0	0	0	0
ASV_1852	0	0	0	0	0	0	0	0	0	0	0	0	0	0	0	0	0	0	0	0	0	0	0	0	0	0	0	0	0	0	0	0	0	0	0	0	0	0	0	0	0	0	0	0	0	0	0	0	0
ASV_1853	0	0	0	0	0	0	0	0	0	0	0	0	0	0	0	0	0	0	0	0	0	0	0	0	0	0	0	0	0	0	0	0	0	0	0	0	0	0	0	0	0	0	0	0	0	0	0	0	0
ASV_1854	0	0	0	0	0	0	0	0	0	0	0	0	0	0	0	0	0	0	0	0	0	0	0	0	0	0	0	0	0	0	0	0	0	0	0	0	0	0	0	0	0	0	0	0	0	0	0	0	0
ASV_1855	0	0	0	0	0	0	0	0	0	0	0	0	0	0	0	0	0	0	0	0	0	0	0	0	0	0	0	0	0	0	0	0	0	0	0	0	0	0	0	0	0	0	0	0	0	0	0	0	0
ASV_1856	0	0	0	0	0	0	0	0	0	0	0	0	0	0	0	0	0	0	0	0	0	0	0	0	0	0	0	0	0	0	0	0	0	0	0	0	0	0	0	0	0	0	0	0	0	0	0	0	0
ASV_1857	0	0	0	0	0	0	0	0	0	0	0	0	0	0	0	0	0	0	0	0	0	0	0	0	0	0	0	0	0	0	0	0	0	0	0	0	0	0	0	0	0	0	0	0	0	0	0	0	0
ASV_1858	0	0	0	0	0	0	0	0	0	0	0	0	0	0	0	0	0	0	0	0	0	0	0	0	0	0	0	0	0	0	0	0	0	0	0	0	0	0	0	0	0	0	0	0	0	0	0	0	0
ASV_1859	0	0	0	0	0	0	0	0	0	0	0	0	0	0	0	0	0	0	0	0	0	0	0	0	0	0	0	0	0	0	0	0	0	0	0	0	0	0	0	0	0	0	0	0	0	0	0	0	0
ASV_1860	0	0	0	0	0	0	0	0	0	0	0	0	0	0	0	0	0	0	0	0	0	0	0	0	0	0	0	0	0	0	0	0	0	0	0	0	0	0	0	0	0	0	0	0	0	0	0	0	0
ASV_1861	0	0	0	0	0	0	0	0	0	0	0	0	0	0	0	0	0	0	0	0	0	0	0	0	0	0	0	0	0	0	0	0	0	0	0	0	0	0	0	0	0	0	0	0	0	0	0	0	0
ASV_1862	0	0	0	0	0	0	0	0	0	0	0	0	0	0	0	0	0	0	0	0	0	0	0	0	0	0	0	0	0	0	0	0	0	0	0	0	0	0	0	0	0	0	0	0	0	0	0	0	0
ASV_1863	0	0	0	0	0	0	0	0	0	0	0	0	0	0	0	0	0	0	0	0	0	0	0	0	0	0	0	0	0	0	0	0	0	0	0	0	0	0	0	0	0	0	0	0	0	0	0	0	0
ASV_1864	6	3	1	4	0	0	0	4	0	0	0	1	0	3	0	0	0	0	0	0	0	0	0	0	0	0	0	0	0	0	1	0	0	0	0	0	0	3	0	0	0	0	0	0	0	0	0	0	0
ASV_1865	0	0	0	0	0	0	0	0	0	0	0	0	0	0	0	0	0	0	0	0	0	0	0	0	0	0	0	0	0	0	0	0	0	0	2	0	0	0	0	0	7	0	0	0	0	0	1	1	0
ASV_1866	0	0	0	0	0	0	0	0	0	0	0	0	0	0	0	0	0	0	0	0	0	0	0	0	0	0	0	0	0	0	0	0	0	0	0	0	0	0	0	0	0	0	0	0	0	0	0	0	0
ASV_1867	0	0	0	0	0	0	0	0	0	0	0	0	0	0	0	0	0	0	0	0	0	0	0	0	0	0	0	0	0	0	0	0	0	0	0	0	0	0	0	0	0	0	0	0	0	0	0	0	0
ASV_1868	0	0	0	0	0	0	0	0	0	0	0	0	0	0	0	0	0	0	0	0	0	0	0	0	0	0	0	0	0	0	0	0	0	0	0	0	0	0	0	0	0	0	0	0	0	0	0	0	0
ASV_1869	0	0	0	0	0	0	0	0	0	0	0	0	0	0	0	0	0	0	0	0	0	0	0	0	0	0	0	0	0	0	0	0	0	0	0	0	0	0	0	0	0	0	0	0	0	0	0	0	0
ASV_1870	0	0	0	0	0	0	0	0	0	0	0	0	0	0	0	0	0	0	0	0	0	0	0	0	0	0	0	0	0	0	0	0	0	0	0	0	0	0	0	0	0	0	0	0	0	0	0	0	0
ASV_1871	0	0	0	0	0	0	0	0	0	0	0	0	0	0	0	0	0	0	0	0	0	0	0	0	0	0	0	0	0	0	0	0	0	0	0	0	0	0	0	0	0	0	0	0	0	0	0	0	0
ASV_1872	0	0	0	0	0	0	0	0	0	0	0	0	0	0	0	0	0	0	0	0	0	0	0	0	0	0	0	0	0	0	0	0	0	0	0	0	0	0	0	0	0	0	0	0	0	0	0	0	0
ASV_1873	0	0	0	0	0	0	0	0	0	0	0	0	0	0	0	0	0	0	0	0	0	0	0	0	0	0	0	0	0	0	0	0	0	0	0	0	0	0	0	0	0	0	0	0	0	0	0	0	0
ASV_1874	4	3	7	0	1	0	0	0	1	2	0	0	2	0	0	0	2	0	3	1	0	0	0	0	0	0	1	0	0	5	0	0	3	0	0	0	13	1	1	2	2	1	0	0	0	2	5	0	0
ASV_1875	1	0	2	1	1	0	2	0	0	0	0	0	3	2	0	0	0	0	2	0	1	1	2	0	0	0	2	0	0	0	0	1	0	0	0	0	6	2	9	0	1	0	0	1	0	0	7	0	1
ASV_1876	7	4	2	0	0	0	3	5	2	1	1	6	0	2	0	2	1	0	2	0	0	0	0	0	0	0	0	0	0	0	5	0	0	0	0	0	0	1	4	0	0	0	0	0	0	0	0	0	0
ASV_1877	0	0	0	0	0	0	0	0	0	0	0	0	0	0	0	0	0	0	0	0	0	0	0	0	0	0	0	0	0	0	0	0	0	0	0	0	0	0	0	0	0	0	0	0	0	0	0	0	0
ASV_1878	0	0	0	0	0	0	0	0	0	0	0	0	0	0	0	0	0	0	0	0	0	0	0	0	0	0	0	0	0	0	0	0	0	0	0	0	0	0	0	0	0	0	0	0	0	0	0	0	0
ASV_1879	0	0	0	0	0	0	0	0	0	0	0	0	0	0	0	0	0	0	0	0	0	0	0	0	0	0	0	0	0	0	0	0	0	0	0	0	0	0	0	0	0	0	0	0	0	0	0	0	0
ASV_1880	0	0	0	0	0	0	0	0	0	0	0	0	0	0	0	0	0	0	0	0	0	0	0	0	0	0	0	0	0	0	0	0	0	0	0	0	0	0	0	0	0	0	0	0	0	0	0	0	0
ASV_1881	0	0	0	0	0	0	0	0	0	0	0	0	0	0	0	0	0	0	0	0	0	0	0	0	0	0	0	0	0	0	0	0	0	0	0	0	0	0	0	0	0	0	0	0	0	0	0	0	0
ASV_1882	0	0	0	0	0	0	0	0	0	0	0	0	0	0	0	0	0	0	0	0	0	0	0	0	0	0	0	0	0	0	0	0	0	0	0	0	0	0	0	0	0	0	0	0	0	0	0	0	0
ASV_1883	0	0	0	0	0	0	0	0	0	0	0	0	0	0	0	0	0	0	0	0	0	0	0	0	0	0	0	0	0	0	0	0	0	0	0	0	0	0	0	0	0	0	0	0	0	0	0	0	0
ASV_1884	0	1	1	2	0	1	4	0	0	1	1	1	10	0	0	0	4	0	1	0	9	0	9	1	5	2	1	2	0	1	4	1	0	11	1	0	0	0	0	3	0	1	1	13	0	1	7	3	1
ASV_1885	0	0	0	0	0	0	0	0	0	0	0	0	0	0	0	20	0	0	35	0	0	31	0	0	0	0	0	0	0	0	0	0	0	0	0	0	0	0	0	2	74	0	0	0	0	0	0	0	0
ASV_1886	0	0	0	0	0	0	0	0	0	0	0	0	3	0	0	3	0	0	2	2	0	0	0	0	0	0	0	0	0	0	2	0	0	0	0	0	0	3	2	0	12	0	0	0	0	0	0	0	1
ASV_1887	0	0	0	0	0	0	0	0	0	0	0	0	0	0	0	0	0	0	0	0	0	0	0	0	0	0	0	0	0	0	0	0	0	0	0	0	0	0	0	0	0	0	0	0	0	0	0	0	0
ASV_1888	0	0	0	0	0	0	0	0	0	0	0	0	0	0	0	0	0	0	0	0	0	0	0	0	0	0	0	0	0	0	0	0	0	0	0	0	0	0	0	0	0	0	0	0	0	0	0	0	0
ASV_1889	0	0	0	0	0	0	0	0	0	0	0	0	0	0	0	0	0	0	0	0	0	0	0	0	0	0	0	0	0	0	0	0	0	0	0	0	0	0	0	0	0	0	0	0	0	0	0	0	0
ASV_1890	0	0	0	0	0	0	0	0	0	0	0	0	0	0	0	0	0	0	0	0	0	0	0	0	0	0	0	0	0	0	0	0	0	0	0	0	0	0	0	0	0	0	0	0	0	0	0	0	0
ASV_1891	0	0	0	0	0	0	0	0	0	0	0	0	0	0	0	0	0	0	0	0	0	0	0	0	0	0	0	0	0	0	0	0	0	0	0	0	0	0	0	0	0	0	0	0	0	0	0	0	0
ASV_1892	0	0	0	0	0	0	0	0	0	0	0	0	0	0	0	0	0	0	0	0	0	0	0	0	0	0	0	0	0	0	0	0	0	0	0	0	0	0	0	0	0	0	0	0	0	0	0	0	0
ASV_1893	2	0	0	0	0	0	0	0	0	0	0	0	0	0	0	0	0	0	0	1	1	0	0	0	0	0	0	0	0	0	0	0	0	2	2	0	0	2	0	0	0	0	0	0	0	0	1	0	0
ASV_1894	0	0	5	5	0	2	1	0	0	0	0	0	3	0	0	0	0	0	0	0	0	0	0	0	0	0	1	0	0	1	0	1	2	5	0	5	1	0	0	2	8	10	3	0	0	0	2	0	1
ASV_1895	0	0	0	0	0	0	0	0	0	0	0	0	0	0	0	0	0	0	0	0	62	0	0	0	0	0	0	0	0	0	0	0	0	0	0	1	0	0	0	0	0	2	0	47	0	0	0	0	0
ASV_1896	0	0	0	0	0	0	0	0	0	0	0	0	0	0	0	0	0	0	0	0	0	0	0	0	0	0	0	0	0	0	0	0	0	0	0	0	0	0	0	0	0	0	0	0	0	0	0	0	0
ASV_1897	0	0	0	0	0	0	0	0	0	0	0	0	0	0	0	0	0	0	0	0	0	0	0	0	0	0	0	0	0	0	0	0	0	0	0	0	0	0	0	0	0	0	0	0	0	0	0	0	0
ASV_1898	0	0	0	0	0	0	0	0	0	0	0	0	0	0	0	0	0	0	0	0	0	0	0	0	0	0	0	0	0	0	0	0	0	0	0	0	0	0	0	0	0	0	0	0	0	0	0	0	0
ASV_1899	0	0	0	0	0	0	0	0	0	0	0	0	0	0	0	0	0	0	0	0	0	0	0	0	0	0	0	0	0	0	0	0	0	0	0	0	0	0	0	0	0	0	0	0	0	0	0	0	0
ASV_1900	0	0	0	0	0	0	0	0	0	0	0	0	0	0	0	0	0	0	0	0	0	0	0	0	0	0	0	0	0	0	0	0	0	0	0	0	0	0	0	0	0	0	0	0	0	0	0	0	0
ASV_1901	0	0	0	0	0	0	0	0	0	0	0	0	0	0	0	0	0	0	0	0	0	0	0	0	0	0	0	0	0	0	0	0	0	0	0	0	0	0	0	0	0	0	0	0	0	0	0	0	0
ASV_1902	0	0	18	1	0	0	2	0	0	2	0	0	0	1	0	1	2	2	0	0	6	0	1	4	0	1	1	0	2	1	0	0	1	7	3	0	0	2	1	2	5	9	4	0	1	0	1	3	5
ASV_1903	0	0	0	0	0	0	0	0	0	0	0	0	0	0	0	0	0	7	0	1	7	0	0	0	0	1	0	0	0	1	0	2	7	1	0	6	15	3	0	3	5	3	6	7	0	0	1	1	0
ASV_1904	0	1	7	3	0	4	0	1	0	0	0	0	0	0	0	0	0	2	0	0	0	0	0	0	0	0	1	0	0	0	4	0	1	0	0	0	4	3	1	3	4	4	0	0	14	0	1	0	0
ASV_1905	0	0	0	0	0	0	0	0	0	0	0	0	0	0	0	0	0	0	0	0	0	0	0	0	0	0	0	0	0	0	0	0	0	0	0	0	0	0	0	0	0	0	0	0	0	0	0	0	0
ASV_1906	0	0	0	0	0	0	0	0	0	0	0	0	0	0	0	0	0	0	0	0	0	0	0	0	0	0	0	0	0	0	0	0	0	0	0	0	0	0	0	0	0	0	0	0	0	0	0	0	0
ASV_1907	0	0	0	0	0	0	0	0	0	0	0	0	0	0	0	0	0	0	0	0	0	0	0	0	0	0	0	0	0	0	0	0	0	0	0	0	0	0	0	0	0	0	0	0	0	0	0	0	0
ASV_1908	0	0	0	0	0	0	0	0	0	0	0	0	0	0	0	0	0	0	0	0	0	0	0	0	0	0	0	0	0	0	0	0	0	0	0	0	0	0	0	0	0	0	0	0	0	0	0	0	0
ASV_1909	0	0	0	0	0	0	0	0	0	0	0	0	0	0	0	0	0	0	0	0	0	0	0	0	0	0	0	0	0	0	0	0	0	0	0	0	0	0	0	0	0	0	0	0	0	0	0	0	0
ASV_1910	0	0	0	0	0	0	0	0	0	0	0	0	0	0	0	0	0	0	0	0	0	0	0	0	0	0	0	0	0	0	0	0	0	0	0	0	0	0	0	0	0	0	0	0	0	0	0	0	0
ASV_1911	0	0	0	0	0	0	0	0	0	0	0	0	0	0	0	0	0	0	0	0	0	0	0	0	0	0	0	0	0	0	0	0	0	0	0	0	0	0	0	0	0	0	0	0	0	0	0	0	0
ASV_1912	0	0	0	0	0	0	0	0	0	0	0	0	0	0	0	0	0	0	0	0	0	0	0	0	0	0	0	0	0	0	0	0	0	0	0	0	0	0	0	0	0	0	0	0	0	0	0	0	0
ASV_1913	0	0	0	0	0	0	0	0	0	0	0	0	0	0	0	0	0	0	0	0	0	0	0	0	0	0	0	0	0	0	0	0	0	0	0	0	0	0	0	0	0	0	0	0	0	0	0	0	0
ASV_1914	0	0	26	1	0	4	1	0	0	0	4	2	0	0	3	3	0	0	3	0	1	0	0	0	0	0	1	0	1	6	0	1	0	0	1	11	4	6	0	10	3	1	3	1	0	0	1	0	2
ASV_1915	11	4	7	0	0	0	0	0	1	6	2	1	0	5	0	7	0	0	7	0	0	1	0	0	3	0	0	0	0	0	2	0	0	1	0	0	3	0	10	0	0	1	1	0	0	0	0	0	0
ASV_1916	0	0	1	0	0	0	2	0	0	0	0	0	1	0	0	0	0	1	0	0	0	0	0	1	0	0	0	4	0	0	0	0	6	0	0	0	0	0	0	2	0	11	3	0	0	2	2	1	2
ASV_1917	5	0	1	1	0	0	0	0	0	0	0	2	0	0	0	4	2	0	0	0	0	0	0	0	0	0	0	0	0	0	0	0	1	1	0	0	0	7	3	0	0	0	0	0	0	0	1	0	0
ASV_1918	0	0	0	0	0	0	0	0	0	0	0	0	0	0	0	0	0	0	0	0	0	0	0	0	0	0	0	0	0	0	0	0	0	0	0	0	0	0	0	0	0	0	0	0	0	0	0	0	0
ASV_1919	0	0	0	0	0	0	0	0	0	0	0	0	0	0	0	0	0	0	0	0	0	0	0	0	0	0	0	0	0	0	0	0	0	0	0	0	0	0	0	0	0	0	0	0	0	0	0	0	0
ASV_1920	0	0	0	0	0	0	0	0	0	0	0	0	0	0	0	0	0	0	0	0	0	0	0	0	0	0	0	0	0	0	0	0	0	0	0	0	0	0	0	0	0	0	0	0	0	0	0	0	0
ASV_1921	0	0	0	0	0	0	0	0	0	0	0	0	0	0	0	0	0	0	0	0	0	0	0	0	0	0	0	0	0	0	0	0	0	0	0	0	0	0	0	0	0	0	0	0	0	0	0	0	0
ASV_1922	0	0	0	0	0	0	0	0	0	0	0	0	0	0	0	0	0	0	0	0	0	0	0	0	0	0	0	0	0	0	0	0	0	0	0	0	0	0	0	0	0	0	0	0	0	0	0	0	0
ASV_1923	0	0	0	0	0	0	0	0	0	0	0	0	0	0	0	0	0	0	0	0	0	0	0	0	0	0	0	0	0	0	0	0	0	0	0	0	0	0	0	0	0	0	0	0	0	0	0	0	0
ASV_1924	6	0	0	1	6	37	3	0	0	0	0	0	0	0	0	0	0	0	0	0	0	0	0	0	0	0	0	0	0	0	0	0	0	0	0	0	0	0	0	5	0	0	0	0	0	0	0	0	0
ASV_1925	0	0	2	1	0	1	0	0	0	0	0	0	0	0	0	0	0	0	0	0	0	0	0	0	0	0	0	0	0	1	0	0	13	0	0	8	0	0	0	1	0	8	0	0	0	0	0	1	0
ASV_1926	0	0	0	0	0	0	0	0	0	1	0	0	0	0	0	1	0	1	0	1	1	0	0	0	0	0	0	0	1	1	0	5	2	1	1	0	0	0	0	3	2	1	3	0	0	0	2	0	2
ASV_1927	0	0	0	1	0	0	0	0	0	0	0	0	0	0	0	0	0	0	0	0	0	0	0	0	0	0	0	0	0	0	0	0	0	0	0	1	0	0	0	0	0	0	0	0	0	0	0	0	0
ASV_1928	0	0	0	0	0	0	0	0	0	0	0	0	0	0	0	0	0	0	0	0	0	0	0	0	0	0	0	0	0	0	0	0	0	0	0	0	0	0	0	0	0	0	0	0	0	0	0	0	0
ASV_1929	0	0	0	0	0	0	0	0	0	0	0	0	0	0	0	0	0	0	0	0	0	0	0	0	0	0	0	0	0	0	0	0	0	0	0	0	0	0	0	0	0	0	0	0	0	0	0	0	0
ASV_1930	0	0	0	0	0	0	0	0	0	0	0	0	0	0	0	0	0	0	0	0	0	0	0	0	0	0	0	0	0	0	0	0	0	0	0	0	0	0	0	0	0	0	0	0	0	0	0	0	0
ASV_1931	0	0	0	0	0	0	0	0	0	0	0	0	0	0	0	0	0	0	0	0	0	0	0	0	0	0	0	0	0	0	0	0	0	0	0	0	0	0	0	0	0	0	0	0	0	0	0	0	0
ASV_1932	0	0	0	0	0	0	0	0	0	0	0	0	0	0	0	0	0	0	0	0	0	0	0	0	0	0	0	0	0	0	0	0	0	0	0	0	0	0	0	0	0	0	0	0	0	0	0	0	0
ASV_1933	0	0	0	0	0	0	0	0	0	0	0	0	0	0	0	0	0	0	0	0	0	0	0	0	0	0	0	0	0	0	0	0	0	0	0	0	0	0	0	0	0	0	0	0	0	0	0	0	0
ASV_1934	0	0	0	0	0	0	0	0	0	0	0	0	0	0	0	0	0	0	0	0	0	0	0	0	0	0	0	0	0	0	0	0	0	0	0	0	0	0	0	0	0	0	0	0	0	0	0	0	0
ASV_1935	0	0	0	0	0	0	0	0	0	0	0	0	0	0	0	0	0	0	0	0	0	0	0	0	0	0	0	0	0	0	0	0	0	0	0	0	0	0	0	0	0	0	0	0	0	0	0	0	0
ASV_1936	0	0	0	0	0	0	0	0	0	0	0	0	0	0	0	0	0	0	0	0	0	0	0	0	0	0	0	0	0	0	0	0	0	0	0	0	0	0	0	0	0	0	0	0	0	0	0	0	0
ASV_1937	0	0	0	0	0	0	0	0	0	0	0	0	0	0	0	0	0	0	0	0	0	0	0	0	0	0	0	0	0	0	0	0	0	0	0	0	0	0	0	0	0	0	0	0	0	0	0	0	0
ASV_1938	0	0	0	0	0	0	0	0	0	0	0	0	0	0	0	0	0	0	0	0	0	0	0	0	0	0	0	0	0	0	0	0	0	0	0	0	0	0	0	0	0	0	0	0	0	0	0	0	0
ASV_1939	0	0	0	0	0	0	0	0	0	0	0	0	0	0	0	0	0	0	0	0	0	0	0	0	0	0	0	0	0	0	0	0	0	0	0	0	0	0	0	0	0	0	0	0	0	0	0	0	0
ASV_1940	0	0	0	0	0	0	0	0	0	0	0	0	0	4	0	0	0	0	10	0	2	0	0	0	0	0	0	2	0	0	0	0	0	0	0	0	0	0	4	0	0	2	0	2	0	0	0	0	0
ASV_1941	0	0	0	0	0	0	0	0	0	0	0	0	0	0	0	0	0	0	0	0	0	0	0	0	0	0	0	0	0	0	0	0	0	0	0	0	0	0	0	0	0	0	0	0	0	0	0	0	0
ASV_1942	0	0	0	0	0	0	0	0	0	0	0	0	0	0	0	0	0	0	0	0	0	0	0	0	0	0	0	0	0	0	0	0	0	0	0	0	0	0	0	0	0	0	0	0	0	0	0	0	0
ASV_1943	0	0	0	0	0	0	0	0	0	0	0	0	0	0	0	0	0	0	0	0	0	0	0	0	0	0	0	0	0	0	0	0	0	0	0	0	0	0	0	0	0	0	0	0	0	0	0	0	0
ASV_1944	0	0	0	0	0	0	0	0	0	0	0	0	0	0	0	0	0	0	0	0	0	0	0	0	0	0	0	0	0	0	0	0	0	0	0	0	0	0	0	0	0	0	0	0	0	0	0	0	0
ASV_1945	0	0	0	0	0	0	0	0	0	0	0	0	0	0	0	0	0	0	0	0	0	0	0	0	0	0	0	0	0	0	0	0	0	0	0	0	0	0	0	0	0	0	0	0	0	0	0	0	0
ASV_1946	0	0	0	0	0	0	0	0	0	0	0	0	0	0	0	0	0	0	0	0	0	0	0	0	0	0	0	0	0	0	0	0	0	0	0	0	0	0	0	0	0	0	0	0	0	0	0	0	0
ASV_1947	0	0	0	0	0	0	0	0	0	0	0	0	0	0	0	0	0	0	0	0	0	0	0	0	0	0	0	0	0	0	0	0	0	0	0	0	0	0	0	0	0	0	0	0	0	0	0	0	0
ASV_1948	0	0	0	0	0	0	0	0	0	0	0	0	0	0	0	0	0	0	0	0	0	0	0	0	0	0	0	0	0	0	0	0	0	0	0	0	0	0	0	0	0	0	0	0	0	0	0	0	0
ASV_1949	0	0	0	0	0	0	0	0	0	0	0	0	0	0	0	0	0	0	0	0	0	0	0	0	0	0	0	0	0	0	0	0	0	0	0	0	0	0	0	0	0	0	0	0	0	0	0	0	0
ASV_1950	0	0	0	0	0	0	0	0	0	0	0	0	0	0	0	0	0	0	0	0	0	0	0	0	0	0	0	0	0	0	0	0	0	0	0	0	0	0	0	0	0	0	0	0	0	0	0	0	0
ASV_1951	0	0	0	0	0	0	0	0	0	0	0	0	0	0	0	0	0	0	0	0	0	0	0	0	0	0	0	0	0	0	0	0	0	0	0	0	0	0	0	0	0	0	0	0	0	0	0	0	0
ASV_1952	0	0	0	0	0	0	0	0	0	0	0	0	0	0	0	0	0	0	0	0	0	0	0	0	0	0	0	0	0	0	0	0	0	0	0	0	0	0	0	0	0	0	0	0	0	0	0	0	0
ASV_1953	0	0	0	0	0	0	0	0	0	0	0	0	0	0	0	0	0	0	0	0	0	0	0	0	0	0	0	0	0	0	0	0	0	0	0	0	0	0	0	0	0	0	0	0	0	0	0	0	0
ASV_1954	0	0	0	0	0	0	0	0	0	0	0	0	0	0	0	0	0	0	0	0	0	0	0	0	0	0	0	0	0	0	0	0	0	0	0	0	0	0	0	0	0	0	0	0	0	0	0	0	0
ASV_1955	0	0	0	0	0	0	0	0	0	0	0	0	0	0	0	0	0	0	0	0	0	0	0	0	0	0	0	0	0	0	0	0	0	0	0	0	0	0	0	0	0	0	0	0	0	0	0	0	0
ASV_1956	0	0	0	0	0	0	0	0	0	0	0	0	0	0	0	0	0	0	0	0	0	0	0	0	0	0	0	0	0	0	0	0	0	0	0	0	0	0	0	0	0	0	0	0	0	0	0	0	0
ASV_1957	0	0	0	0	0	0	0	0	0	0	0	0	0	0	0	0	0	0	0	0	0	0	0	0	0	0	0	0	0	0	0	0	0	0	0	0	0	0	0	0	0	0	0	0	0	0	0	0	0
ASV_1958	0	0	0	0	0	0	0	0	0	0	0	0	0	0	0	0	0	0	0	0	0	0	0	0	0	0	0	0	0	0	0	0	0	0	0	0	0	0	0	0	0	0	0	0	0	0	0	0	0
ASV_1959	0	0	0	0	0	0	0	0	0	0	0	0	0	0	0	0	0	0	0	0	0	0	0	0	0	0	0	0	0	0	0	0	0	0	0	0	0	0	0	0	0	0	0	0	0	0	0	0	0
ASV_1960	0	0	0	0	0	0	0	0	0	0	0	0	0	0	0	0	0	0	0	0	0	0	0	0	0	0	0	0	0	0	0	0	0	0	0	0	0	0	0	0	0	0	0	0	0	0	0	0	0
ASV_1961	0	0	0	0	0	0	0	0	0	0	0	0	0	0	0	0	0	0	0	0	0	0	0	0	0	0	0	0	0	0	0	0	0	0	0	0	0	0	0	0	0	0	0	0	0	0	0	0	0
ASV_1962	0	0	0	0	0	0	0	0	0	0	0	0	0	0	0	0	0	0	0	0	0	0	0	0	0	0	0	0	0	0	0	0	0	0	0	0	0	0	0	0	0	0	0	0	0	0	0	0	0
ASV_1963	0	0	0	0	0	0	0	0	0	0	0	0	0	0	0	0	0	0	0	0	0	0	0	0	0	0	0	0	0	0	0	0	0	0	0	0	0	0	0	0	0	0	0	0	0	0	0	0	0
ASV_1964	0	0	0	0	0	0	0	0	0	0	0	0	0	0	0	0	0	0	0	0	0	0	0	0	0	0	0	0	0	0	0	0	0	0	0	0	0	0	0	0	0	0	0	0	0	0	0	0	0
ASV_1965	0	0	0	0	0	0	0	0	0	0	0	0	0	0	0	0	0	0	0	0	0	0	0	0	0	0	0	0	0	0	0	0	0	0	0	0	0	0	0	0	0	0	0	0	0	0	0	0	0
ASV_1966	5	0	0	0	0	0	0	0	0	8	1	3	12	0	1	0	4	0	0	1	25	0	0	0	3	0	2	0	2	0	1	1	1	0	2	0	0	1	17	0	1	0	9	15	3	0	7	0	1
ASV_1967	0	0	0	0	0	0	0	1	0	0	0	0	0	0	0	0	0	0	0	0	56	0	0	0	0	0	0	0	0	0	0	0	0	0	0	0	0	0	0	0	0	0	0	20	0	0	0	0	0
ASV_1968	0	0	0	0	0	0	0	0	0	0	0	0	0	0	0	0	0	0	0	0	0	0	0	0	0	0	0	0	0	0	0	0	0	0	0	0	0	0	0	0	0	0	0	0	0	0	0	0	0
ASV_1969	0	0	0	0	0	0	0	0	0	0	0	0	0	0	0	0	0	0	0	0	0	0	0	0	0	0	0	0	0	0	0	0	0	0	0	0	0	0	0	0	0	0	0	0	0	0	0	0	0
ASV_1970	0	0	0	0	0	0	0	0	0	0	0	0	0	0	0	0	0	0	0	0	0	0	0	0	0	0	0	0	0	0	0	0	0	0	0	0	0	0	0	0	0	0	0	0	0	0	0	0	0
ASV_1971	0	0	0	0	0	0	0	0	0	0	0	0	0	0	0	0	0	0	0	0	0	0	0	0	0	0	0	0	0	0	0	0	0	0	0	0	0	0	0	0	0	0	0	0	0	0	0	0	0
ASV_1972	0	0	0	0	0	0	0	0	0	0	0	0	0	0	0	0	0	0	0	0	0	0	0	0	0	0	0	0	0	0	0	0	0	0	0	0	0	0	0	0	0	0	0	0	0	0	0	0	0
ASV_1973	0	0	0	0	0	0	0	0	0	0	0	0	0	0	0	0	0	0	0	0	0	0	0	0	0	0	0	0	0	0	0	0	0	0	0	0	0	0	0	0	0	0	0	0	0	0	0	0	0
ASV_1974	0	0	0	0	0	0	0	0	0	0	0	0	0	0	0	0	0	0	0	0	0	0	0	0	0	0	0	0	0	0	0	0	0	0	0	0	0	0	0	0	0	0	0	0	0	0	0	0	0
ASV_1975	0	0	0	0	0	0	0	0	0	0	0	0	0	0	0	0	0	0	0	0	0	0	0	0	0	0	0	0	0	0	0	0	0	0	0	0	0	0	0	0	0	0	0	0	0	0	0	0	0
ASV_1976	0	0	0	0	0	0	0	0	0	0	0	0	0	0	0	0	0	0	0	0	0	0	0	0	0	0	0	0	0	0	0	0	0	0	0	0	0	0	0	0	0	0	0	0	0	0	0	0	0
ASV_1977	0	0	0	0	0	0	0	0	0	0	0	0	0	0	0	0	0	0	0	0	0	0	0	0	0	0	0	0	0	0	0	0	0	0	0	0	0	0	0	0	0	0	0	0	0	0	0	0	0
ASV_1978	0	0	0	0	0	0	0	0	0	0	0	0	0	0	0	0	0	0	0	0	0	0	0	0	0	0	0	0	0	0	0	0	0	0	0	0	0	0	0	0	0	0	0	0	0	0	0	0	0
ASV_1979	0	0	0	0	0	0	0	0	0	0	0	0	0	0	0	0	0	0	0	0	0	0	0	0	0	0	0	0	0	0	0	0	0	0	0	0	0	0	0	0	0	0	0	0	0	0	0	0	0
ASV_1980	0	0	0	0	0	0	0	0	0	0	0	0	0	0	0	0	0	0	0	0	0	0	0	0	0	0	0	0	0	0	0	0	0	0	0	0	0	0	0	0	0	0	0	0	0	0	0	0	0
ASV_1981	0	0	0	0	0	0	0	0	0	0	0	0	0	0	0	0	0	0	0	0	0	0	0	0	0	0	0	0	0	0	0	0	0	0	0	0	0	0	0	0	0	0	0	0	0	0	0	0	0
ASV_1982	0	0	0	0	0	0	0	0	0	0	0	0	0	0	0	0	0	0	0	0	0	0	0	0	0	0	0	0	0	0	0	0	0	0	0	0	0	0	0	0	0	0	0	0	0	0	0	0	0
ASV_1983	0	0	0	0	0	0	0	0	0	0	0	0	0	0	0	4	0	0	1	0	0	0	0	0	0	4	0	0	0	2	0	0	0	2	0	1	27	2	4	0	2	1	6	0	0	1	0	0	0
ASV_1984	0	1	3	0	0	0	0	0	0	0	0	0	0	2	1	3	0	0	0	0	0	0	0	0	0	0	0	0	0	0	0	0	0	0	0	0	0	1	5	0	0	0	0	0	0	0	0	0	0
ASV_1985	0	0	2	0	0	0	2	0	0	0	1	0	0	0	0	0	4	0	1	0	0	0	1	0	0	0	0	0	0	0	0	0	3	6	1	0	16	5	1	1	1	5	3	0	0	0	2	0	0
ASV_1986	0	0	0	0	0	0	0	0	0	0	0	0	0	0	0	0	0	0	0	0	0	0	0	0	0	0	0	0	0	0	0	0	0	0	0	0	0	0	0	0	0	0	0	0	0	0	0	0	0
ASV_1987	0	0	0	0	0	0	0	0	0	0	0	0	0	0	0	0	0	0	0	0	0	0	0	0	0	0	0	0	0	0	0	0	0	0	0	0	0	0	0	0	0	0	0	0	0	0	0	0	0
ASV_1988	0	0	0	0	0	0	0	0	0	0	0	0	0	0	0	0	0	0	0	0	0	0	0	0	0	0	0	0	0	0	0	0	0	0	0	0	0	0	0	0	0	0	0	0	0	0	0	0	0
ASV_1989	0	0	0	0	0	0	0	0	0	0	0	0	0	0	0	0	0	0	0	0	0	0	0	0	0	0	0	0	0	0	0	0	0	0	0	0	0	0	0	0	0	0	0	0	0	0	0	0	0
ASV_1990	0	0	0	0	0	0	0	0	0	0	0	0	0	0	0	0	0	0	0	0	0	0	0	0	0	0	0	0	0	0	0	0	0	0	0	0	0	0	0	0	0	0	0	0	0	0	0	0	0
ASV_1991	0	0	0	0	0	0	0	0	0	0	0	0	0	0	0	0	0	0	0	0	0	0	0	0	0	0	0	0	0	0	0	0	0	0	0	0	0	0	0	0	0	0	0	0	0	0	0	0	0
ASV_1992	0	0	0	0	0	0	0	0	0	0	0	0	0	0	0	0	0	0	0	0	0	0	0	0	0	0	0	0	0	0	0	0	0	0	0	0	0	0	0	0	0	0	0	0	0	0	0	0	0
ASV_1993	0	0	0	0	0	0	0	0	0	0	0	0	0	0	0	0	0	0	0	0	0	0	0	0	0	0	0	0	0	0	0	0	0	0	0	0	0	0	0	0	0	0	0	0	0	0	0	0	0
ASV_1994	0	0	1	0	0	0	0	0	0	0	0	0	0	0	0	0	0	3	1	0	1	0	0	0	0	0	2	0	0	0	0	1	1	0	0	0	0	0	0	0	1	0	1	0	0	0	4	0	0
ASV_1995	0	0	0	7	0	0	0	0	0	0	0	0	0	0	0	0	0	0	0	0	0	1	2	0	0	0	3	0	0	0	0	0	0	0	0	0	1	0	0	0	1	0	0	0	0	0	0	0	0
ASV_1996	0	0	0	0	0	0	0	0	0	0	0	0	0	0	0	0	0	0	0	0	0	0	0	0	0	0	0	0	0	0	0	0	0	0	0	0	0	0	0	0	0	0	0	0	0	0	0	0	0
ASV_1997	0	0	0	0	0	0	0	0	0	0	0	0	0	0	0	0	0	0	0	0	0	0	0	0	0	0	0	0	0	0	0	0	0	0	0	0	0	0	0	0	0	0	0	0	0	0	0	0	0
ASV_1998	0	0	0	0	0	0	0	0	0	0	0	0	0	0	0	0	0	0	0	0	0	0	0	0	0	0	0	0	0	0	0	0	0	0	0	0	0	0	0	0	0	0	0	0	0	0	0	0	0
ASV_1999	0	0	0	0	0	0	0	0	0	0	0	0	0	0	0	0	0	0	0	0	0	0	0	0	0	0	0	0	0	0	0	0	0	0	0	0	0	0	0	0	0	0	0	0	0	0	0	0	0
[truncated: 16,691 more rows]
[truncated: 419 more columns]
