# Supplementary material for: Shared features and reciprocal complementation of the Chlamydomonas and Arabidopsis microbiota
Source: Nat Commun. 2022 Jan 20;13:406. doi: 10.1038/s41467-022-28055-8 (PMC8776852; doi:10.1038/s41467-022-28055-8)
Supplement: Supplementary file 9 — Source Data [file 41467_2022_28055_MOESM9_ESM.zip › source_data/fig_2/rbcL.newick]

((((Schizaea_bifida:0.287350783,Schizaea_dichotoma:0.287350783):0.3016141788,(Pteridium_esculentum:0.2928541016,Microsorum_punctatum:0.2928541016):0.2961108602):0.245681824,((Macrozamia_douglasii:0.4736184007,(((Podocarpus_elatus:0.2166702716,Callitris_rhomboidea:0.2166702716):0.06522143994,Agathist_robusta:0.2818917115):0.09434949368,Pinus_elliottii:0.3762412052):0.09737719548):0.1811522271,(Piper_caninum:0.4829963117,((Endiandra_sieberi:0.06331704501,Endiandra_discolor:0.06331704501):0.3610764576,(((Themeda_triandra:0.02861297207,Imperata_cylindrica:0.02861297207):0.2726576607,(Dianella_caerulea:0.24673775,(Calanthe_triplicata:0.1981427765,(Smilax_glyciphylla:0.05293810677,Smilax_australis:0.05293810677):0.1452046698):0.04859497348):0.0545328827):0.1196073233,((Tasmannia_insipida:0.2552468175,(Polyalthia_nitidissima:0.1605007597,Eupomatia_laurina:0.1605007597):0.09474605788):0.1341167237,((Marsdenia_rostrata:0.2559234602,Monotoca_sp.:0.2559234602):0.08076915179,(Banksia_integrifolia:0.3074606375,((Arabidopsis_thaliana:0.234355966,(Austromyrtus_dulcis:0.2170683418,(Allocasuarina_littoralis:0.1784483708,((Acacia_disparrima:0.03507511376,Acacia_flavescens:0.03507511376):0.1167354872,(Daviesia_umbellulata:0.1155038902,Lotus_japonicus:0.1155038902):0.03630671074):0.02663776986):0.03861997097):0.01728762415):0.03735846926,Hibbertia_scandens:0.2717144352):0.03574620228):0.02923197443):0.05267092929):0.03151441475):0.003515546672):0.0586028091):0.1717743161):0.1798761581):0.1653532141,Lycopodium_cernua:1);
